# Supplementary material for: Community Resource: Large-Scale Proteogenomics to Refine Wheat Genome Annotations
Source: Int J Mol Sci. 2024 Aug 7;25(16):8614. doi: 10.3390/ijms25168614 (PMC11354340; doi:10.3390/ijms25168614)
Supplement: Supplementary file 1 [file ijms-25-08614-s001.zip]

Archive with 37 entries (37 files):
- 01_STORED_GRAIN_2024-05-20_Apollo.BED
- 02_GRAIN_DEVELOPMENT_Z87_2024-05-20_Apollo.BED
- 03_GRAIN_DEVELOPMENT_Z83_2024-05-20_Apollo.BED
- 04_GRAIN_DEVELOPMENT_Z75_2024-05-20_Apollo.BED
- 05_GRAIN_DEVELOPMENT_Z71_2024-05-20_Apollo.BED
- 06_GRAIN_DEVELOPMENT_Z70_2024-05-20_Apollo.BED
- 07_ENDOSPERM_2024-05-20_Apollo.BED
- 08_EMBRYO_2024-05-20_Apollo.BED
- 09_PERICARP_2024-05-20_Apollo.BED
- 10_POLLEN_2024-05-20_Apollo.BED
- 11_ANTHER_2024-05-20_Apollo.BED
- 12_LEMMA_2024-05-20_Apollo.BED
- 13_GLUME_2024-05-20_Apollo.BED
- 14_PALEA_2024-05-20_Apollo.BED
- 15_IMMATURE_SPIKE_2024-05-20_Apollo.BED
- 16_RACHILLA_2024-05-20_Apollo.BED
- 17_SENESCING_LEAF_2024-05-20_Apollo.BED
- 18_MATURE_FLAG_LEAF_2024-05-20_Apollo.BED
- 19_BOOTS_2024-05-20_Apollo.BED
- 20_NODE_EXC_2024-05-20_Apollo.BED
- 21_NODE_2024-05-20_Apollo.BED
- 22_YOUNG_FLAG_LEAF_2024-05-20_Apollo.BED
- 23_STEM_2024-05-20_Apollo.BED
- 24_COLEOPTILE_2024-05-20_Apollo.BED
- 25_MATURE_ROOTS_EXC_2024-05-20_Apollo.BED
- 26_MATURE_ROOTS_2024-05-20_Apollo.BED
- 27_ROOT_TIP_2024-05-20_Apollo.BED
- 28_ROOT_VASCULATURE_2024-05-20_Apollo.BED
- 29_SEEDLING_ROOT_2024-05-20_Apollo.BED
- all-tissues_all-peptides_2024-05-20_Apollo.BED
- all-tissues_HC-peptides_2024-05-20_Apollo.BED
- all-tissues_LC-peptides_2024-05-20_Apollo.BED
- all-tissues_novel-peptides_2024-05-20_Apollo.BED
- test_TraesCS4D03G0026600_manual_Apollo.BED
- test_TraesCS4D03G0026600_tblastn_Apollo.BED
- Vincent_supplementary-figures_revised_2024-08-03.pdf
- Vincent_supplementary-tables_2024-06-05.xlsx
