# Supplementary material for: Community Resource: Large-Scale Proteogenomics to Refine Wheat Genome Annotations
Source: Int J Mol Sci. 2024 Aug 7;25(16):8614. doi: 10.3390/ijms25168614 (PMC11354340; doi:10.3390/ijms25168614)
Supplement: Supplementary file 1 [file ijms-25-08614-s001.zip › 01_STORED_GRAIN_2024-05-20_Apollo.BED]

Chr1A	1208087	1208137	LYQDKITKVLEEVRKII	79	-
Chr1A	4088155	4088208	FSQQPSQLEKNSPNLQRA	82	-
Chr1A	4833877	4833945	KTTSCEPPVFVNCMTPLTGLVLS	119	-
Chr1A	4833877	4833945	KTTSCEPPVFVNCMTPLTGLVLS	119	-
Chr1A	4834183	4834263	KCDSRPLIMSVLSSVLSVPNCQQLLYN	86	-
Chr1A	4834183	4834263	KCDSRPLIMSVLSSVLSVPNCQQLLYN	86	-
Chr1A	5018778	5018921	QLQCAAIHSVVHSIVMQQEQQQGIQILRPLFQLVQGQGIIQPQQPAQY	108	+
Chr1A	5018925	5018987	VIRSLVLRTLPNMCNVYVRPD	112	+
Chr1A	5018949	5019041	TLPNMCNVYVRPDCSTINAPFASIVAGISGQ	161	+
Chr1A	5018949	5019041	TLPNMCNVYVRPDCSTINAPFASIVAGISGQ	161	+
Chr1A	5018976	5019041	VRPDCSTINAPFASIVAGISGQ	108	+
Chr1A	5018976	5019041	VRPDCSTINAPFASIVAGISGQ	108	+
Chr1A	5018988	5019041	CSTINAPFASIVAGISGQ	86	+
Chr1A	5031819	5031872	IVIGLYGDDVPQTVENFR	88	+
Chr1A	5031819	5031872	IVIGLYGDDVPQTVENFR	88	+
Chr1A	5038231	5038296	LNPCRDALLQQCSPVADMSFLR	112	+
Chr1A	5038231	5038296	LNPCRDALLQQCSPVADMSFLR	112	+
Chr1A	5038246	5038296	DALLQQCSPVADMSFLR	84	+
Chr1A	5038246	5038296	DALLQQCSPVADMSFLR	84	+
Chr1A	5038249	5038296	ALLQQCSPVADMSFLR	79	+
Chr1A	5038264	5038296	CSPVADMSFLR	88	+
Chr1A	5038264	5038296	CSPVADMSFLR	88	+
Chr1A	5038282	5038338	MSFLRSQVVQHSSCLVMWE	96	+
Chr1A	5038297	5038359	SQVVQHSSCLVMWEQCCQQLK	101	+
Chr1A	5185974	5186063	YVGVGIGVGLPVSTTTEYLPVNVSCMTPLT	154	-
Chr1A	5186064	5186117	RLAISTMVELQAIQHPQL	85	-
Chr1A	5186064	5186117	RLAISTMVELQAIQHPQL	85	-
Chr1A	5186067	5186117	LAISTMVELQAIQHPQL	79	-
Chr1A	5186346	5186408	RLQQCCQQQMVHCISQQLMQS	94	-
Chr1A	5186346	5186408	RLQQCCQQQMVHCISQQLMQS	94	-
Chr1A	7705839	7705892	LQPHQIAHLEVMTSIALR	88	+
Chr1A	7705839	7705892	LQPHQIAHLEVMTSIALR	88	+
Chr1A	8233568	8233639	EADYTAPRRTILEILVVGFGYVDS	118	-
Chr1A	13039311	13039343	LNKGNMEHLAE	78	+
Chr1A	14023667	14023747	RRVAAEAEKAEGVRAGGCYMWVMVPRR	202	-
Chr1A	14550590	14550628	LINLIDSPGHVDF	99	+
Chr1A	19626852	19626935	DAVEHAQPVTLEYSGLCLVAAEEPANIE	132	+
Chr1A	22129855	22129923	WESQVKNWRGTESSYIAMETFEC	116	-
Chr1A	29390840	29390875	AAVGHPDTLGDC	83	+
Chr1A	29394439	29394498	HGPYINGANISAVDLSLAPK	90	+
Chr1A	41871672	41871704	FFSHRVSECDA	86	-
Chr1A	51322589	51322639	SQAGLTEYFDEENEQFR	80	+
Chr1A	51322700	51322726	YHNTHGLVY	71	+
Chr1A	51323271	51323354	NTHGLVYIIQGSGFAGLSFPGCPETFQK	93	+
Chr1A	51323271	51323354	NTHGLVYIIQGSGFAGLSFPGCPETFQK	93	+
Chr1A	51323490	51323570	FYNDGDAPIVAIYVFDVNNYANQLEPR	130	+
Chr1A	51323493	51323570	YNDGDAPIVAIYVFDVNNYANQLEPR	125	+
Chr1A	51323701	51323727	EFLFAGNYR	71	+
Chr1A	51323728	51323778	SSQLHSSQNIFSGFDVR	80	+
Chr1A	51323779	51323811	LLAEALGTSGK	74	+
Chr1A	51323785	51323826	AEALGTSGKIAQRL	94	+
Chr1A	51323824	51323871	LQSQNDDIIHVNHTLK	109	+
Chr1A	51323824	51323871	LQSQNDDIIHVNHTLK	109	+
Chr1A	51323872	51323940	FLKPVFTQQREPESYPHTQYEER	115	+
Chr1A	51323872	51323940	FLKPVFTQQREPESYPHTQYEER	115	+
Chr1A	51323956	51324030	HSQEEQPQMGQSQGEQPQTGQSQGK	104	+
Chr1A	51323956	51324030	HSQEEQPQMGQSQGEQPQTGQSQGK	104	+
Chr1A	51324244	51324273	LSVNIDDPSR	76	+
Chr1A	51324247	51324285	SVNIDDPSRADIY	101	+
Chr1A	51324247	51324285	SVNIDDPSRADIY	101	+
Chr1A	51324313	51324366	LNTQTFPILNIVQMSATR	129	+
Chr1A	51324574	51324630	NVYNGLLSPGQLLIIPQNY	91	+
Chr1A	51324574	51324642	NVYNGLLSPGQLLIIPQNYVIMK	112	+
Chr1A	51324574	51324642	NVYNGLLSPGQLLIIPQNYVIMK	112	+
Chr1A	51324721	51324780	SSILGALPVDVIANAYGISR	92	+
Chr1A	51324721	51324780	SSILGALPVDVIANAYGISR	92	+
Chr1A	51324733	51324768	GALPVDVIANAY	81	+
Chr1A	51324733	51324768	GALPVDVIANAY	81	+
Chr1A	51324802	51324840	FSREEELGVFAPK	98	+
Chr1A	51324802	51324840	FSREEELGVFAPK	98	+
Chr1A	51324811	51324840	EEELGVFAPK	74	+
Chr1A	70771398	70771538	SNVITGG----------------------------NPHLIQGSIYSS	102	-
Chr1A	70771500	70771598	GNPHLIQGSIYSSDQESALFVFSPAVESPQGAR	161	-
Chr1A	70771500	70771598	GNPHLIQGSIYSSDQESALFVFSPAVESPQGAR	161	-
Chr1A	70771599	70771625	KMPVESGFQ	71	-
Chr1A	70771632	70771706	KEEPFSAPILPTWIPGPAVGNVRIG	123	-
Chr1A	70771632	70771697	KEEPFSAPILPTWIPGPAVGNV	108	-
Chr1A	70771632	70771706	KEEPFSAPILPTWIPGPAVGNVRIG	123	-
Chr1A	70771632	70771697	KEEPFSAPILPTWIPGPAVGNV	108	-
Chr1A	70771740	70771775	FAVIAGKTATYD	85	-
Chr1A	70771740	70771775	FAVIAGKTATYD	85	-
Chr1A	70771758	70771847	KTATYDLLTANGKYANVSTTNIISSGPRMH	222	-
Chr1A	70771758	70771793	KTATYDLLTANG	86	-
Chr1A	70771758	70771793	KTATYDLLTANG	86	-
Chr1A	70771794	70771847	KYANVSTTNIISSGPRMH	135	-
Chr1A	70771794	70771847	KYANVSTTNIISSGPRMH	135	-
Chr1A	70771860	70771892	KAMLFYSFINT	86	-
Chr1A	70771902	70771982	RELDQETIETICPRVYQEAANNVLIDV	133	-
Chr1A	70771926	70772006	ETICPRVYQEAANNVLIDVRGGHANAV	133	-
Chr1A	70771926	70772006	ETICPRVYQEAANNVLIDVRGGHANAV	133	-
Chr1A	70771983	70772021	RGGHANAVEEVVR	91	-
Chr1A	70771983	70772018	RGGHANAVEEVV	83	-
Chr1A	70771983	70772021	RGGHANAVEEVVR	91	-
Chr1A	70772022	70772060	RCNEEYGLDGPLA	100	-
Chr1A	70772022	70772060	RCNEEYGLDGPLA	100	-
Chr1A	70772088	70772126	KIDRLAQLTEEAD	92	-
Chr1A	70772088	70772126	KIDRLAQLTEEAD	92	-
Chr1A	70772109	70772147	LTEEADKDEHGKV	94	-
Chr1A	70772115	70772171	EEADKDEHGKVYTFNVTAG	138	-
Chr1A	70772115	70772171	EEADKDEHGKVYTFNVTAG	138	-
Chr1A	70772142	70772198	KVYTFNVTAGELAFCLCVA	141	-
Chr1A	70772142	70772198	KVYTFNVTAGELAFCLCVA	141	-
Chr1A	70772154	70772198	FNVTAGELAFCLCVA	110	-
Chr1A	70772154	70772198	FNVTAGELAFCLCVA	110	-
Chr1A	70772199	70772237	RGIGSDGGTVLAV	87	-
Chr1A	70772199	70772237	RGIGSDGGTVLAV	87	-
Chr1A	70772398	70772433	KGPQCDQQQPPF	88	-
Chr1A	74069650	74069688	EVLALCDHPDLLK	81	+
Chr1A	74069650	74069688	EVLALCDHPDLLK	81	+
Chr1A	74070278	74070457	DGFPANADDIFLTDGASPG-------------------------------VHLMMQLLIR	101	+
Chr1A	74070278	74070457	DGFPANADDIFLTDGASPG-------------------------------VHLMMQLLIR	101	+
Chr1A	74070646	74070693	YLNESTGWGLEISDVK	79	+
Chr1A	74071266	74071322	SLGYGEDDLPLVSYQSVSK	86	+
Chr1A	74071266	74071322	SLGYGEDDLPLVSYQSVSK	86	+
Chr1A	74071427	74071486	RGGYMEITGFSAPVREQIYK	101	+
Chr1A	74071427	74071486	RGGYMEITGFSAPVREQIYK	101	+
Chr1A	74071487	74071558	IASVNLCSNITGQILASLVMNPPK	113	+
Chr1A	74071487	74071558	IASVNLCSNITGQILASLVMNPPK	113	+
Chr1A	74071852	74071899	AEGAMYLFPQICLPQK	82	+
Chr1A	74071852	74071899	AEGAMYLFPQICLPQK	82	+
Chr1A	75152257	75152328	EATAVDTAADCAPSPHIFSDHLCA	175	-
Chr1A	75152257	75152328	EATAVDTAADCAPSPHIFSDHLCA	175	-
Chr1A	75152470	75152538	RHVLQSLEPVYHGAYSEGAIYVD	113	-
Chr1A	75152470	75152538	RHVLQSLEPVYHGAYSEGAIYVD	113	-
Chr1A	75152572	75152604	KALFAYSDHAT	75	-
Chr1A	75152973	75153053	RGAGEDVTIYGSYMDFDVAPQGPLRAI	136	-
Chr1A	75152973	75153044	RGAGEDVTIYGSYMDFDVAPQGPL	121	-
Chr1A	75152973	75153044	RGAGEDVTIYGSYMDFDVAPQGPL	121	-
Chr1A	94820229	94820279	IVNAGGECLTFDQLALR	83	+
Chr1A	94820229	94820279	IVNAGGECLTFDQLALR	83	+
Chr1A	94820229	94820279	IVNAGGECLTFDQLALR	83	+
Chr1A	94820229	94820279	IVNAGGECLTFDQLALR	83	+
Chr1A	96488619	96488759	KVLADLSAVLGA-----------------------------ESTLQG	85	-
Chr1A	96488619	96488759	KVLADLSAVLGA-----------------------------ESTLQG	85	-
Chr1A	96489479	96489553	KTEDLVVSDFTEETLVVVSSPVAAI	107	-
Chr1A	96489479	96489553	KTEDLVVSDFTEETLVVVSSPVAAI	107	-
Chr1A	101757461	101757553	TDEAPVGLPVFLNGTLHLMTPEYSIVTVDTE	230	+
Chr1A	106769819	106769884	LMAVEALVFAPFFAAHGGLIFK	103	+
Chr1A	116733282	116733317	ENVSSEALEAAR	85	+
Chr1A	116733282	116733317	ENVSSEALEAAR	85	+
Chr1A	116733495	116733527	VAIGQVLLSVR	75	+
Chr1A	134583831	134583875	FIGTAGAANSTMNPK	112	+
Chr1A	134583831	134583875	FIGTAGAANSTMNPK	112	+
Chr1A	134583963	134584004	VSEGPDGFPLVHAR	104	+
Chr1A	134583963	134584004	VSEGPDGFPLVHAR	104	+
Chr1A	134583963	134584004	VSEGPDGFPLVHAR	104	+
Chr1A	134583963	134584004	VSEGPDGFPLVHAR	104	+
Chr1A	134584005	134584070	YLGEEHAFTPTQLLAMVLSNLK	164	+
Chr1A	134584005	134584070	YLGEEHAFTPTQLLAMVLSNLK	164	+
Chr1A	134584005	134584070	YLGEEHAFTPTQLLAMVLSNLK	164	+
Chr1A	134584005	134584070	YLGEEHAFTPTQLLAMVLSNLK	164	+
Chr1A	134584095	134584151	SAVVDCCIGIPVYFTDLQR	146	+
Chr1A	134584095	134584151	SAVVDCCIGIPVYFTDLQR	146	+
Chr1A	134883490	134883537	SFTPTQLLAMVLSNLK	119	+
Chr1A	134883490	134883537	SFTPTQLLAMVLSNLK	119	+
Chr1A	135256955	135257020	KGCDGICTAAIANIKDSPQRAQ	104	-
Chr1A	181653260	181653322	KSANGALELVEATLYELIAAS	92	-
Chr1A	181653260	181653322	KSANGALELVEATLYELIAAS	92	-
Chr1A	187238839	187238871	VQASIEEAAFQ	76	-
Chr1A	253236637	253236696	TPVYTIACNAGVEGAVVVGK	89	+
Chr1A	257777799	257777858	KAGTNDACNVTAAVPLGLSM	92	-
Chr1A	257777799	257777858	KAGTNDACNVTAAVPLGLSM	92	-
Chr1A	274423231	274423305	GVMLGADQPVILHMLDIEFAAEALK	116	+
Chr1A	274423231	274423305	GVMLGADQPVILHMLDIEFAAEALK	116	+
Chr1A	274423321	274423353	LIDAAFPLLKG	79	+
Chr1A	274423454	274423531	GVVATTDVVEACTGVNVAVMVGGFPR	114	+
Chr1A	274423454	274423534	GVVATTDVVEACTGVNVAVMVGGFPRK	119	+
Chr1A	274423454	274423531	GVVATTDVVEACTGVNVAVMVGGFPR	114	+
Chr1A	274423484	274423537	ACTGVNVAVMVGGFPRKE	84	+
Chr1A	274423484	274423537	ACTGVNVAVMVGGFPRKE	84	+
Chr1A	274423586	274423630	AQASALEAHAAPNCK	99	+
Chr1A	274423586	274423630	AQASALEAHAAPNCK	99	+
Chr1A	274424374	274424433	KNISCLTRLDHNRALGQISE	98	+
Chr1A	274424464	274424529	NAIIWGNHSSSQYPDVNHATVK	108	+
Chr1A	274424920	274425000	GSYGVPAGLIYSFPVTCSGGEWTIVQG	129	+
Chr1A	284479154	284479216	KKEALPQSKTEKPVSSIDFPV	96	-
Chr1A	286104138	286104194	REVGPLDAMGLFALMDMTE	93	-
Chr1A	286104138	286104194	REVGPLDAMGLFALMDMTE	93	-
Chr1A	286104363	286104395	KSQLISVEELV	77	-
Chr1A	286689137	286689187	KFINVEEIGPITNVGVR	79	-
Chr1A	301165715	301165771	KANLQAVFGPKLSDCYDLF	142	-
Chr1A	301165724	301165768	LQAVFGPKLSDCYDL	114	-
Chr1A	301165724	301165765	LQAVFGPKLSDCYD	107	-
Chr1A	301165724	301165765	LQAVFGPKLSDCYD	107	-
Chr1A	301165802	301165849	RDGQGPKVWHGPAFGA	79	-
Chr1A	301165919	301165963	WVHTAEHYLVGTVEK	113	-
Chr1A	301165919	301165963	WVHTAEHYLVGTVEK	113	-
Chr1A	301165964	301166077	KVDGSIGGVYQASLHIGNASTFAVGSIDEVVLTVADVT	174	-
Chr1A	301165964	301166077	KVDGSIGGVYQASLHIGNASTFAVGSIDEVVLTVADVT	174	-
Chr1A	311094731	311094760	RSQTVDYIQG	79	-
Chr1A	315157415	315157468	LGDLGGPVVEDPAAPNSR	83	+
Chr1A	315157415	315157468	LGDLGGPVVEDPAAPNSR	83	+
Chr1A	321965444	321965548	AAAATGAETPNLSAPATPGTPAPLFAGPRVDSLSY	152	+
Chr1A	345736613	345736651	IVSQLLTLMDGLK	94	+
Chr1A	345736613	345736651	IVSQLLTLMDGLK	94	+
Chr1A	355824614	355824646	FIIEMLCLINI	83	-
Chr1A	355824614	355824646	FIIEMLCLINI	83	-
Chr1A	362976722	362976769	YPAAGASTDQPKGHPQ	106	-
Chr1A	365680535	365680579	KFAGVTEGLDAQLTF	109	-
Chr1A	378719345	378719413	ETRVSQAEVVMKRAQKSQLCVML	110	-
Chr1A	378719345	378719413	ETRVSQAEVVMKRAQKSQLCVML	111	-
Chr1A	396120661	396120699	EGQTVVPGGTGGK	84	+
Chr1A	396120661	396120699	EGQTVVPGGTGGK	84	+
Chr1A	402888143	402888187	LKAAEGALKEFIDNI	107	-
Chr1A	402888143	402888187	LKAAEGALKEFIDNI	107	-
Chr1A	402888212	402888247	KSSIGIDPHVQK	86	-
Chr1A	421677763	421677813	RNYHDVISLLVLPHVVV	80	-
Chr1A	440138960	440139010	YVYQPIEGLYLLLITNK	81	+
Chr1A	442606412	442606453	DHCLHVSVVDAIRV	109	-
Chr1A	443673042	443673104	AQTCGSQAGGATCPNCLCCSR	96	+
Chr1A	446579723	446579773	QLQLAVLAVFDSWDSPR	84	+
Chr1A	446579723	446579773	QLQLAVLAVFDSWDSPR	84	+
Chr1A	447069628	447069696	RVEDVWSMFTELDASLAPPSLPQ	111	-
Chr1A	447069628	447069696	RVEDVWSMFTELDASLAPPSLPQ	111	-
Chr1A	447069628	447069696	RVEDVWSMFTELDASLAPPSLPQ	111	-
Chr1A	447069628	447069696	RVEDVWSMFTELDASLAPPSLPQ	111	-
Chr1A	453793940	453793996	GHYTEGAELIDSVLDVVRK	135	+
Chr1A	453793940	453793996	GHYTEGAELIDSVLDVVRK	135	+
Chr1A	465622538	465622567	ERDGHRHEGG	79	-
Chr1A	470272615	470272677	IWMQQFTSLSALISGGIWVSY	92	-
Chr1A	470272615	470272677	IWMQQFTSLSALISGGIWVSY	92	-
Chr1A	470272993	470273040	RATELEQEYDLAVYAL	116	-
Chr1A	470272993	470273040	RATELEQEYDLAVYAL	116	-
Chr1A	470273424	470273477	KPNLPAETLLVPHDEPAV	127	-
Chr1A	470273424	470273477	KPNLPAETLLVPHDEPAV	127	-
Chr1A	470273478	470273510	RLENYFTHHWI	93	-
Chr1A	470273511	470273558	KEMDDWNNVIGHEIPY	84	-
Chr1A	470273646	470273678	RPRGVISPFVA	80	-
Chr1A	474678390	474678437	NDFERATAVVASVDDE	108	+
Chr1A	474678390	474678437	NDFERATAVVASVDDE	108	+
Chr1A	478522485	478522562	VADARRVFDAMLLRNSVSWNAIIVCY	128	+
Chr1A	480063698	480063754	NYGVTCDAEVLDMLDTAAR	91	+
Chr1A	480063698	480063754	NYGVTCDAEVLDMLDTAAR	91	+
Chr1A	483919142	483919186	LGLLSPDQGIAAAKE	106	+
Chr1A	483919142	483919186	LGLLSPDQGIAAAKE	106	+
Chr1A	483926390	483926461	REGEYVQILVGPQNDSYTSFVQEK	180	-
Chr1A	483926390	483926461	REGEYVQILVGPQNDSYTSFVQEK	180	-
Chr1A	483926534	483926569	LPTVDLLLLDQV	83	-
Chr1A	483926534	483926569	LPTVDLLLLDQV	83	-
Chr1A	483926570	483926647	KENGEGSLIAAQVSAGYAVAEDPNIS	180	-
Chr1A	483926570	483926647	KENGEGSLIAAQVSAGYAVAEDPNIS	180	-
Chr1A	483926660	483926695	KGNFFDQLLQQV	91	-
Chr1A	483926660	483926695	KGNFFDQLLQQV	91	-
Chr1A	483926705	483926746	RTSGGVLVVDHVTS	100	-
Chr1A	483926705	483926746	RTSGGVLVVDHVTS	100	-
Chr1A	483926834	483926914	RTITTYFDVGEYLSDIEITTQATSSLT	127	-
Chr1A	483926834	483926914	RTITTYFDVGEYLSDIEITTQATSSLT	127	-
Chr1A	483926882	483926926	EITTQATSSLTRKAR	104	-
Chr1A	483926993	483927022	KFEQVFHNVM	80	-
Chr1A	483926993	483927022	KFEQVFHNVM	80	-
Chr1A	483927176	483927223	KDLGYAIAAATPENII	112	-
Chr1A	483927176	483927223	KDLGYAIAAATPENII	112	-
Chr1A	483927224	483927259	RLVNLGAIAGAD	82	-
Chr1A	483927224	483927259	RLVNLGAIAGAD	82	-
Chr1A	483927272	483927316	RQSDNFYAPVTVVAN	112	-
Chr1A	483927272	483927316	RQSDNFYAPVTVVAN	112	-
Chr1A	483927476	483927511	KMDSQVSPDSFR	91	-
Chr1A	483927476	483927508	KMDSQVSPDSF	84	-
Chr1A	483927476	483927508	KMDSQVSPDSF	84	-
Chr1A	483928577	483928612	FVTNTPNMAVQN	95	-
Chr1A	483928577	483928612	FVTNTPNMAVQN	95	-
Chr1A	483928706	483928777	RDHQWVGVCSYTTGLDIGIAPGEG	124	-
Chr1A	483928706	483928777	RDHQWVGVCSYTTGLDIGIAPGEG	124	-
Chr1A	484356052	484356096	AKHAVSEGTKAVTKF	100	+
Chr1A	484356052	484356096	AKHAVSEGTKAVTKF	100	+
Chr1A	484356073	484356105	GTKAVTKFTSS	74	+
Chr1A	485275839	485275907	KPLLVPNINPLVGGYAITVGALL	169	-
Chr1A	489788968	489789009	ILLAFILGGLSFPK	103	+
Chr1A	489788968	489789009	ILLAFILGGLSFPK	103	+
Chr1A	492346939	492346977	KNGLSLLDDLAYL	93	-
Chr1A	492346939	492346977	KNGLSLLDDLAYL	93	-
Chr1A	492347107	492347154	FGEPLGKEEPSINVVV	113	-
Chr1A	492347215	492347265	RTGDPVGYWELPPSIDK	87	-
Chr1A	492347215	492347265	RTGDPVGYWELPPSIDK	87	-
Chr1A	494753622	494753669	ENIQVFGWEIPEEDFK	78	+
Chr1A	501279592	501279642	EAASIFGNQDKDFVRFA	81	-
Chr1A	501279697	501279759	LFEPFDITGNGDADVENIMDQ	101	-
Chr1A	501279697	501279759	LFEPFDITGNGDADVENIMDQ	101	-
Chr1A	506788781	506788840	LLSEIVGIKSSVKSGGVIAA	84	-
Chr1A	506788781	506788840	LLSEIVGIKSSVKSGGVIAA	84	-
Chr1A	510221473	510221559	RRLLAPIGWLISQQLQQPPTTEGPYFSGG	140	-
Chr1A	510221473	510221559	RRLLAPIGWLISQQLQQPPTTEGPYFSGG	140	-
Chr1A	510221476	510221559	RLLAPIGWLISQQLQQPPTTEGPYFSGG	134	-
Chr1A	510221476	510221559	RLLAPIGWLISQQLQQPPTTEGPYFSGG	134	-
Chr1A	510221587	510221676	YQRAVPGGGVPQCEPSVDRLQQDVVQRCAK	144	-
Chr1A	510221587	510221643	YQRAVPGGGVPQCEPSVDR	91	-
Chr1A	510419852	510419911	RMQLGTSWPLRGALQQDVVL	98	-
Chr1A	510423965	510424033	RGAQPKQQAGEGSFGEGQQRQPR	98	-
Chr1A	510423965	510424033	RGAQPKQQAGEGSFGEGQQRQPR	98	-
Chr1A	510424232	510424282	RGEGLPPMSQEYDRVMG	85	-
Chr1A	510424232	510424282	RGEGLPPMSQEYDRVMG	85	-
Chr1A	510424340	510424414	ERAGWQAQFLPVGVAGEGARGTLQQ	114	-
Chr1A	510424343	510424396	RAGWQAQFLPVGVAGEGA	83	-
Chr1A	510424343	510424396	RAGWQAQFLPVGVAGEGA	83	-
Chr1A	512570924	512570977	RSGDGAFTGAGYPSGGQV	80	-
Chr1A	512952550	512952582	LGLSAMIMGSR	82	+
Chr1A	531922134	531922184	RGDDLVQLLTNFVAVHA	80	-
Chr1A	533042341	533042415	YKNVLSHTVLFTSDAALMTSAETAR	178	+
Chr1A	534152458	534152493	LELVTGKPAVVR	85	+
Chr1A	535144599	535144718	GGLAVTVIVNVPPGKATDTSAAVARAAAANPSVRFHVLPT	134	+
Chr1A	535167594	535167632	RTVELVSDTAADF	90	-
Chr1A	535167790	535167837	KGAWDNLADPQAPPPV	107	-
Chr1A	535431116	535431151	KVIGANINFLDD	86	-
Chr1A	535431116	535431151	KVIGANINFLDD	86	-
Chr1A	536771410	536771469	TVGGGDDAFNTFFSETGAGK	89	+
Chr1A	536771410	536771469	TVGGGDDAFNTFFSETGAGK	89	+
Chr1A	536771410	536771469	TVGGGDDAFNTFFSETGAGK	89	+
Chr1A	536771410	536771469	TVGGGDDAFNTFFSETGAGK	89	+
Chr1A	536771410	536771469	TVGGGDDAFNTFFSETGAGK	89	+
Chr1A	536771410	536771469	TVGGGDDAFNTFFSETGAGK	89	+
Chr1A	536771410	536771469	TVGGGDDAFNTFFSETGAGK	89	+
Chr1A	536771410	536771469	TVGGGDDAFNTFFSETGAGK	89	+
Chr1A	536772186	536772218	QVISSLTASLR	79	+
Chr1A	536772186	536772218	QVISSLTASLR	79	+
Chr1A	536772219	536772281	FDGALNVDVNEFQTNLVPYPR	157	+
Chr1A	536772219	536772281	FDGALNVDVNEFQTNLVPYPR	157	+
Chr1A	536772219	536772281	FDGALNVDVNEFQTNLVPYPR	157	+
Chr1A	536772219	536772281	FDGALNVDVNEFQTNLVPYPR	157	+
Chr1A	536772219	536772281	FDGALNVDVNEFQTNLVPYPR	157	+
Chr1A	536772219	536772281	FDGALNVDVNEFQTNLVPYPR	157	+
Chr1A	539039457	539039486	KFASETWIVF	80	-
Chr1A	539039457	539039486	KFASETWIVF	80	-
Chr1A	539039487	539039528	RGLHGGPALDLLNL	101	-
Chr1A	539039745	539039813	KEIGEASDSVVLPFEPVSEIRHG	111	-
Chr1A	539039745	539039804	KEIGEASDSVVLPFEPVSEI	145	-
Chr1A	539039745	539039804	KEIGEASDSVVLPFEPVSEI	145	-
Chr1A	539040021	539040062	RGTGWSEASTQHGA	102	-
Chr1A	539040021	539040062	RGTGWSEASTQHGA	102	-
Chr1A	539648551	539648610	KSFVTDFDLDLGGNSCQDVI	92	-
Chr1A	541810404	541810460	AFAFGVDVAFDTASGDFTK	81	+
Chr1A	541810461	541810514	YNAGLSHTNQDLTASLNL	81	+
Chr1A	545914608	545914661	RAAQGKDQTASTLGEKTE	80	+
Chr1A	545914797	545914856	TGSVLQQAGETVVNAVVGAK	90	+
Chr1A	545914797	545914856	TGSVLQQAGETVVNAVVGAK	90	+
Chr1A	545914857	545914910	DAVANTLGMGGDNTNTTK	84	+
Chr1A	545914857	545914910	DAVANTLGMGGDNTNTTK	84	+
Chr1A	545931986	545932030	ASNQNQASYAAGETK	102	+
Chr1A	545931986	545932030	ASNQNQASYAAGETK	102	+
Chr1A	546030441	546030470	DQTGSFLGEK	72	+
Chr1A	546030609	546030671	NTGSVLQQAGETVVNAVVGAK	92	+
Chr1A	550930813	550930872	GAVTVTQAPGATVVSYQEHK	94	+
Chr1A	550930813	550930872	GAVTVTQAPGATVVSYQEHK	94	+
Chr1A	550931293	550931343	DAAMQALGITGDQTVAK	79	+
Chr1A	550931626	550931691	YAKQAAVKAKDVTVSTGGTAAE	94	+
Chr1A	550931758	550931823	YTQQAAVKGKDVTVSTGGTAAE	98	+
Chr1A	550931758	550931823	YTQQAAVKGKDVTVSTGGTAAE	98	+
Chr1A	550931761	550931826	TQQAAVKGKDVTVSTGGTAAEY	98	+
Chr1A	550931761	550931826	TQQAAVKGKDVTVSTGGTAAEY	98	+
Chr1A	550932708	550932770	IVEDVLEVVGAGMEAVGATVY	89	+
Chr1A	550932708	550932791	IVEDVLEVVGAGMEAVGATVYGIAQHTK	125	+
Chr1A	550932708	550932791	IVEDVLEVVGAGMEAVGATVYGIAQHTK	125	+
Chr1A	552861544	552861600	RNPSFCLAHIISGAELQYL	148	-
Chr1A	560578911	560578964	LIRDATYSPSVASTIKDL	83	-
Chr1A	565809115	565809174	LGADANCFNVCADGCQEVYL	93	-
Chr1A	565809283	565809336	AANVMYDCLSSRCGLNCY	84	-
Chr1A	565809283	565809336	AANVMYDCLSSRCGLNCY	84	-
Chr1A	569680028	569680060	RHKKILEEIVG	78	-
Chr1A	571198645	571198701	NYMNAQYFGEIGVGTPPQK	152	+
Chr1A	571198645	571198701	NYMNAQYFGEIGVGTPPQK	152	+
Chr1A	572974436	572974492	RLAVFAPNNAIANGILEAS	84	-
Chr1A	572974436	572974492	RLAVFAPNNAIANGILEAS	84	-
Chr1A	572975413	572975466	KGFSLSTISVDDLAINFN	83	-
Chr1A	576120966	576121010	KDVTVFAQQTLIYDF	112	-
Chr1A	576120966	576121010	KDVTVFAQQTLIYDF	112	-
Chr1A	576121092	576121145	FPNLSDVSEIVSENIIES	80	-
Chr1A	576121977	576122027	RRFLAEVIGHVAGLLIG	79	-
Chr1A	576122124	576122180	KYEQELTTAFTFPSGLAVS	88	-
Chr1A	576122383	576122445	RVSPGMGKPCVAVVSINKPFD	103	-
Chr1A	576123568	576123600	KFAEPLLPFLN	80	-
Chr1A	576123568	576123600	KFAEPLLPFLN	80	-
Chr1A	576123758	576123808	KNFVATDFDLSPMAAGV	121	-
Chr1A	576123758	576123808	KNFVATDFDLSPMAAGV	121	-
Chr1A	576827391	576827471	KSAFFPLETVTSQVFSCEVIDPVGNLG	128	-
Chr1A	576827391	576827471	KSAFFPLETVTSQVFSCEVIDPVGNLG	128	-
Chr1A	576827391	576827471	KSAFFPLETVTSQVFSCEVIDPVGNLG	128	-
Chr1A	576827391	576827471	KSAFFPLETVTSQVFSCEVIDPVGNLG	128	-
Chr1A	576830512	576830589	RPVGAPIIVLDAGELAEGLQDDGVFG	117	-
Chr1A	576830512	576830589	RPVGAPIIVLDAGELAEGLQDDGVFG	117	-
Chr1A	576830512	576830589	RPVGAPIIVLDAGELAEGLQDDGVFG	117	-
Chr1A	576830512	576830589	RPVGAPIIVLDAGELAEGLQDDGVFG	117	-
Chr1A	576830766	576830822	KMLLALPQGIGGAAGLIAV	126	-
Chr1A	576830766	576830822	KMLLALPQGIGGAAGLIAV	126	-
Chr1A	577159425	577159460	ARKNHTMVSYGE	93	+
Chr1A	580128838	580128906	VVTGDKITANKQIVVIGSRIYYG	104	-
Chr1A	580129857	580129907	RITGIDEWYDTFVYAQV	81	-
Chr1A	580129857	580129907	RITGIDEWYDTFVYAQV	81	-
Chr1A	580130193	580130276	KFVYVGMSAIYPYKAPDDIAFNLFSTDV	133	-
Chr1A	580130193	580130276	KFVYVGMSAIYPYKAPDDIAFNLFSTDV	133	-
Chr1A	580130569	580130628	EGVPACSLTIDANDDVHKQV	91	-
Chr1A	580130569	580130628	EGVPACSLTIDANDDVHKQV	91	-
Chr1A	580130569	580130628	EGVPACSLTIDANDDVHKQV	91	-
Chr1A	580130569	580130628	EGVPACSLTIDANDDVHKQV	91	-
Chr1A	580131741	580131824	RTSTLPFLQTGTGGGLIVAAVENPDAYN	132	-
Chr1A	580131741	580131824	RTSTLPFLQTGTGGGLIVAAVENPDAYN	132	-
Chr1A	580131741	580131824	RTSTLPFLQTGTGGGLIVAAVENPDAYN	132	-
Chr1A	580131741	580131824	RTSTLPFLQTGTGGGLIVAAVENPDAYN	132	-
Chr1A	580131944	580132009	VLTDAPSADSTLVCQAGTAAPG	97	-
Chr1A	580131944	580132009	VLTDAPSADSTLVCQAGTAAPG	97	-
Chr1A	580131944	580132009	VLTDAPSADSTLVCQAGTAAPG	97	-
Chr1A	580131944	580132009	VLTDAPSADSTLVCQAGTAAPG	97	-
Chr1A	584949285	584949347	LQSLHPLHVIDSPIEITGHCC	104	-
Chr1A	584949285	584949347	LQSLHPLHVIDSPIEITGHCC	104	-
Chr1A	588631820	588631852	YDRGVVSWPLG	87	-
Chr1B	5422344	5422397	SIIMQQEQQQGVPILRPL	80	+
Chr1B	5422407	5422463	AQGLGIIQPQQPAQLEGIR	83	+
Chr1B	5422407	5422463	AQGLGIIQPQQPAQLEGIR	83	+
Chr1B	5513126	5513200	NILLQQCKPASLVSSLWSIIWPQND	121	+
Chr1B	5513126	5513200	NILLQQCKPASLVSSLWSIIWPQND	121	+
Chr1B	5513471	5513539	SLVLQTLPTICNVYVPPECSNIR	116	+
Chr1B	5513471	5513539	SLVLQTLPTICNVYVPPECSNIR	116	+
Chr1B	5513525	5513578	CSNIRAPFASIVAGIGGQ	85	+
Chr1B	5513525	5513578	CSNIRAPFASIVAGIGGQ	85	+
Chr1B	5555203	5555253	NILLQQCKPASLVSSLW	84	+
Chr1B	5555203	5555253	NILLQQCKPASLVSSLW	84	+
Chr1B	5555524	5555586	AIRSLVLQTLPTMCNVYVPPE	108	+
Chr1B	5555533	5555601	SLVLQTLPTMCNVYVPPECSIIR	119	+
Chr1B	5555533	5555601	SLVLQTLPTMCNVYVPPECSIIR	119	+
Chr1B	5593310	5593417	SLVLQTLPTMCNVYVPPECSIIKAPFASIVTGIGGQ	180	+
Chr1B	5593310	5593417	SLVLQTLPTMCNVYVPPECSIIKAPFASIVTGIGGQ	180	+
Chr1B	5597806	5597856	NFLLQQCKPVSLVSSLW	84	+
Chr1B	5597806	5597856	NFLLQQCKPVSLVSSLW	84	+
Chr1B	5630950	5631015	LNPCRDALLHQCSPVADMSFLR	163	+
Chr1B	5630950	5631015	LNPCRDALLHQCSPVADMSFLR	163	+
Chr1B	5630965	5631015	DALLHQCSPVADMSFLR	86	+
Chr1B	5630965	5631015	DALLHQCSPVADMSFLR	86	+
Chr1B	5630983	5631015	CSPVADMSFLR	88	+
Chr1B	5630983	5631015	CSPVADMSFLR	88	+
Chr1B	5631001	5631057	MSFLRSQVVQHSSCLVMWE	97	+
Chr1B	5631016	5631078	SQVVQHSSCLVMWEQCCQQLK	101	+
Chr1B	5631100	5631150	CEAIHNVVHAIILQQQK	79	+
Chr1B	5974800	5974853	RLAISTMVELQAIQHPHL	85	-
Chr1B	6040343	6040396	RALSQPMAVPSCQQQLFV	83	-
Chr1B	6040343	6040396	RALSQPMAVPSCQQQLFV	83	-
Chr1B	6140616	6140669	RLAISTMVELQAIQHPQL	85	-
Chr1B	6140616	6140669	RLAISTMVELQAIQHPQL	85	-
Chr1B	6885669	6885746	RTGVGFPVITTTGYVPVNVSCMTPLT	132	-
Chr1B	6885669	6885746	RTGVGFPVITTTGYVPVNVSCMTPLT	132	-
Chr1B	6886053	6886106	RCCQQQMVHCSSQWLMQS	88	-
Chr1B	6886053	6886106	RCCQQQMVHCSSQWLMQS	88	-
Chr1B	17331641	17331697	RYEMTVITGVPLVVIQAES	92	-
Chr1B	17331641	17331697	RYEMTVITGVPLVVIQAES	92	-
Chr1B	23019725	23019790	SQMLWQSSCHVMQQQCCQQLPR	103	+
Chr1B	23019725	23019790	SQMLWQSSCHVMQQQCCQQLPR	103	+
Chr1B	23019734	23019790	LWQSSCHVMQQQCCQQLPR	90	+
Chr1B	46186412	46186441	KPAWGAILNE	72	-
Chr1B	46186662	46186721	KPALSLDVASINAGNIYPGH	90	-
Chr1B	54321528	54321608	TLVYLGLAPAESGVPEGAQGTVAVYLK	182	+
Chr1B	54732780	54732860	TQVYLGLAPAESGVPEGAQGTVAVYLK	184	+
Chr1B	61954696	61954728	TSNLNEAQKEF	76	+
Chr1B	66775023	66775085	RRREGLALESADAPDFVQAPW	99	-
Chr1B	66775023	66775085	RRREGLALESADAPDFVQAPW	99	-
Chr1B	74506449	74506499	SQAGLTEYFDEENEQFR	80	+
Chr1B	74507151	74507201	SSQLHSSQNIFSGFDVR	79	+
Chr1B	74508179	74508238	NSILGALPVDVLANAFGISR	92	+
Chr1B	74508179	74508238	NSILGALPVDVLANAFGISR	92	+
Chr1B	117260811	117260951	SNVITGG----------------------------NPHLIQGSIYSS	101	-
Chr1B	117260913	117261011	GNPHLIQGSIYSSDQESALFVFSPAVESPQGAR	161	-
Chr1B	117260913	117260942	GNPHLIQGSI	74	-
Chr1B	117260913	117261011	GNPHLIQGSIYSSDQESALFVFSPAVESPQGAR	161	-
Chr1B	117261045	117261110	KEEPFSAPILPTWIPGPAVGNV	108	-
Chr1B	117261045	117261110	KEEPFSAPILPTWIPGPAVGNV	108	-
Chr1B	117261153	117261188	FAVIAGKTATYD	84	-
Chr1B	117261153	117261188	FAVIAGKTATYD	84	-
Chr1B	117261171	117261260	KTATYDLLTANGKYANVSTTNIISSGPGMH	223	-
Chr1B	117261171	117261206	KTATYDLLTANG	86	-
Chr1B	117261171	117261206	KTATYDLLTANG	86	-
Chr1B	117261207	117261260	KYANVSTTNIISSGPGMH	136	-
Chr1B	117261207	117261260	KYANVSTTNIISSGPGMH	136	-
Chr1B	117261273	117261305	KAMLFYSFINT	87	-
Chr1B	117261339	117261419	ETICPRVYQEAANNVLIDVRGGHANAV	133	-
Chr1B	117261339	117261419	ETICPRVYQEAANNVLIDVRGGHANAV	133	-
Chr1B	117261432	117261473	RRCNEEYGLDGALA	106	-
Chr1B	117261432	117261473	RRCNEEYGLDGALA	106	-
Chr1B	117261435	117261473	RCNEEYGLDGALA	98	-
Chr1B	117261435	117261473	RCNEEYGLDGALA	98	-
Chr1B	117261468	117261512	LAKPEGAGTRSKIDR	107	-
Chr1B	117261468	117261512	LAKPEGAGTRSKIDR	107	-
Chr1B	117261501	117261539	KIDRLAQLTEEAD	93	-
Chr1B	117261501	117261539	KIDRLAQLTEEAD	93	-
Chr1B	117261522	117261560	LTEEADKDEHGKV	93	-
Chr1B	117261528	117261584	EEADKDEHGKVYTFNVTAG	137	-
Chr1B	117261528	117261584	EEADKDEHGKVYTFNVTAG	137	-
Chr1B	117261555	117261611	KVYTFNVTAGELAFCLCVA	140	-
Chr1B	117261555	117261611	KVYTFNVTAGELAFCLCVA	140	-
Chr1B	117261612	117261650	RGIGSDGGTVLAV	87	-
Chr1B	117261612	117261650	RGIGSDGGTVLAV	87	-
Chr1B	117261811	117261846	KGPQCDQQQPPF	79	-
Chr1B	117293315	117293374	LMVRPPPAVERSPPSFGLMA	93	-
Chr1B	118973226	118973264	AATVAVDNLNPKV	89	+
Chr1B	118973226	118973264	AATVAVDNLNPKV	89	+
Chr1B	118974778	118974816	EVLALCDHPDLLK	81	+
Chr1B	118974778	118974816	EVLALCDHPDLLK	81	+
Chr1B	118975403	118975582	DGFPANADDIFLTDGASPG-------------------------------VHLMMQLLIR	101	+
Chr1B	118975403	118975582	DGFPANADDIFLTDGASPG-------------------------------VHLMMQLLIR	101	+
Chr1B	118975771	118975818	YLNESTGWGLEISDVK	78	+
Chr1B	118976397	118976453	SLGYGEEDLPLVSYQSVSK	86	+
Chr1B	118976397	118976453	SLGYGEEDLPLVSYQSVSK	86	+
Chr1B	118976558	118976617	RGGYMEITGFSAPVREQIYK	101	+
Chr1B	118976558	118976617	RGGYMEITGFSAPVREQIYK	101	+
Chr1B	118976618	118976689	IASVNLCSNITGQILASLVMNPPK	113	+
Chr1B	118976618	118976689	IASVNLCSNITGQILASLVMNPPK	113	+
Chr1B	118976983	118977030	AEGAMYLFPQICLPQK	82	+
Chr1B	118976983	118977030	AEGAMYLFPQICLPQK	82	+
Chr1B	121493716	121493787	EATAVDTAADCAPSPHIFSDHLCA	177	-
Chr1B	121493716	121493787	EATAVDTAADCAPSPHIFSDHLCA	177	-
Chr1B	121494031	121494063	KALFAYSDHAT	78	-
Chr1B	121494430	121494510	RGAGEDVTIYGSYMDFDVAPQGPLRAI	134	-
Chr1B	121494430	121494501	RGAGEDVTIYGSYMDFDVAPQGPL	119	-
Chr1B	121494430	121494501	RGAGEDVTIYGSYMDFDVAPQGPL	119	-
Chr1B	142172704	142172754	IIVDTFESLGFNVYGAK	81	+
Chr1B	159393337	159393408	EYLQMRLTTEGRKLVQISNQQVTE	115	+
Chr1B	169609439	169609492	RSNALLPFKGVQYAVGSA	131	-
Chr1B	169609439	169609492	RSNALLPFKGVQYAVGSA	131	-
Chr1B	169610192	169610251	KVITSGGDVLDVSVESPSVL	87	-
Chr1B	169612622	169612672	KSPICGVNLCTGGLAGR	81	-
Chr1B	184960849	184960914	KSDIDIVSNASCTTNCLAPLAK	100	+
Chr1B	184960849	184960914	KSDIDIVSNASCTTNCLAPLAK	100	+
Chr1B	184960852	184960914	SDIDIVSNASCTTNCLAPLAK	95	+
Chr1B	184960852	184960914	SDIDIVSNASCTTNCLAPLAK	95	+
Chr1B	189930770	189930814	FIGTAGAANSTMNPK	112	+
Chr1B	189930902	189930943	VSEGPDGFPLVHAR	103	+
Chr1B	189930902	189930943	VSEGPDGFPLVHAR	103	+
Chr1B	189931034	189931090	SAVVDCCIGIPVYFTDLQR	147	+
Chr1B	190092452	190092481	EVAGFAPYEK	75	+
Chr1B	196136387	196136446	AGIFNDLGSGSNVDVCVITK	92	+
Chr1B	196136387	196136446	AGIFNDLGSGSNVDVCVITK	92	+
Chr1B	196136387	196136446	AGIFNDLGSGSNVDVCVITK	92	+
Chr1B	196136387	196136446	AGIFNDLGSGSNVDVCVITK	92	+
Chr1B	202533445	202533498	YDPSTGIYGMDFFVVLER	91	+
Chr1B	202533445	202533498	YDPSTGIYGMDFFVVLER	91	+
Chr1B	202533604	202533633	GVILNKSHAS	72	+
Chr1B	233003364	233003408	SGEHIIAGAGELHLE	108	+
Chr1B	235383093	235383131	RLMVQCLPEPTPG	100	-
Chr1B	235383093	235383131	RLMVQCLPEPTPG	100	-
Chr1B	243014907	243014939	VQASIEEAAFQ	77	-
Chr1B	285982099	285982146	LNYGVITLLPKISGAE	113	+
Chr1B	286620275	286620334	TPVYTIACNAGVEGAVVVGK	90	+
Chr1B	294585227	294585277	KKLEQFSDPIYHYEHFM	89	-
Chr1B	313751401	313751475	GVMLGADQPVILHMLDIEFAAEALK	116	+
Chr1B	313751401	313751475	GVMLGADQPVILHMLDIEFAAEALK	116	+
Chr1B	313751622	313751699	GVVATTDVVEACTGVNVAVMVGGFPR	114	+
Chr1B	313751622	313751702	GVVATTDVVEACTGVNVAVMVGGFPRK	119	+
Chr1B	313751622	313751699	GVVATTDVVEACTGVNVAVMVGGFPR	114	+
Chr1B	313751652	313751705	ACTGVNVAVMVGGFPRKE	84	+
Chr1B	313751652	313751705	ACTGVNVAVMVGGFPRKE	84	+
Chr1B	313751754	313751798	AQASALEAHAAPNCK	99	+
Chr1B	313751754	313751798	AQASALEAHAAPNCK	99	+
Chr1B	313752344	313752403	KNISCLTRLDHNRALGQISE	99	+
Chr1B	313752434	313752499	NAIIWGNHSSSQYPDVNHATVK	109	+
Chr1B	313752892	313752972	GSYGVPAGLIYSFPVTCSGGEWTIVQG	129	+
Chr1B	321691200	321691232	VLEEVSILQSK	75	+
Chr1B	321691401	321691457	ETMDMLAFLGMADLPGVER	93	+
Chr1B	321691401	321691457	ETMDMLAFLGMADLPGVER	93	+
Chr1B	336203618	336203674	KANLQAVFGPKLSDCYDLF	143	-
Chr1B	336203627	336203671	LQAVFGPKLSDCYDL	114	-
Chr1B	336203627	336203668	LQAVFGPKLSDCYD	106	-
Chr1B	336203627	336203668	LQAVFGPKLSDCYD	106	-
Chr1B	336203705	336203752	RDGQGPKVWHGPAFGA	79	-
Chr1B	336203822	336203866	WVHTAEHYLVGTVEK	113	-
Chr1B	336203822	336203866	WVHTAEHYLVGTVEK	113	-
Chr1B	336204050	336204085	KSYPLGVAQEFR	90	-
Chr1B	336204050	336204085	KSYPLGVAQEFR	90	-
Chr1B	405791045	405791116	TLVIESEDVVKGITELVSLHGASK	170	+
Chr1B	417919987	417920052	EPPLEIQGGLEAGGRAVAMEER	101	+
Chr1B	462609539	462609577	KMGDMLTLLQSVI	95	-
Chr1B	471569360	471569410	QLQLAVLAVFDSWDSPR	125	+
Chr1B	471569360	471569410	QLQLAVLAVFDSWDSPR	125	+
Chr1B	471569360	471569410	QLQLAVLAVFDSWDSPR	125	+
Chr1B	471569360	471569410	QLQLAVLAVFDSWDSPR	125	+
Chr1B	471571496	471571564	QPLSPPALSADLETFMSWVDEVR	111	+
Chr1B	471571496	471571564	QPLSPPALSADLETFMSWVDEVR	111	+
Chr1B	471571496	471571564	QPLSPPALSADLETFMSWVDEVR	111	+
Chr1B	471571496	471571564	QPLSPPALSADLETFMSWVDEVR	111	+
Chr1B	471572723	471572770	ELCAETGAAEDDVLAR	109	+
Chr1B	471572723	471572770	ELCAETGAAEDDVLAR	109	+
Chr1B	471572723	471572770	ELCAETGAAEDDVLAR	109	+
Chr1B	471572723	471572770	ELCAETGAAEDDVLAR	109	+
Chr1B	488329666	488329707	AGHQTSAESWGTGR	101	+
Chr1B	488329666	488329707	AGHQTSAESWGTGR	101	+
Chr1B	488329753	488329785	AGQGAFGNMCR	84	+
Chr1B	488329915	488329983	GHRIESVPEFPLVVSDSAEGIEK	166	+
Chr1B	488329924	488329983	IESVPEFPLVVSDSAEGIEK	145	+
Chr1B	488329924	488329983	IESVPEFPLVVSDSAEGIEK	145	+
Chr1B	488330200	488330241	LNLLDLAPGGHLGR	101	+
Chr1B	488330242	488330271	FVIWTESAFK	80	+
Chr1B	488330242	488330271	FVIWTESAFK	80	+
Chr1B	511155234	511155290	NYGVTCDAEVLDMLDTAAR	146	+
Chr1B	511155234	511155290	NYGVTCDAEVLDMLDTAAR	146	+
Chr1B	511155261	511155299	VLDMLDTAARQLE	99	+
Chr1B	511155267	511155296	DMLDTAARQL	77	+
Chr1B	533940277	533940327	RTGDPVGYWELPPSIDK	87	-
Chr1B	533940277	533940327	RTGDPVGYWELPPSIDK	87	-
Chr1B	537107510	537107560	AGYRHVDTAAEYGVEKE	120	+
Chr1B	537107522	537107557	HVDTAAEYGVEK	85	+
Chr1B	537107522	537107557	HVDTAAEYGVEK	85	+
Chr1B	537108955	537109002	ENIQVFGWEIPEEDFK	79	+
Chr1B	553009048	553009122	ADVDLAVNAAREAFEHGKWPRMSGY	125	+
Chr1B	562452179	562452265	RRLLAPIGWFIMQQLQQSPTTESPYFSGA	147	-
Chr1B	562452179	562452265	RRLLAPIGWFIMQQLQQSPTTESPYFSGA	147	-
Chr1B	562452182	562452265	RLLAPIGWFIMQQLQQSPTTESPYFSGA	141	-
Chr1B	562452182	562452253	RLLAPIGWFIMQQLQQSPTTESPY	122	-
Chr1B	562452182	562452241	RLLAPIGWFIMQQLQQSPTT	101	-
Chr1B	562452182	562452265	RLLAPIGWFIMQQLQQSPTTESPYFSGA	141	-
Chr1B	562452203	562452265	WFIMQQLQQSPTTESPYFSGA	104	-
Chr1B	562452203	562452265	WFIMQQLQQSPTTESPYFSGA	104	-
Chr1B	562452293	562452349	YQRTGPSVTIPRCGPSVDR	95	-
Chr1B	562452299	562452346	RTGPSVTIPRCGPSVD	81	-
Chr1B	562452350	562452400	LQQDVVQQCAELEHECQ	80	-
Chr1B	562532378	562532452	ERAGWQAQFLPVGVAGEGARGTLQQ	115	-
Chr1B	562532381	562532434	RAGWQAQFLPVGVAGEGA	83	-
Chr1B	562532381	562532434	RAGWQAQFLPVGVAGEGA	83	-
Chr1B	562635296	562635364	RGAQPKQQAGEGSFGEGQQRQPR	99	-
Chr1B	562635296	562635352	RGAQPKQQAGEGSFGEGQQ	80	-
Chr1B	562635296	562635364	RGAQPKQQAGEGSFGEGQQRQPR	99	-
Chr1B	562635554	562635604	RGEGLPPMSQEYDRVMG	85	-
Chr1B	562635554	562635604	RGEGLPPMSQEYDRVMG	85	-
Chr1B	562635665	562635718	RADSQAQFLPVGFAGEGA	82	-
Chr1B	577118043	577118090	NPIFAEVSTTYLGGAF	84	-
Chr1B	579885121	579885159	LDIGNCPVSELKE	98	-
Chr1B	590243516	590243542	RRIPRAGYV	67	-
Chr1B	590244065	590244115	RGDDLVQLLTNFVAVHA	79	-
Chr1B	590245787	590245828	KLAQFNTDGSASEV	98	-
Chr1B	590245787	590245828	KLAQFNTDGSASEV	98	-
Chr1B	590595176	590595214	RSHLYFVDGPFAE	102	-
Chr1B	590595460	590595513	KQGIAVYVCYLTESENTG	133	-
Chr1B	590595460	590595513	KQGIAVYVCYLTESENTG	133	-
Chr1B	590595910	590595969	KVGSAFEVMEGAQIENLGYV	96	-
Chr1B	590595910	590595969	KVGSAFEVMEGAQIENLGYV	96	-
Chr1B	594458857	594458925	LLAGVTIAHGGVIPNINSVLLPK	105	+
Chr1B	594458857	594458925	LLAGVTIAHGGVIPNINSVLLPK	105	+
Chr1B	594458863	594458925	AGVTIAHGGVIPNINSVLLPK	97	+
Chr1B	611708026	611708079	YNAGLSHTNQDLTASLNL	81	+
Chr1B	621275022	621275075	RAAETKDQTGSYLGEKTE	84	+
Chr1B	621275022	621275075	RAAETKDQTGSYLGEKTE	84	+
Chr1B	621383239	621383283	ASNQNQASYAAGETK	106	+
Chr1B	621383239	621383283	ASNQNQASYAAGETK	106	+
Chr1B	621516087	621516146	TGSVLQQAGETVVNAVVGAK	125	+
Chr1B	621516087	621516146	TGSVLQQAGETVVNAVVGAK	125	+
Chr1B	627841385	627841444	IQTSVRLVLPGELAKHAVSE	142	+
Chr1B	631416902	631416946	LAANNAPTYQGIQQE	89	+
Chr1B	632968059	632968124	YAKQAAVKARDVTVSTGGTAAE	96	+
Chr1B	632968191	632968256	YTQQAAVKGKDVTVSTGGTAAE	98	+
Chr1B	632968191	632968256	YTQQAAVKGKDVTVSTGGTAAE	98	+
Chr1B	632968194	632968259	TQQAAVKGKDVTVSTGGTAAEY	98	+
Chr1B	632968194	632968259	TQQAAVKGKDVTVSTGGTAAEY	98	+
Chr1B	632968641	632968694	DVTGDTGNRTGSMAAQVK	84	+
Chr1B	632968641	632968694	DVTGDTGNRTGSMAAQVK	84	+
Chr1B	632969248	632969313	AVGATVTGLAQHTKGIVAGEEE	94	+
Chr1B	632969248	632969310	AVGATVTGLAQHTKGIVAGEE	90	+
Chr1B	632969248	632969313	AVGATVTGLAQHTKGIVAGEEE	94	+
Chr1B	637893854	637893910	RSTSDLPDVAPYIGLESIQ	92	-
Chr1B	637893854	637893910	RSTSDLPDVAPYIGLESIQ	92	-
Chr1B	637894121	637894183	REQLGGLDTALTPQYGVASPI	101	-
Chr1B	637894121	637894183	REQLGGLDTALTPQYGVASPI	101	-
Chr1B	637895040	637895099	KIGTVLIQQETAQEVFAPAE	91	-
Chr1B	637895040	637895099	KIGTVLIQQETAQEVFAPAE	91	-
Chr1B	639073727	639073798	KVIINNNINDWEPLMQMDNNKGQD	116	-
Chr1B	639473762	639473818	LMRARPSLTEGAGWLLMDR	133	-
Chr1B	642228046	642228147	RLNIQALDAATFANCIALLNVSRTVVQCCAHSPE	164	-
Chr1B	650096938	650096979	DHCLHVSVVDAIRV	102	-
Chr1B	659631277	659631348	RCACFDACQFVTSPGLLCSNFCAV	113	-
Chr1B	659631277	659631348	RCACFDACQFVTSPGLLCSNFCAV	113	-
Chr1B	665822189	665822245	NYMNAQYFGEIGVGTPPQK	152	+
Chr1B	665822189	665822245	NYMNAQYFGEIGVGTPPQK	152	+
Chr1B	665823368	665823415	FSEDSVTVGDLVVKDQ	109	+
Chr1B	665825902	665825934	TQDLILDYVNQ	82	+
Chr1B	672842274	672842303	NLQYYEISAK	72	+
Chr1B	676708349	676708417	VVTGDKITANKQIVVIGSRIYYG	104	-
Chr1B	676709360	676709410	RITGIDEWYDTFVYAQV	83	-
Chr1B	676709699	676709782	KFVYVGMSAIYPYKAPDDIAFNLFSTDV	133	-
Chr1B	676710085	676710144	EGVPACSLTIDANDDVHKQV	91	-
Chr1B	676710085	676710144	EGVPACSLTIDANDDVHKQV	91	-
Chr1B	676711278	676711361	RTSTLPFLQTGTGGGLIVAAVENPDAYN	132	-
Chr1B	676711278	676711361	RTSTLPFLQTGTGGGLIVAAVENPDAYN	132	-
Chr1B	676711472	676711537	VLTDAPSADSTLVCQAGTAAPG	97	-
Chr1B	676711472	676711537	VLTDAPSADSTLVCQAGTAAPG	97	-
Chr1B	678454579	678454644	KPSALVGADGAGSHKEAGPAGG	142	-
Chr1B	681127479	681127520	VAKMGKLPPTGESC	105	-
Chr1D	2946380	2946430	NILLQQCKPASLVSSLW	83	+
Chr1D	2946380	2946469	NILLQQCKPASLVSSLWSIIWPQSDCQVMR	153	+
Chr1D	2946380	2946430	NILLQQCKPASLVSSLW	83	+
Chr1D	2946689	2946805	AIRSLVLQTLPSMCNVYVPPECSIMRAPFASIVAGIGGQ	199	+
Chr1D	2946698	2946766	SLVLQTLPSMCNVYVPPECSIMR	119	+
Chr1D	2946698	2946766	SLVLQTLPSMCNVYVPPECSIMR	119	+
Chr1D	2946752	2946805	CSIMRAPFASIVAGIGGQ	88	+
Chr1D	3008645	3008734	NFLLQQCKPVSLVSSLWSMIWPQSDCQVMR	154	+
Chr1D	3008645	3008734	NFLLQQCKPVSLVSSLWSMIWPQSDCQVMR	154	+
Chr1D	3008942	3009004	AIRSLVLQTLPTMCNVYVPPE	107	+
Chr1D	3008951	3009058	SLVLQTLPTMCNVYVPPECSIIKAPFSSVVAGIGGQ	181	+
Chr1D	3008951	3009058	SLVLQTLPTMCNVYVPPECSIIKAPFSSVVAGIGGQ	181	+
Chr1D	3017830	3017880	NFLLQQCKPVSLVSSLW	84	+
Chr1D	3017830	3017898	NFLLQQCKPVSLVSSLWSMILPR	116	+
Chr1D	3017830	3017880	NFLLQQCKPVSLVSSLW	84	+
Chr1D	3017830	3017898	NFLLQQCKPVSLVSSLWSMILPR	116	+
Chr1D	3050512	3050565	IVIGLYGDDVPQTVENFR	89	+
Chr1D	3050512	3050565	IVIGLYGDDVPQTVENFR	89	+
Chr1D	3058667	3058732	LNPCRDALLQQCSPVADMSFLR	111	+
Chr1D	3058667	3058732	LNPCRDALLQQCSPVADMSFLR	111	+
Chr1D	3058682	3058732	DALLQQCSPVADMSFLR	84	+
Chr1D	3058682	3058732	DALLQQCSPVADMSFLR	84	+
Chr1D	3058685	3058732	ALLQQCSPVADMSFLR	79	+
Chr1D	3058700	3058732	CSPVADMSFLR	88	+
Chr1D	3058700	3058732	CSPVADMSFLR	88	+
Chr1D	3058718	3058774	MSFLRSQVVQHSSCLVMWE	96	+
Chr1D	3058733	3058795	SQVVQHSSCLVMWEQCCQQLK	101	+
Chr1D	3168392	3168445	RLAISTMVELQAIQHPQL	85	-
Chr1D	3168392	3168445	RLAISTMVELQAIQHPQL	85	-
Chr1D	3168716	3168769	RALSQPMAVPSCQQQLFV	83	-
Chr1D	3168716	3168769	RALSQPMAVPSCQQQLFV	83	-
Chr1D	3916132	3916209	RSGVGLPASTISSYLPVNVSCMTPLT	130	-
Chr1D	3916132	3916209	RSGVGLPASTISSYLPVNVSCMTPLT	130	-
Chr1D	3916210	3916260	RLAISTMVELRAIQHPQ	83	-
Chr1D	3916498	3916563	RPLQQCCQQQMVNCSSQQWMQS	101	-
Chr1D	3916498	3916563	RPLQQCCQQQMVNCSSQQWMQS	101	-
Chr1D	3916564	3916674	RALHQPMAVPSCQQQLFVKCPNLQQLISPHVIPIQQQ	170	-
Chr1D	3916564	3916617	RALHQPMAVPSCQQQLFV	84	-
Chr1D	3916564	3916617	RALHQPMAVPSCQQQLFV	84	-
Chr1D	4032692	4032718	WPRELGPIC	74	-
Chr1D	5585561	5585674	VMTSIALRTLPTMCGVNVPLYSSTTIMPFSIGTGVGGY	199	+
Chr1D	5585585	5585647	TLPTMCGVNVPLYSSTTIMPF	111	+
Chr1D	5585585	5585674	TLPTMCGVNVPLYSSTTIMPFSIGTGVGGY	157	+
Chr1D	5585585	5585647	TLPTMCGVNVPLYSSTTIMPF	111	+
Chr1D	5585585	5585674	TLPTMCGVNVPLYSSTTIMPFSIGTGVGGY	157	+
Chr1D	11465498	11465554	RYEMTVVTGVPLVVIQAES	91	-
Chr1D	11541446	11541502	RYEMTVITGVPLVVIQAES	92	-
Chr1D	11541446	11541502	RYEMTVITGVPLVVIQAES	92	-
Chr1D	17814705	17814758	LDYEQIKHLSVNQVISSD	131	+
Chr1D	19023179	19023229	KTILAGTVAFGALFPWT	116	-
Chr1D	28199896	28199952	KEMEPTTNFSAELVEPSIA	87	-
Chr1D	28200093	28200140	PTTIISFWEMGSADAI	124	-
Chr1D	28200093	28200140	PTTIISFWEMGSADAI	124	-
Chr1D	28200498	28200533	KVIGSAPQSSVL	81	-
Chr1D	28204277	28204306	KPAWGAILNE	74	-
Chr1D	28204528	28204587	KPALSLDVASINAGNIYPGH	90	-
Chr1D	28204833	28204874	KLHEELAQLEDVLA	101	-
Chr1D	28204833	28204874	KLHEELAQLEDVLA	101	-
Chr1D	51163763	51163825	SSQAHAVVDAVAGDWRDRTGR	96	+
Chr1D	52078209	52078259	SQAGLTEYFDEENEQFR	80	+
Chr1D	52078320	52078346	YHNTHGLVY	72	+
Chr1D	52078460	52078543	NTHGLVYIIQGSGFAGLSFPGCPETFQK	92	+
Chr1D	52078460	52078543	NTHGLVYIIQGSGFAGLSFPGCPETFQK	92	+
Chr1D	52078679	52078759	FYNDGDAPIVAIYVFDVNNYANQLEPR	131	+
Chr1D	52078682	52078759	YNDGDAPIVAIYVFDVNNYANQLEPR	125	+
Chr1D	52078890	52078916	EFLFAGNYR	71	+
Chr1D	52078917	52078967	SSQLHSSQNIFSGFDVR	80	+
Chr1D	52078968	52079000	LLAEALGTSGK	74	+
Chr1D	52078974	52079015	AEALGTSGKIAQRL	94	+
Chr1D	52079013	52079060	LQSQNDDIIHVNHTLK	110	+
Chr1D	52079013	52079060	LQSQNDDIIHVNHTLK	110	+
Chr1D	52079061	52079144	FLKPVFTQQREPESYPHTQYEEGQSQAK	137	+
Chr1D	52079061	52079144	FLKPVFTQQREPESYPHTQYEEGQSQAK	137	+
Chr1D	52079091	52079144	EPESYPHTQYEEGQSQAK	82	+
Chr1D	52079091	52079144	EPESYPHTQYEEGQSQAK	82	+
Chr1D	52079145	52079249	HSQEEQPQMGQSQEEQPQMGQSQGEQPQMGQSQAK	143	+
Chr1D	52079145	52079249	HSQEEQPQMGQSQEEQPQMGQSQGEQPQMGQSQAK	143	+
Chr1D	52079463	52079492	LSVNIDDPSR	76	+
Chr1D	52079466	52079504	SVNIDDPSRADIY	101	+
Chr1D	52079466	52079504	SVNIDDPSRADIY	101	+
Chr1D	52079793	52079849	NVFNDLLSPGQLLIIPQNY	92	+
Chr1D	52079793	52079849	NVFNDLLSPGQLLIIPQNY	92	+
Chr1D	52079901	52079939	TNANSMVSHIAGK	91	+
Chr1D	52079901	52079939	TNANSMVSHIAGK	91	+
Chr1D	52080021	52080059	FSREEELGVFAPK	97	+
Chr1D	52080021	52080059	FSREEELGVFAPK	97	+
Chr1D	52080030	52080059	EEELGVFAPK	74	+
Chr1D	72377013	72377111	GNPHIVQGSIYSSDQESALFVFSPAVESPQGAR	160	-
Chr1D	72377013	72377111	GNPHIVQGSIYSSDQESALFVFSPAVESPQGAR	160	-
Chr1D	72377145	72377219	KEEPFSAPILPTWIPGPAVGNVRIG	123	-
Chr1D	72377145	72377210	KEEPFSAPILPTWIPGPAVGNV	108	-
Chr1D	72377145	72377219	KEEPFSAPILPTWIPGPAVGNVRIG	123	-
Chr1D	72377145	72377210	KEEPFSAPILPTWIPGPAVGNV	108	-
Chr1D	72377253	72377288	FAVIAGKTATYD	84	-
Chr1D	72377253	72377288	FAVIAGKTATYD	84	-
Chr1D	72377271	72377360	KTATYDLLTANGKYANVSTTNIISSGPGMH	224	-
Chr1D	72377271	72377306	KTATYDLLTANG	86	-
Chr1D	72377271	72377306	KTATYDLLTANG	86	-
Chr1D	72377307	72377360	KYANVSTTNIISSGPGMH	136	-
Chr1D	72377307	72377360	KYANVSTTNIISSGPGMH	136	-
Chr1D	72377373	72377405	KAMLFYSFINT	86	-
Chr1D	72377532	72377573	RRCNEEYGLDGALA	104	-
Chr1D	72377532	72377573	RRCNEEYGLDGALA	104	-
Chr1D	72377535	72377573	RCNEEYGLDGALA	96	-
Chr1D	72377535	72377573	RCNEEYGLDGALA	96	-
Chr1D	72377568	72377612	LAKPEGAGTRSKIDR	106	-
Chr1D	72377568	72377612	LAKPEGAGTRSKIDR	106	-
Chr1D	72377601	72377639	KIDRLAQLTEEAD	93	-
Chr1D	72377601	72377639	KIDRLAQLTEEAD	93	-
Chr1D	72377622	72377660	LTEEADKDEHGKV	94	-
Chr1D	72377628	72377684	EEADKDEHGKVYTFNVTAG	138	-
Chr1D	72377628	72377684	EEADKDEHGKVYTFNVTAG	138	-
Chr1D	72377655	72377711	KVYTFNVTAGELAFCLCVA	141	-
Chr1D	72377655	72377711	KVYTFNVTAGELAFCLCVA	141	-
Chr1D	72377667	72377711	FNVTAGELAFCLCVA	109	-
Chr1D	72377667	72377711	FNVTAGELAFCLCVA	109	-
Chr1D	72377915	72377950	KGPQCDQQQPPF	79	-
Chr1D	74481723	74481902	DGFPANADDIFLTDGASPG-------------------------------VHLMMQLLIR	101	+
Chr1D	74481723	74481902	DGFPANADDIFLTDGASPG-------------------------------VHLMMQLLIR	101	+
Chr1D	74482091	74482138	YLNESTGWGLEISDVK	79	+
Chr1D	74482711	74482767	SLGYGEEDLPLVSYQSVSK	86	+
Chr1D	74482711	74482767	SLGYGEEDLPLVSYQSVSK	86	+
Chr1D	74482872	74482931	RGGYMEITGFSAPVREQIYK	101	+
Chr1D	74482872	74482931	RGGYMEITGFSAPVREQIYK	101	+
Chr1D	74482932	74483003	IASVNLCSNITGQILASLVMNPPK	113	+
Chr1D	74482932	74483003	IASVNLCSNITGQILASLVMNPPK	113	+
Chr1D	74483297	74483344	AEGAMYLFPQICLPQK	82	+
Chr1D	74483297	74483344	AEGAMYLFPQICLPQK	82	+
Chr1D	76096975	76097004	RETCPDYSGT	77	-
Chr1D	76097190	76097261	EATAVDTAADCAPSPHIFSDHLCA	175	-
Chr1D	76097190	76097261	EATAVDTAADCAPSPHIFSDHLCA	175	-
Chr1D	76097505	76097537	KALFAYSDHAT	74	-
Chr1D	76248779	76248847	WSTTTPLGLAGISHRTAALPVVA	104	-
Chr1D	114586211	114586252	EADAKYDGPLVSHL	103	+
Chr1D	188536108	188536152	KSLDDYIILAHMGND	112	-
Chr1D	188536576	188536611	KGDIPVGLADVV	83	-
Chr1D	188536576	188536611	KGDIPVGLADVV	83	-
Chr1D	188589730	188589807	RNLLAQTAADLDSGFQAFAAVQKMAK	180	-
Chr1D	188590321	188590374	KQGIAVYVCYLTESENTG	135	-
Chr1D	188590321	188590374	KQGIAVYVCYLTESENTG	135	-
Chr1D	202337986	202338045	TPVYTIACNAGVEGAVVVGK	89	+
Chr1D	223097590	223097646	REVGPLDAMGLFALMDMTE	93	-
Chr1D	223097590	223097646	REVGPLDAMGLFALMDMTE	93	-
Chr1D	235958094	235958171	ATDLMAYLWSASSIVVSTCASEHVLL	120	+
Chr1D	236544870	236544923	RSNPAAPDEVVPGGLDGL	83	-
Chr1D	236544870	236544923	RSNPAAPDEVVPGGLDGL	83	-
Chr1D	250440474	250440518	KEVTGVLYHEATHVW	114	+
Chr1D	250440474	250440518	KEVTGVLYHEATHVW	114	+
Chr1D	250440666	250440722	FLDYCDSLKPGFVAQLNAK	142	+
Chr1D	250440669	250440713	LDYCDSLKPGFVAQL	114	+
Chr1D	250440672	250440713	DYCDSLKPGFVAQL	107	+
Chr1D	250440672	250440713	DYCDSLKPGFVAQL	107	+
Chr1D	271936085	271936123	RSHLYFVDGPFAE	102	-
Chr1D	271936697	271936729	KGAPVDVISGT	74	-
Chr1D	274320595	274320642	YTQGFSGADITEICQR	123	+
Chr1D	274320826	274320861	YQAFAQTLQQSR	88	+
Chr1D	278423925	278423957	AAELTTLLESR	75	+
Chr1D	278423952	278423993	SRMTNFYTNFQVDE	113	+
Chr1D	299167579	299167617	RTTYAWSNQWVMS	100	-
Chr1D	299167579	299167617	RTTYAWSNQWVMS	100	-
Chr1D	299167827	299167874	NPIFAEVSTTYLGGAF	85	-
Chr1D	334971153	334971209	KTASSTNDGGMGLTSAVAD	80	-
Chr1D	347578198	347578245	RSYGFTMQTLDNTGFS	78	-
Chr1D	347579223	347579270	RALVDDEAAGTEACLE	109	-
Chr1D	347579223	347579270	RALVDDEAAGTEACLE	109	-
Chr1D	347580431	347580499	RVEDVWSMFTELDASLAPPSLPQ	111	-
Chr1D	347580431	347580499	RVEDVWSMFTELDASLAPPSLPQ	111	-
Chr1D	347582697	347582747	RPSDWSDFVALVALQLQ	82	-
Chr1D	347582697	347582747	RPSDWSDFVALVALQLQ	82	-
Chr1D	395461575	395461622	FGEPLGKEEPSINVVV	115	-
Chr1D	395461641	395461682	REDADVDQVVVALS	100	-
Chr1D	395461683	395461733	RTGDPVGYWELPPSIDK	88	-
Chr1D	395461683	395461733	RTGDPVGYWELPPSIDK	88	-
Chr1D	397779153	397779200	ENIQVFGWEIPEEDFK	80	+
Chr1D	414600368	414600400	RKLLAPIGWFI	89	-
Chr1D	414600368	414600400	RKLLAPIGWFI	89	-
Chr1D	414600371	414600400	KLLAPIGWFI	80	-
Chr1D	414600371	414600400	KLLAPIGWFI	80	-
Chr1D	414600401	414600454	RQQLQQPPTTEGPYFSGG	83	-
Chr1D	414600401	414600454	RQQLQQPPTTEGPYFSGG	83	-
Chr1D	414600410	414600481	LQQPPTTEGPYFSGGKPPVVIQQE	114	-
Chr1D	414600410	414600481	LQQPPTTEGPYFSGGKPPVVIQQE	114	-
Chr1D	414600455	414600535	KPPVVIQQEYQGAVPSVVVPHCEPSID	131	-
Chr1D	414600455	414600532	KPPVVIQQEYQGAVPSVVVPHCEPSI	124	-
Chr1D	414600455	414600532	KPPVVIQQEYQGAVPSVVVPHCEPSI	124	-
Chr1D	414600482	414600538	YQGAVPSVVVPHCEPSIDR	95	-
Chr1D	414600482	414600538	YQGAVPSVVVPHCEPSIDR	95	-
Chr1D	414656405	414656485	KGIQQGQGPQQLSTPYYWQQGQGPEQW	121	-
Chr1D	414656540	414656605	YSGQRPSTVSPYYGQVTQSSTG	96	-
Chr1D	414656552	414656668	RPSTVSPYYGQVTQSSTGWFIGQQLQQLPTTEGPYFSGG	182	-
Chr1D	414656552	414656668	RPSTVSPYYGQVTQSSTGWFIGQQLQQLPTTEGPYFSGG	182	-
Chr1D	414656633	414656692	LPTTEGPYFSGGKPPVVTQE	94	-
Chr1D	414656699	414656731	RAVQSVAVSRC	74	-
Chr1D	414656765	414656824	RMQLGTSWPLRGALQQDVVQ	97	-
Chr1D	414660763	414660804	YQDATFVSCEQPEI	100	-
Chr1D	414660844	414660912	RGAQPKQQAGEGSFGEGQQRQPR	98	-
Chr1D	414660844	414660912	RGAQPKQQAGEGSFGEGQQRQPR	98	-
Chr1D	414661105	414661155	RGEGLPPMSQEYDRVMG	85	-
Chr1D	414661105	414661155	RGEGLPPMSQEYDRVMG	85	-
Chr1D	414661213	414661287	ERAGWQAHFLPVGVAGEGARGTLQQ	117	-
Chr1D	414661213	414661287	ERAGWQAHFLPVGVAGEGARGTLQQ	117	-
Chr1D	414661216	414661269	RAGWQAHFLPVGVAGEGA	85	-
Chr1D	414661216	414661269	RAGWQAHFLPVGVAGEGA	85	-
Chr1D	434216484	434216534	RGDDLVQLLTNFVAVHA	80	-
Chr1D	434218207	434218248	KLAQFNTDGSASEV	98	-
Chr1D	434218207	434218248	KLAQFNTDGSASEV	98	-
Chr1D	440844579	440844638	TVGGGDDAFNTFFSETGAGK	88	+
Chr1D	440844579	440844638	TVGGGDDAFNTFFSETGAGK	88	+
Chr1D	440845354	440845386	QVISSLTASLR	79	+
Chr1D	440845387	440845449	FDGALNVDVNEFQTNLVPYPR	157	+
Chr1D	440845387	440845449	FDGALNVDVNEFQTNLVPYPR	157	+
Chr1D	450801575	450801619	ASNQNQASYHAGETK	110	+
Chr1D	450801575	450801631	ASNQNQASYHAGETKARTE	134	+
Chr1D	450801575	450801619	ASNQNQASYHAGETK	110	+
Chr1D	450801982	450802035	RAAQGKDQTASTLGEKTE	80	+
Chr1D	450802171	450802230	TGSVLQQAGETVVNAVVGAK	89	+
Chr1D	450802171	450802230	TGSVLQQAGETVVNAVVGAK	89	+
Chr1D	450895162	450895221	TGSVLQQAGETVVSAVVGAK	86	+
Chr1D	450895162	450895221	TGSVLQQAGETVVSAVVGAK	86	+
Chr1D	450907306	450907365	TSGVLQQASETVVNAVVGAK	88	+
Chr1D	450907306	450907365	TSGVLQQASETVVNAVVGAK	88	+
Chr1D	450907366	450907419	DAVANTLGMGGDNTNTAK	82	+
Chr1D	457612173	457612220	REEGGQGGVSLEEIGK	109	+
Chr1D	457612173	457612220	REEGGQGGVSLEEIGK	109	+
Chr1D	457612221	457612262	FRAEAQQNSADAIR	92	+
Chr1D	457612221	457612262	FRAEAQQNSADAIR	92	+
Chr1D	457612278	457612313	YNQNLQHGGGAR	84	+
Chr1D	457612278	457612313	YNQNLQHGGGAR	84	+
Chr1D	457612314	457612373	GAVTVTQAPGATVVSYQEHK	93	+
Chr1D	457612314	457612373	GAVTVTQAPGATVVSYQEHK	93	+
Chr1D	457612764	457612814	DAAMHALGITGDQTVAK	81	+
Chr1D	457613097	457613162	YAKQAAVKAKDVTVSTGGTAAE	94	+
Chr1D	457613229	457613294	YTQQAAVKGKDVTVSTGGTAAE	97	+
Chr1D	457613229	457613294	YTQQAAVKGKDVTVSTGGTAAE	97	+
Chr1D	457613232	457613297	TQQAAVKGKDVTVSTGGTAAEY	97	+
Chr1D	457613232	457613297	TQQAAVKGKDVTVSTGGTAAEY	97	+
Chr1D	457613679	457613732	DVTGDTGNRTGSMAAQVK	84	+
Chr1D	457613679	457613732	DVTGDTGNRTGSMAAQVK	84	+
Chr1D	457614286	457614351	AVGATVTGLAQHTKGIVAGEEE	94	+
Chr1D	457614286	457614348	AVGATVTGLAQHTKGIVAGEE	90	+
Chr1D	457614286	457614351	AVGATVTGLAQHTKGIVAGEEE	94	+
Chr1D	458262351	458262407	YQNEIYVFDRARRIAHIYA	93	-
Chr1D	461473203	461473262	ANESAIKEAKAIVEDIGGVM	86	-
Chr1D	461473861	461473917	RSTSDLPDVAPYIGLESIQ	92	-
Chr1D	461473861	461473917	RSTSDLPDVAPYIGLESIQ	92	-
Chr1D	461474128	461474190	REQLGGLDTALTPQYGVASPI	101	-
Chr1D	461474128	461474190	REQLGGLDTALTPQYGVASPI	101	-
Chr1D	461475032	461475091	KIGTVLIQQETAQEVFAPAE	92	-
Chr1D	461475032	461475091	KIGTVLIQQETAQEVFAPAE	92	-
Chr1D	461475998	461476042	RVVNEGLHQAVELVL	106	-
Chr1D	461475998	461476042	RVVNEGLHQAVELVL	106	-
Chr1D	461476043	461476102	RISNDLVELATLIPPLGEDF	97	-
Chr1D	461476043	461476102	RISNDLVELATLIPPLGEDF	97	-
Chr1D	461476103	461476177	RVDVVAGIVQCVQGISGAGTFEDTI	186	-
Chr1D	472664147	472664218	RCACFDACQFVTSPGLLCSNFCAV	113	-
Chr1D	472664147	472664218	RCACFDACQFVTSPGLLCSNFCAV	113	-
Chr1D	476286519	476286575	NYMNAQYFGEIGVGTPPQK	152	+
Chr1D	476286519	476286575	NYMNAQYFGEIGVGTPPQK	152	+
Chr1D	476287782	476287829	FSEDSVTVGDLVVKDQ	109	+
Chr1D	476409991	476410050	KRSEGGHARSLVMSFCLLPL	95	-
Chr1D	482404177	482404245	REELPAVLRGDGGDYAVPPLGWA	108	-
Chr1D	482494525	482494575	RITGIDEWYDTFVYAQV	82	-
Chr1D	482494864	482494947	KFVYVGMSAIYPYKAPDDIAFNLFSTDV	133	-
Chr1D	482495250	482495318	EGVPACSLTIDANDDVHKQVLEM	96	-
Chr1D	482495250	482495309	EGVPACSLTIDANDDVHKQV	91	-
Chr1D	482496421	482496504	RTSTLPFLQTGTGGGLIVAAVENPDAYN	132	-
Chr1D	482496421	482496504	RTSTLPFLQTGTGGGLIVAAVENPDAYN	132	-
Chr1D	482496629	482496694	VLTDAPSADSTLVCQAGTAAPG	150	-
Chr1D	482496629	482496694	VLTDAPSADSTLVCQAGTAAPG	150	-
Chr1D	485185966	485186037	DVKSAYLVTALAVSTMPFTYAWWA	115	-
Chr1D	490549552	490549605	DERQGTRMGLPMRLSNLS	86	-
Chr2A	5200046	5200099	DLSEQAQDSSRVCLSKIA	83	-
Chr2A	18072130	18072192	REMNATWGYEGTVLCCPSDVI	171	-
Chr2A	18072130	18072192	REMNATWGYEGTVLCCPSDVI	171	-
Chr2A	18072133	18072192	EMNATWGYEGTVLCCPSDVI	163	-
Chr2A	18072550	18072585	EDGSKTSHYRLL	87	-
Chr2A	18072601	18072630	RNQSDEHVGL	74	-
Chr2A	18072769	18072810	RSINLPLDDSDVVG	99	-
Chr2A	18072769	18072810	RSINLPLDDSDVVG	99	-
Chr2A	18073255	18073299	KETWLYIPYSIFESH	78	-
Chr2A	18073594	18073626	RAITGLNNVLD	81	-
Chr2A	18073594	18073626	RAITGLNNVLD	81	-
Chr2A	18074283	18074333	EKNSYFTNIILSLLQNI	128	-
Chr2A	18074283	18074333	EKNSYFTNIILSLLQNI	128	-
Chr2A	18704593	18704622	LVLANAIYFK	75	+
Chr2A	24492657	24492692	KGGTGEGNWFEV	87	-
Chr2A	28869454	28869534	KLYVAVTGQAGEPVGSEAPALGLYVQT	184	-
Chr2A	34388329	34388379	GCIVSQDLSVINLVIVK	124	+
Chr2A	34388329	34388379	GCIVSQDLSVINLVIVK	124	+
Chr2A	34394401	34394448	RPKETDTLGPLDNEGK	116	-
Chr2A	34394401	34394448	RPKETDTLGPLDNEGK	116	-
Chr2A	34824728	34824796	RPIIGELSNVSLIMFQLQRLTGL	110	-
Chr2A	34824728	34824796	RPIIGELSNVSLIMFQLQRLTGL	110	-
Chr2A	35593115	35593171	KLDFIEIWYGDPDKIFAIG	94	-
Chr2A	35597176	35597229	KTAPDAEAQLGPNNAPAE	115	-
Chr2A	35597176	35597229	KTAPDAEAQLGPNNAPAE	115	-
Chr2A	37907439	37907474	KALANLCQQSLN	88	-
Chr2A	42795605	42795640	YSCTVIDAPGHR	95	+
Chr2A	42795605	42795640	YSCTVIDAPGHR	95	+
Chr2A	42795653	42795739	NMITGTSQADCAVLIIDSTTGGFEAGISK	137	+
Chr2A	42795653	42795739	NMITGTSQADCAVLIIDSTTGGFEAGISK	137	+
Chr2A	42796480	42796533	VPISGFEGDNMIERSTNL	89	+
Chr2A	42796498	42796533	EGDNMIERSTNL	89	+
Chr2A	42882614	42882685	VETGVIKPGMVVTFGPTGLTTEVK	110	+
Chr2A	42882614	42882685	VETGVIKPGMVVTFGPTGLTTEVK	110	+
Chr2A	46841785	46841844	KVVEQGVIGGFMAAMPNLVA	94	-
Chr2A	58026831	58026908	QGRPSELLVIHRGRRGAPADRVPGVF	124	+
Chr2A	59393339	59393386	KDGHFADFNLYINNVM	130	-
Chr2A	59393339	59393386	KDGHFADFNLYINNVM	130	-
Chr2A	59393863	59393892	RATLSYDEGA	73	-
Chr2A	59394160	59394216	KSETWLVSADEYAPNFPVL	138	-
Chr2A	59394160	59394216	RSETWLVSEDQYAPNYPVL	113	-
Chr2A	59394160	59394216	RSETWLVSEDQYAPNYPVL	113	-
Chr2A	59394431	59394499	WHQTEDKPNVPALVVEGDRVALC	175	-
Chr2A	59394449	59394484	KPNVPALVVEGD	84	-
Chr2A	59394449	59394484	KPNVPALVVEGD	84	-
Chr2A	59394485	59394514	RVALCYDESA	76	-
Chr2A	59504479	59504514	RPNTPALCVTGN	88	-
Chr2A	59504479	59504514	RPNTPALCVTGN	88	-
Chr2A	62681975	62682025	KNSLRVTSPAALRGVYE	80	+
Chr2A	62683316	62683360	AEPLITMDTPESSGK	113	+
Chr2A	62683712	62683762	YCAPDPEQDFTTGYDGK	130	+
Chr2A	62683886	62683921	KYTTDCAHGVIK	93	+
Chr2A	62693808	62693858	RLHCGCVASKNSFDLLD	81	+
Chr2A	66052205	66052255	VWLDPNEVNEISMANSR	85	+
Chr2A	66052205	66052255	VWLDPNEVNEISMANSR	85	+
Chr2A	66256504	66256554	RLALQDFTLCEGGANVI	83	-
Chr2A	66256504	66256554	RLALQDFTLCEGGANVI	83	-
Chr2A	67036324	67036356	KSFAGDSTVTV	75	-
Chr2A	75735572	75735637	EGLHGFHVHALGDTTNGCMSTG	104	+
Chr2A	75735940	75736113	GVASINITDCH-----------------------------------IPLTGPNSIVGR	66	+
Chr2A	75736114	75736152	AVVVHGDADDLGK	85	+
Chr2A	75736114	75736152	AVVVHGDADDLGK	85	+
Chr2A	85155359	85155418	AYLNRPDVQKAMHANVTRLD	96	+
Chr2A	85296101	85296151	KMYYSTYQNIGVYDISG	83	-
Chr2A	85296101	85296151	KMYYSTYQNIGVYDISG	83	-
Chr2A	85296372	85296446	RQAAAQDANSDSHPEYWVFDLLIGI	122	-
Chr2A	85297588	85297656	RAMGEVQYASAATGFVFGAPFGQ	108	-
Chr2A	85297588	85297656	RAMGEVQYASAATGFVFGAPFGQ	108	-
Chr2A	92175090	92175116	QEYFHKVER	70	+
Chr2A	100723633	100723665	VLQSNFDSQAR	80	+
Chr2A	125093344	125093373	YGGRKGCEGY	72	-
Chr2A	125764100	125764132	KGFFDVLLASA	75	-
Chr2A	125764133	125764159	KDNQYPDIH	71	-
Chr2A	125765659	125765697	RQGCTTGHADPLL	95	-
Chr2A	125765659	125765697	RQGCTTGHADPLL	95	-
Chr2A	125766046	125766108	YGHPSLIVVNFVMPITGLFKE	105	-
Chr2A	125766299	125766358	RHHFESYPTDAPLGSLHTEA	97	-
Chr2A	125767134	125767193	KFQLYEAVSLEEVGLESVNV	88	-
Chr2A	125767134	125767193	KFQLYEAVSLEEVGLESVNV	88	-
Chr2A	125767858	125767911	RSFVAVLENTHASLSDGI	84	-
Chr2A	125767858	125767911	RSFVAVLENTHASLSDGI	84	-
Chr2A	125834974	125835033	ESALGNIPTIAFCDTDSPMR	98	+
Chr2A	129723515	129723580	DDLAVYSEFSVAPPSTCTNVAR	104	+
Chr2A	131060625	131060654	FYTPTVNVER	78	+
Chr2A	137905336	137905365	KIHQELANID	78	-
Chr2A	137905336	137905365	KIHQELANID	78	-
Chr2A	182161544	182161618	AEGKLVSFCGNILKEASDLQPSNGE	118	+
Chr2A	200770926	200770967	YLRNGSENSGIIGV	100	-
Chr2A	200770926	200770967	YLRNGSENSGIIGV	100	-
Chr2A	200771055	200771108	RNMSIGQTNEGPFETVDL	89	-
Chr2A	200771223	200771303	RVANDDLDAVCFDQLPDPDTAMIAPAL	128	-
Chr2A	205164356	205164424	KPLLLNHINPMVGGSAITVMGLL	109	-
Chr2A	205164356	205164424	KPLLLNHINPMVGGSAITVMGLL	109	-
Chr2A	206583319	206583372	RGHFLPQDDVGLTLYEIN	90	-
Chr2A	206583319	206583372	RGHFLPQDDVGLTLYEIN	90	-
Chr2A	207835924	207835992	ESGVVFRGMAVIQQWKQVDVKER	112	-
Chr2A	213756108	213756152	FSTKGIQCDGLLSVK	111	-
Chr2A	223650160	223650225	RMHFPEHLKSHRSHDIVLLCVD	110	+
Chr2A	248924609	248924671	LGFISAKAENVVVLLCREPCL	98	+
Chr2A	283038388	283038447	ENILLKEHIIALKGIIPQVR	95	+
Chr2A	320094046	320094081	VLFSAYIAGDHD	90	+
Chr2A	348500109	348500165	KGNYVGILSGIMEPVIIMN	90	-
Chr2A	348500109	348500165	KGNYVGILSGIMEPVIIMN	90	-
Chr2A	348500166	348500213	RLHTRVPEPKEGAPAD	115	-
Chr2A	348502082	348502132	KKPQAGAAVETDVDVDA	110	-
Chr2A	348502082	348502132	KKPQAGAAVETDVDVDA	110	-
Chr2A	353357009	353357062	EALGKQVLSQDIQDLPVA	84	-
Chr2A	390077073	390077114	AGHQTSAESWGTGR	101	+
Chr2A	390077073	390077114	AGHQTSAESWGTGR	101	+
Chr2A	390077607	390077648	LNLLDLAPGGHLGR	100	+
Chr2A	418688107	418688163	DLILSVMSAMGEEQICAVK	89	+
Chr2A	428658902	428658952	LAQGTTFGRGCVTCQHP	85	-
Chr2A	451901077	451901115	RIPSVQQRAFHKQ	102	-
Chr2A	460049307	460049342	NAIVQVDAAPFK	87	+
Chr2A	464814199	464814267	KGTLHGTVLVTVGGCLSEQADVG	163	-
Chr2A	478155887	478155958	KMEEISALADIFLVDAGADAFAQV	109	-
Chr2A	482754165	482754203	VVLVTGASSGIGE	89	+
Chr2A	504809038	504809124	RGDAGQPFFGGAQAPSGTGYVIGLIEEPT	136	-
Chr2A	504809038	504809124	RGDAGQPFFGGAQAPSGTGYVIGLIEEPT	136	-
Chr2A	504809248	504809304	RLESIHATVEAVGVGYSAV	85	-
Chr2A	504809248	504809304	RLESIHATVEAVGVGYSAV	85	-
Chr2A	504809251	504809304	LESIHATVEAVGVGYSAV	79	-
Chr2A	504809702	504809749	KGINTASIDLQPRPFG	78	-
Chr2A	504809952	504810023	LAATQGGIPHPGGGTLNVDIGDLG	108	-
Chr2A	504810066	504810134	ELNLPFELLDVDSQPLLTGGGGF	104	-
Chr2A	510881491	510881571	LLSAVSPNTPVTEAFNLADDILWQGIR	133	+
Chr2A	510881491	510881571	LLSAVSPNTPVTEAFNLADDILWQGIR	133	+
Chr2A	511884599	511884631	RVAPGLTVNEE	76	-
Chr2A	513346819	513346899	DVTAQIVYATIAGDIVMAAAYSHELPR	127	+
Chr2A	513346819	513346899	DVTAQIVYATIAGDIVMAAAYSHELPR	127	+
Chr2A	515270655	515270708	DLPLVGNKAPDFAAEAVF	83	+
Chr2A	515273004	515273072	QALQYVQENPDEVCPAGWKPGEK	111	+
Chr2A	515273004	515273072	QALQYVQENPDEVCPAGWKPGEK	111	+
Chr2A	523158646	523158678	YLTNDGIEFLR	81	+
Chr2A	537687779	537687847	KYSGAFYALCGVLPANTYTTPES	112	-
Chr2A	537688064	537688111	YSMGLPNDGLVYDVQR	81	-
Chr2A	541322428	541322484	DDAVASPLQDVALLADPFR	86	+
Chr2A	541322428	541322484	DDAVASPLQDVALLADPFR	86	+
Chr2A	565120515	565120553	LSKICDGILKLLE	86	+
Chr2A	565120515	565120553	LSKICDGILKLLE	86	+
Chr2A	578840063	578840092	ESLGIYKVKG	73	-
Chr2A	583984985	583985047	SFRAPNARTASYRKSSVVRIR	95	+
Chr2A	584085468	584085518	KCFSADLWGESIATSLL	83	-
Chr2A	587619501	587619533	RQLGAVFALAD	73	-
Chr2A	598954844	598954885	IEDNNTLVFIVDLK	101	+
Chr2A	601231639	601231692	GSLLEDIGIDLPKAPTQF	86	+
Chr2A	601231639	601231692	GSLLEDIGIDLPKAPTQF	86	+
Chr2A	605041601	605041777	QLCQAWQIQQ--------------------------GFRSVKILGTPILRPSILCRSML	128	+
Chr2A	611301951	611302025	EESLQIVVQAYSQSGDAIARQGSVR	114	+
Chr2A	621600698	621600736	CPLFVSQEADGQR	99	+
Chr2A	621600698	621600754	CPLFVSQEADGQRDGLPVR	94	+
Chr2A	621600698	621600736	CPLFVSQEADGQR	99	+
Chr2A	621600830	621600892	AYTTCVQSTEWHIDSELVSGR	163	+
Chr2A	621600830	621600892	AYTTCVQSTEWHIDSELVSGR	163	+
Chr2A	621600944	621600988	NAFRIEKYSGAEVHE	115	+
Chr2A	621600965	621600994	YSGAEVHEYK	77	+
Chr2A	621600965	621600994	YSGAEVHEYK	77	+
Chr2A	621600989	621601024	YKLMACGDSCQD	97	+
Chr2A	621600995	621601039	LMACGDSCQDLGVFR	116	+
Chr2A	621600995	621601039	LMACGDSCQDLGVFR	116	+
Chr2A	632372419	632372505	DIQRIQGGAYMTIIKEICRRRSSFNSCNF	127	+
Chr2A	632372419	632372505	DIQRIQGGAYMTIIKEICRRRSSFNSCNF	127	+
Chr2A	635509761	635509799	HGSDTATYDSEGR	96	+
Chr2A	635509761	635509799	HGSDTATYDSEGR	96	+
Chr2A	639342140	639342175	AADLTYWESAAR	88	+
Chr2A	642413779	642413814	KAGGYPVAAVAT	78	-
Chr2A	642415966	642416001	RFGVFSALTGDD	84	-
Chr2A	642415966	642416001	RFGVFSALTGDD	84	-
Chr2A	671267620	671267646	DVVVPVTGS	65	+
Chr2A	671577675	671577731	YCTAVSSIVGRMDAGHRLL	96	+
Chr2A	671577675	671577731	YCTAVSSIVGRMDAGHRLL	96	+
Chr2A	683701671	683701733	EKAHGTADKAQEAAGRYKDKI	96	-
Chr2A	683701671	683701733	EKAHGTADKAQEAAGRYKDKI	96	-
Chr2A	694905763	694905801	KFASPSTGQFLEV	89	-
Chr2A	696790094	696790141	KGDVTCGVSVCTGLIE	114	-
Chr2A	698377254	698377289	GFLTVPLGSIIK	86	+
Chr2A	716594554	716594598	KQDGLVVAKAARKAR	105	-
Chr2A	724238329	724238385	LAYAPPMKSGKLGFEGTQE	132	+
Chr2A	727483260	727483319	RNNLRCQLQHYELDVPTNPR	98	+
Chr2A	729834848	729834883	KGVDGYGCVVAV	84	-
Chr2A	729834848	729834883	KGVDGYGCVVAV	84	-
Chr2A	729835700	729835747	KFEPNDTSEPDPVKGS	117	-
Chr2A	729835700	729835738	KFEPNDTSEPDPV	96	-
Chr2A	729835700	729835747	KFEPNDTSEPDPVKGS	117	-
Chr2A	732750932	732750964	KVGYGLSDCVV	78	-
Chr2A	732750932	732750964	KVGYGLSDCVV	78	-
Chr2A	733817530	733817601	EEGPKLTIAKEIAAAEVCVMRKYE	113	-
Chr2A	738556377	738556418	SRIHDVVLVGGSTR	99	+
Chr2A	738556377	738556418	SRIHDVVLVGGSTR	99	+
Chr2A	738556428	738556463	VQQLLQDFFDGK	92	+
Chr2A	738556428	738556463	VQQLLQDFFDGK	92	+
Chr2A	754429934	754429966	KGAPVDVISGT	76	-
Chr2A	754430057	754430116	KVGSAFEVMEGAQIENLGYV	96	-
Chr2A	754430057	754430116	KVGSAFEVMEGAQIENLGYV	96	-
Chr2A	754430192	754430224	RSELLTTLEAA	75	-
Chr2A	754980518	754980559	KIASQLHVVASADG	93	-
Chr2A	754980518	754980559	KIASQLHVVASADG	93	-
Chr2A	754980593	754980625	KNYNAVYTAHH	83	-
Chr2A	754980593	754980625	KNYNAVYTAHH	83	-
Chr2A	759482474	759482539	RFGSLKLPFNDKKSWVGSAAMF	107	+
Chr2A	759596853	759596894	SRMTNFYTNFQVDE	112	+
Chr2A	759597132	759597167	VVDALGVPIDGK	81	+
Chr2A	759597132	759597167	VVDALGVPIDGK	81	+
Chr2A	759597390	759597443	GTNESETLYCVYVAIGQK	134	+
Chr2A	759597390	759597443	GTNESETLYCVYVAIGQK	134	+
Chr2A	759597591	759597635	DNGMHALIIYDDLSK	113	+
Chr2A	759597690	759597728	EAFPGDVFYLHSR	102	+
Chr2A	759598011	759598076	EVAAFAQFGSDLDAATQALLNR	99	+
Chr2A	759598011	759598076	EVAAFAQFGSDLDAATQALLNR	99	+
Chr2A	762221711	762221770	KVFVTDWDLDLGGNACQDVI	148	-
Chr2A	762221711	762221770	KVFVTDWDLDLGGNACQDVI	148	-
Chr2A	762221717	762221770	FVTDWDLDLGGNACQDVI	90	-
Chr2A	763823199	763823237	LLVGDYNQSPIVR	97	+
Chr2A	763823199	763823237	LLVGDYNQSPIVR	97	+
Chr2A	763823553	763823603	DLPHAIAGAPAIENVQF	120	+
Chr2A	765304904	765304981	ISAKRVESLQNQLGFAGCFAVNSNGL	189	+
Chr2A	766322855	766322914	CNLAGKPVVTATQMLESMIK	99	+
Chr2A	766323239	766323295	RPRVPILSVVVPVLTTDSF	89	+
Chr2A	766323248	766323328	VPILSVVVPVLTTDSFDWTVSSEGPAR	129	+
Chr2A	774572506	774572556	LADPAISGWSMVGFSHQ	84	-
Chr2A	779525149	779525217	YDKKGATTELGGSTAESRLTSTE	103	-
Chr2A	780055359	780055415	LQMEVLEFMQGKNDFLEVA	139	-
Chr2A	782491795	782491827	YELMLETPQCR	87	-
Chr2A	786238525	786238593	WLRRNGPFDAVIDAANVGLYNSK	113	+
Chr2B	10429313	10429342	ELEAVSEECR	72	+
Chr2B	10429343	10429381	CTAMEDFMQGMLR	103	+
Chr2B	10429343	10429381	CTAMEDFMQGMLR	103	+
Chr2B	10429382	10429411	LEGVPEGCTR	73	+
Chr2B	32932096	32932122	YRYAIEDPA	71	-
Chr2B	53884567	53884623	KLDFIEIWYGDPDKIFAIG	90	-
Chr2B	55039303	55039428	HDPVQYQPPEPGPVARMLPGDGGAHAGLRVCAQGEPPMRTPR	173	+
Chr2B	63771379	63771423	CYPTVSDEYLAAVAK	113	+
Chr2B	63771637	63771690	CPAELAHGANAGLDIAVR	84	+
Chr2B	65218880	65219047	EWHRWNRT------------------------------QAMGLLVTIASLLFHTVA	92	-
Chr2B	84698044	84698082	ADQLTDDQIAEFK	99	+
Chr2B	84699431	84699493	QDMINEVDADGNGTIDFPEFL	101	+
Chr2B	84699431	84699493	QDMINEVDADGNGTIDFPEFL	101	+
Chr2B	84699548	84699598	AFRVFDKDQNGFISAAE	81	+
Chr2B	92601573	92601614	DQAPAASGPNQIFK	100	+
Chr2B	92601573	92601614	DQAPAASGPNQIFK	100	+
Chr2B	92601627	92601656	ASEDYCLAVR	75	+
Chr2B	92601642	92601710	CLAVRDGEVVLAPVNPKDETQHW	117	+
Chr2B	92601942	92601998	LVPFNPAYEDASVLWTESK	142	+
Chr2B	92602047	92602076	LNFDALNGDK	72	+
Chr2B	92602266	92602295	AGEDYSLTAR	72	+
Chr2B	92602296	92602331	NGTVCLAPTNPR	89	+
Chr2B	92602296	92602331	NGTVCLAPTNPR	89	+
Chr2B	92602492	92602533	GYPAFAIVNKVTGE	105	+
Chr2B	92602492	92602533	GYPAFAIVNKVTGE	105	+
Chr2B	92602667	92602723	LVPYNPAYQDESVLWTESR	137	+
Chr2B	92602667	92602723	LVPYNPAYQDESVLWTESR	137	+
Chr2B	97160734	97160778	AEPLITMDTPESSGK	113	+
Chr2B	97161130	97161180	YCAPDPEQDFTTGYDGK	130	+
Chr2B	97161304	97161339	KYTTDCAHGVIK	93	+
Chr2B	98046188	98046223	KKGAPKTLIPRL	78	-
Chr2B	137533233	137533286	NVGSNAQAEISCLTWNPK	86	+
Chr2B	137533233	137533286	NVGSNAQAEISCLTWNPK	86	+
Chr2B	139441711	139441761	KMYYSTYQNIGVYDISG	82	-
Chr2B	139441711	139441761	KMYYSTYQNIGVYDISG	82	-
Chr2B	139441711	139441761	KMYYSTYQNIGVYDISG	82	-
Chr2B	139441711	139441761	KMYYSTYQNIGVYDISG	82	-
Chr2B	145654815	145654847	WIPAQGGFLVT	88	-
Chr2B	156593007	156593093	KSPLDATEFGQPFMKKAEDDSVGPAIVVC	142	-
Chr2B	156593007	156593093	KSPLDATEFGQPFMKKAEDDSVGPAIVVC	142	-
Chr2B	156593052	156593126	KAEDDSVGPAIVVCEGPNWNAPTAV	119	-
Chr2B	156593184	156593216	RGTCSPYLFSL	86	-
Chr2B	156593184	156593216	RGTCSPYLFSL	86	-
Chr2B	156593550	156593609	KAYNAMAALETTCVPTFDGP	92	-
Chr2B	156593550	156593609	KAYNAMAALETTCVPTFDGP	92	-
Chr2B	156593763	156593822	KGHTSDLELNPVTDGITLGP	93	-
Chr2B	164033296	164033358	DEHLKKAEAQKASCNSELQKV	98	-
Chr2B	169009274	169009321	LVGLFEDTNLCAIHAK	120	+
Chr2B	169009274	169009321	LVGLFEDTNLCAIHAK	120	+
Chr2B	179144355	179144387	KGFFDVLLASA	75	-
Chr2B	179144388	179144414	KDNQYPDIH	71	-
Chr2B	179145917	179145955	RQGCTTGHADPLL	95	-
Chr2B	179145917	179145955	RQGCTTGHADPLL	95	-
Chr2B	179146295	179146357	YGHPSLIVVNFVMPITGLFKE	105	-
Chr2B	179146567	179146626	RHHFESYPTDAPLGSLHTEA	97	-
Chr2B	179148125	179148178	RSFVAVLENTHASLSDGI	84	-
Chr2B	179148125	179148178	RSFVAVLENTHASLSDGI	84	-
Chr2B	183629763	183629822	EMKMREKGKRTGEPKDHNRG	94	-
Chr2B	186781778	186781957	EIARISIIQSPNK----------------------------EPGIYNWMTSSFPGSPNNV	119	-
Chr2B	186853304	186853348	TNMMGEFDHSSSYKF	119	+
Chr2B	188491949	188491978	KIHQELANID	78	-
Chr2B	188491949	188491978	KIHQELANID	78	-
Chr2B	229916035	229916106	EIIDSARTDDILLLAPQEGSPPSD	111	+
Chr2B	247158528	247158578	RAELLGNGEDLTYSEVS	121	-
Chr2B	247158528	247158578	RAELLGNGEDLTYSEVS	121	-
Chr2B	252508131	252508160	VQQVLEEPAS	70	-
Chr2B	252508131	252508160	VQQVLEEPAS	70	-
Chr2B	252509565	252509618	RGHFLPQDDVGLTLYEIN	91	-
Chr2B	252509565	252509618	RGHFLPQDDVGLTLYEIN	91	-
Chr2B	252509673	252509753	RVWQPIPINVVDGVNGGCQHFSMIAQL	137	-
Chr2B	252509673	252509732	RVWQPIPINVVDGVNGGCQH	99	-
Chr2B	252509673	252509753	RVWQPIPINVVDGVNGGCQHFSMIAQL	137	-
Chr2B	252509679	252509732	WQPIPINVVDGVNGGCQH	90	-
Chr2B	252509679	252509729	WQPIPINVVDGVNGGCQ	84	-
Chr2B	252509679	252509732	WQPIPINVVDGVNGGCQH	90	-
Chr2B	360481008	360481064	KVYDPQDCDEALVCLQAAH	93	-
Chr2B	360481008	360481064	KVYDPQDCDEALVCLQAAH	93	-
Chr2B	399713713	399713745	AAELTTLLESR	75	+
Chr2B	399713821	399713880	VYGLNEIQAGEMVEFASGVK	96	+
Chr2B	399713821	399713880	VYGLNEIQAGEMVEFASGVK	96	+
Chr2B	399714019	399714054	VVDALGVPIDGK	79	+
Chr2B	399714019	399714054	VVDALGVPIDGK	79	+
Chr2B	399714898	399714963	EVAAFAQFGSDLDAVTQALLNR	100	+
Chr2B	399714991	399715023	QPQYEPLPIEK	83	+
Chr2B	418738010	418738045	NAIVQVDAAPFK	84	+
Chr2B	448161678	448161764	RGDAGQPFFGGAQAPSGTGYVIGLIEEPT	136	-
Chr2B	448161678	448161764	RGDAGQPFFGGAQAPSGTGYVIGLIEEPT	136	-
Chr2B	448162337	448162384	KGINTASIDLQPRPFG	78	-
Chr2B	448162522	448162566	RLHGVEQYCFQTAVD	77	-
Chr2B	448162696	448162764	ELNLPFELLDVDSQPLLTGGGGF	105	-
Chr2B	450829290	450829325	DLAVRENRNVLA	83	-
Chr2B	476730077	476730145	KYSGAFYALCGVLPANTYTTPES	111	-
Chr2B	476730362	476730409	YSMGLPNDGLVYDVQR	81	-
Chr2B	481462535	481462570	KQVHPDIGISSK	82	+
Chr2B	481462538	481462570	QVHPDIGISSK	80	+
Chr2B	481462538	481462570	QVHPDIGISSK	80	+
Chr2B	481462571	481462615	AMSIMNSFINDIFEK	115	+
Chr2B	481462571	481462615	AMSIMNSFINDIFEK	115	+
Chr2B	481462628	481462678	ASKLARYNKKPTITSRE	79	+
Chr2B	481462679	481462738	IQTSVRLVLPGELAKHAVSE	97	+
Chr2B	482697244	482697300	DDAVASPIQDVALLADPFR	88	+
Chr2B	482697244	482697300	DDAVASPIQDVALLADPFR	88	+
Chr2B	489784715	489784792	LTGGSCKVSWARVCSPIEHGGLGILD	189	+
Chr2B	527708528	527708581	MGCKAHHTLNLMDPDPPW	94	+
Chr2B	542815096	542815140	NAVVTVPAYFNDSQR	111	+
Chr2B	542815096	542815140	NAVVTVPAYFNDSQR	111	+
Chr2B	542815186	542815224	RIINEPTAAAIAY	91	+
Chr2B	542815186	542815224	RIINEPTAAAIAY	91	+
Chr2B	542815189	542815236	IINEPTAAAIAYGLDK	111	+
Chr2B	542815189	542815236	IINEPTAAAIAYGLDK	111	+
Chr2B	542815390	542815419	MVNHFVQEFK	79	+
Chr2B	542815390	542815419	MVNHFVQEFK	79	+
Chr2B	542815486	542815530	RAKRTLSSTAQTTIE	103	+
Chr2B	542815666	542815707	STVHDVVLVGGSTR	99	+
Chr2B	542815666	542815707	STVHDVVLVGGSTR	99	+
Chr2B	542815717	542815752	VQQLLQDFFNGK	91	+
Chr2B	542815717	542815752	VQQLLQDFFNGK	91	+
Chr2B	542815756	542815851	LCKSINPDEAVAYGAAVQAAILSGEGNEKVQD	93	+
Chr2B	542815843	542815878	VQDLLLLDVTPL	84	+
Chr2B	542815843	542815878	VQDLLLLDVTPL	84	+
Chr2B	542815951	542816022	KEQVFSTYSDNQPGVLIQVYEGER	121	+
Chr2B	542815951	542816022	KEQVFSTYSDNQPGVLIQVYEGER	121	+
Chr2B	556456995	556457057	ERVVHGDAADGKGDTRSADRV	92	-
Chr2B	564732506	564732547	RCPLFVSQEADGQR	107	+
Chr2B	564732506	564732547	RCPLFVSQEADGQR	107	+
Chr2B	564732509	564732547	CPLFVSQEADGQR	101	+
Chr2B	564732509	564732565	CPLFVSQEADGQRDGLPVR	142	+
Chr2B	564732509	564732547	CPLFVSQEADGQR	101	+
Chr2B	564732566	564732598	IAPHGGAPSDK	77	+
Chr2B	564732638	564732700	AYTTCVQSTEWHIDSELVSGR	107	+
Chr2B	564732638	564732700	AYTTCVQSTEWHIDSELVSGR	107	+
Chr2B	564732752	564732796	NAFRIEKYSGAEVHE	115	+
Chr2B	564732773	564732802	YSGAEVHEYK	77	+
Chr2B	564732773	564732802	YSGAEVHEYK	77	+
Chr2B	564732797	564732832	YKLMACGDSCQD	97	+
Chr2B	564732803	564732847	LMACGDSCQDLGVFR	117	+
Chr2B	564732803	564732847	LMACGDSCQDLGVFR	117	+
Chr2B	564732857	564732910	GGAWFLGATEPYHVVVFK	140	+
Chr2B	564732857	564732910	GGAWFLGATEPYHVVVFK	140	+
Chr2B	577495346	577495387	KPLPKIVDPLPQIK	105	+
Chr2B	624202746	624202778	EISLPSTTPAY	79	-
Chr2B	624655043	624655111	GSRDDDGQSTEGQGYAADINSIR	104	+
Chr2B	645854588	645854680	GASTQEANPFGSGQGRGQEHFGTGRGMMNSW	148	+
Chr2B	648328864	648328926	KTAAEVDDWTSHEEATSESGV	96	-
Chr2B	648328864	648328926	KTAAEVDDWTSHEEATSESGV	96	-
Chr2B	648329488	648329550	EKAHGTADKAQEAAGRYKDKI	95	-
Chr2B	648329488	648329550	EKAHGTADKAQEAAGRYKDKI	95	-
Chr2B	650649111	650649152	RHDFTCGVLAGGCK	104	-
Chr2B	650649111	650649152	RHDFTCGVLAGGCK	104	-
Chr2B	651046314	651046349	SAFASLSSTRIK	81	+
Chr2B	676173221	676173262	EAPEAQAQSGLCGG	93	-
Chr2B	694872682	694872717	KNYVDVLTPLFA	90	-
Chr2B	694872682	694872717	KNYVDVLTPLFA	90	-
Chr2B	694873927	694873989	KGDPGILVLTPLDSLEFYSVL	99	-
Chr2B	694873927	694873989	KGDPGILVLTPLDSLEFYSVL	99	-
Chr2B	704065465	704065497	CRPGDTTALVE	81	+
Chr2B	721058448	721058495	SGKVPDPESTDNPEFK	117	+
Chr2B	721058448	721058495	SGKVPDPESTDNPEFK	117	+
Chr2B	721058457	721058495	VPDPESTDNPEFK	96	+
Chr2B	729538727	729538759	KVGYGLSDCVV	78	-
Chr2B	729538727	729538759	KVGYGLSDCVV	78	-
Chr2B	739632618	739632653	VQQLLQDFFDGK	92	+
Chr2B	739632618	739632653	VQQLLQDFFDGK	92	+
Chr2B	763155064	763155105	REWPSKTIEKDEEE	103	-
Chr2B	774187108	774187140	DSEADSGAKDD	74	-
Chr2B	774187906	774187959	KALAADDTILINDFLTGS	80	-
Chr2B	789042394	789042444	VAWSIFKSLQPESRPRW	134	+
Chr2B	789067773	789067832	KPRTIGHQSLEGFILYAAMV	102	-
Chr2B	805033734	805033829	QKTTLVTPSPSPLETLGIHRAGQMGAPIPSGL	152	-
Chr2D	12355814	12355897	LQSGPHHQSILLATALSLVPKCGLQVRR	132	+
Chr2D	13105368	13105430	REMNATWGYEGTVLCCPSDVI	172	-
Chr2D	13105368	13105430	REMNATWGYEGTVLCCPSDVI	172	-
Chr2D	13105368	13105430	REMNATWGYEGTVLCCPSDVI	172	-
Chr2D	13105368	13105430	REMNATWGYEGTVLCCPSDVI	172	-
Chr2D	13105371	13105430	EMNATWGYEGTVLCCPSDVI	163	-
Chr2D	13105371	13105430	EMNATWGYEGTVLCCPSDVI	163	-
Chr2D	13105839	13105868	RNQSDEHVGL	74	-
Chr2D	13105839	13105868	RNQSDEHVGL	74	-
Chr2D	13106007	13106048	RSINLPLDDSDVVG	98	-
Chr2D	13106007	13106048	RSINLPLDDSDVVG	98	-
Chr2D	13106007	13106048	RSINLPLDDSDVVG	98	-
Chr2D	13106007	13106048	RSINLPLDDSDVVG	98	-
Chr2D	13106493	13106537	KETWLYIPYSIFESH	78	-
Chr2D	13106493	13106537	KETWLYIPYSIFESH	78	-
Chr2D	13106832	13106864	RAITGLNNVLD	81	-
Chr2D	13106832	13106864	RAITGLNNVLD	81	-
Chr2D	13106832	13106864	RAITGLNNVLD	81	-
Chr2D	13106832	13106864	RAITGLNNVLD	81	-
Chr2D	13107394	13107444	EKNSYFTNIILSLLQNI	81	-
Chr2D	13107394	13107444	EKNSYFTNIILSLLQNI	81	-
Chr2D	29732497	29732547	GCIVSQDLSVINLVIVK	124	+
Chr2D	29732497	29732547	GCIVSQDLSVINLVIVK	124	+
Chr2D	31635542	31635580	RLNPDYSLLAGAE	90	-
Chr2D	33089393	33089452	VNVSELGVEELSVPEYLQFK	91	+
Chr2D	33089438	33089470	YLQFKEQLANG	80	+
Chr2D	41875352	41875411	VYGLNEIQAGEMVEFASGVK	96	+
Chr2D	41875352	41875411	VYGLNEIQAGEMVEFASGVK	96	+
Chr2D	41876009	41876053	DNGMHALIIYDDLSK	114	+
Chr2D	41876522	41876554	QPQYEPLPIEK	81	+
Chr2D	74593000	74593077	EGLHGFHVHALGDTTNGCMSTGPHFN	110	+
Chr2D	74593368	74593403	GVANINVTDCHI	83	+
Chr2D	74593368	74593403	GVANINVTDCHI	83	+
Chr2D	77344940	77344978	KSAGWTLGEMQVS	82	-
Chr2D	77396121	77396165	KTWSQEYVEALYPAS	110	-
Chr2D	82406825	82406875	KMYYSTYQNIGVYDISG	82	-
Chr2D	82406825	82406875	KMYYSTYQNIGVYDISG	82	-
Chr2D	82407102	82407176	RQAAAQDANSDSHPEYWVFDLLIGI	122	-
Chr2D	82408289	82408357	RAMGEVQYASAATGFVFGAPFGQ	109	-
Chr2D	82408289	82408357	RAMGEVQYASAATGFVFGAPFGQ	109	-
Chr2D	88780588	88780674	EFIISVVKQVTKSINTIQINKLIPFPSLL	133	-
Chr2D	92303825	92303887	MRFKMYAASVRWLPPASVSMD	103	+
Chr2D	97818287	97818453	TRLCMTALVRLTGRAASWSR--------------GASIAAP	97	+
Chr2D	99999099	99999146	VKTFRLYGKKSPLDAT	117	-
Chr2D	99999099	99999146	VKTFRLYGKKSPLDAT	117	-
Chr2D	99999126	99999167	KSPLDATEFGQPFM	108	-
Chr2D	99999126	99999167	KSPLDATEFGQPFM	108	-
Chr2D	99999171	99999245	KAEEDSVGPAIVVCEGPKWNAPTAV	179	-
Chr2D	99999171	99999245	KAEEDSVGPAIVVCEGPKWNAPTAV	179	-
Chr2D	99999303	99999335	RGTCSPYLFSL	85	-
Chr2D	99999303	99999335	RGTCSPYLFSL	85	-
Chr2D	99999333	99999365	LKVVKDPGVIH	77	-
Chr2D	99999366	99999422	LTRSPLQGQGDKEDPDVMN	141	-
Chr2D	99999366	99999422	LTRSPLQGQGDKEDPDVMN	141	-
Chr2D	99999366	99999422	LTRSPLQGQGDKEDPDVMN	141	-
Chr2D	99999366	99999422	LTRSPLQGQGDKEDPDVMN	141	-
Chr2D	99999399	99999428	KEDPDVMNLQ	76	-
Chr2D	99999399	99999428	KEDPDVMNLQ	76	-
Chr2D	99999429	99999473	KIASRDPDAMIPYTV	112	-
Chr2D	99999429	99999473	KIASRDPDAMIPYTV	112	-
Chr2D	99999441	99999473	RDPDAMIPYTV	83	-
Chr2D	99999441	99999473	RDPDAMIPYTV	83	-
Chr2D	99999441	99999473	RDPDAMIPYTV	83	-
Chr2D	99999441	99999473	RDPDAMIPYTV	83	-
Chr2D	100001418	100001456	WEKHSQVDDCSIG	102	-
Chr2D	100001418	100001456	WEKHSQVDDCSIG	102	-
Chr2D	100001424	100001462	KHSQVDDCSIGLL	99	-
Chr2D	100001424	100001462	KHSQVDDCSIGLL	99	-
Chr2D	100001424	100001462	KHSQVDDCSIGLL	99	-
Chr2D	100001424	100001462	KHSQVDDCSIGLL	99	-
Chr2D	100001487	100001546	KAYNAMAALETTCVPTFDGP	93	-
Chr2D	100001487	100001546	KAYNAMAALETTCVPTFDGP	93	-
Chr2D	100001487	100001546	KAYNAMAALETTCVPTFDGP	93	-
Chr2D	100001487	100001546	KAYNAMAALETTCVPTFDGP	93	-
Chr2D	100001692	100001751	KGHTSDLELNPVTDGITLGP	93	-
Chr2D	100001692	100001751	KGHTSDLELNPVTDGITLGP	93	-
Chr2D	121414966	121414998	KGFFDVLLASA	76	-
Chr2D	121414999	121415025	KDNQYPDIH	72	-
Chr2D	121416527	121416565	RQGCTTGHADPLL	95	-
Chr2D	121416527	121416565	RQGCTTGHADPLL	95	-
Chr2D	121416908	121416970	YGHPSLIVVNFVMPITGLFKE	159	-
Chr2D	121417167	121417226	RHHFESYPTDAPLGSLHTEA	97	-
Chr2D	121417997	121418056	KFQLYEAVSLEEVGLESVNV	90	-
Chr2D	121417997	121418056	KFQLYEAVSLEEVGLESVNV	90	-
Chr2D	123323508	123323570	RVTLDVVSVDVTPVRFAMGTL	93	-
Chr2D	123324027	123324089	KALPALCNTTCSANAVIDIDS	94	-
Chr2D	123696756	123696821	RTATYLTGGAAADVYVDEPGSL	101	-
Chr2D	123696756	123696821	RTATYLTGGAAADVYVDEPGSL	101	-
Chr2D	132253451	132253495	IHATIYLTQALSVDD	113	+
Chr2D	133763278	133763313	YTSKATYTSAET	88	-
Chr2D	133763278	133763313	YTSKATYTSAET	88	-
Chr2D	190739371	190739445	RWGASLVQQVLEEPASMAEEAQESN	116	-
Chr2D	190740103	190740165	RLEGAPGLGVEIDVILGCELL	95	-
Chr2D	190740103	190740165	RLEGAPGLGVEIDVILGCELL	95	-
Chr2D	197925505	197925552	LASSFFMFKNAAPSAL	112	-
Chr2D	203088565	203088618	GTNESETLYCVYVAIGQK	134	+
Chr2D	203088565	203088618	GTNESETLYCVYVAIGQK	134	+
Chr2D	294324594	294324629	KGDIPVGLADVV	77	-
Chr2D	372583924	372584010	RGDAGQPFFGGAQAPSGTGYVIGLIEEPT	137	-
Chr2D	372583924	372584010	RGDAGQPFFGGAQAPSGTGYVIGLIEEPT	137	-
Chr2D	372584134	372584190	RLDSIHATVEAVGVGYSVV	86	-
Chr2D	372584583	372584630	KGINTASIDLQPRPFG	78	-
Chr2D	372584768	372584812	RLHGVEQYCFQTAVD	77	-
Chr2D	372584942	372585010	ELNLPFELLDVDSQPLLTGGGGF	105	-
Chr2D	379679549	379679617	QALQYVQENPDEVCPAGWKPGEK	111	+
Chr2D	379679549	379679617	QALQYVQENPDEVCPAGWKPGEK	111	+
Chr2D	402547157	402547213	DDAVASPLQDVALLADPFR	86	+
Chr2D	402547157	402547213	DDAVASPLQDVALLADPFR	86	+
Chr2D	472246274	472246336	ERVVHVDAADGKGDTRSADRV	91	-
Chr2D	478249184	478249219	ADANYYVLPANR	88	+
Chr2D	478249265	478249321	CPLFVSQEADGQRDGLPVR	94	+
Chr2D	478249397	478249459	AYTTCVQSTEWHIDSELVSGR	164	+
Chr2D	478249397	478249459	AYTTCVQSTEWHIDSELVSGR	164	+
Chr2D	479670347	479670421	RTSSSTSRPARWWSQGRSPSLASTW	102	-
Chr2D	520399533	520399565	KHWEEGYEGGG	87	-
Chr2D	520399533	520399565	KHWEEGYEGGG	87	-
Chr2D	525140270	525140302	EISLPSTTPAY	80	-
Chr2D	534534399	534534539	GCVACGPELQPMRVVAAATGAQGAATVEYHSRGTGGHARGALAFTAE	150	+
Chr2D	540292791	540292853	KTAAEVDDWTSHEEATSESGV	96	-
Chr2D	540292791	540292853	KTAAEVDDWTSHEEATSESGV	96	-
Chr2D	540293415	540293477	EKAHGTADKAQEAAGRYKDKI	95	-
Chr2D	540293415	540293477	EKAHGTADKAQEAAGRYKDKI	95	-
Chr2D	545601872	545601937	RVLQNIYNERNGADGGEVYHNR	106	-
Chr2D	545602001	545602063	KFHPGVTLIEHVLDEICIINH	102	-
Chr2D	545602001	545602063	KFHPGVTLIEHVLDEICIINH	102	-
Chr2D	546874126	546874170	KPILIINAKNLKSFG	104	-
Chr2D	575053148	575053183	KNYVDVLTPLFA	91	-
Chr2D	575053148	575053183	KNYVDVLTPLFA	91	-
Chr2D	575053148	575053183	KNYVDVLTPLFA	91	-
Chr2D	575053148	575053183	KNYVDVLTPLFA	91	-
Chr2D	575054215	575054277	KGDPGILVLTPLDSLEFYSVL	99	-
Chr2D	575054215	575054277	KGDPGILVLTPLDSLEFYSVL	99	-
Chr2D	575054639	575054680	RNPTALVSHITQND	107	-
Chr2D	575054639	575054680	RNPTALVSHITQND	107	-
Chr2D	591773743	591773790	KYQIAPDTLGNGIAFG	113	-
Chr2D	601200286	601200366	FWALVTTSGPCRNLLGNASSSATAALC	123	-
Chr2D	622546544	622546585	KIASQLHVVASADG	99	-
Chr2D	622546544	622546585	KIASQLHVVASADG	99	-
Chr2D	622546586	622546618	KSVAADLQELA	76	-
Chr2D	622546619	622546651	KNYNAVYTAHH	86	-
Chr2D	622546619	622546651	KNYNAVYTAHH	86	-
Chr2D	633711810	633711860	FQVNEIAPAGAIAHPLD	125	-
Chr2D	633712176	633712214	RVIPSQNYDGVLL	97	-
Chr2D	633712176	633712214	RVIPSQNYDGVLL	97	-
Chr2D	647133955	647133999	ENTFLRGRHAVLYIV	112	-
Chr2D	647472691	647472720	HDCTNYFFST	83	+
Chr3A	7543599	7543643	KTVGTILNQVHSIAT	106	-
Chr3A	7543599	7543643	KTVGTILNQVHSIAT	106	-
Chr3A	7543698	7543736	RGGEQLQFDLNLH	101	-
Chr3A	19284420	19284467	ITGDVSKTAGQSSAEE	111	+
Chr3A	19970688	19970729	KPVTVTLVGNELGA	96	-
Chr3A	19970688	19970729	KPVTVTLVGNELGA	96	-
Chr3A	19970961	19971020	RANAFAATESNGGSIAPIIS	141	-
Chr3A	19970973	19971023	FAATESNGGSIAPIISR	121	-
Chr3A	19971021	19971077	RFTDFPDAWLDAFPDFVSS	92	-
Chr3A	19971021	19971077	RFTDFPDAWLDAFPDFVSS	92	-
Chr3A	20117132	20117191	RSNVFDPFADLWADPFDTFR	99	+
Chr3A	20117135	20117191	SNVFDPFADLWADPFDTFR	94	+
Chr3A	20117135	20117191	SNVFDPFADLWADPFDTFR	94	+
Chr3A	20117189	20117239	RSIVPAISGGSSETAAF	116	+
Chr3A	20117189	20117239	RSIVPAISGGSSETAAF	116	+
Chr3A	20117192	20117251	SIVPAISGGSSETAAFANAR	137	+
Chr3A	20117192	20117251	SIVPAISGGSSETAAFANAR	137	+
Chr3A	20117276	20117317	AHVFKADLPGVKKE	99	+
Chr3A	20117276	20117320	AHVFKADLPGVKKEE	103	+
Chr3A	20117447	20117506	RLPEDAKVEEVKAGLENGVL	91	+
Chr3A	20117447	20117506	RLPEDAKVEEVKAGLENGVL	91	+
Chr3A	45822451	45822480	VSGGYIIRTS	70	-
Chr3A	45822472	45822507	RTSEAVEPSVNT	84	-
Chr3A	45822472	45822507	RTSEAVEPSVNT	84	-
Chr3A	45822508	45822540	KLWDRLNAHVE	77	-
Chr3A	45822508	45822540	KLWDRLNAHVE	77	-
Chr3A	45822659	45822715	KGTGIAWVPEYAVVVNTWD	90	-
Chr3A	45822659	45822715	KGTGIAWVPEYAVVVNTWD	90	-
Chr3A	45823260	45823313	EGVCAIVKLGQALAYAVK	81	-
Chr3A	45823644	45823703	RESHGLIVWPVGLNVLMEAS	97	-
Chr3A	45823644	45823703	RESHGLIVWPVGLNVLMEAS	97	-
Chr3A	45824912	45824947	CKWNGGVFFKRG	97	-
Chr3A	45824912	45824947	CKWNGGVFFKRG	97	-
Chr3A	47434230	47434274	INDIFEKLAGESAKL	110	+
Chr3A	47434230	47434274	INDIFEKLAGESAKL	110	+
Chr3A	51248319	51248360	VTPLDLVIALAALL	92	+
Chr3A	51252306	51252338	FDDNDDIIILK	86	-
Chr3A	53508137	53508175	LIDLPLIPTSYAE	88	-
Chr3A	53508137	53508175	LIDLPLIPTSYAE	88	-
Chr3A	55380120	55380191	NIIADVIIQIPNADTLLHIIEMTH	113	-
Chr3A	55380120	55380191	NIIADVIIQIPNADTLLHIIEMTH	113	-
Chr3A	57420932	57420976	LKAAEGALKEFIDNI	108	-
Chr3A	57420932	57420976	LKAAEGALKEFIDNI	108	-
Chr3A	57421001	57421036	KSSIGIDPHVQK	83	-
Chr3A	57421001	57421033	KSSIGIDPHVQ	80	-
Chr3A	57421001	57421033	KSSIGIDPHVQ	80	-
Chr3A	57606628	57606666	RGAWNVGGSCTGK	95	+
Chr3A	61231136	61231186	KEHGAQEGQAGTGAFPR	126	+
Chr3A	61231136	61231186	KEHGAQEGQAGTGAFPR	126	+
Chr3A	61231139	61231186	EHGAQEGQAGTGAFPR	119	+
Chr3A	61231139	61231186	EHGAQEGQAGTGAFPR	119	+
Chr3A	61231208	61231240	LTAASITAVCK	75	+
Chr3A	63857638	63857703	VALEVAEAQHLMEGLDWQGAIK	105	+
Chr3A	66436759	66436848	TMQALTQNRGLESPNLQYPQLSTSFATFSD	142	+
Chr3A	66623412	66623456	AMSIMNSFINDIFEK	123	+
Chr3A	66623412	66623456	AMSIMNSFINDIFEK	123	+
Chr3A	66623469	66623519	SAKLARYNKKPTITSRE	80	+
Chr3A	108168001	108168060	RPASASSVAGGAKLPVLVYF	89	+
Chr3A	122711286	122711324	AYSLGATGGETSR	88	+
Chr3A	125589633	125589668	VTIDLLEMVFAK	88	+
Chr3A	125589633	125589668	VTIDLLEMVFAK	88	+
Chr3A	126981493	126981537	GETVIKSGAGGKTLE	100	+
Chr3A	149293165	149293221	KTLPLTFNGVIPLDVTLGV	88	-
Chr3A	149293165	149293221	KTLPLTFNGVIPLDVTLGV	88	-
Chr3A	149293393	149293434	YSIECIPITHSYPN	116	-
Chr3A	151545697	151545750	RQGLMSDVEDVFIITPSV	88	-
Chr3A	172812121	172812174	IAECLVGDETGSIIFTAR	136	+
Chr3A	182852449	182852478	KCAWVYGGES	74	-
Chr3A	223466513	223466551	QEDGGIDEDVNHK	96	+
Chr3A	227361578	227361640	LFEPFDITGNGDADVENIMDQ	101	-
Chr3A	227361578	227361640	LFEPFDITGNGDADVENIMDQ	101	-
Chr3A	227364160	227364198	KFEAIQDDTLQDA	98	-
Chr3A	241885107	241885175	AGSAKDSEGETKESAWQQGQDVR	106	+
Chr3A	241885349	241885408	LATENIFGSAQGLTEAFKEK	94	+
Chr3A	275716808	275716879	KAVHVVSNDQINTGSGVQVNNADG	105	-
Chr3A	341313566	341313619	KVFIVIQNFDLADLLDNL	82	-
Chr3A	341313566	341313619	KVFIVIQNFDLADLLDNL	82	-
Chr3A	408241378	408241428	LILQMPLRDGAVDFLAW	83	+
Chr3A	441889746	441889802	VQTECASMPFDDQCTVLEK	95	+
Chr3A	441889950	441890000	EAVNVSLQNLLTYPFVK	80	+
Chr3A	445542527	445542595	STLTDSLVAAAGIIAQEVAGDVR	101	+
Chr3A	445542527	445542595	STLTDSLVAAAGIIAQEVAGDVR	101	+
Chr3A	445542536	445542598	TDSLVAAAGIIAQEVAGDVRM	94	+
Chr3A	445542725	445542763	LINLIDSPGHVDF	100	+
Chr3A	445542791	445542862	ITDGALVVVDCIEGVCVQTETVLR	113	+
Chr3A	445542791	445542862	ITDGALVVVDCIEGVCVQTETVLR	113	+
Chr3A	445543049	445543111	GTVAFSAGLHGWAFTLTNFAK	157	+
Chr3A	445543049	445543111	GTVAFSAGLHGWAFTLTNFAK	157	+
Chr3A	445544003	445544047	SGEHIIAGAGELHLE	110	+
Chr3A	445544303	445544335	GWDKDLAKKIW	89	+
Chr3A	445544303	445544335	GWDKDLAKKIW	89	+
Chr3A	445544330	445544386	IWCFGPETTGPNMVVDMCK	103	+
Chr3A	445544330	445544386	IWCFGPETTGPNMVVDMCK	103	+
Chr3A	445544408	445544452	IKDSVVAGFQWASKE	111	+
Chr3A	445544408	445544452	IKDSVVAGFQWASKE	111	+
Chr3A	445544564	445544602	RVIYASQLTAKPR	99	+
Chr3A	445544603	445544683	LLEPVYLVEIQAPENALGGIYGVLNQK	194	+
Chr3A	445544603	445544683	LLEPVYLVEIQAPENALGGIYGVLNQK	194	+
Chr3A	445544645	445544704	NALGGIYGVLNQKRGHVFEE	150	+
Chr3A	445544645	445544704	NALGGIYGVLNQKRGHVFEE	150	+
Chr3A	450124135	450124191	VAILGAAGGIGQPLSLLMK	87	+
Chr3A	450124135	450124191	VAILGAAGGIGQPLSLLMK	87	+
Chr3A	454414412	454414489	RNEGGGVSGYTTPTTEGVPHAGQAGS	118	-
Chr3A	454414412	454414489	RNEGGGVSGYTTPTTEGVPHAGQAGS	118	-
Chr3A	462192955	462193029	KEAKTFPAPMSKWSSDTSPCLTDMD	100	-
Chr3A	464768755	464768820	RPRPIDMATFGSICQTADGEGI	106	-
Chr3A	464768755	464768820	RPRPIDMATFGSICQTADGEGI	106	-
Chr3A	464772361	464772414	FDQNKVVVDGVQVNDQSV	68	-
Chr3A	464772373	464772456	KVVVDGVQVNDQSVYGSIAGTGYQIAVI	121	-
Chr3A	486181030	486181089	AAGTAQQTGSYIAQTAEAAK	81	+
Chr3A	486181030	486181089	AAGTAQQTGSYIAQTAEAAK	81	+
Chr3A	486482160	486482222	GAKREGEGAKNKVVIQAWEVD	144	+
Chr3A	500165327	500165383	RSTSDLPDVAPYIGLESIQ	91	-
Chr3A	500165327	500165383	RSTSDLPDVAPYIGLESIQ	91	-
Chr3A	500165594	500165656	REQLGGLDTALTPQYGVASPI	101	-
Chr3A	500165594	500165656	REQLGGLDTALTPQYGVASPI	101	-
Chr3A	500165889	500165927	RFHEAVTLGTLGV	93	-
Chr3A	500165889	500165927	RFHEAVTLGTLGV	93	-
Chr3A	500166141	500166176	REGVGAFVSFGG	84	-
Chr3A	500166513	500166572	KIGTVLIQQETAQEVFAPAE	90	-
Chr3A	500166513	500166572	KIGTVLIQQETAQEVFAPAE	90	-
Chr3A	500167588	500167623	RVLGETGDMAIT	87	-
Chr3A	500167624	500167668	RVVNEGLHQAVELVL	107	-
Chr3A	500167624	500167668	RVVNEGLHQAVELVL	107	-
Chr3A	500167669	500167728	RISNDLVELATLIPPLGEDF	97	-
Chr3A	500167669	500167728	RISNDLVELATLIPPLGEDF	97	-
Chr3A	509042485	509042550	VTVANVEEGGQFTISGAEEILK	101	+
Chr3A	509042485	509042550	VTVANVEEGGQFTISGAEEILK	101	+
Chr3A	513276597	513276644	LNQDVLQCPVYDSDDK	121	+
Chr3A	513276597	513276644	LNQDVLQCPVYDSDDK	121	+
Chr3A	513276654	513276683	LIGVEYIVSR	77	+
Chr3A	513276654	513276683	LIGVEYIVSR	77	+
Chr3A	515123210	515123260	RGDDLVQLLTNFVAVHA	79	-
Chr3A	515125233	515125274	KLAQFNTDGSASEV	98	-
Chr3A	515125233	515125274	KLAQFNTDGSASEV	98	-
Chr3A	525201385	525201444	LLQEAAWRGVNVNCHKECAG	100	-
Chr3A	532901726	532901797	WVIDQFGRCLQGVLDWHYIHGLSC	123	-
Chr3A	543888432	543888464	QYASDFFPLLA	82	-
Chr3A	543944021	543944080	RLIGGQLAAGMAVAEDPNVG	141	-
Chr3A	554782309	554782404	EMTGGASHSLGFPTKEPFAFPGLRSDIEAIEK	151	+
Chr3A	560235178	560235264	KNMPYILIPGGSTRSGLIGRFVGRDFDAI	141	-
Chr3A	572527628	572527672	KETARKGKGDLAAQQ	103	-
Chr3A	586792119	586792154	SIVGATLEVIQK	77	+
Chr3A	588862054	588862104	ANDQYLPPFVIVDESGK	83	+
Chr3A	606817055	606817102	KDLGYAIAAATPENII	112	-
Chr3A	606817055	606817102	KDLGYAIAAATPENII	112	-
Chr3A	606817151	606817195	RQSDNFYAPVTVVAN	113	-
Chr3A	606817151	606817195	RQSDNFYAPVTVVAN	113	-
Chr3A	606817355	606817390	KMDSQVSPDSFR	89	-
Chr3A	606817355	606817387	KMDSQVSPDSF	82	-
Chr3A	606817355	606817387	KMDSQVSPDSF	82	-
Chr3A	606817948	606817983	FVTNTPNMAVQN	92	-
Chr3A	606817948	606817983	FVTNTPNMAVQN	92	-
Chr3A	606818044	606818076	RNGQDNAIIEV	81	-
Chr3A	607819039	607819089	GLLRPDFAVAAQNCWVR	86	+
Chr3A	615430853	615430894	HQIVEQLCPGLKDE	110	+
Chr3A	623198089	623198157	SEEEVTSHPRVLEGEEQTVAPAR	104	+
Chr3A	623487006	623487062	QIFQNVQMSVNFLVSLLKK	86	+
Chr3A	623520220	623520300	RFGCQYCSREFANSQALGGHQNAHKKE	206	+
Chr3A	627539825	627539857	AVFPSIVGRPR	81	+
Chr3A	627539993	627540025	IWHHTFYNELR	94	+
Chr3A	627540329	627540358	GYSFTTTAER	73	+
Chr3A	627540386	627540433	LAYVALDYEQELETAR	115	+
Chr3A	627540386	627540433	LAYVALDYEQELETAR	115	+
Chr3A	627540455	627540502	NYELPDGQVITIGAER	79	+
Chr3A	627540614	627540676	DLYGNVVLSGGSTMFPGIADR	103	+
Chr3A	627540749	627540802	YSVWIGGSILASLSTFQQ	132	+
Chr3A	627540749	627540802	YSVWIGGSILASLSTFQQ	132	+
Chr3A	639340175	639340213	FASINVENVEDNR	95	+
Chr3A	639340376	639340441	GTIELAGTNGETTTQGFDDLGK	100	+
Chr3A	639340376	639340441	GTIELAGTNGETTTQGFDDLGK	100	+
Chr3A	639340502	639340561	IGATEPSQLSIDQNAQGLAR	93	+
Chr3A	639340502	639340561	IGATEPSQLSIDQNAQGLAR	93	+
Chr3A	639340562	639340645	YAIICQENGLVPIVEPEILVDGPHDIDR	214	+
Chr3A	639340562	639340645	YAIICQENGLVPIVEPEILVDGPHDIDR	214	+
Chr3A	639340664	639340717	IVLAACYKALNDQHVLLE	131	+
Chr3A	639340664	639340717	IVLAACYKALNDQHVLLE	131	+
Chr3A	639340793	639340876	YTVRTLQRTVPAAVPAIVFLSGGQSEEE	134	+
Chr3A	639340793	639340876	YTVRTLQRTVPAAVPAIVFLSGGQSEEE	134	+
Chr3A	639340817	639340906	TVPAAVPAIVFLSGGQSEEEATLNLNAMNK	140	+
Chr3A	639340817	639340906	TVPAAVPAIVFLSGGQSEEEATLNLNAMNK	140	+
Chr3A	639502626	639502676	DKVHLSESAGEGLTADG	118	-
Chr3A	639502629	639502676	KVHLSESAGEGLTADG	110	-
Chr3A	639502677	639502709	KYTGLTAESNA	76	-
Chr3A	639502797	639502829	RGFSFSLNWPK	89	-
Chr3A	639502797	639502829	RGFSFSLNWPK	89	-
Chr3A	639503031	639503084	ELLVHQDNLAKYCAALVM	137	-
Chr3A	639503061	639503102	KYCAALVMETVYAC	110	-
Chr3A	639503094	639503129	YACRDIDHPGDV	97	-
Chr3A	639503187	639503246	RALGQANQDISLQSPETPGI	145	-
Chr3A	639503187	639503246	RALGQANQDISLQSPETPGI	145	-
Chr3A	639503307	639503372	KGLDDFGQTTTEGNTGALEVTG	99	-
Chr3A	639503307	639503372	KGLDDFGQTTTEGNTGALEVTG	99	-
Chr3A	639503358	639503423	LEVTGKDVKIGPLVNGEKLIDV	101	-
Chr3A	639503406	639503459	EKLIDVFPKGGKTSQYLT	132	-
Chr3A	639503406	639503459	EKLIDVFPKGGKTSQYLT	132	-
Chr3A	639503409	639503438	KLIDVFPKGG	73	-
Chr3A	639503571	639503609	FRKGITGTSEDAA	92	-
Chr3A	639503571	639503609	FRKGITGTSEDAA	92	-
Chr3A	639503598	639503657	EDAALIGKGPTGIYAANKIL	91	-
Chr3A	642631186	642631233	VQLERAQKRCKKQADR	117	+
Chr3A	647902973	647903011	LHAAKQGSIITAG	92	-
Chr3A	647902985	647903023	KQGSIITAGFTPC	99	-
Chr3A	647903288	647903338	KGNASFLGEHGCSSVVI	123	-
Chr3A	680096013	680096069	FVQNILEQKWSASTSDILD	91	-
Chr3A	683127734	683127772	KFQGDYANSSSIA	94	-
Chr3A	686284484	686284552	SFQAALEDEEGVSHPRPLTAALL	106	+
Chr3A	691408018	691408176	ICSKGNNVVNITVMRSDAPTPADLNI---------------------DTSGVL	209	+
Chr3A	703303930	703303977	WPQFTQSMPYTPLVTK	125	+
Chr3A	703303930	703303977	WPQFTQSMPYTPLVTK	125	+
Chr3A	703304035	703304088	VPVSEGALATGGVMLSTR	81	+
Chr3A	703304235	703304324	TLGNNLGGYSVPNVQLALDGGSDTWTMTGK	226	+
Chr3A	703304235	703304324	TLGNNLGGYSVPNVQLALDGGSDTWTMTGK	226	+
Chr3A	703304493	703304522	LPHFTGCGGL	72	+
Chr3A	726047181	726047213	RALEGLNLGWG	80	-
Chr3A	726047181	726047213	RALEGLNLGWG	80	-
Chr3A	731157255	731157290	KVMSVGFQDFFD	91	-
Chr3A	731157255	731157290	KVMSVGFQDFFD	91	-
Chr3A	731157309	731157374	REVIPRTTANTFLDQDSVFLGE	106	-
Chr3A	731157846	731157947	KFASPRLTLNPPAQQEGPGTASGDLLVSADCGQV	157	-
Chr3A	731157846	731157947	KFASPRLTLNPPAQQEGPGTASGDLLVSADCGQV	157	-
Chr3A	731157849	731157920	FASPRLTLNPPAQQEGPGTASGDL	110	-
Chr3A	731157849	731157920	FASPRLTLNPPAQQEGPGTASGDL	110	-
Chr3A	735489610	735489678	ATYHYYRPAQNNWDLGAPAVSAY	111	+
Chr3A	735489610	735489678	ATYHYYRPAQNNWDLGAPAVSAY	111	+
Chr3A	735489724	735489783	YGWTAFCGPAGAHGQASCGK	95	+
Chr3A	735489724	735489783	YGWTAFCGPAGAHGQASCGK	95	+
Chr3A	735489727	735489783	GWTAFCGPAGAHGQASCGK	89	+
Chr3A	735489727	735489783	GWTAFCGPAGAHGQASCGK	89	+
Chr3A	735489742	735489789	CGPAGAHGQASCGKCL	109	+
Chr3A	735489742	735489789	CGPAGAHGQASCGKCL	109	+
Chr3A	735489790	735489885	QVTNPATGAQITARIVDQCANGGLDLDWDTVF	155	+
Chr3A	735489832	735489885	IVDQCANGGLDLDWDTVF	90	+
Chr3A	735489832	735489891	IVDQCANGGLDLDWDTVFTK	100	+
Chr3A	735489832	735489891	IVDQCANGGLDLDWDTVFTK	100	+
Chr3A	735489886	735489915	TKIDTNGIGY	73	+
Chr3A	735489892	735489963	IDTNGIGYQQGHLNVNYQFVDCRD	122	+
Chr3A	735489892	735489963	IDTNGIGYQQGHLNVNYQFVDCRD	122	+
Chr3A	741027282	741027311	KGGIVLWCDD	81	-
Chr3B	29672698	29672772	LDFWNADPENSGQGSAKLDYMVETV	122	-
Chr3B	30822359	30822400	KPVTVTLVGNELGA	94	-
Chr3B	30822359	30822400	KPVTVTLVGNELGA	94	-
Chr3B	30822632	30822691	RANAFAATESNGGSIAPVIS	140	-
Chr3B	30822632	30822691	RANAFAATESNGGSIAPVIS	140	-
Chr3B	30822692	30822751	RFTDFPDAWLDAFPDFVNSR	98	-
Chr3B	32169754	32169819	KALPALCNTTCSANSVIDIDSK	100	-
Chr3B	32169754	32169816	KALPALCNTTCSANSVIDIDS	95	-
Chr3B	32169754	32169819	KALPALCNTTCSANSVIDIDSK	100	-
Chr3B	32169754	32169816	KALPALCNTTCSANSVIDIDS	95	-
Chr3B	38609131	38609208	TYSEVMKITSSRNNQLGKGGYGVVFK	125	+
Chr3B	57423787	57423906	IMNYGVRLATMFSVLSSHNPSVVGITHAMFAPDSDVVEGW	198	+
Chr3B	66358793	66358954	EKCSAGTVSG----------------------------------GYIIRTSAAV	100	-
Chr3B	66358793	66358954	EKCSAGTVSG----------------------------------GYIIRTSAAV	100	-
Chr3B	66358793	66358954	EKCSAGTVSG----------------------------------GYIIRTSAAV	100	-
Chr3B	66358793	66358954	EKCSAGTVSG----------------------------------GYIIRTSAAV	100	-
Chr3B	66358937	66358972	RTSAAVEPSVNT	86	-
Chr3B	66358937	66358972	RTSAAVEPSVNT	86	-
Chr3B	66358937	66358972	RTSAAVEPSVNT	86	-
Chr3B	66358937	66358972	RTSAAVEPSVNT	86	-
Chr3B	66358973	66359005	KLWDRLNAHVE	80	-
Chr3B	66358973	66359005	KLWDRLNAHVE	80	-
Chr3B	66358973	66359005	KLWDRLNAHVE	80	-
Chr3B	66358973	66359005	KLWDRLNAHVE	80	-
Chr3B	66359124	66359180	KGTGIAWVPEYAVVVNTWD	88	-
Chr3B	66359124	66359180	KGTGIAWVPEYAVVVNTWD	88	-
Chr3B	66359706	66359759	EGVCAIVKLGQALAYAVK	81	-
Chr3B	66359706	66359759	EGVCAIVKLGQALAYAVK	81	-
Chr3B	66360084	66360146	RESHGLIVWPVGLNVLMEASV	98	-
Chr3B	66360084	66360146	RESHGLIVWPVGLNVLMEASV	98	-
Chr3B	66360084	66360146	RESHGLIVWPVGLNVLMEASV	98	-
Chr3B	66360084	66360146	RESHGLIVWPVGLNVLMEASV	98	-
Chr3B	66361353	66361388	CKWNGGVFFKRG	98	-
Chr3B	66361353	66361388	CKWNGGVFFKRG	98	-
Chr3B	66361353	66361388	CKWNGGVFFKRG	98	-
Chr3B	66361353	66361388	CKWNGGVFFKRG	98	-
Chr3B	88590578	88590628	WCRCGALYSMLDSMYKE	89	+
Chr3B	88590578	88590628	WCRCGALYSMLDSMYKE	89	+
Chr3B	88590587	88590625	CGALYSMLDSMYK	96	+
Chr3B	88590587	88590625	CGALYSMLDSMYK	96	+
Chr3B	88590626	88590679	EHGVQEGQAGTGAFPSCR	135	+
Chr3B	88590626	88590682	EHGVQEGQAGTGAFPSCRR	144	+
Chr3B	88590626	88590679	EHGVQEGQAGTGAFPSCR	135	+
Chr3B	88590626	88590682	EHGVQEGQAGTGAFPSCRR	144	+
Chr3B	88590686	88590796	VVKLTAASITAVCKLPIVIDASGDGAYVCKGVAAYPD	169	+
Chr3B	88624457	88624531	KEHGVSEGQAGTGAFPSCRREVVKL	185	+
Chr3B	88624460	88624513	EHGVSEGQAGTGAFPSCR	132	+
Chr3B	88624460	88624516	EHGVSEGQAGTGAFPSCRR	140	+
Chr3B	88624460	88624513	EHGVSEGQAGTGAFPSCR	132	+
Chr3B	88624463	88624519	HGVSEGQAGTGAFPSCRRE	140	+
Chr3B	88624463	88624519	HGVSEGQAGTGAFPSCRRE	140	+
Chr3B	88624520	88624633	VVKLTAASITAVCRLPIVVDASGDGAYVCKDVAAYPDA	173	+
Chr3B	88624520	88624612	VVKLTAASITAVCRLPIVVDASGDGAYVCKD	143	+
Chr3B	88624520	88624633	VVKLTAASITAVCRLPIVVDASGDGAYVCKDVAAYPDA	173	+
Chr3B	88624529	88624591	LTAASITAVCRLPIVVDASGD	94	+
Chr3B	88624529	88624609	LTAASITAVCRLPIVVDASGDGAYVCK	125	+
Chr3B	88624529	88624609	LTAASITAVCRLPIVVDASGDGAYVCK	125	+
Chr3B	88624532	88624609	TAASITAVCRLPIVVDASGDGAYVCK	120	+
Chr3B	88624532	88624609	TAASITAVCRLPIVVDASGDGAYVCK	120	+
Chr3B	88624550	88624600	AVCRLPIVVDASGDGAY	79	+
Chr3B	88685667	88685750	LQCNGSQVPEAVLRDCCQQLADISEWCR	138	+
Chr3B	88685667	88685750	LQCNGSQVPEAVLRDCCQQLADISEWCR	138	+
Chr3B	88685709	88685744	DCCQQLADISEW	92	+
Chr3B	88685709	88685744	DCCQQLADISEW	92	+
Chr3B	88685859	88685891	LTAASITAVCK	76	+
Chr3B	91320016	91320075	SKNYSAGDVADYLVSIGLGE	143	+
Chr3B	91965802	91965846	LKASEGALKEFIDNI	110	-
Chr3B	91965802	91965846	LKASEGALKEFIDNI	110	-
Chr3B	91965871	91965903	KSSIGIDPHVQ	78	-
Chr3B	91965871	91965903	KSSIGIDPHVQ	78	-
Chr3B	92422683	92422727	KEFIDNIFSNMISMA	119	-
Chr3B	92422683	92422727	KEFIDNIFSNMISMA	119	-
Chr3B	92422728	92422763	KSSIGIDPHVQK	83	-
Chr3B	157125199	157125237	SQTPSGWTVVTWT	102	+
Chr3B	165429059	165429100	KSPHIGVNVTSGNV	100	-
Chr3B	165429059	165429100	KSPHIGVNVTSGNV	100	-
Chr3B	180981817	180981852	LSFANSNVVSNK	79	+
Chr3B	265504932	265504994	TPLPKPEFNLERDGTPRPYRD	98	+
Chr3B	438714786	438714863	RNEGGGVSGYTTPTTEGVPHAGQAGS	118	-
Chr3B	438714786	438714863	RNEGGGVSGYTTPTTEGVPHAGQAGS	118	-
Chr3B	438867705	438867758	KLEAAVADIFEETNLYDS	81	-
Chr3B	444195442	444195531	GDSATIISHLNPISDASEIKVIIHIDANSS	132	-
Chr3B	469708546	469708578	TGYVVGAAQDK	76	+
Chr3B	491336063	491336101	RFHEAVTLGTLGV	93	-
Chr3B	491336063	491336101	RFHEAVTLGTLGV	93	-
Chr3B	491336315	491336350	REGVGAFVSFGG	85	-
Chr3B	491336701	491336760	KIGTVLIQQETAQEVFAPAE	90	-
Chr3B	491336701	491336760	KIGTVLIQQETAQEVFAPAE	90	-
Chr3B	491337768	491337803	RVLGETGDMAIT	88	-
Chr3B	491337804	491337848	RVVNEGLHQAVELVL	108	-
Chr3B	491337804	491337848	RVVNEGLHQAVELVL	108	-
Chr3B	491337849	491337908	RISNDLVELATLIPPLGEDF	97	-
Chr3B	491337849	491337908	RISNDLVELATLIPPLGEDF	97	-
Chr3B	495082780	495082869	KDKEEHKELQQGHCSAPSASALQQHPAPHL	141	-
Chr3B	496744602	496744643	SRMTNFYTNFQVDE	113	+
Chr3B	496744683	496744742	VYGLNEIQAGEMVEFASGVK	96	+
Chr3B	496744683	496744742	VYGLNEIQAGEMVEFASGVK	96	+
Chr3B	505561406	505561453	LNQDVLQCPVYDSDDK	121	+
Chr3B	505561406	505561453	LNQDVLQCPVYDSDDK	121	+
Chr3B	505561582	505561614	IFESLPAEEQK	83	+
Chr3B	505561582	505561614	IFESLPAEEQK	83	+
Chr3B	505561615	505561644	LWHSHAHEIK	77	+
Chr3B	505561645	505561689	TGLWANPWVPSMLGK	112	+
Chr3B	505561645	505561689	TGLWANPWVPSMLGK	112	+
Chr3B	551282550	551282582	QYASDFFPLLA	82	-
Chr3B	551284307	551284351	TVGLIPDEPGQAIGA	101	-
Chr3B	551638113	551638172	RLIGGQLAAGMAVAEDPNVG	141	-
Chr3B	551638113	551638172	RLIGGQLAAGMAVAEDPNVG	141	-
Chr3B	554765172	554765204	FPRWMELFDLN	89	-
Chr3B	554765199	554765243	LNRITPIVIDLEDKL	114	-
Chr3B	554765199	554765243	LNRITPIVIDLEDKL	114	-
Chr3B	554765205	554765237	RITPIVIDLED	79	-
Chr3B	554765205	554765237	RITPIVIDLED	79	-
Chr3B	560559880	560559942	LSDGSINIPMPGGRYDGRESF	159	+
Chr3B	566783359	566783409	VLRGDGLGRAMARCGQE	79	+
Chr3B	572098368	572098427	DVAPSSEDGPIACTVNRTKR	95	+
Chr3B	586946371	586946424	HESFAGKSEFRTVNRRPL	88	+
Chr3B	590985220	590985273	KQGIAVYVCYLTESENTG	132	-
Chr3B	590985220	590985273	KQGIAVYVCYLTESENTG	132	-
Chr3B	590985547	590985579	KGAPVDVISGT	74	-
Chr3B	593533183	593533245	QDMINEVDADGNGTIDFPEFL	102	+
Chr3B	593533183	593533245	QDMINEVDADGNGTIDFPEFL	102	+
Chr3B	603077678	603077728	TPRRATRSGRAIGQKMK	127	+
Chr3B	607928482	607928511	LYLHSLPIKE	77	+
Chr3B	607928512	607928553	HQIVEQLCPGLKDE	109	+
Chr3B	630721133	630721165	VEIIANDQGNR	81	+
Chr3B	630721226	630721261	NQVAMNPTNTVF	92	+
Chr3B	630721226	630721261	NQVAMNPTNTVF	92	+
Chr3B	630722063	630722107	NAVVTVPAYFNDSQR	113	+
Chr3B	630722063	630722107	NAVVTVPAYFNDSQR	113	+
Chr3B	630722453	630722497	RAKRTLSSTAQTTIE	104	+
Chr3B	630722633	630722674	STVHDVVLVGGSTR	100	+
Chr3B	630722633	630722674	STVHDVVLVGGSTR	100	+
Chr3B	631276071	631276106	LPTVDLLLLDQV	84	-
Chr3B	631276071	631276106	LPTVDLLLLDQV	84	-
Chr3B	631276197	631276232	KGNFFDQLLQQV	93	-
Chr3B	631276197	631276232	KGNFFDQLLQQV	93	-
Chr3B	674974224	674974289	GTIELAGTNGETTTQGFDDLGK	100	+
Chr3B	674974224	674974289	GTIELAGTNGETTTQGFDDLGK	100	+
Chr3B	674974350	674974409	IGATEPSQLSIDQNAQGLAR	93	+
Chr3B	674974350	674974409	IGATEPSQLSIDQNAQGLAR	93	+
Chr3B	674974467	674974502	VDGPHDIDRCAY	97	+
Chr3B	674974512	674974565	IVLAACYKALNDQHVLLE	130	+
Chr3B	674974512	674974565	IVLAACYKALNDQHVLLE	130	+
Chr3B	674974641	674974724	YTVRTLQRTVPAAVPAIVFLSGGQSEEE	134	+
Chr3B	674974641	674974724	YTVRTLQRTVPAAVPAIVFLSGGQSEEE	134	+
Chr3B	674974665	674974754	TVPAAVPAIVFLSGGQSEEEATLNLNAMNK	140	+
Chr3B	674974665	674974754	TVPAAVPAIVFLSGGQSEEEATLNLNAMNK	140	+
Chr3B	674974767	674974799	KPWNLSFSFGR	89	+
Chr3B	674974767	674974799	KPWNLSFSFGR	89	+
Chr3B	674974920	674974967	GDATLAEGASESLHVK	107	+
Chr3B	675639059	675639118	LIKNAAYIGTPGKGILAADE	91	+
Chr3B	675639107	675639145	AADESTGTIGKRF	92	+
Chr3B	675639107	675639145	AADESTGTIGKRF	92	+
Chr3B	675639143	675639181	FASINVENVEDNR	95	+
Chr3B	675639257	675639310	TLYQSTKGGKPFVDILKE	131	+
Chr3B	675639257	675639310	TLYQSTKGGKPFVDILKE	131	+
Chr3B	675639278	675639307	GGKPFVDILK	73	+
Chr3B	675639293	675639358	VDILKEGNVLPGIKVDKGTVEL	101	+
Chr3B	675639344	675639409	GTVELAGTNGETTTQGFDDLGK	99	+
Chr3B	675639344	675639409	GTVELAGTNGETTTQGFDDLGK	99	+
Chr3B	675639455	675639529	RAVLKIGLTEPSQLSIDQNAQGLAR	117	+
Chr3B	675639530	675639613	YAIICQENGLVPIVEPEILVDGPHDIDR	214	+
Chr3B	675639530	675639613	YAIICQENGLVPIVEPEILVDGPHDIDR	214	+
Chr3B	675639614	675639655	CAYVTEMVLAACYK	111	+
Chr3B	675639632	675639685	MVLAACYKALNDQHVLLE	136	+
Chr3B	675640007	675640039	ANSEATLGTYK	75	+
Chr3B	675640040	675640087	GDATLGEGASESLHVK	110	+
Chr3B	675640040	675640090	GDATLGEGASESLHVKD	118	+
Chr3B	688729776	688729841	QPGDIEAVEIGAVIMGPVVERT	103	-
Chr3B	688729944	688729994	KGNASFLGEHGCSSVVI	122	-
Chr3B	688730103	688730141	KVVLDEVVVGNFL	90	-
Chr3B	688730103	688730141	KVVLDEVVVGNFL	90	-
Chr3B	688730274	688730336	RVVMASFLQSGLWGSGGPSVS	100	-
Chr3B	688730292	688730336	FLQSGLWGSGGPSVS	111	-
Chr3B	714970650	714970706	EGNAAGNGFLLLDSEFNVK	86	+
Chr3B	714970650	714970706	EGNAAGNGFLLLDSEFNVK	86	+
Chr3B	714970653	714970706	GNAAGNGFLLLDSEFNVK	81	+
Chr3B	714971655	714971699	NIEDPAKPVLAGQVF	106	+
Chr3B	745886978	745887061	NMFTPDVCDSAEWPVQGQDPCICTALPY	148	+
Chr3B	749294282	749294329	AEAGHIQQCGAWSHLF	124	+
Chr3B	754844105	754844137	TQPPPDSMEGE	81	+
Chr3B	770193698	770193763	SVPIYISFMEQSLRVAQHDVYC	110	-
Chr3B	770194571	770194603	RSELLTTLEAA	75	-
Chr3B	772792600	772792677	HDKPCTAYPYNPVSGACAAGSLSHTR	127	+
Chr3B	772792600	772792677	HDKPCTAYPYNPVSGACAAGSLSHTR	127	+
Chr3B	772792780	772792851	GSTGVAGLANSGLALPAQVASAQK	101	+
Chr3B	772792780	772792851	GSTGVAGLANSGLALPAQVASAQK	101	+
Chr3B	772792927	772792974	WPQFTQSMPYTPLVTK	127	+
Chr3B	772792927	772792974	WPQFTQSMPYTPLVTK	127	+
Chr3B	772793341	772793376	QGTACVAFVEMK	88	+
Chr3B	772793341	772793376	QGTACVAFVEMK	88	+
Chr3B	772793488	772793517	LPHFTGCGGL	73	+
Chr3B	773028086	773028139	LPWPQFTQSMDYTPLVAK	142	+
Chr3B	773028140	773028172	GGSPAHYISAR	80	+
Chr3B	773028272	773028310	RDVYRPLVDAFTK	98	+
Chr3B	773028272	773028310	RDVYRPLVDAFTK	98	+
Chr3B	773028485	773028541	NSMVDVKPGTACVAFVEMK	139	+
Chr3B	773028485	773028541	NSMVDVKPGTACVAFVEMK	139	+
Chr3B	773501707	773501772	WRATFAGGDLPKAATGGEGKGA	98	-
Chr3B	778098560	778098601	EEEALSSNTTGNMA	93	-
Chr3B	778165631	778165684	IELTKGGGSPNIQNSVGR	128	+
Chr3B	778165631	778165684	IELTKGGGSPNIQNSVGR	128	+
Chr3B	804696454	804696567	SGVAVDCQFGRVKPVGSLDSMVNPMLSIGRNHGMPSDT	186	+
Chr3B	805134376	805134438	WILDSGTDILAEARQPPTGIL	160	-
Chr3B	826519226	826519273	RNVLNVYYKNDFVDPT	123	-
Chr3B	826519703	826519804	KFASPRLTLNPPAQKEGPGTASGDLLVSADCGQV	158	-
Chr3B	826519703	826519804	KFASPRLTLNPPAQKEGPGTASGDLLVSADCGQV	158	-
Chr3B	826561425	826561469	KVMSVGFQDFFDNQS	113	-
Chr3B	826561425	826561469	KVMSVGFQDFFDNQS	113	-
Chr3B	826561479	826561544	REVIPRTTANTFLDQDSVFLGE	106	-
Chr3B	830882909	830882968	YGWTAFCGPAGAHGQAACGK	95	+
Chr3B	830882912	830882968	GWTAFCGPAGAHGQAACGK	88	+
Chr3B	830883017	830883070	IVDQCANGGLDLDWDTVF	90	+
Chr3B	830883017	830883076	IVDQCANGGLDLDWDTVFTK	100	+
Chr3B	830883017	830883076	IVDQCANGGLDLDWDTVFTK	100	+
Chr3B	830883077	830883148	IDTNGVGYQQGHLNVNYQFVDCRD	122	+
Chr3B	830883077	830883148	IDTNGVGYQQGHLNVNYQFVDCRD	122	+
Chr3D	1316558	1316608	LSHEFRTHVAGPFVLYT	82	-
Chr3D	4470846	4470905	EQGSESNKEAAWRILTKRLG	97	-
Chr3D	15246864	15246929	LEVFRIMGNSIVVDRFPRAYIN	109	-
Chr3D	17394814	17394855	KPVTVTLVGNELGA	99	-
Chr3D	17394814	17394855	KPVTVTLVGNELGA	99	-
Chr3D	17394832	17394891	LVGNELGAKVEEVKADEPLR	139	-
Chr3D	17394832	17394891	LVGNELGAKVEEVKADEPLR	139	-
Chr3D	17394967	17395011	REGSVVLVNGDEVEV	101	-
Chr3D	17394967	17395011	REGSVVLVNGDEVEV	101	-
Chr3D	17395018	17395062	EEKKVGPLDAKFVHA	105	-
Chr3D	17395021	17395062	EKKVGPLDAKFVHA	99	-
Chr3D	17395147	17395206	RFTDFPDAWLDAFPDFVNSR	99	-
Chr3D	17395147	17395203	RFTDFPDAWLDAFPDFVNS	94	-
Chr3D	17395147	17395203	RFTDFPDAWLDAFPDFVNS	94	-
Chr3D	17410191	17410250	RANAFAATESNGGSIAPVIS	139	-
Chr3D	17410191	17410250	RANAFAATESNGGSIAPVIS	139	-
Chr3D	33167089	33167118	EKCSAGTVSG	69	-
Chr3D	33167417	33167473	KGTGIAWVPEYAVVVNTWD	89	-
Chr3D	33167417	33167473	KGTGIAWVPEYAVVVNTWD	89	-
Chr3D	33167996	33168049	EGVCAIVKLGQALAYAVK	81	-
Chr3D	33168386	33168448	RESHGLIVWPVGLNVLMEASV	98	-
Chr3D	33168386	33168448	RESHGLIVWPVGLNVLMEASV	98	-
Chr3D	48685990	48686085	YDAWSGNSGPWMCYPGQAFQVPALPACRPLLR	161	+
Chr3D	48685996	48686085	AWSGNSGPWMCYPGQAFQVPALPACRPLLR	148	+
Chr3D	48685996	48686085	AWSGNSGPWMCYPGQAFQVPALPACRPLLR	148	+
Chr3D	48686269	48686382	VVKLTAASITAVCRLPIVVDASGDGAYVCKDVAAYPDA	174	+
Chr3D	48686269	48686361	VVKLTAASITAVCRLPIVVDASGDGAYVCKD	217	+
Chr3D	48686269	48686382	VVKLTAASITAVCRLPIVVDASGDGAYVCKDVAAYPDA	174	+
Chr3D	48686278	48686358	LTAASITAVCRLPIVVDASGDGAYVCK	125	+
Chr3D	48686278	48686358	LTAASITAVCRLPIVVDASGDGAYVCK	125	+
Chr3D	48686311	48686358	LPIVVDASGDGAYVCK	113	+
Chr3D	48686311	48686349	LPIVVDASGDGAY	92	+
Chr3D	48686311	48686358	LPIVVDASGDGAYVCK	113	+
Chr3D	54886556	54886633	YDLLVQSNSATLPIPVSGHLKNSSLD	119	-
Chr3D	114746181	114746234	KVQQTQIESDQVEPEPAK	80	-
Chr3D	182761831	182761863	LNEYGSYASQK	82	+
Chr3D	182761831	182761863	LNEYGSYASQK	82	+
Chr3D	194031805	194031837	KGAPVDVISGT	74	-
Chr3D	301596122	301596175	KLIYETVISSEQGGMASA	83	-
Chr3D	316254575	316254607	AAELTTLLESR	74	+
Chr3D	316255139	316255192	GTNESETLYCVYVAIGQK	133	+
Chr3D	316255139	316255192	GTNESETLYCVYVAIGQK	133	+
Chr3D	320471974	320472027	VCPSVTLGLEPGEAFTIR	87	+
Chr3D	320471974	320472027	VCPSVTLGLEPGEAFTIR	87	+
Chr3D	320472630	320472686	VQTECASMPFDDQCTVLEK	93	+
Chr3D	320472834	320472884	EAVNVSLQNLLTYPFVK	80	+
Chr3D	329848172	329848249	RNEGGGVSGYTTPTTEGVPHAGQAGS	119	-
Chr3D	329848172	329848249	RNEGGGVSGYTTPTTEGVPHAGQAGS	119	-
Chr3D	330968345	330968470	LGPSLPPVTRPMGGGGLMEPAVIGRGQKSNEPTAVPKSQGQG	198	-
Chr3D	336635429	336635494	RPRPIDMATFGSICQTADGEGI	106	-
Chr3D	336635429	336635494	RPRPIDMATFGSICQTADGEGI	106	-
Chr3D	357068680	357068712	TGYVVGAAQDK	75	+
Chr3D	364180251	364180277	GPIQISHNY	70	+
Chr3D	364180251	364180298	GPIQISHNYNYGPAGR	78	+
Chr3D	367215820	367215864	KTSVPVEPRLDQVIH	115	-
[truncated: 3,302 more rows]
