# Supplementary material for: Community Resource: Large-Scale Proteogenomics to Refine Wheat Genome Annotations
Source: Int J Mol Sci. 2024 Aug 7;25(16):8614. doi: 10.3390/ijms25168614 (PMC11354340; doi:10.3390/ijms25168614)
Supplement: Supplementary file 1 [file ijms-25-08614-s001.zip › 02_GRAIN_DEVELOPMENT_Z87_2024-05-20_Apollo.BED]

Chr1A	9498307	9498351	KLQTSNIDPHAIPEE	112	-
Chr1A	11528510	11528545	RGCVLALALLEW	84	-
Chr1A	38894298	38894339	SKEARQIFDSMTAK	101	+
Chr1A	41663182	41663289	ASASLPIRVAQAEVDPLKVSEHEASQTEALPILSPR	167	+
Chr1A	51845134	51845220	AVSVLDVMISAGIEPDIFTYNTLVNGYFK	142	+
Chr1A	60658092	60658160	EAGVEPNVHTYNLLMKALCQNDR	116	+
Chr1A	62421036	62421155	KLFAWAWPSVMAMLISVLEMFISGILLAYTIAIDVRSYSE	194	-
Chr1A	93376586	93376627	LFVAEFMPNDTLAK	105	+
Chr1A	101293095	101293157	SPRSGSGSEQSKGAMAAPAVK	90	+
Chr1A	112282630	112282707	ASHLFVLCKEGGDVGAGLRAMEGAVR	123	+
Chr1A	121011971	121012102	LSENSLEGPIPMELGQLSELQVMLDLSQNRLTGQIPTSLGNLVK	204	+
Chr1A	134240315	134240383	RPSGLLSGGLAPFTRHELPSKPS	105	-
Chr1A	157116381	157116461	EAIQSCCSNGSGDTSVNGALLMAVVGGK	160	+
Chr1A	254921600	254921641	ALSPRYQGLTTYEK	103	+
Chr1A	256269438	256269530	KPANTQTGGGTTHIPLGHGSSTMLNVASAVS	143	-
Chr1A	263894143	263894199	MGEDVHTDAGAAGDSSVSK	85	+
Chr1A	264172211	264172264	KLAEELVFSELNEMQDVK	82	+
Chr1A	289110475	289110525	RQAMGDVWNEADVMIGK	85	-
Chr1A	299858373	299858435	ISGQVSHRLGSLFPKGSDTPK	151	+
Chr1A	301165964	301166080	KVDGSIGGVYQASLHIGNASTFAVGSIDEVVLTVADVTK	180	-
Chr1A	303499251	303499316	KMFLMVPSSSILAELRDELSEK	102	-
Chr1A	323027360	323027401	KNNNIVPTPQIIDK	99	-
Chr1A	329840976	329841029	KILNKGSDPRQRGQEGDM	140	-
Chr1A	345172780	345172812	HDHLTIDIACK	84	+
Chr1A	372495634	372495768	FPGLSLKEDNATCPAASAAPHLLESSSSKGTMSNCQPPVGLHPDR	218	+
Chr1A	375959543	375959596	LDGEDFLSSMMTSANILK	86	+
Chr1A	391697947	391697988	LEPSSSVKSLQPDK	94	+
Chr1A	420734335	420734382	EAYDNIPIMVTGHSMG	104	+
Chr1A	443599219	443599272	SPVTTCLEQTNERPTRKK	85	+
Chr1A	450700817	450700894	SLCTAEKTPESSFAYQLLLSMQKLQK	184	+
Chr1A	492696445	492696477	KWDDGFGIDSI	84	-
Chr1A	502520597	502520662	KGADAGDLAALEETHQEMLDAL	159	-
Chr1A	506098245	506098298	GLEQLKYRSVPAINLAIK	86	+
Chr1A	531900631	531900708	KDTAFFAGIVAARHGLFLFPKNGTGR	124	-
Chr1A	533041990	533042022	GKVNFQMPAGR	84	+
Chr1A	538045804	538045860	KAYMNVLSASVFDAVLIGV	87	-
Chr1A	539039943	539039999	RCMNGFAGQGSRHTGGGGV	138	-
Chr1A	541899270	541899386	KLIEVLPVFVATPKFAGYIEPISHNELPEGGFLVESGPI	185	-
Chr1A	543751003	543751065	KVADALEEVGRLMSARAEVGF	112	-
Chr1A	546751090	546751122	KEDEVPSWLGK	78	-
Chr1A	548027410	548027448	KAAPGAATVSALE	82	-
Chr1A	549017648	549017716	WFNSVAADYGDALDEVTSAYVGK	167	+
Chr1A	552000618	552000749	DTVNLMASEEDDGGESSAFRAHQDEESSPVGSLTQRLIPTTTTD	211	+
Chr1A	559929588	559929620	ASFKELVAGGR	78	+
Chr1A	563403924	563403986	RGMAAPVGVILGTALVDMYGK	100	+
Chr1A	576344265	576344333	RALPSGLLSVELLAQVAGLQRMR	102	-
Chr1A	578106306	578106437	KVDYRDGPIPIDIEGGLLSEIESFMDDEDDDDVSPASNILGSIT	236	-
Chr1A	578700132	578700185	KAVEDQEGGEEEDYNPDN	127	-
Chr1A	581516702	581516752	RYGDDLHDVASKTAFAV	118	-
Chr1A	582678803	582678862	VLPSDSKLEGHITAEPRLMK	97	+
Chr1A	584148603	584148644	AEADVSGLHPNDLK	99	+
Chr1A	584770143	584770181	AATMLMFVVGVAK	85	+
Chr1A	586117343	586117390	ACNNMTPDTVLHHPKK	127	+
Chr1A	589174058	589174153	MAELGGMLAAAILKVVGEQIGSAIGSQIALLK	142	+
Chr1A	589952278	589952355	RAVGLAVAPDMALFSRELSEVTAAAM	115	-
Chr1A	598560391	598560432	KFMQGLLALLHAAR	93	+
Chr1B	1201231	1201266	KPLEQILAEVAE	81	-
Chr1B	4998635	4998730	KLSECYFDYLDMSHADYSSDYVVDDTLSDYRG	153	-
Chr1B	8015835	8015867	RDLPPKSTDGN	82	-
Chr1B	13308485	13308523	KPAAGQEFKVSKL	92	-
Chr1B	13683327	13683374	KGLLSSMAGTSASVLF	107	-
Chr1B	13759399	13759470	DELEAMQAFLIMMAEEEEPDEQAK	106	+
Chr1B	14909088	14909162	NSGEMENEEATAVHNATGSIVSSNR	113	+
Chr1B	17683210	17683245	KELASMHAALIK	84	+
Chr1B	18710891	18711016	KAKVLDGHTCFGQILSGYVATGQPVGTDIMQNFKIMADDLQG	208	-
Chr1B	19201406	19201444	KEDAATGHHPQEA	97	-
Chr1B	26300334	26300372	SLLSMGWGHLFNR	97	+
Chr1B	26611477	26611566	AGQNSPPPRQAQHAVHDEHHQAEYDMNGIK	149	+
Chr1B	27783948	27783980	RHHKNEEELMW	85	-
Chr1B	32419358	32419399	RYGGSCSEEVLPAE	99	-
Chr1B	36369477	36369548	RPRRMFYLTAIAIPLFVALFVHVQ	119	-
Chr1B	43987670	43987711	RDYINDEVPKQNYY	103	-
Chr1B	46553042	46553110	KAACVDMTGLSRSVSELGVGLGK	106	+
Chr1B	52878697	52878786	RGGAAHLANMGMYSTSAVTVPIGHGHVDLE	142	-
Chr1B	54320952	54321020	EACDTGLYSTVVISFYSVFGHGR	113	+
Chr1B	65166901	65166975	KAEGYLVVGAITVGYGLMGMVTVPN	115	-
Chr1B	68206275	68206316	KKMEDLSITPVDEA	103	-
Chr1B	72831756	72831800	KTAFCHQSGIMFHME	126	-
Chr1B	86712463	86712579	KQPQPLPEGFVPFSNFVASCTEQNADHSSPCSAFFDQFR	194	+
Chr1B	86743884	86743964	VDALPFAQNPTL-EEHGEDA--MMAKK	123	+
Chr1B	112936544	112936582	KTVALVGQSGSGK	89	+
Chr1B	125263353	125263442	TFFLDSYEVGELCYAAEQIFMQEPTVLQLK	149	+
Chr1B	136459691	136459771	RGSAAMNSSELMADDDHVSPFSYCTLN	133	-
Chr1B	157116268	157116306	LPGLYDGAMTALL	89	-
Chr1B	165922707	165922763	KQFGAPLAAFQLNQEKLVR	88	+
Chr1B	176227843	176227878	DIKADNILLGDR	83	+
Chr1B	180614623	180614709	EVPESIYLQFDGPISVTPETSIDTGEYIK	141	+
Chr1B	233003421	233003486	DLQEDFMGGAEIIVSPLVVSFR	107	+
Chr1B	237018009	237018044	VLDRGFIDGEMK	91	+
Chr1B	243006274	243006321	KPELWCVEMVMAGGTK	122	+
Chr1B	271681746	271681784	VVVTGAVDAAEIK	92	+
Chr1B	293137407	293137478	RLTSSHSAASPRTPAKGFSTPFFA	111	-
Chr1B	307314453	307314530	KHEDFIPPLGSSAAYWQGALQDAQIS	194	-
Chr1B	308855168	308855215	TRPDPVTFILLLSACK	120	+
Chr1B	310722955	310723074	MNHANCEPDVTAYNIFINYFCKYGHLDQAIGVLEKMVSDK	207	+
Chr1B	311512661	311512720	RNVAPHIDIQSDDAEEGGTE	93	-
Chr1B	339825517	339825576	LIAEEAMHGGDRPFSLFEGK	97	+
Chr1B	340463435	340463536	MSVSNIGMMDGAYFVGRNEILAWINTTLQLSLAK	172	+
Chr1B	384894090	384894161	RDIAHPPDIVPVSPYRASFAQLQA	115	-
Chr1B	420087134	420087193	KLSSQSATDKGCSMTESKSS	85	-
Chr1B	425124327	425124413	KWPEMYVMWASFVQAINKIDADRSCFMFT	236	-
Chr1B	429092286	429092393	SVIAQNIMGQTWSATERVEDDLDLCERLFEVHFLHS	181	-
Chr1B	432358808	432358864	SNGNFQDFCSQVLYECMSK	94	+
Chr1B	443377906	443377959	RPLFQTGSLHSTPEHGLV	86	-
Chr1B	448176288	448176320	RRVMITCITES	85	-
Chr1B	448605782	448605892	RLLGIAGANAVAAALEPGSIDPGLPAQVVGYDFGLVG	120	-
Chr1B	450647894	450647965	KAGFQEQYAARIGDMDVDSRTVAV	115	-
Chr1B	470029389	470029448	QPLAFEVWQSVKRQLDPSEK	100	+
Chr1B	488344139	488344201	RPPAKLPNAQLQLDVAADSGL	96	-
Chr1B	488861669	488861779	RATVVSVATTTLFYMLCGCMGYAAFGDNAPGNLLTGF	271	+
Chr1B	533939842	533939898	FVATIEAEGLVHGEIAEMV	84	-
Chr1B	534476097	534476165	RFGLLSSIGGLSCVPSNHGGLNF	106	-
Chr1B	537104664	537104732	LAGVGFISGIGAGVSSDLLYAAR	100	+
Chr1B	542142830	542142865	RGFGNDGAVAGA	83	-
Chr1B	554694584	554694634	SLLTAKAKCFLSMEYGK	122	+
Chr1B	554915074	554915196	KIQGSIDLSVFVSSSS--------EDPLTYMYYEEQDNDVYTPNILGKT	216	-
Chr1B	557822414	557822449	RRTIMWYKAPDM	99	-
Chr1B	572597746	572597808	LSASQSNCTLSTFSSIRPKWR	98	+
Chr1B	575349325	575349492	SFSSALNY-------------------------------HIDSPDNNPNMPWEFTK	86	+
Chr1B	584954509	584954571	RLKIYRMYEPLEEMVYDELVL	102	-
Chr1B	592329510	592329638	KLEKETVLASIQFVFGFMAIALFFTPGAQAITSFTETAPHAFE	197	-
Chr1B	595780563	595780697	SIFAWNTMISAYCNSGMLEDARSLVDAISGGNVRTSTILLSGYAR	218	+
Chr1B	596204826	596204900	KNTGNIMEESLRGLACYSSGGEAVA	179	-
Chr1B	604588182	604588214	SELTSMHAALK	81	+
Chr1B	613068124	613068177	SMPNIEDTVESDLMPFIR	87	+
Chr1B	617282929	617282982	RTAGFTLSDMDESAVAYV	83	-
Chr1B	618631937	618631981	SAGLSADSSDGVKAK	95	+
Chr1B	629922743	629922808	RLSDHENNNQSHLPTINAENQA	102	-
Chr1B	633303824	633303862	NQKSDNDIIPSLK	92	+
Chr1B	634882541	634882669	DAAVTTAAPLMPADLLDLNSKVGNCMPLSDIRMGTWVHSIELR	134	+
Chr1B	635597635	635597700	REEATIMERDDSPNALVMSAEI	102	-
Chr1B	648249609	648249701	RQSPYYFYPADEFLIPPIPKLVESDRLLMEC	244	-
Chr1B	670009606	670009734	KLYGSPEDIHQALVLILDMMNEKFILELFSDALYLLQTAEGSA	204	-
Chr1B	677512576	677512623	ALVGQVIQESHFSLSK	96	+
Chr1B	677542494	677542553	YYTADPVVAIGAMVVSLLHK	95	+
Chr1B	681030036	681030128	GISLLHSSGQSNVPSGIQQAVSRSGMSVLKK	141	+
Chr1B	685383337	685383435	DLIVLPIVGMGGLGKTTFAQLVYNDPEIMEYFK	248	+
Chr1B	686698210	686698302	TPGVPMAVPMPIPAITADSPDQFHGKLRLPR	151	+
Chr1B	692684007	692684066	IMSVTLDNASNNDGAVDSLK	137	+
Chr1B	694489192	694489284	KVHASNPEDSSVTLVNSLGAEAKSDDPNVLD	138	-
Chr1D	389072	389197	RQYSSTDEIDVLGDDVSINMVHHHDNLQLSSTLMNTCNLQFL	206	-
Chr1D	5893081	5893125	KASQEGEEGTDDQAK	108	+
Chr1D	7775608	7775655	KPIQILVSRGDSVPIV	117	-
Chr1D	8635981	8636034	RGVTVIALPIGKCKSVIG	134	-
Chr1D	11081946	11082002	RLEPVHTMKNHMQNLDWDA	98	-
Chr1D	11083578	11083649	RDVIAAAVAELEPPCKRGLSNHFA	175	-
Chr1D	11608135	11608206	RNPRFDETVASGVPVVIIDADPKD	111	-
Chr1D	19038221	19038277	KIDLYALSTLLAPAIWSPL	130	-
Chr1D	20850931	20850978	KKMQIFISENVIPAYR	121	+
Chr1D	21698911	21698970	EQPMPMPMPVAVHGDRALER	95	+
Chr1D	26416900	26416938	RALPSSAADEDQG	90	-
Chr1D	30498101	30498142	KPVTHGQIKVTAEA	98	-
Chr1D	34167609	34167644	RSGEVNEAPLCI	87	-
Chr1D	39351201	39351239	SKPDKMGLNKAGK	93	+
Chr1D	41688643	41688705	HWLEDEDAFINEVSIAMKAAK	103	+
Chr1D	47715750	47715842	KLNELGDPLSVATGPEPEMFDTTGRTFLILH	153	-
Chr1D	49866455	49866541	RSAAVEEASELPENLATAPSTGPGSAAST	120	-
Chr1D	52080012	52080059	SLKFSREEELGVFAPK	118	+
Chr1D	58660909	58660959	REAIDIRPSVLQQLLQG	95	-
Chr1D	59759441	59759500	RIGQRLLDEEPQEQHVATVR	94	-
Chr1D	62737483	62737566	MSMENCPPNTLTFNTLIRSLCECGRVGR	141	+
Chr1D	65962328	65962402	TPDGGSTEKDAMNNIGLEGFDLIDR	121	+
Chr1D	73540971	73541039	ALAPAMLSFSPRETVASPGGCGK	107	+
Chr1D	76096846	76096947	RPADHWHTNITDSCTTWTYNMAGTVNAHLAMQVD	177	-
Chr1D	80544543	80544599	YSSEARKDAFPPAPSAEHR	143	+
Chr1D	84899332	84899439	AENAVNNLPFSGLHGSVLKQNTINAKMQQLSLNSHQ	171	+
Chr1D	87002774	87002845	AHNDVISHMPPGVKWIDMHKLAER	123	+
Chr1D	90923265	90923315	AIAKTGVSLNPELRLVR	123	+
Chr1D	101326665	101326727	RPVVGTNIVEEIPPSREISLL	85	-
Chr1D	113109182	113109280	KPKQETSPPSQTESDSEPAGFSGHPQLSSPINK	228	-
Chr1D	162813095	162813142	ALAGNDGIVDVKPMNK	119	+
Chr1D	167325602	167325673	RGHVGREFGVEGAGVELGTAEALF	110	-
Chr1D	185843505	185843600	RLPPVPPSDWVSEAARSSGAADPDWAPFVMSW	146	-
Chr1D	188803668	188803805	LGPMPIILCG------------------------------DWNGSK	90	+
Chr1D	202955638	202955670	KGDPTVALDSV	78	-
Chr1D	205991293	205991331	AELASGQVVAVKR	91	+
Chr1D	223594764	223594799	KLGGADEPDVIK	83	-
Chr1D	249910546	249910596	AVSQSGMPLMTIEHRPR	83	+
Chr1D	259909283	259909315	RAKETEGVKDE	79	-
Chr1D	277792281	277792358	KPFVTNLILFLTHLSKDSSETLGERC	125	-
Chr1D	284937793	284937828	LQIPAAVISPYR	93	+
Chr1D	288089026	288089085	KRWVSEPILAIDESSSYLCA	98	-
Chr1D	305928949	305928984	GQPVGIYSAPLK	85	+
Chr1D	309053694	309053774	KTDGVLPVEVIMPLPSSKKELDESDEV	125	-
Chr1D	318928400	318928480	NYVVAPFTEELVFRACMIPLLLCGGFK	113	+
Chr1D	326250290	326250340	KALMALNFFHLNRFGLG	123	-
Chr1D	326715468	326715521	KVLSSSGYKGMSPSVGSY	82	-
Chr1D	326924030	326924119	KHEVIGIPGPQLVNIVTEVDREVQRVFQPL	118	-
Chr1D	329265508	329265576	QAYDISLDASEFLDRYQMYELLK	108	+
Chr1D	329280306	329280356	KIHTVMLTSSGPFCLAR	85	-
Chr1D	330740057	330740143	KNISPGTDNMPGTSHCIVIKGAVNRGPLS	142	-
Chr1D	338801234	338801350	VLEEMASHDQLKGMFLKIHYPPTESNMVFTYNQIAPELS	198	+
Chr1D	343465083	343465142	KYGAFPTSLPSTAYKAAEHA	96	-
Chr1D	346074404	346074520	KLPSWINSGVPYLNSLTDIKLVNLACESLPPLGQLPNLK	186	+
Chr1D	352093719	352093754	RLYEPGFVRIIV	94	-
Chr1D	354828974	354829102	KIDNLLYAGTWACSQSSTHKGVFVLAVMLGTVESETMSHGDKY	325	-
Chr1D	367675052	367675153	KEMASQLTSLAAAYSIRVGKDDGFADGPVLAVQA	156	-
Chr1D	368921156	368921200	KLLDSGIELDDEVKA	100	-
Chr1D	372845921	372845962	AGVGTTGLPATVQK	96	+
Chr1D	383501031	383501087	GMGFNNKTAIYLASGKIYK	89	+
Chr1D	387790521	387790616	RNAKGLCQIVITYSMINAEIGSQLMEVFLQLA	161	-
Chr1D	389077180	389077239	RNAQKSGDAAGTPSVLNSLA	89	-
Chr1D	389130214	389130273	AMEHSYSSNSGITTNYGGAK	96	+
Chr1D	397356042	397356095	KAPLAGVGSGGIQLVTTV	126	-
Chr1D	401325145	401325213	RPHFHPTAMLQALGFDSVCANLE	175	-
Chr1D	409744442	409744504	KMILDDAFLNFLFPAMEKEAR	101	+
Chr1D	410649982	410650044	AEGAIGVNYGMIANNLPTPDK	101	+
Chr1D	423311065	423311130	YGYTAVDRPEGYLVLAVASLGK	103	+
Chr1D	427960899	427960937	DDGLTLLGFVGLK	91	+
Chr1D	429367151	429367183	MFIAGTDTTYK	83	+
Chr1D	430012825	430012863	LNAEAGTSADRPK	89	+
Chr1D	434405910	434405972	RYYCLKYMLCNLMTPTAQADV	103	-
Chr1D	436850004	436850099	MAQGNIESVVDARMCGIYDVNSVWKVVEIALK	160	+
Chr1D	445993432	445993527	KADVPLSLAWEPAIYGTTGRMHSLQVGDGIAK	237	-
Chr1D	447764236	447764307	GGNAVLLYASMYHDVTVIVNISGR	113	+
Chr1D	470262036	470262098	QRRVLVGWANESDTVPDDIAK	102	+
Chr1D	479788716	479788754	NPWLLTTNVESIR	101	+
Chr1D	486632062	486632118	KAHTGMLQSYVGIPIESLT	140	-
Chr1D	488229107	488229157	EVKGDLNNGGGGAREIR	123	+
Chr1D	488379185	488379250	GKHQGRQASYEAASTPMDDNVR	161	+
Chr1D	495436293	495436397	KDADIDMLESPNPKEEEMHREVVPELMIESPNLEE	163	-
Chr1D	496593136	496593183	MVCDNGIGLGEATSRK	118	+
Chr1D	497493715	497493846	IVGVSADDNAMEAFMGAGADDFVPKPVRPEILQPMVQEVINKKK	209	+
Chr1D	497743921	497743989	LAAHSDQIGPEIHGMPDCPFYMK	117	+
Chr2A	582328	582378	RLVASAALGGAGDFYIA	118	-
Chr2A	5084966	5085052	RFQTTHQVSFTAESPSSPPYHLTTCDEPL	143	-
Chr2A	5667749	5667793	SQGIIINTFRSLEPR	114	+
Chr2A	5668085	5668171	FEEPPEPDLGALLPEGFLDRTVGRGLVVK	135	+
Chr2A	5988139	5988183	AIEEGSNVVSVSEDR	104	+
Chr2A	14817400	14817471	KHPSEVMEMIPGFFDAYIIKVHRH	124	-
Chr2A	15580637	15580666	KEPEHWYEPN	79	-
Chr2A	15922259	15922336	KRQFKMVQNWDLLNGQG-EAVYAMYA	127	-
Chr2A	21120390	21120461	SVPEHNSEDSDFTDVLLSIQEEYK	114	+
Chr2A	21447761	21447802	GACSLEDVAEGYLR	92	+
Chr2A	21724989	21725048	IGAVMFVGLIFINLCTCMPR	102	+
Chr2A	24779680	24779724	RHTGENCMGLLRVLN	115	-
Chr2A	29092959	29093012	LIEEEEKESGQVSWHVYK	88	+
Chr2A	31628936	31628977	KSTNEEPCIGYYSM	114	-
Chr2A	31999872	31999916	KVEPLGFGYPAQVRR	112	+
Chr2A	32467234	32467302	KIAMNDPAEATQPPQTSFAPGGQ	110	-
Chr2A	34818460	34818558	YFSVVSNALVGQMPSHIGYSLPNLQFLIMGSNR	165	+
Chr2A	36456269	36456328	LVGCCLETEVPMLVYEFVPR	153	+
Chr2A	37313518	37313577	EQLVEEKFEWDSENDNILHK	159	+
Chr2A	40606104	40606226	ARIVAEISSALLFLHSCKPQMMVHGGLNLENVLLDSDFHCK	204	+
Chr2A	46834930	46834989	RATEEPFSGLSSYMLEALPM	95	-
Chr2A	55739197	55739286	ALESGMCPESVELERLDVELDPFVVNLVVR	139	+
Chr2A	58298957	58299004	EVAPQHLLLCLASEGK	93	+
Chr2A	62495241	62495306	HITMVEAGEGRPGLVVLTYGPR	108	+
Chr2A	82455120	82455185	AISAIYTLHPAPEIFAAEIAKK	102	+
Chr2A	86458318	86458350	KLYDSTELGSR	81	-
Chr2A	92291942	92292019	GAKVVLVNHLVSARFCHSVSLPCGAR	187	+
Chr2A	97220115	97220177	RAEAMSASNPPVKVARMTFAM	96	-
Chr2A	131779425	131779514	LSAAAPADVVFDLVMVEDLMPRLAAKAEEV	135	-
Chr2A	146132829	146132903	KPTQSYVASAEANMINSSVEHTEQK	117	+
Chr2A	164444150	164444230	RGAVPALKCYGNDTVAGCIASANDNAE	192	-
Chr2A	164444906	164444962	KMSGSSIEVSGTSNIKIGA	133	-
Chr2A	170793900	170793944	KTLITNDMGGLHNTR	113	+
Chr2A	183113024	183113080	AITNGLVAPDLAGAGQRQR	86	+
Chr2A	183934255	183934302	SEQDNSTNSILTAPVK	111	+
Chr2A	199242059	199242181	IVQSHPEHVVPLGVQESNDNPLNFDDVDMRLPMLVYVAREK	202	+
Chr2A	202102180	202102242	GKININVLNQGTIELCHYDSK	101	+
Chr2A	235804693	235804743	LSMDLMMDLGCNLGTVR	82	+
Chr2A	380340689	380340790	VQYHAEGDGLVSDQMDGIFMLESVDIQAEHCVWK	175	+
Chr2A	382615796	382615882	RAGFLALRAVGSHGHLEGIAKPFIPRGIE	138	-
Chr2A	383944328	383944396	RMEYGFTAALRDGTEKIVLAPLA	165	-
Chr2A	419177443	419177514	NEKLSIDEIKLTPLELSELIAFIK	107	+
Chr2A	444956142	444956186	RRELEHTVGDHSGQA	110	-
Chr2A	472175545	472175604	KVTEALSVISAAVDDDLVSA	84	-
Chr2A	494439433	494439465	AQDIGVKPILK	80	+
Chr2A	519859185	519859217	KSGPQFFGLAF	83	-
Chr2A	530617442	530617516	RLAELEENFNEWLKDMKDEGDAGTA	118	-
Chr2A	533663485	533663553	EPVAMEIPVEEGAAARVPPQIRR	104	+
Chr2A	554450803	554450868	VVGWPAMSVSSSSMCGGDAGMK	164	+
Chr2A	566624698	566624760	KRAVSQGMSLIDHNEHEEGIS	102	-
Chr2A	572879073	572879117	RTTTQINTETKVPVD	111	-
Chr2A	574848125	574848190	KAEHKPDTVGALVQDSTRVAAT	154	-
Chr2A	576888958	576889002	ITHSPELSPGEESSR	106	+
Chr2A	579932302	579932382	RDGHVADMTAYSELETMEEATLQVSLA	148	-
Chr2A	584552787	584552822	GTLPHVPSLNER	89	+
Chr2A	592750024	592750086	RHRGLTKSAGSAAQPSIVNAG	94	-
Chr2A	598963005	598963076	KASATPPAAKNPNDMVGLEMSAKS	105	-
Chr2A	612388165	612388302	DSVDEANQKDNSNAEEQGAADSVDEDGAAVASTEVSINTQKTDDTR	202	+
Chr2A	615740152	615740235	KMTGKYVVTEQSSGIINSFDECAEALEQ	137	-
Chr2A	622780336	622780377	SGQPESSSSVAMHK	102	+
Chr2A	628718393	628718482	KMSPRNEGCMDLCKKALDALGILLEMSEQG	147	-
Chr2A	657996611	657996646	AVLLAETDAACR	83	+
Chr2A	666949025	666949063	RSVSYYEHVYDEM	109	-
Chr2A	669332448	669332534	ALEDVAEAVISHQSANADYITSSGEARSK	134	+
Chr2A	671577858	671577917	ALEGEFVDVVAEQTAADGKK	139	+
Chr2A	673713282	673713344	CVYSSAGPHAEMDDSAGADRK	100	+
Chr2A	674866126	674866203	DDFHEMPSSCICQRVPVNRSATIQTR	129	+
Chr2A	679491351	679491410	RYDLPLPKIFQRVIDLVPGD	99	-
Chr2A	692164162	692164221	RICQPDQISGEDTGNVVSPA	152	-
Chr2A	695786645	695786713	AETGDGAADPESPTYFIVPVDYR	110	+
Chr2A	696191450	696191527	KDVSSPFFFYLLSMISQAMYLIGCHT	133	-
Chr2A	703116279	703116320	RGSACLLLIGVHTR	99	-
Chr2A	704171967	704172002	RLKRGTAATVAI	80	-
Chr2A	709970669	709970716	KLSDVAGGSEAEVTIT	112	-
Chr2A	712777210	712777251	RHGISSSNRALPAK	99	-
Chr2A	716324696	716324737	KNGISYNKDALEEL	85	-
Chr2A	716865223	716865252	RPAMFEICAE	79	-
Chr2A	722497234	722497380	VLLEKAARAFAEENGISLVTVCPVVVVGEAPAADVLTSVGHVLSLLSGE	218	+
Chr2A	728597024	728597200	RLHGEYDVVTG-----------------------------DIDCIIHTLKPQHGEQLSR	110	-
Chr2A	730432207	730432290	KSGAIDNNLPLDSQHCATSDADALLDGG	130	-
Chr2A	735138038	735138106	RYSSKDNFLTHSAPEPAQLGHLT	112	-
Chr2A	737059495	737059626	LGGQLAEGALDESPLFQAAGGQNLHVLNLYWSQLREDPLPSLSR	207	+
Chr2A	737366253	737366312	KGQMLGMIEITGGARAHVVM	99	-
Chr2A	738217791	738217835	GLVPGSSVYFEIDLK	108	+
Chr2A	741290816	741290863	DGRWKTSIISCRPIMR	82	+
Chr2A	742440211	742440288	KLLGKETKHPHVQNATESLGDVPVLE	183	-
Chr2A	756868626	756868688	MAPASVMAPRLGREMDSSSYR	99	+
Chr2A	757035897	757035932	RFCPSPGGGIKA	90	-
Chr2A	757653580	757653645	KAMYDSMHEALLPYEVGAILGK	170	-
Chr2A	769989778	769989888	RLHSPAWDVRLMFDLSYDPAFIYFAELQKLNCLCQLL	188	-
Chr2A	774034302	774034349	KLVATNVIPSGWQAGK	117	+
Chr2A	777590043	777590135	SGGGVESCRCEVEAVGINYHITVSARPHPLK	227	+
Chr2A	785501675	785501731	RLSFMYTRNDFDLMYEVVE	95	-
Chr2B	3216619	3216669	KGHQDAANYTHYLEDHI	131	-
Chr2B	6886241	6886333	LGEVPTMVVSSAEMAEVVMKSNDLMFASRPR	147	+
Chr2B	7420675	7420728	ASGEPISKCAAMAHANTK	83	+
Chr2B	7693848	7693937	KAVNIEALNGVLVLSLIEPPVTGTLMNGNL	114	-
Chr2B	21975780	21975815	DAVHFMEALQDK	90	+
Chr2B	24435603	24435659	EGHRLEELRNINGLHGLLK	87	+
Chr2B	26590720	26590854	KGLHAITNAKEESTMGVLAALFVVDYAGLEATLDAVEATHFAMRA	212	-
Chr2B	27002293	27002352	TVLERGGFMRAVPPPHRPFK	101	+
Chr2B	27143058	27143117	RPSGTAVMAAPPDGGFEAAY	92	-
Chr2B	28469110	28469142	HIAVAGGQDRK	82	+
Chr2B	30733062	30733142	LPELLSSVNMEEDALNKLQQKLLDILK	116	+
Chr2B	31495600	31495644	AFDGEKLTCAELQDK	107	+
Chr2B	38341448	38341528	RLVKEQQGVPLVQTPLITDAPVDFTEW	134	-
Chr2B	42078768	42078824	RMVVINPKLNGLGMTQVIS	135	-
Chr2B	43500757	43500816	KGLQITIGPVWIAVGNCDAG	154	-
Chr2B	45457063	45457113	RTIEAGAMAAAKGVVSS	115	-
Chr2B	45458371	45458478	RLNDESQGAMMSMIEPGNVVVFNAGSEAAIARALLT	170	-
Chr2B	51262396	51262467	RQMWAEACGQHEEHAMHPDLIEAV	176	-
Chr2B	52716656	52716727	LAVPPGSAAVMVKNLYISCDPYMR	119	+
Chr2B	54432001	54432060	MNAAILTELAGVALRPAVSR	90	+
Chr2B	70662340	70662402	LFSVECSFNGSLTNGAFCPCR	160	+
Chr2B	71638390	71638482	KSEGTVVYPPVHGHGEEAGAEVLQAMYGSVL	228	-
Chr2B	76685823	76685888	RLLLLGETSAELHHRSLEPLDV	99	-
Chr2B	87717158	87717226	KQPPPQQMAGAYDAASLDFGPGF	108	-
Chr2B	118391753	118391788	VILADIQDDLGR	81	+
Chr2B	120788963	120789064	IIFPSVILLFIAIPSFALLYSMDGVLVDQAITIK	158	+
Chr2B	126013395	126013526	RSLHPSRFRVSGPIPSLFSFIHMLCGDDLGNVPSGPAEGWPAAE	213	-
Chr2B	126265309	126265359	CNGLPLALAVFGGYLSK	124	+
Chr2B	126619912	126619989	GDGDHLAVLVEVSCASDPDHLVAVRR	120	+
Chr2B	130307342	130307380	RAGNPFPLSGAEA	94	-
Chr2B	130308594	130308632	KPLSSLSHVQGVI	92	-
Chr2B	144310302	144310430	ATAVFVSHCGWNSTLESVGCGVPMLAWPLYAEQGMNAVILEEK	326	+
Chr2B	161763618	161763677	SNGELEVFAGSEFVTDQLLK	138	+
Chr2B	175104795	175104860	RGFVTNMLCQFTAPANCLGFPM	176	-
Chr2B	186854934	186854966	KVIDVGSFLLD	81	-
Chr2B	190993496	190993558	WIQVVIDFLNLWVAHAPQKLR	107	+
Chr2B	193245622	193245672	AGDFLSDLMMPQGNEDK	83	+
Chr2B	207318566	207318598	KVDFWDVIPVT	89	-
Chr2B	214190477	214190521	RALCHQEMNVREKDD	117	-
Chr2B	218879753	218879788	KNVLQALREKMA	86	-
Chr2B	222322026	222322076	KHPMGDFLARADDMHGA	84	-
Chr2B	233812253	233812351	KRTDIGTCNALFFYSGPRTALAPQIRSVPEVVS	164	-
Chr2B	240345013	240345096	KSHGGSETPHATYLMARLVASVTPIYVT	136	-
Chr2B	256051712	256051756	CPYVAVVALKNAPKK	111	+
Chr2B	326679215	326679298	RRSVPTPDIGWAFMGSYMAFYALAHGGL	142	-
Chr2B	391693306	391693380	KLDLSLDAGMGIEGVDLGMTKCRLE	118	-
Chr2B	394193182	394193247	VAVVHLLSARRVDLMYDAVVAR	97	+
Chr2B	399414009	399414095	RRGAAAGNPVTAHVDLELVMYVASVDEAT	134	-
Chr2B	401501367	401501441	CVPLEDLAGEFGMRTQVTEEPFYIR	124	+
Chr2B	408614702	408614764	AEQTGAACGLGARSGTWLPPR	99	+
Chr2B	413435596	413435634	RDGASDSLIGGGI	89	-
Chr2B	414437531	414437596	RGRRGIDHALHATINGGEEGAA	100	-
Chr2B	425511798	425511869	RQVAGRTFFGSDPTPIRWALNAVL	118	-
Chr2B	459972583	459972621	KAIGNFHYITFQK	104	-
Chr2B	464273731	464273817	GPTQMSPAILKPDIVAPGVDILAAWVPNK	143	+
Chr2B	464274184	464274273	RNASCATGANLDLNYPSFMVILNHTTSATR	148	+
Chr2B	470204118	470204231	KVVCAHVQRGESDAALGACASMVSALTVEDPVLGANMM	182	-
Chr2B	473329675	473329731	KAARQQRVYVMLPTVVPPE	89	-
Chr2B	479606667	479606726	KQSHASDYSTYSTSINAADS	86	-
Chr2B	481513428	481513463	RSTSKFLGTATT	80	-
Chr2B	483901998	483902054	KTFGTSSDSPLPPFPLASA	83	-
Chr2B	497120915	497120992	RRATGNDGHMVYGYILTNYTVTNPVV	201	-
Chr2B	500726182	500726301	RVNGSNGLGSLVCSVLVEDPQLGSVEMEQFLEVAERDLGR	188	-
Chr2B	501359881	501360051	KIMSAALGQLNSSR------------------------------GLAYHYPLPRALR	165	-
Chr2B	515956626	515956685	RDGHVADMAAYSELEAMEEA	92	-
Chr2B	534794570	534794602	VVKYIDAGHFR	83	+
Chr2B	538270422	538270502	RHAVLAVQCLSMSTTAGSILPWEAPSR	133	+
Chr2B	538784331	538784456	DCFSEGGALAELMSLFEKSEVNSPTIGNDKQMEINEEDNNLR	199	+
Chr2B	538788446	538788511	ESSSEVGLLCAEPHQGLMEACR	105	+
Chr2B	547243540	547243620	RAPDCAPFATDDSLAGFSLSVVHYVDA	129	-
Chr2B	548750547	548750618	RRSDPPGVQEDDDFVVTDESHARV	113	-
Chr2B	548750550	548750612	RSDPPGVQEDDDFVVTDESHA	98	-
Chr2B	551125627	551125719	RDEPLYQVSAGSVETCGLTSTGDQLDGLFAT	224	-
Chr2B	556613958	556614062	AGAMLPPGSRGLPVLGESLEFFTRSPSLELTPFLK	160	+
Chr2B	583110996	583111118	RPVPVACLRVARPATAGYAEEMDLDEPAMGNPLSWEFGHLL	199	-
Chr2B	589339589	589339642	RIGSISPDALYEQLTGIL	129	-
Chr2B	602922624	602922698	NGATAVGMSIAAMVASVALVGASLF	110	+
Chr2B	603164046	603164105	RLMGDIMVDMADKMGGGLGD	91	-
Chr2B	618777220	618777255	KASDPKSPAILK	85	+
Chr2B	618904886	618904933	VEQKMSLTLFMKHGLR	122	+
Chr2B	633795964	633795993	WASDHRPVPK	80	+
Chr2B	637678755	637678841	KPLTEAPKVQVSPSLPSKPECWGTIQKPK	137	+
Chr2B	639196435	639196497	RIGAGDFTNETHAVIIPREQL	102	-
Chr2B	647350671	647350793	TTALQEMESVKHAAACHFVKATGRPIQEVYWAVCTVAEEAR	309	+
Chr2B	648425058	648425120	HSAEGGIGSDGLNVEEPQIGR	156	+
Chr2B	654969351	654969479	ADAGEGTSMAAEKIEQMVDPLHAMLLDMIPSLREDASSAPPAK	206	+
Chr2B	664919020	664919109	KYRKIINGTDYVIYGIFILAALAGYIMHSL	141	-
Chr2B	665715352	665715420	KSFTFPTQELSINGIGTAKMQKG	172	-
Chr2B	666919706	666919783	DPRSLSGLISFGRGMGKPVPSGSPAK	120	+
Chr2B	672139665	672139724	RIGNNLKASQLGNSDLASDG	132	-
Chr2B	674539643	674539714	TVNGNLCTSFREACEHLGLIEHDK	184	+
Chr2B	698998296	698998331	KRLLLPPITGTL	81	-
Chr2B	704311576	704311620	KMDNHSVMGVMPNLN	114	-
Chr2B	712738742	712738783	AELFVAEEEAASGR	95	+
Chr2B	713262386	713262439	LLKPLSSAPMGPDDENDK	133	+
Chr2B	716207321	716207374	MLVGTLIFVLLFAVFCYR	82	+
Chr2B	728914363	728914476	APSMKYGPTASNEGTSTSGAASQTASGVLSGSGVLNAR	102	+
Chr2B	739599517	739599594	SADPSAACAPTPFSADESSAADLLPR	109	+
Chr2B	748635580	748635672	TMLARTTSKLSQVEAQLEDLSGDQATTGLVK	142	+
Chr2B	748883180	748883236	KSLSAFYTPQWGTSLWDKA	99	-
Chr2B	749524884	749524928	KMIFAAMLESTAGSK	105	+
Chr2B	750846866	750846943	KGNMDMAPLDEGSIVTVQLVGRLIVE	127	-
Chr2B	759840804	759840851	LFVHGLGWGAGVEDLR	123	+
Chr2B	762298702	762298767	MAGAAKASWMVAMSVGAGEALK	127	+
Chr2B	771051092	771051181	RTGTATLTVVDNGSNFTTVPNATSCSDYDA	135	-
Chr2B	775408435	775408506	SGISRNITSWRSAADPSPGAYTFK	113	+
Chr2B	776540269	776540373	VILPSSLNQLYQMQLLDFGVCMNLVFSCGDLINLR	171	+
Chr2B	776540551	776540586	EEALAFDLAAKK	83	+
Chr2B	779231320	779231355	QGKEIHGVLIRR	91	+
Chr2B	794300106	794300165	ILGVRIAGVHPSDMGSYMAR	99	+
Chr2B	795877965	795878027	RRNASMAAVAGATLVWFLFER	94	+
Chr2B	798915186	798915248	KEQGKSSYEVGEAYLDQLINK	151	+
Chr2B	805957146	805957190	TVREVHASGDFGMSK	110	+
Chr2B	806943225	806943266	YVMTGALDGLQLPR	99	+
Chr2B	810119499	810119540	DLAAGVENPYVVAK	100	+
Chr2B	811272201	811272269	EDAPEGTGLGLHPLDIYRTSRLK	134	+
Chr2B	812592218	812592271	WNMGPPCSAGALLPPGSR	84	+
Chr2D	7890036	7890167	SIVQFINHRATLPSPAMVIPGGSAETMLGVPSRPFKDIFGYGMR	220	+
Chr2D	8413263	8413328	KVEEKALSDSASLIMAPEMPDK	160	+
Chr2D	14121597	14121662	REFLMVMECHSTHPFLDVAMAR	112	-
Chr2D	15319801	15319848	SLPENSLAAAVKAVPR	111	+
Chr2D	16054243	16054329	KETSPSEPFGGQPAKNASTPKPNMATAAK	126	+
Chr2D	16561828	16561866	GNDFQYLPFGAGR	101	+
Chr2D	16869106	16869195	KDSVRLHVEQLGALNDMGFVGELVKFSMEL	145	-
Chr2D	18067517	18067588	KGGTFGEAGCVGACNESVFCLGNF	108	-
Chr2D	20963072	20963125	NQREFEELAKAGGFTGVK	131	+
Chr2D	21362405	21362455	KKWKSSGSSLQSQANNS	117	-
Chr2D	24013472	24013504	RKVQLHGAMLD	78	-
Chr2D	24747130	24747282	KLHPNTPCDTYFLTV-----------------------------DGQDLVA	99	-
Chr2D	29973207	29973278	KNDSLYLKGLQTIDGVSPPILGSL	112	-
Chr2D	31491240	31491305	RIEATYLNALSESYGLVALQPI	158	-
Chr2D	31703461	31703517	GTTDAGVVVAVKRSIIVNK	128	+
Chr2D	35229325	35229360	KPHSNFSSEAPK	83	+
Chr2D	35974810	35974845	TVHEKPDPNMSK	88	+
Chr2D	39146305	39146394	GGEFVTLVWTLLMHAGVTDRPGTADGSGVP	144	+
Chr2D	42047228	42047284	KAPIHVVNYEEMVLEKLPK	91	+
Chr2D	49053490	49053543	KALINCVVEMDGEQLNNG	131	-
Chr2D	53593343	53593405	KIAADLGAVVASEECGEATCV	149	-
Chr2D	61508994	61509047	TKIYFVLEHVKGGELFNK	134	+
Chr2D	62218593	62218637	MGNIAPLTGAQGQIR	83	+
Chr2D	66042199	66042237	WTGRKQEASAWFK	98	+
Chr2D	66180630	66180734	MAGVNTSVVGLKPAAAVPQSASPAAAKRVQVAPAK	105	+
Chr2D	67718844	67718891	KHDGKKMGHPPPPVPV	114	-
Chr2D	70411289	70411345	AQPHRDVRDSLADGSHGSK	132	+
Chr2D	75521256	75521327	RPPPLEAVQLAELLPLDQSLVPSL	101	-
Chr2D	75738521	75738571	KPQESPDAGTERLHKLM	125	-
Chr2D	81914517	81914621	DAPILAEYLGGAVNSDAYHMTNPRPDGCGVSVCIR	173	+
Chr2D	82063956	82063991	RTVGSSSDGLPL	79	-
Chr2D	82593484	82593543	HDEGVGLVGVGGKMHHLFSR	94	+
Chr2D	85488742	85488798	SAAGLILTVASEVFEESGR	83	+
Chr2D	93275620	93275694	RSGPVLVHTNAVLLSDLLPALVKAT	112	-
Chr2D	104655786	104655842	AILELGLPDDGYNYLAHIR	93	+
Chr2D	105249345	105249398	KMYPNLDADTSPDAIVDK	128	+
Chr2D	130142917	130143003	RADVPVSPAGSVLLNLVLLPRCPPPLGLA	130	-
Chr2D	139941744	139941839	KFVGSVESDLGNQGFVALLTNWTVVDPVFGAS	239	-
Chr2D	140597435	140597515	RKMGWGAAHENLMTRIEGAAEEGFAVA	130	-
Chr2D	155277533	155277604	QCLINKVSEPTAVANFFLKGIVTN	114	-
Chr2D	164006260	164006310	ASSLAAFSYPELTSKPR	120	+
Chr2D	167338608	167338676	RHIQAISGSAVPNEEFTEFIESL	110	-
Chr2D	167338986	167339024	RAMASLLEGTDRT	90	-
Chr2D	183185167	183185238	SQQSAGMLDISNSIPFDDETEDGK	115	+
Chr2D	194946642	194946710	EHHMKADCGFKISGDGSLHQEDR	181	+
Chr2D	198190751	198190819	AKGGGETLELSFDAEHADTALDK	154	+
Chr2D	198640852	198640920	AMTEMNGVTLSTRQMRIGPAANK	111	+
Chr2D	200636339	200636398	QMFMNMDTDNSGTITYEELK	99	+
Chr2D	215060959	215061027	RWEVSGSQRGPLSISNNVELYTA	114	-
Chr2D	270272143	270272190	RKSSTGMTAIPNLNEG	118	-
Chr2D	296276748	296276801	CMSATVMVGSESSWHRPR	92	+
Chr2D	299926557	299926673	MFQAASSLTGTNPVGSNLGSNMPEMSPDMVSMASEMIGK	182	+
Chr2D	305382986	305383060	RAPSAESIYLPATMSAMGVGLGVFV	117	-
Chr2D	308100861	308100908	RFWTYKGTGEKGGFYA	122	-
Chr2D	310603892	310603963	KSSKGKEAPISMASSDISSVPLPA	105	-
Chr2D	310604018	310604137	KAEIFDDDDFAPADSQVVAPSLPFLVDNANGTNENDANSS	185	-
Chr2D	311062628	311062696	KSIGRSKEPSPQPLPAPVPIDVL	166	-
Chr2D	316721489	316721584	KLDMSFVTNGTRVFIFGHGDAFGVVEPPTSLG	156	-
Chr2D	320617689	320617742	KRIAGAQQPYTKSAGSDA	126	-
Chr2D	322688483	322688542	AQVAVTEAPAVGDVSSDERK	88	+
Chr2D	326087746	326087790	KGAEAVPGVEVNVWR	106	+
Chr2D	326182792	326182833	KAGAAEPTADKDKD	96	-
Chr2D	328742370	328742429	KALLAAAESIDGKKCLDHLV	138	-
Chr2D	333249524	333249568	KFSMATEFAGVLAKV	110	-
Chr2D	335005295	335005336	RELEHAVGDHSGQA	102	-
Chr2D	344518768	344518857	QFLCSDTLAMAILHPMTRLLPGSSQGLMYK	150	+
Chr2D	350341259	350341378	VIMVLGLATGVSLGLIMISVRNLWGYAYSNEKEVVEYIAR	190	+
Chr2D	357454482	357454544	AALNNMGVGGNALEGILDKVK	92	+
Chr2D	358507091	358507159	KIAPAGPQDNSGGRRCNIAVSTA	108	-
Chr2D	369359790	369359861	GHVFALEVTEELKQWPEQETHGRR	176	+
Chr2D	382255954	382256001	KAKGAPAIVLSSNRSL	109	-
Chr2D	382586663	382586701	KLLVVLSNIGYCK	92	+
Chr2D	391084216	391084278	KFAPDEFLAADTPLVLLDQDR	94	-
Chr2D	405698435	405698476	AIGVSNFTTSHLHK	104	+
Chr2D	414743432	414743488	KALDEAAVCGAGQSIDTRA	133	-
Chr2D	425081724	425081756	RLEVVEAHGVK	81	-
Chr2D	427038881	427038943	RAPPMSKTEQNSSGSMSKELT	96	-
Chr2D	432599037	432599117	RLMLMTISESSVWNLPKGPHCPLPRPT	136	-
Chr2D	442682726	442682824	RPPQILDEETIADVPAAADIQNPKGGLHGEFVE	158	-
Chr2D	442682825	442682878	RIAPILGPHAAWTGDHGA	86	-
Chr2D	442683182	442683208	KVYSFIYDW	77	-
Chr2D	442683888	442683920	KAGSNLANIVM	82	-
Chr2D	445828248	445828280	KMVKAESPPGA	79	-
Chr2D	448934548	448934613	LEEAEDSRTGTGTGFVQVPPQR	104	+
Chr2D	451870579	451870617	KVVVCGLDVYRDK	100	-
Chr2D	472028019	472028060	KATSQRTHDNFRMV	102	-
Chr2D	472245068	472245124	RSLYGEDDRALVYLFSWEL	91	-
Chr2D	474383145	474383207	RAISSADTIDLQHFIVDAHGL	101	-
Chr2D	475832866	475832958	KWTMGLGAIIFQTGAAIMTFAPSFTVLMIGR	151	+
Chr2D	481112857	481112922	REDSECSSIVRSLDIYMFTAKL	106	-
Chr2D	481417997	481418134	MQEVADAMSRVADTVAAVLAEDLGHDAGGGEPAFPAGCDGTTCFLR	218	+
Chr2D	494823665	494823700	MDAGDLENPTSR	87	+
Chr2D	518463927	518463989	QEDHMQDEKENQDAIEALAKR	94	+
Chr2D	523962128	523962160	SFEVGESVFLK	81	+
Chr2D	531109548	531109646	ISGLIYEE-----------------TYTEHARR	90	+
Chr2D	535502795	535502845	AMADAQHDLVQFFPELR	84	+
Chr2D	535503062	535503163	LTDGELVGMCSEFLGAGTETVAAALQWIMANLVK	248	+
Chr2D	535503062	535503190	LTDGELVGMCSEFLGAGTETVAAALQWIMANLVKRPHMQEAVR	214	+
Chr2D	536458305	536458346	FTFHQLEVATEQFR	105	+
Chr2D	538738406	538738510	RIQPKLPESIVANVASVMENPSSFGDTQSYFLHVT	175	-
Chr2D	539916420	539916482	QVDEYDHYAVQVFEQAAESLK	99	+
Chr2D	543205704	543205760	GISGFLEESELLDPLSAHR	87	+
Chr2D	550221745	550221813	AMLSLSLIFVCFVQVLDVLILSR	105	+
Chr2D	560718553	560718642	GVLVDADELKGALSGENLRLQEVASALLLK	130	+
Chr2D	564082779	564082835	LGMRLGAALISHIYQKGLR	91	+
Chr2D	564394381	564394455	KMLLNDIASNTYSTLLISEGRMLLS	114	-
Chr2D	564959712	564959750	KLLPPRTVATATA	85	-
Chr2D	567709433	567709495	KVQIPVASDMNRQNPGQVSAM	100	-
Chr2D	574420788	574420916	VSLNECATIHGLKPEAIRPSVRHLSIITTAFDKDNGGSFPNER	323	+
Chr2D	575042949	575042993	AREVLEGLEPHQDLK	103	+
Chr2D	576930792	576930899	KDVWVNFVLELLEPMESEDASLLVMAINAGDSVLRT	172	-
Chr2D	589776320	589776376	RSSTDWVLRRFLGDDTLVL	89	-
Chr2D	591140442	591140480	TAVACVEGFGVDR	96	+
Chr2D	592941612	592941743	RATNQQTALSSSVLSTDSMHIGVLAAAAHAASSGSSFTIYYNPR	142	+
Chr2D	605639075	605639131	AIAYLHSAASISVYHRDIK	137	+
Chr2D	606310736	606310855	AGILPSDGIRGTMKNMLGGTSTAAATFGNSDVVACGVTEP	189	-
Chr2D	610586412	610586468	MLVLSMDRELDEEMQSAVR	85	+
Chr2D	611422347	611422418	KVDHSLQFPFSLDMTPYLSSSILR	117	+
Chr2D	615293801	615293908	DKQVLDDESFAVMVLVSVAMTSLVTPVVTGVYRPSR	170	+
Chr2D	616244251	616244319	LSETLFTPHCTASDSGLVLAASR	106	+
Chr2D	621166267	621166377	CIQVGLLCVQELPGDRPAMPLVLRMLCGDVGVPAPKR	176	+
Chr2D	625890828	625890875	LTEDPCQGPAMPVVIK	126	+
Chr2D	626861758	626861802	DGINMEDQFGLTLAK	109	+
Chr2D	630858503	630858574	ADLIAALGETTGKPAFERVLQRMK	175	+
Chr2D	631101206	631101253	TCELFLDHYMGTGDMK	83	+
Chr2D	632188562	632188612	KEGLKFPALGRYPCTSC	82	-
Chr2D	633652217	633652279	KSFSFDPFIAQRTSVWHGGRA	157	-
Chr2D	633654845	633654886	KHAHIELYSLLLKG	101	-
Chr2D	648159890	648159922	KNMGDYGPDGQ	80	-
Chr3A	954927	954962	ASSGTAGVPTAK	81	+
Chr3A	7363649	7363759	GANMSRFVDPLVVGRVIGEVVDMFVPSVAMAVAYGAR	173	+
Chr3A	9683670	9683744	RVLIATEGGYSDPIYVSTSLNTASI	116	-
Chr3A	10234157	10234201	DQQPQIIYHVTSSLR	112	+
Chr3A	10504498	10504566	SVVFVTPHFWSVILLSSFPLQRK	111	+
Chr3A	15380392	15380424	FKFVDGSEIQK	80	+
Chr3A	20122699	20122755	KSYTTMSSGSRMFENSGMA	88	-
Chr3A	31079193	31079240	GWQDASRDLLKLWVVR	123	+
Chr3A	44894255	44894359	QCMSAVRQLAPQVLPSIPDHASAKQNLGSPDSTGK	252	+
Chr3A	45849470	45849526	VSALNAQLPQWTHVFSPLR	141	+
Chr3A	48231969	48232004	AFDDEERPFLPK	82	+
Chr3A	51761293	51761343	KASFKETDVSLLRANSG	116	-
Chr3A	51817781	51817870	VAVWVLTTMLTAVLSYKVAAIMPLPVQILV	136	+
Chr3A	53866934	53866981	REPSGHPDAGGDVMVT	117	-
Chr3A	60902873	60902923	KPIKPFYYNTTMGFILL	132	-
Chr3A	61728646	61728735	LSEEKLQLEAQVMELEQTSHSLDDSSAEIK	131	+
Chr3A	63946321	63946368	RSFSMESCGVGQEPIT	125	-
Chr3A	75785712	75785768	RKPGSMNILSGQEVIIPDD	89	-
Chr3A	77775338	77775376	RAKLRQFAGVAVA	88	-
Chr3A	112493175	112493270	KAEAMDAFVALADDCLGHMGYSALMSNWSVLD	155	-
Chr3A	131500643	131500687	DLNTLSWVHNALLQR	113	+
Chr3A	139429213	139429251	RNAAKKSTAASAM	92	-
Chr3A	139784967	139784999	VLFHYLMGQCA	90	-
Chr3A	139875380	139875445	KQQPEQAGSGSDEMMSIGSVSK	103	+
Chr3A	147517620	147517730	KESTETLGSIAYEAFMQLLVGPPLESAKDYSLSVDFD	175	-
Chr3A	162148241	162148279	EAIAVGTSAGAYR	93	+
Chr3A	189930845	189930889	SGHGGMFNMGSFFRR	123	+
Chr3A	255899721	255899756	KMAITLGATIVS	87	-
Chr3A	278370437	278370496	QEIDEIVEIGYLNGLFVLAR	96	+
Chr3A	373759392	373759424	RAVVEADHADV	81	-
Chr3A	378955189	378955239	EANTADNLMLLDGDTSK	116	+
Chr3A	430791511	430791636	KLPPPPAASLFQDYVQIEPLIGNGFVSALISISLFANFTQES	198	-
Chr3A	432067438	432067518	CLFEGGGVCPKSVHGGTQYCVAHGGGK	127	+
Chr3A	432070059	432070124	RRGELPHQEQMAGTEPNVYVMR	110	-
Chr3A	480008180	480008230	KPDIEGVPWLEQLENNS	82	-
Chr3A	485222291	485222365	KRPTTDNMYATSEYAGTDQDAYFNG	123	-
Chr3A	520873732	520873806	GSLPPPKPSIPLVLIGPGTGCAPFR	178	+
Chr3A	544184080	544184142	RPAGNVQGPHGTVESRIAMSY	103	-
Chr3A	551479943	551480002	RSDFGHPRFSYLYSFPGTPS	96	-
Chr3A	553558537	553558623	TVGQRPEEKGAMAEETEQVAGENDTFFFR	140	+
Chr3A	586799279	586799320	LWNAMPANGLTPDR	106	+
Chr3A	598977694	598977780	RNGHPRPPITLGPQKGEDVAKEADSCSNG	142	-
Chr3A	607842675	607842740	VDAHSQVEQDGAHVGGWMQTFR	110	+
Chr3A	610305322	610305456	NLGSNISSPPALSLSDLHNLGRSNNQTATGLQSPLSDPFYVQYLK	211	+
Chr3A	633018345	633018413	KAPDVCILQPKNTLILQVKKNSL	106	-
Chr3A	634121423	634121455	KLNDIMDLAKT	78	-
Chr3A	659606383	659606439	DTNSLLEFYYSVGGLLSLK	84	+
Chr3A	660007844	660007903	TGVITHSMSPFAAPVLLVKK	146	+
Chr3A	686373100	686373159	TETGPVPVSSLPVDTSMARR	90	+
Chr3A	686911381	686911497	KALDEPLGPILACYQDCDGQPTFCFSLKPRTPSKLQMTA	194	-
Chr3A	688729355	688729453	TLSGSVTGGTKDTQEMMNFCAANKIYPEIEVIK	162	+
Chr3A	688789512	688789592	KGVPMIDQMGTHVFPVVVPLSDADMIL	129	-
Chr3A	693473141	693473188	RMVPDDVFQCGPRVLL	83	-
Chr3A	696411155	696411220	RVNDEGSSFCKSAVVVVMQELV	117	-
Chr3A	702714427	702714561	RDIDHLISNGATHGNNNDQWLGGPPKLGTQYTVSAALVGLLMLYE	224	-
Chr3A	727766183	727766260	EFQWLPPGGQDTVDMTEELAMAINMK	131	+
Chr3A	733786034	733786120	RGVNNTKRSWGGSSSPGTIAFNGQSAVNA	131	-
Chr3A	738780052	738780117	KLCSIVQAIEVLVAEMNAFGFK	144	+
Chr3A	740789702	740789824	VNIESGNIARVWSDSINGLLPFKESYPQLFDICNIPECTIK	204	+
Chr3A	742168025	742168060	SLQGMKTDELLR	78	+
Chr3B	3456813	3456866	APNVVAFYQHDASPREYR	89	+
Chr3B	5381737	5381817	RPLPIGMPGVDVEDDSGNLFIMMLKID	145	-
Chr3B	5416397	5416426	KITELAPAMM	80	-
Chr3B	5634823	5634867	RSSLYAQLAASKVQE	87	-
Chr3B	13606819	13606857	AVSVVQLVSEPVK	91	+
Chr3B	15683826	15683936	RSTTNFAAWDALAAVLNVMIAVFRGADSPPVSDDSAG	171	-
Chr3B	16597422	16597466	RVDGGVPMVGDIACK	107	+
Chr3B	16597503	16597556	GHDMIAVSMLLPGPAMDK	86	+
Chr3B	19995589	19995642	KLLILNYGKPLGDSLSSS	123	-
Chr3B	20224665	20224721	KRQQASVGEEGVMLHILED	91	-
Chr3B	20225034	20225063	RVENAWCKAQ	81	-
Chr3B	21578912	21578947	RRLMEAQNQLLL	85	-
Chr3B	23085624	23085650	WCQKHSFGM	77	-
Chr3B	26202646	26202738	KEWEDANHPKNALLSAITIIALPLGGCKKLI	219	-
Chr3B	28509815	28509856	LGALDLSSNQLQGK	88	+
Chr3B	29713190	29713243	TNPSVNYLTGSLFPSPLR	128	+
Chr3B	30119704	30119757	RHSGWTKLTSPLSSLAGR	85	-
Chr3B	30523562	30523663	RGIGRSAGTVIAVRGALPLTAEPAAPSTIASTAM	150	-
Chr3B	32228807	32228854	RIAAGDSVLDGGGTVE	110	-
Chr3B	32579764	32579838	VLAIAAGLTTLGIGWHGVMRMCRVK	121	+
Chr3B	35020238	35020270	RVTSIDDHSLG	79	-
Chr3B	35833423	35833494	RFMEALVIGAPGASLVIPGNVWGS	114	-
Chr3B	38609173	38609208	QLGKGGYGVVFK	87	+
Chr3B	50388919	50389002	RALDHETSAHASQPKTTLVAICLATNNT	133	-
Chr3B	50389015	50389116	RSIFETNAYAVLIGSSMAALMIIFMAIFTSVSAM	159	-
Chr3B	53002105	53002176	ATDPAEENSYLFGPATPVDFSPHK	180	+
Chr3B	60515751	60515810	MYMVPVDGDAASMEVPLNIR	99	+
Chr3B	61725364	61725408	SLLIHCAEAVSVNNR	106	+
Chr3B	61814238	61814279	TTLAQKIYNDQKLK	102	+
Chr3B	63479577	63479648	FMHNKMLCGVVKGLPPCSSANQGR	183	+
Chr3B	66966981	66967016	KLWVAAPLDVVE	88	-
Chr3B	70194990	70195073	GLSNPQCLHGIEIVNSPNLSAVPEADMK	209	+
Chr3B	70455592	70455693	ASGFLLPLSGGADSSSVAAIVGCMCQLVIKDIDK	138	+
Chr3B	71241607	71241648	TADHLEALSLEIER	95	+
Chr3B	80890571	80890624	RSFNLAHSNNGYEEGSAE	130	-
Chr3B	81596535	81596588	VVAICLGILLLITVGGHR	129	+
Chr3B	86562928	86562984	IIEVFPVGTAVTEDFRPDR	91	+
Chr3B	87257559	87257672	VSSLMSNSPYVMVLDCDMYCNSRSSILEAMCFHLDGRR	189	+
Chr3B	90279460	90279588	KNVGNGNGYVVEMGTFLAFQQGTVMESSDKDFKMDNFFGAFFF	319	-
Chr3B	90279745	90279792	RRSLGFWLGLEPVYEA	117	-
Chr3B	97880163	97880195	LWWNRPLLEPR	81	+
Chr3B	102735561	102735596	FSHAQLQASVTK	86	+
Chr3B	122022843	122022893	KTVGGCGVQLLKKFTGV	124	-
Chr3B	123695606	123695665	GRWGGIGAMTGRPSGRIGFR	94	+
Chr3B	127128842	127128943	KAGDLPKTPLMLWPDVRPHNSVEKCIHNWSTCVA	256	-
Chr3B	138293157	138293192	RACDAPAFTVTG	87	-
Chr3B	153534796	153534840	RVNNMTEPPPMSIQA	117	-
Chr3B	154641553	154641609	LEEAAVSSRGDVRVQVLTR	85	+
Chr3B	158639292	158639324	RMSDHLHPPVT	85	-
Chr3B	167279794	167279853	RASMLHEHVRAAMGDLGAQL	94	-
Chr3B	167411247	167411312	ATPSPMLALSLGRCPAGARQLR	101	+
Chr3B	168988527	168988580	LPISDCFYLMGTTDSTGK	90	+
Chr3B	172354794	172354883	TVSCADIVAFAARDSINLTGQAAYQVPSGR	143	+
Chr3B	173376670	173376726	KELDPEHDSEDQRVVSLEA	86	-
Chr3B	175025501	175025539	EGPPFDLPAAGGK	84	+
Chr3B	181639964	181640029	KTQALSILDLVGLDVDNSDEEV	160	-
Chr3B	185087355	185087405	RPTSLVDDDDLILNGDC	117	-
Chr3B	186779573	186779659	LNIDDDNAWVLTVNMTRKTLEDVVMFSAK	136	+
Chr3B	225786639	225786725	VSPVQADPTSGACPWVVTADPAAGLLLLR	131	+
Chr3B	226067482	226067562	RFADSSFLLNDMLVIHVYLVFFNCEKE	131	-
Chr3B	235974617	235974775	KPKAVGQQGS-------------------------------KGLAWDASDFYA	120	-
Chr3B	236799427	236799459	KIVPLMSAPSD	82	-
Chr3B	249369117	249369182	RAQLSTLFFDGSLIAAVLEPDN	100	-
Chr3B	253616220	253616255	KLGDAKCPKANN	83	-
Chr3B	254077540	254077620	TSALSTRWACLWLHALAASAVVDFTDR	125	+
Chr3B	256400819	256400851	KIVDDMHIPPK	84	+
Chr3B	258381102	258381182	VVLPGSAPRVSREAIMFEGLIFEDMAK	130	+
Chr3B	261515010	261515129	REVHAELQTMVAVTNVTMVCGHVSSIGLLLRPSASTILGR	192	+
Chr3B	261951404	261951493	SPAGAKPCGGAIPLCMLDEFAIPLGLVDRR	148	+
Chr3B	282369662	282369730	RMDEAAALNRVAMIVHAGRAALV	159	-
Chr3B	350080949	350081023	RLSDTVQAESTPTPDSSRSLHCRPL	117	-
Chr3B	372770844	372770930	LFPGMESMPNTSALADSLQAMTTHGDVFK	198	+
Chr3B	375683162	375683215	KPVAETYFSFDEAGMLPQ	88	-
Chr3B	389378142	389378207	RGLLGCLIAFLVLCLNVVDGGS	163	-
Chr3B	394828497	394828580	RSVQLAHLDAMKALVMAGDVESVTGHIR	134	+
Chr3B	408403894	408403959	SGGRGHEEAAWDLSSSMHSWSR	101	+
Chr3B	429132490	429132534	IVFTSSAGSVNIEER	108	+
Chr3B	430372923	430372952	FWWFSFHMTF	82	+
Chr3B	430576296	430576370	RGPVPAHGAAAGDDVNGTPSNPPLL	113	-
Chr3B	431853385	431853519	AARMLIADQFPDTAASIVSLHVDPDVVSLEGGRAETESEVAADGR	211	+
Chr3B	437859865	437859915	RSGNAVTRACIGGVFEN	82	-
Chr3B	438714720	438714767	KDQVKEIQINGQDERS	114	-
Chr3B	440347985	440348065	RSNDLFDADALQLMFEMDGMPSETTSA	131	-
Chr3B	458681154	458681192	MDWSEYLDDTGER	101	+
Chr3B	462527819	462527881	RGTLIELLIVGFDRVDQKQLA	149	-
Chr3B	463920059	463920154	ASLDMDAGPMLSTEQFTASARYDTLDASGSFR	150	+
Chr3B	470242570	470242632	ISSLDGRVALDGVEMSPSVIK	98	+
Chr3B	470243164	470243193	GQLMYSGGPK	78	+
Chr3B	478619020	478619097	ATKLDLEEQLANASQENKTLAAEAHR	115	+
Chr3B	479003525	479003614	KGLEIMSVLHGMGPSPYLVVLKRPMTTIAA	149	-
Chr3B	495070898	495070951	KKSSMESVFTNWSALMIK	85	+
Chr3B	495420692	495420796	VVLSAMYSSGWVGMAFSKDGLMVGSSAMVGWVGKK	163	+
Chr3B	496882326	496882358	KAAVDVLSDYF	78	-
Chr3B	500928054	500928131	KFMTYKTNLTGHLSHIDEEEVFNLQE	126	-
Chr3B	510445326	510445379	KSWLQLQLESATELEEVR	82	-
Chr3B	511698336	511698407	APSGGCPKQRTVVAIDGGLYEHYK	122	+
Chr3B	516345550	516345639	AAGGDAMCSICLSEYMDGEMLRLMPECRHR	156	+
Chr3B	517980264	517980317	AWLIRPEEILDQMLTLPR	91	+
Chr3B	527184753	527184848	RGQWALSMWGATDARGYFQIQTAQQSAPFTSK	250	+
Chr3B	529649223	529649273	KLEHIAATSVAQNSISF	125	-
Chr3B	542198132	542198200	MAAAIAASGPATVEGGRACAAGR	96	+
Chr3B	543393552	543393587	RTDVGVTASAGT	84	-
Chr3B	545479024	545479095	SLSDSVAFVEMAPGGCGGAGDFDR	113	+
Chr3B	551637463	551637579	KDKASVTVIGNADIDFTVEIQPLGRPAPPIGVLDFEGLL	191	-
Chr3B	552188815	552188886	KFPGMMHPHASQGIPFSGDSAMAN	115	-
Chr3B	552509179	552509235	RPGALLLSSYEPSPHHSDM	90	-
Chr3B	554305417	554305452	RITAGYGQSAAA	85	-
Chr3B	557317549	557317587	RLGLDQLLETANT	89	-
Chr3B	569330030	569330101	KGVGGMGVLSIVSLESESGGDLIH	107	-
Chr3B	570398281	570398322	RFVTSQISKGVGLG	103	-
Chr3B	582425669	582425725	KLSVVEDNEESGHDSSAIT	131	-
Chr3B	593729568	593729627	KQFIAMPVNFYDDGPLIEVQ	103	-
Chr3B	596460210	596460272	RIEMEPDAGSSSSAHPGMFRA	101	-
Chr3B	606442688	606442795	MALATPTAVVLELMTMGQQSAAHLGDLLRAASPPVR	169	+
Chr3B	617377226	617377276	AGGGHANSQVEADLGPK	121	+
Chr3B	632393469	632393501	NIAYTTNMDVT	83	+
Chr3B	653326181	653326219	DLAERPQVVPFLK	98	+
Chr3B	654690227	654690331	HGFIPNGYAGMAMVPPPPPPQGGVGIMSPGSLDGR	133	+
Chr3B	665016218	665016277	DAPALLSYINSTMTPTATMK	92	+
Chr3B	669301619	669301669	RLEANMMISGAKLNHQQ	133	-
Chr3B	680180487	680180522	EAGDEVINLLQR	87	+
Chr3B	699486823	699486861	RADGGQYNVLNIE	100	-
Chr3B	700240884	700240949	DDRLSKLDDGVLGNILSFLPTK	151	+
Chr3B	707150407	707150466	RFDAKPLSLSDLGDRGNSGG	90	-
Chr3B	707763248	707763346	NTESVVVTGLIKVDKAEIGISDNDAGSAESVEK	144	+
Chr3B	708947437	708947514	KPPANLMMYDLVCKACTGSGGGIEFI	128	-
Chr3B	717615491	717615535	RQPLGMTCLLAVNIL	113	-
Chr3B	721429884	721429943	RKAGWCYNPPPQISLCPRLM	106	-
Chr3B	721664678	721664713	KHVLDVGNNIIK	89	+
Chr3B	721951842	721951874	RFSMPEFGHGT	85	-
Chr3B	725063477	725063533	ELVGGINAAHGGGRAIAVK	84	+
Chr3B	733805031	733805084	RIGSLGHPHSPANEETPK	87	-
Chr3B	733805816	733805854	KVRGKELGFGPAA	86	-
Chr3B	740415649	740415723	AVVARAGPGPLTEIEPDLQEDPIDK	183	+
Chr3B	744630021	744630116	RELHCLFLRVSISICILLIVSGMVAACVTWVL	89	-
Chr3B	744648382	744648435	RVFGPSDPVDGHGEGGPR	82	-
Chr3B	744686537	744686611	KVELPMLESHLWGEKSDCSHDNDQE	148	-
Chr3B	748579378	748579416	ALVDTAGSVAMKR	88	+
Chr3B	751119712	751119765	KAPLSPLPAETRLVNMAQ	129	-
Chr3B	751392312	751392353	KYGQMTRPDYSTSL	105	-
Chr3B	752138118	752138180	RSNWPIAFSIAMIETVMWVGA	104	-
Chr3B	752501408	752501443	KVEYNEDGFVCA	94	-
Chr3B	752911009	752911083	KNAFHLQGQSLYVNHVDDDSHTMPA	196	-
Chr3B	753903226	753903258	RLQNAIAVAVT	79	-
Chr3B	764124678	764124749	VHWLAIGICSVVGLVPFLTMFIAK	120	+
Chr3B	765487783	765487902	RRPPPSCVVFLLMIVFAAMVLPLLNFGAEDEEQSCCMKGM	201	-
Chr3B	772000941	772000985	RTIAKNAETMAESLE	106	-
Chr3B	780950890	780950925	WISHENIDLGMR	95	+
Chr3B	781213597	781213671	ATHCSFLSIGAVPSMFPQGAAPMLK	186	+
Chr3B	784511146	784511172	AMMYQVCWR	83	+
Chr3B	790038647	790038706	KLIYLVEGDLNTVDGSESIK	91	+
Chr3B	796732867	796732986	KRLALQLEQIIVMKEAFTEQMTSCLDLLEISCEMEGDLVN	191	-
Chr3B	798795005	798795070	KVNYKSDLLLNEPKLDRHVVMN	106	-
Chr3B	799565543	799565632	AAALDSGTGRIDAGAAVRQLMSASHSSSMK	134	+
Chr3B	802581831	802581920	ELGAMYYLMIMNLGHNMLSGAIPDELAGAK	145	+
Chr3B	812279539	812279595	SVAGVTIGSDGNLVLLDGR	84	+
Chr3B	818712171	818712200	WGPETESIVK	80	+
Chr3B	818900142	818900189	RKKLDAIEHAFQTPST	118	-
Chr3B	820352396	820352494	KPVMKADMLINAPKLDLHVIGNGHLYNLGECIG	166	-
Chr3B	820363541	820363618	KMPPPDPLTNMDETPFHNSNNEMREA	125	-
Chr3B	823291365	823291433	RRVASSIQGAVLVLDESSSVDRV	100	-
Chr3B	825814681	825814716	IVSMVGLEGVGK	89	+
Chr3B	826555191	826555229	WCTMACGGVFCFR	101	+
Chr3B	829369412	829369465	KPILGATFMANLLENAER	131	-
Chr3B	830614457	830614534	KAESYAYKLEWAASHGEEDLISIDID	124	-
Chr3B	831765029	831765109	RHEGVPFQDLSIYQALSPPETAAGPAG	131	-
Chr3B	834007045	834007086	RLADDKCNILEVLD	101	-
Chr3B	835131554	835131613	RLNSISDPLEVVNVGQLSLV	90	-
Chr3B	835878023	835878082	GASDENTCASALTSAPPPKR	89	+
Chr3B	836743652	836743690	KINEVSSQIFDVG	93	-
Chr3B	840707142	840707192	KSKCLKLAVESPCGPHA	125	-
Chr3B	841201446	841201478	RIPTDENSDAK	83	-
Chr3B	841495148	841495249	KESIDTFDRMAAIYMPSENFINVHTSLAPAAEIL	169	-
Chr3B	844072731	844072790	TPLMLAATHGHIDCALALLR	92	+
Chr3B	846846963	846846995	THTEVGILAPR	78	+
Chr3B	846852479	846852532	TNVACYSIKPAGGVMPPR	89	+
Chr3B	847233166	847233225	APMGWGHGSSSSLFFSTHQR	95	+
Chr3B	851360915	851360989	KSEDSAGTTPIGDVQVAFSGDASIG	113	-
Chr3B	851570196	851570255	KAQSSLPEEVNILIDAWYDD	103	-
Chr3B	851573853	851573921	KTSPMPPTDEVVMDADKNAPAEG	107	-
Chr3D	2150310	2150372	KISSEQIEPVVDASGPNMFGF	154	-
Chr3D	3978135	3978176	KAGESSQASQAFSL	84	-
Chr3D	4379086	4379154	GLPLAIVTMAGLVASNPNTLSKK	166	+
Chr3D	4991534	4991599	LISTNLATDVYELPPSPTTLVR	101	+
Chr3D	6148020	6148073	KSDSLLEPANQYPEYGVA	132	-
Chr3D	6728648	6728776	THLFAVTAICVGDVNPYAQVHDLYKFVVADSALAGESVMAGLK	206	-
Chr3D	9070073	9070123	SEGIPSQSHVVRAASGK	120	+
Chr3D	9386480	9386542	KPVLPTSLEVDIVQVDDLGEM	100	-
Chr3D	15355582	15355626	SQLSGPIPYAVGQLK	108	+
Chr3D	26284754	26284786	FPKVSFNDLAR	80	+
Chr3D	33339193	33339225	KPFFAAPSGVE	81	-
Chr3D	43912612	43912647	KPGLAVYAESIL	84	-
Chr3D	48533193	48533264	KYCWYVGSVHVIFLITIGVLILMK	118	-
Chr3D	51180873	51180905	KAETYKIPAPK	78	+
Chr3D	56792350	56792400	RMTPRINTFPHSCLLGL	110	-
Chr3D	57464104	57464178	DEGFNSSIESAKAIALDMGIEPQFR	120	+
Chr3D	85444637	85444711	ACYRQAAAHMLLKVPSSLPVEDLDS	118	+
Chr3D	86371066	86371131	AMGFDNTTRIYLASGKLFGGER	106	+
Chr3D	116591815	116591847	SLATNQSVAIK	78	+
Chr3D	127526103	127526210	KGQPRFGGLVSIAQPTLGVHGMVAIGAEVIAKAASI	169	-
Chr3D	129082024	129082092	RYEPDKHNMLHYSVASVVIEEIY	114	-
Chr3D	129082039	129082092	KHNMLHYSVASVVIEEIY	87	-
Chr3D	138502158	138502193	TPWVNSTDHPSK	87	+
Chr3D	138583614	138583670	KSLSQIIQQASSNIDAAVY	133	-
Chr3D	156167284	156167331	IVLAQVFGASLPEQWR	120	+
Chr3D	175499385	175499468	KEWDIINQVDSETVQFNDYNRVASELLI	134	-
Chr3D	188399820	188399885	AGDTELRSVVEKIMSHYDDIFK	166	+
Chr3D	212502900	212502932	TVDGQVMPTFR	86	+
Chr3D	235055564	235055671	RDIMCSGDTVLLTPFMDFGDSLCLSLILKIGTQVDV	171	-
Chr3D	275752721	275752825	KQLLEMMGHRSHIDNSVELIGNLLFGSAGGPMVLK	169	+
Chr3D	298832344	298832391	KKDGAGKPENVDQVAK	115	+
Chr3D	311520202	311520258	QLVIHYQHTLIISTMVLTK	90	+
Chr3D	311628650	311628685	HVGESGNRLKEK	83	+
Chr3D	343929259	343929291	KGTFMQSIHLG	84	-
Chr3D	354184014	354184073	DVATSGLLGVIGMIRDGKAR	146	+
Chr3D	360426432	360426485	KATFQDNGYILQFFYEIS	90	-
Chr3D	367098044	367098115	RGMMAMAAISPFQGELCDPPTNSK	121	-
Chr3D	367220178	367220285	RAGETPANLNAGENVSQIGDHAAGTSSFDSQFCNPK	175	+
Chr3D	372731483	372731518	KDITIAAQQLLG	86	-
Chr3D	397428965	397429054	TPLQVRKIQVQEEGAYVEMAGVVVVFDFDK	225	+
Chr3D	399513523	399513579	VSEIDVNLEPAVTENGPSR	89	+
Chr3D	407022951	407023019	HHAPSTIFLDEIDAIISQRGEAR	109	+
Chr3D	419614955	419615044	KPGRMEELIEGDAGIRVALLHSNPRSPLEN	141	-
Chr3D	419851994	419852071	NILGAGGFGKVYKGILPTSQLEVAVK	182	+
Chr3D	427048864	427048905	GDDNMPAASVIVER	104	+
Chr3D	430573572	430573613	CAVVLLIPSVLAIR	98	+
Chr3D	453948596	453948646	SLATGQAVAIKMINKDK	122	+
Chr3D	489112693	489112734	GSQDAGGSCELAAK	98	+
Chr3D	497430328	497430390	RHCVCNLFDNFSPLGLPCGSS	163	-
Chr3D	520032565	520032624	HEPKVKADGNPLASQSQALR	93	-
Chr3D	545962244	545962300	KDEFLWLNLLVVDCLAITK	92	+
Chr3D	547135722	547135760	KVQMVKPLISKDM	94	-
Chr3D	570480188	570480235	KESYNVFEEEPIDDGM	118	-
Chr3D	576100101	576100169	KTQDKITESDMSQSFLVRVTSMN	110	-
Chr3D	580310905	580310961	NSGIGLILDIGNDQLSNFA	87	+
Chr3D	583070451	583070513	REDVDRSLSRVISSLAEISAM	93	-
Chr3D	585209716	585209754	KRLSSVLNDVFTG	92	-
Chr3D	585446855	585446902	RLHHKGAAGNSDKPTV	116	-
Chr3D	591530257	591530292	KVAIEMGDPLQG	89	-
Chr3D	593364120	593364158	EKVSEETINSDPR	93	+
Chr3D	602125977	602126018	KSQTMSKMTSTFQN	107	-
Chr3D	613188141	613188257	VAFIAFLISDTLAMCLSFCVAFICIIARWEDYEILINYR	194	+
Chr3D	613400669	613400713	KSLNYLSIDDDNPDA	103	-
Chr3D	616985201	616985260	RAIIITSRGLMLVDLAEQVA	92	-
Chr4A	3132202	3132252	LGTGTNMHPSAALFGSR	120	+
Chr4A	4568812	4568874	KEFVVPTYINAAQKLMKSPPI	163	-
Chr4A	4768328	4768375	KHPKALGLQPRLIELR	112	-
Chr4A	5628112	5628147	KACWDKISAGGS	91	-
Chr4A	5702179	5702262	KHYCEGAGASVLVSVLSPLEPDVAALDG	131	-
Chr4A	11311419	11311496	LGGQYPKKGAHAVANLALQCICNDAK	194	+
Chr4A	12552175	12552261	RLHSSLSEKFSGTGFTVILGNALIHMYAK	214	+
Chr4A	13362766	13362843	SLISILSNMSLHELTGALCNFIKSIK	121	+
Chr4A	15668889	15668966	SPGAHALSSSNMDFTKPALKMNGVGK	193	+
Chr4A	17148116	17148211	RSFQSELLSTMKAVATEWTAEVQSETLLREAT	150	-
Chr4A	17999700	17999771	KHLMQKTPINSIKDTLQTIISNGI	113	-
Chr4A	27586825	27586917	DETDVGEVKLAITTLSSFLEMARPIWCSAMK	155	+
Chr4A	28614559	28614609	KDQSMVVHDGGAEKDTK	128	-
Chr4A	35167690	35167755	RTANPYSQIYLISGQELNYVDG	106	-
Chr4A	38609295	38609342	KQSDLVAYNPLDDNTK	115	-
Chr4A	46283655	46283711	KGMKYSPIDNLFRAIQGSA	141	-
Chr4A	57795026	57795106	DGILGCGPEPGDGALGDGGKQPVELRK	125	+
Chr4A	72268114	72268197	KTGGNQQEEGASSSSGNCEPKAETTDAR	191	-
Chr4A	82370201	82370254	MMVAPGFHVYVAGAGVVK	84	+
Chr4A	93511369	93511407	KIPVQTVIWVMNR	100	+
Chr4A	115835835	115835930	RAPKLDFIDLFTCINVIPTGDIFNGDFVKKVE	235	-
Chr4A	137956140	137956199	KVLIGGSLEATQEVSSGAPR	139	+
Chr4A	144386448	144386498	TLRHSRVAGLGLGHGGR	116	+
Chr4A	164219104	164219142	NSVNQGQGAPQRR	99	+
Chr4A	164420150	164420230	RDLTSAHSGSNMYVGSFINGTLGDVDV	129	-
Chr4A	169855448	169855495	KTDLMVACLIGTIDMA	120	-
Chr4A	176637189	176637263	YIQQSFDTGTLHLIGLLSDGGVHSR	117	+
Chr4A	178149194	178149232	KLEATAFGQGLCT	95	-
Chr4A	186422153	186422215	WPDAMAVYGAAVKRGVVVSLK	99	+
Chr4A	187140021	187140092	KPRGSGMNLLLEPCSLWSAAASWI	114	-
Chr4A	216076889	216076948	RGIYGMAGTVVITTESPPLS	146	-
Chr4A	251048066	251048107	SDSGSQSVSAGALK	92	+
Chr4A	293592079	293592141	ELGVPVIADEVYAHMVFGASK	100	+
Chr4A	293594971	293595042	KGALEGVSSELQTVNESASAAEVQ	104	-
Chr4A	330779544	330779627	SISTVAQGLVIAGDIPSASTGSGGHGAR	124	+
Chr4A	339708450	339708533	KTISRLLILSISMGYGVVRPTLGGLTSK	128	+
Chr4A	437217698	437217868	ASASGAIAELIE----------------------------NGYAPPDWVALLQVVVK	96	+
Chr4A	439870027	439870101	NSTNDNYDAPSAVMRSASTPVNDSR	113	+
Chr4A	445786100	445786198	RTLMLDTLNSLRSLSPLPDEIMQSWSLSLSYLN	151	-
Chr4A	461965509	461965631	IVVDESSAPQQDHTVAAAPSEGDSRVVDQHLNTSDGGFPVK	195	+
Chr4A	461968643	461968723	MAADCALQVKAFSSPAAQFIWPSTERK	135	+
Chr4A	475854665	475854727	RNHTMVRPDVQDIALDFNIER	107	+
Chr4A	477003344	477003475	KNPKALIWTTERSVGRSLAVYLQGHSFVPEPLYIGVNPITQGQA	329	-
Chr4A	477326704	477326781	KYYDNEFTSPTQLDLPALNNDGSGAT	124	-
Chr4A	477974781	477974810	RMEKMQEWAE	79	-
Chr4A	491574882	491574917	AGAIEEAIGLIK	82	+
Chr4A	497731483	497731551	ANNMVDTYDFSWQPESGGKEPIK	176	+
Chr4A	498026940	498026984	ENTTPHASGNITFER	107	+
Chr4A	500672296	500672367	RVSALESKLDALAEAGSSNEGGEA	101	-
Chr4A	505183228	505183260	KVGGISGGNEL	78	-
Chr4A	521386469	521386576	LLPETLENGQAELLMERAAQNGSFTTQAAESTNEQK	168	+
Chr4A	530298196	530298318	GICDGLLFLHRIPITHMDLKPQNILLDNNMILKIADFGLSR	195	+
Chr4A	530724121	530724180	VRVEPVHVMKLHMGETDWQT	153	-
Chr4A	530724262	530724360	KLLSVIYLGDICPLAGDVIKLESVDHMHKLVLM	160	-
Chr4A	538138377	538138418	ENIIGTVHSGTMYK	107	+
Chr4A	539068916	539069014	AVVASFPAITSVQQVTRCPAPPIHLNSRNTEFR	159	+
Chr4A	551462461	551462547	NAGSAAEQACMKQPQAPSRVPSLEMSLGR	136	+
Chr4A	573134628	573134696	RPVSGDATNEPPQPMAACLSAQM	111	-
Chr4A	573319780	573319839	ADDPDVAELSPALEPHGTMR	93	+
Chr4A	582062519	582062605	FQDLVWFSSQANGTAIGMSAGFVGQAEAR	141	+
Chr4A	588342220	588342249	MHGTTFPAEK	78	+
Chr4A	593201797	593201850	RILAFDKMGEMEGAAAAK	84	-
Chr4A	594626536	594626574	LDPAGDCVNVNLK	90	+
Chr4A	594790734	594790802	KTDQSWRALNTVSDAMLDLARIS	108	-
Chr4A	601049398	601049439	KPAEGAAAAHDRIQ	96	-
Chr4A	603987059	603987178	MVTVFSAPNYCGEFDNAGALMCVDDDLTCSFQILKPADNR	199	+
Chr4A	607440537	607440605	SELGSEVGITIVTPGWIESEMSK	105	+
Chr4A	612440580	612440657	RQAVASFHEFLNDEQGDYMLHAPMTI	132	-
Chr4A	612891815	612891907	RQPMRDFLEMAEQFDSHDAYAKVMVTWTVVN	159	-
Chr4A	612960725	612960775	KEHLMNFVQWASHLDGS	87	-
Chr4A	617109713	617109769	RLGSFHAPTRARSLGAAPA	83	-
Chr4A	619036114	619036191	KHLPDAVAVASQSMCGISFPFGAGGR	125	-
Chr4A	623393680	623393745	AVVSNASMWDTLGLLPPDAVPR	103	+
Chr4A	625474399	625474500	KHANDLLAKVEEAVLATTKGDGGDGDNGYSVLGV	106	-
Chr4A	625780595	625780627	KVNDYSPFRPH	82	-
Chr4A	625802701	625802781	KESIMYEDEHETGKELSDAVQLCYSLM	132	-
Chr4A	626463447	626463554	RAMLDAFGEPMWESTDLAQGAAGIVWVFDVGSLALG	173	-
Chr4A	632551519	632551602	ALVALSSETSSARIIIKSNNNVIHSLTR	124	+
Chr4A	638643013	638643045	TGFAGGLNYYR	78	+
Chr4A	658501710	658501748	HIQAKPTTDTTTR	97	+
Chr4A	673325532	673325594	RPLPHSPRAYQRSLLAPSTAM	97	-
Chr4A	676231548	676231643	RMQDEVISHGEPLGALMESGLMPMEAEALVQK	151	+
Chr4A	688419371	688419451	GDIDAQTTESCGNTVDWNITSAFVRPR	131	+
Chr4A	689984627	689984683	IVLMLGAVPALLTYYWRMK	94	+
Chr4A	701388205	701388261	KRFVSAEMDSFGTGDVNSA	132	-
Chr4A	706371597	706371635	MDLSPLLADQEGR	94	+
Chr4A	715425360	715425392	KYMADLLPSDL	80	-
Chr4A	720504593	720504679	QELINLIDVHATNSPAQVVCVIGMGGLGK	213	+
Chr4A	734334258	734334296	KYTMLEDPDVLVK	95	+
Chr4A	741964441	741964557	DQPHVVEEAKRLLLLGMACTSLNPSSRPSMTDVLQVINK	290	+
Chr4A	745357266	745357304	KQVRFQSVCEPTL	101	-
Chr4A	745649318	745649368	LRHLDWYDYGTYDSNRK	88	+
Chr4A	748521532	748521591	RALLGCEEAVSAPIYPIKGQ	146	-
Chr4A	748521841	748521924	KHESLVSSLALAVPHEVTKGACVKDVVD	130	-
Chr4B	15684631	15684672	DALVAVLGYLYTGR	99	+
Chr4B	19814157	19814255	QLVELLFPLTSPIRTVPNWTVEGIIAHAKRPSK	160	+
Chr4B	39878233	39878268	RSVVEAIGFDGI	86	-
Chr4B	49405234	49405278	MDKASVLGDAIKYVK	107	+
Chr4B	50796227	50796286	RTGLHPTAFTIFNMPELGAI	99	-
Chr4B	54837382	54837489	TQLSVSAAPMASPDLSSASTSPIHEKLMLSPLKLSR	163	+
Chr4B	61708633	61708671	KKGCSRCVMLATG	100	-
Chr4B	73642740	73642814	WGEKFFLLYTPFWLTLCLGVVVPFK	121	+
Chr4B	74419010	74419066	KVVRNNLNASLCAPLEGTI	90	-
Chr4B	78136469	78136525	KMYAQATRASVSQDGVLDM	91	-
Chr4B	78786146	78786370	QKGLTSDMIFKIPFLISYISSIMTLMEGDVIL-------------------------------TGTPPDGVGPVR	171	+
Chr4B	81061501	81061554	SAGIAVKMVTGDNINTAK	124	+
Chr4B	81646981	81647043	KILPVLPLQISTPYCGPNAVL	99	-
Chr4B	85027215	85027331	NPNRPVASFIFAGPTGVGKSELAKALATSYYGSEEAMVR	189	+
Chr4B	96300228	96300341	KCDLLVMASRNAHEHIHEPKYPPMTHPNLLADYLFKID	193	-
Chr4B	97761833	97761937	RFPAWVGDMTGLVYLSIGCNNYDQGEMPPSIGNLK	183	+
Chr4B	98335798	98335890	EPGSIIGVGVLKMMEATQDDLETFMEELNSK	230	+
Chr4B	98651862	98651906	KGFHLSLSRSGVNAQ	105	-
Chr4B	98652369	98652434	RLLHYKSLDLVTQSAKGFIALS	104	-
Chr4B	108147230	108147364	RSIASFYNPARAATIAPAIPAAADSGTDGDYPSFSFGDYMEVYIK	130	+
Chr4B	108434568	108434690	KPPPLPKLMLGDGGPREEVAYPMHTGFVHDWTVFFLDSFNY	212	-
Chr4B	108455047	108455097	KICEDQTKEGMLSTLLK	127	-
Chr4B	113778754	113778840	MENGGSIGGVKLEQQMGQLDQNGPAQMMR	135	+
Chr4B	119382165	119382239	VPTDIDLPAIDSDKTIMVTFKHDDK	183	+
Chr4B	125247715	125247792	KHDIEAIIGNQIMGDHISNGFTADTR	195	+
Chr4B	125586200	125586283	FASPGWCTALPISPEMETQLLFLMNNVK	141	+
Chr4B	134255827	134255880	KATVVKADTLYDAHPIVT	84	-
Chr4B	135933039	135933095	IGLDVDAGVVNTMLHAYAK	91	+
Chr4B	142740706	142740789	REFNQMQLGQGEAFASEFLLLQCCNSAW	134	-
Chr4B	145523024	145523077	GIAADGYVGNALVDMYAK	83	+
Chr4B	152124508	152124759	HASRRPASPPMIHLYLTHIMAP----------------------------------------------PWLVCVSSSLACPGVR	130	+
Chr4B	185003750	185003794	KKNMCKINLLTVLAA	113	-
Chr4B	185975958	185976035	NAVRMISVENTLSGQEISSAAVVYDK	123	+
Chr4B	322240055	322240180	GLAGSAVDYMVCLLSDNFMPTYDGPSNFANNLIGHRLYYGFR	210	+
Chr4B	344633406	344633441	VYITSLESLAKK	86	+
Chr4B	369275205	369275285	RQTGGTGVGASLTSAWGKAKLFYLLSG	121	-
Chr4B	382918236	382918343	RVDPWLGGGGGSGPEWDLMGFHFELPLDYMYVRLLA	141	-
Chr4B	399142358	399142429	EASAYGDQYRIQQVLSDFLLSMVR	116	+
Chr4B	403954120	403954179	DGVDGSDEAAMAANVIKFCR	96	+
Chr4B	406235983	406236075	KAYMDVLASILLHNKEVGLEDMLQHVWMGYW	157	-
Chr4B	406570250	406570372	KGPVLYDSGSMNTQKVLYNLGELGQMFITNNGEATANFSYA	305	-
Chr4B	427229888	427229920	KKEKPHALLNR	79	+
Chr4B	428113336	428113413	FAMREELGGDGDQMDQVFLQLSSMAR	95	+
Chr4B	430803415	430803498	QEIVRLLKEDGEVVAMTGDGVNDAPALK	131	+
Chr4B	433455548	433455607	EENSADTLSMRLANDATFVR	93	+
Chr4B	445512026	445512055	RVSEPLICPM	83	-
Chr4B	450526109	450526222	RVYVCECAVTTRVVEMLSALLGAVTDMGGHGNSLPKAK	187	-
Chr4B	452247059	452247130	GLNLVLVDLDAANLHEVSGTIMSR	110	+
Chr4B	457043286	457043345	KHLLLPLSGTPYCSSPIPLV	93	-
Chr4B	468272550	468272633	VVADELQVIDPEGAMCLVVQQTHYMPKR	140	+
Chr4B	476370398	476370475	EFVGLQCTQPDAGTMASVLPAMGNAK	189	+
Chr4B	484733261	484733293	LNSMLKPMGPK	79	+
Chr4B	493362423	493362458	KPPINYSKGRLQ	91	-
Chr4B	516313841	516313879	KLILTYTHGTALG	96	-
Chr4B	518491468	518491536	KDLDELLSAPIEVPSAMMSVCGF	109	-
Chr4B	521522966	521523031	KPGGPIDHIHIDINEDGTTPIL	158	-
Chr4B	521608667	521608804	KGGDSVGAIDECADSTGDVTEGGSRDVATDQEDEEACFGGGTFLYE	213	-
Chr4B	524082585	524082692	RLTQSSLLTALSEFCKHSSLSAVSFPGPVADPGAVA	245	-
Chr4B	531395717	531395749	EEDEQEADAPK	82	+
Chr4B	533856840	533856905	KVYNSNTFYIASDVRVIMIGPV	106	-
Chr4B	557250143	557250262	KEAEKTSLISCGQPIIDHTNASSPESAESYANLCGNLIDH	192	-
Chr4B	562769204	562769260	AVERFNHSTDAKVLFGSIK	91	+
Chr4B	563330585	563330620	KQLIAMVLERDT	85	-
Chr4B	567667046	567667081	ALKPVPVIVRCR	87	+
Chr4B	569190010	569190078	RPSTPRATAGFSQPPPPSPHDAR	99	-
Chr4B	577274073	577274129	HFCLCNFVLTSTSMHVRSR	143	+
Chr4B	580221196	580221258	VVGVVTLCTPNGYGDLMLNLK	98	+
Chr4B	583575887	583575931	KAATLGSIGGGIIAV	100	-
Chr4B	586916771	586916821	VLVVLRSECEPMMDLFR	83	+
Chr4B	602115034	602115132	RPVSIQVTHANSTGRGAGAVPHARPASVTPEGL	152	-
Chr4B	612008076	612008174	KTLPKHLSASFFTLEPPVGSPEVIEIPLISSLG	153	-
Chr4B	628802317	628802388	SAVELLPELWKLADFPPEVLSSYR	114	+
Chr4B	635697846	635697896	APADAMIGMLQVKGDRR	84	+
Chr4B	640223580	640223642	GSGEGEKTEQNEGDPLPGTAR	150	+
Chr4B	640571575	640571622	VEEAVLSREVYGVEFK	114	+
Chr4B	643507917	643507979	KAGPDSTCSKLLGGMTNSLID	155	-
Chr4B	643914253	643914309	ISVTDPLLAQTLWDSGINR	92	+
Chr4B	647655533	647655583	FLSLGLPLHLLINNAGK	114	+
Chr4B	648790167	648790199	RVAQEVQMNIV	83	-
Chr4B	651628465	651628524	QAPPATDKNDARPSNSSKHK	89	+
Chr4B	652150313	652150369	NGAKHVGLVPSGNDVSSNK	131	+
Chr4B	652798961	652799020	RNANIIEAGEEEHITIVEHL	91	-
Chr4B	659638130	659638162	KEKEVPEPLKT	78	-
Chr4B	660789719	660789799	MPLSNSTSSVPAVTVPAAEELLSQGLR	122	+
Chr4B	662499636	662499692	EPPVPLSSHDISVLTKDMK	90	+
Chr4B	671001474	671001560	RKCSELMSMLHGTGWEPVLVLTPTRSAAM	146	-
Chr4D	1181224	1181256	HSMLRPRNVLK	82	+
Chr4D	1298971	1299039	RPQEEQDGAEPNKPEGPETPTQK	105	+
Chr4D	2275549	2275581	KVCSMALTAVE	82	-
Chr4D	4869878	4869940	KDIGIRNGREIVDDADSIIPT	95	-
Chr4D	5682140	5682214	AYCLLLVPLRSTQGVGESQDLEAPR	118	+
Chr4D	6113531	6113587	MEFDDEEDAWTFYNLYAHR	155	+
Chr4D	6114968	6115045	TLFLRFQQEVIGASVSTLEVAEEDGR	123	+
Chr4D	6608375	6608572	LEGLAYSHGAFSS------------------------------------YEPELFPGLIYRMKQPK	102	+
Chr4D	7574919	7574990	RAPSLVADRNKVGFEIPSSVLEVA	111	-
Chr4D	8891558	8891629	MLPELTAAAMELGQVLGYTPPATK	111	+
Chr4D	9838507	9838593	DQSMAGVAAHAQLLPDDILACVLRCLEPR	138	+
Chr4D	11112263	11112307	KTTVGAGLGRAATIA	100	-
Chr4D	12807058	12807087	QFSVMNRFKK	77	+
Chr4D	12845970	12846005	FTEDEALFLPTK	87	+
Chr4D	13093228	13093302	KILSAMDLKQGLNDEELVSIYQQLE	116	-
Chr4D	16345103	16345177	KIGGEYLNMIDQFSDFEGPTTDVYT	126	-
Chr4D	16999575	16999610	KPAAGPLFPSPL	85	-
Chr4D	18179492	18179530	KTDAAALASSPHH	87	-
Chr4D	19813772	19813819	RALEPPVPSNSQTLMQ	120	-
Chr4D	20094204	20094287	KYGAATGACPSSQSALLTAAIVRTAVGA	124	-
Chr4D	29671458	29671574	RISMSCLFYLFVMACDTPDNGPLGRHSMRQVLPVPAFPL	204	-
Chr4D	33382437	33382502	KISVSPPQPLAFDLVTALNEHF	105	-
Chr4D	36258159	36258197	RFQTSGRGRGVVS	93	-
Chr4D	48031483	48031659	KLDEPSIYGE-------------------------------HNWLMAGSLGVVSISPVS	96	-
Chr4D	48288094	48288198	KYTAAVLEGYRVIEARLLPHLPEVLSAWDGEGQIE	174	-
Chr4D	50384175	50384228	HLAMAGFSCSAIFSSLLR	127	+
Chr4D	50878106	50878213	KVLISGLDSASELATTYSGALQGQGDQVVPKASTVK	248	-
Chr4D	52124946	52124981	KVQQGVAAGCNN	88	-
Chr4D	85722369	85722473	SCLPKNLFPVDADQDQEAFCSDKENSTPVSCVAQK	171	+
Chr4D	94589712	94589771	LAVAFALMNSIPGSVIHVIK	93	+
Chr4D	127387122	127387184	GVPVSLSIGGYGTGYSLPSNR	147	+
Chr4D	220685746	220685799	RPLGREDGCSEGGGLDPV	84	-
Chr4D	223843460	223843504	RTPDGFVASRSHYLK	115	+
Chr4D	235751715	235751783	RKWVCRISLSVLISQHDSPVIET	117	-
Chr4D	241337837	241337950	RSNGGQQLDPPAVWLSLHIAMATLFLRSGILIQPYSKT	188	-
Chr4D	270852761	270852796	KAFGAFLGTLTR	84	+
Chr4D	298834360	298834413	RKPDIAALEALQEPSMAK	84	-
Chr4D	301135000	301135032	KQIEDFSDPLE	84	-
Chr4D	301295082	301295186	KPVFIEEDSSGEEGSDNDLEASAQGYVLQMLSAGR	110	-
Chr4D	302952138	302952239	GDNNTNGLASPSVISDGEDEQEESGASDGVNSSR	150	+
Chr4D	309744138	309744209	RIAEAAVVVFLSFLHLLTAVLSTM	110	-
Chr4D	310339382	310339513	KMNCAPVQTRNAAAAAALPKDTFEKLQPREMCLMGQGHADTLEV	329	-
Chr4D	323769906	323769971	VIDSLVNAAASLAAGTIACQVV	95	-
Chr4D	324368340	324368399	EGAGGSDEAALANDIMRFCR	147	+
Chr4D	327528141	327528218	TLMFVHIAPEPDAIGESISTLKFADR	163	+
Chr4D	329456463	329456564	KWTEVINQILNALFTIMCLYQHPRIFHHLVLLLR	265	+
Chr4D	335156113	335156217	RGDPPPRSAAEPHSMFLSLPKTAYMAGQNDSEQTH	173	-
Chr4D	336335394	336335444	RQIPEHGNLLNGMSLVK	83	-
Chr4D	336955489	336955536	RYKYPYTLTPDLQTAT	123	-
Chr4D	337626963	337627013	KACHIPGKYKLLDTSLG	127	-
Chr4D	361994368	361994469	LRGGQVDEEAAATAMDAVDGVLRWLGPMAHDTLR	162	+
Chr4D	362716429	362716530	KPTTEFSAEDYSFLMATNLESAYHLCQLAHPLLK	227	+
Chr4D	380077443	380077496	DLDLGQNVEGNTSYEEAK	129	+
Chr4D	394795823	394795861	RVGSTYERNAIPK	94	+
Chr4D	417489721	417489789	KGSASIMMSNYTSILELLLSVGE	106	-
Chr4D	427303061	427303120	DEDNRQEMNNHSNVQQGFGR	94	+
Chr4D	429312433	429312474	DLAVTLLYCGIEVK	104	+
Chr4D	433842959	433843033	RPSEPMALVGVALFVPPVAGALFMA	114	-
Chr4D	443953105	443953167	AQATHNLDPDTNPMLVETDSR	156	+
Chr4D	455453668	455453736	LDAQTLNLVVQTLSKNEMSARAR	164	+
Chr4D	455946213	455946269	YEEVKGAGNNADALAGFAR	131	+
Chr4D	467760944	467761030	RLSQVDKEENSSMSKWLLEWGVDASMLDV	139	-
Chr4D	468635882	468635911	MHACMEQNQK	78	+
Chr4D	470287658	470287705	KRAVQQQLLESKQAEV	113	-
Chr4D	473892541	473892585	KLKLTIDMIQYYTAK	113	+
Chr4D	476077497	476077523	RMYSDYFFC	82	-
Chr4D	479505444	479505488	NCFGPLHFGLGFAYK	118	+
Chr4D	480117408	480117455	QENAEEVGAWNCQGLK	118	+
Chr4D	481184685	481184726	YGLSMGAKAAPIVR	102	+
Chr4D	484741208	484741273	APETTTTADKAVLLNFEDGQGK	157	+
Chr4D	486255242	486255301	MVDLLLQWRPALGSDLDINK	99	+
Chr4D	486721656	486721712	RDATPANLIMNLVTPAGGM	90	-
Chr4D	488745654	488745698	KVYDITSGLLSLKDT	102	-
Chr4D	490686827	490686880	RIVPPTNTTTLQEDQPVT	129	-
Chr4D	493995748	493995828	AGELSAAAYLDGAAGFTAPISFDQLAR	119	+
Chr4D	497255486	497255542	KQMLVLGDDGGAFAEAMAG	134	-
Chr4D	497975073	497975105	RCAMVAEVAHV	80	-
Chr4D	498592669	498592737	QTQPSRGVSSSSTAVPLLTPRPR	101	+
Chr4D	498975077	498975211	ICSCAVSVPLFPNISWLVHRAGETVASMPSSSAVASNMKDDEYAR	161	+
Chr4D	499532022	499532105	RPVSNGPLYNNNGVDLSSDGLVYVAPVA	126	-
Chr4D	503926158	503926196	RHPIVVCAPDAQG	97	-
Chr4D	509269916	509270038	RRPGMPPALLLALHGVDEQHMPAPSVPPPQTPMEPMEYLSR	196	+
Chr4D	510382370	510382438	KLCADMADLIAAQIGVMPHTMPV	115	-
Chr4D	510833576	510833662	ALASFMFNTEDAVVRIDMSEYMEKHSVSR	142	+
Chr5A	625581	625661	MSTSPDILCGLCPQPFKLFLETVVNMK	133	+
Chr5A	7579896	7579955	LDMITEEDLSSMAYLRATIK	95	+
Chr5A	10932190	10932270	TSRSACDTPYSRTSPSNIFGLDSAATR	126	+
Chr5A	18910996	18911037	KLQNHAALEAEAAR	100	+
Chr5A	21164248	21164370	NSEMEKSMLIQLWMANGFIQEEGMMDLEQKGEFVFNELVWR	205	+
Chr5A	39819970	39820056	KYLLLLATLVASITYTAGFNPPGGVWQQK	209	+
Chr5A	40561776	40561841	NSLVEVNQSGLLMETMIDITPK	104	+
Chr5A	42780486	42780548	AVVIFGMSSCCMCHTMTSLLR	105	+
Chr5A	61505611	61505670	RLAYFVDPKANMAEAAAIAR	92	-
Chr5A	70661177	70661242	RGDVYAVVGSAAFRGVTWLRGQ	105	-
Chr5A	88410027	88410116	TVFHTVLILAFLLPFVFILTAVMTLEGFNK	143	+
Chr5A	98943885	98943971	RITSLPEMEVYAPQKDALTEFPGSQIVPK	145	+
Chr5A	122487799	122487840	RDLVTVPEMVAEQV	105	-
Chr5A	140947854	140947904	RLEGIEGDMKGNCNELA	83	-
Chr5A	142311605	142311664	KILWETGALQDEADVRGINY	149	-
Chr5A	144811260	144811340	RDVDTDFIIGLDAKNNLVAQTIAEMAA	124	-
Chr5A	144897820	144897864	KKVIEALLPEPLDEM	107	-
Chr5A	230731592	230731630	RHCTVPTPPAAAV	89	-
Chr5A	231257836	231257868	APPPSEAKVMK	80	+
Chr5A	235212094	235212150	LAGNNMVPSGVEADVVPSR	135	+
Chr5A	264305691	264305819	RVATDSREYQMDAVHESANSADRQLEDSHPAAPGASASGDVES	149	-
Chr5A	278430022	278430096	RLVEAVVAADPNDFLSEQPPSPPRR	116	-
Chr5A	294802755	294802871	GSESHFPSIVAYLTNMEESLRGLLVGSLQDMQQRQQWHK	296	+
Chr5A	323209414	323209470	EAGVDLTSDDDFFSGPTLK	131	+
Chr5A	330678098	330678172	EHLMGVSVGLLSTMNHNLAYNLSWK	178	+
Chr5A	333878966	333879007	SIGWKQFLSLMEQK	111	+
Chr5A	354682499	354682555	RMIGYVDVIGPPFVPDTAA	91	-
Chr5A	356841376	356841432	RSSALGASAFREKLHGLAA	83	-
Chr5A	356851058	356851165	RHFMTIESPINSASTNGVHIRCGVMVLDPNLNSISV	177	-
Chr5A	356852659	356852721	KKLQFVDSAQSVLMDGGLLVK	97	-
Chr5A	356855422	356855505	KVTDMLLGEVIATAFSPLCDNMSRPQEE	141	-
Chr5A	365267513	365267614	RVNFHTEGDSGAVGAHGSHQYSIDEIKLELPSLG	168	-
Chr5A	371306303	371306383	FDPDKHFALFQIPDPSKPSGTVASVVK	126	+
Chr5A	404449837	404449875	REELAGSRTHGDG	91	-
Chr5A	406598291	406598395	RYGGPLAFAAGFAMTTILVLGLSLFQTSNSIVADI	167	-
Chr5A	408998155	408998217	ISPELNLSIQYKPFDQNPLYK	158	+
Chr5A	415572791	415572859	GTPALGWAARDDSGLLSPYSFSR	110	+
Chr5A	432614422	432614463	VANGFANTVLPVSR	98	+
Chr5A	472970486	472970548	RANGTPQPLVDCNGGARPAGR	97	+
Chr5A	479337749	479337814	VEEFSLVEVYVDESSADKVTIK	97	+
Chr5A	479355411	479355464	TDTGLSDTHDAAVFALGE	125	+
Chr5A	484538235	484538303	RQGQIGHSIGMTKSPSQFGPVGN	110	-
Chr5A	513793729	513793761	KPFTGEGFCLM	88	-
Chr5A	514716394	514716465	KAFDEERSPKMAYGVMLISSSVIE	114	-
Chr5A	520698777	520698830	GKEPARPMPTPLTLNALK	126	+
Chr5A	529628235	529628366	DAELVKEDDDVAEEGTEVDTHPSTGNDDGEEAVAAAMDAQDEGR	190	+
Chr5A	544835172	544835225	VITGISLDGAGIAGRLDK	123	+
Chr5A	550631502	550631558	EITGETVGEVVAVSGMHER	114	+
Chr5A	553177426	553177458	QRFEQALDYIK	87	+
Chr5A	560034306	560034368	GLAHVLKDVLKLEHVEPDLSK	95	+
Chr5A	582686898	582686960	MLCVLILGYVMFQFPVGRIHR	111	+
Chr5A	584258994	584259056	RTEPPLSGYVVSCLHNGAMEI	105	-
Chr5A	587069470	587069568	VKFTMGLFENPFADPSLAGEIGSHVSSEQRSSF	160	+
Chr5A	590217841	590217924	LAAYAVQYWAIPVAAVGISAVLAILYAR	127	+
Chr5A	591132101	591132211	KLETGGIFSSNPDESLSVAPLPVHSAQTMPPQMDSDH	177	-
Chr5A	591132869	591132949	KPDESLSTAPLPVHSAHTMPLQMYSDH	130	-
Chr5A	600333306	600333347	YCDGGSFTGNSEFR	110	+
Chr5A	603450432	603450494	VASNQGEELGQIAASNATRRR	93	+
Chr5A	603502470	603502502	VANQANVQFGK	82	+
Chr5A	612888245	612888310	RPQLQGPREKPNSSSRVGLGSL	101	-
Chr5A	614752521	614752565	RYEPHTTGESPSIAD	113	-
Chr5A	641062431	641062463	KCPLPVVNGSK	81	-
Chr5A	641925347	641925397	KRGVQPDMLFCMSERIA	94	-
Chr5A	646543863	646543994	THSSLRPFSMLGPISNISGGSLAHNDVNVAVCQKERSAPIILNK	216	+
Chr5A	646727854	646727931	RSSLQSADTSGPNRSSALALVGHTIH	120	-
Chr5A	647132369	647132431	LELAGSFVLCFTALLMVTLPK	98	+
Chr5A	655355854	655355886	KTSDNMLHVNK	80	-
Chr5A	655747375	655747443	MEAMQANTVDVVGRMKEIAQVMK	109	+
Chr5A	655769209	655769259	RSTGPHYNVGEVEWSKN	85	-
Chr5A	659187781	659187816	KNMEWMADDQME	96	-
Chr5A	661467591	661467659	SRFDSIPLAVNDCLVPVETSDPR	111	+
Chr5A	666373413	666373499	EFLVEVLMLTVLSHPNLVSLVGFCAQGDE	136	+
Chr5A	669272611	669272661	RDPCKFGMTGFFNIANE	87	-
Chr5A	693111804	693111857	EQLLEDTAEEYYYELMYR	85	+
Chr5A	700750239	700750361	KLYTLEDPINEMLLNCSLDIGTILGIGNWFTQERGKWSINV	207	-
Chr5A	702498961	702499023	KLQVAGFEVTVCSVDALSTLM	150	-
Chr5A	703041576	703041629	VSCSGQPCLPMGQSDIPR	86	+
Chr5A	704555929	704556057	KLYEKTIYPDKGDPTAPANAATNPSVAYAMQVSGGGLDIVGVT	146	-
Chr5A	705905177	705905287	VPFAVFGMFGIIGGLLMFCLPETMDKPLYDTMFGLEK	180	+
Chr5A	708274766	708274834	KILGIAFILGTALGLSTPIEMIH	159	-
Chr5A	710850140	710850226	AESVDVSTVLESVSNMEGRDLNVEDSIVR	129	+
Chr5B	1735340	1735396	RWRQGEGSSGRTAAPAALS	83	-
Chr5B	4506765	4506827	LIKEHPSAAAAEGDNMLTYDK	154	+
Chr5B	6983893	6983958	KGKYDVMEGQANSCYGLFRVIN	110	-
Chr5B	8137605	8137673	LGRDANLDIKIIHGNLAYDIPTR	110	+
Chr5B	18073564	18073662	KEEEALGPRMNTEASQQAAAAVGGPILGGLGTA	150	-
Chr5B	20886288	20886323	NGGTSMEEQKPR	92	+
Chr5B	23643879	23643923	RNPQVHGAGYAFPTA	88	-
Chr5B	25543667	25543726	KRVILDWEATSSVDDLVILS	94	-
Chr5B	37620554	37620601	KTNAEALPTPKENGIM	116	-
Chr5B	44962504	44962545	AVSTFCALTAHIWK	110	+
Chr5B	53071463	53071525	ASAASPNHGLISGRRAASPNH	90	+
Chr5B	58508882	58508932	LETLCVYGGIPIQQQMR	87	+
Chr5B	59962270	59962302	KNALLEPPFLG	79	-
Chr5B	75411192	75411266	RGLYAEASERLKAFVMATIEDAGLN	118	-
Chr5B	79452851	79452934	RHGDADVPEEEDMAVCKVPGTHGSLVAL	138	-
Chr5B	110624050	110624094	AKYYPDGDLMNTTLK	117	+
Chr5B	110624095	110624139	KGASFTWQSIMAGMK	110	+
Chr5B	114941710	114941820	KEREDTSLKGAELTQHLEMMIVPILQLVIPATEETSC	181	-
Chr5B	114943261	114943344	RSEEPKENNALESSLSLLFGPLNQEQFQ	99	-
Chr5B	122296140	122296196	TVGCAYHAGGQLYLLDYLR	94	+
Chr5B	127934774	127934836	KLAPSRAPSPSDGGGGGELLR	88	-
Chr5B	136208142	136208198	SGEDLTDDSEPAEHKPGER	86	+
Chr5B	140037278	140037373	KIMAEVNAVLSSIVEEKGAYDPAVPAAGVVGT	145	-
Chr5B	140043762	140043836	RSGDTSYHVLHIQVARLCSRVLTGD	122	-
Chr5B	178979271	178979306	RHVVFALNQVFN	93	-
Chr5B	178979823	178979882	KTTQGERPEMEWSCLLSLVV	102	-
Chr5B	188823492	188823701	NLLYLAAIADTQPQTSVSRPQ--------------------------MAPPSASPGVGHYMSQVPMFPPR	176	+
Chr5B	211906659	211906700	VWLGTFDDAEAAAR	97	+
Chr5B	215602720	215602773	RCPMSPSPLVDWKYAWTA	88	-
Chr5B	215982453	215982500	VIEGGVKETTALLNHK	112	+
Chr5B	221145355	221145453	HDFDMERWAANQTAYDGANSSQVGHGEMATCSR	166	+
Chr5B	223034235	223034297	DSQLNTQLEGTVVESSISHGK	100	+
Chr5B	225352457	225352588	RQFVELDAEEGSAMATHDRRLSLLSGFSFPSPSSSAGQYDTVPM	130	-
Chr5B	235826022	235826072	IGRTELAYQYFHEMLER	87	+
Chr5B	235858146	235858205	GGTSNVASVMSELAGVLGRR	90	+
Chr5B	269613848	269613910	RLTHALEYMLCGSPKGHFTGL	160	-
Chr5B	273741146	273741199	TLTLPLGLLVTMEAGSSK	122	+
Chr5B	294549892	294549966	KAKCLGNLLTNYTVVDPVVGSDIIS	182	-
Chr5B	298527482	298527553	VYMEAYTSLLSLGLDPASLANLEK	101	+
Chr5B	335486634	335486696	KIPVPEGQIIVGEKCFIFENA	101	-
Chr5B	337145214	337145303	KYVQSFNIGTMQEQTASTVELMWTSPNYGD	150	-
Chr5B	341556952	341556993	ARNPRAMLAVSLVK	92	+
Chr5B	344245150	344245236	AAVAWEAGKPLSMEEVEVAPPQAMEVRVK	130	+
Chr5B	366746921	366746989	RYGSVSAYFGRVETISMDYNGRY	111	-
Chr5B	394114990	394115076	KAASTPQAWGSPRVTSEGPWIFPSLEGGA	138	-
Chr5B	394771361	394771405	KPKNPPPTSPGETQA	107	-
Chr5B	397987473	397987559	RELGMDEYLPAVLLMGGGEGMGPIEATAR	132	+
Chr5B	398690594	398690620	KRSQYWPRH	78	-
Chr5B	405814299	405814376	KMEALGPKMYPEDEFVDLGVHFMHNA	129	-
Chr5B	408523096	408523128	RALMQKWVERA	84	-
Chr5B	414733958	414734032	VLWLSMMSLGVCICVSIMQLVHLKR	116	+
Chr5B	418891561	418891605	QATLGEMTLEEFLVK	108	+
Chr5B	420046680	420046727	FSYEEIGSMTAGFETK	122	+
Chr5B	420433267	420433341	RSPDFKQPDQFYDPSHHINRFLPMV	124	-
Chr5B	420687386	420687424	GILQSAVQGELWR	96	+
Chr5B	420687479	420687523	AVTFVDNHDTGSSQK	110	+
Chr5B	420900153	420900209	KARTLLDISRHIFGMFSQA	142	-
Chr5B	423595041	423595130	IFVAGNSSGCNMAHNVVMRAGKEGLLGGAR	218	+
Chr5B	423595600	423595653	PEPAPIIFAVVRAMLEKA	84	-
Chr5B	432417893	432417922	QENEVGNITR	78	+
Chr5B	436755882	436755908	RYYHTIDLI	77	-
Chr5B	438663441	438663473	TPEALSLISVR	79	+
Chr5B	440928051	440928143	VISAALRNLACLAGLQDLSGSKSDAVYGVYR	145	+
Chr5B	443284560	443284676	AYGAQGHLPVSDVPHGSGTDAPTIPGTAFPTEHLNLHGR	186	+
Chr5B	451322210	451322332	IGGTGAGLSLSFTVAGIANAGGPVDNDIDSKSSSSCAHGKK	276	+
Chr5B	453662930	453662989	AMEALMGSGGDHTGRNGIAC	93	+
Chr5B	456698395	456698433	KPLGLEELLEVTK	84	-
Chr5B	457914115	457914168	RGTAEPAEYLLLLADAVD	90	-
Chr5B	461195433	461195498	KTEPADSVHNNADAEGPESGEA	96	-
Chr5B	472807159	472807230	RRDTHTASTGSAEAMAAGRSLNNG	107	-
Chr5B	474370392	474370466	SEDSNPYYTTTHQINFAGSSSSYSK	116	+
Chr5B	482619350	482619418	KSYMTLLSNAVLADTDLIEAGLL	153	-
Chr5B	485996429	485996533	RVLQQREASPQDPAEDALVVVEEEEEEEEAGSPTR	97	+
Chr5B	486012489	486012623	EADKAPDEAPPILPGSPPDPMETDNGEDSAMPTSDDTLEQLEGLK	202	+
Chr5B	489016285	489016350	KLVEAVLQPSVSAGLADLALAV	93	-
Chr5B	492187350	492187442	ENIKIGSCEMEVTVTWSLLPNCKYDYDSALR	242	+
Chr5B	506492063	506492113	RPPGFRVPLFEKNGCPF	83	-
Chr5B	507735891	507735926	ALWGITMPIVQK	96	+
Chr5B	507792832	507792891	RHPHLHTLLSHNPMYDYVIL	155	-
Chr5B	508334433	508334510	LPEVYMCAQQWSELPYTRVASVAMTR	133	+
Chr5B	513451906	513451938	KLAWLNTGTEM	82	-
Chr5B	513749388	513749438	RSMEALGSLLSGHGNLK	97	+
Chr5B	516030357	516030431	VIQGMDYVYAIEGGAGTYNGKPRKK	118	+
Chr5B	520363285	520363347	SVNGLQAPAPGAVFLGGSGDR	96	+
Chr5B	520934148	520934234	IILPVSLTMFVATISITAGVIAFMICRKK	212	+
Chr5B	530202518	530202571	RLLCMVYDMVVADFPLTI	105	-
Chr5B	530396030	530396086	RVASAEENGPGESEMRVGS	136	-
Chr5B	530629502	530629546	VESEGPGNEEASAVR	105	+
Chr5B	531672317	531672352	EAGGSCSTVAGK	83	+
Chr5B	539749607	539749660	KKGAKGLGYAVLWHTATL	129	-
Chr5B	542379504	542379566	RLVIEGLTTGDRPVSAMTKLN	151	-
Chr5B	549234344	549234418	RRELIFGGTDEQDLSYSGLGLDILS	176	-
Chr5B	550924228	550924266	AATEAELEDRKLR	92	+
Chr5B	553247459	553247527	RVVGSLVCQMDDFIISVSLLPMM	100	-
Chr5B	558037376	558037450	ETPLAGAAGGEGSKGSCDAESAQLR	119	+
Chr5B	563040763	563040900	RPTAPPSMVSTIKHPKDDTGPLGLRLETAMLLSDTAEMELPRPFIG	226	-
Chr5B	570202883	570202993	KFQSFVSVSGNAVMHFLLQLADDEILSPAATSHSALA	171	-
Chr5B	576702410	576702451	YFSGAFNPAGQSSR	102	+
Chr5B	580829259	580829312	HGADVDIEDKEGYTVLGR	84	+
Chr5B	582965563	582965616	VDGAEVDMTEGVGITMPK	85	+
Chr5B	585855849	585855965	ESSLSKPMLLGGAIGAPMAVSCRAMPPPAAPQYFGRDDK	187	+
Chr5B	609045151	609045195	RYEPHTTGESPSIVD	113	-
Chr5B	609306789	609306848	KVSNGDFWNSDFLSHLEQIS	153	-
Chr5B	616466340	616466444	QEPVDSLVNGVISDLESSSVDTKGAEVQQSVASSR	157	+
Chr5B	623795135	623795251	LIDFILHGKDDNLQPFEMSQSDGVSMTALVMPFDAHIEK	298	+
Chr5B	629366132	629366188	KTSPQLDEQNMDVMIMWPQ	94	-
Chr5B	629565655	629565717	GSPPLHFVPFPGEKEYPEELR	159	+
Chr5B	631819853	631819903	NLIVDAADRRLDDEFDK	115	+
Chr5B	636833903	636834034	KLLMLFSDGSFDGDELWNGEAQCLLVEIQQRLVSVELSSSDSNG	209	-
Chr5B	642394009	642394092	KGDGRAGYNDVIFVNQQTEAPAPDAESA	206	-
Chr5B	648210082	648210120	RAVQLGAKKAEMQ	84	-
Chr5B	654618505	654618609	FFHFALLQNKNTQMINLRINAPGTSPNTDGVHIER	264	+
Chr5B	665830871	665830960	RGLYADALFGGLLPMLTTVSMWYNSNEAAV	144	-
Chr5B	668999919	669000041	RPASGAVSEMYEPHFEAGRGAEFHSPPPELAFALLHLLWVA	195	-
Chr5B	669270609	669270698	WLVVLPMLGMFLLLVILRPQEGAPLPSFSR	142	+
Chr5B	670243563	670243616	KYLKEFGGGTIAKAGLSL	124	-
Chr5B	678373133	678373171	RHHLLGSTVPVMI	96	-
Chr5B	684041509	684041628	VELQNCPGNSTMLQLDNTQFLTYTPEITTEQFFVGITACR	203	+
Chr5B	685696686	685696763	ITPPGFHAFTPAASPGAPGLVAVATR	116	+
Chr5B	685821474	685821530	AVAESSDDTEFGTKFNGSK	84	+
Chr5B	685889768	685889854	AMAAEAGVPFFACSGSDFEEVYVGLGAKR	197	+
Chr5B	687345720	687345791	QGSGYILSPFVWLNSLLGCDPPSA	117	-
Chr5B	690484911	690485063	RRAYEYAVQ---------------------------EGIASSAGTVLVVKG	139	-
Chr5B	691351218	691351250	RGLEVKFDMTA	83	-
Chr5B	692821321	692821359	NALQGSMMLVTTR	98	+
Chr5B	694570255	694570308	AAMLGGQLMVSVPDQGRR	85	+
Chr5B	701762421	701762459	KMVVPKGLSNLDG	96	-
Chr5B	701950302	701950343	KGPMDPEMVQTDDS	104	-
Chr5B	704224424	704224480	RGYAEVLSSGLHCSSFMGH	93	-
Chr5B	704422480	704422518	EALEGAESPTTMR	87	+
Chr5B	704946803	704946835	RRLYHHGAGAR	80	-
Chr5B	705681338	705681406	FGQLVASEANMLLQVGDDMMLMR	109	+
Chr5B	706608512	706608550	TNEINHQALELKK	90	+
Chr5B	707844253	707844309	KFTSSVELDGRFITVPLVN	92	-
Chr5B	707988683	707988760	ALAIGVSSYECFLHKETSRGASANVR	191	+
Chr5D	3557893	3557946	SDIFSLGVIIMEVITGCR	85	+
Chr5D	3604812	3604937	GGCQELLGECCSRLGQMPPQCRCNIIQGSIQGDLGGIFGFQR	202	+
Chr5D	3764013	3764132	KMGMGMAAPANSSPGAPAKGNNTEPKETPCTYSCLSPRVV	134	-
Chr5D	5856053	5856109	SVTEGEISGMVMALIFAGK	123	+
Chr5D	9130856	9130897	KRWQSLTVDPALGA	102	-
Chr5D	24886212	24886307	QQDWQTLAIIAENKLYSSGEIMVLDGGFKSLK	159	+
Chr5D	29910558	29910617	STIITGICAASLAFFMDVSQ	94	+
Chr5D	34774646	34774738	EAEAGTEAPSEDVAKSTDVEMTIAEAIDAAK	133	+
Chr5D	37541182	37541259	RTNPDISPLRAMHQRIQELYALSPSI	127	-
Chr5D	47540524	47540580	TLVFHHMGLLTQADGWLGR	96	+
Chr5D	69506751	69506846	AIFGDLQSAGTSTCGDTQPTSSFPRLDGTDFK	151	+
Chr5D	80412829	80412870	KSFEAPLFSEFYWY	102	-
Chr5D	80818171	80818209	KVGGFNEELYSEM	102	-
Chr5D	87279871	87279918	KDVADSVSGGDTIPIA	111	-
Chr5D	110357333	110357440	SLTIFGCAEAEHMLCLSNFQSVRVLDIENREVLEHK	179	+
Chr5D	110373903	110373944	RAFGSEGGCPLQLR	106	+
Chr5D	119451615	119451659	RLQKVLAASIAVAPK	100	-
Chr5D	124816807	124816863	KFEQLFYGEKTLAHIMDAA	144	-
Chr5D	126958621	126958680	RQEDHSGEVLLEEAFSVLDM	95	-
Chr5D	129495057	129495152	KLPLSNPPLAVLDSPRRHLHDLLTPDAGAALL	141	-
Chr5D	135674231	135674272	ATHYSRDLLELEEK	101	+
Chr5D	155184689	155184727	STGVDIIIEIINK	91	+
Chr5D	155191306	155191392	LQQQSQELEGQPVEMDAVSIIATFPSEIR	140	+
Chr5D	216490601	216490657	DSMVQMVVEMGLCDWDGLR	152	+
Chr5D	245700659	245700709	RLLCNSHIAAPLMGYQA	85	-
Chr5D	252346796	252346885	RYDSFTVAEQYLAPSGPGVLESAPAVPLNG	141	-
Chr5D	252606769	252606825	KNPTANTHTASVASPRIVE	131	-
Chr5D	257392912	257392965	LAQAGYAVYGVDYEGHGK	132	+
Chr5D	259512749	259512793	QFSCTIATAADPAKK	110	+
Chr5D	267158424	267158486	RPPLSGNGSDGEVPPAYAQPK	151	-
Chr5D	267582026	267582079	TAATPGEEGKISHLMPAY	134	+
Chr5D	267708548	267708634	VESYMNDALIKPFTEKEVSDALFRIGPLK	142	+
Chr5D	271260405	271260485	TAGTVGVCSNPASTNHSPALHTIQPAK	130	+
Chr5D	271260486	271260542	IVQTGGNLEEASTPNPFAR	94	+
Chr5D	281036979	281037047	INGGAVMAAMLANGGNPQQASPK	103	+
Chr5D	288216523	288216579	RRPPVGHPKPTNRLTHSGS	86	-
Chr5D	290590295	290590369	RKEGNTEQSSATEVQCDKETSTAAG	112	-
Chr5D	295922847	295922903	VSSEGGGAETPVDDGHSWR	86	+
Chr5D	296480961	296481065	HHPGGEVPLITLAGQDATDAFMAYHPPSVRPLLRR	173	+
Chr5D	301746474	301746566	GAANSLSQLYTLAMGGQKLSFQAGERHAMEK	139	+
Chr5D	308230505	308230639	LEMLEGAKSIGAGAATIALAGAAVGIGNVLSSLIHSVARNPSLAK	110	+
Chr5D	310528129	310528251	KSDGLCLLGNCSNHVFLSQAVLPRSLQYMYGNADALVMALS	197	-
Chr5D	316367357	316367410	RSRAHTELIEADTKDAGD	82	-
Chr5D	318938262	318938321	KHLASVRYKPALVSFIPAVV	93	-
Chr5D	322302799	322302891	KQLPDNDPEVVEGELEIDSEMIEDEFSNEGA	140	-
Chr5D	335477535	335477588	EELNRTLAGMDASDSITK	83	+
Chr5D	337270427	337270468	RPVTEHDGGPWIIT	110	-
Chr5D	339052817	339052912	DVNPSASLASWTHLGGGRVAAGSKAFVSVFPR	147	+
Chr5D	348986877	348986954	KVHDVEAQLLSGILLSVVAVPGIAID	187	-
Chr5D	356639374	356639427	DTGADFAAAPDIDHLNPR	83	+
Chr5D	358719424	358719459	KVSVGVDTNMVE	80	-
Chr5D	365819644	365819673	RQVSPHQMVK	80	-
Chr5D	368256142	368256240	KVFSASPPLMENASRSGSQYMSGEGSYNTKAAV	233	-
Chr5D	370137606	370137671	TALQDITGLCQNNGNSPSLSMR	107	+
Chr5D	372287537	372287572	DFPNMEKLENPK	88	+
Chr5D	376710842	376710877	RNSINVSIDQGG	86	-
Chr5D	379519645	379519689	RHTIESVGNDIGHVL	112	-
Chr5D	385338911	385338997	HCLYPSSPSMVALRCSGGAAAHMAAHRIK	140	+
Chr5D	387971829	387971897	RVLVYDYMPNGSLERFIYAENSK	115	+
Chr5D	399463217	399463405	LVTLEEGFPQHGVGAEI----------------------------CMSVVEESFEYLDAPIER	129	+
Chr5D	408660286	408660327	KAHGVGMEGPPLSG	103	-
Chr5D	409861388	409861492	KFHSQLDTILTYEECGTMGWVLDGPKYDQHGSEVV	177	-
Chr5D	411142414	411142482	RSSMSQSWSISVDSDTELDMTSR	105	+
Chr5D	416081464	416081595	MNQEILTDRQPSQSEEQGQHPQPHGAVAQEHAPHDQQLQQGGGR	210	+
Chr5D	416557579	416557692	GHEMDVVVYDYGALAAIEALTPSFSLLFLGYLTDGAAL	185	-
Chr5D	423091791	423091850	AAEAGGLIVDAMAGIQGDTK	88	+
Chr5D	423812343	423812438	LLEAMYIVVMVGLGSPVNLPVFSAGIAAQLAR	129	+
Chr5D	429021298	429021372	KITQSEMAVTEEVVFEEGDSSRLTL	126	-
Chr5D	435838169	435838273	QQHASDTADDECCSTTSSVVADEGHCVVYATDGAR	162	+
Chr5D	438323061	438323135	SLGNGRVLEQLSFPHLQGRDIPDAR	124	+
Chr5D	440134238	440134273	STCRTLRVVTDK	87	+
Chr5D	441233443	441233511	KGPVLRDESARLPLFILLILVAI	162	-
Chr5D	441233512	441233544	RSFCPFAPWDM	87	-
Chr5D	443500144	443500221	KSVFAKCLIALNLWEEPLSTAEEVKE	123	-
Chr5D	445244342	445244419	EGFLLSMALHFPFISSLMGGDTQELR	124	+
Chr5D	445760842	445760901	SQINILWGMLLYERSVVEFK	102	+
Chr5D	447451171	447451239	NILPSGSVDNTTKLVLANALYFK	165	+
Chr5D	454531319	454531351	GTVASTPLHHR	83	+
Chr5D	459579753	459579851	EVDDAGLQESNEMLLEEILKLHGNVEMLMSKEK	150	+
Chr5D	461736546	461736587	LNANQLAAKVLQLR	97	+
Chr5D	466977232	466977270	APAAPSVSTGLTR	89	+
Chr5D	467170380	467170463	KEMVSEDLLPDQKEDLNVQEAKESGSET	128	-
Chr5D	473325433	473325510	QIQLHLEHPNITMMIIVHPGGFESLK	131	+
Chr5D	473890280	473890333	IDDASEGITDRTWLVCNK	91	+
Chr5D	479584289	479584354	HTDGMGLCVSYDAAADGPMTAR	108	+
Chr5D	487252429	487252491	KILGTTVKEVWSNVQATVEAA	151	-
Chr5D	487637333	487637452	DENYMPGNLQPLPTGHVSNIVVGDDAIMKATREAIADGLM	197	+
Chr5D	490103175	490103300	REYVAGLTAIKAITPVVNMVWSKPSEIAAAFGGFGANMDMIN	206	-
Chr5D	490411407	490411475	KNNLVHTIAAATPNGLAVGGGVA	163	-
Chr5D	491274307	491274348	KSLVLTTSTWLGGK	91	+
Chr5D	492146350	492146436	KGHNEDESFVADGTTLIRFGDQGIDFDPR	217	-
Chr5D	493782460	493782519	RALFASNVYSVANGFPRPAA	146	-
Chr5D	493956714	493956767	KTTPKGVPKYEETFVLEQ	133	-
Chr5D	494545703	494545780	KIEAVMPTPSSAVAAATKNEVLLAMS	117	-
Chr5D	497201746	497201793	DMVIFSFISTDTVLVD	118	+
Chr5D	501130486	501130527	RRLGEEPSTAEGLQ	101	-
Chr5D	502022952	502023059	KALGTASDILAHSEDTLVKPGAGPRSCIFYSVDGKF	178	-
Chr5D	503160488	503160544	KPLASMEQDILKLSDQNIL	137	-
Chr5D	509359863	509360000	KGGPFSKTSDNVMDADHPILMNSNELTPGESVASTHGSSSHTETKA	221	-
Chr5D	510723561	510723614	LIGNGALQSLDHAIAGSR	82	+
Chr5D	511911908	511911958	MGFIGDQVESIRSMQVR	85	+
Chr5D	516062748	516062834	DSSSVAAHASRIVAMGSAGSAARPDVSFR	124	+
Chr5D	522907457	522907495	RSVEAPNPDDNGC	100	-
Chr5D	529401605	529401718	AALVLITKAIGLVGRPVDESLLAAMGAACSDPLVTIRK	175	+
Chr5D	529766863	529766982	RASSNAHHIFLVSPRNPHNMAAAQWGDKITDEVGSHLAVE	309	-
Chr5D	530117710	530117787	SADAANFEASPGALNLLGHTKHIFNR	121	+
Chr5D	530183415	530183483	EKELEAKVMNCQQTMAENEELLK	106	+
Chr5D	534258745	534258870	RSASPSAAAEGDGDGDVSSTMVPPSSRVHSLTSPRPTSKPSG	182	-
Chr5D	535953110	535953142	KSLERTPDTSF	82	-
Chr5D	536047312	536047353	KTIFDHIHDSVEQA	104	-
Chr5D	542038688	542038771	NETALPDFSLNGSMTACITFNGTTGMID	135	+
Chr5D	546650624	546650686	GNSLGMVAQLLGEDSELELSK	94	+
Chr5D	546706958	546707014	VSEKVIEAADQGLVVFAGK	85	+
Chr5D	546734095	546734142	KQLARTFLACGFDGSK	116	+
Chr5D	546734110	546734145	TFLACGFDGSKK	89	+
Chr5D	547030540	547030578	KIVHHSCRASIVA	90	-
Chr5D	547578692	547578811	GLTGLIPGASLAGLVWLEELFLGLNSFVGVLPDALFGLTR	178	+
Chr5D	550498740	550498799	LSDTVIRGLLKYWPITNSTK	150	+
Chr5D	553236355	553236435	AVLVDAFLGGIDTSSVTILWAMSELMR	129	+
Chr5D	553777128	553777169	GGGNSSSVSTGLFK	97	+
Chr5D	558393256	558393315	RTPGVSQIVVDARTHMFFSR	99	+
Chr5D	559532145	559532216	KSLQVFGAPLEEVQTFGFDLTELD	171	-
Chr5D	559802955	559802996	RKSHLDSLATMEYV	104	-
Chr5D	560856227	560856274	TNGDIPSFDEAFSDHR	115	+
Chr5D	561000242	561000301	SSTEDGSSGVPSDIDLSTVR	87	+
Chr5D	566379165	566379200	KVIEKNSDNTVF	88	-
Chr5D	566657099	566657155	HGLDTELSVANALIGMYSR	91	+
Chr5D	567030096	567030140	RSIISVESVFEKWGQ	104	-
Chr5D	567472740	567472808	LPDCFGDLVELQYLNLTSCPKLR	111	+
Chr5D	567507114	567507206	RLFSMGLLYNICRQGDHRSNIYGLANWQQIL	157	-
Chr5D	567507870	567507914	KSVHVWVSVDFVNVR	112	-
Chr6A	2447300	2447350	RQLLCDDEHAVGAGIMR	85	+
Chr6A	2447624	2447734	MEHFHMAEADTLQARDLVLRGLLALEGHEDEVANAER	174	+
Chr6A	2820581	2820613	KQLYEPHLALD	79	-
Chr6A	6073618	6073704	KSYDDSLPQMHYIGGAETAVDVIRTTIIL	142	-
Chr6A	12169379	12169429	KAVLAAVDAGSLGRGAL	90	-
Chr6A	13515001	13515078	RFKASLANRGAAPATPWFLGMSVAMD	126	-
Chr6A	15056984	15057034	SSHEVGRSKNAWWPAPK	126	+
Chr6A	17132008	17132088	REFAMVNLFMYETSDDVSVTPMSLMGS	133	-
Chr6A	17732245	17732349	RRSVFPIVGYVAGCAAEVCISYLVMCVISTPLTSA	168	-
Chr6A	22190559	22190648	NGGTTAPPPENGGTTAPPPENGGTTAPPPK	121	+
Chr6A	24870871	24870960	NNLNGSITNCLVNDSSTNMAGMSIISLSLR	134	+
Chr6A	25234995	25235120	SNMFYGHIPVELTKLVTLQYLDLAYNNISGSIPRSISNCTGM	210	+
Chr6A	25301545	25301652	NNLVGPLPLDFGAPGLETLILYNNMISGAIPSSLCK	172	+
Chr6A	34089800	34089832	KQGPYDEAVTR	83	+
Chr6A	35663366	35663413	RSFESNWGLIAHQVSM	81	-
Chr6A	37114585	37114662	RQQSSCVQHSPLCIIEELGDYINALS	129	-
Chr6A	39074317	39074394	FLLMRTYDELVPLKQENDYGYMVHVM	131	-
Chr6A	56392247	56392312	KRPETLLYHTMDMDMASRNPIF	112	-
Chr6A	67992800	67992832	YGAVLENLQSR	82	+
Chr6A	76382887	76382994	KYEQFLQLQREMTLASMTRCTANDFGNGASAFSVGT	272	-
Chr6A	81943389	81943526	AQGSYMLAGLKEPVLMVSITVALTGGPYNGSTIAVVGRDDISAAVR	220	+
Chr6A	82214474	82214542	KSGLEVMVGIPNELLAIMASSMK	107	+
Chr6A	90148810	90148863	QEIRSATSSMTSVPKPLK	83	+
Chr6A	104426574	104426621	RASIIYMPAEEASSCD	121	-
Chr6A	112341377	112341436	DVVAWTGMVSGYVDSGMHLR	101	+
Chr6A	119522016	119522138	ATAVLYLMKPRAKQMLSMDWMPLVLHILECGDEVQLVSSLK	204	+
Chr6A	122386969	122387016	RCTAMSFCSMGQFVIR	131	-
Chr6A	137268190	137268261	ALLMRAETNMLLMSPATDGKPHAK	176	+
Chr6A	137268205	137268261	AETNMLLMSPATDGKPHAK	139	+
Chr6A	172588976	172589035	RHSGGAPIVGPPPANAGGSI	87	-
Chr6A	189378067	189378132	LVLMGVIAEPLSFVSPMVMLGR	103	+
Chr6A	192949975	192950049	ESPGTPHAAAATANPQGRRTPPPLR	107	+
Chr6A	202270954	202271088	LKAEAVETTAQVVGTGNGSLQENVASTNGTVIKQSQEPEITAPEK	205	+
Chr6A	206206631	206206714	KTACFKQHEETQLYLLKELVFDGIINHD	210	-
Chr6A	207161717	207161770	FAWRPYPPTIHKLRPMGK	95	+
Chr6A	207546652	207546684	SVIEMLAAREK	78	+
Chr6A	260750422	260750463	KRDFDGAGHSESCK	102	+
Chr6A	262709720	262709809	IVTIEYGPNQNAYICLIHYGDGEKRYILHP	151	+
Chr6A	332897208	332897255	KNSVSGHVEDSDMSQA	120	-
Chr6A	413399943	413399975	TVGVTQNDLCK	81	+
Chr6A	431925740	431925835	KLMKFCKSVPLDVEALIIDIEAGECNLMNIVQ	157	-
Chr6A	443875508	443875546	KKAASSEQEVTDA	90	-
Chr6A	454687424	454687519	KALSLISAPFTWIGDGCILASAVAPVMFGAEK	152	-
Chr6A	459181923	459181994	APAVVELCVRAGAPVPVQYRSMMR	113	+
Chr6A	494591456	494591527	RWREIGALMAGMEFKPMLMVAAGA	119	-
Chr6A	496344316	496344417	GEEISISWQLPQYFFLAGGEVFCYIAQLEFFFDE	172	+
Chr6A	523786312	523786344	KRTIWNLPPKG	87	-
Chr6A	524946174	524946266	KHMPPINIVVAQEPPPPPAENERSAGAGAEH	121	-
Chr6A	531558591	531558641	REMHLFHALSTTGGVDD	85	-
Chr6A	534535496	534535564	GPPSGSSRPPTEGRNTSGGSSRR	98	+
Chr6A	537296925	537297005	KKDEECAGDCSAMVEMLEGSEYKTWAL	198	-
Chr6A	547746567	547746605	KFSSVLFQVEGGF	95	-
Chr6A	549412358	549412414	VTSPDGETACVEAANALAR	86	+
Chr6A	553148759	553148893	KLSWPVSGNFMNLSMVFATLSGGTCINMPLPGSLSNDALNLGVIN	215	-
Chr6A	556292971	556293006	KGKEGEMIETIL	87	-
Chr6A	565598385	565598456	GTMMLIGSCMVWSCFFILQSSTLR	122	+
Chr6A	573154110	573154175	KYVPGFGGEGIFHSGSFNRTAA	162	-
Chr6A	577226101	577226139	RPPKGSGMASSGR	88	-
Chr6A	581490263	581490367	KSSDFELNEVEPSLDMIDQLSCMLNDEEGTGTGAK	168	-
Chr6A	581946488	581946526	TKAWTKDEDAELR	94	+
Chr6A	590677457	590677510	RIDILKLLSDLRFGIASG	82	-
Chr6A	594199557	594199619	RSASILRQSSLNVSALALIAD	89	-
Chr6A	595332261	595332347	TKIHQTSGAAYAGMLCFCGVATCVSLANS	219	-
Chr6A	597258026	597258268	CSYGSSSDGDGAPPANFDASGEEFVDSSVMEA------------------------------------VELRCVSDGFVIR	167	+
Chr6A	599247181	599247237	KKLWDGEGDDPQDSVEPAA	85	-
Chr6A	599565458	599565520	GSLLDPSVTLVWMDGWADQDK	104	+
Chr6A	600885589	600885621	KAATMFCLVLS	80	-
Chr6A	602618349	602618384	KGATTCVDLVPK	87	+
Chr6A	605819623	605819670	GVFSDASGFSFGGNSR	110	+
Chr6A	611007784	611007822	ASGMSSLAYFLAK	90	+
Chr6A	611377981	611378016	KPGFPQSHPISS	92	-
Chr6A	613152986	613153024	KDDDHVALSRGAA	93	-
Chr6A	616256716	616256754	KVCDWKAGEDTGK	89	+
Chr6A	617482577	617482624	KVLGLSLIGFSTHPWD	115	-
Chr6A	621058316	621058384	RASPLERLVIDLVQLAEQPAEAH	103	-
Chr6A	621091468	621091539	RLYLNEGVEIYKSTDILEGIWVLC	185	-
Chr6A	621753275	621753367	RPMLVASSLLYTLAGMLMLWSPTVGVLLLAR	139	+
Chr6B	2310812	2310853	KHSQGERQDINASV	104	-
Chr6B	6080856	6080936	RGGGSTLGAMTAAVFSMAGQSGFAGAS	116	-
Chr6B	6913385	6913435	RLLNEGMDVNAPAWGPK	132	+
Chr6B	21180728	21180757	MDPKMVDSVK	77	+
Chr6B	25759873	25759944	KPDITAMSIIPAVDIFTARTDQQN	115	-
Chr6B	29844506	29844538	ECGLGDSDIAK	81	+
Chr6B	34279305	34279373	RPVVMPNTALHHSNNLSIYSCIT	174	-
Chr6B	40332136	40332228	QPLGVSRPALSKPKLDEASLAMIRPAGSKPK	143	+
Chr6B	40338542	40338589	RDLNQNWVPSFVCNRS	82	-
Chr6B	44703663	44703746	KINIDQEASASPETCQRGKVPPMYLDST	217	-
Chr6B	47547451	47547486	RAAERMPMLSHI	92	-
Chr6B	48510675	48510710	ISYKIGFPANAK	84	+
Chr6B	52257254	52257319	ECASKVNFNNLRIIVYDFTRPR	108	+
Chr6B	53947258	53947293	GIMSDLHVVAIK	91	+
Chr6B	66443227	66443271	KNPLIAPFMNPALSS	107	-
Chr6B	82953044	82953076	RLSACLMNNSL	79	-
Chr6B	91665201	91665326	KIVPDDLCSVSGFWETNATSGGLPTHATVCIGHKQCFKVLSD	210	-
Chr6B	101011006	101011062	RVGIIEEAQLLPIQMTQTI	90	-
Chr6B	123504637	123504681	AKQVSSHSPWYGADR	115	+
Chr6B	123949945	123949977	RVMAKIISYVQ	89	-
Chr6B	125754219	125754296	KLVPMPFSIIQQKEVPAPKPSNVTQQ	125	-
Chr6B	126386721	126386792	SARRMFHGSLLYLPALMAGLILHR	114	+
Chr6B	126402533	126402592	GSDTSTAESGSEAEDATSPK	123	+
Chr6B	128596789	128596821	RQNVDYGNSET	81	-
Chr6B	133448086	133448133	GYLDVDIPLEFGGGHR	124	+
Chr6B	153530797	153530928	RNMSLLYEACTSSVSEIEGMTGMGSGTGSYSVVQNHLFSYDHIK	154	+
Chr6B	162583321	162583365	KEFGYIRDNEPMLEK	120	-
Chr6B	166020261	166020296	KLMAMEMLTVPI	88	-
Chr6B	177954215	177954253	EINPEAEALLRWK	97	+
Chr6B	191851073	191851105	RGKREVVSTAW	81	-
Chr6B	200572453	200572518	KSGSVMQGHIYQNALQEELEQI	108	-
Chr6B	213254528	213254590	AANILLDGSFEAVVGDFGLAK	142	+
Chr6B	217298626	217298676	VSEEDIGGMWSQPDVLK	83	+
Chr6B	230316909	230316980	EEDLNEVRINCETESAEEFCIRIK	115	+
Chr6B	234836090	234836149	KCYRQAWGEPETDDVGLGPA	151	-
Chr6B	245383939	245384037	ESIRQSWIAGLGLGTSMSLMTCTWALDFWFGGR	169	+
Chr6B	264304500	264304580	HDYVGFMAVGVVGFTVLFAFVFAFSIK	120	+
Chr6B	282387858	282387896	VVWSSVVGDPLMK	95	+
Chr6B	285174796	285174873	AEGVLGDHFYDFFYSVDKILVKNNPK	198	+
Chr6B	344915862	344915966	RDLDVEMHQLEQPFAIPPEDSSDGLGEEMGNEIEA	171	-
Chr6B	385507273	385507335	RHSPEIALLTDVLDLATPPFD	99	-
Chr6B	391324122	391324178	RLYFLMYAGESMVQNLSVA	91	-
Chr6B	403350055	403350096	REKLQGLMAKILST	95	-
Chr6B	403363264	403363299	KQVPGVGLVLQE	83	-
Chr6B	460162012	460162071	ALLTSPHGVRVVPLGAGRHR	88	+
Chr6B	465878094	465878138	KWCLPGGDLLSVMLA	110	-
Chr6B	481230794	481230865	RRALPGLIHSSSSTSPKRGVHELI	112	-
Chr6B	512551372	512551407	KLENALPVSDGA	84	-
Chr6B	523252742	523252813	EASIGACGVQNSARWSTLIQGYSA	114	+
Chr6B	542214568	542214615	QAGFDDSIDVLVSVMR	115	+
Chr6B	543038432	543038497	KPLADMVAMPIPIQFLVQENIS	108	-
Chr6B	545413591	545413701	LSGELPHAILNSSLSLQILGLEFNMLSNALPPNIGDR	167	+
Chr6B	586984623	586984739	MLKSQEGCARSNLILGYATAAASALSYTNPFQVQGNTDR	115	+
Chr6B	592656354	592656404	KAKSICFSANGNQIGHS	93	-
Chr6B	599667620	599667700	SDPELMGLNIMQAPLVDMEIRGVPALK	128	+
Chr6B	603059818	603059904	GVFQEEGIVQLLQSPCSDELTNEKIPGTR	143	+
Chr6B	624325490	624325564	AKGLGPPSDSCCIENVSEHPTCRNK	119	+
Chr6B	624787345	624787380	RAANRHYRAFQY	88	-
Chr6B	640148814	640148861	KPCLLCPMSLTIGADK	119	-
Chr6B	651464057	651464113	SLGNSFHVDTVAYHLSVLR	140	+
Chr6B	656175520	656175567	KNNLDVGGLHTDGSTA	115	-
Chr6B	666866861	666866986	FSGVLPSSIANLSRQLEFFDISFNEIYGKIPVGIGYFPYLIK	207	+
Chr6B	680129495	680129584	RTAYAHVGDLSNIDLLFPMFHDHHDLIYLK	144	-
Chr6B	690370850	690370924	EYLTPVGPTPLHVNPIFEIGPVEPR	120	+
Chr6B	693677856	693677906	NGLVTEVFDLLDHMADR	82	+
Chr6B	694244380	694244478	KPVAAQFVFDTYNSSTLNTFTAHIITEQPKGPQ	158	-
Chr6B	705442471	705442512	KNILEYFHNEAVEQ	105	-
Chr6B	708431724	708431792	VAEIAPVIKEVPVIDTELMNKLR	107	+
Chr6B	713154596	713154658	TLNHLEELQLQDPCFFYTVQK	161	+
Chr6B	715056790	715056825	LFGGLPEWLPEK	87	+
Chr6B	717340840	717340881	KGMGGSGVISVLNM	91	-
Chr6B	717546037	717546138	RPFGQASFSMTELNYFALDLVVLCPLMELIPMPD	169	-
Chr6B	718356888	718356926	KSGAFSKLADPLL	88	-
Chr6B	722469834	722469935	RLSSVLGGLSTCSCRELGSMNVLVLEEVSPILEE	143	-
Chr6B	722519701	722519742	MILVTTRIPSVAKK	97	+
Chr6B	727162150	727162185	KGLLTQDVQHDK	84	+
Chr6D	6087202	6087261	DNDGGAAYCNYCSQGLFAHR	157	+
Chr6D	6794639	6794677	RKVDDHRGNLLSE	91	-
Chr6D	7672673	7672726	KPPPRHNGSSSLSLNAAV	124	-
Chr6D	9861851	9861889	TAVACVEGLGVPR	93	+
Chr6D	12301126	12301200	MAEPCVVSSFPSTLVGNALYWWLKK	187	+
Chr6D	16202386	16202454	ALILVNCSLPNANQLLTHVNLTK	104	+
Chr6D	17753405	17753476	LSLHFLMDMTPSISLLPEDAKDIK	173	+
Chr6D	19107015	19107056	RTVCFLTPSFPVAT	105	-
Chr6D	25383701	25383793	KVPMQDFFSLAADVGVCKMYGHLMSGWTVED	236	-
Chr6D	69390227	69390286	KVDETLESINADTSENIAET	87	-
Chr6D	78146967	78147050	IVVGSDFHKDMGIVPSKAAGGVSIVDFK	203	+
Chr6D	79825491	79825553	QNPTAASISSNPSQLILPSNK	92	+
Chr6D	90725601	90725687	VAYLDTDVGQPEFTPPGFVSLHVLEEQAK	138	+
Chr6D	103762950	103763015	KKLDITILNTCNSLASPLEGSL	99	-
Chr6D	107120627	107120698	KALGPFYDLLNFGGFAAVNGDIAE	171	-
Chr6D	119035089	119035160	MKTLQRLYDDQMDSGTAQFAMYYK	197	+
Chr6D	125886867	125886968	NNNGGAHAGATVMDTFQGQLAEYKSAVERLMEGL	252	-
Chr6D	132375109	132375183	ADPVAGAEDSGGITTGDDGPAEVEK	172	+
Chr6D	136184287	136184328	KSGGVPAKYGTHTA	101	-
Chr6D	239775937	239775969	FGLEIDLDAPK	79	+
Chr6D	259121922	259121984	SGYTVPSPAVSIPEEHQWPRK	105	+
Chr6D	292827614	292827652	RRAIQYPNIVLEG	95	-
Chr6D	298755593	298755637	VFMQSLMAVPDPETK	110	+
Chr6D	308910946	308911065	KTTHLFNLVKESEVPRFNMASMVKFNAIMYVLGEQILPRF	201	-
Chr6D	314645883	314645942	RDGAVAPLHACFGIGMARKA	98	-
Chr6D	318414683	318414778	RLCTERPQMATAAAAGPRPSSLLVAILVALIM	149	-
Chr6D	320698317	320698376	NVVSWNTMLGAYASAGMLSK	94	+
Chr6D	322559808	322559909	RYLPYSCCETIRNPMEATGSEVAARAAEIAPPLT	167	-
Chr6D	325943479	325943556	RYFLWFVCPGIVCGMATGIVQSIFMS	133	-
Chr6D	340547446	340547484	KATLAYGDMNKGA	96	-
Chr6D	346068799	346068831	RMHGGLARGCM	85	-
Chr6D	360394412	360394474	QVGLDLVKLLRFVDMNATGIR	101	+
Chr6D	371717003	371717050	RWATDTPGTPMSGILA	118	-
Chr6D	371717546	371717635	RAMAGFSELCDAWRGAKTYAALLASWSAAT	140	-
Chr6D	374830545	374830664	REAMGLLQYSDSSMEAVFMGMNSMAAAAQMWWMLWAGGLL	114	-
Chr6D	376263777	376263842	KPLADMVAMPIPIQLLVQENIS	104	-
Chr6D	398648001	398648078	SDAASLCLSCDHNVHSANTLSQRHMR	121	+
Chr6D	399255476	399255538	VSPPKAPAAALTSHGIVSAIM	94	-
Chr6D	411363452	411363505	AEIGSASAAALQNGLAKK	122	+
Chr6D	413072318	413072410	RTGGEVNISDANAINGQPGDLFPCSKNGTFK	224	+
Chr6D	422132053	422132145	VTSPDGETACVEAANALARGFNDALGRAMAK	144	+
Chr6D	422635874	422635927	AKNRYSWIGFGGVPMALR	89	+
Chr6D	448557388	448557453	KGHPKGHPGLMKIAVIVGGLKG	101	-
Chr6D	460151950	460152048	MGSTESPTPVQAPVCSIVNSGPAAPATDSKPKK	149	+
Chr6D	460185044	460185109	KYIVSIRPDIDVSGCSTNCDDI	106	-
Chr6D	463509550	463509582	RLGMPVMSSHY	85	-
Chr6D	470890782	470890856	EYLTPIGPTPLHVNPIFEIGPVEPR	120	+
Chr6D	471599227	471599286	GAMEARGMLPGVAMYNTIIR	97	+
Chr6D	472398837	472398890	KMMIEYVDDAILPAMLGS	86	-
Chr6D	475960616	475960675	EDVVTEKASFGLNSNIAPNK	134	+
Chr6D	477968741	477968776	GAAIEQSKLAMK	88	+
Chr6D	479797198	479797245	RSVGTLGEMLTIPEGK	117	+
Chr6D	484685319	484685363	AINEGSRCSYSAVLK	111	+
Chr6D	485534679	485534738	RETNALLGSIAIIALPLGAC	140	-
Chr6D	488253145	488253237	NLLILNAGQVVLNIDPLPKVLWHLDEDRVMK	149	+
Chr6D	488472581	488472703	SNATFFSPPFDPLTADSELYQMVLRMCPREKPLSHSCLLGL	313	-
Chr6D	489289364	489289399	YLKLADGHDEQK	91	+
Chr6D	490369381	490369416	SDSGDDGGCVLK	84	+
Chr6D	491262994	491263047	KNVIFNSINMIVQKISGA	83	-
Chr6D	491343665	491343724	KLVQMGASVAAAEAMGSQKA	87	-
Chr6D	491555402	491555458	GLAAISGTRSVKLLEVTPK	130	+
Chr6D	495304943	495304993	RLYRLDMELGLFFMFII	84	-
Chr7A	329087	329164	LVAVKFLHDSKGNGGEFVNEVMSIGR	124	+
Chr7A	1301333	1301485	RYYTKSDPHNEL-----------------------------VQSNKIFEHA	133	-
Chr7A	2248665	2248700	KHSSSNGGLVYF	89	-
Chr7A	5201289	5201369	RLFEALYGYFLCAGSVCIEGEAAIGAH	198	-
Chr7A	5318088	5318186	GTGKWTVQQAAELSVAAPTIEASLDSRFLSGLK	235	+
Chr7A	6372579	6372632	KAGTTVNMAHSFLFARGN	106	-
Chr7A	11613975	11614049	LFQLRYLKIDCNITVHLPDEIQQLR	125	+
Chr7A	11618612	11618659	ETHVEELPAEIVHLTK	115	+
Chr7A	12848591	12848671	STAEPVVKSSSINCIVTSGSLVPSIAK	118	+
Chr7A	13118937	13118981	RPRHTVPDIGMGLLK	115	-
Chr7A	13589354	13589437	APSNASGAPSVASVTSSGARLDFQAHHR	194	+
Chr7A	18274235	18274282	RVSTVNDQALYVFNEG	120	-
Chr7A	18349013	18349054	RMHPSCVLPSPGLS	108	-
Chr7A	21621388	21621456	NDMQQPFSNMHQLRTVITLGGSK	176	+
Chr7A	26389339	26389437	RLDVPPATFAGGAVMDSGAVVTQLPPSAYAALR	153	+
Chr7A	41774217	41774276	KKADLMCGHFVGMTPVDSDM	145	-
Chr7A	44547350	44547391	RHTSALVEGHWPVT	103	-
Chr7A	44769751	44769819	KPRLSKLDIMYTGINTTAFIIAT	171	-
Chr7A	56899362	56899430	RYAETVKGQHLFGAIMVNYTVVT	170	-
Chr7A	68566015	68566125	KAEIYGLEYWVSASSQNGFQHLTMRSPEVHEDSLNLG	229	-
Chr7A	73393003	73393080	AKGQDFRCGVSMAITGGTAMNFSFYK	128	+
Chr7A	77670903	77670980	HVPEAILNQIISLNSLDMELYEHAKK	125	+
Chr7A	92834323	92834364	KHPLACEEGDFYVR	111	-
Chr7A	102448159	102448215	RETDHPLPLITSGSSSARC	91	-
Chr7A	104520504	104520635	KQAAPLVSNQLAAATEAKGANTSCHDVLTMSSVSSHANSTSQLK	202	-
Chr7A	119694595	119694651	RPAVVWEHGQRWSSIRSPK	96	+
Chr7A	211575806	211575868	QQIGEGIPVIGAGAGTGISAK	91	+
Chr7A	213021696	213021755	FGSLFARLNRELTGGAALAE	90	-
Chr7A	213074064	213074135	QNLLDDETSFKSWRLLTSLNSSFH	108	-
Chr7A	221102977	221103024	KIPFNHAYSIDEEGVV	115	-
Chr7A	248059540	248059578	EFSYHNSSVQCIK	104	+
Chr7A	254547281	254547340	AFSMALDMPMGKPGGFSTLR	96	+
Chr7A	258974448	258974525	VTGELVQGILDAGAKTGHEMCGGHIR	128	+
Chr7A	268718533	268718619	SMPSRSASSGTPPQWGMAAGEGTRPTTGR	128	+
Chr7A	272108458	272108529	YMRSIIKPGMLMMELCETLENMVR	117	+
Chr7A	277524245	277524298	KLMVHLINYVQLIMKRPI	85	-
Chr7A	292243208	292243261	ANVVSEGCKMVMLLTKAR	87	+
Chr7A	320365630	320365698	RDYQESPKQPPIISDVHQLKVSI	115	-
Chr7A	393371659	393371724	LQSALADVTSAIEELNEQGQDK	99	+
Chr7A	441451681	441451791	KLMDGDDKMGASSLMNSLVTYAAADYPDLELLKQAAI	173	-
Chr7A	463377192	463377224	RDKKFCTNGEQ	84	-
Chr7A	475308244	475308309	RIPVKVKEMTVNAITINTIYGG	105	-
Chr7A	495694376	495694411	DWTETTAAATDK	90	+
Chr7A	551063063	551063101	KPVQNIPTSTLGL	93	-
Chr7A	565527518	565527586	KGEAISLLRRGVPPALGPLDPID	105	-
Chr7A	576736622	576736756	AAGPDEPHVASPTWSETALDKPYDPTVTNGALEDVLDTPLPSHPK	206	+
Chr7A	576969587	576969664	RHAPVCYSCLAGAGANCGLCFLNCEN	125	-
Chr7A	621859662	621859700	RHKTWYQLVRELA	99	-
Chr7A	636833218	636833253	GGYVLHLMLSLR	88	+
Chr7A	658310546	658310581	KEEAWPDDTAPA	82	-
Chr7A	675447813	675447845	RGDISSCCTVI	83	-
Chr7A	676615302	676615352	VPGLLVIDTPGHESFSK	123	+
Chr7A	701438681	701438770	QDIRNLFPVPYMDNSFTHLGHPLILPAKDR	154	+
Chr7A	716692488	716692538	RTINAQLSDGAIAMLNK	122	-
Chr7A	716779752	716779799	FAPASPGTGMPIAIKK	91	+
Chr7A	717560162	717560230	RTASAGKNSAVPPIRDVMVLMPA	107	-
Chr7A	725718457	725718510	SNGEASSVFTGFGQISCK	131	+
Chr7A	726284429	726284488	KTWEVLPDHIFTELVTMLAE	99	-
Chr7A	730493722	730493838	LDIAVDLVDAIDYLHNGCQPSIIHCDLKPSNILLTEDMR	193	+
Chr7A	743797150	743797206	KNIEGSVGLMAGVEDTAVQ	88	-
Chr7B	16486808	16486837	MGYEKPLEDK	79	+
Chr7B	27978190	27978243	RHDVFELLWSQDEDALKE	87	-
Chr7B	106790975	106791037	KPQGAMEVENLLGRIEDIDSD	151	-
Chr7B	114078585	114078647	RLATVGYMGDSFTTLANCDSL	154	-
Chr7B	134676826	134676885	DEELAANYLLDHGHEFEEQQ	88	+
Chr7B	135908736	135908774	KQYASFEKLGTVN	96	-
Chr7B	136300913	136300960	QACALCDFILSLHVCR	123	+
Chr7B	173158725	173158796	VHGFYGASSMERLPVEQAITNTMK	121	+
Chr7B	181672535	181672633	MVLWIGGEARYMRQNILNLSMSLGLDISAEAEK	161	+
Chr7B	192800119	192800178	AELTAATETDDGEEVEILHK	87	+
Chr7B	238430309	238430353	KREPNEVSDESPLLL	107	-
Chr7B	239094265	239094369	KRSVFHPPETGCRELGMSSGIQSHLDEMDEAGVAQ	177	-
Chr7B	244371596	244371667	KLESAMNNMHIQTTSGASDSAQNQ	113	-
Chr7B	250328345	250328398	RRLGLHASLNEVEVKVVD	131	-
Chr7B	321031396	321031446	YRNDMMDYANVTVPKLK	139	+
Chr7B	360834656	360834712	TLTCMGMGNMLATQTMHHK	91	+
Chr7B	415809014	415809082	DEKPDVAAEELKSNDEFRNLLLK	103	+
Chr7B	423510534	423510575	KLSTSTGNPLLIQF	99	-
Chr7B	431984675	431984719	AKVEDDLEMGLDILK	105	+
Chr7B	458254259	458254393	IGDILEPNLIPQYQGKHTSKPSGHGTHVMVGMQECTMQLVKLGLK	222	+
Chr7B	459029513	459029590	MAGIESTGMLAKSRLDFSLNLQGDFK	125	+
Chr7B	480406487	480406537	KAYMDILATGLVADPKM	120	-
Chr7B	482550838	482550873	RSYILTNGGLDR	84	-
Chr7B	517317768	517317806	ILTVCSSIDFQSR	83	+
Chr7B	521080933	521081004	RTKVMFERALHQIPAPELPRLVIG	117	-
Chr7B	538683123	538683224	IGGDLGSSSQALDGILGFGQSNSSMLSQLAAAGK	147	+
Chr7B	540471022	540471066	RVAAMVAPNQLANAR	108	-
Chr7B	541299289	541299345	CMIPEQQMGQGTITIGEKR	94	+
Chr7B	565118822	565118884	QNSCFLPESGPMSAMPNGAMR	103	+
Chr7B	576169142	576169261	AFFPLGSMCDSVDNNLCESFNNSIIEARFYPCISMLEKVR	256	+
Chr7B	577684030	577684068	KPAGTMSGGPFAA	93	-
Chr7B	581818699	581818830	LSTEVVEAASVLTDFEHGMKQIEGEFMILKAFIGQVSAQNVGDK	213	+
Chr7B	590142192	590142245	RTLMNPDMYQPVLKYTWY	98	-
Chr7B	605637223	605637321	NVERTPSGRPSHSGMRNGVLYDDDYDGSMQQPK	164	+
Chr7B	644044103	644044162	DDMQTPGTMYASLTGSTMSR	96	+
Chr7B	645381981	645382091	KIYGSPIKNRDMFVLAGFHQPHYFTESVGYEHYPELE	292	-
Chr7B	648298309	648298374	RALGEPVEGELLNEALDLNEIT	98	-
Chr7B	648770119	648770211	KTMRAGAYSPLSGTFENNALSMDELSSMNFF	150	-
Chr7B	679546380	679546571	TVPQVFIRGKHLGGSD-----------------------------------DTVDAYENGELAK	98	+
Chr7B	680581284	680581328	RGEQIGAGSISTTDA	104	-
Chr7B	691185558	691185602	RPLLALGGGASNDPI	90	-
Chr7B	695444431	695444514	KQALIINGGLSATNRVFPTAVKSMHEAL	205	-
Chr7B	699006321	699006419	TNVVVQVPPSDLFDNLSSLLEATEGADVSFNVK	233	+
Chr7B	709599041	709599094	SNPLDEASHVQTTKPPGR	128	+
Chr7B	720841430	720841519	RGLANQAYVSLMSGWSVANRAPAAMGDFVA	143	-
Chr7B	721130590	721130652	SNHTEGSESSTYYKTGDYARR	159	+
Chr7B	721504855	721504944	KPLLVPNIYPVVGGQAISVGALLRSFDSDN	144	-
Chr7B	723154708	723154785	KVSEMNIIYLYQLSHLQGLPPLSELR	126	-
Chr7B	732071184	732071240	KIGLVAEAFESIVVPHNLL	88	-
Chr7B	735266799	735266837	SFDNGGGSLLFLS	93	-
Chr7B	741194058	741194174	MVLNKNIDNFFAENEQLAFCPAVTVPGIHYSDDKLLQTR	195	+
Chr7B	741203474	741203548	KLHLSSNNLSGFIPSSIGNLTGLYR	113	+
Chr7B	741212972	741213166	RASSLVHGMAKARELAS----------------------------------SDLESDMNADGIAA	97	-
Chr7B	744423758	744423811	RPVVVEFRHDAPVLGKFM	90	-
Chr7B	763532716	763532778	FLNVFSFQPGESKCAELMVRK	158	+
Chr7B	763842794	763842838	KGGSEEAGHEEPPHG	103	-
Chr7D	1331455	1331502	SLIAQWCEANGIELPK	81	+
Chr7D	2929213	2929266	KFEGICPMCESLGFVGLS	138	-
Chr7D	4062546	4062575	QDVGAHRMSK	78	+
Chr7D	4137257	4137295	RAKILDDSSTLAR	80	+
Chr7D	4880479	4880544	RLPIHIVSGTNMTVDSLETANL	106	-
Chr7D	5443353	5443388	RYSAFTEQLSGA	87	-
Chr7D	7656349	7656426	KGGFSVIGTAVPKLLDALFATPLTQA	183	-
Chr7D	7656547	7656633	KNNLLGTRGFARATSMSNVEQWLNVAPDY	217	-
Chr7D	8527991	8528035	SLKVASIMQTLRPHK	107	+
Chr7D	12221592	12221657	RVGVTSLYHGGSPDFVLGQALG	103	-
Chr7D	17468919	17469041	KGSDHAALGRIMLGLNRTHVAEAIIISAAIFLIYFLFVWVT	196	-
Chr7D	20293476	20293562	RGVSNPFFDEASFGSLMDMTENLVPVFQG	141	-
Chr7D	20297427	20297486	RPGASSPRSCCDADHMKLAE	147	-
Chr7D	21296923	21296958	EIQCCSGMCIPK	102	+
Chr7D	21473184	21473249	AFPSSGSPSNKAREGLPGYFDR	164	+
Chr7D	21553478	21553537	AEVLEKVPIMQHFLFGSLIK	137	+
Chr7D	23806052	23806147	GISLFASDAALDVIWSELHDMV---YGARPIK	107	+
Chr7D	30891270	30891317	GLDGGLQTHFCHDELR	125	+
Chr7D	33360317	33360352	KKLKAESGINLQ	83	-
Chr7D	44753083	44753115	VKVNVCRPHKR	85	+
Chr7D	54923942	54923986	KLNVISAPLEEVCTH	105	-
Chr7D	56484660	56484725	WLMVSLTDFVTLVAAPVHFSGI	106	-
Chr7D	56972223	56972279	KLEQAMQKRISEQINLQIV	88	-
Chr7D	60221214	60221264	KAYMDIFANGLNVTLVV	121	-
Chr7D	60364351	60364407	AKVVEAYDKEGSPYYSTAR	89	+
Chr7D	60583420	60583467	ICHMLVKVYSAVEEAK	118	+
Chr7D	62988501	62988560	MGDVLATVLLRHIIPPACWR	102	+
Chr7D	62989221	62989328	TCLGKEVAFTQMKVVAAAMLWNFAVEAVPGHVVEPK	260	+
Chr7D	71400325	71400375	REPDIHGGGFDFPDALK	125	-
Chr7D	71496880	71496924	RHAIEFDVVVCPMVG	114	-
Chr7D	71511091	71511126	RVQGNLEPAELF	90	-
Chr7D	95566624	95566674	LLIVMDVAFGMEYLHGK	85	+
Chr7D	99721219	99721284	KKAAFSGGGSLPDEIIMEVLLR	161	+
Chr7D	101552736	101552813	KGSMAFLTLAAIHLIPVVLVHYVLYK	192	-
Chr7D	106799811	106799867	TMLEIVNQLDGFDARGNIK	92	+
Chr7D	125178933	125179055	CMEYAMMDPSSAFFAPAPMAMEDECSWEEGGDIALWSFSMD	128	+
Chr7D	125355638	125355697	ESPNYRSLIGLIDMRVELDK	97	+
Chr7D	133588660	133588776	KGVANILVSFLSLHVGTPLLTAEALLIAASICGLLVSLV	169	-
Chr7D	135801929	135802027	LMFLVQPKPNLLTYHNGAVLHGDIPVSVLWYGR	251	+
Chr7D	137896820	137896888	CIVSPQANIPAMGIVQDTLLGCR	173	+
Chr7D	142353920	142353970	LSGDGTSVDPWVCIGDR	84	+
Chr7D	143229774	143229809	RLKFSSLKQPGD	89	-
Chr7D	170576820	170576888	MGVYGWNSICETVAAEWLEDISK	115	+
Chr7D	174995510	174995560	EVNEATEVGTIGHGHGK	117	+
Chr7D	176101154	176101195	RDEGVQIYYGYPGQ	109	-
Chr7D	182779354	182779404	MTELVYGDNSQATAAVK	120	+
Chr7D	183516415	183516492	ARAEHNSTEAAHQPPAPSTSPLLLIR	117	+
Chr7D	190175772	190175858	NTSMSHVRSVMFFGSSESTPDLLEFKFLR	140	+
Chr7D	197638525	197638572	EGYETLVFHATGVGGK	114	+
Chr7D	207516141	207516203	HKMVLDNEFNLGAALIDMYAK	103	+
Chr7D	220396572	220396646	MFLLRDAGFPSEERIFVFNGDYVDR	128	+
Chr7D	226395569	226395616	RNLYVTFGPTEEANAV	116	-
Chr7D	266037458	266037511	QIEMPKWSLVSNTLQKSR	89	+
Chr7D	267659697	267659753	EMAFHAENSEISSVVLPAK	88	+
Chr7D	337229295	337229345	NGQHADSTKQIIELLHK	121	+
Chr7D	355955675	355955704	TAMNMYEHVR	80	+
Chr7D	365035947	365036042	KWTMKLEHEKGLYGYLILLIEQTSWNTGTMSN	161	-
Chr7D	375654022	375654081	AIDMQLEEGNIVEWAAPLIK	153	+
Chr7D	380228684	380228734	REGRNNWEKAGLSTMVV	85	-
Chr7D	408604882	408604917	HGNLPDSVTNAK	88	+
Chr7D	413678664	413678783	RREESIALARAIISSVEHELVCLINGGPGVTFHPSDVEEH	196	-
Chr7D	414940664	414940735	EIMINGVPVRVKYCETCMLYRPPR	122	+
Chr7D	415158927	415158980	FLGAQEGMGYDFVVATTK	136	+
Chr7D	421202945	421202989	RQKCSLEEGGGAAPK	105	+
Chr7D	421852842	421852877	GNLMSMTTNGGK	86	+
Chr7D	445389744	445389824	RRAHGTSASTTNLSRAFQGTPEPAQND	128	-
Chr7D	456594869	456594952	RRFLDTSSPSAEDPVVPGVAVLEFQAVA	128	-
Chr7D	462664626	462664658	APSPTGSTDMK	78	+
Chr7D	463773777	463773848	TIGPDKVTSNVDWECSFMYHHQPK	126	+
Chr7D	472212095	472212184	APHFSQVLPRSGYAHIAQELLNGFAGCLLK	220	+
Chr7D	478699261	478699305	KSFDETASKLEMFSF	112	-
Chr7D	504822358	504822417	TRAAVTEGEKLIGVMNPQPR	97	+
Chr7D	506071183	506071233	KEVFLIVCMALCVMVSA	121	-
Chr7D	511476645	511476692	LIAVKRLINSNEYSER	117	+
Chr7D	519439845	519439898	VDVFSVAIDQQLSELNDR	85	+
Chr7D	527216495	527216548	AQDKGHQLGGTVTSFDSK	129	+
Chr7D	529914866	529914940	RLVYVTSFLLSFLLMLKGSPLVIHM	121	-
Chr7D	531949505	531949537	GMEAHGQIVKR	82	+
Chr7D	532733563	532733619	DGSTLMIGDGMNDAPALAR	121	+
Chr7D	532740204	532740257	KFNATTIPLLRGYLGFVV	135	-
Chr7D	534194455	534194520	AELAEPIIRLLPVSIGLLYLGK	100	+
Chr7D	537233941	537233994	FAVVYGDSGITQVNSEVR	135	+
Chr7D	537574292	537574324	KVINHVADVLM	82	-
Chr7D	551328887	551328946	KLPELRHRFLFGFPMHFLDS	95	-
Chr7D	559359776	559359811	VIFMQDGDNLDR	90	+
Chr7D	568587520	568587603	RDATLTSIMKTNQHNEDGESIQQGDNPA	136	-
Chr7D	569703143	569703268	FTNPVLTNTAMLHYSNSNGVPAALPPPPGPTIEIDWSLNQAR	148	+
Chr7D	575830602	575830673	KLNTPTAAYAKNLSQILLKADGDA	169	-
Chr7D	577972540	577972611	RQGYVDVEATLHTLNELLSIQLKD	114	-
Chr7D	580671589	580671651	RLDLMQLGVLNGIGPPIVGSI	98	-
Chr7D	581420308	581420343	KAKGALAAMPEM	80	-
Chr7D	584465682	584465771	RQQAQQNPISQPGNPPTPGNESASPSPSLR	130	+
Chr7D	590256188	590256316	TDEPCQSDGKTDGSAITDQTFESVDCQPNQEHSICSDVGPSLK	211	+
Chr7D	593210058	593210123	KTTDNANEDGSILQELLLGQNT	153	-
Chr7D	593479681	593479734	MGNRGRIVSWAPQQEVLR	89	+
Chr7D	594267824	594267940	IVVDKIICLAESCDASMPLNLRLEACFEVGTASVNYMLR	192	+
Chr7D	600134316	600134357	AVMVADVVGASVQR	97	+
Chr7D	616045775	616045840	KYNALENAVVVNMGYKRLAAEA	154	-
Chr7D	617946147	617946221	KVLSDFETVTSVDLGKQGELLENNE	116	-
Chr7D	618703210	618703263	KALLGPFDGFIQVSSLVL	127	-
Chr7D	620566340	620566369	RCDEGWISEM	81	-
Chr7D	621760245	621760280	KKIAQLWAAAGE	88	-
Chr7D	628389222	628389308	GQGDIILWQSFHSPTDTLLPYQNITSATK	179	+
Chr7D	634508655	634508714	KLIQDRTAPIEQALGLGMWW	99	-
Chr7D	636144401	636144532	AIDALPTVFFAATASPKPAGCSSSECAICLAEFTEGEGLRVLPR	211	+
Chr7D	642399263	642399340	KLYSPMYEYSIYVTHDLENPMKTTSW	133	-
