# Supplementary material for: Community Resource: Large-Scale Proteogenomics to Refine Wheat Genome Annotations
Source: Int J Mol Sci. 2024 Aug 7;25(16):8614. doi: 10.3390/ijms25168614 (PMC11354340; doi:10.3390/ijms25168614)
Supplement: Supplementary file 1 [file ijms-25-08614-s001.zip › 03_GRAIN_DEVELOPMENT_Z83_2024-05-20_Apollo.BED]

Chr1A	6072435	6072479	RPDSMIEDNFTGDAE	111	-
Chr1A	8108865	8108933	KAASVDMTGLSRSVSELGVGLGK	102	+
Chr1A	9969366	9969401	KRALEQLEVPCE	87	-
Chr1A	9969996	9970046	RAAFASGGTGAVVAYDQ	120	-
Chr1A	11529023	11529097	RAGHSPRGLEEMEPDLDLSPKAGSA	115	-
Chr1A	11848905	11848994	RISLSEMRTLGVIASCLEQGNEKNVGTVGL	142	-
Chr1A	13101364	13101432	STLADSLIAAAGNIGQEGAVDAR	100	+
Chr1A	13743384	13743509	KLSGLSEIGRPVMGLESLSVIYIGDVCPIAGEEIELQKVNPM	204	-
Chr1A	13941127	13941207	RIDIELKTMNDVIQDLGTTHLSNNVVR	129	+
Chr1A	15212506	15212637	RAGIRPSAYGSGVSSNDSSTFNGANMQNRMMSSNVSNASYGEPA	200	-
Chr1A	15344697	15344777	GLGWTAWQLNRAVVSFDEAALRAFLER	129	+
Chr1A	16138721	16138837	RALRQRTWQIISMPEPDNLLPPKGTVIELLVVGFSFVDS	227	-
Chr1A	22779294	22779422	KDEAVAAVDDHMTHLASIATMPRVHVHGLQAYTGFAVDVQDDG	209	-
Chr1A	24549825	24549875	KIWGQLASLQSPMCSVF	133	-
Chr1A	38893764	38893796	TDEALNVLLHR	78	+
Chr1A	38895236	38895340	NNCADEAITLFHKLGAMNVKFNIAIVNTMINAMYK	170	+
Chr1A	41664661	41664717	APSISQGQSNGEATPLNQK	87	+
Chr1A	51646965	51647021	TASGEVATSPVANAAVSTR	128	+
Chr1A	51801153	51801185	RIEEQGFSGGE	81	-
Chr1A	54756815	54756952	KHLEDGQVGWDLKGGPSGWDLNGGNPSGWDTLMSPEGITTAPSMLS	226	-
Chr1A	67251250	67251357	KNPAGLLEQPHFLGAVFLSTCIVLFPGAAFIFTCVL	173	-
Chr1A	82036967	82037023	LRVSTFLIMMVRVLGVILV	85	-
Chr1A	87330265	87330336	KPDFLLSLEIGWDAILASNVCPVA	120	-
Chr1A	87627019	87627072	RTISNILGAGVDSLGYQR	85	+
Chr1A	92430355	92430411	RAPAAPHIHPSSGGQSLLA	84	-
Chr1A	119974648	119974683	KPPPSETAAGLD	86	-
Chr1A	131126708	131126773	RKAGAPDPLSGVLASAPDPIAD	96	-
Chr1A	134895081	134895152	KAEPLPRGEGQGGDLLSMYMAWPR	180	+
Chr1A	157879117	157879149	KDLKYESMGDF	83	-
Chr1A	187211510	187211578	RDGVQVMLGVMGAPLVPQPVQPR	107	+
Chr1A	247325822	247325899	AVEETPAVDAHAHNLVDTASSLPFLR	121	+
Chr1A	259298375	259298437	VTEKCDVYSFGVVALEILMGK	158	+
Chr1A	259858530	259858622	SLGTALSLIAYGAGNVLSSAILSLVGRVTAK	133	+
Chr1A	269976150	269976206	REPRMVVVNGANKQEAFDD	92	-
Chr1A	303918429	303918470	TDLAIKNYWNSTLK	109	+
Chr1A	326639211	326639282	ELTAQALALLVQYDMDYFSGHALK	113	+
Chr1A	326641396	326641461	ASTSALVGYLQDSSINIDDEGK	100	+
Chr1A	354777218	354777274	AAVDEMMLNGTLQVKKPTR	146	+
Chr1A	363527696	363527752	RLYAPGATADAVELPRCPL	89	-
Chr1A	370244964	370245176	LDNHLLGVCQTFSEESYLT-----------------------------------VIDAFALMGDIVGMAEK	135	+
Chr1A	375167242	375167283	RQLPSLGHPNGTVR	107	-
Chr1A	381157358	381157426	TVAVQPSAGEDMVVVLSTTKTKK	103	+
Chr1A	393456498	393456560	ETVVEVPNVYWEDVGGLEGVK	155	+
Chr1A	398743610	398743660	DGAFPGAGDRRIEIYTK	82	+
Chr1A	404676342	404676380	RKLPDKFASDIVD	94	-
Chr1A	408751278	408751352	KFGPEMSGSLVVVVPSESGTAVMLG	113	-
Chr1A	432463053	432463142	LPTLGLGSHSNPSSAGLSACSILSQSGAFK	200	+
Chr1A	442713059	442713094	RSFVSSMQPFFS	90	-
Chr1A	447721604	447721663	GYAPLSPPRRHSISIASMNR	93	+
Chr1A	451343252	451343368	HRTRMFLNLEEIIGMAEELGFEVVIDEANVSSDINGFAR	188	+
Chr1A	465630607	465630669	RHGSGARLLPASSGSDSEPAM	92	-
Chr1A	494737378	494737473	MPEDLFLDDADAASGNSAAQGLLSFLGAPGSR	111	+
Chr1A	506095794	506095877	MAPWNNLWAGRAAIAGSNAYRDMPVIVK	137	+
Chr1A	510427157	510427210	LSMAENMMSGHVPPTLSK	86	+
Chr1A	530340494	530340568	KGESDFLSEELKGVTLLHDLNQFAE	117	-
Chr1A	533391953	533392006	AISTASQPFDGLPGQTCR	85	+
Chr1A	546727652	546727690	AEMEQQHTPLEHK	102	+
Chr1A	546750596	546750637	KQALGGDVVTSLAK	94	-
Chr1A	547469427	547469489	AFPPTVQPNPWLPRPRAREPK	100	+
Chr1A	548222367	548222420	AAKLGVRPNAVSYNIILK	127	+
Chr1A	549736543	549736587	KQILDVTCLEPIPIK	113	-
Chr1A	565964009	565964080	AVSLSPYGVLGDQISFLDDDEENR	114	+
Chr1A	569154028	569154096	RSNTAYSNEGDGNAMHLWQEVEM	112	-
Chr1A	585027211	585027261	RCSLLEGYEIRGPQILS	83	-
Chr1B	705782	705835	TPLLLVQAMEAAMIPLIK	84	+
Chr1B	705836	705880	KLGSLLAGECNLEKR	107	+
Chr1B	4144209	4144289	LRNLQYLDISGNRLSGIIPEELGTSMK	130	+
Chr1B	5017773	5017814	KMCGGLDEPVSGSL	101	-
Chr1B	5218692	5218754	RLEELNSLKSLIPPISGTIMN	96	-
Chr1B	9296407	9296439	KLWHLKNLDKL	84	-
Chr1B	9470243	9470275	IMLVGNKTDLK	80	+
Chr1B	10570529	10570621	MAEAVIGQLVVKLGGALAKEAATYGGALLCK	141	+
Chr1B	10597838	10597885	YIFSDDSNIFQNLLVP	119	+
Chr1B	13736666	13736725	KPLVGHGMQINWLLAVQGPT	99	-
Chr1B	15770790	15770864	RKQFFMAVSFAIDEASRHFDPKDWA	121	-
Chr1B	15826027	15826059	KGASAVFQDCE	78	-
Chr1B	15903783	15903818	KKLLIAALFHLS	82	-
Chr1B	16956586	16956651	FIMHILDPTHMFIQPNMGDYIK	110	+
Chr1B	29889591	29889704	RRGTARAPKYIAMVTPTTIFTTVLAMLVLIAFTEENLV	182	-
Chr1B	30174022	30174099	RLDIAQCLAVMFTSSMLKLIDIAEAT	127	-
Chr1B	31743482	31743538	HLFSSYENIRTLLDDYLKK	91	+
Chr1B	45448482	45448541	KSCEYEGGVWICVTKVAEAS	151	-
Chr1B	62984874	62984909	AEQTATEFLVDK	87	+
Chr1B	73452436	73452480	KLPASAGHQTMNGLL	109	-
Chr1B	74061489	74061584	APEGFPLDDFLNFNIMFMASSSYIKNPYLKAK	156	+
Chr1B	75301910	75301960	ISNLEVDLPAMMAQKDK	82	+
Chr1B	86742827	86742901	AASLLLPPQYNLKEGEAEARMASMK	117	+
Chr1B	91206380	91206466	SDLPLAPMAELVSPGAPALYKPTTFDEYR	135	+
Chr1B	96180457	96180495	VTQEPSPPPTMAK	95	+
Chr1B	97758737	97758814	FGFDVETLRPITYDQISAILNGLSER	127	+
Chr1B	100480773	100480826	TWAHLVSVANAYQHMYAR	89	+
Chr1B	101223266	101223343	MLDEMARKGCQPDEVSQTTIVSALCK	193	+
Chr1B	102599891	102599992	MAAVGGDAVSMVAVGLVWGATNALMRRGALVWDR	158	+
Chr1B	107538773	107538844	RYLETLRADLENSAYGPVLVVPHM	117	-
Chr1B	113158146	113158277	IMLPLQLLGWAAFLASAAYVAVVCQLACVVSLLEDAVLFGALRK	137	+
Chr1B	122164867	122164935	NVVHQLDLMTDLLGTPSMDTISR	114	+
Chr1B	124728937	124729023	KSYSSVGPRGKEPTWTSNGAGDASESYKL	136	-
Chr1B	147617299	147617340	DLTALANEPDVVIK	95	+
Chr1B	154435020	154435091	DEPAKLHSPLLRPIIMDPQPPQHK	116	+
Chr1B	166852680	166852724	KGDAGLVLGFGVHST	105	-
Chr1B	167734654	167734722	RGETNILQSFADNTSMQSYDMNT	112	-
Chr1B	167736013	167736090	KMIELGNLIGDPAVNNLSSPGVGVSL	183	-
Chr1B	170977632	170977685	RWPAGPPPSVLLFEEKWG	89	-
Chr1B	176174187	176174231	KVLAWGLRAGAHGTV	104	-
Chr1B	186996945	186997052	GTVFLGHSMAGMIGCIASLARPDLFSHLVLVGASPR	171	+
Chr1B	198949455	198949499	LSQYQPGGNVGEIRR	114	+
Chr1B	235322729	235322788	KLIVQFASNPVDGCNGLFTK	98	+
Chr1B	237018762	237018839	MHPQIREFPSRYFYQGCLTDSESVVK	137	+
Chr1B	255525367	255525405	RTVKGTKSGLIVA	86	-
Chr1B	265108644	265108688	KFASGAKMCMQPDAK	117	+
Chr1B	283920184	283920237	RRISANGVVLCDANVYLM	88	-
Chr1B	285163206	285163271	REELFKRTCFNDQLDPYTSQII	113	-
Chr1B	291773046	291773084	RVAMKFHSLTQFS	96	-
Chr1B	309132737	309132829	KIRADLNEHELTPKFSWSLIQLMLRLAASCA	152	-
Chr1B	336747924	336748028	SLCMYADMEITLLKDAVECSNPQESPAIAMCEAFR	173	+
Chr1B	342571794	342571832	AFMEAGQQGKALR	93	+
Chr1B	347729063	347729107	APNKYGSVFCGTQDK	111	+
Chr1B	366017285	366017320	RGAQLHPSPFER	87	+
Chr1B	374631486	374631533	RLADTGCEPIGDPFDK	122	-
Chr1B	384466445	384466537	KDCLVIMLAETLGLIAQEISLASGAAGSIMT	145	-
Chr1B	384893724	384893765	RRKVCTVHGGVVYV	105	-
Chr1B	412298674	412298736	KPAMSLDGPTSAIPQSISLIN	97	-
Chr1B	426271936	426272019	VLGLSPHTDGVGMTLLLHANDVQGLQIR	132	+
Chr1B	429093277	429093321	KDGSSFIQHDFTLNL	112	-
Chr1B	429094543	429094587	KLPASAGPQTMNSLL	104	-
Chr1B	429535839	429535880	KDDAGLIQAGVGTF	100	-
Chr1B	433091342	433091446	RHMEDWVACGMAYNRGGLFYSKMMMNYTHITPELG	181	-
Chr1B	448045248	448045340	KEAENDPIEFSFEEEFAMVIEVTDLSDLGLD	138	-
Chr1B	448599262	448599363	RDVSGAAVTLLWPASNALFSKPGNNGVAAVVVIG	106	-
Chr1B	448942636	448942707	EAAALGVAMSAKGLVELIVLNIGK	161	+
Chr1B	453272746	453272853	ESTSALAFDDDEKEADATLEELVPLVGAKKPPRPLK	165	+
Chr1B	459264470	459264523	VTGIHPLKEGNPPKYSQR	88	+
Chr1B	487464075	487464143	MVDLSNFLEANAAMPIPAMEVAR	109	+
Chr1B	490850166	490850216	KSAIDGVIPLPIPLFSM	125	-
Chr1B	513896403	513896465	RGVGVAGSTVMIVEYGQANLD	98	-
Chr1B	517229886	517229960	KALSPIPSNMMTPCNVNCPPSLEPK	116	+
Chr1B	522963831	522963920	KVTLADWDMDEVALSSGDKYSGTVLASIPR	149	-
Chr1B	524540385	524540435	QILHSFCPSIYGHELVK	87	+
Chr1B	525314235	525314333	TPLSPTVAGSEPHPFSMTHGLGGSSVQLMESSR	153	+
Chr1B	540779562	540779621	RSDEPILEVQQRLFEALQSG	96	-
Chr1B	553267564	553267599	DFLGWQMPEMNK	99	+
Chr1B	561277801	561277857	KAPAMLGCWGGTLIQELGF	139	-
Chr1B	566689676	566689726	RPTSGGWFALTGEMDFL	131	-
Chr1B	573955757	573955933	MEDIIPKDSPVR---------------------------------LVAFILGYLSGGDK	117	+
Chr1B	585128889	585128957	KDSSVSQHYGGTYISSIFVGEHA	169	-
Chr1B	589586353	589586421	RIQNSSCPGCNELGGIGTGLSVT	111	-
Chr1B	596204943	596204978	KRGDDSDGDMLA	87	-
Chr1B	600919961	600920032	KVASDDVFPNTATATYGHIEDYVA	113	-
Chr1B	603105278	603105328	DGGHDDSVINVDGDMAK	126	+
Chr1B	608095490	608095603	CHHIKCAAELFSHTPFPRNIVLTNAMLSGYCWNFLPEK	305	+
Chr1B	610247928	610247960	KFIDDMAPRSS	82	-
Chr1B	610374584	610374622	KLPEGFGDAAAFI	90	-
Chr1B	611299561	611299617	RAFERDVILNALEPNRDYA	92	-
Chr1B	630584897	630584926	AADWGLEVMR	78	+
Chr1B	633142992	633143063	AAASGDSTSMEEMASQDQSILHGK	110	+
Chr1B	644708676	644708726	RYVVGFTGAGIVELRHF	126	-
Chr1B	644851894	644851965	LLVVSPTEKLDSATVCSYSPSGPR	111	+
Chr1B	649595482	649595535	KRQHALVGTSLKNVVSQN	130	-
Chr1B	659792216	659792263	KLYLVEGHGALLMVRR	119	+
Chr1B	669158693	669158761	RLGGSATQESVFHSSPMYQFHFA	177	-
Chr1B	669294257	669294334	KGLGGSGVIPVVKLETSEDMLLAIVH	152	-
Chr1B	673872430	673872468	VSLSSAHTSDDIK	87	+
Chr1B	675550691	675550762	APATPPRPSSFTCTPSTLAPTTRK	100	+
Chr1B	676720425	676720493	NSVVIIDEAHNLADSLTSMYNSK	108	+
Chr1B	677229350	677229472	INPIKAIKIGELMDLPPSALMSFSNDSQEIYYPQQLMQLWK	202	+
Chr1B	682515602	682515652	RRESEPSIRNTQGMNGL	82	-
Chr1B	684799442	684799558	RVTSNVAASYSLSPFVGGALVYPVGLAALLNTAVPVFID	177	-
Chr1B	689880859	689880891	RFSSCPNGNVT	85	-
Chr1B	694486065	694486127	KVSSFFALLTGVAALDRGRLD	95	-
Chr1B	695530253	695530285	RQVDHHGTSRK	78	-
Chr1D	43096	43149	AVEPYRDSVGNKTAEDQR	87	+
Chr1D	2615704	2615823	DLLDGSLSNGEQAIMVKDILDQRPTTPISTEENSLALLIK	189	+
Chr1D	2820696	2820767	KALKGLEPPISGTIQNEFLFLQNM	117	-
Chr1D	5324241	5324273	KDVESTTGTYL	81	-
Chr1D	7210213	7210278	RSINEFTTPKTVDYVLVAGLAG	106	-
Chr1D	7890551	7890598	RIHSIKMVHKTCEDSD	128	-
Chr1D	7891670	7891741	RVGEVSFAGTASGNYVKGFCEEKA	177	-
Chr1D	9206427	9206474	THDTTFCARPLTSALK	115	+
Chr1D	10584412	10584474	ATFEAPAGEEPVVADLLGLGK	95	+
Chr1D	11586464	11586544	VLRDILIDLGNPHSDLAILDANQLIKK	124	+
Chr1D	17935467	17935574	AGQNSPPPLQLQHAVQEASPSEDEHHQAEYDMNGIK	176	+
Chr1D	20848655	20848699	VQNLKLGFNANRMER	114	+
Chr1D	20849920	20849961	GMLVECLATLGVDK	97	+
Chr1D	20882479	20882523	DLMVLPIVGMGGLGK	109	+
Chr1D	32303106	32303180	SKNPNDIDADMVDDMLAFLPEAKSK	180	+
Chr1D	34189879	34189941	RVGRILAYEQALLGGLKGLLI	146	-
Chr1D	39351474	39351506	SQRPLMKPVKK	83	+
Chr1D	41816441	41816515	LLVLPCLPAVSLPMDDAAAEIKELK	115	+
Chr1D	43696281	43696343	RLGVVSILLFVLGEIFVAALA	91	-
Chr1D	44416941	44417060	RASAENQLMVDDVIDNGIPLPTEANHAALFGTYASDTHIT	195	-
Chr1D	53418515	53418586	RLAPEEPLEHPLATITATSTAGAV	107	-
Chr1D	83982846	83982956	YLAGESVSLADLSHFPLMHYFMETEYASLVEERPHVK	182	+
Chr1D	87743656	87743709	NGYDDGSITCGDYKMLLK	137	+
Chr1D	96281479	96281559	RDVVSWTSLITGHAHQGLHGDSLALLR	129	+
Chr1D	98737966	98738019	AQLIQNSANAQEDEKVTR	83	+
Chr1D	100383415	100383471	MDCPSPGGTDTSTDPDLDK	86	+
Chr1D	107710954	107711022	RSNLAALNDVYTQISEISPSLVE	107	-
Chr1D	111947199	111947234	RGKKQHPAVSAV	86	-
Chr1D	114824116	114824175	YMGISSDTVQLSILNDPKIK	97	+
Chr1D	128045716	128045748	KLEEHEHAFPK	83	-
Chr1D	141243813	141243869	KTPSMDVGQVGFHNSKLVR	93	+
Chr1D	179212533	179212616	MQLLEREMGQMSESVNSLELTLKDEAGK	128	+
Chr1D	181582186	181582311	KTWIFMVITGICMDIPGSSGIFFPLAFVTVNPIYNMIKWGNR	215	-
Chr1D	193557248	193557292	KGINFGHSATTKRLG	108	-
Chr1D	196115707	196115748	EIYALLNLITVEMK	100	+
Chr1D	210786925	210786984	LNYRQDGGHMSSQPIETVYR	103	+
Chr1D	219823590	219823631	AILTEQQMTSSGSR	101	+
Chr1D	232844358	232844390	KIAFDMLVFPE	83	-
Chr1D	249550522	249550581	KLQELAPSNSLFCGVEDGTI	143	-
Chr1D	255777598	255777651	FIACISMAAISLNEKTKR	86	+
Chr1D	261542132	261542173	KYKNTEMYALGAAA	96	-
Chr1D	265018870	265018944	KDDGEAKPPQPTEEQLMAELMNQYR	122	+
Chr1D	278425100	278425165	QVAAFAQFGSDLDAATQALLNR	138	+
Chr1D	293075321	293075437	KEFSLETQPLIEGLIVAMSLIGATVITTFSGAVADAVGR	183	+
Chr1D	295160048	295160122	SGIGFDAVSLSGVFSACAEIKGYFK	117	+
Chr1D	299614817	299614879	KDFCIGQPYTMIHGSSSVNVI	106	-
Chr1D	303288728	303288769	KHQSPQVPHCQRPM	116	-
Chr1D	303488939	303488977	KVVVNEAEDCLGD	90	-
Chr1D	324568450	324568509	VRTVQCGQKGVPSLNTYDGR	147	+
Chr1D	326716486	326716599	KECKDCCVWQENILVPEVPVAVSSEMAGTMCASPVPAS	190	-
Chr1D	328312244	328312288	RSIDVLAPKALLHAT	108	-
Chr1D	337528134	337528193	TIPLEIGSGISVSGGTYKVR	93	+
Chr1D	362732185	362732286	KNLYNMQTVICAIVVLTFFWTQPYVLQNMGSFTL	166	-
Chr1D	364524227	364524262	KKPSCDSILATV	88	-
Chr1D	378981597	378981650	ETLKEDIVVVDSLPPAYR	85	+
Chr1D	383256687	383256758	VLFDSAVHTTAENTTRPSSRDEVK	110	+
Chr1D	386693647	386693724	KQLHPHEEKNIEEEATPNEPISGLKD	123	-
Chr1D	387156084	387156128	KEHLYELGQAAGNAV	108	-
Chr1D	387980842	387980886	LVNMPFSLGESEPNK	113	+
Chr1D	388595483	388595512	LVHNETGMKK	77	+
Chr1D	395648956	395649039	EAENPTFVSSSTPDSGLPGSSAPDPPRR	125	+
Chr1D	399220458	399220541	LQIEKATSECGNAAIDHADTMKIHPLPK	139	+
Chr1D	405687810	405687854	NSKQSKLDILGYAGQ	102	-
Chr1D	407094199	407094255	KLRGLVANDILTDPAEGDE	134	-
Chr1D	418874876	418874992	KTSDMPIDVNYFGAPEHSLPSLRSNSAPPVSGGQLFHLM	191	-
Chr1D	429367256	429367303	QVAGAHGGVLEEELDK	110	+
Chr1D	437939279	437939317	NQEALDLLQAQHR	97	+
Chr1D	439921825	439921875	LREHTPDGHMLSTSATR	82	+
Chr1D	444870511	444870558	APHNYTMVDFNRFMRR	83	+
Chr1D	450541613	450541669	KPFCEMGGGTVNLLALSSL	90	-
Chr1D	455782430	455782492	SLEAITQIPQGYQGAGKNPQK	100	+
Chr1D	458241989	458242024	AEWRSHEHVVAK	90	+
Chr1D	459628532	459628597	SEDHNGSTVIPGCFPSYRDPEK	109	+
Chr1D	466955940	466956065	KEGGPTNASNAYGPENFYPKANLVLAQISVLVQLMTSNSPNW	203	-
Chr1D	468064543	468064611	RPHGSTVVFQTLSAMESISDPLH	173	-
Chr1D	468517948	468518007	RFEMGFGRSQQLTQAFAQYK	98	-
Chr1D	473151530	473151565	RVSSLAPLTVTA	82	-
Chr1D	473548203	473548241	YLGHVFDIHGGGK	97	+
Chr1D	473548356	473548511	MSKSANNFVTIRS------------------------------IMTQYHPMA	131	+
Chr1D	474268373	474268486	KPNEVSSLHNNPMISTYSTEMKQVDGSLALSCTENPAS	186	-
Chr1D	478883761	478883835	KAYMNSLLVYTGVDNPKLELIQEAV	121	-
Chr1D	481824321	481824374	DGVWTIMANVMDPESLHR	91	+
Chr1D	493872731	493872856	IQYNQMLSGRNLQQPGAVPATSPGARMMPGAHGVGMMTGVNR	199	+
Chr1D	498609442	498609495	AIRGILNGILVFFYACNR	88	+
Chr2A	501632	501676	TVCIQSTHCMDLDDE	122	+
Chr2A	4836041	4836127	GYYGNFVMGQPVQAQSGMVANSDIKNLVK	217	+
Chr2A	5755873	5755944	KKSDSAMASTESVGMTALVLAFFV	141	-
Chr2A	8678134	8678211	KHPPIRSEWTILTFDGKPRVSPDALI	130	-
Chr2A	9143071	9143139	LASEESLKLYCRPIEWYNIIQHR	116	+
Chr2A	11055513	11055581	KKWEDDGVDSAFEIVVLMMGVMA	170	-
Chr2A	13352903	13352974	RPQAQLVLPELLALSANGEQLSIN	107	-
Chr2A	15133540	15133575	RLLSTCFVVNVS	85	-
Chr2A	15221770	15221805	RPVHTVGSVVLG	80	-
Chr2A	15709022	15709099	FQRKNGSLFNSPAATAAALVHYYDNK	157	+
Chr2A	15951525	15951572	KSESQSIMKDLAKDQQ	116	-
Chr2A	18422730	18422792	DIQIGVQVEPAFDALAVAGRR	101	+
Chr2A	19303968	19304015	RTTEDDMVHAVGNTHI	125	-
Chr2A	29337173	29337259	AEVIVVTMKSFEAHADGSSRIDDTQEAYR	140	+
Chr2A	34666873	34666929	RGETGFDESFILQVNRIYQ	93	-
Chr2A	34673104	34673157	RPISGDLHNVSLNLMALR	86	-
Chr2A	34685569	34685631	KMDLSVLTVCLGLASPLEGSL	138	-
Chr2A	37313440	37313487	DLIEGGEDTEYMEYLK	124	+
Chr2A	38665997	38666038	KTPNIVHFEAPEYL	105	-
Chr2A	40605018	40605074	MDEAVAELEVIQCSINILK	90	+
Chr2A	42900603	42900635	KVKLLAEYMPK	78	-
Chr2A	47826222	47826275	FSMADNGMAGTIPREIGK	135	+
Chr2A	63881937	63881984	AKLAQNTVQGARDMMK	120	+
Chr2A	70556750	70556824	KAPSPATGYGSPKPTAPPVAARGEQ	107	-
Chr2A	71313307	71313360	GEVGTGKAIFDSMSVEHR	87	+
Chr2A	77663440	77663475	KSVHPEMFAYMD	97	-
Chr2A	86870304	86870357	KDVQRAGYHSPPMSICHE	146	-
Chr2A	100820796	100820867	LMASLEKQCRSDTGNDNTVVQDIK	175	+
Chr2A	110181977	110182051	ADRPDLTVDVVPVGTNVTGEFNENR	114	+
Chr2A	110287352	110287405	DDELFEENGTVCSNASAK	118	+
Chr2A	123091349	123091405	TAPVNNGLHSTEARPSKGK	87	+
Chr2A	145791246	145791314	QAGITAESFAPSSSGEVSGISAK	102	+
Chr2A	153236706	153236765	ERLAQLVNKLLVGEGPTGPK	92	+
Chr2A	159669502	159669561	RKRPVVVVDGDLDEPIGAAT	94	-
Chr2A	161696852	161696917	RQLLFATSPSSYPSFMAAAAAE	99	-
Chr2A	170794041	170794127	MRAVLVEHALANGEAECTVETSVFAKVAK	135	+
Chr2A	170798961	170799023	KLEVLEVQVSSATTNPSVFNN	93	+
Chr2A	175594545	175594589	LGEGGFGAVYQGLLK	108	+
Chr2A	177630978	177631025	LLDFGVQGDNNGGEVK	113	+
Chr2A	189720204	189720248	LLELSNATEPTVLDK	107	+
Chr2A	191901280	191901354	KPQGQLGAAALDAVVTLSGESAAEA	106	-
Chr2A	234119343	234119420	KHALDLAGFRSTVADVMRPDIEVATV	126	-
Chr2A	293419387	293419422	RKSTPVGVIGSL	83	-
Chr2A	327328739	327328795	KPLHESGLNADLDVVEAGK	88	-
Chr2A	370298853	370298906	KLNDSADPQHMGMEVDGD	125	-
Chr2A	410852951	410852995	ENILDPPDPGPNYAK	116	+
Chr2A	413768887	413768925	EVLTDSPQNTVTK	92	+
Chr2A	419245897	419245977	RAWDFCQILTGLVMGMTRMALSEGPCK	141	-
Chr2A	419446302	419446343	KMDLEGMRKVGINA	104	-
Chr2A	427337898	427337966	RGITPEYGAAKMISIAGVIMVAT	108	-
Chr2A	435155451	435155498	RPATQAATEGALDIQV	112	-
Chr2A	438639213	438639290	QTITVLAVNNGGMGAITSLPSDIQRK	127	+
Chr2A	451987005	451987073	SAGEALDSTQTSSVIARPCSTAR	102	+
Chr2A	454980182	454980238	REFILTNKELNEPQFRPMH	103	-
Chr2A	464806369	464806413	AVQYDACGGGAAGLK	107	+
Chr2A	473338293	473338322	RKIHEFDDFR	82	-
Chr2A	488861299	488861346	GLEYLHDKANPPVIYR	108	+
Chr2A	501189058	501189108	AGLIEEAMKMVEKMSTK	116	+
Chr2A	510895299	510895346	AAVAAQDQAGRISTSK	92	+
Chr2A	514651706	514651765	NAAAQCLPCTLPTCISASSR	92	+
Chr2A	514885174	514885203	QNSPCMVSHR	84	+
Chr2A	516011454	516011495	KQYSATVLDGWSPK	108	+
Chr2A	516874820	516874897	RPPGVVSGFMQDEQSELPKPTDDAAH	129	-
Chr2A	529439554	529439634	RSTSPESFQMGAVNNESKSAKLLNSIQ	127	-
Chr2A	545688441	545688497	KPKKSAAAVAISVENAPKE	129	-
Chr2A	567584596	567584640	QQVGFDDVQGVDEAK	113	+
Chr2A	572878701	572878736	KYIIETVHGEHS	95	-
Chr2A	573259752	573259811	QTAQKVMIQSTNSSVLVKFK	93	+
Chr2A	573756548	573756589	TLLDAIAISSALGK	95	+
Chr2A	574571866	574571931	KHRVIEEKMALCLAGLYGGDEV	109	-
Chr2A	574579525	574579551	KEWMNMYGH	76	-
Chr2A	578430079	578430138	KGVVYANSVKHFFHGTSGDM	97	-
Chr2A	584086445	584086501	KGLEQSPLPNADGLNDQEI	89	-
Chr2A	586114177	586114290	KYSQCIPCMEIDLAYGDNCDLLFHNSHRFRPAWNHLEQ	196	-
Chr2A	587372329	587372388	TSLDANALALYTLPAEVLLK	134	+
Chr2A	589425720	589425848	KRTMESYLAIAEEVQSSLCLAQILSTHMDTSAMNLSSLVEMME	202	-
Chr2A	602361573	602361620	KLESLFAAPISPDSGT	112	-
Chr2A	606502316	606502366	GGGVPPPASLPSFQEIK	88	+
Chr2A	612393685	612393759	RGHDQIVAGFTAALTDSDFGADVNL	181	-
Chr2A	612727806	612727913	SGPEQTDEMLGSQVNQKFTEMSLDDAAVEAGIFQEK	171	+
Chr2A	620945465	620945590	KSDRWLTESLPSLGVVMAGSASTATATAGNAQLEVMAQGAAT	139	-
Chr2A	624485774	624485803	RCMSWLDGKK	79	+
Chr2A	626848822	626848887	RKMKEITPQPLEIGMDLMQDTY	165	-
Chr2A	627695056	627695136	QVHAQAMKSETGNDLIVQNALVTMYSK	201	+
Chr2A	629042768	629042815	RALSTNVYASQFILNK	120	-
Chr2A	636663215	636663349	RSMVSSISAVTNSEAGSTQSSYSSDRLPRATRLLHVLSGVAADQS	203	-
Chr2A	645306083	645306148	RHERHAILDEIPGSALVEHQDK	107	-
Chr2A	647768401	647768454	GVVGFLADNQRTNVALTR	96	+
Chr2A	669575394	669575504	LAQANILPASSVDYLAGAAIKSYLNSTANPVARMGFK	174	+
Chr2A	673847317	673847352	GSALALSEVHLK	79	+
Chr2A	680303899	680303976	KNEYHIEAEQLQQNLASVQVELEAAH	115	-
Chr2A	680306135	680306188	KEAHTSNFQEQLEHLVAL	84	-
Chr2A	682279555	682279650	LLDLAAKVLLEMKASGFPIEVTASDLLMIYIK	150	+
Chr2A	686133747	686133863	RLTSASSNLTQGQFYLTVLDHGLYAFVDADTPQSYYQKK	191	+
Chr2A	690423663	690423722	GNMLRNGDFEQGPYIFPGTR	158	+
Chr2A	694783853	694783891	KVKSTPFMCHHLI	99	-
Chr2A	696277633	696277668	DPASVHRSGWDK	94	+
Chr2A	699003075	699003128	KEMAAIGIEDGSDLECMQ	84	+
Chr2A	705879583	705879621	AEPGAPSKNSGAK	90	+
Chr2A	711814428	711814472	VITGDGAAAVVGMRK	103	+
Chr2A	715607656	715607718	MSEVVTAPHPHTTVATGSSPR	97	+
Chr2A	718229235	718229297	QTGQLQGYGFVEFASHAGAER	152	+
Chr2A	722013223	722013255	KADQEFHSFIS	81	-
Chr2A	725420590	725420646	RLDMLDERWIICGTGTGGG	94	-
Chr2A	727361162	727361212	WVFPETKTGIIVLAEGR	118	+
Chr2A	728150151	728150192	NAKPMKPPVRTYTK	108	+
Chr2A	728218244	728218303	IDISGNSFVGPIPAQIGMLK	92	+
Chr2A	743480739	743480828	FSSKCEYPGDNCVNCMHDDSDMGGVMFSSK	146	+
Chr2A	752539909	752539956	ASSMVAMSVGAVEALK	99	+
Chr2A	754544466	754544546	NGYMWSQNVDDGETIYSTYNTGNSSAR	129	+
Chr2A	755143782	755143811	MVLHYMGMVK	80	+
Chr2A	768354398	768354448	LGYASGTASGAMRHVLK	125	+
Chr2A	774592576	774592689	MIMQNLNMLSSIVFLLVFPILPMVVAYPSTAAPSNLWK	183	+
Chr2A	775754708	775754794	KVAGVGLMLSATSVLGDNAGLVAARLWNA	130	-
Chr2A	777083608	777083715	MGGNGFTAGDGRMGGVGFTVGDSRMGGIGFTAGGAR	151	+
Chr2A	781366116	781366169	RPNPNSEQEVVRSILAQA	83	-
Chr2A	781551484	781551537	VAAQNIDLGIIQEVDLYR	83	+
Chr2A	782025654	782025731	KGMIGLAFPYLLVLIGMNFVMGLLAH	122	-
Chr2A	784022851	784022979	WILMINLPVLMGATAQMPAATAVNYNSWLLIGTIFNFFVFRYR	209	+
Chr2A	784042920	784042982	IGGYEIPSGTMMLVNVYAIHR	106	+
Chr2A	784106132	784106188	RIGPGLNPKVMNVWEAHNA	143	-
Chr2A	784341478	784341513	VDPAAAGALYDK	81	+
Chr2A	785891229	785891258	QEPLGIQQFR	78	+
Chr2A	785912091	785912219	LTSLDLSGNSLRGEIPPEVLSIPSLTKLLNLSHNSLSGSIPTR	108	+
Chr2B	5619373	5619489	TPSFDIANAVLNTVYVGSPSAYFNGDMTLVANISNPNHK	286	+
Chr2B	21619557	21619589	KLPTLGEDILF	82	-
Chr2B	24301925	24302005	KSVWSGIMILEITCDGTGLVSQMMEGN	134	-
Chr2B	24840771	24840842	KGTDTQSQIFGNAMWLRIMTRQDF	123	-
Chr2B	28624039	28624098	KPLSSMCPAATTNALSEPTR	93	-
Chr2B	30713279	30713335	FASYEVTTIAGQPTAKPEK	98	+
Chr2B	30901533	30901574	KPVGAAKATVPATK	89	-
Chr2B	31469883	31469948	RNIGSSVPALSSNMSAQIEELT	98	-
Chr2B	31495597	31495644	KAFDGEKLTCAELQDK	113	+
Chr2B	42653372	42653464	KFPSSNCSGHLRGEAAAAGACLVSGNHLMVQ	229	-
Chr2B	49511252	49511284	KENYVNAALAT	79	-
Chr2B	52221262	52221324	RMDMMERKFVIHLSSGGPAAQ	105	-
Chr2B	56370095	56370136	KLGANAAHSLEEPF	99	-
Chr2B	63017184	63017255	AITEIGLAGSANSGSFGEEGTARK	156	+
Chr2B	71738723	71738764	VWTLSDHGDGLLAK	99	+
Chr2B	72330957	72331040	KASPMSAVAYGSADALEAFAAGAKAVRL	121	-
Chr2B	80456622	80456651	MGMEGCCNKK	84	+
Chr2B	84458618	84458692	RLLSMPKKVPVGQPSGYFVVPSMQK	117	-
Chr2B	85660214	85660258	ETDAQHLLEALKNGK	105	+
Chr2B	87264106	87264171	RTMTFLTSALPVTLTPYNLQVD	135	-
Chr2B	92956212	92956271	KVAELDEAPDLAGTRGSREA	91	-
Chr2B	96587829	96587891	KTPSPSPSKAAVGEAAPMPDR	93	+
Chr2B	105884019	105884102	AQAQSLHIEILQSPWLSELMAFYMNLRR	138	+
Chr2B	110031507	110031563	LGLGASEYVSGTLIDMYAK	90	+
Chr2B	111533167	111533202	AQVELQNSLQGK	88	+
Chr2B	118392242	118392286	GLAELFPEASQEELR	107	+
Chr2B	121149900	121149998	SLGLGLDDLAAYPLALGCSVRKNMVPVLDYLGK	154	+
Chr2B	121560164	121560232	LYDLLLLASNDGQSLESLFASPK	102	+
Chr2B	125571030	125571101	ADQDNQFDTQTMYQPPPFMANGNR	118	+
Chr2B	130616012	130616086	AEDSDKADVFEEIYKDAAAAAPTAR	109	+
Chr2B	140472650	140472703	RSISDVIQPAYVRAQEVT	116	-
Chr2B	147197054	147197107	KEFELGRGVFSGQAPHVV	134	-
Chr2B	156877217	156877246	KFFDGNLAFY	78	-
Chr2B	183160863	183160964	LNSHAVHNLNQELKMGDVLELIPSTQCKSGGYMR	169	+
Chr2B	190637631	190637720	AGGGAGEPDEVVE-------LSLGLSLGGCFGANSGR	111	+
Chr2B	214187542	214187661	HNHEVPAARNATHEMSAPPMKNVVHQINSSMPSSIGGMMR	193	+
Chr2B	216685037	216685096	RDQPLRSQTSSSEIFRDQLL	93	-
Chr2B	222316803	222316877	ALLSHGCSTHSSANRHIKTPADTVK	177	+
Chr2B	230117756	230117824	LPEEDIKMLAAFVKSQAENGWPK	110	+
Chr2B	233536762	233536815	MAGAAGGFVTRAFEAMLK	126	+
Chr2B	245247178	245247213	MEEDFDALTASK	86	+
Chr2B	245544707	245544745	TGAALMLRPATMK	90	+
Chr2B	251725698	251725754	LLIGASDMSPPALTPSFIK	87	+
Chr2B	258171332	258171433	KFMSYYMSFSPVGQKFSVFLLFVVSDLSTAHLQM	163	-
Chr2B	268745115	268745147	LNPETYQLFDK	82	+
Chr2B	272623147	272623218	VAEDEEGTQMAELNGSDAEMYAPK	113	+
Chr2B	304195341	304195403	RSLAIPTVPFFLFIVHVPHVS	96	-
Chr2B	320108936	320108989	RMRCSSGHTLAAVRPPAV	84	-
Chr2B	322701916	322701951	VVPPSYELPGAK	86	+
Chr2B	336560686	336560739	RAAEGTSAAEIGTIESDK	125	-
Chr2B	373370214	373370321	VAADSAKITMPAPPVPSGPWNTMSASSEQQLGGAGK	171	+
Chr2B	388073223	388073267	KGSGVTGCLAVRMGQ	107	-
Chr2B	398073924	398073986	HNPDAFKFKPRTPQPLPSQGK	98	+
Chr2B	402188720	402188752	KRLNVTPTPVQ	83	-
Chr2B	404880586	404880663	LSGWADGPSMVSQCPIRPGGDTYTYR	133	+
Chr2B	412390640	412390693	RMSEPVEGDAIGVAVPLR	87	-
Chr2B	451768770	451768835	RNGGDGITIHLPGCPNAENDYV	106	-
Chr2B	454182849	454182884	KVSNLHLASPKD	83	-
Chr2B	459586919	459586957	YVYELVPNELILK	100	+
Chr2B	484710049	484710132	GNCPPSEATLSVVISSLCQQGLLQQAIR	204	+
Chr2B	490032554	490032616	TDAEKLTIQDAPMIGFDAMMR	100	+
Chr2B	490052958	490052996	LVADSLLSGGKPR	88	+
Chr2B	491595498	491595563	RAIEQINMLEAKLQQAVNENMK	101	+
Chr2B	492742349	492742387	VQQPAKNTDALIN	97	+
Chr2B	494008417	494008491	KGQGAEFYFILMALMALRSHKIEAV	123	-
Chr2B	494252720	494252755	EGEEEQGMMTLK	84	+
Chr2B	500196711	500196773	CDAVEGLVGSAGATVQAVRVR	94	+
Chr2B	512379169	512379204	KNGFFSVSTLNT	82	-
Chr2B	515803609	515803662	RHECKPCEMGAEPLLEGN	85	-
Chr2B	515875588	515875620	RLACKLRSMAM	82	-
Chr2B	516689804	516689839	QLDLLTVELDDK	82	+
Chr2B	522042775	522042858	RGKQPASTDTDQNGGDANQSEPKVLDQK	131	-
Chr2B	526417824	526417850	FLFCFCSFR	77	+
Chr2B	534863521	534863562	RAILDFVAVGNLTR	99	+
Chr2B	537109545	537109583	NRYLLGLSNGFLR	97	+
Chr2B	539711601	539711672	KGESTPPTFACQSIGLMGGECFSK	116	-
Chr2B	548749635	548749733	REEDAYLEGVVILAARGDEDVSSEYLGSKVSGI	154	-
Chr2B	550209474	550209602	LTLGGNMLEGLIPDSLGNASELQLINLAYNHGFRGRVPPSLGK	203	+
Chr2B	551123920	551124006	RVHSWVEEGIDQSLAESRAGLCAKSWPYT	145	-
Chr2B	553135252	553135332	KEPGEALSTGLFNTYKASDEPKSGGPS	194	-
Chr2B	555063059	555063109	KPILVITTDNVGDPMIG	132	-
Chr2B	608513088	608513168	SGLALGAGRWLATLQRQFDCLDVLMPK	131	+
Chr2B	623520194	623520247	KLFAIGPLNPLLDASAPK	126	+
Chr2B	632773118	632773150	FLEMPLLPAKR	79	+
Chr2B	639200540	639200605	RAPLGIAAGIDAVAPQLETLSL	100	-
Chr2B	640369308	640369361	KSMNVAAMPTNDEPRLGG	134	-
Chr2B	641552174	641552221	STQNLNAPLVSALVDR	113	+
Chr2B	643192149	643192202	APLMQHFAESIAGTNIIR	88	+
Chr2B	644619050	644619100	AFEVLDEMSVAGCDLDK	83	+
Chr2B	646806747	646806833	RLPRNEGTTSQSELPMYQSMIAAVESDMY	142	-
Chr2B	664471221	664471253	KPMGFQPEELF	89	-
Chr2B	665653628	665653663	KKTNSSLLHVAK	83	+
Chr2B	666069617	666069688	KAMSRPKMIKAIEIVDDLSINGNH	117	-
Chr2B	679920867	679920986	MACAFFFDAEPVGELGVHALDACALCTKPLAQDSDIFMYR	195	+
Chr2B	685305203	685305253	KLRDIEATMSNEQKWLS	81	-
Chr2B	688838795	688838842	KTVTFGNSIAGQGVSG	113	-
Chr2B	693312466	693312516	EKWKSLGLHGGIMPALK	125	+
Chr2B	696512566	696512616	RRDVSGGGAAECSISLR	118	-
Chr2B	707743871	707743933	RRRIPFSDGGPPTGLIEVPDS	99	-
Chr2B	716207903	716207941	GGNVLLDRTLTPK	94	+
Chr2B	716433227	716433268	KVSFSGEMAYEPSM	80	-
Chr2B	722144143	722144205	RAEGDTVIPQLVRMSMAAGQQ	100	-
Chr2B	725029100	725029135	KVGEHILLTADG	87	-
Chr2B	727030876	727030908	RSGPASHSIPA	81	-
Chr2B	732923202	732923282	KASPGVSRGVDPPPPPCQAQYVNYLVA	131	-
Chr2B	739234955	739234990	RLVGNPLDLVNA	80	-
Chr2B	755471228	755471287	KVMIEEVTLTAYKSSSAGSR	138	-
Chr2B	758302997	758303086	SLWTFVEAWATACRGETQAATPCFDRSLVK	152	+
Chr2B	759572584	759572616	KQLEKPVVGMV	82	-
Chr2B	759605091	759605138	KPAICDLVEDPSLTPD	118	-
Chr2B	759886439	759886498	GLPAEGIPTAGEQPTPAEEK	88	+
Chr2B	759886499	759886561	ETETVTQGTLPVQDEHGADTK	96	+
Chr2B	760150615	760150734	RYLGDDLSRAYDPVLAVIQQFQSCKLNADTGVEALYGDVL	196	-
Chr2B	760150687	760150734	KLNADTGVEALYGDVL	108	-
Chr2B	760718371	760718424	SVIEEMNSICLLVSDLLK	123	+
Chr2B	762132014	762132061	DFAKAMVKMGNVPPPK	116	+
Chr2B	762945318	762945365	KFGDTTTGGACDLAAA	107	-
Chr2B	772215827	772215871	KIMEGRLEGVAFLVQ	108	-
Chr2B	774180065	774180142	RSPRAVTEISSTAGGYLNNGLSGMMA	120	-
Chr2B	774694053	774694097	DGIDMEDQFGLTLAK	108	+
Chr2B	776858429	776858491	FVEIANATHSDIVVQEHSLKK	154	+
Chr2B	782240668	782240739	RNYGAIGAAVIAMLMPVTLDIRAR	116	-
Chr2B	798179300	798179335	FLRIDRAYAVTK	93	+
Chr2B	798916017	798916124	TVRQFGDFILGLENLSSLEHIDVTVFDEHKEMQTMK	177	+
Chr2B	802792167	802792199	KVPYSFYTVLE	83	-
Chr2B	811023885	811023920	NGPILQRTMSFK	96	+
Chr2B	811692601	811692666	KTLMGVHTIEL-GRFQNLNKML	115	-
Chr2B	811721726	811721758	TMEPIILDGLK	83	+
Chr2D	6635555	6635617	KDSLSFIDVAIQNKTFEAAMQ	100	-
Chr2D	7106247	7106327	KNGHDGAVGHLYCELNHYTLVNGPRLF	205	-
Chr2D	9828823	9828870	KRGPLTSSSGEHTDQA	116	-
Chr2D	12784145	12784192	GRCLLASWCEQEAVMH	81	+
Chr2D	12806334	12806411	KPATQLVDKFMSELNALSRGGPQTTA	193	-
Chr2D	14475243	14475278	KLPIIVDLNATA	83	-
Chr2D	15939483	15939551	RQVEANVGICMSDVPSTARFVLR	110	+
Chr2D	20409415	20409447	RIDGEITGSTK	78	-
Chr2D	21362960	21363043	RFVGDPDLTARNFFDDMSTVGASTINIH	211	-
Chr2D	24370503	24370532	MEFLQDSIPK	81	+
Chr2D	29905860	29905967	KHLSLTNGCLAGTPRMATLMELLLVGFGYVDGGTSI	173	-
Chr2D	30392369	30392428	RPISGILMNESLILTQLAPL	92	-
Chr2D	30392705	30392737	RTPLTIGCTVG	81	-
Chr2D	34113068	34113142	RFTVYHDHIVGIVNESLLTGHMEEN	126	-
Chr2D	39846838	39846900	GLSVENDEPVNVDGMDVLSEK	95	+
Chr2D	45061084	45061140	LDVPAESSFGVEDPELCDK	90	+
Chr2D	51629436	51629477	KYELFAQIDPAGGA	104	-
Chr2D	52689036	52689080	TASAMIERSHALPTK	112	+
Chr2D	58671113	58671151	RKIEDSGGPGTGL	84	-
Chr2D	63432716	63432781	RYDGHVLGTGLGTSSDEEPINE	104	-
Chr2D	64876509	64876592	RTLMQDTFPNGGNNASVSDVVDLLTELQ	133	-
Chr2D	66373761	66373829	MAAGGVWVFNNGVMELEQEATSR	111	+
Chr2D	75126448	75126480	RYVTGFSGSGI	82	-
Chr2D	77406735	77406785	LGLLCAYPSPTGRPSMR	104	+
Chr2D	80763113	80763199	EGLAPFERTHTGVGMVFLPQNENSMAEAK	143	+
Chr2D	82358522	82358593	KILNGIETSVGGIEEVGLHVSPLK	171	-
Chr2D	82408187	82408276	RHYEDVTVDASGNGAITGPIAAFADWISPG	221	-
Chr2D	83196129	83196182	KDQLLLVYDYMPNGSLDK	132	+
Chr2D	90680267	90680365	RPIPMLPVQSGRAGMAYAPHMWPPPLPYLGPYM	167	-
Chr2D	96749007	96749048	RETNEYIHPATQYI	109	-
Chr2D	101292483	101292539	ALELESLPFGLSAKPAILK	84	+
Chr2D	114541337	114541393	KMSDLLSGAMLVGSTALDM	122	-
Chr2D	117989006	117989041	KVLLAYCGAIME	93	-
Chr2D	128057684	128057749	DAVSLVGLKKGCDVSGDLVEEA	96	-
Chr2D	135563523	135563642	ECEELQLAEETNDPPKTGMINRTDHSVPHESPNCSSDLAK	195	+
Chr2D	135598586	135598624	KDSGCNTGANQVA	87	-
Chr2D	136631645	136631707	RHEAFEPTEDAGPLGEPHETV	115	-
Chr2D	137730327	137730374	THNFCSMITSQTQIEK	131	+
Chr2D	171343286	171343330	GIISDGGSTVSTGFK	108	+
Chr2D	175112448	175112522	KMVPESAIGAMTKKIVPESAIAVMT	114	-
Chr2D	181926710	181926769	RNVPLQCQINSSSAQTKPDK	149	+
Chr2D	184822825	184822905	KKALMMYSSGELIHEMIAAAEIQGPHH	202	-
Chr2D	194394285	194394317	FSVITGSLGAK	78	+
Chr2D	198621325	198621393	RAVPDCAPGLGILNVVPRARTHM	113	-
Chr2D	200800348	200800461	RGPGGFGGFTLVQQKGGITFACASQGWLFLKEVPEGSI	282	-
Chr2D	204589830	204589862	LNPETYELFDK	79	+
Chr2D	206292948	206293016	RAAGLQQIDMRVHALEARMEEVA	104	-
Chr2D	290800292	290800360	KMEFNNLWWIYTNFILFHAARWH	119	-
Chr2D	307558316	307558360	VIENPTGIVTTLGSR	104	+
Chr2D	309624494	309624541	MPQNLSLFGFDVKIPK	82	+
Chr2D	320490722	320490784	RIGSGPVSQGFPSTTNMLEVA	102	-
Chr2D	320617689	320617742	KRIAGAQMPYTKSAGADA	111	-
Chr2D	324429333	324429416	KDETGAAQSKGADTSLVSSEPVSAEGIK	125	-
Chr2D	345717892	345717942	VTAMMMFTEGLDESAIK	128	+
Chr2D	348162024	348162080	KIDLEALELDVLETYAQAR	84	-
Chr2D	348638468	348638503	FLLELVKEGKLK	83	+
Chr2D	355572596	355572634	GKEITNGYKSGTR	97	+
Chr2D	359004485	359004571	LDPLGLEQRPVPDVLDPAFYGFSESDLDR	137	+
Chr2D	363711680	363711736	RKLIDMLTVEPAIDLPEGL	90	-
Chr2D	378735126	378735197	RLASISTWSPAGAATRPLLLTHSR	107	+
Chr2D	379501703	379501786	CNDNKSTVDPNIVKELQIMLDDNNILAK	203	+
Chr2D	382248414	382248467	VVQILEGLVEVDTPPMPK	87	+
Chr2D	387659075	387659182	KGPLPLITSLINNNAEYPGQKAAYCNADSGQEKDDV	257	-
Chr2D	407841177	407841209	KEQLDDELNLL	78	-
Chr2D	420751775	420751825	KWLYTKGTGGYGEVFIQ	133	-
Chr2D	422025272	422025322	RVPAPAGEGASGANYLK	117	-
Chr2D	441033795	441033860	VLQSVNPIKDEEVVLGQYQGYK	106	+
Chr2D	445828245	445828280	KKMVKAESPPGA	88	-
Chr2D	453787023	453787067	FGQYVLLATAVGDGK	109	+
Chr2D	457819682	457819753	SKASMEQGVMDNLNKATPPTASVK	111	+
Chr2D	459942276	459942344	AVQLTKSRQSIPFLSVVIYQPLK	108	+
Chr2D	463056182	463056304	LSGRVPEAIFNMSLLNQMALELNMLVGTLPSNMGDALPNLR	191	+
Chr2D	471066310	471066348	KGASAAATSIDGM	92	-
Chr2D	474697914	474697973	RAVSDPDTVDLQHFVVDAGS	92	-
Chr2D	490407288	490407329	EPEPEPVEMTDEEK	95	+
Chr2D	490740793	490740855	KMAMESFVREHLDMTDYGVYE	160	-
Chr2D	495174194	495174322	HTSAFAMCMPPTIKALALLSAPFIWLGDGCIFGSAVAPVMHTA	207	-
Chr2D	509382899	509382958	VGNVSVLDVLQGFSEQQVRR	91	+
Chr2D	513813233	513813292	RMDGDATFIIAELGEPVYPV	100	-
Chr2D	515118009	515118050	SVGQPDRPSMTSDR	104	+
Chr2D	522699588	522699713	SHNGSQDSSDSVKSGNISYSVDQENNADAGAHPSRIPCVIQK	204	+
Chr2D	524683958	524684014	EKLNEMFLILKSLVPSIHK	139	+
Chr2D	524707468	524707551	LDISAAAEPVKPSDIPAVRDVKIKPAGK	127	+
Chr2D	534286592	534286672	KHNEENSAAETAQEEYYGLEIELADLK	122	-
Chr2D	543640097	543640207	GWPSEAYFVQGEVDETCFDSEMMMCYGYIVLELSCHV	193	+
Chr2D	545872637	545872720	HGHGHANVVPFGAGAGGGLQHGEHDQEK	94	+
Chr2D	549174896	549174937	LNFDGSVYHDGSGR	107	+
Chr2D	552825487	552825564	RHEMENDPVAKPINGSIVNGSKDGDS	188	-
Chr2D	556278138	556278302	RPPRLSPLTASTTVMAMG--------------------------VVSISLGILVT	98	-
Chr2D	559987549	559987596	ADPEDPIEKALLGLPK	109	+
Chr2D	564015827	564015865	RGTPTSDFFAMPA	94	-
Chr2D	568500163	568500231	VAVANVDWMGKYKGASQLLLLPK	112	+
Chr2D	575614993	575615025	KPFNPYPTQVK	87	+
Chr2D	576806282	576806368	KLLLRHLHHVVGALVLGIELSRVLGMVVA	129	-
Chr2D	577346316	577346375	STPMSNSVASKSLEESCTKK	88	+
Chr2D	580051204	580051311	KLKLDPFQNTLAQDMGPMSMMEALQDSSVECDQPTD	174	-
Chr2D	580514414	580514449	MDILYLCKDVLK	88	+
Chr2D	583396950	583397018	KRAQESYTALEATLTNLQAVSQD	103	-
Chr2D	587526741	587526794	KTACVTGGSGYIAAALIK	113	+
Chr2D	587906399	587906431	KQMEEIANGLR	83	+
Chr2D	592939870	592939989	NAAALLDEMQLMGEAQGAKKVINSELWHACAGPLVCLPQR	198	+
Chr2D	593204059	593204133	KDSPNHPVAVSSKVNQQAQSSSRQM	108	-
Chr2D	593889322	593889387	RTAQLGGVLDQLLLTITGPDTH	101	-
Chr2D	593889472	593889525	KALAESELGMAESLVGLL	121	-
Chr2D	596216040	596216132	KIKDVEDPVVATAVVFAGGLKESSSNVVSVA	133	-
Chr2D	596218828	596218893	KVTTVGVTALLGIEAPGINEGS	96	-
Chr2D	596798853	596798888	QFIYGSVSTLIK	87	+
Chr2D	603923614	603923685	RTLMAQIANTASMAPPKVATTGNS	109	-
Chr2D	610586412	610586486	MLVLSMDRELDEEMQSAVRDYLEQR	113	+
Chr2D	611696186	611696242	KAQPQVGSRHASATRGDET	89	-
Chr2D	611855869	611855916	KVLLDYVNANFADAVT	112	-
Chr2D	615293996	615294043	NVPSVLSLLELSNPSK	107	+
Chr2D	622552292	622552393	ASNILLDAQMSPKISDFGMARIFGGNEQQANTNR	164	+
Chr2D	626878501	626878536	VCDELAQVIGSR	88	+
Chr2D	628468997	628469074	KFTQESSYQLKNIAAGPIPQGFHFAR	185	-
Chr2D	628469388	628469450	KEDAAGSGGAGKNEELSAAVA	85	-
Chr2D	631577615	631577695	RTAKHSVPYEPAIFGWTGAVGIDTFSN	204	-
Chr2D	632372731	632372808	GAAEALVSVELDGFPGGGEGFELVAR	114	+
Chr2D	633777859	633777894	RAAEDVLSYQGL	85	-
Chr2D	637913518	637913574	NGISPIGMRAISKFSLSGR	137	+
Chr2D	639664188	639664277	HHADLQIKDGDGNTAQDLCSSAWPFMKPAN	151	+
Chr2D	639669373	639669456	RLGSSPADIQWVSGDGADCHDLSLHQLQ	135	-
Chr2D	640716791	640716823	KKSSTVQTFQK	81	+
Chr2D	643503157	643503192	RHIEATVEAIET	85	-
Chr2D	646439434	646439505	MGRIGFTAGDSRMGGIGFTPGGAR	106	+
Chr2D	647138984	647139016	KNGTLLDMNSM	82	-
Chr2D	652327675	652327761	KIQGGVLSGIQQVVEKLLAAAIMAGIESM	132	-
Chr2D	652961602	652961646	RADSDPGSTTHELPE	103	-
Chr2D	654331514	654331615	AADRHGVSRSSVHEILDVNWLYQDLLLGQYVWDR	169	+
Chr2D	655384612	655384674	SGNATGAAAAPLNLFMLAPDK	93	+
Chr3A	2014489	2014542	PQLQSHMPGGSADADGGQ	82	-
Chr3A	10374884	10374919	QIFPVPPEIMFK	93	+
Chr3A	10978637	10978672	LISTNLETDVYK	87	+
Chr3A	11102753	11102824	KIAVHVNGPLLVGKFVSGYGGQGL	172	-
Chr3A	12200364	12200420	KWSDRGDVSDVYERGEAAA	88	-
Chr3A	15773920	15774015	LLDLGHMIGKWMASSNSPFVTDLLNGNPYYKA	224	-
Chr3A	23955320	23955382	KPNSFSKMVMCIKAPLNQSHM	104	-
Chr3A	25989788	25989829	KEAICEPVNLLNEM	99	-
Chr3A	26818172	26818243	IYDSITEQVQSCEVPCDLEEAMRK	120	+
Chr3A	38127671	38127730	LGAVQNLVVSSSRAAEAVLR	111	+
Chr3A	41988987	41989028	EELVLPSMNKVEAK	97	+
Chr3A	44988822	44988860	AALYAAIGSFVGK	88	+
Chr3A	51259139	51259192	KDLAASAASPYGSVLKLM	124	-
Chr3A	53515845	53515931	LLQATLIENWTDPVGPLCWHLCDQIGQTA	217	-
Chr3A	53866466	53866543	KEAMSRLSAVEELLNVIIDDAEQMQK	123	-
Chr3A	58292279	58292350	KKVAISSGDPLTGLYVSGFGGQGL	169	-
Chr3A	60574227	60574262	VGNVSIEDTLRR	83	+
Chr3A	64673846	64673920	KTMDTEPSESYIYEGLMVHLDPSGN	102	-
Chr3A	68638348	68638389	ATALSTFQSLWSKK	104	+
Chr3A	71068388	71068501	SPSKPSFLMCMSPTSSESTGMPGMASPNEVSITELEPR	176	+
Chr3A	96658804	96658950	KPHVIDNIEVTREM----------------------------EQLAQRA	111	-
Chr3A	102867775	102867825	YFLDHGGDLMKADDKGR	114	+
Chr3A	111255678	111255764	RDWPNIGGDGPAGLIAELVLANDVADYIR	139	+
Chr3A	122730581	122730646	KSSHGCLAEGNVADDAGMLAYR	106	-
Chr3A	154391019	154391054	RHEAQPVLENVV	91	-
Chr3A	188199127	188199168	FAAGLEFNKFAWNK	104	+
Chr3A	209578370	209578402	SNRATVAGYWK	82	+
Chr3A	219914600	219914641	RAPRADAPQGKSEG	91	-
Chr3A	232739636	232739674	RLAENAHSLLGAA	83	-
Chr3A	236204578	236204664	LISLLEEQLQENMSMPSEKLDNVRNNLHR	132	+
Chr3A	243448781	243448912	KAMTQVALEPYAGAATEGSLMVCDTGDLVANAVDTAEARTPRPS	209	-
Chr3A	263098113	263098217	IQSIERSKENPSMALAVLEVVYAAPTECQSAGWFK	172	+
Chr3A	346703872	346703904	KEAVDYFQLSF	82	-
Chr3A	349095219	349095260	KYGSTPSIAAGMAI	104	-
Chr3A	354452113	354452148	IFCTVCKEYGRK	98	+
Chr3A	373413629	373413676	RSPDHHVCSAEPCIYV	124	-
Chr3A	398388202	398388246	AGGEEKVNHAGAGGK	103	+
Chr3A	399186404	399186448	KLEDTFVISEDLLIG	101	-
Chr3A	409821716	409821760	APSPTIFSAALVAMK	101	+
Chr3A	410969681	410969785	REVVVVPQVSGSNQVGIYLVAAYMSGMANFLDQSR	165	-
Chr3A	416992762	416992857	KAVWVLSVEAWSPQMLFSLFVCIGSGTAVMTV	158	-
Chr3A	430866391	430866459	KGTSSQDEDLGAESSGRSFGSNT	100	-
Chr3A	433044962	433045006	KSHHSGLDMPDLPRG	109	-
Chr3A	436186163	436186234	AEDGTTAEAFSTLFQSVLSQFGHS	110	+
Chr3A	437095696	437095734	LIALGLASYDGEK	91	+
Chr3A	502657291	502657410	TLEDYLSSLSTLPMDHSRPLWEFHVLDFPTSEAAAALAFR	192	+
Chr3A	540769056	540769109	RYSGVGLYKTIVDMVDTH	140	-
Chr3A	543944435	543944512	KYESVLYELLTNDFDEGGLFTDGNTA	124	-
Chr3A	558561125	558561181	KDADPSLIIPSVDSDGESV	86	-
Chr3A	568883610	568883669	TAAHGTDMLPAASCASTGHS	88	-
Chr3A	571225988	571226086	KSAMARGVTILALPLGGCKMAVGMAPGWIEPSA	157	-
Chr3A	590207768	590207851	KTAPPPAAIAGWLDDNNAAAPKLAKGSS	120	-
Chr3A	595204859	595204975	MHEDTNYTLVFCIASLVLHNSSMLAQNLILILLGRCIPY	194	+
Chr3A	631202603	631202668	VRDDIEHLLDDHTDMCEMYLTR	109	+
Chr3A	635377643	635377675	AMSEVMNGQFK	83	+
Chr3A	645377416	645377475	KDSMPEAWECDIVFGVQGGQ	98	-
Chr3A	667339564	667339617	KGLNLSYQSDRVVINDDS	131	-
Chr3A	667967842	667967934	KGQADLCQASGPYYVESGSGCILADFDTPPV	234	-
Chr3A	672372378	672372410	VGVDYTMPMDK	81	+
Chr3A	680518975	680519025	RGLNVPWEDRVVPAENM	88	-
Chr3A	684185793	684185855	VSPWKIEPASSPPVNPLPLSR	91	+
Chr3A	684431825	684431860	KLYDIADGLISA	86	-
Chr3A	697341487	697341522	QCKEYNLVWIGK	97	+
Chr3A	701077757	701077813	KGKSMVNSGNGDMPNGGNR	135	+
Chr3A	703477682	703477735	VTEAQVMEHVAKQVTPYK	85	+
Chr3A	719223871	719223930	KPEMYADLLVNEPKLDLHNI	96	-
Chr3A	725297081	725297143	VAPHVYDVVRAHIYKPSMHSS	160	+
Chr3A	729802849	729802908	KPAGPTMNSAMKSHQDVEGQ	97	-
Chr3A	733779464	733779523	AALAPNPGKPYRVCDSCFLK	150	+
Chr3A	738862731	738862784	DEERPVVLVNMVGEIVKR	84	+
Chr3A	740793298	740793360	RILCTSLDIVHFGSSQVVNLM	102	-
Chr3B	2308266	2308301	KPILSTLKACLA	86	-
Chr3B	3456525	3456557	KSWCGATSTDK	84	+
Chr3B	3966105	3966197	ILDVIEREEAIMLVYKYEVNGSLDYLLHQAK	151	+
Chr3B	6344744	6344866	RWSLGFGIVMSSLLLFFATFKNPSTNSITTISVALFGTFTV	190	-
Chr3B	10164324	10164374	RVLWGWANESDTVTDDR	82	+
Chr3B	12596337	12596417	KIRGITSMPVTIDLYPYDKPELQGLMT	211	-
Chr3B	13248620	13248697	KVPGDPHLGIADLTGEDMVLEFGREL	116	-
Chr3B	13968133	13968168	KLSSTMYHAATA	88	-
Chr3B	15844338	15844370	KKGGDTCESLG	79	-
Chr3B	19315137	19315178	KNSSENAKEPSARS	96	-
Chr3B	20046585	20046647	RSIILMRPQMGPEAGLVAPQD	103	-
Chr3B	22226225	22226302	DLAEPVRLPGCVPIPGPDVMSSFQDK	129	+
Chr3B	24722572	24722652	FLYSSLVEYMQLAAFIACIVMSSLRLK	130	+
Chr3B	24723223	24723258	ATISGSVSNSIR	78	+
Chr3B	28197463	28197534	KPYTTVEDVDMVGTAYLRPPTTAA	113	-
Chr3B	28388206	28388235	RNGTDTCNAI	78	-
Chr3B	38366875	38366934	FVATFSAYCIVPETSLVASM	96	+
Chr3B	39229108	39229203	IDPVNLNLVLYYCIEEAGTVAAHQDRALIELR	155	+
Chr3B	39449324	39449407	MALVGLWCIQTNPENRPSMSKVIDMLDK	150	+
Chr3B	48645488	48645544	TMLMDMFYGATEGVIKHRR	94	+
Chr3B	50552488	50552526	KAIADPHDDGATK	95	-
Chr3B	53001931	53001975	LLQATILLFIVGILK	101	+
Chr3B	70535526	70535606	KSPKIPMEDTYIFRLMARFTSASMDDI	136	-
Chr3B	74690133	74690171	AAPAMPEVKPEMK	95	+
Chr3B	75609567	75609605	RKVAVLYGPALEA	93	-
Chr3B	77904110	77904178	KAGDVNFIGDGLLDELADHTMAG	164	-
Chr3B	78165901	78165975	KEFSLSVISVDDIAIGLNQTQDTLI	116	-
Chr3B	78686179	78686298	YQQNLEQLSATLPEAVASSPSLFHTQAVGPSQDRAYALAR	187	+
Chr3B	79731250	79731288	AAGGYGGIVVNNR	92	+
Chr3B	94378853	94378897	FLEMALQCVDDFPSK	114	+
Chr3B	95626608	95626664	LLDMGFQKQVTSIISKLPK	93	+
Chr3B	100889382	100889426	LQGHYDIDDASLVLK	108	+
Chr3B	102735060	102735131	EAEGEHPRFVVPGHSKEPSPEPLR	113	+
Chr3B	114979725	114979799	MLLTAGLEMMNQAAEGHELAQPGAR	174	+
Chr3B	126468130	126468201	KGIDLSEPGTNTLFSLAADLQAPN	110	-
Chr3B	129295990	129296022	MLPLYAGGHGK	83	-
Chr3B	129299178	129299249	KLSLLQLLEIPQKEFAESFPLGLI	109	-
Chr3B	129307416	129307487	KATNTLIGARALLPIIETTSQWYE	182	-
Chr3B	131178493	131178573	LASGASPESYGLQVATMAGIPKSIVEK	193	+
Chr3B	141218821	141218874	KFGTFPNLEHSGPNAQDV	87	-
Chr3B	144077041	144077097	AGIVPTPVTYITVLSACGK	141	+
Chr3B	144204254	144204316	MPENHHEDSPFHLVRLPGGER	102	+
Chr3B	146382607	146382705	KLCLSFVGPILGQSHLQSSFSMQHPAFTLIGDF	159	-
Chr3B	151567102	151567170	SDAVLRIMEYLNLPFPQLAAFLK	167	+
Chr3B	157114791	157114826	RYMYEDVDCGGR	95	-
Chr3B	160036107	160036175	RLATLFHTPNLGSVHLEDLSALT	107	-
Chr3B	173507323	173507379	WPSAAIILITPPPIHEPAR	83	+
Chr3B	184829441	184829530	RIAVGVAMGEAGGDSVEASGNVLHGGVSNQ	135	-
Chr3B	188570378	188570455	KAFSSLIHPTCGSPITGPVVFSTAGH	188	-
Chr3B	189459313	189459363	AMGSNSDQGIAMGNTAK	123	+
Chr3B	189960745	189960819	VQLVEIVAVASEVFIFAACLVLIDR	115	+
Chr3B	192133148	192133195	RAYEYTWFYVGHSPAD	84	-
Chr3B	205230152	205230202	MVDGVTAEDDKVAPVYK	122	+
Chr3B	215113611	215113742	GVKITITGSLAPPPPIQQKQQPGASPCGGSPVLAPPPILQQPPR	140	+
Chr3B	233816090	233816134	LSSSNASELTTNSSR	93	+
Chr3B	235455451	235455498	DVKPSNVMLDEAYNAR	119	+
Chr3B	261952031	261952066	AGPKIAGGRVIK	81	+
Chr3B	262553120	262553176	TPACTLQTSDYSGGPVFLR	91	+
Chr3B	263712488	263712550	KGHAEGAGGPALVKKATLIGS	145	-
Chr3B	263923961	263924017	RTFFDYGSGAPAPGTVILG	89	-
Chr3B	266118566	266118625	SPLLVMEFMPNGSLHDLLHR	151	+
Chr3B	272168752	272168883	MAQPSSSSSAPPSSSPWVILGSIPRVSALPDAGDVSVALAAPPR	128	+
Chr3B	318031855	318031911	FLVDSYNKPIPAILEIPSK	89	+
Chr3B	367625129	367625191	APREGLLKAVAPYPGGAPRPR	93	+
Chr3B	389377326	389377364	KEVEEMTPLNELS	88	-
Chr3B	393463858	393463980	KVADCHVQQGASLLRLSACSSLGS---------------IAAFNSPSICDQRMMCY	150	-
Chr3B	413828651	413828686	RHAVIGALPSLG	86	-
Chr3B	422785039	422785173	TGLCSAHTALVQDHCVHGGGTLGPVIHHFATDVKPDEMEVAAAVK	218	+
Chr3B	424499028	424499081	LAPAIIFVDEVDSLLGQR	85	+
Chr3B	427175980	427176042	AREEVLSVFGKDKPNFDGLGR	148	+
Chr3B	431154204	431154257	SILLVEDVDCAMATAPRR	87	+
Chr3B	432501474	432501530	AALFSNGGDMGMLNSAFLK	130	+
Chr3B	444408461	444408493	RPKEITVGLVE	79	-
Chr3B	449845986	449846033	KKPMVTSETLWGLSEM	120	-
Chr3B	450622918	450622971	LSLVMEYVGPSLHDVLHR	87	+
Chr3B	453779615	453779653	KPWKTPTLNAPPM	92	-
Chr3B	458682173	458682235	KAQLGVAGKRPKPPINPSLSK	94	+
Chr3B	460089746	460089796	KNMEGEFIKICDILGRE	122	-
Chr3B	462369907	462370035	KVIGLCMAMAEAAATAE-----------DLLSANSMPLGTLDAVMTQYNLLSEL	193	-
Chr3B	467698294	467698329	EFETKGTISEIK	89	+
Chr3B	474882326	474882361	RPPWLPQMVGGK	95	-
Chr3B	477209399	477209428	RWNLTLSLPG	78	-
Chr3B	483935571	483935642	LAGGVNAVALLSLAAGQIWVLAPR	109	+
Chr3B	483935787	483935837	SLMKGGTEKEGAAALAK	109	+
Chr3B	488231577	488231633	KPKLVAAEEIGSMLLGKMK	138	+
Chr3B	489752399	489752461	KYDLVQGFVACAGGPTAIDGT	150	-
Chr3B	521988028	521988072	HMELSQPPELIGIHR	115	+
Chr3B	541622791	541622826	KNGDVTLMAPYV	93	-
Chr3B	549411888	549411938	TTPVPVNMLPGSCQNVA	128	+
Chr3B	551638380	551638451	KAGAADATIFPLNIETQATSSLEI	109	-
Chr3B	555653608	555653682	KGVAYMSQVGQLAAQGGTAAIYQQM	114	-
Chr3B	557305576	557305632	KLCDSCGSTVLSEVSSCLK	85	+
Chr3B	564984322	564984360	PGAGVLGAMLSAL	86	-
Chr3B	572328656	572328709	RHIDYQEHFAPPMQDTLS	93	-
Chr3B	576440361	576440396	KVPTSNGAQGGN	86	-
Chr3B	579522620	579522655	RIEGNDGTLVEM	88	-
Chr3B	580443636	580443704	EEVAVCKGVGAGIDDVVSILHLK	160	+
Chr3B	581358325	581358363	KGGSGDSLPGHLS	90	-
Chr3B	581806079	581806171	AWLTGGRRAPLAISAAVVLTGGPALSDLLLK	136	+
Chr3B	586948333	586948392	TPPAAGSDETSFVIYGDMGK	95	+
Chr3B	593524010	593524081	RTAHLHLPLPSFTLAQFAMAPPAM	109	-
Chr3B	606448483	606448539	KYESPGNLNGVANITETID	91	-
Chr3B	608608714	608608782	KCGGLPLAIVSVGGLLASKAHTR	162	+
Chr3B	612520327	612520356	RQMVQGEVIS	79	-
Chr3B	618457001	618457057	AKEAEGESEVRPGGMFVQR	91	+
Chr3B	627348143	627348205	RHGGLAQFTPFQRNCTKCEFV	156	-
Chr3B	627898631	627898726	RLSLHDNAIVGAFPSSLGFLPDLHGLYLFNNR	152	+
Chr3B	628624773	628624832	ATMLPLPPFHDDAAEAGYDK	97	+
Chr3B	630721868	630721903	RFTDPSVQSDMK	90	+
Chr3B	646563206	646563268	AEQPADAETLGWYATFLWKAR	103	+
Chr3B	652109119	652109163	KNSIFLDADGLLGGG	100	-
Chr3B	652118861	652118935	QIPKKNSVMYNMVISNLGSHGFAMK	188	+
Chr3B	653325662	653325709	LNNARIVGYTAHVGAK	112	+
Chr3B	653349974	653350006	RSPLHLNPGLN	81	-
Chr3B	662865028	662865099	LLEIDANFKYMDINADYAVATLLR	115	+
Chr3B	666518602	666518703	HPSGITMLQRIGAGMAIATVAMAVAGLVEAARLR	156	+
Chr3B	667950998	667951063	KELLSSVQTPAPASTHSTALGG	147	-
Chr3B	669252613	669252654	KHGWTAHCSSFDHA	113	-
Chr3B	670377371	670377424	TVADCFNKGVYEQIVRMK	142	+
Chr3B	674258417	674258476	REHEAVMACMDVGGGGGLTS	94	-
Chr3B	676273255	676273293	AVRAASLQELVYK	90	+
Chr3B	676661416	676661463	RREDEGGISQFAFHTT	113	-
Chr3B	685423201	685423233	RHIDLGGKQSL	79	-
Chr3B	686982794	686982847	KPLTESLAVGAEVGFLND	83	-
Chr3B	699118903	699119001	RALNVFAYVIMATGGICVTNAIALLCARFFCDM	162	-
Chr3B	703975360	703975407	RLVAAGVFCGQHYLAV	117	-
Chr3B	706277186	706277239	KKCVMAADGLSLSPRAGT	130	-
Chr3B	706277615	706277713	RSQESIVARYVLTVASQGSRTAPAASAPADPLQ	232	-
Chr3B	709227204	709227245	KPRVPQSKIKSALA	101	-
Chr3B	709694607	709694660	KYVVGVDFYIVGSSPVDV	128	-
Chr3B	717617585	717617653	RSTYIIYSGNASDMFRGINSVGW	112	-
Chr3B	717749918	717749986	RSTYVIYSENMSDMPRGINSVGW	115	-
Chr3B	719174546	719174581	RCPSALLHLQNK	91	-
Chr3B	722159872	722159952	KLYRDVLFSMSRGALEDIVASFIVEMY	132	-
Chr3B	722321350	722321406	DGKAVDGAPVGDVLVDLKR	136	+
Chr3B	727455493	727455537	KQLSPLFSSGTEGTW	108	-
Chr3B	727699660	727699701	LGGMPVKLVGVDVK	99	+
Chr3B	730650786	730650863	ALGGVDKAHVKNGLVGNSALGSLLHK	114	+
Chr3B	737852301	737852372	RALGNLVQDFADGPRAPQHFLVAQ	114	-
Chr3B	746222420	746222470	IQGADEVVSIGTELLGK	119	+
Chr3B	747294461	747294496	SSNLDSSEPLHA	84	-
Chr3B	749126561	749126647	VNVRGAVDGLAGIGRGNSNVPGAAWAPTR	135	+
Chr3B	751346023	751346085	RALGDVVAPDPPAGGPLRPRV	92	-
Chr3B	752931573	752931611	KETAPNCVVYDMI	102	-
Chr3B	753825527	753825598	GGVASVRCSGSPAQEFAALASMFR	110	+
Chr3B	753903594	753903629	RPADIEAPVIGA	85	-
Chr3B	754832277	754832348	METSTQNVRSGGVMEGEAPACVSK	182	+
Chr3B	766189940	766189978	KMFDAAESIREVK	80	-
Chr3B	767635393	767635425	KVFEDAKSIME	80	-
Chr3B	778166446	778166508	ATNKFAEENKLGQGGSAFFYR	157	+
Chr3B	780950413	780950460	ASLESLGKAVEESLGK	101	+
Chr3B	781198243	781198296	VSPDELDEGVKIWAEKVK	85	+
Chr3B	781467634	781467666	KSLRPNTGTKT	80	-
Chr3B	784510075	784510107	RAAQDCDDVAR	79	+
Chr3B	789545426	789545482	AAHGQDSVDMEALTVIEGR	91	+
Chr3B	793966689	793966739	KKFVTSYSPDRMLLGNE	129	-
Chr3B	796762729	796762785	KKALHTYSQIKAQAAAVDG	135	-
Chr3B	799909755	799909796	KAEMVEFLKKGMPN	104	-
Chr3B	807244565	807244627	RAVPVVLQPQSRAPAAASTLE	90	-
Chr3B	807273494	807273523	HLMANIQEVR	79	+
Chr3B	807273767	807273796	HHVIDLLHDK	78	+
Chr3B	808004098	808004151	AEELAGQYKDLCIDIKAR	87	+
Chr3B	811513906	811514022	LAIADPCGGAGLHRFRPRHWIMLDDAAEQQPVHDEGGVR	196	+
Chr3B	814019863	814019922	KPEKIEEAQAEGLPPVECQT	152	-
Chr3B	815723150	815723266	MQYLGDADELDKDNSQPACCVEDSFIYRPCYKDMLPTGK	256	+
Chr3B	816068165	816068212	RNLCRELVTTLDKTGE	116	-
Chr3B	817239593	817239724	KMDEGEEILIDSASLGQNELNFICEVDVAGLTVEGVQEQIILRS	208	-
Chr3B	818546326	818546358	DGREPLVVVFK	81	+
Chr3B	822639750	822639821	FLIKFLLSAVSESLDELVSAIAYK	105	+
Chr3B	823294550	823294618	RRVASSIQGAVFVLDESESSTVD	103	-
Chr3B	828536816	828536878	THDELLEEIFLLLPTAADLAR	93	+
Chr3B	830331230	830331274	RAFEDHYSGEGSIDF	114	-
Chr3B	833465132	833465173	LQQEQAAASDLQGR	97	+
Chr3B	840780031	840780108	RDFDFHQALLYAIEMSQITDYDLFQR	130	+
Chr3B	842453881	842453952	RSTISTVMKWVSDGYSISALLKDA	114	-
Chr3B	842753147	842753182	LLMMPVMQAGTK	83	+
Chr3B	842916802	842916834	RPEPMRHGAAI	87	-
Chr3B	844286883	844286930	LEQALRAQGLRGTSYR	112	+
Chr3B	847808613	847808654	KKGFATDCMSVDAQ	103	-
Chr3B	851559077	851559157	KPDGAGREEPDAAAEVVKDSEMEAPSM	121	-
Chr3D	5221823	5221870	KKGMTQDAMVEVPLEK	117	-
Chr3D	10475187	10475303	KLGLLHEIGMPAAGYLSNIRVELKELSPMTGAEFTLQSM	189	-
Chr3D	11323588	11323620	FVSEVNDEDWK	87	+
Chr3D	13091971	13092033	TVPEVGGLIGHEDADKLMTVK	101	+
Chr3D	17743052	17743084	KAFISSWDNED	80	-
Chr3D	21337193	21337264	KSCDVNASIAYPVSVGCKSPIGAA	96	-
Chr3D	23666723	23666776	TLHFFSLKSGGTGYTPPR	86	+
Chr3D	31858830	31858865	SICVTGGGDLLK	87	+
Chr3D	32595729	32595764	IADFGMATFIGR	89	+
Chr3D	42871656	42871745	KAEGWNGAAAHLGSVLVYTSSNEPELETLE	211	-
Chr3D	44079431	44079502	QAANLEHPLVCIDVIEEGIISGPR	117	+
Chr3D	46568309	46568368	KECYSSILMDSIDSTPALLK	144	-
Chr3D	49769465	49769494	LFEHKPFDAR	79	+
Chr3D	54744781	54744861	KLMGLSSGEILCAPMMGSFNNYSLDLI	130	-
Chr3D	59348582	59348617	MGANVAGDQPDK	91	+
Chr3D	71603994	71604047	KYLQLVTPGGEMEYSIPM	89	-
Chr3D	91064553	91064675	APYNTSSWDLDLHGVGSSHNLGESANHGNSFFEPTYVLSRR	200	+
Chr3D	92382984	92383028	RVNNMTEPPPMAIQA	118	-
Chr3D	96506978	96507064	AHFLVRASGLGVDGMDSVLGQKLVLMYLK	138	+
Chr3D	105960926	105961003	MILSGIPLEDAYLQSRLAIMAQQERK	123	+
Chr3D	131033490	131033549	AVNYLTPPRILLALVTAWVR	95	+
Chr3D	138478399	138478440	KGAPSQTIYDLLQQ	97	-
Chr3D	144753960	144753995	ADFRPNMSIVVK	92	+
Chr3D	153168749	153168781	KEGPHSIEGAN	82	-
Chr3D	181673042	181673104	KSVLPISPSMEIQLLSNMGGL	94	-
Chr3D	181676140	181676175	RKGFGPRAILAR	89	-
Chr3D	271592756	271592866	KLLNTLSNKALHHNDRSEVPCSDDLVVVPVPFGMVPK	182	-
Chr3D	287179041	287179100	SLLGAALLSYHELLLVNVGK	86	+
Chr3D	292248967	292249032	FLSCIILAYPQSSFFRIMHQGQ	113	+
Chr3D	296103402	296103488	KICEMNMNPSNAPANGSPAGSTMCGSSAR	135	+
Chr3D	343290230	343290265	TDGTNNMSPTQK	89	+
Chr3D	364910362	364910430	ESVEQFDEDQELQQVIDGQVCMK	104	+
Chr3D	368103424	368103498	TTQQADADTVLVGDQGDVDFKEKLK	114	+
Chr3D	380175223	380175276	GSDSGFKLHGMNFEPRTK	91	+
Chr3D	395989517	395989561	KRELSETAQAASGSS	100	-
Chr3D	403105202	403105237	KWYPIIFESAAA	85	-
Chr3D	403995171	403995203	KDPKVAAEEMA	79	-
Chr3D	416788769	416788801	QAHSDVCSQDK	82	+
Chr3D	427048696	427048749	SILEDLLSFVESHNSVQR	83	+
Chr3D	436221070	436221111	GEQLPNGLVLGLPK	98	+
Chr3D	455897813	455897842	NVITMSIAPK	77	+
Chr3D	472188438	472188470	MPVVADEVSGA	82	-
Chr3D	482748434	482748502	RTEWILLAIISYIYFGAVFMYVA	111	-
Chr3D	488540708	488540746	LENVLLDGSAAPR	93	+
Chr3D	492706130	492706171	KGVSINGEVCFTLR	101	-
Chr3D	507516107	507516187	DYIQVDQPIPFGLINVKPVSKLLKTDF	128	+
Chr3D	567799565	567799669	ESPILQEVPVLLHEEPAILAESPPPLKDESPPSLK	153	+
Chr3D	577873084	577873116	ALEESICNIHK	84	+
Chr3D	579730825	579730869	PLEMYIFAMFNENQK	118	+
Chr3D	585624538	585624621	KMEAFMEQMASCLDLLELSGEMEGDLIN	134	-
Chr3D	589596449	589596568	KGGEEIAQPDLIQNLNGEEFLTVFHLVLGEGDSSSYSFPK	195	-
Chr3D	591529359	591529415	RAEAAHVENAISAELLELC	84	-
Chr3D	594400227	594400301	AWNGLSPELYATFWGLTLYDLNFPK	192	+
Chr4A	2408596	2408661	KCNNVTFGDLGCDVGSVKVKTV	164	-
Chr4A	2983178	2983240	RFTDSQVYRNTYKISWTNNNS	101	-
Chr4A	4569970	4569999	KIIMRAPCGI	83	-
Chr4A	9593529	9593588	LCSALWPACSSSLRPGRASR	88	+
Chr4A	13679301	13679339	KFVYVWEEAMGFK	102	-
Chr4A	13946757	13946795	KGGLFEQIGLGDA	89	-
Chr4A	35160793	35160876	LAELYESEQQWSSAAQMLSGIDLDSGIR	128	+
Chr4A	39011405	39011461	RNVLVAGIDAPFLEVHGFR	91	-
Chr4A	43731484	43731540	RGCSYGDISPDTLEPSSQT	137	-
Chr4A	60993761	60993799	KFCGDKSANRTGQ	95	-
Chr4A	63567071	63567136	KGVDNVAIATEVQTTVEEMTAE	98	-
Chr4A	69959360	69959398	AEDITFVREVFEK	100	+
Chr4A	84447515	84447571	RLAAVDIVAFPRGGSPRIA	86	-
Chr4A	84447515	84447613	RLAAVDIVAFPRGGSPRIARYSLGEYDHGGSRA	157	-
Chr4A	100173034	100173075	AAMENGLLTVTVPK	103	+
Chr4A	103728123	103728200	VSPATVVCPDCDGGFLEQFPHPPPPR	126	+
Chr4A	113241274	113241324	RVLTGDANYAPGGGGNK	117	-
Chr4A	113242216	113242287	RVELHDAEATVTARVMEPGATGRA	110	-
Chr4A	126286786	126286869	GIQTEAMLDQFLATLDENIDNVMDSANK	215	+
Chr4A	136414963	136415046	RCYLAGSASIILFAAVGAAVLGYTTWSH	135	-
Chr4A	136553441	136553512	KSLHETTLEETVASVLVANNLEQL	104	-
Chr4A	149379272	149379310	KKNPDDRQNGGFE	93	-
Chr4A	174773474	174773530	QTPVYPGLSTVWGSLARSK	93	+
Chr4A	208442003	208442032	TDMTCLFGPK	81	+
Chr4A	217289823	217289873	FTVYDAHPPYDGAVVSK	82	+
Chr4A	218817504	218817551	MLRMGDRPGRPGYDRK	122	+
Chr4A	230611649	230611690	VLDLLGLNLQTFAK	84	+
Chr4A	235718173	235718229	EVLSYLGCKDATGRDIIQK	94	+
Chr4A	328295238	328295306	IATSSTASHMEDDEWPSEHNESK	109	+
Chr4A	356791430	356791507	RWNYGDDAPKDVTLASTQFGQSVENS	130	-
Chr4A	364713724	364713795	SLVVGRPILLALEDIDGRPSFLEK	110	+
Chr4A	374875942	374875977	KTLHDNKTLLHM	92	-
Chr4A	440712123	440712173	LTQICINAEIMGNPVGK	83	+
Chr4A	466526038	466526091	RIGVQNEWTAMHSTSLLA	88	-
Chr4A	492653609	492653731	VGTAQGWAVRVSEGGIVSDLTLHLVLEACEHHGSSLMARGR	200	+
Chr4A	498027666	498027701	ENLTPISTGGMK	87	+
Chr4A	500672461	500672553	KTMAVAETFNFMQLMACRALDAFIDRGLGAN	154	-
Chr4A	534464183	534464245	KAGNFFGLDLKNGYRGIIGNH	158	-
Chr4A	547757710	547757769	RFALGVEMTKLMEDTVEMTV	98	-
Chr4A	548642845	548642931	LGVPTTIHSLGGAASLPDLVAALSLPPAK	127	+
Chr4A	552391213	552391284	RYIIDDGDIVANVIPQNQLASVAA	108	-
Chr4A	556294811	556294903	SIEFAENIASSGILLDDLFLCPIIRHLCKHK	227	+
Chr4A	566480218	566480280	REEMFWLTVETGAAEAIKKEL	152	-
Chr4A	573942997	573943077	KWNAPVPEDSSLLYELADGVSAIEGSR	129	+
Chr4A	575527241	575527288	KLAKLLKFAGTATTIF	107	-
Chr4A	580864835	580864915	HGGDRFLLDTTQAIYATIQEQVEVLAK	134	+
Chr4A	587972680	587972742	GGENLCDCAGPDEEEMVPRSR	101	+
Chr4A	595623588	595623647	VIEDGSIASNRSVVTESVSK	85	+
Chr4A	599181608	599181685	AVIDDLQKSLSLSDEQVEASRMTLHR	187	+
Chr4A	604652877	604652930	SFVEDAIAAMSLGDHADK	83	+
Chr4A	619086581	619086625	KQQNITITQQGLGEN	109	-
Chr4A	620851553	620851600	KQNASAVYDVLELLTQ	117	-
Chr4A	621254334	621254417	KESISDTVLGLMMAFVLMGGISISVSVL	126	-
Chr4A	621263028	621263060	RAQVYSFQGGL	84	-
Chr4A	636025780	636025869	REQAQDEDGSDQLTGMQNSIGVLAIHLING	143	-
Chr4A	658092964	658093035	KVTGYGDDYLAELGRYSSQVRGAH	114	-
Chr4A	660338669	660338707	RLQGGVALLPGLG	81	-
Chr4A	663713091	663713198	KNFFEASYMQELMTSGLYEPSFEPLPMDGDLYQMVQ	181	-
Chr4A	676983412	676983471	LQSLAGQHADVLESLSPNVR	90	+
Chr4A	688604996	688605073	VLAFSILSASPADIAPGTGAGGSWAR	152	+
Chr4A	690269518	690269586	RFRDTIGLVTGSTALQSTVLAAM	106	-
Chr4A	694506519	694506590	KKIFMVRIDYLIVWLALIVLIYFN	113	-
Chr4A	710102507	710102578	RQMNASIEESVDVWAPPLGVMAAG	118	-
Chr4A	718018571	718018603	RDLDMHIVYSE	88	-
Chr4A	720504977	720505060	GSRIVVTTRDLGLAENCTLGSSRPLIYR	136	+
Chr4A	733713004	733713042	KHYAFGPLDIAMA	97	-
Chr4A	740068621	740068662	KGGHNDGINSEEIA	104	-
Chr4A	740225766	740225801	RVNDTSNSEEVA	86	-
Chr4A	740810268	740810309	VLGYMMHHSPLLFR	107	+
Chr4A	743476294	743476359	HVTDELVHLWLAGGHSCNQNKR	167	+
Chr4A	743903936	743903989	CPNISSLPDLPSSLQWIR	85	+
Chr4A	744458551	744458589	RPCEGQSTSEIIA	99	-
Chr4A	745649039	745649110	TMICIDPLMDDVSDLFSQILQNLK	117	+
Chr4A	747285519	747285641	SITFLDMSENSLSGILPSNIGTPELISLLLVSNQITGGIPK	186	+
Chr4A	747684284	747684319	KANPVTASLFVF	82	-
Chr4A	747894524	747894607	VYPMEAIYEAAGVYLFNNATNSSVMAER	136	+
Chr4A	748688208	748688285	VALWCMEPNPLLRPTMHQVVQMLETR	131	+
Chr4A	748948474	748948539	KFEGICPMCESVGFYGLSQVQA	173	-
Chr4A	749054042	749054110	KFLALLHPDVTTPGALNTVMDHV	167	-
Chr4A	753079809	753079925	RPSGDCLLNILPPIAGAAGITVKNEDVVSLSFLTAAANE	186	-
Chr4B	5730503	5730553	REIPASPYLRLTEYLAA	127	-
Chr4B	20388699	20388770	RAPRPRGGGVPLLAPTLELHLGGL	104	-
Chr4B	26171204	26171233	KLVHNDHMYG	78	-
Chr4B	31307551	31307628	VPLWNSATGETASFTTTFSFQITPDR	125	+
Chr4B	36369330	36369407	KAASKGEAEVATGAAGRVPQVPQEVA	114	-
Chr4B	42979783	42979848	RVAPSTLIIGNVLADVEPDLVA	98	-
Chr4B	58881294	58881344	KTSPIELQLAIEAFKQE	124	-
Chr4B	59049761	59049829	KWDEASPAENYNDDVTELTIFAQ	109	-
Chr4B	62033635	62033667	GADAQTVCTAR	80	+
Chr4B	63739822	63739875	KALGYLVANGAVVDPVIG	125	-
Chr4B	79090004	79090066	RSSASVMEALAIFKLVPLNPD	98	-
Chr4B	100060251	100060283	LAALDYTVCLR	78	+
Chr4B	102933594	102933632	RTAPYLYLAVAEA	86	-
Chr4B	122904116	122904241	YQSSPDLVHGMFIVTASVEERILFFFPHDATFHETLLPKGIS	207	-
Chr4B	125326562	125326600	KLAGLWQPITGTF	96	-
Chr4B	127760406	127760474	VDFRGHVIQWFEVLDGLLGRHWR	118	+
Chr4B	135933714	135933749	AGCLDEAYGLIK	87	+
Chr4B	142663239	142663322	KMSRLPNVKSHMDEMSTFWANALVIVVH	140	-
Chr4B	180548447	180548497	KVANDCGSKFLYVHEEG	127	-
Chr4B	189901741	189901770	KDDIDEEMLM	84	-
Chr4B	302480384	302480470	QSIEDAAELEGLLPPKAGPNFRYHTDESK	214	+
Chr4B	308297288	308297347	LANCPPLPRVISMLCMAVPK	140	+
Chr4B	361543370	361543429	TSQMVQDSESDGEEEEMLAR	91	+
Chr4B	368615970	368616017	KTVPVSPHCTTPALLM	118	-
Chr4B	398001420	398001455	QTLLFSATMPYK	92	+
Chr4B	406969535	406969618	RIAEAPPFSQLSPSLVVMLMAASFFGSL	129	-
Chr4B	415255050	415255106	KVSVYQHDSVGGSSAATAM	88	-
Chr4B	417429589	417429633	KITSPQGNPRIIDDE	116	-
Chr4B	423340791	423340841	RLEYVDGLGAFHVIAAL	82	-
Chr4B	427230440	427230499	ALRGLYLANGDGLPHELVDK	141	+
Chr4B	432645160	432645264	REFDMMLPDGQNGDMEQRIEFVRQWVDVVFGEQDW	175	-
Chr4B	433455281	433455367	WCLFIVGMGVITVLVNWLQHFYFGIMGEK	240	+
Chr4B	436711960	436712010	VTVWRVPETLPEEVLGK	125	+
Chr4B	439867667	439867723	RSVMRAAHDDILKDLLLDW	92	-
Chr4B	444641380	444641436	RDASGDVGGGALENMVACI	135	-
Chr4B	448111166	448111246	FLQPSGLAETLCGSPLYMAPEVMQAQK	129	+
Chr4B	450933497	450933553	RAFALLGDDSGGANGLLMY	86	-
Chr4B	464747724	464747768	KTEHGYPDQASLVDF	115	-
Chr4B	470223021	470223101	KVLSLLTSFIKRPHQSLAGIGIAAFVR	129	+
Chr4B	471203388	471203459	TRRSVATTFAGQLRPMDGDTTFTK	112	+
Chr4B	488798152	488798208	RSYMVLGTVAMPVSLRGIA	90	-
Chr4B	492901205	492901285	DAAVAAEMLIPGSNIVVGPYAGDARVK	127	+
Chr4B	515598790	515598819	KIVGNYCAID	77	-
Chr4B	519309129	519309161	MDTENGFLAAK	82	+
Chr4B	529352548	529352616	KCLMVLLHCNTCPVAIMNGGATS	114	-
Chr4B	530202626	530202700	RVGIINGDKEQVSAPLMLLAGKGAW	190	-
Chr4B	550181575	550181646	AGILYDTIDASGGYFICPVDKPVR	121	+
Chr4B	552370713	552370772	TIPDASAPQPGGPEEEEDLR	145	+
Chr4B	566082763	566082792	TTRFIYAHGK	79	+
Chr4B	572381374	572381436	IYELLAGNIQGALLDSPIDWK	101	+
Chr4B	576060379	576060414	GTGTDMNNAQVN	89	-
Chr4B	580223195	580223260	AVNGSILRMDKDTHGVQNHHEK	109	+
Chr4B	593419916	593420002	KVVQNVDVVTYQSFSSVALFDHLPEGQSD	138	-
Chr4B	597233879	597233974	HVSDEIHWSAHGMCHQHDECLQGSLQSNMVGR	167	+
Chr4B	599625186	599625218	RVTGDLSGSFL	78	-
Chr4B	603447435	603447563	RLLTSKGSGSPGIVGMVVGRPVDLDSGPVTQEGNPGPPRLTLG	194	-
Chr4B	614092208	614092270	DILAALSNYPVINFDADNEVR	99	+
Chr4B	620699601	620699636	VNVQHNEASCGR	90	+
Chr4B	626426723	626426800	RALADPALCVELAISGAGCGGEYVTA	120	-
Chr4B	628802797	628802844	FGEHSSCLKELLLTSK	108	+
Chr4B	632586648	632586710	SAGIPASFMALFLAEPEGTPK	149	+
Chr4B	633140192	633140257	KAMPLILAGLDVAAMARTGSGK	101	+
Chr4B	640227779	640227850	AKDSAAMLLLELLNRSFPEKPDGK	168	+
Chr4B	642327299	642327358	RTMSAGIGCMHYFNDVEEKA	153	-
Chr4B	643811321	643811392	RGMMVKHIFAKSGVIVSGVPAGIG	108	-
Chr4B	649821948	649821989	KHAKRALMQVPKHM	104	-
Chr4B	651750597	651750656	TVPASCEGYVGHYMLGSHFR	150	+
Chr4B	652379780	652379818	ASGGTAVVLLEKK	87	+
Chr4B	655593302	655593349	AEEDGGVVFQDGTRVK	89	+
Chr4B	658418345	658418422	RLWPPFSATTKDPETGGFTALRGAGS	120	-
Chr4B	660188520	660188558	RRTPGTEMDGDEK	96	-
Chr4B	662643327	662643371	KRFGYTNLQSVFSSF	111	-
Chr4B	666065717	666065779	KEFIMAKVSSITDERDVDITM	99	-
Chr4B	668039773	668039814	RALVCGGAAGFPLV	101	-
Chr4B	672565765	672565794	MKEHVDLHNK	80	+
Chr4B	672828595	672828660	RGSVAATAAAEGEESPAVGSGE	87	-
Chr4D	604561	604602	RLCSFVTAHISAVS	103	-
Chr4D	1181749	1181934	EIAESCASYVTTV------------------------------VLQDDIVPRLSAASLARLR	110	+
Chr4D	2234669	2234749	RRCIVCMSFLAILMLAFGGAIAVPLGS	201	-
Chr4D	3710705	3710737	KVVQQYGPLFN	87	-
Chr4D	6119417	6119446	IYPHLMQLQS	79	+
Chr4D	8366353	8366430	VMVYVQGPDAGLDLMVAGFQVFPVDR	127	+
Chr4D	15758651	15758698	KAPVVYGGIETTEISE	115	-
Chr4D	16228070	16228114	ASGMEFGTTTGRPRR	110	+
Chr4D	22492811	22492855	ALANSSDPPTQAVQK	108	+
Chr4D	28038273	28038308	KLHALFAITQIT	81	-
Chr4D	30439689	30439730	ANGGEAHPIAEALK	91	+
Chr4D	36081955	36082014	GNEADEHGWGGGRPASKQAR	94	+
Chr4D	43106253	43106312	RLGGEVGVAGFITCFTGVNA	94	-
Chr4D	50386020	50386076	EGMYADCIAYNSMMNGYLK	94	+
Chr4D	53737572	53737610	FIDGSGSVVPLDK	92	+
Chr4D	54360957	54361013	RVDLGGVDDQYLITLAGAD	135	-
Chr4D	62090728	62090802	MPAGADVDRVTARLEDGVLTVTVPK	114	+
Chr4D	72273702	72273761	KSTTNAAQTPFQSVTCMGAD	92	-
Chr4D	73806373	73806438	KGGGGAAHLANMGMYTTNTVMT	97	-
Chr4D	94097236	94097313	RVGFCVRVGLIKVSPVMTSPSATTGA	137	-
Chr4D	100861738	100861806	RDVGTGSFTTPPGDMGLAGTAKT	104	-
Chr4D	112469525	112469584	RLAAIAEDSAPDFGSFCGAA	87	-
Chr4D	122479831	122479911	KSIGSSPSHMDSALAGGQDAMLTSAHM	125	-
Chr4D	123305207	123305269	SVIALDINIPSSTLLPLIAKR	141	+
Chr4D	123675969	123676028	KGLDVVGSFGLLQPLADGLK	90	+
Chr4D	132537094	132537192	QAELVSAVAKASKGPVILVLMSGGPVDIAFAQK	153	+
Chr4D	132612561	132612608	DDMAVRYFQEMVREGK	129	+
Chr4D	166857844	166857906	IAVECTDPAPESRPNMAEVAR	100	+
Chr4D	197983030	197983062	KIGADWLEGVE	81	-
Chr4D	223852355	223852396	AIVENCKASRVALP	101	+
Chr4D	246768295	246768330	KQKQVAMWGEVR	95	-
Chr4D	299185463	299185522	MGDVLQIDAGSTFYMVNTGK	98	+
Chr4D	301576028	301576090	RSTCAMALQLMQVLEDEINHY	107	-
Chr4D	310339454	310339513	KLQPREMCLMGQGHADTLEV	154	-
Chr4D	310684173	310684205	KTLEAPISGAF	78	-
Chr4D	313146367	313146420	RHYPSLLRLLGAMCGISR	93	-
Chr4D	337262081	337262116	VQKNNTAYENYK	89	+
Chr4D	340396720	340396776	RHAPTSPNFVVPPLSFPPE	86	-
Chr4D	348626557	348626595	NAANTIIGDEGHR	97	+
Chr4D	349073998	349074066	ACLVIECPFGSIGTHQEGHGGPK	178	+
Chr4D	349491587	349491619	KVNEASRHQEV	80	-
Chr4D	370510130	370510165	KLHLNVDSNGSA	80	-
Chr4D	389184296	389184409	KSGNQADMPLLGVAFSQNGPTKSLVPSSSSLRTDGLSC	178	-
Chr4D	393804698	393804730	SECGDIHNPWR	94	+
Chr4D	400135350	400135433	LVDGLTPPPAAVPWRPGETGVTLQEARK	133	+
Chr4D	404012778	404012813	KDEVAVADNDIK	81	+
Chr4D	409033646	409033687	KGLVEAVGNTPLIR	100	+
Chr4D	424329276	424329320	ENDELRMELLQMKMR	113	+
Chr4D	428801838	428801897	KFLKIGGGTEEPDALNLCPN	96	-
Chr4D	429314731	429314781	LEPTNHQAWMGLGLVLK	133	+
Chr4D	455454877	455454918	ALQLFHLIEGSGWK	106	+
Chr4D	456092694	456092735	KSKSLSAASHFLQR	100	+
Chr4D	465366522	465366575	KSSAQDAPAAMHVRQAGS	127	-
Chr4D	473075593	473075643	KLLESWQDNNTMLSTIK	82	-
Chr4D	478068279	478068347	KMFDKSGELAAAESSPGFTPIGA	163	-
Chr4D	478388315	478388371	RGHQIEGNEIDTTEGNKCR	135	-
Chr4D	483201166	483201252	KAVAFPNNNEFHVIIPNYSFPPVDEYPGY	141	-
Chr4D	484480152	484480253	TVQNGVIGKAATTTSPLQEADHDPKGSYPQDENR	166	+
Chr4D	490203503	490203577	ADPHSSYPPMSLHTVNLVMETIYLK	123	+
Chr4D	494173522	494173557	KGKAASYASQMQ	86	-
Chr4D	494881171	494881242	RHLFAIQANFYTTTDTLPNGAIVG	115	-
Chr4D	494925919	494926011	TAAAAVLWNFAVKTVPGHVVEPKLSIILHMK	229	+
Chr4D	497677883	497677957	IPSLLQHLSYLMVAACANLQTIECK	121	+
Chr4D	500626862	500626912	LVRDGGDKARPLGDLLK	117	+
Chr4D	506146109	506146180	RHNLDDGVQLWNGVIPAGSPGPPL	179	-
Chr4D	508904386	508904439	KLLVSFFQMQDPSSGMFS	133	-
Chr4D	512674139	512674210	EGLLKAVAPYPHLAGRLTVDQLGR	114	+
Chr4D	516532250	516532297	ESIVACTLGGYDIPAK	119	+
Chr5A	3332164	3332199	AENLNVVQAMCK	90	+
Chr5A	4304728	4304787	LSKDHHHDGSTSDVKQDDCK	92	+
Chr5A	11646670	11646732	ISTKGHLNWMEFARSVEMHLK	106	+
Chr5A	21042439	21042480	EFMGIYDTYNASAR	109	+
Chr5A	24893121	24893183	AAPSEDAGKPEDSTPAPAEHK	88	+
Chr5A	34889019	34889096	EACFGFLASPSNLEAMIGSDGYQHLK	195	+
Chr5A	47560982	47561056	KSQLYGHMLATKAAFSDFPMKNLMD	180	-
Chr5A	48397795	48397830	RRETPLNHLYGE	90	-
Chr5A	49775488	49775523	KRNIPEKVAVVQ	85	-
Chr5A	49989967	49990026	KNPITEFAILDPRAEALVQL	95	-
Chr5A	61532547	61532621	KPTLEVGEAPMCYQCRLNCRETLSI	128	-
Chr5A	61592129	61592185	KVTVQAEDSPNGSEENNTG	84	-
Chr5A	72322252	72322317	KGEVPSHGRENCGVSDQAFHGK	106	+
Chr5A	75630843	75630902	KMIQAELPQSGSVLNDLDHS	96	-
Chr5A	91970968	91971036	RTAASTEVHVVEGSAACTGVDSA	100	-
Chr5A	98144988	98145053	RPSGSGLLEVLAPVPEAAGIAA	96	-
Chr5A	109928244	109928285	KHYANGAKLMPKET	101	-
Chr5A	131830764	131830793	ISNGTMPDDR	77	+
Chr5A	144267990	144268022	AATNSADMIPK	78	+
Chr5A	170762416	170762463	DGLAFEDQLAVTADAR	109	+
Chr5A	174231806	174231907	KMLHGCLQAANEFISGLPDHTVSPCPALYAPELK	167	+
Chr5A	176064223	176064264	KNLGELASFAVELV	95	-
Chr5A	222392027	222392083	LCVKISTSDHVEIALVVAV	134	+
Chr5A	267780173	267780226	QRTMQVLDIHDIPKPKNK	86	+
Chr5A	285298984	285299040	DPSDENGHHNPGFAVDSHR	92	+
Chr5A	303144070	303144123	DGHLSVYLSPSGPVPLHR	84	+
Chr5A	309855565	309855621	EVNPNLFSYTSLIHGFCIR	149	+
Chr5A	310225388	310225456	VVESEGSTLASIAMESLGHIGLR	105	+
Chr5A	311532291	311532368	NAAEEMEVTLPPHSLSAFDLALAQSR	119	+
Chr5A	316539031	316539081	AAPVSGFSILADDDISK	118	+
Chr5A	319770101	319770136	LEKMEGTIEKIK	84	+
Chr5A	327935368	327935421	QEALIGTAMPQPHVEDRR	90	+
Chr5A	329444580	329444639	KWMLFFAVPMPVLAVALWGT	99	-
Chr5A	330312492	330312539	FERPPLLHLAFQALDK	114	+
Chr5A	335740727	335740774	VMQTAVIGQNGSLNYR	121	+
Chr5A	338662834	338662884	HEELSPFLFLFSMHLLR	82	+
Chr5A	342374149	342374211	RVEFCNRANAIVEDEPTLNYK	105	-
Chr5A	356852443	356852508	KDATIPAATPQGIIQGVDFIAV	163	-
Chr5A	360421633	360421683	KWMLATVPDLNVKARAY	134	-
Chr5A	362513542	362513601	RDLIAPVSIMLTPKLVSVDG	94	-
Chr5A	375779704	375779748	KEPYDKDCFLKLQYI	114	-
Chr5A	395616157	395616195	LLSVLDLHGIPIK	86	+
Chr5A	395619512	395619586	VPPQVLDPQGYDPVVAELVAEIKPR	114	+
Chr5A	395810340	395810369	RDVPHQLCPE	80	-
Chr5A	401115651	401115710	AGSVILAIHDASDIFLEIGK	133	+
Chr5A	404449657	404449758	RKREHEITSEPEMPVYTSSIADIQLSPKGASIVE	166	-
Chr5A	406598195	406598290	RAYFALANAMLFGQFVKETSLTPTGGKLHDDA	156	-
Chr5A	436427843	436427881	FRGISGDFDLTDK	97	+
Chr5A	450829608	450829667	NEPNESVELNSSNFDELVVK	89	+
Chr5A	461040523	461040570	KMKGTKTLLINEPKID	115	-
Chr5A	461526270	461526329	YVFEAKTIQRMELLVLSTLK	148	+
Chr5A	472363420	472363452	MHDGCSGAVNK	85	+
Chr5A	474118097	474118171	SVIPLSATNETIMQELGVLIAMQTR	119	+
Chr5A	480752258	480752323	EELVSLTEYPCLPVVTSESGVK	105	+
Chr5A	483385742	483385798	MPVLLLYICAFLFDVAGVK	90	+
Chr5A	511126128	511126166	KTSTKRSFDQALQ	96	-
Chr5A	525374146	525374178	KPPQNTHPLES	83	-
Chr5A	540133081	540133134	KIKDIAQCLLNGVNEAVA	130	-
Chr5A	540133087	540133134	KDIAQCLLNGVNEAVA	114	-
Chr5A	550479527	550479559	MPIQAEGAPTK	81	+
Chr5A	554300070	554300117	KPKMDEDLLVNGAKLD	108	-
Chr5A	567712106	567712183	KMQAEQQAQLLINEQEPRPEAGQNAR	121	-
Chr5A	568554176	568554298	FTWIVGMAGIWQSLVLVSFCGACTFLTGLSLSAIATNGAMK	184	+
Chr5A	576432578	576432619	MASSAGDMPEVKFK	108	+
Chr5A	576571534	576571638	RHYTLVGPPLAEQNIMSVSELVLTADSMRNQACLY	175	-
Chr5A	578158727	578158798	KGHGPVNDLTITKLFFESAHNNKV	117	-
Chr5A	579017187	579017285	ARGEEVAEWGVMMAFGPGITIETMVLHAAGSLK	163	+
Chr5A	602260857	602260898	KLDEDCIDPQCPDE	99	-
Chr5A	617049682	617049720	QIVVEAEAGYEAK	96	+
Chr5A	645657704	645657739	RSRVTALATIEQ	81	-
Chr5A	646725728	646725790	RSSPAAPLGDPFEIMSEGHGG	101	-
Chr5A	648072544	648072582	KPPAIEESDSVSD	84	-
Chr5A	651124432	651124467	KQSGVVASVNPA	85	-
Chr5A	653531591	653531641	KFTASIMGGIFGCARPR	129	+
Chr5A	657113004	657113036	LHGPGDSDPAK	80	+
Chr5A	659176494	659176583	WLVVLPMLGMFLVLVILRPQEGAPLPSFSR	143	+
Chr5A	668387653	668387697	LKSNGAKTLSGMAGA	104	-
Chr5A	681451494	681451556	TQNGGSVEKNAEADKAASAQK	141	+
Chr5A	681460625	681460669	GWTDECIGEPMPSVK	119	+
Chr5A	681880029	681880070	IGHELSDGTVVWAK	100	+
Chr5A	695440374	695440445	MAAVMDLDLNCAPPSPEPAPQDHR	112	+
Chr5A	700202823	700202876	KASAVAIQINGSELALNF	123	-
Chr5B	1421509	1421565	KLEMHLRLMDNNTAGPFLV	92	-
Chr5B	10310502	10310594	RSSYHTPSSHSAFAKSTRSLNVDLLVLAPDM	144	-
Chr5B	15252034	15252117	AVSCAADINAKCPSELKVDGGCMSACGK	197	+
Chr5B	20252671	20252727	KILNTIATCVIETQVSYLS	139	-
Chr5B	21751149	21751292	MHKYPSRSSPPSPTTTFPSSFLPSEACAAGDTCRPMGAGAAGLDVPAK	118	+
Chr5B	27077615	27077656	RIGKPLMWGSWNNG	115	-
Chr5B	44556527	44556559	KENQPKAMIIQ	83	-
Chr5B	52931330	52931386	TKTPDNVVSPLNIEQDLKR	90	+
Chr5B	56339194	56339244	QELSDIMLQGYITGLRR	85	+
Chr5B	61929610	61929660	NEKIVRAAQFFDEMPQR	85	+
Chr5B	61954744	61954785	MQHQHHGQDVPPPK	104	+
Chr5B	80993790	80993906	RLLMLPVGSPAHDSFASFTTYDNFYHTFSPYGLDDAAIK	196	+
Chr5B	80994525	80994602	RTGAAPAGGGFFMSLSSEPPSIAAAR	113	+
Chr5B	95477897	95477953	GMNADYGVPTELAGPLQQR	95	+
Chr5B	109608723	109608788	RGLEKQCPVNMTQQSSIIGAIA	109	-
Chr5B	133593801	133593890	KLDGMNALAGESTNEDESGKNGDTEASDEL	131	-
Chr5B	134885346	134885402	ESEVELNDLLVCLGQEQSK	87	+
Chr5B	162946582	162946641	LPCVQCGVLSFACVAIIQPR	154	+
Chr5B	162949482	162949529	HLEDSRQQEFGTVKAK	115	+
Chr5B	191872877	191872939	FIECQVKDVQEFEVERDELIK	95	+
Chr5B	230828202	230828285	DVEMENVQQGLIMPPDAPTTHDIGGMMK	137	+
Chr5B	236884467	236884532	AVSAVLGSRTIERNQLLVSIAK	101	+
Chr5B	246299708	246299773	AESGPVTNVATQNIAGVQVQPK	100	+
Chr5B	279967919	279967978	APTTLASGAFVSSAAEATRR	83	+
Chr5B	280028832	280028957	RHMVANVAVADKVPMEDLLSRATDLDGASVMGTIVANWSFNN	203	-
Chr5B	307708667	307708798	RLADALIQEQMPATPMTQPREGSKGGATSGMVHAEMDLVADMKE	213	-
Chr5B	317996530	317996589	IPAEMTAGVEAGAAGVMLRR	90	+
Chr5B	339847793	339847855	SDEAAETQAEDESTPVPVVNK	91	+
Chr5B	340267696	340267731	KVDGVGAVLPID	80	-
Chr5B	341708954	341709010	RASPGFASMPAATTSTISG	83	-
Chr5B	342357659	342357697	KAGAESSFPVSYS	90	-
Chr5B	353341174	353341251	KIGEPMADLVDHMVATRLELDFHSEV	197	-
Chr5B	355529876	355529911	TSCGEYDLKPDK	92	+
Chr5B	357357686	357357772	LLCKIGSGVSAVVYKAACLPLGSVPVAIK	134	+
Chr5B	375220947	375221030	RAHWPLPPAEGGLRDELSGGPVLEHVVA	132	-
Chr5B	381097327	381097437	SRPTMRQVVKALEPVLGMEDFFPVGPFVFTVIVEEDK	181	+
Chr5B	383337412	383337501	LAAASNVITSMAVQLGLSPTRAEEILSMAK	136	+
Chr5B	394771424	394771525	RGLAPLSRAGFRGASGCPLVAAGAFSSMAMATAM	150	-
Chr5B	398689602	398689649	KHLSLGGEFMDDTPKK	111	-
Chr5B	404641757	404641816	LPAQLSPATAPPPHGMMPAR	88	+
Chr5B	426229580	426229615	KPIATSPGSAPQ	81	-
Chr5B	428721078	428721113	APGQGGGAAVEK	83	+
Chr5B	430066379	430066423	GDQASIVGGAINFVK	110	+
Chr5B	460182240	460182326	KIAYGTGAAFTWLIAALLVLLSFSILGAG	134	-
Chr5B	461945560	461945682	RCSGPLASESPRCVSMCGTVYYGGDDVFYALDPCGIAVFKS	202	-
Chr5B	466864071	466864205	TGAVAQADDGAIWSGCTNGCIIQWDGNGNRIQEFQHHTSSVQCIK	342	+
Chr5B	482722297	482722353	KTRDRGEIEVQPANLVASS	89	-
Chr5B	483154122	483154169	HTHHYIGGIDVSTLHR	121	+
Chr5B	493694965	493695030	IFESMESRTVVSWNSLIDAYTR	110	+
Chr5B	494805825	494805875	RIDPGADSFINISGQLQ	129	-
Chr5B	504994862	504994939	QTAPAPFMESLAKIIKEVQFMTQMPM	128	-
Chr5B	520852718	520852768	LKIFDVMDNNLDGPLPK	82	+
Chr5B	521830804	521830866	RGVTGENNQMVQMSQDASEVD	96	-
Chr5B	522890491	522890577	RLEDLLLADERILMPNPPIDPELPAISIK	132	+
Chr5B	526313228	526313269	QVDKGDRGPVTNLK	102	+
Chr5B	526347426	526347461	SAAAETVSIFNR	82	+
Chr5B	530476856	530476891	RRDPDSAGACGI	90	-
Chr5B	530627918	530628040	DDYDNFTELRKVLMHNYDSLSVYDMTCLLYLGVFPINRPLK	209	+
Chr5B	536068245	536068316	RAMGFDAIKPKMDADLLINGPKLD	139	-
Chr5B	537173671	537173751	LVCVRPLGMLLVSLVDAGCGQSGSSRR	124	+
Chr5B	538297051	538297152	VVEALEMIGVMLQNGCPPDKITYYTAMGFLCKEK	260	+
Chr5B	541452297	541452389	RLSCGSDAPRGRGGAFAMTSSSDVSSIRGAA	135	-
Chr5B	541681573	541681650	SQAANSSPFYMGGGAAQDFAEDDVHR	126	+
Chr5B	546390379	546390432	RSTFPAAGMNGGESSLER	83	-
Chr5B	553275675	553275725	RSACGIQEALVPRQADM	85	-
Chr5B	561891727	561891777	EEMQTGLLPSSAADGER	109	+
Chr5B	566206084	566206158	HESMDNQKQAVAGFMKGWEPFDWTK	128	+
Chr5B	568780939	568780995	RDAAVLLHQAMASEEQEQQ	86	-
Chr5B	569157875	569158024	ATGAAISTAVALLEGCCSPNTGGRIMVFTSGPTTVGPGLVVETDLGKAIR	236	+
Chr5B	569912273	569912317	KLGDATLLFTENRFK	108	+
Chr5B	573798944	573799003	SINMLVFPGTGLLQKALLNK	93	+
Chr5B	581303884	581303925	AEVMLYGEPADTPK	107	+
Chr5B	587007218	587007310	RPDKTAMPQYGFLLEGERVEYGYDHSEVVMD	156	-
Chr5B	587007827	587007892	RGLLAQCLFGFAADDNYNGFDA	159	-
Chr5B	588292830	588292952	REMLAVFGAFDLLYGEGSSSSPVTLDDGMSAFFASLEAGSI	191	-
Chr5B	591023265	591023363	ECISIHIGQAGIQVGNACWELYCLEHGIQVRPR	170	+
Chr5B	593310348	593310443	ATGIDRPIY--------------SAGTGGAGSGVSIGLKKSLVYYR	93	+
Chr5B	595125082	595125141	FAMAGFRPYPLSSMVNSTIK	152	+
Chr5B	605220434	605220523	RDIVTGEISDAHRVMDQPKDATSGGEELNR	146	-
Chr5B	615267552	615267629	GLKPTSVTLTSVLSACALLGALELGR	175	+
Chr5B	626336080	626336130	EIRTALGKCSDHMSPGP	83	+
Chr5B	659537801	659537845	KDSYQAGTLPLIMTV	114	-
Chr5B	659677456	659677524	QMVAAGACGFVQALLAAEVDGAK	103	+
Chr5B	660243435	660243503	QAHQCHVCGLEFEMGQAMGGHMR	115	+
Chr5B	660713583	660713621	EVALHSGVQETIK	94	+
Chr5B	662349552	662349629	LEGQYSLNGAQTIAALAVECLSFEAK	190	+
Chr5B	670353648	670353728	RDVDVTCALGFDGLRARLSSDLMVNSA	156	-
Chr5B	677714838	677714867	RCVCVSSMPR	80	+
Chr5B	678364529	678364582	AAGLDLPGLNVVGMACSR	83	+
Chr5B	680874183	680874266	KSSWVNLTSQDTERPDLANARVVITGGR	135	+
Chr5B	690695757	690695795	KSQLVPEGDGAAM	93	-
Chr5B	702351675	702351716	KAMSVNILLDLKKL	96	-
Chr5B	702679722	702679754	KPFISLYLLCT	84	-
Chr5B	702848051	702848092	MTMHDVVVTLKKIK	95	+
Chr5B	703643374	703643427	KMISAFALVTYNPDVEFL	134	-
Chr5B	706799411	706799467	IAVGAEVNGIGTALLYKSK	135	+
Chr5B	707889105	707889164	RSSVFSGVQSESPRFPAAAE	90	-
Chr5B	708241658	708241696	ALKSLIVPDESMK	85	+
Chr5B	712643294	712643329	RKDALVSEALTS	80	-
Chr5B	713716583	713716645	RHMEQFDIYSRVYEDDVAQKS	160	-
Chr5D	1889843	1889932	RGIILMAINMAFGNLIAGVLFVGGGGLMTA	134	-
Chr5D	2674068	2674127	KEDGIASLPLDPSLMVSVSL	91	-
Chr5D	8655924	8655989	RESGHVDNGPSSSDAINRLALD	103	-
Chr5D	9585190	9585243	IMDAQNAVEDIMLDDGER	86	+
Chr5D	10879741	10879833	IDLSNNLIAGPIPAAMGRLVRLNQLSLQGNR	144	+
Chr5D	34390089	34390142	RSPDPANFHTHFVTVAFG	93	-
Chr5D	37482231	37482263	TGVTHTPGKTK	79	+
Chr5D	37703725	37703784	LVRDSMELQAQEALNNVESR	91	+
Chr5D	41898684	41898773	KVYDSAWQKIADWVMLGDNAYPYDEIALEL	149	-
Chr5D	50910495	50910581	AEANVSGLERVMSRLNEWSMGGPAAAEEA	131	-
Chr5D	60674215	60674292	KPHSRGESAQSPQSSDDLLHEARMTQ	122	-
Chr5D	61243847	61243900	CLGDLAEANSDVSGQLQK	83	+
Chr5D	73657764	73657874	RNLGPSSTAASEAVMQQSYPALFFQSSSENLATGALA	170	-
Chr5D	77716668	77716712	QANGALDIPEASFYK	109	+
Chr5D	93148787	93148867	RLPSFAVLIFEASINMLPLLHPAMLVM	126	-
Chr5D	106872656	106872703	AVTKLLGLQYRIVYNK	117	+
Chr5D	114888385	114888438	RDLVTVPKMVAEQVRVGT	131	-
Chr5D	118817468	118817524	KDESEEPPNPSGSNRLEDT	82	-
Chr5D	119670051	119670092	KAHHLAQLMVVMAS	105	-
Chr5D	122168022	122168057	LSGNISGTDPLK	83	+
Chr5D	122169114	122169149	AIDDAGHDKAVK	79	+
Chr5D	125992037	125992087	QSFTNLNMDVIKDAFWR	84	+
Chr5D	128584300	128584338	KHASIRSDHGVSI	94	-
Chr5D	133678720	133678791	KAVGLLITAGLVASQSTVGAHHFV	109	-
Chr5D	155193932	155193985	LTVHFQGEEGIDAGGLTR	134	+
Chr5D	155195691	155195735	LLLAIHEANEGFGFG	108	+
Chr5D	170961448	170961489	KPNALTYKGNLNQL	104	-
Chr5D	206916430	206916468	TVLLGVDDLDIFK	92	+
Chr5D	231890447	231890503	RDHGTMSLGLVMANWVTIG	94	-
Chr5D	236071029	236071076	DLNLGGIDIPKGTNIR	117	+
Chr5D	249486321	249486419	KAPVHVGALGPVWYYVGDNAVADSAGEGAPSKR	155	+
Chr5D	253230659	253230715	KEPAADVDNALAYNTNLIR	131	+
Chr5D	259512698	259512748	SLDDLIKVISASEKVAK	112	+
Chr5D	263484756	263484794	KILNVDGGLELLR	92	-
Chr5D	263607926	263607979	KCGQLKEDGILPRAHVAV	87	-
Chr5D	267708935	267709003	MITDNAIIAFECFHKIQNSKNTR	177	+
Chr5D	271710003	271710122	RALRMYGEEGWGTGWQNKVVWYDQGPGDTGYGVVTVAHNL	202	-
Chr5D	290567701	290567760	FHLDSCPNIESLPACLEYSK	152	+
Chr5D	291146967	291147032	RPTGSDSASTSPMVLAPLPPPM	97	-
Chr5D	296481627	296481674	INLLVQSIVFLITQKK	116	+
Chr5D	308308557	308308673	RDIKSTSTIPNILPDYYFAPLDPDETKIYMIMPTHYICL	193	-
Chr5D	315094944	315095006	KRNMNTLIDQEPVALKAGLQN	154	-
Chr5D	323287885	323287929	KMSTAQLNEPNSSDT	104	-
Chr5D	331425261	331425305	KIEKTRLVMVPEPSG	110	-
Chr5D	335800250	335800288	KGDAFEVVNGDVT	95	-
Chr5D	342336078	342336134	EDVVHILGKLFPEYPVPTR	96	+
Chr5D	353210228	353210287	TEPNESVELNSSNFDELVVK	90	+
Chr5D	359881590	359881685	RNNYTNHLLITAALEPVYHGAYSEGSIYFARD	154	-
Chr5D	361514023	361514079	RVLSKTTPLDDPVVVRIEA	91	-
Chr5D	374739741	374739854	NVVKLLGCCLEVEVPMLVYEFVPNGTLFDLIHGNHGWR	291	+
Chr5D	374997138	374997212	RLLHPANTQIANLYRDQFFLDIIGN	123	-
Chr5D	376096919	376096960	KVHLSFGVGLQFKK	101	+
Chr5D	379038335	379038367	ANGARDTRIGK	81	+
Chr5D	379558032	379558085	GYFSWTFMDCFEWGDGYK	90	+
Chr5D	382625557	382625616	IAEDSSESPVEQPVDLESDK	87	+
Chr5D	383537696	383537752	RLEVGDVGPPLSWTFGQLL	93	-
Chr5D	387169732	387169779	RSHANTSSPYKKVGPS	112	-
Chr5D	393060942	393060977	EGEAAGTIADMR	89	+
Chr5D	394767920	394767982	KCTSFMFGESDVESPGDIPEG	101	-
Chr5D	398495090	398495122	KIEDALKMRPR	84	+
Chr5D	398691775	398691825	NLKTYMISKEDLHDVPK	84	+
Chr5D	409263390	409263464	MIRTIFVYSDMEFDQASATRGYYAR	125	+
Chr5D	411802740	411802829	EGDTGLCMLNKASHDSEPMSNDRSGISNLK	143	+
Chr5D	414890388	414890432	ELTGGNAGDVVDGGK	100	+
Chr5D	415276336	415276383	NQDGEDSTVVSILLPK	115	+
Chr5D	416555563	416555646	KFEAEPRVDLIVFNNENQLRLAEKVDVS	129	-
Chr5D	418573445	418573480	FLSEIIAEHLEK	91	+
Chr5D	424737810	424737875	RFCSTLGMNNTAVKAAQEAVQR	106	+
Chr5D	426706463	426706504	LVGSISTEIGMLSK	93	+
Chr5D	431360786	431360899	LSGQIPKQIGQLSNLEILDFSSNLLSGKIPEEIGNCLK	176	+
Chr5D	434968159	434968191	KVQVITFSLDF	81	-
Chr5D	446377791	446377832	RGDVGFPVQGHFLS	107	-
Chr5D	449868377	449868427	KLSTAGGMAIHVLQVHK	127	+
Chr5D	454030715	454030771	KFYALINGIENWLLFPTGI	92	-
Chr5D	456664700	456664783	VRDDDVLLTYGSSSVVEMILEHAHELGR	135	+
Chr5D	460507431	460507502	CLFGLGVPEMVVIAGVAALLFGPK	170	+
Chr5D	464984639	464984707	RTEPPLSGYVVSCLHNGAMEIKK	115	-
Chr5D	466790080	466790121	SGNPGEPTGRFELK	99	+
Chr5D	472097076	472097120	LFPNILPIGPLFADK	114	+
Chr5D	475470932	475471012	REPYQLNASINGGGPSTSEHSPESIEV	129	-
Chr5D	481299295	481299369	RNYLIQSSIDMLQVGDQLRSMLILD	120	-
Chr5D	485401337	485401393	KTKEITAQIALAPASDPAY	86	-
Chr5D	490693799	490693834	KPEHTFNEDADK	92	+
Chr5D	491268668	491268727	KQHEVLPSYFMEDPENSLAN	153	-
Chr5D	494544140	494544214	SARAAGSGPALDVAVENETDLFFIS	122	+
Chr5D	495737731	495737772	NEQGAGEAAVAPAK	94	+
Chr5D	497475915	497475944	DFEIDMNGKR	80	+
Chr5D	501081004	501081045	MDHLQALKLPSMAK	89	+
Chr5D	506146921	506146959	KRTILLAQEQSLS	93	-
Chr5D	511413145	511413195	KVANGLYDCFALLLTMQ	81	-
Chr5D	512837932	512837967	MEIVGLPVSVDK	86	+
Chr5D	518963094	518963132	RGLDGQVAEQLVG	92	-
Chr5D	518963259	518963324	KAMAASYGKAFDLRWGDFGLDT	106	-
Chr5D	522957288	522957356	RLLIGVLSTQFGGVLCTTMSSWY	111	-
Chr5D	527532211	527532273	WLTPNEDGASMAGLLLMTHDK	103	+
Chr5D	529703094	529703156	EVSLTVEDADGAAVSGEGSLR	90	+
Chr5D	530760187	530760237	RLGETFPTLFWSPCTFR	138	+
Chr5D	531671761	531671820	RSALTVQATASLSPDGLSVS	84	-
Chr5D	532152925	532152984	KVESNMLTEMALGGIADINK	93	+
Chr5D	533465076	533465117	KNLLPNTEIFEQED	107	-
Chr5D	538230221	538230259	MNDQKDKLWPMLK	98	+
Chr5D	541638549	541638650	GDTAHGVNVVLNLLQKDYPIMGLGLATLGASLVR	162	+
Chr5D	542541325	542541399	MAAAAALGPEVLEEARAPGFAAWMR	110	+
Chr5D	542541520	542541576	TGVVATISGGVPGPVFALR	85	+
Chr5D	546536926	546536964	VTQLPGEDSHLTR	95	+
Chr5D	546936785	546936829	KPNQIPLLEKLSIVK	109	-
Chr5D	548044426	548044467	TAQELLNLGHSSLR	101	+
Chr5D	549946312	549946422	KCMDAHADYYAPVLQAERTVSDQAEAAIGAATADTNK	126	+
Chr5D	551918922	551918981	KNYVLMKALNHLPWLLAAII	95	-
Chr5D	559533081	559533164	KSHLDSLAAMEYVHDDGGPCCSSAVDMI	210	-
Chr5D	565868081	565868152	DAAGGSSDEDDNEMEGRIAMYSQK	114	+
Chr5D	569671795	569671833	TKMPYGHISDGGK	102	+
Chr6A	2051805	2051870	RVERESGTNPNDGQQQQLRNLA	103	-
Chr6A	2447009	2447053	KVYAMVAPATDAFAR	106	+
Chr6A	2447441	2447473	ILLGDGSPNGK	79	+
Chr6A	2678062	2678145	FANRPAVASAEDMSYGCQNMVFANYGPK	220	+
Chr6A	4136897	4136965	KFMTVDLDCGAVYLTNDRTLTIG	114	-
Chr6A	8672892	8672924	KESVLVMSNYD	81	-
Chr6A	10369306	10369359	RKLRGLEELVVSNLDPRD	82	-
Chr6A	10690879	10690935	RLAEAFNQALIITGDVAKK	97	-
Chr6A	12688872	12688919	RVNAPFVLHMTCNPPL	81	-
Chr6A	14452919	14452951	NRYVKYIQNIR	86	+
Chr6A	17325076	17325168	VGVEPVYIAHRPTLLSYSMEGRLRPRYYVIK	154	+
Chr6A	18447738	18447800	RQLDVVPLAVDSGPADDLLAA	90	-
Chr6A	24257942	24258019	KPVMFQGVPVEEEPTHKRIFEPMSVA	199	-
Chr6A	24603842	24603916	GYKVFIGVSMILADGLFNFLSIMFR	120	+
Chr6A	26226304	26226372	GVTKPMSAGQVVWAPPSSSGHRK	107	+
Chr6A	26928478	26928543	RLSDLHKETMLEAPDNLASTVA	102	-
Chr6A	29771813	29771863	KHLSEVLMVHASEVHLT	120	-
Chr6A	33133367	33133417	FSFPIDAAHTYVILGCR	87	+
Chr6A	33616462	33616524	KVIANGLRVTFYVADGVLTGR	153	-
Chr6A	38381721	38381783	QPSTSTEVVDDDVLDDPISEK	93	+
Chr6A	41269375	41269425	KAQQCVICQHIYNEMAV	133	-
Chr6A	41269741	41269779	RSLSDAAGNYSGK	92	-
Chr6A	54646670	54646744	AIIAEFMASLLFVYVSVATVIGHKR	119	+
Chr6A	55004088	55004129	RHLLGLLPPAGHFA	98	-
Chr6A	63818161	63818193	KQSVDAVMEGF	78	-
Chr6A	64734238	64734291	RALPNADHLSGALVADSA	123	-
Chr6A	68062960	68063073	ASPAPCVYLPPVGGNDGCSSMLDQPLTLGCVDGMLALA	184	-
Chr6A	80131325	80131366	EMFVPDPDAKYLNK	111	+
Chr6A	87837361	87837426	SGGAPAAVEENLVDVLIGLQEK	151	+
Chr6A	92470664	92470699	KAEADADEGASK	80	+
Chr6A	96720650	96720685	KLTIGGSVEPSR	84	+
Chr6A	101209120	101209191	KNFSFDLVALLNLQGIQPLIVGTF	113	-
Chr6A	109977335	109977376	ASSSQLHKDDQGVR	101	+
Chr6A	120219406	120219438	RQDLPPPVTAA	80	-
Chr6A	122960423	122960488	EYMSACAILSTKNDHVDDLNDK	165	+
Chr6A	124403800	124403865	RHTSANPTATHIAVDCSRCLLA	163	-
Chr6A	132010630	132010674	ALETALEGSRNVKGK	105	+
Chr6A	139650680	139650745	ILSSYPEYSAFSSLLTQTGLAR	104	+
Chr6A	161585078	161585116	QLNCLQASVATAK	94	+
Chr6A	161615902	161616084	KMASMPQKS-------------------------------------KGYVNIMLTYTETNT	137	-
Chr6A	179529196	179529228	LYMAVVIVGVK	79	+
Chr6A	183975154	183975213	KSVDNPDRPRASVDQPDRPR	87	+
Chr6A	189682020	189682085	RGTPLTAGNLPHSALSAVAPLG	95	-
Chr6A	191908621	191908698	KKQYGLLNCSSLNQLAGMSLLIQSGH	117	-
Chr6A	192287662	192287733	EDGGAAEPQEETETGQAGGQAAPK	101	+
Chr6A	208502205	208502282	FHSDEYVSFLASATGNPTILDPRAVK	126	+
Chr6A	208631944	208632054	TGESSAVYMFVLFHMLTTMSPCNWTHIGDLIFLPDPR	190	+
Chr6A	217631397	217631477	LVEEAAEHDQDALGQLIPD------IR	101	+
Chr6A	219042872	219042913	KGEMLFGYQPLATR	106	+
Chr6A	259637071	259637160	KGSVPTLLPNGTVGTAVIMCDSLEAANNEE	141	-
Chr6A	328916309	328916374	QASKPPIIMPFRKVENCNQVIR	108	+
Chr6A	349036794	349036928	AEIENGMEEGLGDSSDEPPIAFPQELQHMEVDRATIHTPAMAGRR	221	+
Chr6A	375571560	375571661	AETVREIVVSWVVTIPVGALLSVIYTLILTKILK	157	+
Chr6A	405483996	405484109	HDMPLVTFLGVNHHGQSVLLGCGLLSDETAETYTWLFK	290	+
Chr6A	413343615	413343659	LDPAGPPSSTLDLLK	107	+
Chr6A	422874131	422874229	KGYMDVIATALIVSMGNLERKAYAHVWMGHEIS	166	-
Chr6A	443890702	443890833	AMHHGLNGKPEGVLQVMVEMEADGVKPDTITYNFLMTAYCKDGK	332	+
Chr6A	450668313	450668384	ASYGQILSSWRASNQVGCAGISAE	112	-
Chr6A	468735045	468735119	KPGAILGDLASKFMQLKPLNVPGLI	118	-
Chr6A	474250594	474250650	RKVNEKLEPLPKVAVNGAA	130	-
Chr6A	491562277	491562330	RGSVMAPFFSAIGIINIL	84	-
Chr6A	507181013	507181060	RATGNYDIWVMHSGDD	84	-
Chr6A	510603381	510603419	KGVFWYSNKFSAP	96	+
Chr6A	517939724	517939825	RPAVHGQVNMLETDVGSLASWHLVSYHSMLYVDH	165	-
Chr6A	526374837	526374896	VDAAYIQSFVDFGSLADVNR	95	+
Chr6A	534212517	534212567	KPGNFLMLTLEACVVLV	125	-
Chr6A	546638533	546638583	KGEIDISGPGSNLDLGQ	118	-
Chr6A	557211303	557211368	KWCVPSKYLKIEELNVAAEMVS	107	-
Chr6A	561391542	561391601	RPPLGGPSQLIRAPSRFAGL	91	-
Chr6A	565338145	565338177	KLAQVALIHAS	78	-
Chr6A	566197142	566197180	GELPDGSLVAVKK	91	+
Chr6A	569682565	569682654	KYASVCDMMCKAADCPGQNIYKTCTYEPPC	149	-
Chr6A	576227660	576227701	EAEPTSSSGSNPEK	100	+
Chr6A	581005930	581006046	RLVHDVEPCSGIVDMLFQQAVDDVGGPAGQMAVDHKEEA	192	-
Chr6A	587860919	587860963	KLVLSAEDVGYDGQL	92	-
Chr6A	588336822	588336878	KVPIPDLMGQGSVGLGMGE	140	-
Chr6A	588710910	588710993	KETSSRDSNPPPSRQDEDDALESPNQGI	131	-
Chr6A	595391810	595391875	VFMMLDLLSLMGAYGAGTCQNK	163	+
Chr6A	595472369	595472413	GLNPSTEALVSLFSR	101	+
Chr6A	597380222	597380257	KFTEPLLGAYTF	90	-
Chr6A	599139338	599139388	RQADEGAVVPGDEDVPR	125	-
Chr6A	605856027	605856116	ASISNQHGVLAAWNTSTDFCQWPGIGCSLK	227	+
Chr6A	612688700	612688780	KTVRGSSCHVGEWSCLPVSGHWSRLAQ	209	-
Chr6A	612757403	612757462	KPNFSYDLLINHPKIDFHLI	154	-
Chr6A	613950253	613950306	SLGGQVEAVKKGNPYVMF	136	+
Chr6A	615300442	615300474	RWSQLPAMVPR	87	+
Chr6A	618014341	618014463	RVINELHHDEWEFCGMLDLVHLHRFEELSPIELLGRVMTLS	202	-
Chr6A	618630591	618630632	KIAGVIADSNNAEC	100	-
Chr6A	619983203	619983262	KMSGRVILWINSLFGEPALR	100	+
Chr6B	2125034	2125228	KVGKVMGLATPI----------------------------KNALLFIPLQFVGNDGISSPVFLLD	136	-
Chr6B	4068937	4069002	AFSDSPDLSAMGLLLTTSSESF	150	-
Chr6B	17325650	17325721	MILGSKPERFVAMVACAEGIGVPR	118	+
Chr6B	19278039	19278089	YYVVRFLKVNGLLDHDR	126	+
Chr6B	20924352	20924402	AVDGNIILAQTFSEALR	120	+
Chr6B	22127628	22127681	MNHSLIIQQPPRPWSVLK	91	+
Chr6B	24196319	24196384	QFYENSHDEVGKPSFNPQEFLR	111	+
Chr6B	32715967	32716020	KLYDVKGAIKEENLFAVA	128	-
Chr6B	34278762	34278884	KPQFNHGLLINAPKVDGHLIKKSGMSHLYALGSASEAAISL	197	-
Chr6B	45775922	45776002	KVSKLHGHHHEPMHRLQSDVFISEHVM	208	-
Chr6B	45785272	45785313	KAESLVLTLEEIGA	91	-
Chr6B	51146740	51146793	NFRPNSFIGVGAFGCMYK	92	+
Chr6B	51180962	51181003	YLNFNSTSINGIPK	104	+
Chr6B	79331185	79331232	KATLTDDLLINAPKVD	113	-
Chr6B	131950363	131950473	KMSASYELLAPILKMVAEMSIAKISQLVAALGLAFGQ	168	-
Chr6B	132438346	132438378	DETVVLQFEVR	79	+
Chr6B	135107758	135107814	RALIDSPSARDPTRLEAEL	83	-
Chr6B	143170277	143170318	TMKPNCIVSSPFYK	114	+
Chr6B	151518747	151518779	IKHIILGTMAR	83	+
Chr6B	161615867	161615959	KKLYASWGSDHKQGVLHLYEDVIDEIGHVLM	155	-
Chr6B	162600692	162600730	KMQGIELPIEGTF	97	-
Chr6B	163646437	163646517	VAVIGGGLMGSGIATALLVSNISVVLK	115	+
Chr6B	168196657	168196716	KPPPVKTVIADLIEIIGIGE	87	-
Chr6B	189808252	189808293	KARMKQGDSDGADM	101	-
Chr6B	221003185	221003232	KHEGSQMHLRHQTPVL	124	-
Chr6B	224314806	224314865	IGTPIVMWDHVEHILQHIEK	97	+
Chr6B	237738336	237738401	NEIKMSADSSVPQNKQPSSVMK	101	+
Chr6B	245383098	245383142	SLGDAGDADHTEEPK	108	+
Chr6B	266375243	266375296	THDDYLAQAYKKVLSIHK	137	+
Chr6B	282390030	282390125	KLLVLLGCSSEISQHHAIIMLKTFCELGAPLK	156	+
Chr6B	287492438	287492473	KAQPRPAATQSQ	87	-
Chr6B	315869861	315869914	SIVEGLMHMLDAHNSFVK	141	+
Chr6B	320738679	320738753	KVTLQSSSSPVEWALMMDFTLRRLS	120	-
Chr6B	344124087	344124122	KNNFNDSAVQLE	90	-
Chr6B	344915688	344915822	RTQPQFHVQSPVEPRTVQSEFAASLETETEARVLSSTISPVMQDA	213	-
Chr6B	347160869	347160907	YMGFKVDQPSDSR	100	+
Chr6B	349870344	349870403	RAAAQGISVDVLFRITNPSV	94	-
Chr6B	352053430	352053465	LNDCVFVSYNHK	96	+
Chr6B	455371124	455371171	AGNPDYAYEAFEQMRK	81	+
Chr6B	460428880	460428948	KNAMIIGVSTVVNFMWAGADLAA	106	-
Chr6B	497597351	497597407	TSAAMHASLDYSGLGALDK	86	+
Chr6B	500174356	500174427	KLLIPLVEAGAAVTMGMPGTSSQG	173	-
Chr6B	500636541	500636579	AQNAELGSNGAGK	87	+
Chr6B	511796281	511796349	IQLIEEIGWAHVSAYEKQWMHVR	113	+
Chr6B	512245822	512245854	EDISQQDFVDK	84	+
Chr6B	526197704	526197748	RAAFTGSGGGIDLGI	106	-
Chr6B	534200962	534201006	KLYSQEETAKVAKVL	105	-
Chr6B	538268100	538268171	KGSSFSTPCIPSHESDGDDDLREK	112	+
Chr6B	539658813	539658851	KLGANLFYQGAEK	95	-
Chr6B	540470176	540470241	TAVKPPVPLLKAGHLKSDFLGK	104	+
Chr6B	550091660	550091716	EASCCGDYTDLGKMLVKLK	89	+
Chr6B	575574194	575574277	TTDVETGTAVGSVSLAAMQEKMAQKKPK	128	+
Chr6B	593966773	593966838	FIHMLRLLSERANDIQNINILK	102	+
Chr6B	601488853	601488942	KAEELEGEMGADELERLGGVRQEIEELLEE	120	-
Chr6B	627014419	627014481	RKAIMGQLSDHSEAEASYHVT	156	-
Chr6B	632122777	632122845	KWKLMEELNEMDDADDMPNPNFH	111	-
Chr6B	641143313	641143396	DNPPDLADLVPSGALCSSEESVENPTPK	124	+
Chr6B	650091317	650091376	MKPDWFIFSKLDHNGGYLHK	163	+
Chr6B	652750937	652751002	EGENNIVEEMTESNIAEEVGGR	97	+
Chr6B	653745296	653745358	RPEEGVACVEGVDVDLGLALA	94	-
Chr6B	654887413	654887460	VASTGWSYTGHEYTSK	124	+
Chr6B	659317213	659317275	FLINEALDIIETAGGSFHLVK	99	+
Chr6B	659714216	659714248	YYTDYKHEPVR	91	+
Chr6B	676123920	676123949	RCHDSSISNW	79	-
Chr6B	681428315	681428389	KDKHDLTFFVIHIVVYILVAGALAM	189	-
Chr6B	689284559	689284603	RLRKVVVTGGNSLNG	99	-
Chr6B	705512937	705512996	RILNFEKLCPFAAGQVTLRE	147	-
Chr6B	705513357	705513440	KLSTLNGLEEVAGLSSKVINFGSIVQLN	190	-
Chr6B	712028154	712028192	KIQIWSSGAEKKV	96	-
Chr6B	715056937	715057056	ITGTIPWSLSNLKAMMTVVSQDTGDYIYEESIPVITKDQK	208	+
Chr6B	717217885	717217923	KPQEQTSGGNTLL	95	-
Chr6B	717268862	717268903	KGKLYQYVQNALTT	103	-
Chr6B	717547311	717547361	KLAHVHTPMEVHNAVDE	128	-
Chr6B	725357765	725357800	KGMGGSGIISVM	79	-
Chr6B	726380257	726380316	KSVATQAALGLASAPLGDVE	86	-
Chr6B	727163661	727163726	EMDPIPSDVTLQSILESADKSR	103	+
Chr6B	730282680	730282823	RLGMDASPAGFAANSGWSMDGWPVVQVLTANRPLFVLNTLGAGHVGVM	234	-
Chr6B	730354958	730355029	RVPLNAAEGLSEFQALDRVLICLA	102	-
Chr6D	2385325	2385453	LFVREGVVHAVEALICPESSNMVPPQVPPQDKDGDSVMSSRPR	212	+
Chr6D	2912884	2912937	LVKFGQGEEDEEKSAMVK	131	+
Chr6D	4662246	4662308	RAFPAGHAGVLPRTATQMIVM	104	-
Chr6D	4786111	4786164	KVAGGHDSMPDDVEKPAQ	136	-
Chr6D	5190676	5190708	ILSEGIHMPDK	82	+
Chr6D	6755555	6755638	RAGADAVLGGITVPQGTIISIPIGMLHR	132	+
Chr6D	7026034	7026123	LNEAILDIVALQSVPFTDADASSLEKHAAR	217	+
Chr6D	13504947	13504988	KHDDPFISLYLFAA	106	-
Chr6D	17484298	17484342	KAAPHLAEDYATACK	110	+
Chr6D	17876850	17876885	KSLAISVEADSW	87	-
Chr6D	25573226	25573282	RENAGALGAGAFPVGAANA	131	-
Chr6D	25780358	25780432	CPQLIFLDLGLNQFSGALPTWIGEK	126	+
Chr6D	66097143	66097220	SGDAGFGAVVEIGQAMSRMINDVVVR	123	+
Chr6D	66809172	66809249	AAGRTNPSIAQRIEDDGIHVGPETTK	196	+
Chr6D	76445306	76445395	KLMPMDMLATPIEGILSNNSIDLYFVHSLT	147	-
Chr6D	79634962	79635006	CLPGHALAEHGMHHR	118	+
Chr6D	103301273	103301341	KIWVPISGNLRNDALVLIQLNGL	110	-
Chr6D	103463276	103463311	KSCDGLGPPVSG	86	-
Chr6D	105590970	105591002	QMLKVPAMLTR	82	+
Chr6D	106435399	106435434	KRPNGTEEALTK	81	-
Chr6D	120688680	120688724	KARMKQGDSDGADML	108	-
Chr6D	146749168	146749251	INLAMWEMEVTVEGSETHQLKLTVEQKV	134	-
Chr6D	165760834	165760869	KPVDYGMVNCTE	97	-
Chr6D	188364091	188364162	ARLRAIESSLENGQLWTPPSPSHR	115	+
Chr6D	188364103	188364162	AIESSLENGQLWTPPSPSHR	96	+
Chr6D	245305166	245305216	HMSLVDYEKTRPENPER	85	+
Chr6D	267671847	267671915	SFHKPKPEAVQPVHFAPDSNNEK	108	+
Chr6D	304889784	304889837	ESSTWNTGFVNFYNEIWR	91	+
Chr6D	313072300	313072380	KSTAQEQIPDADGKASAAQAVVQPLVK	120	+
Chr6D	313751837	313751899	KTWISNDNNASAQVLQQLADQ	93	-
Chr6D	347362031	347362117	KGVLVMEVVEMTLADTVRLGNRFQPEVGV	207	-
Chr6D	351628109	351628177	MVSTGALPNSGHGGEELDVGGWK	107	+
Chr6D	354405418	354405453	DLEVLLSKKTYK	87	+
Chr6D	356845886	356845951	RLEEIMVDLFDEPQRGEDAMRE	103	-
Chr6D	371702544	371702576	ELFQAQTPADK	80	+
Chr6D	372918187	372918222	QNVALANMSLRK	88	+
Chr6D	384480386	384480454	GVRIRSTLGFVEVVVGCSIVEPK	108	+
Chr6D	394803075	394803134	RVPLDLLPDYLMSVVSLLVT	112	-
Chr6D	419579379	419579417	KLVENCVVLGDAN	95	-
Chr6D	430647001	430647084	TRHGIHSESKLQIIEADSDLYLAEIDGK	130	+
Chr6D	444068249	444068314	LGEIILFKVDGFEHPVVHRVIK	104	+
Chr6D	452671241	452671276	KAIFGSGMAAAM	87	-
Chr6D	457336903	457336947	TAPLAPSFMNDMYPR	116	+
Chr6D	467174352	467174396	KLNFWTEVEASYRVT	117	-
Chr6D	467175387	467175482	KCDALYGLGSDGIYSCFSLALDSLLPCHSSLV	149	-
Chr6D	473273717	473273761	RGSTTRFKELLPALA	105	-
Chr6D	474727040	474727093	TCWVMHEFRIENPHSPPK	144	+
Chr6D	477968174	477968209	AYAVAWIDGTRK	86	+
Chr6D	477968210	477968263	LRTEVDLAGGADPTWNDR	86	+
Chr6D	484167283	484167318	AGLAVFADESRR	82	+
Chr6D	489711726	489711761	KETVGSFGPGFV	88	-
Chr6D	490401758	490401799	VLGIINPGVGPCPR	109	+
Chr6D	491424075	491424110	EMVNKVEELKAR	85	+
Chr6D	491674614	491674646	AYAPDENNTRK	82	+
Chr6D	492204825	492204920	KLLDYGTMEPMCYDTIILQVSEHGLSLVELAK	159	-
Chr6D	494886582	494886629	RVLIGLAKLQPLTGLE	103	-
Chr7A	2023368	2023448	GKATTLTDVFAFGIFILEVTCGQMPIK	208	+
Chr7A	5142322	5142453	LGALHALESLDLSRNMLSGGIPPSLSDLNYLSYMDLSDNNLTGR	199	+
Chr7A	6609154	6609198	RCHIDAVTHLGTMLQ	94	-
Chr7A	11614776	11614829	MEQYSQIVAGLEYLIELK	87	+
Chr7A	13894143	13894205	RPLAGQQIELETMAEVVICLR	127	-
Chr7A	18349577	18349642	KTALIGGITLIALPLCGCKKVL	161	-
Chr7A	21440051	21440131	HLSLLSVNASDENEVLLLNVFLPSLQK	117	+
Chr7A	21619783	21619845	IGIALANGAAHQASALVGKYK	149	+
Chr7A	35459191	35459241	KIM---EFYPPHHPGAS	88	-
Chr7A	38823616	38823684	KKALHALFSKMSEMEEQIFQVDH	159	-
Chr7A	48843445	48843498	RYYSLPSIAIGASWNVIH	89	-
Chr7A	63397040	63397129	KLVSMGSRSVAQQVGSPVKSQCSSHLLSIG	192	-
Chr7A	65058126	65058197	RLSNEAAEKETVAVELMSRIDQNE	110	-
Chr7A	68566789	68566854	RNICTKALLDDIVSFVISEAEA	105	-
Chr7A	71348546	71348620	ELPSSVVQLRNLICLCVNYNVRLPK	121	+
Chr7A	71401420	71401458	NADVDELPTDIGK	93	+
Chr7A	89047833	89047895	EEQIRPDKVTCTTMIKWFLIK	108	+
Chr7A	89236482	89236556	KLIDVFSDLAALIHGKAPKFSPNEL	116	-
Chr7A	98959231	98959344	RSYVTLLFAANTVYQMNNWQRVFLMGGATRNVNGADGN	184	-
Chr7A	110488429	110488509	RYPEDVALVLMSVGSQTYPMTFDTTNV	132	-
Chr7A	131063866	131063931	LTALVGEIQALGENLQEHAVVK	147	+
Chr7A	171129667	171129744	EMIVQQKFNVLLTTYEYLMNKHDRPK	132	+
Chr7A	173245654	173245692	RSPEVHEDLLGLS	95	-
Chr7A	179165646	179165711	AQLEEIAVGLDSSGVDFLWVVR	103	+
Chr7A	188337653	188337697	KEETNPITPITQPMT	111	-
Chr7A	189883803	189883883	KLIEDIEASIPESSQNLGPSELATEEK	198	+
Chr7A	220561886	220561942	KDADVFAFDFSGAEEDAIL	85	-
Chr7A	223583837	223583938	REGQMEEDPICAEGESSGMELDGSTSMYANGAID	164	-
Chr7A	242084569	242084652	VLYSSMINWSIKMHAPLPAIFRLLNPKE	138	-
Chr7A	248057790	248057825	TPVLSMVVTSYG	89	+
Chr7A	253457792	253457857	SVLDLQFEELQLALPSKDCPAR	156	+
Chr7A	257976704	257976775	LEESNQVHGQQLWEHNNNVLSYER	112	+
Chr7A	268264176	268264238	VTPSSSQADGASPAAGITVDK	93	+
Chr7A	290033303	290033344	KVILDDEDRTFNGR	104	-
Chr7A	293303299	293303364	HDKLISINDRNIFLWNIDPSNK	102	+
Chr7A	293360862	293360972	QYGLWERYAELYPDRDLVYTIGESNYSTDWFYAQVTR	178	+
Chr7A	329221702	329221734	DIYEILMDDNR	86	+
Chr7A	343952283	343952318	KLGFGLIGSGKR	86	+
Chr7A	349614490	349614540	KDLTQVNDLMAGRVSLF	123	-
Chr7A	359979270	359979329	RLNDEPHSDPLDSDNDADGA	88	-
Chr7A	399403419	399403451	SFTLAIEAFGK	78	+
Chr7A	399405963	399406025	RSRATPLVTVEVGGAPPAAQG	94	-
Chr7A	414361118	414361201	HMQLKPNTVETTYTGQHAASAPLYQMNK	207	+
Chr7A	431970354	431970455	TREITLHTEDIEDSICAVRSMAEFGLPIADDMIK	164	+
Chr7A	441269978	441270040	RGIISIAQEYPNPTNGIAHLS	102	-
Chr7A	476874025	476874063	RADDAENMVATDQ	100	-
Chr7A	492708587	492708658	KKCHGPFIVTGLGKGTILNGDIVV	111	-
Chr7A	495782341	495782388	AKVFINGYPISDRAVK	119	+
Chr7A	518924233	518924298	KLQHDVPGEGRVANPPVSDIQS	106	-
Chr7A	523187478	523187540	SNLDYSQPEESCHLVSMLQAK	160	+
Chr7A	542101469	542101534	KMQPAPKLNLPESQLIAELTPL	102	-
Chr7A	542511927	542512004	AQLQDGQSILDVGCGWGSLSLYIAKK	122	+
Chr7A	562004152	562004184	RKDGQCCFGVL	86	-
Chr7A	567409868	567409924	LIEFQDVIRSTTEFENTLR	90	+
Chr7A	573994053	573994109	TEGIIPAPEPTHAIAAAIR	83	+
Chr7A	605976667	605976741	AVLLQVVPFGGLEWLSRVTFKDPAK	180	+
Chr7A	621378998	621379123	KGSIIELLMMGYSYVDVKPTIAIGSIWEPALYGSTGRTTTLV	283	-
Chr7A	637218963	637219004	KLVLTSGDVVAVVS	89	-
Chr7A	638697996	638698046	DFLFGGLDKPGGKTSKR	118	+
Chr7A	646512511	646512558	KVLNIHQVTGISSVEA	107	-
Chr7A	662714626	662714703	KGTLVEYLGLTSGHPFIPHLSHRSSL	123	-
Chr7A	666027293	666027328	GAYAGSPPVSLR	84	+
Chr7A	673516742	673516810	GVSLLLPTDIVVADNFAADAESK	104	+
Chr7A	675665743	675665817	RDAAPCPRSVAAGDVAGNSAEGGGI	110	-
Chr7A	678895731	678895769	KVETNMLGGLGGE	93	-
Chr7A	705690591	705690671	RAMAGKEGEMLEGVLAAVEERPVIAGD	123	-
Chr7A	722098145	722098207	MATGSNSSSQESKQPGPELPK	150	+
Chr7A	727250488	727250529	RLNGILADEMGLGK	99	+
Chr7A	731585736	731585774	DLNIWVPEIAQGR	97	+
Chr7A	737433399	737433452	YGNDKSIPEQAESVGGNK	133	+
Chr7A	739662373	739662405	KQVAKLIHPLN	80	-
Chr7A	739994026	739994067	RYSALNASSLQAGA	96	-
Chr7A	740111170	740111202	RALIVSMMQGD	84	-
Chr7A	744118349	744118402	KHWAKVLTAVDASEIHLS	133	-
Chr7A	744475293	744475370	RHVIPSTCDHHMYALAHIVDLVINVR	131	-
Chr7B	1291907	1291984	RPPATSASVLPAHMARQPASGAAADR	113	-
Chr7B	4342189	4342284	METLQIRSIVGSLKIVGIMLSIGGTMLISLYK	146	+
Chr7B	15107193	15107237	KHLPAVAFVPVSLDE	105	-
Chr7B	36748693	36748725	KPELILEMLKR	80	+
Chr7B	49431107	49431148	ELGSGTFGTVYHGK	104	+
Chr7B	56714816	56714857	LLREMKAEDLTPDR	102	+
Chr7B	62470873	62470911	KLGKGGCSNIAGL	92	-
Chr7B	96748080	96748121	KLLTVWLVGNQMEA	89	-
Chr7B	106790972	106791013	KKPQGAMEVENLLG	105	-
Chr7B	108865976	108866068	HWKEDDTEIWGSSCAIAVATPPPSEDIRYQK	237	+
Chr7B	108867260	108867316	QAPEANVMVPVKPVLNPLR	141	+
Chr7B	109363482	109363532	KLINDEHNVPINDAVTV	129	-
Chr7B	114079416	114079448	KPMNAVIMTEL	81	-
Chr7B	118944460	118944570	KTFFTMPQQFIVAFMLLVTWIPLLRLIIKAVGLGNAE	181	-
Chr7B	136298629	136298676	AAVVLLLALQDSHGAK	108	+
Chr7B	164009995	164010072	GWSRGPTASQIGKPAVHMASVDLKGK	124	+
Chr7B	192747640	192747702	ETGYYDVLGVIPTASESEIKK	157	+
Chr7B	254457092	254457211	WTSILFIEVILLLLPITSSCCTTTYQHSLYFVCRILSATK	189	+
Chr7B	286813749	286813811	RFPLALAAGAINNSQGPKVEF	141	-
Chr7B	348262596	348262637	RQPPVACAIGGDGM	107	-
Chr7B	378842555	378842593	PKLFSTDPDLLAL	87	-
Chr7B	382611974	382612018	AYPATMHGALLSGLR	107	+
Chr7B	397338699	397338740	IGNLSKSIPGSLGR	94	+
Chr7B	402116733	402116792	KPITMNNLFETPCMNEMTNY	101	-
Chr7B	406195592	406195681	ESNLVGSNTSVDTMTNGPNKPALNMSASLK	134	+
Chr7B	438058445	438058504	KVTILSGENGGIVLAGSTLE	86	-
Chr7B	457947333	457947389	KHQVTEEQLAYLPVTELST	133	-
Chr7B	489291529	489291558	RSACVGGPMM	79	-
Chr7B	521405627	521405689	ATTETVDALRTGASAMKAMHK	96	+
Chr7B	550603952	550604023	QHMSNVNGAPSELVASEDIITYDN	115	+
Chr7B	571162961	571163017	KGAGPSSGDFIIPLYGTAA	133	-
Chr7B	584633158	584633193	GYLLHGPPGTGK	89	+
Chr7B	599847703	599847759	TFGVIASFFGDMENLPFNK	137	+
Chr7B	605760898	605760933	SDIHYLPSGVVK	89	+
Chr7B	638821192	638821254	APGLAWADLGNGFTPFLVGDR	155	+
Chr7B	646143123	646143200	LSGGISVDTAATTLALAEQHSCSLLK	146	+
Chr7B	656352007	656352042	KGGLWTATSLVL	83	-
Chr7B	680580296	680580394	KDQVCDSSIASSAIMENDEPKVSADWCGTNEFH	161	-
Chr7B	680950457	680950513	KGGHGVVFQSGVQEMITVK	139	+
Chr7B	683616305	683616340	KPNEAKFDGNED	85	-
Chr7B	694675189	694675299	KPSENHLHDSLTGNSIFEYALLPVETELCCGHLKVIN	277	-
Chr7B	710065604	710065681	RNSSTVQVAPKWVSGPFHGLVSTGPA	123	-
Chr7B	742587457	742587501	ENGEDGEQTGEFDPR	109	+
Chr7B	745375940	745376017	ATSPAPLAVEVPTYTNGEQISEFSNK	123	+
Chr7B	745605369	745605455	FPTKAEMVKTTNPIALQGLESDDFFTFFK	213	+
Chr7B	762864147	762864251	DRDDIIDLLTKPIALESDTSRYSGLAIVGLGGMGK	167	+
Chr7D	2534374	2534409	KLGIWCQYYDLD	100	-
Chr7D	2820395	2820436	KEDSSNNPSGIVIL	93	-
Chr7D	4656995	4657030	KVPDYFSTAAFF	91	-
Chr7D	4866911	4866946	KAPDYFSTSAFL	87	-
Chr7D	6825549	6825620	RDVSMFLIGCCILLIGTSMELLHM	119	-
Chr7D	7663352	7663438	KGSYNPPQASLNTLNIFPVEMFSGGELAV	142	-
Chr7D	7919192	7919224	SAIYHGDTQYK	87	+
Chr7D	8907832	8907930	RRRVGQLDLWAVEPIFDSLNPLGVTVNLEALVA	158	-
Chr7D	10423272	10423325	KGDYPRIVHQTDSCYGVF	137	-
Chr7D	11020741	11020815	NKAGAAKIIGTLMSFAGVMLLTLYK	116	+
Chr7D	16370621	16370650	KGQLYNCNGQ	79	-
Chr7D	19002815	19002850	RSSWAMHLEAVA	92	-
Chr7D	21352409	21352468	TVITVDNSMPTFTILPLLCK	149	+
Chr7D	25071204	25071266	RLAACGSACRNLQLVTRLVDH	101	-
Chr7D	25700377	25700442	KYGDATPEIVLDEEGMVIFRCS	112	-
Chr7D	26381157	26381213	EPLTITAISAQIAVVPLGR	87	+
Chr7D	43475081	43475239	KVPLGNGNFMNEGN-------------------------------KLWINATS	107	-
Chr7D	48362616	48362687	SLTMVKCKLTMNLSVDAPNLMFFR	183	+
Chr7D	54407536	54407601	SGVIGVSPINCVWRNGEIPYSR	110	+
Chr7D	60584158	60584196	FLMVFEDVDTGKK	95	+
Chr7D	62256212	62256280	KTTYKMKPIDDYTIMLSALTSGS	164	-
Chr7D	62987964	62988023	EEPTEWPLLGHLFGMIADLR	100	+
Chr7D	66618958	66619002	LGSTGPVQQEVSVQK	98	+
Chr7D	73035876	73035959	RLVEGLVAALLTSKGSGVEGCIAIKEGA	192	-
Chr7D	74918583	74918654	DGIAMCVRAGLYGRLTPLVVDLPR	117	+
Chr7D	83342670	83342702	HIAFIMDGNRR	81	+
Chr7D	89623471	89623536	NLSDLVDGSCAGMGCSQTMIPK	161	+
Chr7D	94039847	94039888	KELELPFDADEVIV	95	-
Chr7D	100405691	100405801	KEYASASESPVGSPLCCKHMSELLNVMLEHADEQRSN	277	-
Chr7D	102824734	102824790	VIHTASMSTASPLTAAGYK	136	+
Chr7D	105234049	105234111	RPGVAFALMASPHKAARGVGN	97	-
Chr7D	106423513	106423560	EIHACIFHHNLEMDGK	123	+
Chr7D	115640402	115640467	KSWAALQMSMEIEPAGGGAILF	107	-
Chr7D	125190335	125190403	AVGNAGSSYGDVGRLMEELIARR	108	+
Chr7D	135468305	135468388	ARPANGGITLVLTAQDVGVEGFCMSRCG	209	+
Chr7D	137897480	137897512	AYDDAGSSAQK	78	+
Chr7D	138948475	138948528	KNARSYMVLNQLACIAVV	88	-
Chr7D	138949831	138949902	RAAAMTSRIRTNAFLVGCLEAADG	114	-
Chr7D	138954941	138954973	RIGGQSVAYIT	82	-
Chr7D	138955076	138955132	KCLSGLVTASLMKIGSSGS	84	-
Chr7D	149030536	149030601	KLYSDFSTLESLLTQETGDNTD	99	-
Chr7D	158644937	158644972	AFGTDITNIDNK	89	+
Chr7D	162514373	162514492	IVTSIVDAFGGDKSSIVVVMDDQPLLIDFLSMTLVNLKTR	192	+
Chr7D	164649764	164649835	VAAVSGTPRASCEAADGDLPMARK	109	+
Chr7D	166201973	166202008	QHPNFEAAVLTK	91	+
Chr7D	179816451	179816486	AKLEVRQMLGHR	86	+
Chr7D	180867457	180867540	RCSGAAFATMLALMDLIMILHLVGLPVA	133	-
Chr7D	183516421	183516492	AEHNSTEAAHQPPAPSTSPLLLIR	108	+
Chr7D	184719370	184719411	RTVPLSVMKPHDGK	103	+
Chr7D	184939373	184939429	KNERGTILTANMADKIGEA	135	-
Chr7D	187056979	187057035	FAVGALAFDDVSIAVEHLK	138	+
Chr7D	190873281	190873352	SSAPNAQLVILLPLKTKSPLGPEK	107	+
Chr7D	200720414	200720458	RPSVLTVTAGPGGQA	103	-
Chr7D	207722405	207722437	KSASNYPAPNK	80	-
Chr7D	229132447	229132527	GDELQDRYEFLVNNTGLDPKEVVNMIK	132	+
Chr7D	232328560	232328613	DSAALLHKVMDTISDGLE	84	-
Chr7D	233534288	233534350	KSLHYVSALSGGPAVDYACQS	146	-
Chr7D	248501112	248501165	AALESKGETNFQVCTLGK	130	+
Chr7D	266720177	266720290	KAITEPTVANHTNEELVGSSAEEDDASVEKEDDTSAEK	166	+
Chr7D	308745415	308745540	DGVGIYLLCSLLIVIPWYSGCKILIGKSTIIPCFCNGLSSLK	197	+
Chr7D	355102782	355102829	KDSLLDNPPGFSTSLL	108	-
Chr7D	370773025	370773084	QPQSAQSGPASPAVATLHGR	87	+
Chr7D	372471251	372471307	QAAEVEIYFRKNSINGSLK	92	+
Chr7D	378164102	378164170	KPAAKFLVPKSTSNNSAGKAPNF	103	-
Chr7D	383036284	383036337	RGYIDLCTCDVLQAVDAF	91	-
Chr7D	388398035	388398157	RAEALMGCVLYMGLVRNWMYQDPQFGSSEMHWLVGAASGAE	208	-
Chr7D	400715730	400715762	RHMLEGISSPS	81	-
Chr7D	405911556	405911615	KTIQIKAGSSMQLNRITEGA	95	-
Chr7D	413673219	413673287	VAEEMEAVAGEHSGSGIMMYEFR	108	+
Chr7D	419070132	419070167	RQQIGTASSGTY	89	-
Chr7D	427079911	427080000	AALTLGGTILGFYPVRVLPSKTAILPVNPK	137	+
Chr7D	428554010	428554060	APFDVQTPMGFGNAYYK	130	+
Chr7D	460213910	460213966	CLALYDMLLVSASEDGSIK	87	+
Chr7D	461441775	461441825	KYVVGFSGSGILNAPSF	112	-
Chr7D	461752882	461752941	KLHCASISSDQHANPASFLF	95	-
Chr7D	476344657	476344740	TTTVLKHAYGILKPSRMTLLLGPPSSGK	115	+
Chr7D	481979696	481979767	VWISFAEFEASAGLGEDDGSEENK	108	+
Chr7D	485875697	485875756	LGCYAARLQVPLLLGAPPRR	89	+
Chr7D	487779849	487779881	GTEVVLNYLAK	80	+
Chr7D	491090451	491090555	REEASCVGAACPSHPTLSTQLMAPALSLRSLAAEA	155	-
Chr7D	494758130	494758204	MGEDLDALEFEELRDLEQNVDAALK	108	+
Chr7D	495115865	495115930	SLIRALHGKGVQAIADIVINHR	162	+
Chr7D	498689778	498689807	NLFSWTAMMK	77	+
Chr7D	499268151	499268186	RPIDSVGVSGTR	85	-
Chr7D	506068332	506068370	RGLELLGSFTAKT	87	-
Chr7D	507911178	507911273	ASPAAVPSSADIEDLAPSGVLAGPTSAAPALR	135	+
Chr7D	511391520	511391612	RVIGDPDLTAHQHYSITSNPLPPILDHVMGD	155	-
Chr7D	524733808	524733864	AEAYTTDGSLDFDGNPALK	138	+
Chr7D	525256916	525256951	VSYAIVWMAASI	93	-
Chr7D	528365769	528365813	RDHQKVSSGHLLPSA	96	-
Chr7D	528367922	528367957	KPKLQCSSYTIE	90	-
Chr7D	529562908	529563042	EGGVLKRAGHTEASVDLAMLAGLPPAAVLCEIVDDDDGSMALLPK	209	+
Chr7D	529969500	529969556	KHSTTTPIAAELTDAPLAQ	87	-
Chr7D	532731676	532731768	ATAGMSSLMSMAPQNAVLAETGQVVATQDVK	141	+
Chr7D	534723925	534723963	MSIGGLGSGVNGK	94	+
Chr7D	535259406	535259453	KGHNGMGNPPDVMMAM	109	-
Chr7D	552777461	552777520	KDTAGDIMYDSRTLGLQIDE	93	-
Chr7D	559188384	559188431	KVVVLGTGWAGTTFLR	100	+
Chr7D	559188750	559188881	SAVGTNLDGNGDFMLDYDYLVVALGATVNTFNTPGVMEHCHFLK	214	+
Chr7D	567022270	567022329	IAEFTQPYIEAGLVIVAPVR	94	+
Chr7D	575830632	575830682	KNLSQILLKADGDAKPM	125	-
Chr7D	579820116	579820211	KLHSCNHQE-------------ALALTTAATDITIGGSLKGECLV	98	-
Chr7D	581367025	581367084	RYFTMLMSGVVCLATGGVKA	99	-
Chr7D	593996680	593996721	RAAQPNGAGLENSV	87	-
Chr7D	595844795	595844920	KAFTEDNFIKTTSPTLPMHLSIFDATSIADDFSVLDVGIARA	201	-
Chr7D	603068922	603068999	RGLFADAVYAGAIPTMWVAGTWNNVS	126	-
Chr7D	603103430	603103492	MPAMQVPEQSTGPVNLLSPGR	99	+
Chr7D	603288495	603288548	KIFLLIDGEMHEVVQKNK	138	+
Chr7D	605106417	605106533	GNSFAAGQSCSDNNAIEALNHLANASGSLQYSSEDSMGK	184	+
Chr7D	605993615	605993653	KATFADDLLINSS	90	-
Chr7D	606183586	606183639	TVLVATYEGEHNHAQPPK	134	+
Chr7D	608488670	608488735	EGASVSNISLKGCSQLAHMFVR	164	+
Chr7D	615240388	615240438	RSVHWGGTCGSSPVALM	84	-
Chr7D	616340846	616340908	KLNLVAPDIWPSIQSPGSFVT	159	-
Chr7D	618666939	618666989	EAVRTSIVSRSWTTLWR	122	+
Chr7D	623223631	623223681	KYVCGMSLTGQVYRLIH	88	-
Chr7D	626552501	626552608	RAGALLHLDTDDDRLGSISFLSSCGSMLSLQPSEPE	168	-
Chr7D	626826452	626826499	KQIYEVDVADMDAGSN	117	-
Chr7D	628963219	628963290	KLTATFGMAIQNMADNCAGTANLV	114	-
Chr7D	629759789	629759854	RGALWSSPWLDATNLGTALRVI	103	-
Chr7D	630805851	630805895	VPGFDVITNIVNGGK	110	+
Chr7D	633395230	633395262	QMATMSVSHLR	82	+
Chr7D	641624701	641624742	KDRAIMRSIGFDSI	102	-
