# Supplementary material for: Community Resource: Large-Scale Proteogenomics to Refine Wheat Genome Annotations
Source: Int J Mol Sci. 2024 Aug 7;25(16):8614. doi: 10.3390/ijms25168614 (PMC11354340; doi:10.3390/ijms25168614)
Supplement: Supplementary file 1 [file ijms-25-08614-s001.zip › 04_GRAIN_DEVELOPMENT_Z75_2024-05-20_Apollo.BED]

Chr1A	10053560	10053598	KFSEASGLPQLLL	90	-
Chr1A	10053953	10054012	KVLTTKGLGGMGSITIVTSE	140	-
Chr1A	10943880	10943927	KATGSIFILVMPAVLQ	113	-
Chr1A	13943560	13943628	EGAIPCIDGIYIVSLSELSMVPR	174	+
Chr1A	15585065	15585136	SIGVKQIVLVGSMGGTDLNHPLNK	113	+
Chr1A	21826024	21826083	KLQFLNEMGDMDYEVLGRCG	103	-
Chr1A	21986881	21986952	ATINFDNTLSPAHTLLQILCVDQK	115	+
Chr1A	22803609	22803686	RTMFDVGGDDLYPSFRVNEVSSGISV	127	-
Chr1A	24208566	24208631	RDGRGTVSAGVSSPMPMPMAQE	102	-
Chr1A	35082208	35082270	ENSGGTGDPLAEAQPETIEKR	98	+
Chr1A	38468390	38468434	RLKQFLAIAEDVCNN	110	-
Chr1A	38553376	38553450	KSSTPRATVDDGSVKPALEASVTPK	110	+
Chr1A	38893449	38893505	QATPVHERSLNGFLAALAR	88	+
Chr1A	76791745	76791798	RHFMMEIQGDQISSAGVA	88	-
Chr1A	79449154	79449204	WGGPPWCQILAPPLDGR	84	+
Chr1A	98703024	98703068	VASLNGMTITKLEPR	106	+
Chr1A	126617214	126617273	VLEKVTASDGGAPVSDGDHR	91	+
Chr1A	226758388	226758462	RVDGNSCAMSDVVPVNTHMVDSLEA	119	+
Chr1A	260768192	260768245	KTAVQQIGHAVWPALVVY	86	-
Chr1A	271424885	271424944	KGYMDILESALTVPYGDPWN	103	-
Chr1A	280313746	280313802	SDPIFRNRLVNMVVNHIMK	96	+
Chr1A	289110139	289110183	RHEPELDVMLMEDLL	105	-
Chr1A	295489466	295489519	GTEPAVIDYVALNGTNSK	84	+
Chr1A	303500019	303500057	KKLTSEAASSGNQ	86	-
Chr1A	303919601	303919672	KQADSDSSGTSSNMGDSCEQPEAT	162	-
Chr1A	311481207	311481269	TVALAPDADEVMRMICIVNAR	101	+
Chr1A	315257859	315257897	VLLQDGPGFSARK	91	+
Chr1A	321521384	321521452	KHVDEESVEDQDDGKTASIEKYL	164	-
Chr1A	321521768	321521803	KTVSPLFSFIAM	90	-
Chr1A	332890830	332890979	RGHNDMIEVNHLE------------------------------SVWFSHE	115	-
Chr1A	338696538	338696639	QSATSERGGDAGSSSNLAQQMQLRCQNQMLEMHK	157	+
Chr1A	339201464	339201505	RLGDELPGLAAATQ	94	-
Chr1A	339247354	339247389	KLDEEVYEYGVG	87	-
Chr1A	353667224	353667259	RNNVITQPDDIL	90	-
Chr1A	355816693	355816725	AGGDEQFEPVK	80	+
Chr1A	358627719	358627751	KEVDVAPADTM	83	-
Chr1A	364909792	364909872	AIGDWHVKGSKGSISPLTPEPEFQEVR	135	+
Chr1A	365678778	365678822	RLVSPDNLVHALDPN	104	-
Chr1A	366977836	366977916	YSLAHHFLDVLEARPHGRLMSFDPSTR	134	+
Chr1A	370914203	370914265	KALEADVAQSSTNAINCNGFY	99	-
Chr1A	371521001	371521042	APPMGEDLVAEVDK	98	+
Chr1A	375163656	375163748	GIGGSGFLIPAGSLTVFLIGSILLTVPLYDR	142	+
Chr1A	377531168	377531230	KAPIMGSSVEAVVPTQSATVD	95	-
Chr1A	377533349	377533411	KPAMSLDGPTSATPQSISLIN	97	-
Chr1A	385964995	385965027	RFVNDGPWGPW	92	-
Chr1A	387287306	387287368	LSRSPATDRPSARPQPPHPSR	88	+
Chr1A	422383763	422383804	LLPYWMNPDILPKK	110	+
Chr1A	434600486	434600539	GDFTDGPYEIQYPESFFK	89	+
Chr1A	442628157	442628216	RLGAPSSPATNGSDEVTGAM	91	-
Chr1A	443983913	443984020	ALETFTIILAGTQLLCVGSLHAGANAAIVQTPMGVR	169	+
Chr1A	444386504	444386560	EDGLVGGHVIMLGGDPASR	140	+
Chr1A	444430707	444430769	TEDQVIASIPTILSEFETGLK	98	+
Chr1A	445527258	445527320	RIKAISYGSSGLVVFMTAAVT	98	-
Chr1A	447739545	447739592	RNHGPGSNNPPRSWIA	128	-
Chr1A	454052153	454052221	KVMPQRTNSKPKPIDGLEMVQIT	111	-
Chr1A	463356712	463356774	RQSNFGDYTAEALEGYAIISA	109	-
Chr1A	473779696	473779749	SDHIINYHIQARGTAGRR	137	+
Chr1A	475270992	475271045	RSQLITESVAVSQSSPMD	83	-
Chr1A	475825210	475825245	KPLIDVVGVAVL	86	-
Chr1A	483919205	483919258	LPGFFIWSADSSKQSTYK	89	+
Chr1A	492700181	492700216	RCNGMDSAVGCS	92	-
Chr1A	502328473	502328505	RTGEGDGCDML	83	-
Chr1A	506802333	506802377	RDAALEEVQPLLGML	103	-
Chr1A	514345493	514345546	RIGSSVVAVLMTTTPNPM	83	-
Chr1A	530914489	530914551	KRGVACSFYNDGNLDLVSSGE	105	-
Chr1A	533513713	533513754	GSGVIINNIPIFIL	100	-
Chr1A	534316600	534316647	KMYFGSNANNDNTHDE	118	-
Chr1A	534522834	534522869	KYSDADLEIELV	86	-
Chr1A	538767427	538767480	RIRCLSSNSQIESTVIGR	84	+
Chr1A	547139494	547139529	RWYPGYPAANIN	98	-
Chr1A	547250309	547250353	KPAFDGPARGNSEMI	110	-
Chr1A	560579328	560579372	KGDGVGAISVMMRAV	107	-
Chr1A	571849511	571849555	VASAMGGTKSADEVR	97	+
Chr1A	574061011	574061061	GVCCYEMPSHGLMAHVF	89	+
Chr1A	576799001	576799063	RGLAAVGEDTAVAVYGMWNSE	100	-
Chr1A	587194549	587194590	EVKGDPNNGNGGAR	102	+
Chr1A	589178261	589178308	NDITVLPIYGIGGLGK	111	+
Chr1A	591251782	591251841	DKEDGAPPTSTEEIRSKPTK	90	+
Chr1A	597549555	597549629	MASSLKALLVDDMAVERMVASAMLR	108	+
Chr1A	598560643	598560705	FAVAVAACAGSVLSNSYNFFK	149	+
Chr1B	1805497	1805550	KGIISANPLSINTVVRPM	88	-
Chr1B	7189548	7189589	RDHNPPGDDIFSGT	110	-
Chr1B	9221113	9221151	MAAAAEDGGGVAR	91	+
Chr1B	13309763	13309804	KINHISQQSPLIMS	83	-
Chr1B	13538761	13538799	ALRTLGVVNIGRR	89	+
Chr1B	13730040	13730081	SMILPYQQSIHSAK	107	+
Chr1B	16930837	16930881	KPNNGTANMFLSGDS	109	-
Chr1B	17685783	17685833	SITIFTSAINIMPFLSR	123	+
Chr1B	17843097	17843141	KGYIGILETAETYLA	112	-
Chr1B	17843583	17843624	KPLLSGMAGMVVEM	98	-
Chr1B	22905290	22905325	KNSGASLGASPM	80	-
Chr1B	24858349	24858411	KASMGVVEPWSTKASSAETSG	94	-
Chr1B	26299926	26299961	FAEADADAEERK	83	+
Chr1B	26300376	26300444	KSGGADNSIPAIPATVPSSPVSR	101	+
Chr1B	27658177	27658224	KTLQVITAPLHEISTG	113	-
Chr1B	31742954	31742992	ILDRCGGSPLAAK	95	+
Chr1B	32419100	32419132	KMILKTLLPLY	78	-
Chr1B	32526663	32526719	RHETAKEEADTMVDLIAPL	112	-
Chr1B	34047172	34047231	RPRLGGSDVAGAEGGVFGWK	91	-
Chr1B	34937589	34937678	LLASVGAGCAGEAAADSLVNLSQDGDLAAR	129	+
Chr1B	44101766	44101822	IKLIEGLFKGNITVGIADK	87	+
Chr1B	45454182	45454241	RALVTTELDQASIAELQSWM	93	-
Chr1B	48235146	48235181	MQLLAFADGGVR	87	+
Chr1B	48673502	48673588	RVLTDEFQQAVLQLVSPGPHELLENPGHA	140	-
Chr1B	59423592	59423627	KLNSINEKTENK	84	-
Chr1B	62592478	62592516	FNQMISMGVQPNK	80	+
Chr1B	66045219	66045272	ADTPVSNESASGNGEHGK	129	+
Chr1B	66294238	66294300	SRPRGHDFAVINGKTRPPSLR	100	+
Chr1B	73848121	73848168	ELSQWHMPDGTLCILK	129	+
Chr1B	106583569	106583607	IMGGIVFAMPSGR	99	+
Chr1B	106583899	106583931	TPLQLDNQYYK	88	+
Chr1B	110967877	110967909	KFYFDDETVTA	86	-
Chr1B	113387418	113387492	ITYGSGAISGFFSNDNVLVGDLVVK	114	+
Chr1B	113387859	113387921	DSDSLSGGELVFGGMDPDHYK	101	+
Chr1B	126849661	126849696	RVHSLIPASIAV	83	-
Chr1B	139197117	139197152	MLIGVRNRATLK	85	+
Chr1B	147614560	147614616	GINNLVGLNDLDNSVPIVR	86	+
Chr1B	147619905	147619964	NGMDYHIPVSDSIETENYMR	97	+
Chr1B	164472786	164472821	RQRDEGETSEPT	90	-
Chr1B	167015961	167016032	DGDIGNDMLGLMLQSNRSSNSDLR	110	+
Chr1B	181487624	181487671	ASLDVAAGVHGDGIMR	116	+
Chr1B	187676209	187676238	KWTQLAVYAD	79	-
Chr1B	190653175	190653213	SCLGKDLGLTNLK	93	+
Chr1B	192584274	192584333	KMEALNLHHLSAAIATYAPK	97	+
Chr1B	194697869	194697904	CETGMLGDDQCR	94	+
Chr1B	204933627	204933662	DGLVGYLETTVK	86	+
Chr1B	223129455	223129517	QVVQSPENDIVYVVGIAGSSK	97	+
Chr1B	233001251	233001301	AVACSSDGLHARFRWAR	83	+
Chr1B	243007093	243007143	KALVPVVTGLGWFGPAK	124	+
Chr1B	259079856	259079924	RAEILSAQAFPIKAAVPELANAA	102	-
Chr1B	265589757	265589792	AEDQVGQAAQAK	86	+
Chr1B	268148520	268148585	VEELFKVKPDPASLQTARLILK	102	+
Chr1B	283928460	283928519	DSFGGALNLGGFQYSVLSNV	88	-
Chr1B	284932129	284932197	SSAELEKGVDIIDLDLFPSQSPK	106	+
Chr1B	285162861	285162905	KSGVHAGTIIQAEIV	110	-
Chr1B	295053314	295053364	QAIISMGAEKAQVVLLK	126	+
Chr1B	304551326	304551379	KSAVQQIGHAVWPALVVY	85	-
Chr1B	308390180	308390236	KNADVLGALAEQGINPDYR	139	+
Chr1B	320873884	320873934	AKGGGGKPAASTSNRGK	106	+
Chr1B	322563819	322563929	RPLDVVDGTFPHFIRIATDEDRHMVLLGDVSDLICHD	181	-
Chr1B	336866594	336866665	RPFYVQFGGDPDLEYGEVGEPLIG	118	-
Chr1B	351492131	351492196	KGSGDRDRSTVAEGSGATDGGN	92	-
Chr1B	354647694	354647765	DDGEAKPPQPTEEQLMAEFMNQYR	120	+
Chr1B	365331388	365331510	RTVLPVVESGPMHDTAAISTDVSSIDFPILILIYLWLLVVC	138	-
Chr1B	368717042	368717077	KFGAAVVTPEHR	89	+
Chr1B	368717045	368717077	FGAAVVTPEHR	81	+
Chr1B	375671386	375671454	KLETAMHHIWNEAILMGQPGGFG	118	-
Chr1B	384026875	384026934	RQLVSVWRTAGFAAGGAVHD	94	-
Chr1B	384894183	384894257	KHIVLDFPGQDALPRANDVPVLDVG	120	-
Chr1B	389095054	389095107	KHAPHYEGDYTAFEGLDE	110	-
Chr1B	394752226	394752264	KFEALVEHEAGVI	93	-
Chr1B	412295026	412295055	KIEGDIMEVA	78	-
Chr1B	412296489	412296521	KNSFDPNGELQ	78	-
Chr1B	415546564	415546635	KNMQLNTHAQTAHFMRFCPQPDPE	197	-
Chr1B	415546816	415546854	KTIHEIPLSENDL	97	-
Chr1B	424741738	424741773	EVEQAAAVAPDK	83	+
Chr1B	426259260	426259334	MLQMNDDTCKSASDSLQPSLSQVER	121	+
Chr1B	429849787	429849846	RSMAGGCLSATSRENSSSDG	86	-
Chr1B	431955797	431955838	LILNASLYDDMTLK	103	+
Chr1B	432732897	432732950	DLDESGNLVTMDVPLPLK	84	+
Chr1B	438956154	438956219	RPLYYDTVQLLEEAMWTFSSLR	110	-
Chr1B	446261749	446261814	LTQLNIGTEVPLQNEDAKVGPK	163	+
Chr1B	457016917	457016970	GNFTDGPYEIQYPESFFK	89	+
Chr1B	457017088	457017141	GIDGYIQEVPNPIWDYHK	92	+
Chr1B	457017911	457017970	QRTIPLEIGSEISVLGGTYK	97	+
Chr1B	457018268	457018321	ILPVHYSDNYFSLMPGEK	92	+
Chr1B	458235740	458235772	KPGIQPLNFDK	81	+
Chr1B	458237746	458237784	TRLAIVFIQTYMK	99	+
Chr1B	459796711	459796779	KILVNYTATSPACGAAIMSDLLK	109	-
Chr1B	467111809	467111847	KMGEFPAPAGSAN	97	-
Chr1B	475013677	475013739	KGSLNNFTSAGTGNGVPKVAV	149	-
Chr1B	487015422	487015481	EPAPNNASIATPHRPSTPDR	88	+
Chr1B	488031246	488031290	RATSGSVIEEFHLAE	111	-
Chr1B	492637758	492637802	RDLAGGPTASHGIVF	108	-
Chr1B	494174561	494174644	KVIVDPMGDAVPFLHGATPLEHYIVWPL	137	-
Chr1B	494174660	494174713	RSLAVPVFLDEVGHWLHV	85	-
Chr1B	499993590	499993640	RDANEPHHDLVDLFGPD	83	-
Chr1B	524188153	524188212	QSSLDSFVGSVNYALEELSR	91	+
Chr1B	525311684	525311752	IETLERGSSIGGDLSSGRAKPVR	105	+
Chr1B	536690364	536690420	KLRAILAAYAPMVSDEVAA	85	-
Chr1B	551951588	551951659	KPIEGLICSLLSSKGSGVTGCVAV	169	-
Chr1B	557883519	557883575	KFDQWEDFPDNNANIQELN	92	-
Chr1B	557885103	557885159	KEQVMTHTPPLAATSAAIE	135	-
Chr1B	560333263	560333325	RQEAALFPEVLSAATLAVGGA	91	-
Chr1B	561758868	561758909	LGLIVVAAGLMLFF	105	+
Chr1B	562325991	562326050	KGNTEKGNQNNPYKNVGVNM	89	-
Chr1B	572435952	572435996	QTGDVFEVLDGLMFK	112	+
Chr1B	575574061	575574117	RIDAMLYRANFENEITYLR	93	+
Chr1B	578255383	578255421	LGGFSLSPFFWLR	100	+
Chr1B	586805707	586805808	KFMDGSIFLVHEDTPAEAVVHPLDLVSCKMQPFA	171	-
Chr1B	589585639	589585686	KMSGKDEFIVGGPANS	116	-
Chr1B	600546243	600546287	KIGGAQCFGLMQAAT	114	-
Chr1B	605835733	605835774	KSLCSLKIAETTGL	100	-
Chr1B	610418937	610418981	TVVATGDIVSLLDSK	101	+
Chr1B	612146777	612146878	KNMTIGDSNIFDVDEAPLGCEHLLRIMQEMVISV	169	-
Chr1B	629036941	629037021	KPVHLPLVDIDQAWPSGEEVAVAGDVT	199	-
Chr1B	629231411	629231491	RVCCQTGRITGNVMEKWLSLNEEVTSN	205	-
Chr1B	629402757	629402801	MATTTMSLSSAFAGK	89	+
Chr1B	636726259	636726324	HLYTHGCPKLKCMPPELGKPNK	170	+
Chr1B	648204255	648204371	KGLQLYSSEPTEPYVSSQNYGEIFSNQIIRLVDDINVYR	190	+
Chr1B	659901903	659901947	VSTVGADQVLFLGRR	106	+
Chr1B	664620433	664620465	KIGCSKGGDLL	78	+
Chr1B	665822096	665822155	SLSDREEGPLLGGGAANTLR	89	+
Chr1B	672152783	672152815	KSTAMHLSCFD	84	-
Chr1B	674047115	674047159	KQRGEHSPQHVGGAV	111	-
Chr1B	677494206	677494235	WQLLLDYVPK	80	+
Chr1B	678268465	678268533	RSRMGGGFVGTQTVWGEIMEQTA	112	-
Chr1B	678321596	678321652	KDLFPVRAELGWASTGKNA	90	-
Chr1B	678717134	678717172	KKVAIEQGDPLIG	90	-
Chr1B	686827805	686827882	LEGGMQLEQVSVCTHIGIECMEPNPK	133	+
Chr1B	688631797	688631832	RVVSLNTGDPFV	90	-
Chr1B	697737352	697737393	LSGSIPEELGACMK	99	+
Chr1D	433914	433973	SLEIVKMLAEGDEVSQKQPK	93	+
Chr1D	4164481	4164516	YSIQEYNQIQWK	95	+
Chr1D	5275326	5275367	TVLDGHHYLVFEPK	106	+
Chr1D	6703694	6703774	KVPTPPPLVKEPAPPSVVKVPGQPPLA	106	-
Chr1D	8677460	8677510	ADELLTSHPGLGSYRVR	82	+
Chr1D	11813693	11813758	SVEENFSIALDHSQTTIRLADR	104	+
Chr1D	11925182	11925241	VHHSLGDGMSLLTLLMASTR	93	+
Chr1D	12061621	12061749	KISISVSDFPLEDVHDHGDSMTGDQQSSTCPRFIFPLCNGITH	219	-
Chr1D	17301841	17301876	SHNLSEGSSSFK	81	+
Chr1D	20535022	20535060	RPLVLSGVEKINA	91	-
Chr1D	21515002	21515055	VADPNTMGEVGVPSDHSS	83	-
Chr1D	30497816	30497851	RESMDVGSEEVE	83	-
Chr1D	39352488	39352526	ANMPLASCSSGSK	92	+
Chr1D	40233227	40233280	GVSPDVVTYSTVIAALSR	127	+
Chr1D	40233281	40233403	MGRLTDAMDKFNQMISMGVQPNTAVYHSLIQGSCMHGDLIK	208	+
Chr1D	44508168	44508212	GGEVGAAVELLHQLK	106	+
Chr1D	51679993	51680028	KRLLTVMMEALK	85	-
Chr1D	57580863	57580901	IDAALNVAAGAAK	84	+
Chr1D	58906210	58906251	KSTNSADSFDCAAG	97	-
Chr1D	59658290	59658355	EPFEPVMPGSTFVEYGNLEEAK	107	+
Chr1D	59658290	59658358	EPFEPVMPGSTFVEYGNLEEAKK	112	+
Chr1D	62832177	62832230	KLPTTEDDDKLADYEVLF	84	-
Chr1D	65344974	65345033	LGNTPLHDAVLQRKSDVALK	94	+
Chr1D	65615447	65615479	KTNEHLVMGDI	81	-
Chr1D	66052242	66052292	IMGGIIFAMPSGRLDGR	130	+
Chr1D	69765178	69765240	DSDALSGGELVFGGMDPDHYK	99	+
Chr1D	80564235	80564294	RKKSPRTVDHGTAAETVAPA	92	-
Chr1D	89106750	89106803	ALKLVGDVHAISSSGREK	82	+
Chr1D	89375191	89375229	GLEALCLDSVAWK	91	+
Chr1D	92285022	92285093	KFVAEYIVGTYYDLGRALSLDFSI	116	-
Chr1D	95441260	95441304	EGSEPDRFWTTLGGR	111	+
Chr1D	96281983	96282048	VLGAGFDSDVVVRNSLLDMYAK	103	+
Chr1D	96282730	96282759	EDIWVMPPKP	78	+
Chr1D	104062487	104062540	SGPMENIFMSAKSMSDYK	85	+
Chr1D	113833108	113833149	MSKFMEQSTIGVSK	106	+
Chr1D	116984080	116984133	RPFVDDAASGIFSSNFFM	132	-
Chr1D	117226604	117226654	CSNVCATAMGTTEAVGK	126	+
Chr1D	119514862	119514924	SSPFGDTSKEKAAAASSNLAK	92	+
Chr1D	119607171	119607239	AEIDSGPTTAPAIGFGRRHSDNR	108	+
Chr1D	124188215	124188262	SFTPTQLLAMVLSNLK	119	+
Chr1D	152560042	152560098	QSLVPLGSVEELLAAYDSK	86	+
Chr1D	184858260	184858316	KTIMELKEGAMPDKYPTAS	94	-
Chr1D	203788868	203788939	KVIEIGMSNATGIISKCLAELSMH	179	-
Chr1D	206011974	206012009	AVYQATQGVSAR	81	+
Chr1D	232844355	232844390	RKIAFDMLVFPE	90	-
Chr1D	236525220	236525267	KAKELEGQDLNGQELK	116	-
Chr1D	243191163	243191213	AVTLAPDIGDFWALYYK	130	+
Chr1D	272528449	272528511	RSNESASGNAAKAENSTSITT	87	-
Chr1D	304242940	304243002	KITFNFEQGEALMIPEPLDGS	103	-
Chr1D	309053907	309054002	KWTLTSTMNGLLNDNSVGLSQNLKPQLCPTGI	156	-
Chr1D	312622018	312622071	NIKHSLTSEETNTTGDDR	82	+
Chr1D	337523102	337523167	LIPDPFYGLNNEAIIDIADSGR	103	+
Chr1D	337526902	337526967	NHASLALWVGGNEQVPPIDINR	108	+
Chr1D	337527088	337527132	AYVQGSMWDGFADGK	111	+
Chr1D	337527133	337527186	GDFTDGPYEIQHPESFFK	90	+
Chr1D	337527569	337527607	ALLEGWTSFMWTK	86	+
Chr1D	337528002	337528034	NAKPVYFLLLK	79	+
Chr1D	337528071	337528100	NFYWLHLPGK	83	+
Chr1D	337528485	337528538	ILPVHYSDNYFSLTPGEK	91	+
Chr1D	343702536	343702610	TARPQAFNSIPETPQAAVDATPDVR	117	+
Chr1D	345094514	345094576	TEDQVIASIPTILLEFETGLK	99	+
Chr1D	345094973	345095026	HNRAAKIFNLQLHALCTK	85	+
Chr1D	346069179	346069220	RHFSTLIKGDQLCA	105	-
Chr1D	348029091	348029126	KLAELVSGFSAV	78	-
Chr1D	354700137	354700286	IAISHGYEIINW-------------------------EETFNNFGDKLDR	87	+
Chr1D	362094935	362094979	RATSGLVIEEFHLAE	105	-
Chr1D	362642331	362642372	RPSECTSLADDLVE	99	-
Chr1D	366275741	366275797	KTQDAIQMSGLTSIVVDAA	139	-
Chr1D	368971465	368971515	SDVYSYGVLVLEIIAGR	99	+
Chr1D	372846617	372846664	KETGPHLNPLVDDAAR	114	+
Chr1D	376660278	376660346	KGGGHGGDAMAMISEEAHDGPVM	104	-
Chr1D	383256460	383256531	STQRMNGLLSPTGWRTPSSMSHMK	115	+
Chr1D	387979969	387980010	RAASQLTGPSPIAK	96	+
Chr1D	389124484	389124534	PSVLNSLTRAMQMMVQG	88	-
Chr1D	395655642	395655689	RGPVAPSGDESEGPVL	116	-
Chr1D	395656362	395656415	KYSSFKMWDQSLLSARAM	88	-
Chr1D	402942934	402942969	ENMQALIEIGNK	87	+
Chr1D	410040297	410040332	KYEEDLDYTTNG	92	-
Chr1D	416727415	416727462	RSGDGAFVGAGYPSGG	97	-
Chr1D	416933664	416933705	TLSQASTQGPDEFK	103	+
Chr1D	418768415	418768465	KAAIKDVGLFAVACVAH	122	-
Chr1D	419251940	419251969	CTQMDSVVPK	80	+
Chr1D	421561228	421561308	LQADIWLFSMDQQEIVMLTREYCEDIK	135	+
Chr1D	437739853	437739891	KHPMALRQLLQNN	95	-
Chr1D	442530475	442530552	MLCNLILSNGSSVNLLITCANDSYMK	118	+
Chr1D	462734115	462734153	RGGSHGGITMAGM	101	-
Chr1D	464970654	464970716	GSYYANPILDVPTADDVLVSR	97	+
Chr1D	475054543	475054587	KLVLPAYAAVVGAAV	98	-
Chr1D	476286525	476286575	MNAQYFGEIGVGTPPQK	135	+
Chr1D	479840007	479840183	AQYGWE----------------------------------------TLDVTVPEIEEMR	89	+
Chr1D	485682752	485682781	RFFDHPDVMT	80	-
Chr1D	485682845	485682898	KEYSTVDGDLENTGLDLD	129	-
Chr1D	489420962	489420994	AIQDADSVMEK	79	+
Chr1D	489926876	489926944	EISTIQPYKLAPLTDDMCWSIIK	117	+
Chr1D	493267346	493267387	KVLNAMVWQLTSAT	109	-
Chr2A	499564	499632	GANGVEMEEPSMDCNGQHGALKR	175	+
Chr2A	3149532	3149585	RMADHSSMQTSTSPCPSG	85	-
Chr2A	5490661	5490696	MQAPQLTVGRKK	92	+
Chr2A	5493847	5493954	VLNFLMCP--TQDLAVLPIVGPIRVGKSTLVENVCR	183	+
Chr2A	14738595	14738678	RLTDGLEALPQVAEPEQVHPLLQAIMLV	130	-
Chr2A	15219321	15219404	KIPGYIRMSTPDIHTGFFNAISVRPAIN	139	-
Chr2A	16101167	16101295	FLLNEGLTPLE--------------------------DEEQVK	91	+
Chr2A	34703810	34703848	RTHGIAEPILGSL	90	-
Chr2A	34967773	34967829	RWAVFADDDDWETSAAEAG	135	-
Chr2A	34971116	34971175	KVGADCLDATVTNQELTASL	90	-
Chr2A	37612603	37612644	QYGLNIDDIKGTGR	104	+
Chr2A	38665907	38665963	KQPPDEPDLLSGATGAPVV	132	-
Chr2A	48706456	48706509	KGNAGGRVAATKMQTSVE	129	-
Chr2A	57460438	57460473	SFAASLHLGNGK	82	+
Chr2A	61538423	61538455	KWDCLGESALM	87	-
Chr2A	62526188	62526247	ISENIGSVLAAGSPETSEYK	140	+
Chr2A	87022616	87022654	RIGPSHASPKMNA	96	-
Chr2A	90234861	90234911	SKFIYNLLCLSEAAGEK	123	+
Chr2A	104837285	104837341	KCYMDVLANSVCNDDAVGC	92	-
Chr2A	121078757	121078795	KTLEAEKDSVDAK	91	+
Chr2A	130490574	130490615	KPSSSLCQHAVAAA	96	-
Chr2A	136733455	136733517	KMTAGAAVAGAPWLFYIGVAA	96	-
Chr2A	146515930	146515995	ARFPVDQEPEPDPFSCEHPKGK	173	+
Chr2A	174976981	174977049	AELINFYDSHYSANLMQLAVYGK	113	+
Chr2A	175595418	175595450	FSYTSSDGTLK	81	+
Chr2A	181502428	181502502	TVAGIASEPVMKKTGAGIACEAVIK	115	+
Chr2A	186761965	186762018	SDLPKDFASVMIADSQNK	83	+
Chr2A	198734902	198734940	LGWSTPFTAGGSS	90	-
Chr2A	202124315	202124368	KIHRSVSSITSCGHSLLA	84	-
Chr2A	204124527	204124568	RQSSGSHLTGNNTL	101	-
Chr2A	210912171	210912209	KLQEWSSATSYDK	98	+
Chr2A	218959067	218959147	RITGNATQYPVPQIVGLTEGEIYIPGH	130	-
Chr2A	262392741	262392851	KMEAPIIEFVEIASVIAHTGEVPQLTIKLTTGSVAVT	174	-
Chr2A	304096660	304096692	RSAFATGLLMK	80	+
Chr2A	313975723	313975776	RMATDRLKLCCSHGLFAT	141	-
Chr2A	362291089	362291151	AVGEAHQAGSDSLLTCQAFMK	157	+
Chr2A	365899838	365899891	KFCLEPTSFTVKAEGIQK	89	+
Chr2A	369774042	369774080	KPLYLKEVPTNLQ	99	-
Chr2A	370425685	370425735	KAPIGVPLYDKSIEVIQ	127	-
Chr2A	396038877	396038918	KLFDSAELQTRRYF	106	-
Chr2A	396859380	396859442	YAASSQQLFQAAKMSLEEMAK	95	+
Chr2A	410854040	410854075	VATTPEAAAVAK	79	+
Chr2A	417522038	417522088	DPGFVFDGLMNGLEPGR	83	+
Chr2A	454518127	454518159	KSPRCGPGAPY	85	-
Chr2A	461882322	461882363	KLSSKGKVVGAIAS	95	-
Chr2A	480865936	480865995	AVPDVLDPAFYGFSESDLDR	95	+
Chr2A	501188380	501188448	RVFDEMPTPDVISYNALMDGYIK	181	+
Chr2A	514885174	514885224	QNSPCMVSHRCSKHFPK	140	+
Chr2A	519075125	519075160	LLEAIAGNAHSK	84	+
Chr2A	530980030	530980101	KVDNEPVSADAGNGRASVDGSKAV	102	-
Chr2A	531335502	531335558	KARGNQAHGVIMANWSVTD	140	-
Chr2A	532782486	532782518	LPPTEVNMNSK	81	+
Chr2A	541379312	541379368	YIEALNVVHSAVHALATGR	89	+
Chr2A	541379489	541379545	VNDDAENLTTMAMLIVITL	89	+
Chr2A	541416361	541416390	TMSPVEIGDK	78	+
Chr2A	545049108	545049143	AMEECHRLGLAK	92	+
Chr2A	546602952	546602987	GIVLIHPWFWGK	99	+
Chr2A	561031347	561031409	KINYKSAAGDQISTRSTALLD	98	-
Chr2A	562522826	562522867	KGLLDAINTAMEEA	98	-
Chr2A	565120725	565120775	SGPERKDAAENTMVAYK	122	+
Chr2A	566004871	566004942	KASSLHMDGTLYTVLNMSIGMVCV	116	-
Chr2A	572877649	572877723	RPPLGFPAGCGGLRMLGDQVSPPEA	120	-
Chr2A	573756224	573756262	TDTTMESLVDGLK	92	+
Chr2A	586937498	586937566	KYIQTLQVSPYSIAITIFVLVPR	108	+
Chr2A	588283842	588283877	EPGETLLDWATR	90	+
Chr2A	589425849	589425884	KHLELATELRGA	81	-
Chr2A	606499414	606499470	LGLPDVGLISYGEMIDQGR	92	+
Chr2A	608819236	608819358	KLIAFSTGYIVITEELARNFTLELDMLAPLEALIGVDDKDL	194	-
Chr2A	608862408	608862443	KGLGGFGVILVV	84	-
Chr2A	611273540	611273581	AGAGDATIMETYCK	104	+
Chr2A	619027599	619027628	GFQGEYGDGR	78	+
Chr2A	619029636	619029692	KPIVLVITGGGPVDVSFAK	88	+
Chr2A	622989128	622989190	KGSFAIGYASVVCTQIVTNEQ	159	-
Chr2A	622989422	622989466	REVSAEEEAEGDDNS	101	-
Chr2A	623400653	623400709	RDASAMGISLLHQIAEEWI	94	-
Chr2A	627304731	627304775	SEVDGWHTIQFAGGK	113	+
Chr2A	643937420	643937461	LPGGNPHGTAVAVK	92	+
Chr2A	645500354	645500410	RPMDTAPLDEEEASGMSAE	86	-
Chr2A	646426089	646426133	KVDWDWPGEGGGAHR	115	-
Chr2A	657321847	657321891	ADLNAEQQAIESVAK	104	+
Chr2A	658504041	658504073	KGGFPQELWGF	86	-
Chr2A	658664293	658664331	VAVNIQGASYVLK	95	+
Chr2A	671833368	671833427	VAVEPSGAIGLAAALSDEFK	88	+
Chr2A	673468475	673468528	GYLVGNPGTGENIDISSR	85	+
Chr2A	676458160	676458198	SLLQVTLTNEFGR	90	+
Chr2A	677645103	677645162	LSDGRVVAVKQLSESSNQGK	104	+
Chr2A	680305088	680305147	KNQHVELEENLSSNATILNE	88	-
Chr2A	681626329	681626385	KAELMWILRPMAGGAENRA	95	-
Chr2A	681977148	681977207	RLSDVVAVGGGRYGCDLMLD	97	-
Chr2A	684109232	684109273	KGSIASSNDGLQLK	95	+
Chr2A	695407489	695407515	KHVWEQLMH	79	-
Chr2A	698012275	698012313	KSIVGELYSIGAD	90	-
Chr2A	709277130	709277186	KTIIAAHNEGCAISQVDLM	147	-
Chr2A	710521694	710521738	DAALITSVFRKACAR	103	+
Chr2A	711495188	711495283	RNEVLQLIWLHSFNGIEPPISGSLNNASLDLS	151	-
Chr2A	712778242	712778280	KVVATAASNSVSN	80	-
Chr2A	720134645	720134710	CECKSTLIEGGGIGSAIETATS	161	+
Chr2A	721694736	721694786	DELKNLGVTTEVKAGAR	121	+
Chr2A	721996496	721996594	TLILTCMHDVSELNISDGALPCVEGLYIISLPK	163	+
Chr2A	722602906	722602959	AGTVKRVILTSSDAGVSR	110	+
Chr2A	732746174	732746206	KTQLLCGSTNS	78	-
Chr2A	739625410	739625457	KLGLQMLRVMCEEKGD	122	-
Chr2A	743758401	743758439	AAASGLNVDAGLK	84	+
Chr2A	746809269	746809340	RPMGHNVARFFGTAQCAERVAETA	118	-
Chr2A	748507682	748507753	AVLVAMAGMALPFCMGIATSFIFR	114	+
Chr2A	752815491	752815538	ASWMVAMGVGAVEALK	118	+
Chr2A	754256223	754256285	ASQFMFPGDDDVLARAGRYCR	152	+
Chr2A	754387450	754387491	KDLTVLSSFGREAQ	100	-
Chr2A	754429883	754429966	RGDIPVGLADVVRGLMAKGAPVDVISGT	126	-
Chr2A	759476295	759476372	RVILTMQEQHSVDPTCDLIVSFYRAD	202	-
Chr2A	766981941	766982003	LSSATDDSLDGSSTRSAGRVK	88	+
Chr2A	767344952	767344999	RKAGA--LLSASAPAM	80	-
Chr2A	767584914	767584961	RNSPSGETEEGGHISL	114	-
Chr2A	771561948	771561992	VGVYYDEADMYAEYK	109	+
Chr2A	771562188	771562223	VGTWISGHYHLR	95	+
Chr2A	771581707	771581745	KVEVEVAGGALQT	92	-
Chr2A	778995129	778995212	KGGAPQAMLTPGSGYLPVKNGKVNVSAT	128	-
Chr2A	786638946	786638999	SGNATGASLNLFMLAPDK	82	+
Chr2A	787438487	787438537	RGMPVMYYLDGAMFVSD	86	-
Chr2B	2829569	2829616	CPPLMVRPSMEQTTGK	123	+
Chr2B	10907702	10907746	KITAMSIPFGLSSEE	107	-
Chr2B	16931105	16931176	RRGSSFSIFRLGPETLLVNVTNLH	114	-
Chr2B	19191047	19191091	GGMPYLNAVVQESLR	109	+
Chr2B	19254859	19254927	RGPRAQVRGGAAEEPRSSADGGA	96	-
Chr2B	21610131	21610175	RRHNYETNVFTVHFG	118	-
Chr2B	22680569	22680607	AGNVLLDAEMKPK	93	+
Chr2B	24301889	24301924	KGPFMVEADETL	88	-
Chr2B	28469785	28469817	RAVVWLHDLVK	78	+
Chr2B	30901497	30901550	KPALLPEDDDYVKPVGAA	124	-
Chr2B	31290437	31290523	LGAVPTLIVTSPSAAQAVLRTHDHVFASR	132	+
Chr2B	37991585	37991617	IADDYTPFPYR	86	+
Chr2B	45457771	45457809	KVDELGGVDEWSV	92	-
Chr2B	51909898	51909960	SLLATLLLIVLPSVFKASVRR	138	+
Chr2B	52306463	52306501	KIADLSTSPISDI	88	-
Chr2B	61673821	61673859	QAGSPGLASEVRR	92	+
Chr2B	63167890	63167925	RHESGNSLVFDK	91	-
Chr2B	65879826	65879873	ATPMVLDNMYHKNLLK	122	+
Chr2B	71638261	71638329	KALLGDGHDSLRWVRDLTVLAGL	107	-
Chr2B	114993780	114993812	RLLIEDDGMDQ	81	-
Chr2B	142481251	142481301	EPRVHVCMNQLLSSAVY	127	-
Chr2B	145969640	145969720	RQLSNRSSSPALADLWVDSVTVAADGE	124	-
Chr2B	151746652	151746687	KYGSGGYGTGHA	88	-
Chr2B	168886000	168886047	ELLAEAAVEYGYADPK	116	+
Chr2B	182754728	182754790	RASGDSFYVAGDSAEIVADAF	92	-
Chr2B	205821787	205821855	SELSWMVMVSGYVHGGLAEDALK	112	+
Chr2B	208479170	208479247	GLALADGDLEKCTTFEALSGLVWRAR	125	+
Chr2B	222321363	222321419	RCANLLAGLVYSDPRMPMA	94	-
Chr2B	229087186	229087227	VDWGVDGEELDRLR	105	+
Chr2B	234653298	234653348	DVELLNAVADNSPHVIK	120	+
Chr2B	234688678	234688779	EDLTGAGFEAMESTVDVPGLPPVPPSYMPACLVK	166	+
Chr2B	243484310	243484360	KMLKAGHDDPLPCASAR	82	-
Chr2B	256576006	256576047	SLTAMLSDAMSAGK	95	+
Chr2B	276770362	276770421	RSADRTAATLIDACSVTEPC	92	-
Chr2B	280859099	280859143	KKPSWIGDEGAVCTQ	109	-
Chr2B	285616677	285616715	ITLDEKPSEGIVK	92	+
Chr2B	368296067	368296129	KPSGMEESGVASGLVNCSASV	145	-
Chr2B	390717875	390717907	KAFASLLCLSH	80	-
Chr2B	394192882	394192938	LPPGPALAVPFLGHLPFLK	129	+
Chr2B	396727916	396727975	NGKGPDCPEVNIAENSVEGK	93	+
Chr2B	397568943	397569032	RRSPVAQQEYGDEESDMGRADTHMVGDSLE	144	-
Chr2B	412241568	412241630	LGDLLRTGALRAVAGVPTSLK	92	+
Chr2B	413940885	413940929	MIPYPAQGHVTPMMK	115	+
Chr2B	414437540	414437596	RGIDHALHATINGGEEGAA	86	-
Chr2B	427575018	427575113	RLSLESMDDLDTSSEFDPTTPHSQEGAPDTAR	150	+
Chr2B	443229959	443229994	VYLFLTQLGIDK	87	+
Chr2B	450591360	450591416	RMCPGSAMGTVHIALMVAR	106	+
Chr2B	457394456	457394512	VILMDDFEQANQSCQVGIK	148	+
Chr2B	458835119	458835175	NALVGAGSAAETVAFVLRR	83	+
Chr2B	459590274	459590354	RCMYVVRCGSGAVSAPLASLPAHVALV	126	-
Chr2B	459981328	459981363	KSVGSGFVMLWL	94	-
Chr2B	464594772	464594804	KRISCFQGLAT	84	-
Chr2B	475972350	475972442	NYGKEVHAFVFRFGLYMDISVCNALMTHYSK	158	+
Chr2B	490865418	490865477	KWVGDSALVVLEATHDIDEV	92	-
Chr2B	491824730	491824786	RDHEVAALIDSFEADVDVG	139	-
Chr2B	493589858	493589908	TVQVQGDSSVEMKKTQA	121	-
Chr2B	494063042	494063089	KMQMHLYPSVTFAWAL	121	-
Chr2B	494063135	494063194	RKWAEYLGAIEGPVGISLAG	96	-
Chr2B	495089255	495089323	ALELWANQPAMQLYTGNFLNHTK	175	+
Chr2B	497113104	497113172	EAARPEQAAQNGARNDGSASFVR	103	+
Chr2B	502085089	502085124	VTYHPEHRRPGK	91	+
Chr2B	513551362	513551433	AMYNVSLCYGFGEGFTQDPVRAKK	121	+
Chr2B	519300379	519300444	DGTANSNEGTNMSSSMMDAMKK	101	+
Chr2B	533851938	533851973	TGYVGGVTHLQR	89	+
Chr2B	534793922	534793960	VAGFVEYIESGAK	94	+
Chr2B	551124823	551124879	KDNCFAIQEDFQLDSNTES	93	-
Chr2B	556342605	556342661	RCFVTHAGVGPGDDEGWWE	98	-
Chr2B	556604936	556605010	RYTEWPYVIGDGDLDFFAVHQQLVS	127	-
Chr2B	559495174	559495233	RAVSDPDIVDLQHFVVDAGS	93	-
Chr2B	568209247	568209300	TALEKLMDGGAEGEDRIR	85	+
Chr2B	568907696	568907731	VTTASELSPSGK	79	+
Chr2B	569276406	569276444	RLQEYFMNIFEEA	99	-
Chr2B	571036939	571036995	RLTGGFEVVPPTTDTYNGA	90	-
Chr2B	572233332	572233388	LGLDGDVSVCNSLLSMYAR	88	+
Chr2B	589600605	589600655	TKKPVLEAAKPKNTHGR	124	+
Chr2B	591973959	591973994	LSHLMPNSWFYK	96	+
Chr2B	599853477	599853512	GHPCESSASMGK	83	+
Chr2B	611181068	611181103	QQPPSAGADGYK	89	+
Chr2B	614980550	614980591	DTIGRHFSYAFYSR	112	+
Chr2B	623651390	623651455	AAVANSGSSCADMEEFIARITK	103	+
Chr2B	646107797	646107832	KEVLTVLNEHEE	83	-
Chr2B	654971891	654971941	SNLHSGGISLVDLVGAK	114	+
Chr2B	660122336	660122404	TLTCAPTNVAVVGVCTRFLQNLK	166	+
Chr2B	661586635	661586718	ATGAPFMVNAYPFYGLTSDAELDFALFR	136	+
Chr2B	664470996	664471061	RAAHLLLMTTRGLHGHTLNNDT	154	-
Chr2B	664474492	664474527	KGTYPGSAPYAG	88	-
Chr2B	664937333	664937368	RSAIFEVFLNGC	90	-
Chr2B	681047362	681047442	GDTPFCSEECRHEQMHLDAVCAKQATR	135	+
Chr2B	683322056	683322109	KGNEIVVIALPDSAENTK	83	-
Chr2B	687978707	687978748	QYEVVHEVYASAPR	106	+
Chr2B	690252262	690252339	RLQSMVSVEAEFEKRGQVATPEESLT	121	-
Chr2B	690286680	690286727	KLELVPSGVVAGLALA	105	-
Chr2B	691805739	691805780	APTPGVALPQVLSK	100	+
Chr2B	697186256	697186345	RVPRAEEDYFLFAADLWDPDTFDTNSPRLG	146	-
Chr2B	697757842	697757871	FFHIALLQNK	79	+
Chr2B	701941129	701941170	MSRPKSTPLIIEPK	82	+
Chr2B	702750667	702750720	VTGMHDMFMKSILTMDAK	84	+
Chr2B	707422094	707422141	RHNKITQAEDLVVRFW	128	-
Chr2B	707568065	707568133	KLTLQCLHKDFISQWDTNGMHQK	118	+
Chr2B	721411266	721411307	KHTADVDSILPYTL	104	-
Chr2B	729349680	729349712	RHSRQVEQMKA	86	-
Chr2B	729538529	729538567	KPALKQRVIGALE	95	-
Chr2B	733022300	733022359	KAALMSHMEPPTARMLAAVA	140	-
Chr2B	739628223	739628294	KAGNEMMPGFLQAMFVPSRAALLH	169	-
Chr2B	740595675	740595710	GVLVDGTPVAVK	80	+
Chr2B	746826169	746826207	RAEPGGDQADVGS	88	-
Chr2B	747702838	747702906	RQRERQHTPAAVMTTMGTQLADV	111	-
Chr2B	749535662	749535727	KSLPLATSADTDRLLSIQVMIE	103	-
Chr2B	749757499	749757534	ASPVASHQLEFK	87	+
Chr2B	750846207	750846257	KAGQLPFSDTYEEEILV	82	-
Chr2B	756693116	756693157	RKGTQGNLVSEAGV	97	-
Chr2B	760151176	760151229	RAYHALSGAIGEPSMGRS	85	-
Chr2B	760718425	760718487	TASTNVTIERPPTGSVVPRDR	95	+
Chr2B	772991719	772991751	KSGPSTTPFAC	82	-
Chr2B	774700209	774700295	HDSVLAIRSVPDATGKHAAGVAWLSPGPR	138	+
Chr2B	776940353	776940394	NVADLEGVVAGYAK	97	+
Chr2B	782589797	782589862	RQLLHSLSYGLCVDEIGNTTAE	160	-
Chr2B	789206459	789206620	KQIPLGNGNLMSEGN-------------------------------KLWMNATS	124	-
Chr2B	795250459	795250497	KVEVEVAGGALQS	89	-
Chr2B	802156091	802156147	RKMACVTGGDGYIASALVK	115	+
Chr2B	802499908	802499970	DEPGTLVVHVGDALEILSNGR	98	+
Chr2B	802985261	802985299	DAFFTQFAKSMAK	79	+
Chr2B	803140453	803140485	KTGTLLDMNSM	82	-
Chr2B	803140453	803140497	KTGTLLDMNSMKTMS	115	-
Chr2B	803619366	803619419	KTMSKVFQGFFADKSEAF	133	-
Chr2B	809357909	809357950	VSVIAAQDLIAADK	95	+
Chr2B	811857634	811857672	QVLGFLNVPLNSK	91	+
Chr2B	811938924	811938965	KYPKVMKGCGTPEM	112	-
Chr2B	812406140	812406175	KLIGEHTLKSLA	86	-
Chr2D	6802298	6802336	GWFDAQDGTVAVK	100	+
Chr2D	6873383	6873442	APAQPERRGCYYTTIPASVK	148	+
Chr2D	8360618	8360650	DSNIVKVEHGK	81	+
Chr2D	9915812	9915907	KGIAAGGIIPLVAPAHDGPPNNHQLLFSLLKQ	237	-
Chr2D	11784471	11784512	RSILGTAPEFTAIS	100	-
Chr2D	12653829	12653867	TILSLHGCYGGGR	97	+
Chr2D	12854125	12854172	KPKMETDLLVNGAKLD	109	-
Chr2D	15104832	15104882	KSTGASCCKAAFASAGQ	121	-
Chr2D	16869001	16869051	KFGDYYEDVVVRPAKAS	129	-
Chr2D	20962088	20962168	NAIELGMLEILVAAGGKMLSPSEVSAR	124	+
Chr2D	24404597	24404626	RLFHPETIMS	78	-
Chr2D	29458481	29458585	RAPNIGTGTIPITALHVLFVAFGIPLPALIPVHSD	160	-
Chr2D	29563794	29563856	RSMGGQLEGVQAKFNRFLPGA	156	-
Chr2D	32807088	32807129	QYGLNIDDIQGTGR	105	+
Chr2D	32807226	32807282	VELPEGGKPLLDPQFYEDK	92	+
Chr2D	32807631	32807684	YPLLNSSFIEEANEVTLK	84	+
Chr2D	38040166	38040222	KDPVGTDPILIMDAFSGDL	90	-
Chr2D	39121250	39121309	FLADFWSEMVLFVAPSKNVK	150	+
Chr2D	40449528	40449569	KPRAVGLPAMTVTI	102	-
Chr2D	41619137	41619175	GILTLSVEGYDAK	91	+
Chr2D	48027545	48027616	KRAPKGMALSLMSTIMTCGASPGD	115	-
Chr2D	54674278	54674328	AAGITVFINGVATEVPR	122	+
Chr2D	58552233	58552271	VTHHPLFGDGILK	98	+
Chr2D	77266995	77267036	QQRVVRSLEYTVLK	103	+
Chr2D	77402729	77402791	ASNVLLDKQMNGRLGDFGLAR	138	+
Chr2D	82357505	82357579	VLELLFPDGSAMVRILNVFDIENEV	119	-
Chr2D	96749151	96749204	KTTSSDMWIPSDMTSFAD	87	-
Chr2D	97275511	97275540	SDHVQEPIPR	80	+
Chr2D	108718654	108718695	KIPPTTEVPQSSNA	104	-
Chr2D	113600369	113600398	DGNCSCGDFW	83	+
Chr2D	116268205	116268237	VLITGTFLTNK	81	+
Chr2D	122897905	122897961	KAHMMYNSMLQAGITPDDK	94	+
Chr2D	129218346	129218378	KYYDVALFNAW	87	-
Chr2D	134367041	134367076	RSSSPDKLKAAH	86	-
Chr2D	154499223	154499264	NSWGENWGESGYYK	86	+
Chr2D	168473952	168474047	FAMANRAYMAVTLGAAMELKEQVAKPCSAAAK	149	+
Chr2D	180136787	180136846	KDFIQSIVGTLTSVNDINVE	150	-
Chr2D	190735279	190735344	KGEVLGWWVDIMVGDVGAETLK	104	-
Chr2D	194358249	194358293	TSPDGQTWYLSLDNK	118	+
Chr2D	198530896	198530952	IGLHMVLGGDCLLQSGSWK	138	+
Chr2D	203992296	203992355	KVVSAPPFSLNSSSTSGAEI	86	-
Chr2D	206655523	206655564	QQQLVDASGLGNLK	101	+
Chr2D	215838074	215838178	EQKPASGEVFNKPLSPSAAEYSSEFKNQGQLDPSK	163	+
Chr2D	244985468	244985509	KLHCGDVFIIPRCG	113	-
Chr2D	249149748	249149792	KTVAAAYSTVGGVFA	99	-
Chr2D	310606729	310606785	KSEQDFVNPMQQPFDTPGL	94	-
Chr2D	311058591	311058638	KGGSLAAVLAETAVAR	101	-
Chr2D	320873024	320873074	RYMSIGPQPFIPVDPHD	87	-
Chr2D	320873303	320873362	RAENSSTYMPRHGQFVVFPT	101	-
Chr2D	320873729	320873794	RAYSIDGIHSIFAPKDGVAEID	162	-
Chr2D	320875638	320875709	RDSSSPPSYIAVHDLGDPSPLDSW	112	-
Chr2D	321092784	321092831	KGDLLPAAVGEEGMGE	109	-
Chr2D	326043321	326043356	KGLVDEPLTEPV	86	-
Chr2D	327118133	327118207	RRGEEISPRGFKSTQCGTNVPDSVH	184	-
Chr2D	327119191	327119247	RAEESSCAEMNQIGEVCNA	84	-
Chr2D	330270401	330270439	RGAMNSQGSLLFI	98	-
Chr2D	348392568	348392621	KLDTEGDLAATQLLLSFF	121	-
Chr2D	349109707	349109751	AVQYDACGGGAVGLK	108	+
Chr2D	355122338	355122397	VAALLPESALYTQLLEFEAR	92	+
Chr2D	355122770	355122802	KGDKEFLANIR	79	+
Chr2D	356820624	356820662	LLTPVDEVLNEHK	97	+
Chr2D	363710978	363711013	REGLLEQVAEFV	83	-
Chr2D	369931016	369931048	KPEELTDSYGY	84	-
Chr2D	379875058	379875132	KMADAVYPAVPVSDGSMVPSWVSQD	116	-
Chr2D	381289517	381289549	NGAEQLAMVRK	81	+
Chr2D	381894607	381894642	EATMAGVLARYR	85	+
Chr2D	388848297	388848350	RYGELFQSLQSSQDGEEL	83	-
Chr2D	394397027	394397077	KALDMHVIWPSNQSTSE	85	-
Chr2D	398936560	398936610	KDAGVEDVVAQVVELAF	116	-
Chr2D	400725220	400725264	APSSGKAVVGWLKIK	110	+
Chr2D	401038739	401038855	SDWLHISPASAPMNLSLSAGSFLYVSVLNTAIVVFLMKL	285	-
Chr2D	409159430	409159477	MSVSSSSMCGGDAGMK	113	+
Chr2D	416215251	416215289	KGGDTQGSRIFVG	89	-
Chr2D	426050146	426050199	KLWPGVDLFLMNGSEDQE	141	-
Chr2D	441033861	441033920	DDPTVPDDSNTPTFASIVLR	91	+
Chr2D	442019099	442019155	RWEMPVAAVICDTSTQSDE	95	-
Chr2D	442683239	442683304	RLEHLIEDMQFVAPLTEVLVTA	105	-
Chr2D	449270372	449270416	AVELVAGVEGALLQE	91	+
Chr2D	463057691	463057753	VFDLDMQGADKSFISECKALR	156	+
Chr2D	463664966	463665016	HAAMAEGSTVSMGFNRH	122	-
Chr2D	474480719	474480796	RTEDQATLVVTIGGSALQRCVEFGIG	124	-
Chr2D	477325353	477325409	RAGEGGGGDNDPTSLGCGM	87	-
Chr2D	478485107	478485142	KNVFSWTSVLTD	91	-
Chr2D	484182958	484182999	AAEELSGSHFDAVK	96	+
Chr2D	497262787	497262834	KCPQTSCEPTSFAAPE	113	-
Chr2D	501864184	501864219	TISTILWAMLIK	92	+
Chr2D	509555853	509555888	KDIVAYVFENIT	88	-
Chr2D	513558218	513558250	ILEVDPGKPGR	83	+
Chr2D	513643490	513643531	VSLLEEIAVGSIDK	96	+
Chr2D	520726350	520726418	RGSRGKDDMSATVAPENLYAYTS	108	-
Chr2D	523934852	523934887	RDTIDATTMMAS	89	-
Chr2D	523936194	523936226	RRGQEVNLGLF	84	-
Chr2D	526298570	526298635	RPQGYDVGEVSTSLQLHELLIK	160	+
Chr2D	526465656	526465691	APFLLWLTGGDR	92	+
Chr2D	534536511	534536573	KALTVLDPKINYMDSGFMTGL	102	-
Chr2D	536960748	536960801	APVMQHFAESIAGTNIIR	88	+
Chr2D	537332331	537332390	VESTYKLLPGVEEAQYEVAK	148	+
Chr2D	537700914	537700973	RLTHGPFADGAVLSYQVHGI	99	-
Chr2D	541379053	541379091	EPLFWTDPQEAIK	92	+
Chr2D	541379137	541379190	QLGPGGSTAVTAIVVDGK	121	+
Chr2D	541837138	541837185	ENASVQLTKDGNLILR	115	+
Chr2D	542639017	542639049	DHPTEETQGVR	83	+
Chr2D	544817537	544817602	LLPAWDTTSGIPYNSINLAHGR	108	+
Chr2D	550213095	550213154	LNFISILVRTLDQILRNFPR	95	+
Chr2D	554760751	554760810	KEHMGISEYIESATQLQANG	96	-
Chr2D	555078151	555078270	HANDIDDDDEMNFSTHIPQQNVLLGEDGSPELGVSQWHMK	202	+
Chr2D	555078886	555078972	LILGSDLVLENSTAAPPAWPTGRRTVMPR	217	+
Chr2D	555092009	555092041	RMTQEKDNTFS	83	-
Chr2D	563460324	563460377	ADAKKVAEHLWNYYLGGK	133	+
Chr2D	564082695	564082730	GYLLAVAFLSAK	79	+
Chr2D	567122428	567122499	MAVTQALADALRSCGARGALSGAR	105	+
Chr2D	567122818	567122865	SGDSLPNAFTFGCTMK	117	+
Chr2D	574051948	574051983	LFHHAFEDSRPK	89	+
Chr2D	575053028	575053096	REDELPIALWPMGSFFDDFSSQD	114	-
Chr2D	575054903	575054968	KAFYANFAEEDQDGSVFIVEFS	102	-
Chr2D	575331370	575331411	RGAPMYVLVAHGTA	103	-
Chr2D	575331598	575331648	KLVGLPVTIVAADAVFT	113	-
Chr2D	576930900	576930935	KDHELGWESDAD	87	-
Chr2D	579826014	579826070	AAAPNEPLPIEPLTSSGAK	123	+
Chr2D	587224081	587224122	QATLEVLEYIFEEK	83	+
Chr2D	591101187	591101243	KALLKNMKFMDTSDTGFVI	89	-
Chr2D	591140640	591140756	ESLQLRSEFFISEAGFEPAYIAHRPPMLTYSLEGRVRPR	191	+
Chr2D	593204983	593205039	RPTHVKSKSPVDLFSSSNS	88	-
Chr2D	593331115	593331171	ASSTNLLYRSANLPAHQNK	86	+
Chr2D	598398943	598399011	AIMSEGTVTIEVHLKLKGTVESK	106	+
Chr2D	602050500	602050547	KEPNVHGAGVAFLDAA	112	-
Chr2D	602099866	602099913	TTMIASKIAAPSWDPH	116	-
Chr2D	604190054	604190137	RQISEIMADQDKDFFDKMAETIVDSDWV	130	-
Chr2D	611140914	611140949	LLWLMENVDAVK	88	+
Chr2D	611711634	611711684	KAGQLPFSDTYDEEILV	82	-
Chr2D	615292988	615293059	AVFVAMAGMALPFCMGIATSFIFR	115	+
Chr2D	616342208	616342276	SKLGFEGLPNQAWTTASVKDVLK	165	+
Chr2D	621068582	621068635	RFGVVEILGDDVYPATLD	86	-
Chr2D	621979496	621979549	RPPQPVAGALYDQPHAAG	83	-
Chr2D	629530943	629530984	NVADLEEVVAGYAK	100	+
Chr2D	629531123	629531152	YVVIIDPEIK	77	+
Chr2D	630865866	630865928	RDTKMDHVKVGADNAWALLDT	100	-
Chr2D	630866084	630866131	KKTLVLVQGALGGTAF	112	-
Chr2D	633645269	633645337	RDLLPRMLIQQEENAIWLETAGL	172	-
Chr2D	636342557	636342610	RHEDETWLIGKRGEQEVS	89	-
Chr2D	637531147	637531215	KVSSSPDTSTDKEAVLDDDGMVM	103	-
Chr2D	642666946	642666996	RKLQDVDVLVPKELNFW	84	-
Chr2D	643877662	643877727	NAEIFSANTLLVIFGTSLLTAR	98	+
Chr2D	644188223	644188258	RLLATEMSEMEA	82	-
Chr2D	644651212	644651244	YLSLKGTSITR	79	+
Chr2D	646439362	646439433	MGGNGFTASDGRMGGNGFTVGDGR	103	+
Chr2D	646827890	646827925	KLLGAALQWNGG	87	-
Chr2D	648948629	648948673	KPNNETGSLPDHGYI	113	-
Chr2D	653353464	653353529	KFSVTADAAVLDPNNLLDVGIA	158	-
Chr2D	654064610	654064675	KFSVTPNTAVLDPNNLLDVGIA	162	-
Chr2D	656389298	656389357	GAFVCEYAGEILTCVEVHGR	98	+
Chr3A	10461531	10461563	KPYAVQGYLDY	78	-
Chr3A	13046874	13046918	RPDAIAVEFGANEAA	105	-
Chr3A	13586559	13586594	EILPKPEHLVSK	90	+
Chr3A	14204571	14204630	KREPSMTDHLQLEAALSLTE	93	-
Chr3A	15582357	15582395	SLLGAAQKVGNLK	89	+
Chr3A	20617347	20617379	MPLTLSKDVLK	80	+
Chr3A	20976070	20976120	KDGADCTKAHSTTVEWM	133	-
Chr3A	21956481	21956540	LVVLDNDKQTLSFTPYLPAR	99	+
Chr3A	23265357	23265389	RAVSQWQYLEQ	88	-
Chr3A	23267988	23268047	KVQLFGVLGGGNPRQVLSVL	91	-
Chr3A	24654376	24654411	LGPEFVQSPDHR	90	+
Chr3A	37822180	37822254	SASDHKDGDFVDILLSVQQEYDLTR	119	+
Chr3A	37822198	37822254	DGDFVDILLSVQQEYDLTR	91	+
Chr3A	38191170	38191220	GQEIVSEADMNNMVYLR	103	+
Chr3A	42237094	42237147	LIRSSNLVEPNLVGKEIK	83	+
Chr3A	46566124	46566162	KEYIPAAEGIPLN	98	-
Chr3A	47382171	47382242	WAELTGRELNFSIPQEASDFGTWR	146	+
Chr3A	55099149	55099205	FEMWKRDSTVGYRPMLTLK	96	+
Chr3A	56557560	56557631	GEEAHQLGLVDSLVSPNDLVNTAR	168	+
Chr3A	59317357	59317407	QEIVETQLHLAKLQIPK	84	+
Chr3A	60580294	60580350	IIEVFPVGTAVTGDFRPDR	90	+
Chr3A	65171951	65172004	RTPALVLVTPGSMPNNQC	88	-
Chr3A	75921002	75921058	GILQDTDIAGPLVVYPLNK	138	+
Chr3A	81860854	81860883	MSKPLGPINR	77	+
Chr3A	95949016	95949072	TVGVYLPQLTYCITQFIEK	148	+
Chr3A	103067712	103067744	KTQHHVVSSYG	84	-
Chr3A	123796498	123796557	AMSLNMGMLASYDQSVEVLR	96	+
Chr3A	124209213	124209272	RASQENQLSSYSFGQEGGSA	90	-
Chr3A	132553412	132553456	RIEGQTGTLVEINGM	117	-
Chr3A	155624564	155624626	RSHYSISCGFAEARKAIALGI	155	-
Chr3A	160058597	160058644	GVCDIPDVGVVAGAGK	107	+
Chr3A	185953024	185953071	IVLAQVFGASLPEQRR	117	+
Chr3A	188198754	188198798	SPQVSQFAGHVTVNK	108	+
Chr3A	188202113	188202187	GAGHLVPLNKPTEGIALIDTFLLGK	115	+
Chr3A	219907430	219907468	KHIFNLVGQEGGE	95	-
Chr3A	223738125	223738184	KAFRAPQSVVDAIGSFMPVL	145	-
Chr3A	227091062	227091094	KFEDLFAEFQD	84	-
Chr3A	229852742	229852810	KPPFVVLVNSSAEKISSSIICVG	105	-
Chr3A	263099730	263099765	LEDIYASLFLVK	83	+
Chr3A	271762937	271762975	KHLNSTYFDAGID	100	-
Chr3A	320209767	320209823	TSMQNNTLLDDLEMAEIGK	89	+
Chr3A	328056118	328056156	KRTDETLAAASVL	87	-
Chr3A	343803524	343803571	RPSFGDIIEELNVIQK	123	+
Chr3A	346703194	346703250	KDLSGNPMVAETNISIGHS	91	-
Chr3A	399187205	399187306	KLEEYLSVATDGDGANVFGGMVFAYVQPDPAILG	165	-
Chr3A	408235424	408235489	RMLPDIGSLGSATGNLLNSGDR	116	-
Chr3A	425348844	425348876	KCTEEYKCTRT	86	-
Chr3A	427531638	427531682	KLLKRAEVAVQYALE	101	-
Chr3A	436175700	436175783	MVAAVGAAKLYHISATTCLDADLPAALK	127	+
Chr3A	450162659	450162703	TIMIPGNFPIGCVPK	114	+
Chr3A	458765744	458765827	ISLASIHPFLVTSTKLSDTEASVVDKMK	196	+
Chr3A	471428907	471428954	VANGNGEQTLCRDVYR	102	+
Chr3A	502364535	502364582	VLEEMKAEKAAARPTK	112	+
Chr3A	506413625	506413696	MDIFCPLSYEGLNIFWRSTTNKLK	121	+
Chr3A	519879180	519879248	RDLLVEPLDSAPIPHVGPFHLLS	109	-
Chr3A	522043253	522043321	IVSAPKLQVLGYLGKNVGPLVLR	106	+
Chr3A	523649368	523649406	RAPVPGLGEDSFS	95	-
Chr3A	526608257	526608307	MIGDMQEFVMFLGSYPR	89	+
Chr3A	553330792	553330821	QYYQNVVDKK	80	+
Chr3A	553558990	553559040	GLLDAACQKVAGMIKGK	118	+
Chr3A	567188897	567188956	IDNLSEPRTALLWSYQKLDR	97	+
Chr3A	574424866	574424895	RGYCTHMVAA	79	-
Chr3A	574864234	574864290	GYEVGDVSSSLQLHDFLIK	90	+
Chr3A	585320533	585320562	KIMEAPCNCA	80	-
Chr3A	596745222	596745263	TSANPKHASANDKL	97	+
Chr3A	597127756	597127812	DGGLHDPSLLVFQSSWSSK	91	+
Chr3A	597129735	597129788	EGHDDEYEAQDQWPVELR	86	+
Chr3A	601326176	601326226	VRDPYPFGVDPSWRGSR	86	+
Chr3A	604315042	604315077	YYADDWPSAASK	87	+
Chr3A	604319938	604319979	KLHSIAHDELSEIF	105	-
Chr3A	607823034	607823066	GVLEVHLVDAK	79	+
Chr3A	614457091	614457123	KASCFGIIQVK	78	-
Chr3A	617029062	617029121	QCGYAPDMSMVFHDMEDEEK	102	+
Chr3A	621060926	621060958	HVVLDLCPGPK	80	+
Chr3A	621628852	621628893	RFVPQLKLFRPDTG	104	-
Chr3A	633347287	633347325	RHAQLFAHTRSPN	100	-
Chr3A	649840474	649840515	TVAGSPLDRTSVTK	99	+
Chr3A	651844739	651844771	APPPSESTVMK	78	+
Chr3A	658876217	658876294	NNEATHGANNLLIAPRPADAPSSIPK	118	+
Chr3A	662168059	662168091	QNNPSGDVMHR	86	+
Chr3A	666162386	666162421	RQVATYSKGNTQ	84	-
Chr3A	688798793	688798834	KESAGDGDLSGEEK	97	-
Chr3A	709653224	709653271	KPNMGMELLINSPKLD	117	-
Chr3A	733791251	733791322	RCHSSGKTHFGFQDLFSWFGEELE	120	-
Chr3A	735261928	735261972	KGPGTTNEKITYEVI	110	-
Chr3A	736117713	736117763	KTVPSLTGPQMDESIHA	85	-
Chr3A	736118523	736118558	KDESFGSTANAI	83	-
Chr3A	745067197	745067229	LSDSGTTVIER	80	+
Chr3A	745508730	745508777	KDSHLFALGRAAGLAV	109	-
Chr3A	746551344	746551427	KLINIHDTENNQVVLLLATSMVDILAFA	131	-
Chr3B	4088347	4088448	KGIMKFANECIDGVIQAGSVLAMAGVYDGRDFGT	170	-
Chr3B	4491050	4491091	KIAVPRDHDSLNDG	100	-
Chr3B	5418161	5418214	RISHCILFPPSAFNFACC	141	-
Chr3B	6376953	6376991	RKLDTDSPLDSTE	89	-
Chr3B	11966327	11966359	LDESVYAPVLK	81	+
Chr3B	12595803	12595847	RHEEKVFRSLMNAGD	115	-
Chr3B	12595815	12595853	KVFRSLMNAGDKD	98	-
Chr3B	13633746	13633805	RRALVEPALCVQLAMSGGGG	94	-
Chr3B	15362948	15362995	RVTIEPVRGMCTQDGK	119	-
Chr3B	18819084	18819119	LFSDKSARLSSR	79	+
Chr3B	19700694	19700771	KGDGGGCPGTKVVSVMAQMGARVPCT	122	-
Chr3B	21587682	21587732	MLARAMYHGYYALDTFK	130	+
Chr3B	26036561	26036608	EEHVDGFHAALATLHS	114	+
Chr3B	26458874	26458933	LVSLVQRPNGGGLVGLLQVK	88	+
Chr3B	26459719	26459778	LPGDAALYGLGESTQPGGIK	92	+
Chr3B	26462019	26462060	QELYQWQSVATSAR	106	+
Chr3B	26462355	26462420	LPAPLNEVNVHVHQGTVLPLQR	164	+
Chr3B	26462622	26462657	SDVAMGSYSMSK	88	+
Chr3B	27856759	27856818	KNEMQFGGIVLAPTADTSGS	96	-
Chr3B	28740967	28741035	EAFAHPAVEGIMLWGFMQGHMWR	120	+
Chr3B	28741036	28741089	SHGQLLNADGTISQAGNR	129	+
Chr3B	34331515	34331568	KSIVFPGLGIGVSINFWW	138	-
Chr3B	38362627	38362659	MIATYGSLAPK	80	+
Chr3B	39299541	39299576	GNGDEFVNEVMR	90	+
Chr3B	48427451	48427486	KVPLIVAEQLAQ	83	-
Chr3B	49157816	49157878	RSLKVLLANMTSMENQLSVIQ	98	-
Chr3B	54418558	54418590	RGEQLFWSSIT	85	-
Chr3B	55399436	55399480	KPVAGTYLQLCSQMV	89	-
Chr3B	55687698	55687775	LPPSPPALPIIGHLHLVGALPHVSLR	117	+
Chr3B	55697312	55697359	LLGGFNLEEYFPAVGR	119	+
Chr3B	57711503	57711538	KIVALSQEDLDF	85	-
Chr3B	59626811	59626855	MVGGGSDGTLDVCTR	101	+
Chr3B	62292337	62292375	CGHLPLAIKVSAR	97	+
Chr3B	63479910	63479945	ARLPTCEIFAVK	92	+
Chr3B	65419159	65419191	KWFAERLVYKG	87	-
Chr3B	66031806	66031850	EDPIIDPKPNLTQLK	110	+
Chr3B	66631081	66631140	ISEVMAVILSAGTDISEARK	91	+
Chr3B	70465073	70465153	NPALADVLETLAEDGISAFYGGAVGER	123	+
Chr3B	70689029	70689070	RALHWSKAAEVTVF	104	-
Chr3B	72559355	72559390	KASALMELTAEA	78	-
Chr3B	73947830	73947883	KDLDISWDMASAAPISEM	89	-
Chr3B	73974982	73975041	KHEMRLTDRATVIGFVDLPW	103	-
Chr3B	77899631	77899720	KCLVYLFWSLTGAMTDRGAIVFNLIIDRLY	153	-
Chr3B	80162138	80162209	GEEAHQLGLVDSVVSPNDLVNTAR	112	+
Chr3B	81580045	81580086	KNPLFPFCLEPPDF	85	-
Chr3B	84569462	84569503	RYARLEDGSRFEAT	97	-
Chr3B	84890507	84890581	RTMEDLAVDKIVNNGVGLVDPEHAR	119	+
Chr3B	84891714	84891749	DLLFLDPLHDGK	90	+
Chr3B	86562928	86562984	IIEVFPVGTAVTEDFRPDR	91	+
Chr3B	89990766	89990813	RGASRGNITMVECLQQ	125	-
Chr3B	95021127	95021159	YCSNIPTAAHK	82	+
Chr3B	95021664	95021699	DIALANDSGIIR	83	+
Chr3B	95628702	95628761	QTIQTKEDMDELTNEYRLLK	97	+
Chr3B	96629991	96630116	KPIHGSLQNYSLVIYYLPSSRPASVDVLHGSLQNSGLNLEGL	198	-
Chr3B	111264133	111264168	KGITIDGTQPGK	85	+
Chr3B	119016469	119016525	KIVVNASEEYAKCRSNQMT	140	-
Chr3B	127810358	127810408	AQQVLDASIAEYVSLRR	121	+
Chr3B	135142680	135142739	KNQIVAESAASPPMGSVSLS	89	-
Chr3B	137272717	137272749	KVVEPITSGSV	78	-
Chr3B	137301518	137301565	DELLPPTPAQEQDERK	115	+
Chr3B	148287352	148287417	RMHAASYSSLLSNTDSQFFDGQ	166	-
Chr3B	158929714	158929743	RLLEGFYDVI	78	-
Chr3B	159290905	159290946	VLPVTNALMEMYAK	98	+
Chr3B	165369502	165369567	SRTVSMAQAVQSTVDWELDPTK	107	+
Chr3B	182547458	182547505	GEDEQEFAVAELLVFK	119	+
Chr3B	183311506	183311547	MSDILHDADMNMVR	109	+
Chr3B	183764802	183764858	FGMSRSKGVLFYGPPGCGK	147	+
Chr3B	185944113	185944163	RAACTDMVCETPMTAAK	126	+
Chr3B	192968874	192968915	AVCEVEHSATPSPR	105	+
Chr3B	200064318	200064380	MAGAMVDRATSDMLIGPDWAK	101	+
Chr3B	211111477	211111512	VDDLLSLPAPPR	84	+
Chr3B	215128191	215128232	RVFTLENVNPLLTT	105	-
Chr3B	218661257	218661295	AVLGNGEVVAVKK	86	+
Chr3B	226225598	226225654	RRAVFNGHSWCCGDGLQSS	143	-
Chr3B	265250188	265250253	LDDMTQVPPPTVDPASSTGTDT	98	-
Chr3B	268066452	268066490	KAVDSIDTHSPKR	95	+
Chr3B	271682623	271682709	KVKSWSMEYAIGAIIDAMNKPSFGLATGI	217	-
Chr3B	284490670	284490705	KKNGNTGGFVLM	85	-
Chr3B	285725044	285725082	KDFHVLLTCPKDM	104	-
Chr3B	394841142	394841201	DSNDALPVAIGAMKLLPDLR	92	+
Chr3B	399251360	399251407	VADGKPAQAQGKEAVK	108	+
Chr3B	408542490	408542522	APTCLTLNTMR	81	+
Chr3B	424647676	424647732	RYVGSAADDPITWELTAFS	93	-
Chr3B	427080725	427080829	KCEEVVEDITMGSICQGNEDTGRMNSELMLGLLDN	167	-
Chr3B	429332305	429332367	MWPLLSGGQATAFSGHEAPVK	101	+
Chr3B	429769414	429769446	FPALCEEEPAR	81	+
Chr3B	430372632	430372688	SAALFLYDFHAKYLYGPYR	90	+
Chr3B	434051049	434051090	LLAEMQSQGTKPNK	105	+
Chr3B	437859139	437859183	RPVKPGLTLAVKDVA	107	-
Chr3B	449841364	449841429	KLSMVLSVSPPNFVHCEVFVGE	170	-
Chr3B	460086875	460086916	VDDSLELFDLMSFK	102	+
Chr3B	460367741	460367773	SMNLVLFKNAK	79	+
Chr3B	462369460	462369522	RLAPKGSSDVSVGIIRGPMLR	150	-
Chr3B	476375881	476375952	NDFYSGDTGKLSERSGSPISSPAK	112	+
Chr3B	479720861	479720953	LFETIERKPEIDSDDTSGIVLENIKGDVEIK	143	+
Chr3B	479729294	479729350	RSSAVYPMEPTEETHAQQL	93	-
Chr3B	486720952	486720984	KYLPSFTELFI	79	-
Chr3B	500003720	500003752	RRDLLLPTQRA	80	-
Chr3B	512773947	512773994	KDYAYLASHGVDVAGK	110	+
Chr3B	512774343	512774405	AMGGGVAPPEWQGGEGAPVYR	98	+
Chr3B	521811797	521811877	AGLWTDVGVPEMLQTSEMARMAKTYGK	132	+
Chr3B	543391119	543391157	KGAWIDDDSVMGE	100	-
Chr3B	543393552	543393590	RTDVGVTASAGTR	90	-
Chr3B	543422772	543422840	RPVLTSSNVQHPLALALQQSAAD	104	-
Chr3B	546450864	546450914	RFDPHAAGIWTRAPDPY	87	-
Chr3B	550738819	550738851	AAVRCGGCLHK	79	+
Chr3B	558078594	558078644	MSMDGKTPDLLPLSAAK	126	+
Chr3B	560844151	560844225	NVIDRKVLFTSDAVLNSTDTMTQVR	118	+
Chr3B	586452061	586452096	QPIDLAAINNLK	84	+
Chr3B	587291030	587291065	KKDPVNIDVLNS	78	-
Chr3B	590900236	590900295	KLLLDQCLVDEYHFHLPFMM	102	-
Chr3B	594438645	594438686	KGYTVPMNKGVSKW	110	-
Chr3B	595012252	595012329	NASLFEGLNEKDASLDMFSSSENVNK	116	+
Chr3B	600928569	600928610	RGWDAQVLGEAPYK	107	+
Chr3B	601226216	601226284	RLATAGAVHGAQGGTLAVAAPVR	94	+
Chr3B	603799145	603799189	KDQGPPPTLVFNQVL	108	-
Chr3B	603956174	603956227	ALQQDCSGGSHAQEHTKR	85	+
Chr3B	611477131	611477184	KGGIMPQGGNSSGLSTGT	82	-
Chr3B	612824409	612824453	RALQLVTDQYEGIGV	110	-
Chr3B	612824640	612824708	RDDFGSGASAFNVGTVIDKDSLS	161	-
Chr3B	612824820	612824918	RGYPPHNALGLTPIHNNNGTDFISDGFYFIAPF	163	-
Chr3B	612880390	612880431	SAEIAVAVPQAAVA	91	-
Chr3B	614134872	614134937	RPTPLPSDLLQPLPEGDAANGR	100	-
Chr3B	617596241	617596306	TVTPRRDVIASPERPVPVALPR	98	+
Chr3B	617794601	617794645	KVYHIAQELMSVTDM	115	-
Chr3B	630746530	630746676	ELEGVCNPIIAKMYQGAGADMGGMGGAAGMDEDAPAGGSGAGPKIEEVD	106	+
Chr3B	631856515	631856592	SSIGRPHAMISKLCVHARQPSPVSPK	125	+
Chr3B	636877713	636877742	MAEICCQEAK	79	+
Chr3B	637410369	637410419	RWGMADTIEKIEVITEK	82	-
Chr3B	638762540	638762581	KAYCAIMASWSVVN	105	-
Chr3B	659802027	659802077	RFAWIFPLGSAQLGLAI	82	-
Chr3B	669125644	669125709	RWCHGGVMFPLSLIVTGASATA	168	-
Chr3B	669255784	669255822	RHGGVMFPLSFVG	98	-
Chr3B	679455384	679455434	KAVYDMVQQGTLNSGPQ	82	-
Chr3B	679457868	679457906	RNEAHGCILAILN	100	-
Chr3B	679656821	679656856	KEGPVNIDVLNS	89	-
Chr3B	680182268	680182351	CIAPVLQEGVVPSLVSISATGTGRGREK	134	+
Chr3B	680393333	680393398	SLPAFLGTKQFPKEHHEQSTGK	159	+
Chr3B	685428719	685428754	KLDFEILVTAEM	86	-
Chr3B	690463693	690463749	QFISFVPERTHRPTGCRGR	147	+
Chr3B	696425498	696425539	GSLTTSPALVIVPK	91	+
Chr3B	704926663	704926698	KALLILVATTAM	87	-
Chr3B	708000033	708000065	ISFTGSTEVGR	82	+
Chr3B	719319952	719319999	KNKVLAMDSTLVGQNF	117	-
Chr3B	719391049	719391084	RIEGVNGALKPA	86	-
Chr3B	720723164	720723202	KHGEGSLGTLEPV	94	-
Chr3B	722150487	722150528	RDTSVAMDAYLSIH	95	-
Chr3B	724347271	724347303	VGVDYTIPMDK	82	+
Chr3B	735780440	735780478	SNRLPITETALLR	89	+
Chr3B	744616271	744616318	RPSGAAEAMLQTVLNW	123	-
Chr3B	745958548	745958646	TLSGSVTGGTKDTQEMINFCAANKIYPDIEVIK	161	+
Chr3B	748117582	748117623	KIAQVSEMSANSVG	102	-
Chr3B	751819536	751819613	GDALSQSFLPVHPHFLTKDGCAPLEA	191	-
Chr3B	752688597	752688626	KPLFSLSPDM	77	-
Chr3B	753833550	753833591	RWLPELDRSGTKNG	101	-
Chr3B	754013504	754013557	VTNSDVAAAAATSTILQR	121	+
Chr3B	754124389	754124439	KQDPNYGLRVGLCVRLA	123	-
Chr3B	757288278	757288331	ISWTAVSGPVPSFLGALK	100	+
Chr3B	757599072	757599107	LTGAIPPMFLSK	85	+
Chr3B	760838159	760838191	HEASMNRVTGT	82	+
Chr3B	761901127	761901159	IGTSGSMEPNK	84	+
Chr3B	761931239	761931301	GLLGSLTEEMPSFLSDATIRR	98	+
Chr3B	763913875	763913910	RAFAYACSSAAR	82	-
Chr3B	764123172	764123201	ESPMFMAVMR	83	+
Chr3B	764856784	764856816	AISSCDAAFAR	79	+
Chr3B	766356279	766356323	RVADSLLAMFIGHQR	114	+
Chr3B	779538414	779538488	KVGSALLLFGNCANAPQYGGALGVV	176	-
Chr3B	780678521	780678556	KLAAALGGDRGR	82	+
Chr3B	781904112	781904162	VAGAGAGECDLQDVFLR	102	+
Chr3B	784509976	784510062	LEMAHIKMEAVLHMSDKWQITNTSLLHWR	204	+
Chr3B	786675493	786675546	KFNENFMAFIYTELLGPR	115	-
Chr3B	788320784	788320816	KWTFFAEDDGW	87	-
Chr3B	788320817	788320852	KEGDGGQSALYW	90	-
Chr3B	788328551	788328592	KWAHYGGGHEIGYF	113	-
Chr3B	788553485	788553547	KIPNDFIAPATEQTLTTILPI	150	-
Chr3B	789370319	789370375	KLCILSSSLNVQVIDHLPA	89	-
Chr3B	789550570	789550656	RAVVGLETMSCRDERNGSHMWTGGGGEPT	140	-
Chr3B	795649246	795649281	KHIPNHTLLLQS	79	-
Chr3B	799729352	799729480	RRLIMPISRAVSLVSAFPLATYPVGCLLGYPRTFPLSGLLAAV	205	-
Chr3B	801867523	801867564	RQAAAEVISDSIES	96	-
Chr3B	804676265	804676309	KHGIISDKLNQHLTA	108	-
Chr3B	812178681	812178719	ALRILNVHDSVPK	94	+
Chr3B	812808350	812808415	AQDDQAPDPSVPLINQDPNPPR	96	+
Chr3B	814538655	814538699	KPPKAVVDYLHGPAC	114	-
Chr3B	814975621	814975677	ELLTMALKDDESMSDVNEK	84	+
Chr3B	817320597	817320650	KRISCGVPGQLSCDGAGA	129	-
Chr3B	820633044	820633106	KLVSLHLLCPALGALPGIQIR	133	+
Chr3B	821735510	821735584	RILMDSTGPGLSICDDGTGITTNLI	117	-
Chr3B	822274241	822274282	ADEGAPAVPQFSYK	98	+
Chr3B	823053699	823053737	KITQTSQPPLIGA	93	-
Chr3B	825055605	825055661	KTVGLNLLQEVNAAMEKTV	125	-
Chr3B	835143832	835143882	KLEGVWEEAGSDPNHIR	86	-
Chr3B	836913101	836913145	VVDLATGAMGSLLYK	105	+
Chr3B	837079228	837079287	KAAEPLVLGCAGAGQLVYSV	93	-
Chr3B	837546762	837546803	KFEELLSPVLNANM	100	-
Chr3B	840313179	840313214	KPIESEEQGAIE	87	-
Chr3B	841062419	841062484	KILHSAPMPPVGVFDLPTDGLE	106	-
Chr3B	841869017	841869061	RAVCLFYWNGDDHGF	120	-
Chr3B	844780773	844780820	AIGLMPMIDQGEADDK	118	+
Chr3B	846846294	846846353	MVVQCVPKENEPVEDMHCKK	99	+
Chr3B	849088835	849088927	KMSPPYGCTLLFPRTSHVALLTVGLRHARFE	235	-
Chr3B	851360516	851360566	KVNIQLSSGVPAAIVSR	117	-
Chr3B	851725232	851725294	RLMGYGQAMRFAGRGGIVPLE	160	-
Chr3D	4153449	4153490	KELSGHPMYEYVLA	103	-
Chr3D	6966996	6967031	EILPNPENLISK	91	+
Chr3D	10367868	10367900	VNLLFIERDKT	84	-
Chr3D	12328616	12328690	GLVTAMLSAPDDAGRPLFAAKDINK	117	+
Chr3D	18911917	18911967	EILGWESLYGIAIGIAR	97	+
Chr3D	21337319	21337399	KDATSRAAGALSRVGSCCAAPPSSGSG	101	-
Chr3D	26668529	26668579	GQEIVNEADMNNMVYLR	98	+
Chr3D	26668945	26668989	KDIDMTEVFGLTVHR	82	+
Chr3D	26673685	26673729	DPSSWEYAEEFIPER	114	+
Chr3D	26673730	26673768	FTDEGSSMHVNFK	99	+
Chr3D	26673769	26673807	GNDFQFLPFGAGR	99	+
Chr3D	27046527	27046574	RGLAPFYEELNFGGLL	118	-
Chr3D	27049326	27049364	KFNVNTANGEDTF	92	-
Chr3D	33339193	33339240	KPFFAAPSGVEKGLLE	115	-
Chr3D	42625496	42625540	KHAVVSTDANKDVAD	97	-
Chr3D	44079233	44079304	GEEAHQVGLVDSIVSPNDLVNTAR	113	+
Chr3D	50021232	50021303	KHLDDQRLVVSPSISGTNTFACLA	116	-
Chr3D	51183155	51183190	KGSLAGATLNGK	80	+
Chr3D	57464140	57464187	AIALDMGIEPQFRTKR	118	+
Chr3D	58362030	58362059	KLYMKLYQGN	81	-
Chr3D	59358123	59358194	MQMAGFVPDDISFLVVLYACSHSR	122	+
Chr3D	77002913	77002984	RISNINSMSVMTDGNGGGSADLSG	106	-
Chr3D	97668294	97668338	LSMSNKMAWVARYIK	114	+
Chr3D	107933355	107933447	SLSINHAEGHACDTEELQFPSNGEGELLPPK	150	+
Chr3D	116709148	116709201	KDDFLVIEDDYGTSLATF	85	-
Chr3D	123028929	123028955	NNTISFFFW	78	-
Chr3D	135884065	135884118	SFLSELSEVVGIGGASIK	120	+
Chr3D	136236959	136237018	RPPEVMFCYMYLQFWLLTGK	107	+
Chr3D	138501909	138501986	ISMTTPILTSIVPGAGPLHSSAYFVR	124	+
Chr3D	148459915	148459986	NKASYLLQGAMLKRPAGSGNIPAK	110	+
Chr3D	172944522	172944563	KQPDIDAGVNSVFI	107	-
Chr3D	248105871	248105909	KGESCFLSVGDIK	96	-
Chr3D	267872457	267872492	KDPKNGSLFDVF	88	-
Chr3D	275753904	275753960	VAAQACTSIPTNPWSATHK	89	+
Chr3D	286522000	286522062	KGAGSEGSVLISNNKGENIME	94	-
Chr3D	343931203	343931247	KVLVSFYEPEAGASH	108	-
Chr3D	360426573	360426611	RGAVQAVVPSPSN	95	-
Chr3D	360658815	360658883	RLIFEVIKEMTGKLFSPPELIME	114	-
Chr3D	364651615	364651650	RAKSIVDDNLLT	84	-
Chr3D	385474844	385474897	MVPDPDDPSHTLYDYMIR	83	+
Chr3D	385890357	385890419	KEMEMAAEDSHRDFGLLRLLG	97	-
Chr3D	387831835	387831888	KPSPVELPSVATQDRKNN	119	-
Chr3D	395987457	395987510	KYDFELSTCVSELEKLQW	92	-
Chr3D	418642166	418642201	LGSLPVHPSTSK	85	+
Chr3D	422442884	422442946	KGLQDAFSLDALPNEFLGMTF	101	-
Chr3D	423604880	423604933	LISLFDELIEPQHLRPIR	85	+
Chr3D	437940475	437940507	AELVNTDPHFI	85	-
Chr3D	439380153	439380206	ATAKGSTVVLFVASASDK	120	+
Chr3D	455517597	455517635	DGGLHDPSVLVFK	96	+
Chr3D	460709276	460709335	AHGAVLTVDENSGELQIDTK	138	+
Chr3D	462006238	462006267	KFEVYEKQMK	78	+
Chr3D	462012420	462012524	RSVLITTQTKYLEFPMSSSSADPIETNLMDADEGI	171	-
Chr3D	468099510	468099581	QKLGTVQAETAKSSFGDELPAEAK	110	+
Chr3D	468547645	468547698	AVGERGLLLIASAFSDAK	126	+
Chr3D	470147728	470147778	QNLAVYDWSIPEDLLAK	84	+
Chr3D	477766432	477766482	ASVPRGVIAVASCLTVK	121	+
Chr3D	489003265	489003333	MPAQSPAAAGSTKQQGEERYADK	107	+
Chr3D	496833530	496833565	GLVWLNGNAIGR	83	+
Chr3D	526669401	526669490	FFTRPDDLNQDVVQIGLFLAVLYFIVQFLK	138	+
Chr3D	534515628	534515663	RPLVCGVVAPMR	88	+
Chr3D	536342323	536342376	KPTIVHILDDLTVNNRGK	85	-
Chr3D	544324221	544324274	KPPGTIGGAFMGENYFAD	88	-
Chr3D	545961398	545961430	MVNIEVLSNVK	80	+
Chr3D	576100695	576100784	KGLLCPSNSGETGSGMIVDSVEDNIAGRSV	144	-
Chr3D	577862589	577862642	YLRLIHAHVNELPVEIGK	88	+
Chr3D	597067408	597067455	KITPSLAYENKMIEYY	121	-
Chr3D	601864273	601864305	RYIPKDAAEEV	83	-
Chr3D	607600242	607600280	AIAHHSDPTALHK	98	+
Chr3D	609801619	609801675	AEITQFINEVVILSQVNHR	90	+
Chr4A	724438	724476	KPKVAAEALSPCS	88	-
Chr4A	2032722	2032784	QTVVTEIEGDIDSIPLYSFKK	156	+
Chr4A	2407503	2407541	KVAKDKMLNSGPA	89	-
Chr4A	2768300	2768344	DVLNSSYGGVVGAIR	107	+
Chr4A	2788252	2788302	RSFGLITTGGLVKIGIG	124	-
Chr4A	2936691	2936723	NDCTITLVDEK	80	+
Chr4A	3104474	3104524	RQAMCDFVARSAGVWGA	84	-
Chr4A	4747501	4747572	KFDPIYPAAASTDGNAAPPPPTST	178	-
Chr4A	6391741	6391812	FTGSEHAATFDQSFPVSNFVQSPR	115	+
Chr4A	6438521	6438583	FDSIVSGVIRPGSITQLGGVR	97	+
Chr4A	11221953	11221991	RFGRHMSVDREDI	100	-
Chr4A	11222112	11222147	KSATEEDNVSPM	88	-
Chr4A	21057640	21057702	VSDVESELSEVQAELENSEQK	87	+
Chr4A	25639652	25639681	KFVIDDGVNF	78	-
Chr4A	29184287	29184358	SLLIEDGILSWIMANSTMFPPSTR	115	+
Chr4A	32671095	32671145	REAFDVCDIMSGIEMEV	84	-
Chr4A	60130767	60130856	WCSSVTGGQSAICKNPVLIDFGSLTWEAEA	145	-
Chr4A	60684483	60684539	TSSANPYSQILQVTEDGNR	91	+
Chr4A	60993962	60993994	RITEASTVTGF	81	-
Chr4A	61612819	61612854	KDEVAVADNDVK	80	+
Chr4A	63545107	63545151	CSVAIWNGHQVELMK	118	+
Chr4A	65463489	65463551	APTAGAASKRGTYDSAGVGGK	143	+
Chr4A	69959501	69959584	DGVEPDRMTLSTVLPCCGQVSAFSLGKR	208	+
Chr4A	72893267	72893311	RGWDGVVLLSLSGDN	106	-
Chr4A	73984104	73984160	GEAGAVPSALPVLRPVVIR	84	+
Chr4A	76908665	76908796	RYPWGTEAIVIDVGAYGKGDLAARVADLQADFMNMYTLGSAADA	218	-
Chr4A	78137652	78137708	KADDGAHEGCEPIPEMFPA	146	-
Chr4A	88131038	88131106	KDHASEIADVSPKHEAYKSILFN	110	-
Chr4A	88471404	88471502	ATQGNHSTYHGHSEETTVAIPAIPLTLHMPLPR	157	+
Chr4A	103675058	103675093	IFSAGAANADDK	84	+
Chr4A	108314961	108315026	MIPHFSLDACTVDGYTIPANTR	167	+
Chr4A	109783967	109784023	KGGVPSGLCWGGTTFRDPA	93	-
Chr4A	113507015	113507059	RSGAGACSIDGGNDR	104	+
Chr4A	113508689	113508721	AATTGNQELMK	82	+
Chr4A	120039427	120039483	QPSFTRSSRPFFLAFGARR	84	+
Chr4A	125251314	125251349	MFAPMANPYDSK	84	+
Chr4A	127140245	127140280	RPSAVDLADLPD	82	-
Chr4A	140746536	140746604	IISLGIGDTTEPIPEVITNAMAE	108	+
Chr4A	143456140	143456196	KVEGGEKNTKAAGLEVSAV	90	-
Chr4A	164418330	164418386	RHIGRMEDNLGGNPIAFTS	143	-
Chr4A	168485458	168485511	SIAELMNMYDTTFPATNK	89	+
Chr4A	175635437	175635496	KLCKGLLHGFFAPAFYMSMQ	98	-
Chr4A	176315816	176315887	VQDLSSGATTTLLSEPSHPATRDR	112	+
Chr4A	183720372	183720422	QETVTMISHSSYLGLIK	82	+
Chr4A	190837357	190837416	GASQAAANNSIPAPTFDLDR	90	+
Chr4A	242417459	242417494	KHGFEEIMNAAT	83	-
Chr4A	266691008	266691067	EYKIVVVGLDNAGKTTTLYK	142	+
Chr4A	345042478	345042540	RRGGHPSGVTSNVNECNSGMA	101	-
Chr4A	412266177	412266248	DVFQQCAPGWDMDALLQNLSMFVR	123	+
Chr4A	464458942	464459004	DALLDLGYSVSPTVLDLLVSK	90	+
Chr4A	464675260	464675298	KYVTGSGGHGIKA	94	-
Chr4A	466491027	466491116	RAALEEPDVAAHPPAGPPQSRSALSLSSLG	132	-
Chr4A	477003725	477003853	KLRLVHPPLGNPTISNLFDITYNNQLDDEISDFSHYLKEEGPF	214	-
Chr4A	477301256	477301321	AGTGVSPSTMVPSVGILALEVR	98	+
Chr4A	489823981	489824028	SGDMDGYDAVFLSPHK	119	+
Chr4A	496471346	496471384	RALAILESNFATE	91	-
Chr4A	501388996	501389058	RNNNHYSCMQEYFLHKSNLIK	108	-
Chr4A	502643587	502643631	KLIPAWVSVSTLPRS	110	-
Chr4A	510201858	510201902	TAGQSSVVFDSSAIT	107	+
Chr4A	514788804	514788848	KQSHGLLHCRGCQVI	112	-
Chr4A	520640374	520640442	VTVMDLGGVDIVSDKLASHSASR	106	+
Chr4A	525716179	525716229	AGAGNKDGGMPTIKKPR	123	+
Chr4A	532878816	532878866	RSISVIPAGELQLESPT	120	-
Chr4A	538138590	538138643	YMPKGSLYDQLHHGGSDR	91	+
Chr4A	538764529	538764576	KYAAKVVISANSGDVS	106	-
Chr4A	544094170	544094361	RVPGVGEP--------------------------------TGTLIVDGEMLTMISSIYSILFPV	157	-
Chr4A	547750952	547751008	AVHFLHTGIIPGSLYNRLK	93	+
Chr4A	550183549	550183587	ISDTIKLDTPNGR	92	+
Chr4A	559979434	559979526	AAGFGGGEDVAAGFRPFAASGALGAGVVQPR	132	+
Chr4A	561476294	561476338	EKNNLMQALNTMPGR	111	+
Chr4A	570011438	570011473	KVLEEPTERRVA	79	-
Chr4A	571492349	571492441	KAVILSPQPKVEPVSDVNIVHNVDAAWFSAT	147	-
Chr4A	571521830	571521868	KGVDDLDNHKGGA	94	-
Chr4A	572262391	572262450	IGGTVLEATNVLAEAFAVAK	127	+
Chr4A	573319849	573319893	RGRIVGAVLELYHSK	109	+
Chr4A	575975517	575975579	RGLLVSLAQEITHVSKSAIGL	97	-
Chr4A	580790934	580790990	MAELVEGFDGADSSVFSTK	133	+
Chr4A	583011256	583011330	KNPPDQPLHNGSDDVFIPTTGNSIR	189	-
Chr4A	588459396	588459500	KLDEDAHIAAGINCTIGNLEDVLQKREEVAVNCID	169	-
Chr4A	595825747	595825794	SLNPDIDGVTGAETNR	116	+
Chr4A	595826095	595826133	WFASNPASTQPNR	97	+
Chr4A	595826416	595826469	ILPGNDDHPSHDVSEGQR	87	+
Chr4A	595826770	595826802	KIFNLGSFLTK	79	+
Chr4A	595827085	595827120	LVEGMTVADAAR	85	+
Chr4A	598410287	598410319	IWMIGFGSGFK	90	+
Chr4A	598418874	598418906	AELRNTPLLAR	78	+
Chr4A	601049617	601049718	RDDLVALETSFITSSLLNLATTFGLRGVRVPTGE	157	-
Chr4A	612922631	612922666	RLMLLFLRMVKG	83	-
Chr4A	613363246	613363287	KTTGQADMMVSTYA	82	-
Chr4A	617515576	617515611	RHEWANGQSSQR	90	-
Chr4A	620176930	620176962	KEPDADHDLLY	80	-
Chr4A	624860795	624860848	SDPIEANDMQEAMVALTK	138	+
Chr4A	633920613	633920654	NPEEMAKAQIEVQK	103	+
Chr4A	636022645	636022680	KGLLLSLGNPLA	82	-
Chr4A	643862662	643862697	KVAVVSGDDLVA	79	-
Chr4A	656126182	656126217	KLGNILRKADDL	83	-
Chr4A	660340559	660340594	KLAPMIDNAGTQ	92	-
Chr4A	661217429	661217467	ESLGILDAQLEGK	82	+
Chr4A	662314076	662314147	RGTLLQLVVVGLAYVDSKASVAGT	162	-
Chr4A	674814055	674814099	SPTGGTFRDSLDLHK	97	+
Chr4A	676209979	676210017	KWLPDSSPLWLMS	99	-
Chr4A	676291663	676291746	IVDLVRSAVPPVLEIENDARTQEFELLK	132	+
Chr4A	688420786	688420818	DWTTQMGLNMK	88	+
Chr4A	693113645	693113680	KVLGNKHASLVM	86	-
Chr4A	706652676	706652711	DIELFPLPKIDK	87	+
Chr4A	712798003	712798059	RIESLTTAPISSNSAMTAK	111	-
Chr4A	712981151	712981207	EYGNMLGATVIFVLDEVRR	94	+
Chr4A	713491514	713491561	EMLGAGHTPDTPLAAK	115	+
Chr4A	715126898	715126951	GFMQSSSDEAQLLGMLVK	133	+
Chr4A	715127153	715127236	LDELLAEEDGAASYDFAFVDADKPNYVR	130	+
Chr4A	724208606	724208638	MGAMLGKHLIK	85	+
Chr4A	731303206	731303259	AADPSLIADGIKTTRSHR	132	+
Chr4A	737457316	737457390	DGTASVMGGETRTFPPEGQTWGWAK	195	+
Chr4A	740327387	740327431	KLEKMWSKVYNNTES	104	-
Chr4A	744213102	744213179	SLGGLRAATSLSDVRLYSCPSLDLAR	138	+
Chr4A	744661333	744661377	VKEYFDVTMWVSISR	123	+
Chr4A	744669865	744669921	DSLPSNASSISSTFMKPLR	86	+
Chr4A	745672747	745672791	FSGSLPLDIGFKLSK	84	+
Chr4A	751165385	751165435	KLVLMKCIGNLHKDTLG	123	-
Chr4A	751561603	751561638	KALTSSDDLIKA	80	-
Chr4A	751646655	751646705	KRLQGLKLTPDLFGPIT	122	-
Chr4B	5006547	5006579	LLQNFMPSGSK	82	+
Chr4B	7257185	7257214	TVDWDDYFFK	81	+
Chr4B	16003082	16003126	ITYANMFDAQVDAVK	109	+
Chr4B	30173301	30173369	KGLIDHVGDLLSAHFDGLNLVDS	164	-
Chr4B	30291628	30291660	KLEPDHNMGVV	86	-
Chr4B	30931106	30931201	NGGLTTEANYPYTAQDGQCETSSASNSVATIK	149	+
Chr4B	31181272	31181316	FHTEALSELLESDDK	106	+
Chr4B	31721183	31721245	QRQVSQLNPSLFSLTLYLAYI	97	+
Chr4B	44321235	44321312	ALGSLIVGMGEQIFPDLVPWLLETLK	126	+
Chr4B	44323020	44323061	VLPSIIPILSQGLK	95	+
Chr4B	66040383	66040427	EMLTLNIKYEGALLK	105	+
Chr4B	72458241	72458282	WWNEALHGLATSGK	102	+
Chr4B	72460249	72460314	ALYNLGQAEGLTMWSPNVNIYR	111	+
Chr4B	72461839	72461871	VLFGDHNPGGR	81	+
Chr4B	75729629	75729697	QPGSKVTEAQVMEHVAKQVAPYK	108	+
Chr4B	85622839	85622874	LVPMLTTSTGCK	88	+
Chr4B	89134748	89134786	KTFDGTATMLDNL	92	-
Chr4B	94347374	94347412	KSFMYKQCRSIVA	101	-
Chr4B	98848074	98848106	KLPVEGVLEDW	79	-
Chr4B	125336860	125336907	SKRFHTVDAEAFYSDK	118	+
Chr4B	127767347	127767403	RSSIPSFIMPFHCVTVSLR	95	-
Chr4B	131539854	131539928	RSGSAVGAQKLLLCSASELLCVAMD	115	-
Chr4B	142474704	142474781	ATGSGDNNLAPLDLQTPAVFENDYYK	124	+
Chr4B	148617853	148617894	KESLEGLNHYVLVV	98	-
Chr4B	171531975	171532034	VQASNKSTSHAGGTAEQAPK	138	+
Chr4B	174289387	174289446	AAAMPPASVMTRLILIMVWR	98	+
Chr4B	176392940	176392996	RAPNLHGQIGYAAVLFHTR	94	-
Chr4B	183993003	183993059	KTLDGTLTSIIVANNLDQL	84	-
Chr4B	191481781	191481828	KYQVVIMPKDGPGAIV	118	-
Chr4B	194514116	194514160	MVTMSFLDVFGANGK	116	+
Chr4B	224497627	224497659	ATVSVEQACGR	81	+
Chr4B	291546225	291546284	SPPVAPFAAGEMEPPPVACR	93	+
Chr4B	375088949	375088984	ENVTSEALEAAR	85	+
Chr4B	378707288	378707344	KMQTVQVDSLLESLTITLM	87	-
Chr4B	379934027	379934092	RPSEDGDRNGSTSQPAAAVTGK	151	+
Chr4B	393834236	393834271	KLLGFLVDTALT	85	-
Chr4B	395045921	395045980	KTSFLNLSTLIGGNPGLGYE	139	-
Chr4B	399893437	399893469	RGHYYPGVSVL	85	-
Chr4B	406223500	406223535	RLLGGKGRGDSV	79	-
Chr4B	411239962	411240000	RKPLIILAGHVTA	96	-
Chr4B	411248992	411249036	KGGFPLACGMIDQLS	113	-
Chr4B	415528961	415529020	KRESSTVMTGSSKNVSSTDA	86	-
Chr4B	430802811	430802867	SAYIQLLDGSVVLLDEGAK	86	+
Chr4B	431284111	431284164	RYNVAPLAVVIQNSLGGG	133	-
Chr4B	437338888	437338923	KVVTGLYAEAVE	83	-
Chr4B	452941734	452941784	HSLSELTHLDSSMNIIR	125	+
Chr4B	462489083	462489124	EMVILGTQYAGEMK	108	+
Chr4B	462493771	462493830	KERRTLESMVGPLPGLNCFS	144	-
Chr4B	467178052	467178111	AEFQEVLSDILLGMAAGLKK	92	+
Chr4B	474428473	474428526	KNLNYVVFAPSLVGTETT	84	-
Chr4B	475043799	475043861	VGGPGEGYDELVAALPGDDCR	98	+
Chr4B	480445085	480445123	ACMHTCLCANSIR	99	+
Chr4B	482186530	482186589	RRSCPFATGASGTRLFIHCS	97	-
Chr4B	482961035	482961100	RGCKAYMDVLASWMVADGVGIG	111	-
Chr4B	492668488	492668538	KEAQASGGWCSMEHRSK	83	+
Chr4B	505504269	505504313	RIAITFSFMDPGIGK	114	-
Chr4B	517194231	517194299	DRTSLLLPGQQQSLITAVADAAK	142	+
Chr4B	518340097	518340144	HDEDPSLVELLFQFGR	119	+
Chr4B	518689717	518689764	ADNIGLENAGQYLQEK	117	+
Chr4B	523182995	523183048	KATNINDGTVMRVTIGAS	83	-
Chr4B	535230056	535230127	NIGIAIFCLATLQVFALFLRPDKK	170	+
Chr4B	541054169	541054252	APGAAMAAVGQPMKRHGVAALPARPATK	124	+
Chr4B	543734974	543735012	YDAHIAGAVTAGR	91	+
Chr4B	545152786	545152824	TLLMMPDYDCGKL	104	+
Chr4B	549501474	549501554	HFRHILNWLRDGAIPTLSESGYHQLLR	134	+
Chr4B	551152775	551152822	KADDYQVPFDELNFQA	122	-
Chr4B	552371655	552371756	SVGTSTLHDQAERISDSLVTRGFICPGEISSAGK	163	+
Chr4B	555022923	555022961	ERETNFDGKQDHK	94	+
Chr4B	561505050	561505109	FSHEFEESHGFGWTYDTDPK	100	+
Chr4B	561853407	561853484	RAVMSRICEPNATLLWPMGVCLKAID	135	-
Chr4B	564988461	564988502	RPKTTDVHLPPGEK	99	-
Chr4B	577454082	577454141	RRGLQTISGPQIVGSVISDF	96	-
Chr4B	582135398	582135460	RCGCYVSQGTYMGEAAVFLEK	164	-
Chr4B	582135608	582135649	RHHTHSKFVSGAGK	98	-
Chr4B	586796296	586796352	EALELFIGGITKVAATSIR	87	+
Chr4B	591664070	591664108	RRYHNYEAGTFEH	101	-
Chr4B	603118528	603118587	RSLDPPPRDPVDRTGSGAGW	91	-
Chr4B	614037756	614037794	VEAFHCPVNYYQR	106	+
Chr4B	617443532	617443573	KAHNLSQLMAILAS	104	-
Chr4B	626939340	626939384	CAEAVASNDVCGASK	108	+
Chr4B	632290195	632290359	AAGLTNGNLAACGLGAIM------------------------VLATGITTWLLDR	100	+
Chr4B	632584646	632584723	YTFDELHWNSAAIQSCLSEMRSLVGK	132	+
Chr4B	633387558	633387626	KPEVVHGPVTEVALNWLVAAAAT	165	-
Chr4B	640484432	640484482	AAATQGSIDVPFSYTQR	82	+
Chr4B	640647545	640647595	VVMLPDYIGLQNLGNSR	131	+
Chr4B	641984134	641984175	YAMYQGYYVLDTFR	107	+
Chr4B	642327299	642327352	RTMSAGIGCMHYFNDVEE	138	-
Chr4B	642499376	642499438	LQLSNNSFGGGVPSELGLLSR	91	+
Chr4B	649821747	649821776	RGGGFTTFSY	77	-
Chr4B	652750673	652750714	KLEGLWNNVASEET	89	-
Chr4B	660681772	660681843	RHLLEAGKHMTGATDIMDDVMVAV	116	-
Chr4B	663731330	663731395	ALSAEVVTGLTWFVSFAVMWTG	102	-
Chr4B	665351284	665351346	RPLLAGGSDERMATLELDAKQ	97	-
Chr4B	665521252	665521293	RNKSAIMSLGFDGL	101	-
Chr4B	668016243	668016320	RAIPRYGDRDHLNYYGATLEAAHSPA	125	-
Chr4B	671657838	671657903	KVLGQMWYDVLCEPEGGARMRA	172	-
Chr4D	460095	460136	EEAIPIPDNSAITK	98	+
Chr4D	1192750	1192785	ADLIPRPPADHK	79	+
Chr4D	1193136	1193168	STVEISLDSIK	80	+
Chr4D	5626480	5626521	AKQFGPTFPELYVK	106	+
Chr4D	7934948	7935013	ELPLGEGVLAMDFTGTLNDQMR	170	+
Chr4D	9546321	9546386	SLCYLQMTEADKALHDANTCIK	108	+
Chr4D	10607531	10607584	RNQAILSVIHDNNWLFLA	87	-
Chr4D	11978086	11978124	VCGDVSTEQLLEK	95	+
Chr4D	15250921	15250953	GGTNPPHIHPR	82	+
Chr4D	16343979	16344032	KGPFVTMEFIGGANILTQ	138	-
Chr4D	16345007	16345066	KLLSDGGVPLLDKILQLPFQ	92	-
Chr4D	16346840	16346905	KGLFDGIGDMITAGFDTLDLVN	101	-
Chr4D	19846116	19846166	KALELVVEASPDAETGQ	109	-
Chr4D	21962339	21962401	TVQFHHEYPWIVSASDDQTIR	106	+
Chr4D	28207167	28207199	MITSFPQVYPR	82	+
Chr4D	29093367	29093438	KGSHLPPPFSFGGDGYAAGPPMNG	183	-
Chr4D	29129265	29129309	RGENLNDPIWGPRGG	118	-
Chr4D	30474968	30475027	KAVAFAEALVSTAELVTGGI	89	-
Chr4D	35773025	35773057	SSSDPGPYMAK	81	+
Chr4D	37049432	37049614	AWHLDGQAAG------------------------------------FTITYANKLTFATVK	119	+
Chr4D	42483475	42483525	AEGGAAKMSDFQTSTHR	83	+
Chr4D	43146235	43146309	RVAAGSGDGEADFARILAQADVLVA	109	-
Chr4D	44176888	44176929	KYGVGMRHRQSHVA	109	-
Chr4D	45298668	45298742	TVLSSIRPNNVRPAPALTKGKTVEK	115	+
Chr4D	48079276	48079341	RFWLDDDFAAATLSVQPFSTAS	103	-
Chr4D	49234737	49234814	TAIDIHVKEAPGDVLIFMTGKDDIDK	96	+
Chr4D	49248527	49248580	LVSIQKPGGGVTSMATIK	83	+
Chr4D	57562825	57562854	FQPDYDAYQR	84	+
Chr4D	62078953	62078985	RRNFIQMEAFS	87	-
Chr4D	69928616	69928693	SANTMSKNKMSCIAEGDVQPLIEMAK	127	+
Chr4D	74781972	74782028	RHLQANLTAVAMEMETGRK	93	-
Chr4D	76447343	76447396	KGEWVMAVVPGSIIYDVL	89	-
Chr4D	97825667	97825699	EYVGSQSAFFK	79	+
Chr4D	109525568	109525621	IAEPDLPAWNALLTAYAR	85	+
Chr4D	111880218	111880301	KVYISSEDGIISWPDINSPTYPGGAEFG	134	-
Chr4D	116387492	116387554	KTEHFEVVGDWGCAKIGEAYA	104	-
Chr4D	117673057	117673113	GMTPETPGDVRMFTPLCVK	140	+
Chr4D	139081711	139081746	TGASGLTMDEGK	86	+
Chr4D	146378828	146378893	RVQGPVKPRAVPDGVSVLCLMS	104	-
Chr4D	147428544	147428594	REAEAVMFGAIDSLLAK	119	+
Chr4D	281317857	281317898	ARNGSVLGKGSILK	98	+
Chr4D	294670498	294670569	LAVHLMTTPDDMILVHEMTTELKK	115	+
Chr4D	295344132	295344188	FNIVSPGADMSIYFPFTEK	94	+
Chr4D	316723495	316723530	QAEGILNLIETK	80	+
Chr4D	317389996	317390040	RRADWLCGCVSYMHM	81	-
Chr4D	320766707	320766748	KSKSTGEGADRFSD	100	-
Chr4D	324359594	324359671	VVMADGSVRALSEPVSVAELMMDHPR	121	+
Chr4D	325264547	325264582	KSTEAPVAPTIL	81	-
Chr4D	329163371	329163439	RSTTGLDGDIALKVGSPKTVGHK	106	-
Chr4D	354187000	354187062	RGVSTCSIKVVGNTLTNKWTV	157	-
Chr4D	354932589	354932657	RKVPITTNRPILVSMIGPDGMIG	112	-
Chr4D	354932808	354932843	KGNFFDNLLQQI	90	-
Chr4D	370514061	370514129	RNPDAPQKPEISFIPHTSTLPEG	96	-
Chr4D	371120814	371120882	RQMELSEFEALELQIIAPLTKGR	168	+
Chr4D	379715537	379715590	ALSIAKFNTGVPPFSKMK	129	+
Chr4D	380076834	380076878	WQLVAHALPDDLFVK	116	+
Chr4D	380077290	380077322	GYLYNFQYYVK	82	+
Chr4D	392665914	392665985	KGRSAAIEQLVGADMVADSGWHTG	114	-
Chr4D	405681063	405681128	KQDTDPQLGIDFGRGALTGGGA	160	-
Chr4D	417503064	417503105	KLFNALEEQFEEGL	96	-
Chr4D	418214050	418214088	RVGMDLLEVYKGM	92	-
Chr4D	422118992	422119057	YLDLESATVNVTYSVGEVLYSR	103	+
Chr4D	422124345	422124380	MILQLITLIDPK	88	+
Chr4D	428555838	428555879	TADDFIHAGGVDAK	96	+
Chr4D	428778779	428778811	KMENEFTTVTF	87	-
Chr4D	431237385	431237474	KIEEVGFKVAEEDREAFDVCDIMSSIEMEV	140	-
Chr4D	434808576	434808635	KWPIQDGSPAHGENLSRIAS	97	-
Chr4D	435463689	435463742	RPVLIDTADPVDEGSFMS	87	-
Chr4D	439358081	439358113	ALLILHFLTKK	79	+
Chr4D	442070959	442070988	FHPGDEIVFK	80	+
Chr4D	445715329	445715361	RLDPMEFTELA	85	-
Chr4D	450418498	450418566	RCFGGILMNFSRVDPAVGCENMA	116	-
Chr4D	453669805	453669843	KCSDIGDDGCNCF	105	-
Chr4D	459405203	459405238	GLIMSMTDYLPR	95	+
Chr4D	461190124	461190171	RSESVNAFFDGYVNAR	116	+
Chr4D	462933338	462933412	KIGSISMNTSGDFGAASSYMPAAAM	187	-
Chr4D	464579509	464579577	RVVLQGTAGIIGCGDVSFVVRQE	108	-
Chr4D	466502119	466502148	FEFVVMCTGK	82	+
Chr4D	469725379	469725411	YEQMVLEDLVK	88	+
Chr4D	474986176	474986223	KVTTEETPMCTRGIDS	120	-
Chr4D	475104278	475104322	KWLYASVAQVRTARQ	107	-
Chr4D	481029889	481029933	EANVVGEGGYGTVYR	89	+
Chr4D	484526237	484526302	KAQCVCPIWTQALPLKHTECVA	168	-
Chr4D	488689280	488689309	FGCGMYNAGK	80	+
Chr4D	488731245	488731304	RSSGSGYEAGALIITDHGEN	93	-
Chr4D	488745853	488745885	KREAIVHEQPA	80	-
Chr4D	491785655	491785708	AAAGGEEAWTLLGPECAK	82	+
Chr4D	494148598	494148630	MNGNGGSDDDK	84	+
Chr4D	494882321	494882386	KDGTAYSFGTGAPADVFIVNSV	153	-
Chr4D	496696026	496696076	RIGFDRMATWAEAVEDK	83	-
Chr4D	497069986	497070057	RVVSLQIHSLTPTSCSPNWSFSGD	175	-
Chr4D	499682176	499682277	RAPNMSAGSFNGGAITNAGVILGTLMPGYGPVTT	155	-
Chr4D	500571928	500571981	RVNAAEGWILYYLCVYLL	88	-
Chr4D	502167813	502167848	AGQLEEALALIK	82	+
Chr4D	502200273	502200326	KSAVIPNPDTMGVVVEKV	83	-
Chr4D	503618906	503618959	LLLGMMAETAAPTGVQGR	83	+
Chr4D	505914729	505914785	CIIEFISQSLQMLDFEEHK	92	+
Chr4D	509199674	509199724	KLGLNEAMTALLSDAIE	120	-
Chr4D	509273063	509273110	RALVVFDTGEILELIE	111	-
Chr4D	509328910	509328951	PADDAVAGQPGITK	92	-
Chr4D	509924863	509924913	RMDSNSIGLHGGPVSVF	127	-
Chr4D	511658185	511658223	AGGGYLGCLSDDK	91	+
Chr4D	511800328	511800381	RVADPLQSATEGAIASLV	82	-
Chr4D	513084985	513085044	RFPYVAPAPSLPAPPNVAGL	87	-
Chr4D	515096993	515097076	KELWTSALAVALGANEYQHEGQLGLHQD	204	-
Chr4D	515880415	515880480	MCEAVPISSPGVTPSTELEPEK	159	+
Chr4D	517024533	517024565	IQASGSCIDAK	82	+
Chr5A	4079293	4079379	LIDSKYKDGRPTTVEEVAGLIIGLLFAGK	200	+
Chr5A	7659809	7659853	KVNEGVMAAVETVAN	104	-
Chr5A	14533031	14533072	FIDDEGKITCNETR	101	+
Chr5A	14537448	14537516	EQEQCSGERPVMSTVEACMEENK	110	+
Chr5A	21906848	21906889	DGLLPSFFSDVSEK	97	+
Chr5A	37531764	37531802	HTNIATALLGHIK	97	+
Chr5A	37896725	37896790	ELVILSGAHSIGVSHLSSFQDR	164	+
Chr5A	40570029	40570091	ARASLPADRLPEAVPGGMHPR	94	+
Chr5A	52855281	52855346	QIALLLEDGRHKENQLQEEEHK	98	+
Chr5A	61591991	61592023	RFVSEGPWGPW	88	-
Chr5A	70664396	70664431	RTLGDAYVEYGI	91	-
Chr5A	84081570	84081605	EMRNAGGGDVAK	84	+
Chr5A	92655443	92655508	KISPFSSLELSSDDIDGSPENK	98	+
Chr5A	97290622	97290663	VVAGPGDKPMINVQ	105	+
Chr5A	117066692	117066739	TPLVTAPVLALPDFSK	115	+
Chr5A	130429626	130429691	KNIGYINPSSQTSQINEPEGEK	100	-
Chr5A	168255569	168255640	VESEKHIDFSLTSPFGGGPAGRVK	113	+
Chr5A	192447917	192447973	VIAESLSEEEIGGLKELFK	83	+
Chr5A	197021530	197021583	RAIVTGWPDIIISDGYSE	86	-
Chr5A	231620615	231620650	GKPSSASCTVEL	86	+
Chr5A	240522292	240522351	GIKAKNSSSYGNHYVHFNIR	95	+
Chr5A	242370435	242370485	MTNDFAPVADIMLSTEK	82	+
Chr5A	264301742	264301807	RPILENFGEMFANIQPRIATTL	109	-
Chr5A	300318100	300318162	AVTLVAEPFTVENGLLTPTFK	95	+
Chr5A	303868610	303868660	KGIVIEVPHQEQWTDEF	85	-
Chr5A	313463121	313463174	QGEGSGGSAAARDQLFMQ	127	-
Chr5A	319360752	319360817	KSPDGGTEEFLVLLNDSEQLWE	159	-
Chr5A	325890962	325891015	RYFPKLFFYSPSYPGPAM	89	-
Chr5A	329720630	329720674	RLGVVPSPSSAATTM	108	-
Chr5A	331599480	331599512	RNLSDGVFMLR	82	-
Chr5A	359377968	359378024	WFALQATSDIPGNVANVQK	91	+
Chr5A	365403114	365403248	GTPLRPGVPPADVYLFGLLDEEQKSTLPGNFERHWGIFSFDGQAK	339	+
Chr5A	366532613	366532681	SIGVVGANPDTVFEMVLSRDKHK	111	+
Chr5A	369917842	369917874	AITLGADCAPR	82	+
Chr5A	384814183	384814224	AFGDGGTVSACLKK	100	+
Chr5A	390090604	390090663	RDASQVEPLFALFPRVLHLV	95	-
Chr5A	395616565	395616603	SGQSASLCSAISK	85	+
Chr5A	395799442	395799477	KSMVLAFNLDDV	85	-
Chr5A	398906409	398906492	RYMGTLQGVHSFIYQLGDALQFADVNGL	212	-
Chr5A	436440568	436440606	ILEQLNFDGSKIK	93	+
Chr5A	439034881	439034934	AEVKDNHALQLMESELQR	84	+
Chr5A	448411150	448411191	KGEKNAPCLRNFLA	105	-
Chr5A	467463239	467463325	KVLMTPPVKAFNGHDLLYAAVERFGTEGV	217	-
Chr5A	474117764	474117817	AIELLESYKVQAIIGPQK	123	+
Chr5A	475864255	475864320	GAMGSQDFEELGTMSEMEIIKK	161	+
Chr5A	484171028	484171081	KNAPVSPMKTGGLGKSAA	128	-
Chr5A	488305654	488305725	SLSLSPEERHMAALLVERAYIDLR	114	+
Chr5A	504371713	504371745	RKLEEGTFSPL	81	-
Chr5A	525116899	525116940	DGEDSTVVSILLPK	89	+
Chr5A	537779362	537779418	KKEAETNLDAMPEIETGAE	137	-
Chr5A	540572764	540572838	KGEVDQAEHLIVFLLGGAAPTNDPA	119	-
Chr5A	540584047	540584109	KSADMIPVELTKPWLYMNAVQ	104	-
Chr5A	545162524	545162586	RMDSFGSQFESVSNGVAQAAM	99	-
Chr5A	547545709	547545759	KHAHLVTSMTVEDPVLG	127	-
Chr5A	552735950	552735982	SDVVIFATGYK	79	+
Chr5A	553179185	553179253	EIGDEEMLEVNELNSFGPQGKNK	169	+
Chr5A	555128190	555128249	SGAKSDINGSELYVELNLLK	91	+
Chr5A	566520991	566521032	DVAFRTWNRGSITK	102	+
Chr5A	567392606	567392647	AREIDGGGHGTVYK	104	+
Chr5A	572430964	572431041	SGVIVWTTSMTNSMLGFLADLVAKGK	122	+
Chr5A	575899374	575899433	LGGNAMLDDAEHAFDPAYSK	94	+
Chr5A	577607338	577607397	VTFIAMLMAYGHSGMTYEAK	142	+
Chr5A	634540065	634540136	RPTVGPGPSALPTAMPNPTQMEKK	113	-
Chr5A	637734849	637734911	GTSCKAIVIPATGDCLGVTLR	98	+
Chr5A	649929625	649929657	KPVMFQGVPVK	79	-
Chr5A	652325305	652325349	KKVMNIAGGSQTNKH	109	-
Chr5A	667874704	667874739	YGMTGAFDTTLS	87	-
Chr5A	667874785	667874832	KAKFSADLMINSPKID	120	-
Chr5A	669272623	669272661	KFGMTGFFNIANE	89	-
Chr5A	682529080	682529154	LTGVLSNMMFMDPGVMPFDIFTNIK	123	+
Chr5A	685119358	685119423	INEGQHPFSLTNIASILDISNK	103	+
Chr5A	690558014	690558064	EPSSSAMTSSNGNLRPK	122	+
Chr5A	692475329	692475385	NAAPHLLDGESARGAEADR	84	+
Chr5A	699847799	699847843	SPFFYNSGFSVALSK	108	+
Chr5A	700203876	700203950	KFVIMGSDHGAALLNMEPHAALVWF	196	-
Chr5A	710848307	710848360	VSPLHSSDELQHGGVQGR	86	+
Chr5B	1211230	1211271	FTFVDLETATNGFK	104	+
Chr5B	2256670	2256708	MGEAVAAAEDTLK	91	+
Chr5B	6975597	6975632	KVAVPTGDGLAG	83	-
Chr5B	9554664	9554726	MEAYMRAQGVWDAVVAKDHPK	158	+
Chr5B	11820088	11820123	KGGAMAAAEAHQ	83	-
Chr5B	25877870	25877932	KEDVKPSEADAAPLVSSEEVK	89	+
Chr5B	27662074	27662109	KGDFTQTATEIL	85	-
Chr5B	35395378	35395410	TLDMGCTKIRK	84	+
Chr5B	35818322	35818357	EAITIGFLMNTK	86	+
Chr5B	35818403	35818525	VLNDEAFAIMVLMALFTTFITTPIVMAVYKPARPSASVPYK	201	+
Chr5B	35859712	35859768	RAVRFSRWADASDGGGGVA	88	-
Chr5B	46133066	46133137	RLHRPSAAPTTPKPLTLAVRCAAK	105	+
Chr5B	48656254	48656292	KLKIFPMCQKQVQ	102	-
Chr5B	48665892	48665942	TVLDMNVLGNAASGDHK	118	+
Chr5B	51586185	51586259	LLGLSTAAVSGRYLSTAGAVSGRLR	107	+
Chr5B	54878314	54878382	DGSGGFTTVSAAVAAAPTNSQSR	94	+
Chr5B	69853728	69853802	AARPPHLSHFCVHCPGLDFRRTGPK	177	+
Chr5B	73286924	73287004	KLSELSAGPALPENLLEMALLSPSAAY	149	-
Chr5B	75949536	75949610	RLYNHFRGFSDVLMDSSPTEVPIVE	126	-
Chr5B	94024726	94024782	KIWINGGREREGCVDFNDH	96	-
Chr5B	120540696	120540731	GFDAGIAGGYGK	81	+
Chr5B	123020772	123020816	KGVELSGIENDWLVA	108	-
Chr5B	139266194	139266229	NEFDPTAYKTLK	86	+
Chr5B	225948877	225948915	ADLVVCDGAPDVK	91	+
Chr5B	236429776	236429838	SGAIHHVTIGPLAPSTTYHYR	101	+
Chr5B	238064909	238064947	RLGATVGAAAIKR	85	+
Chr5B	268525345	268525377	VQGDESGKPYR	83	+
Chr5B	274743836	274743898	KKPAGCLVEEPGPAFPDFING	102	-
Chr5B	279739488	279739523	NIIEFATKYSSI	88	+
Chr5B	281520892	281520924	KDMMSYDTTAG	82	-
Chr5B	285475081	285475164	RSPLLPGFGGDEKAATAAAATGDECAVL	88	-
Chr5B	317996419	317996472	FYSDGAGGGMSASEVAMR	84	+
Chr5B	348638203	348638250	RIGHWHIAVNETMLLN	82	-
Chr5B	359827231	359827281	RSLTMFDAVMSYAQSMF	136	-
Chr5B	359828239	359828292	RLSPSFDLTVSLDDFAVV	82	-
Chr5B	375222893	375222958	RDAAAGMVLEAVGHDDILQVLG	99	-
Chr5B	376098171	376098287	RSVASQMSTFPVATAGPVPPLVAPQRVAAVLPTGAPPAS	170	-
Chr5B	389511421	389511468	KTIVDGVKIGSDAAPS	98	-
Chr5B	394407444	394407503	KGGLGDFKTSNIARLFNLGS	145	-
Chr5B	396688086	396688139	KFIGLNDWPWSSLFAAGM	87	-
Chr5B	397030335	397030370	KAAFKVTLHGGK	85	+
Chr5B	409129515	409129577	MCGGLPLAIVIMAGYVACNSR	164	+
Chr5B	423064175	423064222	RPDDMGDAEPCIIPWL	84	-
Chr5B	426493607	426493642	RTHSLGQAIILK	89	-
Chr5B	428721138	428721164	YVEWLYQHK	79	+
Chr5B	431766759	431766815	RAEGVSHSGSLAVLDTVTL	129	-
Chr5B	435036813	435036848	RSPAGMRSTHSA	86	-
Chr5B	435566961	435567002	SLDGLVAFLTFFFR	101	+
Chr5B	437553730	437553789	KHQLITQALTTPGVGMFAPK	153	-
Chr5B	445005260	445005301	QAIPRDAWASIFTK	103	+
Chr5B	451674934	451674993	RGALPASQLFAPHIRNVGRS	96	-
Chr5B	453510876	453510938	RFGTPARAPAGGKEETASESG	91	-
Chr5B	465169176	465169232	KHWWTETLYITTNASFGVK	145	-
Chr5B	465172125	465172199	KIMNGLMVFMSLTLFGALVQRPDVM	128	-
Chr5B	494805933	494805962	KNGDFWIEWV	82	-
Chr5B	500889842	500889901	RDLAEPVSNHFNDVVTVAYG	146	-
Chr5B	510686803	510686835	KYVGGFGGEGL	80	-
Chr5B	511078649	511078711	SNYVNKMNVTAKMPIMGGAPK	161	+
Chr5B	514422385	514422420	KIQIVSSTAAGE	86	-
Chr5B	519247027	519247059	EGFLLSGSYDK	81	+
Chr5B	528578552	528578602	ATVAGETPADGAHHDYR	83	+
Chr5B	530194516	530194620	RIRGGDVGTFGFEEQSMRLLEDFVTTGLFALPVEF	262	-
Chr5B	530398903	530398959	RDICDQADHALGLMEESYL	96	-
Chr5B	530628791	530628823	QGFLELMVHMR	85	+
Chr5B	531911681	531911752	NPLSAGGDPVAISKASSTSRYVGK	109	+
Chr5B	536591911	536591946	KMGPLALFSGGC	86	-
Chr5B	545871226	545871276	KAFGEATGTQTGFFLAV	123	-
Chr5B	548912448	548912486	QVKMALEALQAPK	93	+
Chr5B	549794561	549794632	KVIWYSEGTVEDEGYGVVTVGHNL	115	-
Chr5B	550925031	550925099	CVLQNSASISGLILMTQAMMFDK	112	+
Chr5B	554346203	554346241	KLTALLCSTVAPA	91	-
Chr5B	557210796	557210840	KGVTLSLAEHLVAVT	103	-
Chr5B	563034768	563034827	STEALWQAFFANPLEWWDNR	98	+
Chr5B	563701894	563701965	KSLIEMLSIGVLAQFQNTITLIFA	183	-
Chr5B	564314524	564314583	RIAPIIGEVLAKLSYGLFDS	96	-
Chr5B	564315266	564315334	KNEGVTIFPLSTIWQELSAEAGV	113	-
Chr5B	574698721	574698759	THDAAGSEGTPVK	90	+
Chr5B	574926036	574926098	KGLQEMMAPDAYPNEFLGMTF	108	-
Chr5B	575355198	575355233	EGLMNIHMPAYK	91	+
Chr5B	575572039	575572113	KDHQGNSATVSSASTHRTQDVTKSG	111	-
Chr5B	576434028	576434069	KNTEIQRLMRAEGC	110	-
Chr5B	582055078	582055122	KRHWTRAWEALNVQD	121	-
Chr5B	582055258	582055326	KVATSVHTQELSPADKSLGFDAV	165	-
Chr5B	595124107	595124163	QLLGINTGDLKQVIIACGK	138	+
Chr5B	595124335	595124400	EPTSSELMSYMHFLYEMCPSYK	171	+
Chr5B	596102585	596102641	KSLNWAALLTCTVAGMITI	115	-
Chr5B	599106423	599106455	KPPKCFTLEVL	81	-
Chr5B	601622220	601622273	RALAYQEALLSGLKTLLS	124	-
Chr5B	613906502	613906528	KFFQWQWPK	76	-
Chr5B	620834978	620835013	KMNAPLNVCESE	91	-
Chr5B	621463594	621463665	RQLNLFMQGAENVTGDADVLWADQ	114	-
Chr5B	623873064	623873123	RWSPPVVNSFVLTQGDTITV	97	-
Chr5B	625350585	625350626	KGAAVLKKIQTLLI	90	-
Chr5B	626560040	626560078	LRAVVEAQDAAAK	87	+
Chr5B	629565085	629565123	SCYVSFTLAAPPK	96	+
Chr5B	653974233	653974292	KPPFYEFSFATRGNAAAEQI	96	-
Chr5B	656718446	656718484	KGEEALIYFPLEK	97	+
Chr5B	662850896	662850928	GFTANGIRLLR	78	+
Chr5B	663800889	663800972	AWAAPRPAPAEDSDSGSGKKDPPLLLGP	123	+
Chr5B	664832367	664832399	HFLGGGIHRFK	87	+
Chr5B	669619969	669620004	GETQMHLTSTSQ	89	-
Chr5B	679314898	679314939	RIATVEAHATPDTN	94	-
Chr5B	685696926	685696970	GSGNGDSPLLLESLK	102	+
Chr5B	690590757	690590804	KFLYDYEDGGQEWAAA	126	-
Chr5B	701924826	701924921	GLVAAAASTGNYVVPLDAAPSGITRPLVEILR	147	+
Chr5B	702680658	702680726	KNQTWKSSGDNGQQRQGFILPLV	115	-
Chr5B	702680943	702680981	KGMGGFGVISLVA	96	-
Chr5B	702787246	702787308	KMEYDELDKYGEFDLVRLAEF	116	-
Chr5B	702847336	702847404	ALVLQYMPNGNLEMLLHMSRSTR	112	+
Chr5B	705323531	705323578	AEGNFYFVDADHFPNK	125	+
Chr5B	707520180	707520221	KVNEHNYIIQALTT	105	-
Chr5B	709908739	709908792	RGTAVHGAFDKGYPAHNA	134	-
Chr5B	712290205	712290246	ILFGLLSEALGLSR	96	+
Chr5B	712943583	712943654	KHGVVTAVAVYVFLLTATFEAIVA	107	-
Chr5D	3622892	3622924	DYVMERCFTMK	91	+
Chr5D	5856488	5856529	VGGEYSFTTFGGGR	105	+
Chr5D	10879690	10879740	LSGMLPPEIADVWGLVK	84	+
Chr5D	21138607	21138672	AEVMKEELRATIVDSGSVDLPR	103	+
Chr5D	22718144	22718176	KYYDVAIFNAW	86	-
Chr5D	22752830	22752898	RPIGTHSPEGVIAFSNHTTLYAY	168	-
Chr5D	22760618	22760650	KKMEEDPSKFE	83	-
Chr5D	34774946	34775005	KEDVKPAETDAPPAPTVEDK	84	+
Chr5D	35134971	35135003	NVGLTFYPLTR	82	+
Chr5D	41276823	41276906	IPVREAVTLGFLMNTKGLVELIVLNIGR	133	+
Chr5D	46562977	46563036	RPAEELENDPNMSGADELED	88	-
Chr5D	60668909	60668980	AVVALGIPFFPRSPRPMAEMFAAR	109	+
Chr5D	61665224	61665268	RPSISGKNTLQTKVT	106	-
Chr5D	72656317	72656349	KNQSANMEDVE	81	-
Chr5D	73912467	73912523	RACASLGTFSATCDTCDNE	144	-
Chr5D	97390294	97390326	QGSPVLIHAQR	80	+
Chr5D	100996313	100996369	SIYNSVVDEVLSIGEASAR	86	+
Chr5D	101000437	101000472	KADLVQPGPAGK	82	+
Chr5D	104651457	104651492	RPCAAAATAPEM	82	-
Chr5D	110356847	110356900	NSIGSALEKDLDMEEMKK	119	+
Chr5D	113388284	113388340	RRNDGASFTAGSDGDSGSL	83	-
Chr5D	121026200	121026265	RLVPVLEGSLHMSMVRNTGGVL	101	-
Chr5D	126271891	126271920	KSDPSWWFGM	78	-
Chr5D	126575623	126575682	RSPLLSIPAHVLGVGPVTGS	88	-
Chr5D	160697699	160697755	SLAVADIHGGVWLSGAEKR	90	+
Chr5D	165778492	165778554	KQVAGKMGLLADTLILEAGFD	97	-
Chr5D	206916790	206916828	QGIPDLDGGDAPK	96	+
Chr5D	217027780	217027845	EAKEGSNKSTFEAFHNSAVFSK	98	+
Chr5D	220324532	220324582	TPFVVALVHAPWYNSNK	128	+
Chr5D	226915876	226915932	RLETFSLQDIAPDKSDAET	88	-
Chr5D	234668824	234668862	KDNPEEAEPVAAR	90	+
Chr5D	235931651	235931710	GWETALLEYTISMITDTSPK	97	+
Chr5D	235961968	235962027	HAPVFRLTIEPGFGMPLVAK	98	+
Chr5D	245699027	245699095	RCLSFIIANYAANGPDWNGNVLG	114	-
Chr5D	258163828	258163869	MDRVGVRQPTVEVR	100	+
Chr5D	258481979	258482047	MANRTDPLARSIHGTNPQNLVEK	112	+
Chr5D	264194409	264194462	LLMNMARGRDSSTELLLK	82	+
Chr5D	268453052	268453111	FEEGIIGTPQLTDSIVLPEK	94	+
Chr5D	268453238	268453291	SESAGSWLLTTYLDAELR	84	+
Chr5D	272512168	272512224	KLHSQEVTAAFKGLNSAAA	133	-
Chr5D	274904307	274904351	GKPAVLVDKDESLDK	103	+
Chr5D	290565865	290565903	DSTGAGLLSAVIR	88	+
Chr5D	294975185	294975241	ATSLCSSCPFFLYDTRVNR	149	+
Chr5D	302637156	302637206	KAFKDAYWRNFCEHYAA	86	-
Chr5D	302729185	302729232	YDDELAAALQNALETK	115	+
Chr5D	303741619	303741663	KLALNGGKLKQDEAE	106	-
Chr5D	303743206	303743244	KPAAFALPMVEIA	91	-
Chr5D	325545695	325545733	TGAVQAAGTGHAR	85	+
Chr5D	338229414	338229464	KAPKGKDPSAGQESLAR	96	-
Chr5D	340133976	340134014	KVADEPMGAIGYA	90	-
Chr5D	340134951	340135010	KCSCILIHYLNDEFDSDKWK	157	-
Chr5D	349877688	349877756	DNPRPGVIINHPKGGDVYAGVPK	108	+
Chr5D	349877757	349877816	DYTGADVNANNFLAALLGDK	90	+
Chr5D	354394654	354394692	FLKDSGLQIDPDK	97	+
Chr5D	356417443	356417511	NGMQMLRPSSPYHNIVYGSFQER	182	+
Chr5D	356417512	356417544	ATFISHTHTAK	83	+
Chr5D	357703449	357703508	MELKPGMSALVTGGASGIGK	115	+
Chr5D	359067410	359067448	LFDAEDSILGALK	90	+
Chr5D	359172651	359172719	KEDGGETALPPLYLRVAVDPSIT	110	-
Chr5D	365820415	365820450	KVAVEVNGELIG	82	-
Chr5D	370718365	370718442	IDLSKMVKLLDFSPHGQNLQSHNCVK	197	+
Chr5D	371152687	371152752	RASSSNAGISSHNLSEADDDVK	93	+
Chr5D	374734422	374734454	MPLAGHIQVIK	85	+
Chr5D	374752291	374752341	YGMAIDNVIDAVLVDAK	126	+
Chr5D	374934989	374935051	RELRAANFILLTHLNPMAVGV	101	-
Chr5D	375211273	375211305	KPVFITIGEDT	82	-
Chr5D	379037048	379037089	ETTPHLGGAAAGDK	99	+
Chr5D	384746813	384746866	SGLNLDCAEQAPFNPAPK	131	+
Chr5D	386459686	386459718	KGETDYLGNSL	78	-
Chr5D	389914841	389914885	EEDMEALLGMVSQGK	114	+
Chr5D	396399901	396399951	RHPLPGLQHLNGLVPVR	118	-
Chr5D	401299287	401299358	GCLGAILDSSAGGWPAMQAEQLAR	180	+
Chr5D	405915471	405915515	TLLVSPPGFWPAWDK	119	+
Chr5D	406005233	406005310	KPLTCMWAPPLMGTQEHVTSVLPPLM	190	-
Chr5D	408249115	408249192	KAASVAKKAEVTSMGEMGPAGVLDEA	173	-
Chr5D	410364060	410364119	KVFPQLQGTLDACDEPVNIE	97	-
Chr5D	411141754	411141798	EVGGITAKEQANPPK	108	+
Chr5D	411687996	411688031	GYLVGNAGTDDK	84	+
Chr5D	418573800	418573844	VTEGKPTIEEDDLSR	107	+
Chr5D	421851987	421852022	QIISDFSDSPIK	85	+
Chr5D	427220479	427220532	FIFGNLPSDSSIAGTTTK	133	+
Chr5D	435339452	435339487	RAITNFALSELV	85	-
Chr5D	441367070	441367117	RPAGDSLSYTIYMEDD	88	-
Chr5D	446241105	446241161	CPNPTTMSAFDLSGALPAK	137	+
Chr5D	447470655	447470711	KDADGAKPSWIISELMGTF	93	-
Chr5D	449007998	449008063	GLESFVEGESTKPVGKASAEWR	104	+
Chr5D	454531127	454531162	AQPSPDSSGPLK	82	+
Chr5D	455429535	455429573	KEGDGKDAPGGGK	87	+
Chr5D	457040552	457040608	RNSMGTMPLAGTLSDVEQR	92	+
Chr5D	457275375	457275461	QYVRTVVASVQRVAMAIAPSRPGGQLEMK	139	+
Chr5D	459579267	459579326	QELAEISDEFWEEMESRNQR	95	+
Chr5D	461900925	461900975	AEQWDQPVSEYLALAER	82	+
Chr5D	464781084	464781143	LAAATPDNHYHTCSLGLAYS	95	-
Chr5D	467582182	467582232	RGTFVELLMIGYSFMDS	84	-
Chr5D	468593547	468593588	ARNSGANDMGEDMK	95	+
Chr5D	473322962	473323027	TSSDRPGGAAIGFNAAENQQTR	160	+
Chr5D	475125445	475125516	KMAIGDSAGDVVDGKEQLQLAFEL	112	-
Chr5D	475471541	475471582	KEADSSGQVVFRVH	103	-
Chr5D	481534703	481534753	RRVWGTTALVGDLIGIK	103	-
Chr5D	486166466	486166504	KGMASVALGVSCF	95	-
Chr5D	491044654	491044689	QDMIKECGQYTK	89	+
Chr5D	494463347	494463382	KLNQAVQEHVIV	92	-
Chr5D	501163212	501163244	TIVDLFTDEFK	85	+
Chr5D	501469955	501469990	KFMYAPIDEDGL	93	-
Chr5D	501470615	501470662	KVDVGAPAGHIYVAAS	111	-
Chr5D	501585509	501585589	RDIAAGIVEGVPNQVHGQLGIGGVVAG	167	-
Chr5D	506468049	506468105	RRGNCVPSPGALTGNSSAE	85	-
Chr5D	506746592	506746633	RQVHLVECALSCQK	105	+
Chr5D	509057852	509057932	AELYGPMREARPGQCITIKDMQPAVFK	175	+
Chr5D	509358297	509358359	KCFFGHVEGALPVFSMFATVA	159	-
Chr5D	515824928	515824969	DIFTAINLIPEAKK	99	+
Chr5D	528663837	528663914	QAHECHVCGQGFEMGQALGGHMRRHR	131	+
Chr5D	529552366	529552410	IVVSSIIKYFHSAAK	108	+
Chr5D	529832826	529832882	YFIVVDDLWTASVWDIISR	94	+
Chr5D	532151566	532151610	GLTPEEFFFHAMGGR	113	+
Chr5D	532277085	532277135	RVEARGFYWDGVSKWIA	125	-
Chr5D	532963305	532963373	IVVSQVYNEPGHKRMQLPTVPVR	112	+
Chr5D	539223782	539223835	LLDILMAADKFEVLSCMR	86	+
Chr5D	541061905	541061949	AFQNAIFYLNSFADK	105	+
Chr5D	541636812	541636859	LGYDTEHQVPVQVLYR	82	+
Chr5D	542166462	542166500	KNHSGSVFLSRLT	94	-
Chr5D	545543924	545544013	DLGMKARCAVENGGSSYNDVGSLMDELMAR	145	+
Chr5D	546091720	546091764	KLAHGGLSAYSRMLA	108	-
Chr5D	546129120	546129176	LWQYGDVESDEDEQAPGGR	90	+
Chr5D	547042498	547042536	KTTFNEDLLINAS	93	-
Chr5D	549656279	549656308	KNGILMIVIN	80	-
Chr5D	551812257	551812298	RGYYYDEMAKKIQA	88	-
Chr5D	552285432	552285491	EAQQRPSLDSGLRDPLPNKK	93	+
Chr5D	554416929	554416964	RNGFLYIMPRGT	88	-
Chr5D	556688857	556688934	KTQPMPGDPASVVLIGGDMQAAGTIM	124	-
Chr5D	556820802	556820864	IWFPFVDMTDWAEIKTGEKVK	161	+
Chr5D	562456121	562456171	RGGMNSQGALIFVLTPT	83	-
Chr5D	565635322	565635357	ELAYDTEDALDK	83	+
Chr5D	565868738	565868776	AFFIEELEEHMQK	95	+
Chr5D	566888507	566888536	WMLEANNLSK	81	+
Chr5D	567224845	567224877	KPFATSLNVTA	79	-
Chr5D	568878658	568878696	RDGSDDDAAVVGR	82	+
Chr5D	569857084	569857137	RHNVESYHTPLEIRKIII	88	-
Chr6A	118675	118752	KMEALGPKMYPEDEFVDLGVRFMPNA	129	-
Chr6A	1717590	1717649	PQPIDLDSSPPPTHRAAVAA	90	-
Chr6A	1717590	1717631	PQPIDLDSSPPPTH	106	-
Chr6A	6904223	6904264	MSIMQARLAADGAK	101	+
Chr6A	7081741	7081776	KAASDTVLGGIK	82	+
Chr6A	9261387	9261428	APNVLNKTKEFLQR	103	+
Chr6A	10071064	10071102	RPVGLGDVCAVAT	93	-
Chr6A	10381238	10381306	ALATMAIFLLVTLSTAHIASSLR	168	+
Chr6A	13364528	13364740	ADMLHNSKNVIISDKT--------------------------------------------PLYFQHQGHSR	153	+
Chr6A	13786806	13786859	DLLQLSNSELQDVVQFFK	84	+
Chr6A	16016480	16016521	EGFDVSCENNSVYR	105	+
Chr6A	19853927	19853977	KTDRAGCLSWQDDPAEE	133	-
Chr6A	19960958	19961008	KNEHMDLTQSLKKVAVM	83	-
Chr6A	21333123	21333158	DSVLGVGFVVTS	86	-
Chr6A	28316339	28316395	LRDAAGGTLHLEAMSIFDK	139	+
Chr6A	33133985	33134044	TVALDNLLSMNSEEGSQSPR	145	+
Chr6A	35217896	35217940	KDQMSYCYAAVASVK	111	-
Chr6A	38023192	38023227	RGPDESPTFPLL	83	-
Chr6A	38484052	38484177	RLEAMQGFVEMAEKVRGEGCHAAVLTNFTCTDPKFSDTELLG	210	-
Chr6A	41957704	41957739	NFALSYDTNIPR	89	+
Chr6A	44983008	44983043	LLDGLSDQDLGR	82	+
Chr6A	54305698	54305745	ARAAGEPPSPSALMAR	111	+
Chr6A	55962348	55962380	NINTVPGGFFK	85	+
Chr6A	76665115	76665174	KDAESLGLAPVPVAQFPVGA	139	-
Chr6A	79615594	79615626	RNGSVDFVTVK	82	-
Chr6A	79615810	79615887	RNSNLFIADLPRDFLAPPISGEFDNF	124	-
Chr6A	85890584	85890622	IGYGTVSEALAYK	88	+
Chr6A	87887898	87887933	KLMVGNTNSLHD	89	-
Chr6A	92182427	92182477	IGQAGFDGGYVHNGLLK	127	+
Chr6A	92855933	92856004	LDSFWHERLVNGEDPLVVLTAKDK	119	+
Chr6A	101691784	101691825	RTPWDLSSSADDDD	102	-
Chr6A	101796321	101796353	RLLVATVTGDQ	78	-
Chr6A	107390398	107390442	ETQIYVASGQVYGGK	114	+
Chr6A	111784757	111784792	KADLAGVPKSLD	78	-
Chr6A	119401772	119401810	KIQAESLVDGAIR	93	-
Chr6A	124446186	124446248	AAASANGDVEEGEDLVGALLR	89	+
Chr6A	132011098	132011145	LSQDVWEEVEQLAFVK	119	+
Chr6A	134182867	134182908	NFLGTMGANLVGSK	99	+
Chr6A	136147367	136147423	RVVATAGDGIPEMLEYDEA	90	-
Chr6A	136489273	136489332	WAPPGTHFHQFVVPPIIGFR	98	+
Chr6A	147458988	147459074	RLWRLFPRADPFVSYPAPSGFAAYIQGFI	142	-
Chr6A	165083946	165084011	RGPLLCSAERGCAGLISISHRC	104	-
Chr6A	169121901	169121969	TQAGLTATGTPYGGWEGPNVELR	108	+
Chr6A	169122185	169122232	MGTGYLSAFPSEFFDR	122	+
Chr6A	170727146	170727178	AAFEKFSGRLK	80	+
Chr6A	190118542	190118577	CLADNVTETSVK	88	+
Chr6A	191917705	191917773	KNRNMLGSSTCIPTGPSQFMSAN	111	-
Chr6A	203571367	203571423	GDTAVNTIVNLAEEAKLAR	132	+
Chr6A	221396643	221396705	GILGGDNPVGLILMYPMNTAK	161	+
Chr6A	222239794	222239850	KGLNVSSSGSMNALSQEAV	83	-
Chr6A	227258967	227259035	RRLDLPLSSTLHQLWIIHLALEL	108	-
Chr6A	238500644	238500685	ANQLYQNSEFLLAK	105	+
Chr6A	248296255	248296311	KDIGGRSTVEKFLQHLDLD	90	-
Chr6A	262365440	262365496	KALADLLMNYAFIDLRYGK	92	-
Chr6A	274742885	274742971	EKSGEVTYGTGHPEPKPSEMKAADYSDPK	139	+
Chr6A	295095320	295095355	MGQEGMGYSSGK	93	+
Chr6A	346669938	346670000	RCSQTFLSDDRGTIQPGLPPC	104	-
Chr6A	366560842	366560877	AIAGVMPSTAHR	87	+
Chr6A	376441547	376441579	KFGMEELEQLL	80	-
Chr6A	411601597	411601668	KPNLSVLAPIKDFDYVAMLDESFD	115	-
Chr6A	424232215	424232259	YEHLYTMVQEEVEKK	113	+
Chr6A	430494241	430494312	YEASGRAYLLSGLSSHSWQRATTR	114	+
Chr6A	433750899	433750931	KCEESLNADIV	78	-
Chr6A	438082370	438082402	QGTVVDVEVNR	83	+
Chr6A	445885209	445885283	RHYRLLLARSSSPPQTQPNPASVSA	115	-
Chr6A	449625169	449625201	ISCQATTDRPR	82	+
Chr6A	454413629	454413685	KAPVTAADVEGICYQPMLE	96	-
Chr6A	457730182	457730256	RTGGPGTDSVGHLAEGWWLYPPLGV	121	-
Chr6A	458435709	458435759	ATEATLNRFIFPECLWR	86	+
Chr6A	460624728	460624763	GGVEALLVLLQR	81	+
Chr6A	461485876	461485905	RQWYLTLAVG	79	-
Chr6A	465943396	465943479	RSLHSLPYGSLSRLLEPVGHEAAFDAEG	132	-
Chr6A	466649184	466649228	VTGGGEQEGGRRVAK	102	+
Chr6A	469044723	469044764	SHIDEPISYLAPSW	113	-
Chr6A	469434354	469434413	SPDMGEGIDFSIHVATPVEK	146	+
Chr6A	492628393	492628455	GNFTAEEEATVIKLHALLGNK	152	+
Chr6A	502378939	502379025	VLAACSESGVMNQAFCLHGYLINTGFCDK	148	+
Chr6A	520150387	520150452	RNGDLLESTLNQTISSASTITE	99	-
Chr6A	524467710	524467748	KANSPLQPVGAKA	90	-
Chr6A	538928249	538928293	GEIYLAFFNLDSVSR	96	+
Chr6A	546580635	546580706	MAELGPAGWEEVVRVVPSMDAVVK	116	+
Chr6A	546581940	546581990	HEDVENIGYVIPTPVIK	125	+
Chr6A	550232314	550232364	TNVVVATTVLQCLCGAK	124	+
Chr6A	553132584	553132646	MHMLVPMAILFLPSPHPPGHR	101	+
Chr6A	553355076	553355150	KPQLTNGLLQQMQSAFTDDLVSVAV	101	-
Chr6A	556690573	556690641	RARTELPYSYYSGEVGGEQKYEM	113	-
Chr6A	557203926	557203964	GILNVAVEGELWR	93	+
Chr6A	558399451	558399492	KVIEGLLPEPLGEM	101	-
Chr6A	560381629	560381697	RELAAKVEDIVEFGALSLNPPAD	107	-
Chr6A	561839166	561839204	KTGFTPGRSGTFA	95	-
Chr6A	562678149	562678193	KGNLYSRAPEVVTWG	113	-
Chr6A	570722859	570722948	KSVSNTRDGAAGSGLRLHTSGLSNAGDAIA	133	-
Chr6A	574608176	574608241	KGHPKGHPGLMKIAVIIGGLKG	100	-
Chr6A	580757362	580757412	ADYYAHPEHYRPVFHER	83	+
Chr6A	581172794	581172877	RSNGGQQLDPPAVRLSLHIAMATLFLRH	137	-
Chr6A	581627811	581627942	MSGASWNDRGTLRMGNQGMQMLLQSGSPSCCGEELSWSTFNCVE	221	-
Chr6A	582680840	582680899	ALILGIVGCVCFCSSVLAAR	137	+
Chr6A	584725287	584725370	KSHWRGFQSAVFRLDEAQLSFAEVDTLA	134	-
Chr6A	588011614	588011652	ALEDDLFPSTPGK	95	+
Chr6A	590635062	590635100	KKPGDTGVLGAAD	90	-
Chr6A	590666874	590666936	KGTFDEEASAESLLGSLQADL	93	-
Chr6A	590754675	590754716	AAASSDNGVEISTK	88	+
Chr6A	595324697	595324738	KIIDALLPEPLDEM	104	-
Chr6A	597384852	597384914	KSLPNTSFEPISLFEDESVFG	98	-
Chr6A	599719005	599719073	LFIIGFMGGSVTEVNLQAMLARR	110	+
Chr6A	600975661	600975699	RGLVQDTAFNNTA	96	-
Chr6A	603264363	603264428	RGLLEAEQAAYFTSVKELEEDA	102	-
Chr6A	606015736	606015768	FLFRVDAGFLK	79	+
Chr6A	609413455	609413514	GVVVGWRSKGGEGEHTAPAR	95	+
Chr6A	609890596	609890634	GVEVVEFDMLNPR	97	+
Chr6A	611192952	611193002	RNAPVLSQLGDVAVAAL	110	-
Chr6A	611849998	611850075	KTLNLSQLLANVPTVSDLYLEFRSEK	121	+
Chr6A	614096220	614096336	RLARQWEPHAALMLLTWSVALATTEHGGFFFTKCEDVLE	196	-
Chr6A	615120030	615120074	RALISETAQVVAANT	105	-
Chr6A	617468085	617468120	RKNKLEASSAEA	83	-
Chr6B	800561	800602	RLDLSDQFTGETPS	100	-
Chr6B	6027401	6027433	KPMSMNTLPVA	85	-
Chr6B	6029659	6029715	KVLAANMSKMERELSEVDE	86	-
Chr6B	6079563	6079598	KYFATSLPLDLL	83	-
Chr6B	14073426	14073464	KIAIVIRTQEALQ	90	-
Chr6B	15924918	15924974	QGVSPNIVTCNSIISGMCK	138	+
Chr6B	21182423	21182473	LLEDAAGASTSALLLPK	112	+
Chr6B	21865493	21865558	KEADAVDHLVSSVDPKYGEEVM	104	-
Chr6B	23943768	23943860	EENLVFTLEERCCLSETQGAIRHLVIGSNWK	209	+
Chr6B	25253051	25253122	DVKSSNILMDSSFATKVSDFGASR	172	+
Chr6B	29019485	29019523	KADFVLVPPDVEM	91	-
Chr6B	29377366	29377443	LQTLAGFVADENPGFLQLMSHMKELK	126	+
Chr6B	44703072	44703119	KASPLPLAEPTEGLLS	112	-
Chr6B	47674937	47674975	ALGSPQEYAEALK	92	+
Chr6B	49253876	49253932	REDSLSVQMVDFLHIAHFY	97	-
Chr6B	56270603	56270653	KELESKTPGVVSNNMRM	121	-
Chr6B	56271230	56271286	KLMLYTSNWKTCVDLPLFA	144	-
Chr6B	56994671	56994712	KGIGGPGFIPLVNL	104	-
Chr6B	66442531	66442569	RDIRPANVSVDPS	91	-
Chr6B	67345543	67345602	KWLQFSQDKQLLLGPGGGEA	143	-
Chr6B	71693436	71693483	RAAPIEQALGLDMWWR	105	-
Chr6B	72464119	72464172	RVYRALNLDLHKIASTLH	84	-
Chr6B	74392409	74392474	SSLRPDLEKPAYGGFFEFDLEK	120	+
Chr6B	91049582	91049620	AVAALNRFGQNAK	93	+
Chr6B	98032117	98032152	RNAIDITLGACR	90	-
Chr6B	125279235	125279273	KVPLSRVASALAK	84	+
Chr6B	127223895	127223948	FNAYTPDELIKDALSAIK	86	+
Chr6B	135684341	135684376	FAVLKLRDTATK	84	+
Chr6B	138981835	138981873	KTGGLHSTSELVK	92	+
Chr6B	140634288	140634320	QHFDEISPQKK	85	+
Chr6B	146297640	146297702	KETALMVMEATAASLQEEMRK	95	-
Chr6B	153531989	153532048	KSEALEASLSQKDSQIGMLR	90	+
Chr6B	162427721	162427759	KNYVPLEFVKPAT	98	-
Chr6B	162577779	162577823	KLRTPWHLFSSADDD	116	-
Chr6B	162737428	162737466	KSDVTTSRSLQFT	91	-
Chr6B	162737734	162737832	RYPLDDISFNLVTSVQGIGHDCGEDWLLNDHVN	166	-
Chr6B	178560725	178560760	NNGWEPLLEDVK	91	+
Chr6B	189485299	189485334	HPFLWPDHWPVK	102	+
Chr6B	198249834	198249881	KGMSLYVEQIGDPFAR	82	+
Chr6B	200573131	200573166	KEALQGALGTYL	85	-
Chr6B	230317119	230317175	VTIHIYPHNATGSTVQNGK	140	+
Chr6B	233359094	233359144	RLAIPFQLSLHDNSNWQ	84	-
Chr6B	237741120	237741155	KGAVEVLFDILK	83	+
Chr6B	240609656	240609709	LTEVRKNATCPWLRPDGK	141	+
Chr6B	240738042	240738077	NATCGYGVDYLR	92	+
Chr6B	245383720	245383776	LALVMIAVQPLIIVCFYAR	94	+
Chr6B	266375243	266375275	THDDYLAQAYK	86	+
Chr6B	266376622	266376657	ESNQDGPDPERK	88	+
Chr6B	287492438	287492491	KAQPRPAATQSQKPDPKA	132	-
Chr6B	315870482	315870517	KNILPSSFTGGR	88	+
Chr6B	349832857	349832925	RSIPDESINAQNVLGLKPCCISD	110	-
Chr6B	358857236	358857289	FDGSFTLVQVEVALSQYK	86	+
Chr6B	359462462	359462497	PSGGLKPPTMLS	87	-
Chr6B	361233650	361233697	RKGEPGFMYSAYVGAQ	120	-
Chr6B	449052519	449052557	KAADQLSGLSEYK	92	+
Chr6B	473854497	473854541	RAVHLGGTSNTSLTK	107	-
Chr6B	477861038	477861091	RERRGHTTVILFPGALTT	86	-
Chr6B	482329940	482329993	ATVMTMAMQESAMALKPR	82	+
Chr6B	482329940	482329996	ATVMTMAMQESAMALKPRR	87	+
Chr6B	504066439	504066525	RGDLHTLVFQFGCLAETLSITHEVFLDDS	140	-
Chr6B	505281870	505281932	KHMRSECEFEVLGQATRLGFH	108	-
Chr6B	510025805	510025840	RGTGGVALPLLK	79	+
Chr6B	512551297	512551356	RYQAPIPAGARVCLEVVAPA	92	-
Chr6B	529210339	529210371	LDASDSIVEKK	78	+
Chr6B	539146689	539146733	RNNVIIEGSTVALIF	109	-
Chr6B	549035623	549035664	YEIVPFPEPLSFEK	103	+
Chr6B	570719310	570719375	RHGDLLESTLNQTISSASTITE	100	-
Chr6B	572182493	572182546	KAVDVDGNALPKLVYMAR	84	+
Chr6B	574640399	574640434	KIEEVLEDYPTT	84	-
Chr6B	578339372	578339410	KGLSTFFGEEVEQ	92	-
Chr6B	591265450	591265503	IMEDLFNLDELECAFGGR	127	+
Chr6B	594340082	594340132	SGGDQNLFFLDHVTPFK	82	+
Chr6B	597259170	597259241	LAMEILCGQRFIQTQRAPYFQAGK	178	+
Chr6B	603057475	603057534	GFKDLLQIGNQARPNIFDLK	152	+
Chr6B	653814147	653814188	KNKDGDQEGDSDKA	98	-
Chr6B	659315483	659315533	ADYYAHPEYYRPVFHER	82	+
Chr6B	661508625	661508687	ALQPPAAIGPPHADNASGTRR	96	+
Chr6B	661509677	661509730	GATSESINTLPTYKFKTK	133	+
Chr6B	665367882	665367914	ASFPQDPNGLR	84	+
Chr6B	687736862	687736942	VPMPDGSMGGPWDYTNAASFIHYTVSK	136	+
Chr6B	696587297	696587335	GLDSDTGFNTCLR	99	+
Chr6B	701129297	701129350	CEDDDNSMAKPYKFSNRR	108	+
Chr6B	703765542	703765580	SQVPWLVEKYMNK	100	+
Chr6B	719565243	719565284	KECLFNLHLDSVTA	80	-
Chr6B	719731963	719732001	RGYTLLEDVSCNR	97	-
Chr6B	724982120	724982152	EVFYRMGLDDK	86	+
Chr6B	725228552	725228587	KPMSGAAFMLDL	86	-
Chr6B	725532220	725532258	RSISLFARCEFKA	97	-
Chr6D	4225507	4225563	KGQLAAMGSDMGAVGAQVL	129	-
Chr6D	9180142	9180180	AMVACAEGIGIPR	97	+
Chr6D	9274283	9274336	KGNEGEMLEMILNAVADR	95	-
Chr6D	10923642	10923692	AVDGNIILAQTFAEAPR	123	+
Chr6D	12087085	12087123	VIAMWGTCGDVGK	105	+
Chr6D	12133952	12133987	NDLVPAMMEQAR	88	+
Chr6D	17248248	17248289	KEEAPMAFFEASAE	102	-
Chr6D	17248519	17248578	KLDVVPLAVDSSPADDLLAA	84	-
Chr6D	17253216	17253275	KSTVGTAADFGPETTDTGFF	144	-
Chr6D	17876850	17876894	KSLAIAVETDSWRIT	88	-
Chr6D	25729096	25729155	RPISGSINNYALDLYQLHVL	97	-
Chr6D	26822020	26822115	RHNEEALRATGSIFNALWSSPFLDGLNFGTAL	233	-
Chr6D	75685118	75685150	IVHGLDGVPDK	82	+
Chr6D	75709271	75709345	MLQGGVWCMHTSATTQLPHTLPALK	183	+
Chr6D	79062386	79062424	KADLHAFDGGGRA	87	-
Chr6D	81739688	81739750	RNHALVVVSAPSNGLNAPIPH	95	-
Chr6D	81739757	81739834	RNSNLFIADLPRDFLAPPIAGEFDNF	123	-
Chr6D	89050424	89050474	SFRTDLKAMEDEFATIR	82	+
Chr6D	97365667	97365726	KGISSVLAEVGAKVMDFKYS	146	-
Chr6D	97368000	97368059	KGLLPNMVGMTASVTPSSTM	140	-
Chr6D	104107314	104107367	GGKPKPDPSVQHVIDEYR	140	+
Chr6D	115005044	115005103	KEAAPMTGPLQLQASYYIAE	145	-
Chr6D	115147706	115147759	KIAETMALCVVYQMLPLK	88	-
Chr6D	134282191	134282259	KNEYDDMVFTESGRPLKYHGMQF	117	-
Chr6D	142362400	142362438	KGQQCCLGFSPMR	106	-
Chr6D	144054749	144054811	GSGGSCPSWRDRYGIMLGVAR	103	+
Chr6D	150654602	150654649	KHITYYPAWVTTLAEA	127	-
Chr6D	151665891	151665938	NRTDAAYALGWPDRLK	118	+
Chr6D	154701543	154701602	DASCKDPVVHWALPLSAAKK	148	+
Chr6D	156154607	156154645	TLGEFAVSLSPAK	79	+
Chr6D	165337954	165338010	YAQSRCHELESQLLQEMEK	91	+
Chr6D	165761522	165761563	KINGTTLPVEVGGE	101	-
Chr6D	169730796	169730831	KNGGRSAMDEGD	88	-
Chr6D	180057426	180057458	KQPAQRGSLLH	82	-
Chr6D	281806881	281806928	TGIVIDVDEVNDIGDR	113	+
Chr6D	291798721	291798777	KLAEVGAALGESAFDLVFT	125	-
Chr6D	292288489	292288566	DLSGYMSDNIILLLRALQLASSNFAR	121	+
Chr6D	299351642	299351677	QWAAHDIGLTHK	89	+
Chr6D	305522683	305522742	RLNLDNENYQATLIGDLFDT	93	-
Chr6D	310725003	310725050	RAVDLGLVVGMESGSK	112	-
Chr6D	317273898	317273951	RLVKNQLGEEKCGSTVGL	130	-
Chr6D	320559373	320559447	HSERMNSGVMVVEPSETLFKDMMSK	119	+
Chr6D	322561101	322561136	KTGDPGIAVSNE	84	-
Chr6D	324709273	324709323	AGGGVLGRMWRGLFGGR	122	+
Chr6D	326926475	326926516	QALSLFSHFLGDTK	98	+
Chr6D	328748054	328748116	RGPTEAVISVTRTETTKSSPA	93	-
Chr6D	330215356	330215391	SKNQLAACDLPT	86	+
Chr6D	344143564	344143614	KAMSSWNGGIAMTSEGM	127	-
Chr6D	360395724	360395768	ENAVNTQSSDSGHGR	89	+
Chr6D	368019249	368019299	DAVGGLDRDPFVALLAK	114	+
Chr6D	375867188	375867226	RQSIPPNVATYHK	103	+
Chr6D	376720439	376720474	KVMWTLVSATTD	91	-
Chr6D	377350394	377350465	SISPLTPQSFGLGSVGDLSGPAVH	110	-
Chr6D	377353984	377354061	RVARVILETLLVTKGTGPPGQIVLVH	122	-
Chr6D	385317866	385317913	KVAVEMSQGHEGVVTA	119	-
Chr6D	393595206	393595262	KVPSPKPNGSVANGSPGRR	83	+
Chr6D	394244478	394244549	RGYTAATQSILSQADGGLGMLGDT	111	-
Chr6D	403386651	403386689	KEGEHTTLGNALL	93	-
Chr6D	405144080	405144148	RQADANSNGGAQTSAHPKSFNTR	156	-
Chr6D	410759191	410759256	GVYNNGQAEGLTFWAPNINVFR	109	+
Chr6D	410759266	410759316	WGRGQETPGEDPTMTGK	127	+
Chr6D	410761137	410761181	LELGLPGMQESLVNK	106	+
Chr6D	411372085	411372138	RPKNASTGFAELADLFFK	131	-
Chr6D	417368710	417368769	RFSLGQGDLLANSQWNQGWN	97	-
Chr6D	430964134	430964193	KAKCDYFPPAHFCPEMSLVQ	156	-
Chr6D	435946363	435946395	AQLYPNFLLDK	84	+
Chr6D	435948204	435948257	MWPSPMDKPNSAFVPNSR	88	+
Chr6D	442372561	442372593	VPYDDSTLLFK	78	+
Chr6D	442373144	442373200	SFLIGYAEGPEYTEGWLMR	97	+
Chr6D	448508696	448508758	KNSTFVVSFAPYNHDGVSSGA	144	-
Chr6D	449091575	449091631	SSTAGGSPVAGAGFFDYAR	84	+
Chr6D	449091950	449092036	QFPGDVVLGNGETFTGTTLYAGEPLGANK	205	+
Chr6D	449092628	449092720	SALMTTAYNADSSGGVIGDMSTSDASTPFAR	142	+
Chr6D	449104348	449104431	VDVISVSLGDTGLADNFYSDTTAVGAFR	130	+
Chr6D	449105227	449105319	SALMTTASNMDSAGGVIGDMSTGEASTPFTR	143	+
Chr6D	449839801	449839869	VLDALTSAGVSPDGGYYTLSAIK	165	+
Chr6D	452671205	452671240	KGPGADNIITLG	82	-
[truncated: 298 more rows]
