# Supplementary material for: Community Resource: Large-Scale Proteogenomics to Refine Wheat Genome Annotations
Source: Int J Mol Sci. 2024 Aug 7;25(16):8614. doi: 10.3390/ijms25168614 (PMC11354340; doi:10.3390/ijms25168614)
Supplement: Supplementary file 1 [file ijms-25-08614-s001.zip › 05_GRAIN_DEVELOPMENT_Z71_2024-05-20_Apollo.BED]

Chr1A	3342353	3342391	KVDVLTGTLAELS	84	-
Chr1A	5598473	5598505	EGAKAWLQELK	81	+
Chr1A	10602679	10602729	KDLIEFNGTTAIEPDFL	82	-
Chr1A	14472258	14472314	RVVVDEERSLVRGDISILG	84	-
Chr1A	15108526	15108561	TTLARAVYEKIK	86	+
Chr1A	16138388	16138426	RAAPALGLGVTPM	93	-
Chr1A	24593444	24593497	RTVPSGAPLVVIDADPKD	82	-
Chr1A	30502902	30502952	KRQATMQTVNLIALGPM	126	-
Chr1A	30763603	30763641	KKMNTMPSENAER	104	+
Chr1A	30763606	30763641	KMNTMPSENAER	97	+
Chr1A	31925320	31925370	AVANESGVITKEHIAGR	124	+
Chr1A	36343919	36343966	VIFWDLQQPFIDNMYK	81	+
Chr1A	38887209	38887247	KGEIAKAGNYLSK	90	+
Chr1A	38916451	38916501	HGTSKEAAEFFDAMTAK	123	+
Chr1A	39036241	39036294	MPELGCVPNAISYSIVLK	134	+
Chr1A	39781294	39781353	RHKSLSTMLSNYTVIDPILG	98	-
Chr1A	51855413	51855505	EGAVEEADSMFSSMEKSGCAPSSRLVNDVIR	151	+
Chr1A	51898062	51898166	RGMIDEAMLIFTEMLGQGVNPSVVTYSTLIAALCR	174	+
Chr1A	55052970	55053014	KAVDAVVSPPGSPTA	100	-
Chr1A	60130490	60130522	KLLNIAVIQDA	80	-
Chr1A	60658086	60658160	MREAGVEPNVHTYNLLMKALCQNDR	127	+
Chr1A	60662238	60662291	RMFEEIETSLPAGGSILL	85	-
Chr1A	62421354	62421410	RIEHGMQFTARGALFGRIY	96	-
Chr1A	68072125	68072196	TAGFGLTTNIINGGLECNLPADSR	174	+
Chr1A	68197733	68197801	KADVVAAEEKPVVDVVPEYLYWE	100	-
Chr1A	71777790	71777822	KALIQANGGNK	78	-
Chr1A	84835423	84835491	RAAAGPSSNVAANPRASCVPIST	100	-
Chr1A	86322119	86322160	VVIVGNVSVDALVK	100	+
Chr1A	87324561	87324623	SFDVDLPEDIAEAALVAEVHR	97	+
Chr1A	91672976	91673014	GFPTGNAIVEFGK	96	+
Chr1A	92377009	92377053	YLLSMYGNALGDLLK	104	+
Chr1A	95939028	95939087	KIQDHTGGSTANSIAWAAEK	93	-
Chr1A	95941011	95941184	KTNDSTGSAINTLAWAAEFQL--------------------------------QPYDE	152	-
Chr1A	100472490	100472555	KLALAGLDLGMGTAVEASGPRG	97	-
Chr1A	104007478	104007540	QHGEALGNPMWGLAGPHDVPR	105	+
Chr1A	109309184	109309243	RRIEGQAGSLVEIQGMKLMS	146	-
Chr1A	110897000	110897059	RQQILSGIVTNYESVNNAYN	97	-
Chr1A	110973168	110973260	LVAEMLANFSLSLATLKVVNLANPVEMTPKK	140	+
Chr1A	110979842	110979922	RAARPRGLNSYMTILSHVTHDHSQLGL	133	-
Chr1A	116061802	116061867	KGEAGESIALNQKEVLEELESV	95	-
Chr1A	121009285	121009350	HVPAVKCTSLLISSALFILVTR	100	+
Chr1A	134886777	134886836	TNVPVAEMVYGAMGTVELEK	91	+
Chr1A	137609201	137609245	KHISEIALVTEAIYF	108	-
Chr1A	149428121	149428189	KFTETTVIGAAVCKPMSSKCLYM	111	-
Chr1A	173440978	173441031	REMGDMQEQKAGYRLGQE	127	-
Chr1A	191789177	191789233	EDGLASIVDVMTSELPVEK	88	+
Chr1A	240534249	240534290	KCSTLCPAGNVPIV	106	-
Chr1A	257364373	257364429	QIPASMAGVAPAAVVSNGK	84	+
Chr1A	263893843	263893890	AVKKGAPMAEGNVTHR	116	+
Chr1A	266913640	266913693	RLLPHGTAAKEKGQLAAM	83	-
Chr1A	300274707	300274751	RSLADAGGNEVGKKY	108	-
Chr1A	303354348	303354404	KACYANILLNTLHIDHHVY	149	-
Chr1A	311933676	311933717	LDVYVAAAGINPQK	100	+
Chr1A	323508800	323508835	RATAGATIGAGM	81	-
Chr1A	326634620	326634706	FFPHQVSDLELAVALLEKCHTMSSATALR	141	+
Chr1A	329113412	329113474	LGAPPTDDLLLYAIAASVLEK	145	+
Chr1A	335058033	335058086	QPCQKPNVYYMRDSRMDR	93	+
Chr1A	335172294	335172329	KFSLPIDNVSPI	85	-
Chr1A	338023278	338023331	KGWSASIDSVGPAKEPEK	83	+
Chr1A	340127059	340127094	KLGKSNDDALLK	81	+
Chr1A	357139013	357139078	SALLPLGADQYDDSNLEQSKKK	160	+
Chr1A	390555323	390555364	RRFSGAAEVGDRVN	98	-
Chr1A	428780206	428780241	RWPVFSATADPL	91	-
Chr1A	444376451	444376510	WAAWIPRAAVGGVSPEKVLR	96	+
Chr1A	446584271	446584348	QIANNVFTNMGKTIDYKAGTMIEIPR	126	+
Chr1A	457982389	457982442	RQFIESILKMVVHCDGCV	93	-
Chr1A	460247724	460247756	AGVLMKSGAIK	79	+
Chr1A	465628552	465628623	ASLALAMGTGIRQLMTIGSAVGTI	107	-
Chr1A	470488323	470488400	RFAEVAGSFDGAATYGSVMATWSVIT	124	-
Chr1A	485275908	485275949	KGLEEDNRIALLVH	105	-
Chr1A	486796245	486796280	KIGVASMVEFSQ	89	-
Chr1A	495042145	495042180	RHLVSPAPAKMA	89	-
Chr1A	495042232	495042294	RRPASPSEMIFISQSATGTSS	94	-
Chr1A	495450963	495451031	KAALAEAFDAIAHNLYLVTSHQI	105	-
Chr1A	507790753	507790818	KLNAAAYDDSTGVAKSSARGPK	100	-
Chr1A	511829926	511829961	KAQCRLFEPLET	92	-
Chr1A	518472099	518472167	KLVQPPLAKTMQQINLNQSLDSM	107	-
Chr1A	518536497	518536535	RGSTDIIILDSNE	80	-
Chr1A	520710221	520710295	RVTEINHAYVDLGSNALSAVAELDG	115	-
Chr1A	521609063	521609104	YFLVDINYFPGFAK	106	+
Chr1A	535988948	535989007	RAESSTTTPTDSPARPNRAS	84	-
Chr1A	539039583	539039618	KSGETAYVILPG	88	-
Chr1A	547054273	547054308	KAEANAWHVFDD	89	-
Chr1A	547054273	547054311	KAEANAWHVFDDK	96	-
Chr1A	553549074	553549112	KAQVNSLIEMNVM	98	-
Chr1A	556889758	556889823	AHGGLNLFAWGILMPIGAILAR	102	+
Chr1A	557811614	557811670	HQQEPYGATAKASPPVATK	132	+
Chr1A	561035669	561035716	ARGGPSAWNFYGELDR	82	+
Chr1A	563088857	563088886	KYYDLGMGAA	78	-
Chr1A	565889312	565889365	GDPWYSIAFTNNAMLCKK	145	+
Chr1A	573994053	573994088	MASSSSSAGGDK	79	+
Chr1A	577079027	577079080	RCNLEQAQQDVVVMFVDC	89	-
Chr1A	580648331	580648372	YEPAGHSFHAVALK	104	+
Chr1A	580648418	580648480	SVSSDDKSQDFSAGSDNFSSK	86	+
Chr1A	580649726	580649761	WEVISEFIGTGR	93	+
Chr1A	582770539	582770583	ASNSAGECPVMAHMH	114	+
Chr1A	586775957	586776010	KKLQEMQRTHANIADVNA	84	-
Chr1A	586778264	586778320	KLLPVFDSSQPVNVNPAHV	88	-
Chr1A	586782938	586782979	RSFGASELLNMVET	101	-
Chr1A	587194918	587194953	SSLIAAIANHLR	86	+
Chr1A	587208487	587208522	ERLDPALLRPGR	91	+
Chr1A	587211265	587211327	MVVSMEAGEEMADVYEGAEFK	150	+
Chr1A	589093609	589093668	VEESGKVVVIVTTRYEGIAK	142	+
Chr1A	591307820	591307882	KPKGVGKSVLELYYDTNTELE	98	-
Chr1A	595703543	595703581	KGDDDYNYAVLGV	98	-
Chr1A	595713063	595713095	KNGIRPEMAAA	80	-
Chr1B	894730	894771	LFGEDGGVSKQELK	98	+
Chr1B	1515465	1515509	RPQVGLIPEVFTTWT	115	-
Chr1B	4135794	4135835	LLQNASSSWFLPNK	90	+
Chr1B	4966341	4966394	KGYGGRGIIYKDNFDETA	139	-
Chr1B	6304690	6304749	TVAYEANEVFDEFKYEALRR	150	+
Chr1B	6646208	6646294	KNIVDILLGAASNADLAVVPIVGMGGLGK	203	+
Chr1B	10011290	10011328	EIATTGDLGFLNK	90	+
Chr1B	10526613	10526678	DVIPDAHMILKVSLEALPYNLK	146	+
Chr1B	10941801	10941845	RGMSGQLETLQTIFK	111	-
Chr1B	13729704	13729763	CKGLPLAIVTIGGFLANQPK	149	+
Chr1B	13759976	13760011	VVSVVGYGGLGK	83	+
Chr1B	15872979	15873062	HSAVADKLLSIKLGTGTGSMFHTSLEAE	129	-
Chr1B	16930105	16930161	RGGAGSSASGQMCDRFEDV	141	-
Chr1B	16930348	16930392	KAYKYMAIHRTVVAE	115	-
Chr1B	23993631	23993678	KQMLLRRVSVGLSHYS	120	-
Chr1B	30296526	30296567	KVGDLHSGSLEEAA	97	-
Chr1B	31742423	31742506	KVVDILIDQAGDRDLIVLPIVGMGGLGK	168	+
Chr1B	32421416	32421472	KGLGGMGVIPVVTLDSSSA	134	-
Chr1B	40535622	40535681	NINIPPGSLPKVLHSLDMSR	95	+
Chr1B	43204570	43204614	GARLTFEALRGIYQR	110	+
Chr1B	43948201	43948236	EFGEDNMNLAIK	87	+
Chr1B	44175264	44175326	IKEEGVPDRPFSKGLISIDGR	100	+
Chr1B	44222056	44222130	NLLESVAQSIAGTTLLEFPQISAVR	117	+
Chr1B	45450171	45450212	KAVADGGLYVHDAV	101	-
Chr1B	46552946	46553014	TDASMSPPYDVDCRKHGLQVVSK	174	+
Chr1B	48673229	48673261	RLMVVDGPVLD	79	-
Chr1B	55501305	55501385	LMMDGDSAAKRVSPMTLEYAIAESVAR	128	+
Chr1B	66294505	66294555	APLTHFTISASHTRFQK	82	+
Chr1B	71114343	71114399	SVTYNTEVDLNPAGAAGTR	87	+
Chr1B	75308533	75308568	KAAMSHFIEAAE	86	-
Chr1B	75924252	75924308	KLFNEMVESGTVVSISTYR	92	+
Chr1B	86712361	86712396	QDGENDGCKGIK	91	+
Chr1B	91208469	91208498	KHTYVLDNGD	77	-
Chr1B	101229342	101229383	KIQENTASTFAVLA	98	-
Chr1B	101484721	101484786	RWEGAVWELHPRVDAADFEAEE	105	-
Chr1B	112936610	112936660	FYDPQLGEVLIDGVNIK	85	+
Chr1B	113045338	113045406	KLYTKLDKGSAVSQLTIFAENIE	108	-
Chr1B	121661413	121661472	RALYFFDIASRVATAGAALI	88	-
Chr1B	143279290	143279331	KASILTVELVRYAM	100	-
Chr1B	151770000	151770056	KMLSLGLTSLSQGIPYDKD	91	-
Chr1B	154437985	154438023	LTPGNETSETGKR	86	+
Chr1B	154438226	154438276	FV-LDALQDLGGQTSDK	93	+
Chr1B	154449990	154450055	RYFATAKEVEARFFSVFTADGV	102	-
Chr1B	156979653	156979724	EKLCQAIHDMPISCLVIGSRGLGK	118	+
Chr1B	163136275	163136328	KLAETASAVDEFVVWAQG	82	-
Chr1B	164458392	164458448	KAALGSGFDTFHVGDWSLV	91	-
Chr1B	166166109	166166165	RMGSIVEYVTPLDNMMGFL	95	-
Chr1B	176228446	176228487	AGNAAGSETTEGMK	100	+
Chr1B	180109226	180109261	VGGEEAAHVSCA	81	+
Chr1B	189718537	189718590	LAWSRASVMANIISKYLR	86	+
Chr1B	189931592	189931660	ALAEAGLTSESVHFVEVVGSGSR	158	+
Chr1B	191198170	191198199	SMGLKMEQLK	78	+
Chr1B	198949266	198949319	LQDLDVETPIVLDNQYFK	89	+
Chr1B	208442812	208442898	KVEEKVEETSSYAGQANQQEVYWIILDGQ	137	-
Chr1B	208444463	208444504	KLEATSFAPSLAEE	93	-
Chr1B	223126869	223126907	NNPIDQLSLSAGK	90	+
Chr1B	223130700	223130753	GTLMLASVDELAAIQALR	82	+
Chr1B	223131608	223131685	AAGEIGSAAPEEASLVAYLIDAVSGR	113	+
Chr1B	223397237	223397278	MLVYEYMENSNLDK	83	+
Chr1B	246836629	246836673	KNGVLMIVINKDAHG	115	-
Chr1B	246836629	246836658	KNGVLMIVIN	77	-
Chr1B	267905845	267905943	SSILINDLEEDAMSIEINGSSATDVQTAEQLIK	149	+
Chr1B	285162603	285162641	KSAHEEDDGAILI	96	-
Chr1B	286636662	286636703	DQYVFWDSYHPTER	117	+
Chr1B	303484692	303484754	LGGGLRTSSVAVNGEVGLRNR	91	+
Chr1B	305815178	305815240	SFSDIAAETGLTNVYVAQLLR	150	+
Chr1B	306699677	306699718	RLIKQGGLYLNNTK	103	+
Chr1B	308390183	308390236	NADVLGALAEQGINPDYR	132	+
Chr1B	308560260	308560310	LEIDGETMPSTLFQLVK	83	+
Chr1B	309107730	309107768	RKTGLVGLYAPIG	93	-
Chr1B	311512661	311512732	RNVAPHIDIQSDDAEEGGTEKDQE	111	-
Chr1B	311512745	311512789	KEHDSLAVNFDFAEN	108	-
Chr1B	330606580	330606627	KAAAGSSIQTLLTGCR	114	+
Chr1B	333053071	333053109	MTIAMLIESIAAK	89	+
Chr1B	333611379	333611417	INDFSSLLETGAK	84	+
Chr1B	335069387	335069461	RATVSASAPLGVNSWHATIAAQYGQ	115	-
Chr1B	346582704	346582745	KGSGNADHITKKMG	104	-
Chr1B	368712022	368712096	SGADNSWFVFGGSYSGALSAWFRLK	114	+
Chr1B	375673576	375673632	KVAESISLIAPLESYEINV	128	-
Chr1B	375674850	375674894	KLLNFTEDLLGDDLK	106	-
Chr1B	375674850	375674891	KLLNFTEDLLGDDL	98	-
Chr1B	375675417	375675455	RVASGIHLGHEEV	97	-
Chr1B	382679117	382679194	RSSSSEILGAVGAASTQANSPLFLDH	118	-
Chr1B	382681585	382681665	RGEYAMAAVLKPVYGLYGVHDALAPHV	131	-
Chr1B	382682690	382682755	KAAAWALEPTSALSYLVALAGD	151	-
Chr1B	393313972	393314043	RIREARSGITQGLISAAITLAMAS	108	-
Chr1B	394012312	394012374	KQVLEVEQRTSSSITNGQTVA	147	-
Chr1B	394012609	394012647	RMMADGSISNAAE	95	-
Chr1B	394378001	394378072	ALQLRPGGVNAIIQVTDLKDMPKR	117	+
Chr1B	394998293	394998340	KMADWHAGIVPVMYRR	122	+
Chr1B	399520320	399520376	SGLGSDAFVASTVVDMYCK	90	+
Chr1B	407315850	407315885	KIISFVLVDGHK	88	+
Chr1B	412299154	412299201	KALAQEIASVLEAHTG	111	-
Chr1B	413499248	413499304	KNLVEVNDRLIVAGEPRLI	87	-
Chr1B	415575435	415575470	RVMAEMGISLEG	89	-
Chr1B	424609465	424609524	VAEPSDLRAAVWDHAMQLLR	96	+
Chr1B	425127933	425127968	MQMKQKVYELYK	97	+
Chr1B	426261460	426261492	VHRPAWSPFPR	90	+
Chr1B	426266813	426266884	DKKSTNTVVSGPVPTAGEARPPTK	106	+
Chr1B	429847879	429847917	KQFGCHGDDLEGA	99	-
Chr1B	431954828	431954884	DHPEPDDDSSEQETGTFKK	88	+
Chr1B	431955653	431955706	AVFTADSAIYEYLDGGWK	92	+
Chr1B	432562941	432562997	KTVEHSETFLDWDTGVDLT	90	-
Chr1B	435631365	435631421	NLGEPAYSNFLDHTYLGDR	91	+
Chr1B	443857234	443857293	NGALAVAVLTGGEVGRPPRR	87	+
Chr1B	444004053	444004088	AGANFYSHKGQK	87	+
Chr1B	447643373	447643426	KPQQDSLSCGESGASAEN	82	-
Chr1B	448176018	448176074	RSYLHHLIVSPPLDQLLPS	89	-
Chr1B	450029507	450029599	RPAPIALDLLPVIGAAALLPPVIGAAAIAVS	126	-
Chr1B	454692406	454692453	ASTNTSVISSIRKQTK	112	+
Chr1B	458678945	458679007	KLTVSGTTTATITEMFADMSL	94	-
Chr1B	458679221	458679271	KGGIENLKALLTAPSLD	115	-
Chr1B	459789231	459789338	MGSLNEIAVAAGINISSALGFLLAFAILRIQPINDR	165	+
Chr1B	466458378	466458449	RSIGPYLTEGNGAELDISSAEVKE	171	-
Chr1B	466458378	466458443	RSIGPYLTEGNGAELDISSAEV	104	-
Chr1B	467110825	467110860	RAAMLRISVDQV	87	-
Chr1B	467178099	467178152	RYPVRDTEDPSVWEFGST	89	-
Chr1B	477406685	477406759	KNHVNLMSILDTAVREDSMYEVIGL	123	-
Chr1B	477410294	477410335	KPTMRPDSDGDGAE	100	-
Chr1B	479426468	479426518	GNTAREEVPGDGHQSCR	83	+
Chr1B	483119637	483119681	MGRSRVEGLIPFIYK	110	+
Chr1B	488033305	488033355	KSVYNAEVVTAFVPFGN	118	-
Chr1B	490623249	490623305	KPVWWEAPVPHENTLADAG	110	-
Chr1B	492629535	492629582	SAIGLLPPLSSFAVLR	105	+
Chr1B	494955278	494955313	KKVIAAIEELLE	81	-
Chr1B	495263219	495263269	DSIFDKNFSLLGTGDGK	125	+
Chr1B	495263237	495263269	NFSLLGTGDGK	78	+
Chr1B	513351158	513351223	CPRPPRTLRLSSGGTSPVPPGR	95	+
Chr1B	514738851	514738892	KPISWDFIDFNEKI	111	-
Chr1B	516819556	516819588	LDNDPTYFSQR	85	+
Chr1B	524190150	524190209	LEDEALTEESVDQVVTEQVK	87	+
Chr1B	527401462	527401548	KHMGPGMCSFLSPKKPKVGFLFTRLPVVA	225	-
Chr1B	541742363	541742407	KLRKVVVTTGDELGA	103	-
Chr1B	546892971	546893069	RTVIMMYQPPHMATSLLKCPPPPDVKTAFIELS	166	-
Chr1B	549042281	549042316	HAVAATTETKKR	81	+
Chr1B	554698974	554699012	NSAWGSGGANDGR	90	+
Chr1B	562326129	562326206	KMAAENMKLDNMKLDLNMLGLNLHDM	114	-
Chr1B	566689901	566689954	KNLLKQEASPSSVTPMRV	128	-
Chr1B	569055343	569055384	KVPGFIEDVIGLPT	106	-
Chr1B	570334443	570334496	AVSYEAENVIEVADYMGK	83	+
Chr1B	575790008	575790046	EGRGQDGVKEAIK	93	+
Chr1B	577304616	577304672	NMIIVPDMVGSQIAVYNGK	94	+
Chr1B	577343780	577343827	SASEPLDFEALYPLTR	120	+
Chr1B	577344537	577344575	SPVGEPVALDENK	92	+
Chr1B	577999772	577999822	KFLNYTYHALHFHTRCQ	86	-
Chr1B	578006318	578006359	RCIIEGLLLKKHHT	109	-
Chr1B	585129174	585129224	KIGNIDNNDSLLMICGV	127	-
Chr1B	590122520	590122597	KEEGAYIAEASGGQPGQAAMEVLTYL	119	-
Chr1B	590125657	590125710	RNTMGILLVNNLAEVGDI	82	-
Chr1B	590127453	590127512	KIGSNPAAEFIIYTDSSLFG	94	-
Chr1B	598412747	598412797	KTLEETEEDTFTVSPRT	123	-
Chr1B	600546999	600547046	KANPPKGEPTTVAPKQ	114	-
Chr1B	610374485	610374559	RAVAAAASYYKDVGLDVVDAVSSHA	109	-
Chr1B	611700297	611700356	EPGFSESSPVISEPVLVTPR	93	+
Chr1B	611702375	611702434	KFTSTPADSVPDSQLTELEK	93	+
Chr1B	612155524	612155592	TTTMSTPLFCASPSLPWSMSTIK	106	+
Chr1B	617278920	617278955	ADKSLGARNGGR	82	+
Chr1B	617287423	617287482	KGIVIAGDIGANAAITMLPA	87	-
Chr1B	620439152	620439208	SGWQLDAVGMYVAPLRPEK	95	+
Chr1B	620439209	620439250	LYDKVHHLGLMAYR	107	+
Chr1B	645058862	645058891	KYEPTNSFYD	79	-
Chr1B	645061511	645061558	KRPVHMFEAYERDGDI	124	-
Chr1B	646280328	646280372	AADDQDDDTILPGAR	112	+
Chr1B	650477969	650478034	KQAALESQNREITEQLLKETAA	94	-
Chr1B	652714343	652714402	KLQELDEELQLPTPALQPYI	89	-
Chr1B	655779244	655779294	ILDGLLMEYEATSYGPK	82	+
Chr1B	659964771	659964827	VMAGKNEFEVFEADFEHSR	143	+
Chr1B	663071380	663071442	AAIVLITNGSDSDIVDAEFQR	98	+
Chr1B	664488652	664488705	KDGPLQDPFFGELSDLVF	132	-
Chr1B	666006260	666006313	KQVKNANDFVLVPPFVEM	127	-
Chr1B	666278732	666278782	HTVPMKPITKEEVAAMK	120	+
Chr1B	670139274	670139345	KVCCDDSGSALKTPDVESFSVSWA	171	-
Chr1B	677291143	677291202	KGLYRAAVMGGAALLGCAAQ	88	-
Chr1B	678321905	678321937	KRSMLFMPTSA	79	-
Chr1B	688183094	688183159	KLTQVEELSERPQEEGDSVISG	101	-
Chr1B	689880193	689880225	KTFSCMSNDTF	84	-
Chr1B	689897287	689897322	GAVYSLNAFNGK	86	+
Chr1B	694483898	694483945	KGLGMDDCLIGHLKFR	121	-
Chr1B	697664400	697664435	GQESEHSLEALR	85	+
Chr1D	68902	68937	KVMKQNINATTA	84	-
Chr1D	1870182	1870217	RATPAILGEEMA	86	-
Chr1D	2980740	2980811	KTIMSMAAMTPNNAAVGGDILHYE	119	-
Chr1D	4164535	4164600	VLVPVANGSEEMEALNLIDVLR	101	+
Chr1D	6975803	6975859	KAVTPKVPPDKSNEAGILD	88	-
Chr1D	7145281	7145361	KAGPLVVDAPYDFSQWLPLDSSPTDTV	160	-
Chr1D	9206541	9206573	KICFLELLSAK	79	+
Chr1D	10160333	10160401	SGGLTPSNASTPPIAWVGQRPQK	112	+
Chr1D	11458170	11458229	KLIIEKAEKISLGVVEPWST	93	-
Chr1D	12039387	12039467	ADVNGVITDNGLNKMKMVSTPAPVLAR	195	+
Chr1D	16531828	16531881	RLRDLLPSGSAAEELQCR	84	-
Chr1D	20807736	20807795	SAVHEASGLQDTGHILENGK	146	+
Chr1D	20848232	20848288	KLSNLKCVTLVPVVSSHVK	131	+
Chr1D	20884339	20884404	LQSLCNHSSSAIFPALKDLRLK	101	+
Chr1D	21524079	21524144	MPAVMSGGTAGVDGGGRSLDCR	104	+
Chr1D	22806531	22806569	KVLNLQSSARSPQ	90	-
Chr1D	40255390	40255428	FNQMIALGVQPNK	95	+
Chr1D	41688928	41688972	DPTAEPMSLTLPLLR	91	+
Chr1D	44656666	44656728	ATELAQAVADALFSLPATEGR	92	+
Chr1D	44663341	44663373	KLMIGNEDDSV	80	-
Chr1D	47712411	47712443	TRDLGFVDSQK	79	+
Chr1D	51681825	51681932	KILKASAIVLGDTQASNLGSPSLALTISVKIFEVLS	162	-
Chr1D	53140405	53140470	SELGLEPGIEAESVYHVGQVVK	102	+
Chr1D	62739145	62739201	REIDFPVPDLVVGQIYEFG	93	-
Chr1D	72710135	72710179	RLTDQDDIESLRKTE	104	-
Chr1D	80551660	80551719	RQQVLSGIVTNYESVNNAYN	97	-
Chr1D	81254043	81254087	RGGKPRIIFAGAVTA	108	-
Chr1D	83613013	83613051	ITLETLRDFVHLR	97	+
Chr1D	83614354	83614389	LKPGLPLKGDGK	84	+
Chr1D	88369381	88369437	RVVDDDSLNLQTVIESYSL	87	-
Chr1D	96142297	96142341	RDTFVFAQTTDEKLF	72	-
Chr1D	102995939	102996007	RLLIHLMAMPYVGTTGIIYFQEN	117	-
Chr1D	103815413	103815520	RRVEEVMALAASGVSRMTMASFWYPLMAGVLLGAFV	176	-
Chr1D	113044300	113044341	KMYAHMILVKVASI	102	-
Chr1D	118642825	118642863	RSIFSNDMYKRAV	98	-
Chr1D	122369749	122369802	RKEYNERLLSMAAEDEAL	82	-
Chr1D	129444540	129444593	ANGCPNSVGSPFLSPARR	84	+
Chr1D	129444774	129444812	GFLGGGGKKEQSK	92	+
Chr1D	133286398	133286436	AGKVVALHTGDGR	93	+
Chr1D	140046536	140046574	AVTAANSSRDAVK	90	+
Chr1D	146116561	146116650	ATPAVAGMATATPSPMVAWILGRSPAGVRR	136	+
Chr1D	171342698	171342736	RNVMHVVHGIIAV	97	-
Chr1D	196895194	196895250	LDSYLDPSFMSLIKDPDLR	90	+
Chr1D	197677560	197677604	KKESAPSIAGASAAV	93	-
Chr1D	197678566	197678628	RHSTVEDDAVVVDQGGASEQD	152	-
Chr1D	198840885	198840935	ESASVIDQSQFWTDWGK	126	+
Chr1D	199540786	199540839	RGLGTLQGVVSVALAFTE	128	-
Chr1D	199544425	199544481	KIISLDDNMPIDCSKSLLA	85	-
Chr1D	199556355	199556402	KLEDVDTVAPVWLETF	118	-
Chr1D	210790233	210790295	IPNSSLESIVGAGGVNLAEIR	92	+
Chr1D	220319783	220319857	SIVSAVQRVSMAISPSRSGLNAEHK	115	+
Chr1D	221572137	221572172	KNWVHAMEASVG	90	-
Chr1D	227227415	227227456	KNGEYDPDDTPLEF	103	-
Chr1D	230505359	230505430	VNQELLVQTEEMLQKEASEDAQFR	111	+
Chr1D	232115581	232115655	RATVSASGPLGVNSWHATITAQYGQ	117	-
Chr1D	234967683	234967742	DFMFMCAGFQSLCGSSTYAR	96	+
Chr1D	238275706	238275753	KDLVWFQNHGEGLEGI	125	-
Chr1D	245134250	245134288	ALLKVKEDYMVGR	93	+
Chr1D	249259534	249259590	RIISADGIGLEIGEHPPAI	91	-
Chr1D	251995688	251995741	RPGTDVGLESCADLLATL	128	-
Chr1D	253509725	253509763	VMINVFAMGRDAK	84	+
Chr1D	254561261	254561296	KGDMRGQVIAVK	89	+
Chr1D	255776665	255776700	AASAAFQENVGR	84	+
Chr1D	261542138	261542173	KNTEMYALGAAA	82	-
Chr1D	277113201	277113257	LLSRTVEYALFCAGNAPVS	92	-
Chr1D	284937754	284937792	ELMSKPWRPLTRK	99	+
Chr1D	288727502	288727552	SKFVIAREGNVAETLFK	126	+
Chr1D	297888846	297888905	RGLSAFIALGGPTICIDRVA	93	-
Chr1D	299618200	299618265	KSGLSGEAQALLLSIIPVAAQS	95	-
Chr1D	300644207	300644278	EENPEDSIMHSRGSMYQSSSDVSR	113	+
Chr1D	301316461	301316532	KDPYVLDGYQALSSDIVSPDDTVL	109	-
Chr1D	301317879	301317929	KMMVFGIDPSDEWSEYF	86	-
Chr1D	304243092	304243148	KTDLMIAVTNGDTNQANYE	91	-
Chr1D	305915718	305915792	GLSVEIHRSLRDLMHQLPVVEAAIK	119	+
Chr1D	305916552	305916626	SATVRDTSSADGYDNPNELDSGERR	116	+
Chr1D	309590702	309590758	GGLLIAEATGVSDTAQGYK	135	+
Chr1D	309606310	309606345	IDEGSAGIAYAR	89	+
Chr1D	318544889	318544963	TQGLCGQMYLFSGYDYLLGDWFSIR	123	+
Chr1D	323031304	323031363	LEPVYEIAPSVKQVGPGNKR	97	+
Chr1D	336719479	336719508	VISNADCTQR	78	+
Chr1D	340767090	340767158	AAERGELTELVLMVIWNRLDVAR	105	+
Chr1D	341536402	341536446	AVLETILGVQDEELK	102	+
Chr1D	342530336	342530398	GGELTHDETTIISGALDLTEK	92	+
Chr1D	342532089	342532136	VPADMPLYDILNEFQK	83	+
Chr1D	350334140	350334178	ATCTLLFGPQPPK	92	+
Chr1D	351478504	351478554	QYAITVDESSLTDHYPR	131	+
Chr1D	357358983	357359018	KVWEAAAESNVK	89	-
Chr1D	357443772	357443816	NFFIYVQNYDEADPK	96	+
Chr1D	359479728	359479787	NPTNMCSPDVDELIAPFNSK	97	+
Chr1D	368457466	368457534	KALALYPVFLMYVSISFLIIAIN	104	+
Chr1D	378931403	378931480	GLEVPGTKTEVPRQQPYEQQGMTMMR	129	+
Chr1D	381332531	381332563	ASNESLQDSIK	80	+
Chr1D	397356156	397356203	KIWDDGLLVGLESDNV	114	-
Chr1D	400606539	400606595	GSAGSISANGLSMRSPTNR	136	+
Chr1D	403345561	403345599	YVFGGKQMWGYPK	109	+
Chr1D	405170658	405170738	CGPPPMNKAMSANLDDLGYTKEMQFQF	134	+
Chr1D	406066994	406067032	KFHRLEVGAEAAT	93	-
Chr1D	406199836	406199871	IVLPASFTGSPR	89	+
Chr1D	407493217	407493255	KASMMKEQYNQEM	100	-
Chr1D	408683007	408683039	RALEITELDNE	81	-
Chr1D	414666496	414666531	ATLELFAAPVSK	83	+
Chr1D	423602569	423602616	STSEPLDFEALYPLTR	121	+
Chr1D	428988923	428988982	RMHCSIQCPVGQGTASDPSK	101	+
Chr1D	429427661	429427711	AVQEHEKSKGDDGGEAR	118	+
Chr1D	432813068	432813163	REFVSGQLSSYNPFQLTSAQDSAHFSELINND	151	-
Chr1D	435806390	435806425	IADVFNEVENAK	81	+
Chr1D	437068461	437068631	KVDRHILPPSCGKHLYEL-------------------------------GQASELAI	157	-
Chr1D	444590292	444590336	ALYELYKKLSYSIFK	114	+
Chr1D	444871081	444871122	FKPVLLQTLDLLNQ	98	+
Chr1D	449221330	449221410	KRGSASTQNGSYPEDDGNLATAGSSRT	123	-
Chr1D	451715192	451715233	VGISQLSDQELFPK	101	+
Chr1D	452735417	452735458	KNNFPSNTGGSDAA	96	-
Chr1D	454991497	454991544	KIMNDIFELAIVHSAE	81	-
Chr1D	458273254	458273307	IGYVSTGLRDDEIVRGLR	83	+
Chr1D	460473666	460473704	WGDLVDCLSLKTK	90	+
Chr1D	465075025	465075063	RDEEVALSSTLAK	89	+
Chr1D	466957168	466957230	KKFDGMITTSNSAYTSPGASV	97	-
Chr1D	468066696	468066740	KPFAALYAFCMKFEL	119	-
Chr1D	468518587	468518619	RVNAESEGFWM	87	-
Chr1D	472707479	472707517	VSALGGFMLLGRR	94	+
Chr1D	473920990	473921046	RAEGEAPTLDGALLNLLTS	129	-
Chr1D	476311033	476311071	RAPVPGYGVDSFS	84	-
Chr1D	476356036	476356131	KTVYSDGVAALINAGPAAVDPKIFAPYDASPG	149	-
Chr1D	476510026	476510064	APAKIQPELLDIK	79	+
Chr1D	479066696	479066731	KAAPDFETSNAD	87	-
Chr1D	488163116	488163184	KNDGNHNGDQNAGNNEGADGRKA	153	-
Chr1D	488788212	488788304	TICKIHDLMHDIALSVMGKDCLTIVDRPNEK	199	+
Chr1D	489939840	489939890	IVKDDLIHQWISMGFIK	85	+
Chr1D	491215111	491215188	IEHLGETSVASSISYLDNGVVYVGSR	121	+
Chr1D	493434526	493434576	REQIMPVSEATVLYDGY	85	-
Chr1D	495463866	495463934	KVYQSLASSNNHLSPQSEFIQVV	109	-
Chr1D	495463962	495463997	KLLSADSPTDFD	85	-
Chr1D	496064565	496064603	EALQYNGMIDAFR	85	+
Chr2A	1752212	1752289	TRAIIGDDPDYDMSTPAPLAFFVNVR	129	+
Chr2A	4109763	4109795	KAEKHNRGFAM	81	-
Chr2A	16126150	16126203	RARTVPTDLYGNKVQEED	133	-
Chr2A	17791832	17791894	RAMGFDAIKPKMDADLLVNGA	145	-
Chr2A	18296552	18296611	KPLAGMLEATVAPLEVTLLA	87	-
Chr2A	24758532	24758597	KAFTPGPNRGIETMEPPIKGTL	137	-
Chr2A	32119810	32119926	KIPGCLTMSACEPSAAASPTTINDGAVVGFTTGESVPVI	186	-
Chr2A	34704527	34704559	KNAQAAELITT	78	-
Chr2A	34740786	34740824	TFMQPGGPGDAAR	95	+
Chr2A	37614049	37614114	LSTNDITGGTITLSNIGAIGGK	92	+
Chr2A	40606458	40606520	LAEFGLECSGDRPELTQETLR	100	+
Chr2A	41824379	41824429	KGGFIELLEKDNLESPA	119	-
Chr2A	41824445	41824486	KSFFSFIVDVSDYG	103	-
Chr2A	44280682	44280780	RVYYNSGTTSGVIGNNGDVMEMFQGIVLPVSQI	259	-
Chr2A	46842716	46842787	KSLHETTLEETLASILVANNLEQL	104	-
Chr2A	47963467	47963535	RPVVMDLMSGDHHHELVWEVLLV	113	-
Chr2A	56271467	56271520	RLTALKQLFDDVSTFSPV	85	-
Chr2A	62495190	62495228	MEFSVAEPPAEPK	94	+
Chr2A	63881943	63881984	LAQNTVQGARDMMK	106	+
Chr2A	66720284	66720361	KITKSAEMETGLIALSGSSAVLTQIV	115	-
Chr2A	67901741	67901779	KPYFFGSITQPLR	99	-
Chr2A	76079521	76079565	KLHCSVFPMGDLSAA	110	-
Chr2A	77472586	77472633	RMVLPTPIYNPSVANV	95	-
Chr2A	77478119	77478172	RANIAMVADFDALDLDSL	83	-
Chr2A	79858900	79858947	KGGFIASLDSPVFSQT	115	-
Chr2A	79860140	79860196	RLGDHHPGPGEIPTSSSIS	135	-
Chr2A	84949264	84949326	KWLNQVNESLHTLVAYTVQRS	103	-
Chr2A	118475474	118475530	RFGGAVMFNDKLAMTSIQV	93	-
Chr2A	118967563	118967604	KPEKFGEVSGLGAN	96	-
Chr2A	119153297	119153368	RLRPGANSSSLTTSYGPLMSAARL	106	-
Chr2A	119516674	119516709	KAPKSSTAMAMS	85	-
Chr2A	122850372	122850440	RLHNPLLVADVVYVALPAEESVT	155	-
Chr2A	123114040	123114087	AVVDQADVCIIHDYKK	122	+
Chr2A	126754794	126754850	RYDLVKLMHCCSIGMFEFK	101	-
Chr2A	129844922	129845002	KGQSDDLVRIIEGDESVQAVMAGKATA	161	-
Chr2A	131227769	131227876	FRLVVPDLLFFGGSRTSPTPVDGECSEAHQAEAVAK	174	+
Chr2A	133679192	133679233	QASGGASCTKVLGK	96	+
Chr2A	143175978	143176058	RRAFLRDEMEMEEAEDQHSVSIWNPTD	135	-
Chr2A	145790733	145790768	EGVPMAVKADHR	93	+
Chr2A	146943078	146943134	EKQGAGLHHKIGPQLAFSK	137	+
Chr2A	159668707	159668748	RHVSGWINMHNILL	112	-
Chr2A	162123909	162123971	LSLPGEGAPAASTQVINGGGR	94	+
Chr2A	171362169	171362225	VLREPVTLFGEDDADRLDR	88	+
Chr2A	174971463	174971498	AEVEVTKPRNDR	86	+
Chr2A	176464066	176464137	REVPLPGGHLKECIFGPECIFDPA	188	-
Chr2A	189096669	189096791	GGATASAPEPVEDLAPGPVLVELFSSQGCAASPEADALVAR	181	+
Chr2A	192540757	192540834	KLGQALTRDNPGHTKLWDEVLIDNGL	128	-
Chr2A	198988261	198988329	KLAMYLVATPYVGTAGIMYFQEN	114	-
Chr2A	203816386	203816439	RIIGKLVTHQSALAQVAA	131	-
Chr2A	203817115	203817168	KDEASAGAIRCKLYYFLF	134	-
Chr2A	235805950	235805985	RGIATLSIPHTR	89	+
Chr2A	262857952	262858017	RLVLELLDETAHVSTGESDGAI	100	-
Chr2A	283389286	283389321	RAFSTAVEVPLS	82	-
Chr2A	283406047	283406100	RDANYDMDQMMEETIEYN	85	-
Chr2A	352328015	352328047	QLEDTYNLVVK	80	+
Chr2A	369116523	369116573	RTWGYPLVASDAVDLYM	85	-
Chr2A	387787637	387787711	HVSNLRAAARSTSDVKPEEFAVLVR	115	+
Chr2A	387788075	387788128	KVDTMEYCNGEIKELLPK	138	+
Chr2A	389623447	389623491	APELAASKKPSPSFK	106	+
Chr2A	404853476	404853532	RQAMKELHHMLQLYEDVAI	92	-
Chr2A	417523531	417523596	DIEALGDKPAFISHIGDISYAR	164	+
Chr2A	442341312	442341344	EITDMTVSKFK	86	+
Chr2A	442765326	442765388	HDGSNGGWVMDGLIARPLPVR	103	+
Chr2A	452143964	452144014	ATLPGGSAVTNLDTVIR	119	+
Chr2A	455533451	455533486	STPLIPNMYVHR	96	+
Chr2A	472376530	472376607	KGRFDEMNFNKVLASPDPVPFEGVDS	190	-
Chr2A	478157353	478157427	KINMSNGYGNDGDGIVPVSVAETIL	117	-
Chr2A	480092863	480092910	VGRYQITETVNIFSHK	122	+
Chr2A	490307743	490307781	KKIDEIGGLYDYI	94	-
Chr2A	494439724	494439771	ALADLHNLLGRSDPNK	113	+
Chr2A	501196637	501196690	KFIPVSSIENQIITLAVD	83	-
Chr2A	505557753	505557833	GRLLALGIGLVVSDAMKNMISQQGYDK	128	+
Chr2A	507331818	507331850	KFDVAPQSPHA	82	-
Chr2A	511841126	511841167	GDINYEVQNIAFPK	107	+
Chr2A	511841126	511841173	GDINYEVQNIAFPKNK	122	+
Chr2A	514222767	514222808	TAAAHTSLIGGYAK	98	+
Chr2A	515328570	515328641	ACSPPTKQMRPETKEEHTVDDDHK	119	+
Chr2A	519709577	519709621	DTSAADLESGALTLK	99	+
Chr2A	519716893	519716955	NAAQNYLLDSGIHWGAAPVVK	102	+
Chr2A	520002049	520002120	AGMVPISDTDVYWFLVNNTIPAEK	183	+
Chr2A	526580334	526580387	RYGELFQSLQSAQDGEEL	84	-
Chr2A	532782060	532782116	SYDVASQSKFKTQLVNFDK	140	+
Chr2A	533824601	533824636	KVDGMKSAPANK	88	-
Chr2A	539597415	539597468	CNASTPADDMESGRGGAR	126	+
Chr2A	541375827	541375892	KPFVVLDGAAIEVFGEEGDPYV	102	-
Chr2A	547023641	547023685	LDLVFADAPFPAEGK	109	+
Chr2A	559317963	559318013	RGGYHQPSFTMNDYITR	89	-
Chr2A	560216546	560216596	MTNWGATIMSILVPDSK	119	+
Chr2A	566322129	566322161	FNLNHTVGDIR	84	+
Chr2A	571259533	571259586	RYAVLPNPTGSALDFFAH	87	-
Chr2A	582970711	582970749	KVVPEVVAESWTR	93	+
Chr2A	583985828	583985872	DVKEIDAAKMDHLGR	113	+
Chr2A	586108818	586108859	KGSSNIRTPLEEYA	102	-
Chr2A	587372197	587372256	SVPSKWEDAEKWLTQSSDHR	100	+
Chr2A	588294513	588294572	RAFATLAQQVVLIGNNVNEQ	93	-
Chr2A	589427037	589427072	KMEQFLLFAKDV	87	-
Chr2A	591511519	591511593	KAASQGILGGALKTLAHQYELEQEL	173	-
Chr2A	598732313	598732360	RFTSLIPRHNVFSWCY	130	-
Chr2A	601231540	601231593	GASFVDPLVKLLEHLYTK	133	+
Chr2A	601887446	601887478	RALDLVSDIQA	79	-
Chr2A	604624751	604624843	KPKDVAPTGDAPKSTDDAPTSDLPKSTDDSA	130	-
Chr2A	604626070	604626126	KSYENLPTGQLLEAFVPKL	90	-
Chr2A	604627814	604627849	KVGPHPHNLLDE	84	-
Chr2A	605414662	605414694	LHSLPFHPSQR	82	+
Chr2A	606502316	606502387	GGGVPPPASLPSFQEIKDTLGFNR	143	+
Chr2A	609002449	609002604	KVSNCTGQGPT---------------------------------TLDISQSK	96	+
Chr2A	610471599	610471664	KDFLIDLSCSLDQGSMGLILLS	101	-
Chr2A	610472130	610472168	KTSMDSSLAVGVT	91	-
Chr2A	614492052	614492084	KPKGSDDVSVM	78	-
Chr2A	619029111	619029146	LGPSNVCTKEHR	92	+
Chr2A	640657262	640657330	KADLGGGHLVSAAVAPDKLLNSL	101	-
Chr2A	640657897	640657944	KVATADLYEGINEELF	112	-
Chr2A	641765027	641765089	AGYHTKVVPLIDENVLVTTSR	101	+
Chr2A	643940470	643940505	RAIEEIFAAEEH	85	-
Chr2A	645305540	645305596	RMSSLKSTMESVECSSEES	84	-
Chr2A	648989818	648989874	MPMVLDSTPLVNSPTAAAK	87	+
Chr2A	651594025	651594084	RHIAPLKGHMEALENQMAWT	101	-
Chr2A	651594043	651594153	KGHMEALENQMAWTRLFDEAIQREVLIDLMWHLNDAQ	184	-
Chr2A	659173960	659174004	KIVQGQYLASLEKSR	109	-
Chr2A	663353096	663353131	KAIETAYELPGQ	86	-
Chr2A	669334023	669334091	EEKLSPHSVLDPSLANSTSPSHK	100	+
Chr2A	669610616	669610696	NVGEVPSVYYAAIDMPSSAVSMDVFPR	129	+
Chr2A	670186120	670186188	KELHLIQEMLSHSEPTEEANWIT	111	-
Chr2A	671577765	671577800	VSQEFLDYASKR	89	+
Chr2A	672052821	672052871	GGDILPTFGNGAGFPWK	123	+
Chr2A	672064172	672064219	STVVAPGYVPTEADER	113	+
Chr2A	676038056	676038091	LQKEVQELRALK	85	+
Chr2A	676692220	676692285	AGIGGPLVTLDGDVIGMNFYDK	157	+
Chr2A	676894807	676894875	RKNTAGATQSAPGSPPPAWLEAG	103	-
Chr2A	681771196	681771234	EKDQPLKHESAGR	92	+
Chr2A	683443544	683443591	RGAVPYYADLWPFMPD	83	-
Chr2A	688479394	688479447	KIRLMVSLLDDDGTTAAT	82	-
Chr2A	689526122	689526178	ADWVLPEDNLIMLGIVGIK	92	+
Chr2A	690379645	690379680	ARGGGRLDDDVK	84	+
Chr2A	690423678	690423722	NGDFEQGPYIFPGTR	118	+
Chr2A	694486450	694486512	AKFGDVDMDFVLGIGGYDLDR	97	+
Chr2A	696393614	696393673	RPMGKADENLSLDSSSSFMK	94	+
Chr2A	698011987	698012043	KFPESLSEVTTYALYLLAN	87	-
Chr2A	698012275	698012328	KSIVGELYSIGADKDSYQ	125	-
Chr2A	698689368	698689430	AISRSLSLESVIPSMFSYSSR	118	+
Chr2A	704822278	704822319	KREPASGTGGAAAV	95	-
Chr2A	709297224	709297262	RVRPLAKWLWNSA	95	-
Chr2A	711745052	711745114	LAVAMEGYAKEMVEGQEVVEK	96	+
Chr2A	712931386	712931421	RIEAAYKGWPRT	90	-
Chr2A	716324144	716324185	KYTSPQIYWLNDAY	106	-
Chr2A	716757571	716757618	LRIIGDGSVDDDGKPK	119	+
Chr2A	720056869	720056934	DGEANVAEIDAFLLSVDAEDEK	95	+
Chr2A	720114842	720114919	FVGDMFVQSALMDMYLRCGSVADARR	122	+
Chr2A	728467016	728467090	KDSPTHPVAVSSKVNQQAQSSSRQM	108	-
Chr2A	732069429	732069491	RIDEVLVLGLADLLPVASAAA	90	-
Chr2A	732721103	732721180	RFSASALGIVTAAMAVLLLARRSSEM	116	-
Chr2A	733281093	733281173	VAAIASALADLFGQPSVGANIYFSPPR	125	+
Chr2A	736560570	736560644	RSGLLPSQWPPLSQMYSKALDVPSG	119	-
Chr2A	737363998	737364180	RSHALQGEAQELKDA------------------------------------LDFIQGAVYD	142	-
Chr2A	737525501	737525539	QIEGGGDNADGQK	93	+
Chr2A	738547747	738547812	VDHYIPGVMSVLVPRNTTIPLK	110	+
Chr2A	739460414	739460452	QVETVLEDVQNSK	91	+
Chr2A	748796134	748796166	RMESFDSLTFL	82	-
Chr2A	764972346	764972381	QSPASTFVAPMS	86	-
Chr2A	767306361	767306405	RNACESALRGACMGA	110	-
Chr2A	770619540	770619587	SRLYVTNLPRSMNADK	109	+
Chr2A	774551579	774551641	ADSAQTEVSAAVATVQEIISK	91	+
Chr2A	774551948	774552022	AEEDVSNIMVLAEQAVALEMEAAKR	110	+
Chr2A	775417700	775417759	RHILIPVMRYVPNMRLVLDS	98	-
Chr2A	777590718	777590777	AMAESRGRTVVLSIHQPGAR	95	+
Chr2A	779298138	779298200	KGSGRGMELERGVSSIQGSDM	96	-
Chr2A	781892580	781892615	AANLVGMEGPKK	87	+
Chr2A	781928165	781928215	REQIIADVIGNGTDHCE	132	-
Chr2A	783234662	783234739	RGVVSSSLMDQSPVIFSPLVAHMIKR	112	-
Chr2A	787686642	787686689	VEISHWGNVQVTEHYK	122	+
Chr2B	460347	460406	KLEMGELPVGFHKLMHLTVM	96	-
Chr2B	1103373	1103408	TTIADINYSPRK	87	+
Chr2B	1952197	1952235	KPPTAPVPIALVT	85	-
Chr2B	3235404	3235439	GDVGSLVDQNLR	84	+
Chr2B	5074191	5074265	LYIELLRTFENIEVEMPVNVNYDTA	118	+
Chr2B	7343870	7343914	TAMAIGGSSYQNLAR	111	+
Chr2B	10467508	10467543	QSLLPKIDAFMR	88	+
Chr2B	14933883	14933933	RLSGLGAEVLHELGGAI	98	-
Chr2B	15325089	15325130	RGRPGGAAHSLALT	97	-
Chr2B	19571676	19571735	RLADPNVEIVAHLLPNLSSI	93	-
Chr2B	21990872	21990907	KDGPLPLPGTAK	86	-
Chr2B	27721109	27721159	GVQSAGAAVAWQVDTHK	115	+
Chr2B	28469788	28469853	AVVWLHDLVKGGVAGNSRYTSR	156	+
Chr2B	29762921	29762983	RLLKLSKFGANPITIEGGSSL	96	-
Chr2B	31415574	31415633	RNLDPSHEHDELYTLADNKF	110	-
Chr2B	32931508	32931540	KPAKLYRLQTL	78	-
Chr2B	33661764	33661820	KGVTMPDDFVVLTGFYTGN	94	-
Chr2B	39116491	39116550	DIQDKKGMCGLAMEPSYPTK	101	+
Chr2B	44941403	44941468	EMETERPLVGQCLPLWEDLRGK	167	+
Chr2B	46854306	46854335	KYFYQITDDV	78	-
Chr2B	50974372	50974410	KGIEAPIDGSIQN	90	-
Chr2B	50983260	50983376	RLNTLSGLSPVSGHLSNNSLDLIQLNFMNALSAPILGEL	170	-
Chr2B	52005836	52005892	RWAVFADDDDWETSGTEAG	142	-
Chr2B	54841033	54841095	RGVPATAPHANTRSYPCLNVA	99	-
Chr2B	60159921	60159998	LEPKGLSMLRQSLNNVPIFPVGPLLR	188	+
Chr2B	61874760	61874828	TTKTSVASPFEIVMKEVEGTSAK	103	+
Chr2B	64324262	64324315	KKGGFIELLEKDDLESPA	84	-
Chr2B	65771707	65771742	KHYMNDLVMPTA	93	-
Chr2B	70068378	70068422	VPVHLVDITALSEFR	112	+
Chr2B	78806696	78806737	VGQANVEGTASLLK	95	+
Chr2B	78808475	78808546	VADVMDVSTHHEKENVPSKDVQNK	112	+
Chr2B	83145340	83145372	IYEVDASSGEK	78	+
Chr2B	84453476	84453559	RTSCRILRDSAINLYVECTQMHDVTPLM	139	-
Chr2B	85660022	85660081	SIAEGLDYFVYSSIRWGQVK	101	+
Chr2B	86418934	86418990	VASLEMQNIKLSDELEKLK	85	+
Chr2B	94976071	94976124	KFGTLIDETVSGYIWGIE	124	-
Chr2B	96039444	96039509	KVHPPGNSSWGNALKHSCDIVQ	170	-
Chr2B	103352397	103352444	TNLMLVGDGMWKTVIK	128	+
Chr2B	105024587	105024649	SQAGTPQPHATSGDNVIPPRR	97	+
Chr2B	105926654	105926734	MHDESSSRQKVDDDVEEGAIPSYLLDR	129	+
Chr2B	107538715	107538798	ITENTKSGDGVVVMSMADVPLGFGVAAR	133	+
Chr2B	118392290	118392355	VVETGMNEMGGGTVLEVEDIAR	102	+
Chr2B	119340748	119340783	TAREGAADLLAK	79	+
Chr2B	119434271	119434327	KISAQIDKDELISELPVHL	89	-
Chr2B	126265138	126265188	QDVANHVQMPTHVHHLK	138	+
Chr2B	131020833	131020874	KNPLALKTAAAGSA	94	-
Chr2B	140905342	140905404	KNVEPPNSTTEAANASMAELA	92	-
Chr2B	156876992	156877051	KVAVYVDGRDDTLESPDFEI	96	-
Chr2B	161677649	161677687	RTIDYVLLAGVAG	95	-
Chr2B	162246823	162246864	EVGWVIFDEIHYMK	115	+
Chr2B	162980325	162980357	KNTEEPVLDPV	82	-
Chr2B	164589664	164589708	CLGDELFGVFQFLNM	112	-
Chr2B	169128495	169128539	IAGSDVELNGIRVPK	106	+
Chr2B	174561490	174561564	KVDASDPNPQLQLIALPDPRGSPLL	115	-
Chr2B	174561565	174561654	RQAALHVDAVALLEDAGPLLPDADVAHEAF	133	-
Chr2B	179899602	179899640	MDKFMLYLITAGK	95	+
Chr2B	179899644	179899679	ALENGGLTEEVR	82	+
Chr2B	180778810	180778863	SLYTAGELPFQAMDFSIK	89	+
Chr2B	180779090	180779134	DSPQDTIQALDVVLR	108	+
Chr2B	180782607	180782666	DGVSEGQFAQVLMYEMDAIR	154	+
Chr2B	180782607	180782669	DGVSEGQFAQVLMYEMDAIRK	162	+
Chr2B	180783575	180783634	YYDEPSEGSDSASIVSGGTR	88	+
Chr2B	193917006	193917068	RLSTIKRAIEPDFQLIDSQNE	101	-
Chr2B	198179777	198179848	RASPPPTPSSNDGQDHRHPRTVTG	109	-
Chr2B	199104002	199104043	TVDGDDGDADANER	90	+
Chr2B	203639964	203640002	QGFFAALKEEVVR	96	+
Chr2B	205822603	205822641	KEPGCSWIEVGNK	103	+
Chr2B	207858044	207858079	KGHVYFEIVAKM	88	-
Chr2B	217311730	217311795	SRTSGIPLSSELDDLEEGPMKS	101	+
Chr2B	233332303	233332338	TPKVEPGVSVCK	85	+
Chr2B	234479205	234479261	RLSPVTFMVSPDSMLGSLA	88	-
Chr2B	243484259	243484291	VCAVGASMPTA	79	-
Chr2B	253626353	253626415	RQAGPFGAAVCARCSSANADG	95	-
Chr2B	256056800	256056838	HTLGISREVFEPK	99	+
Chr2B	262525508	262525543	RLPQHDVSLQRA	85	-
Chr2B	262525976	262526038	RGTARVAEQEAGHLGDDQNGV	94	-
Chr2B	264984088	264984138	KVQQEQVSPFRPQSGGE	131	-
Chr2B	266487814	266487876	RLQDQMVLIPPLPPEYEGVWG	158	-
Chr2B	267394695	267394745	KLYQDGNFKMDNMSSFR	83	-
Chr2B	268745298	268745336	ALKGLKAWITGQR	97	+
Chr2B	291519066	291519122	GHDDFLSESGGIMDFEEDR	87	+
Chr2B	293565035	293565094	YDTAISPEASQDDLVNVIWR	97	+
Chr2B	346551809	346551868	KLEGIESFLEQCSLSFVFGM	92	-
Chr2B	384879916	384879972	RTEAIQLFKLKSFENFMSL	92	-
Chr2B	402179817	402179876	TAYSYFFEAFEGFNALDDPK	150	+
Chr2B	402180171	402180227	VEIAHVAEMIELPIEHVEK	88	+
Chr2B	405710771	405710803	KTTDIDAHLPE	83	-
Chr2B	413435548	413435595	RAHVGAGGPCPAMLAY	116	-
Chr2B	420160988	420161023	NGQVPDAKSYRK	88	+
Chr2B	447747849	447747899	VDGYEIPLDIVGQPLEK	81	+
Chr2B	459972766	459972837	RLVQQFGEVAIFGGGGSQDQADFA	111	-
Chr2B	468781899	468781988	KLSDPSAPMYEGCGDFAQGGMAAAHNRMCE	148	-
Chr2B	481513476	481513526	RVMGATSTGCIGMGSLT	124	-
Chr2B	481513689	481513727	KGIEAPIEEIDTR	94	-
Chr2B	481514166	481514207	KGHKQIIFGEGIWR	112	-
Chr2B	482509708	482509737	IGQGMPCAPK	78	+
Chr2B	486329592	486329636	KPAADNGQPSEPPMN	109	-
Chr2B	488144012	488144068	KPKVDEWTALPPSPGTAAK	86	+
Chr2B	489792577	489792651	RPSPKPTSSLTVSSSARLGAEFSGS	104	-
Chr2B	494060639	494060707	RGEVNHVVLQSITGGALPKLAHG	108	-
Chr2B	494060986	494061060	KAFHNLLVEITGAPIMSGGSAGVAA	176	-
Chr2B	501668957	501668992	KAAVVDSVIQEV	87	-
Chr2B	504632049	504632111	RADGTIGMSTVGAARAALTLA	150	-
Chr2B	514230360	514230419	LASNALVSLPDTVGFLSNLK	86	+
Chr2B	514409434	514409487	KSLAYMLSTYTVVTTRIG	126	-
Chr2B	526794003	526794083	KSQAVETRAPGSLAKQLVLIGNTANGL	123	-
Chr2B	527060927	527060980	KTPTPELGEVVTSDMSGR	84	+
Chr2B	535901768	535901815	KVLLEDLIAQEEPTWE	84	-
Chr2B	537699411	537699443	KLFHDHAGVKK	82	+
Chr2B	539461899	539461952	SVFHCFEAETVESHPLVK	88	+
Chr2B	548367984	548368019	MDLQNGLVVAIK	89	+
Chr2B	548367984	548368022	MDLQNGLVVAIKR	95	+
Chr2B	555948255	555948314	NGSSMLEWLRGPTGVVIEPK	99	-
Chr2B	563775414	563775536	KSDRWLTESLPSLGVVMAGSASTATAGNAQLEVMAQGAATR	146	-
Chr2B	583869382	583869441	NYNEMLLRDGNVQTEMILEK	147	+
Chr2B	589491231	589491302	DDMSSENLFSWLGDDVLTKPTYSR	117	+
Chr2B	591554655	591554708	RSYWALLINMTKPDFSSS	89	-
Chr2B	597714877	597714918	KLIGLVKTVDERML	106	-
Chr2B	600611377	600611421	KVKLNVSPGTSFHCR	114	+
Chr2B	602922111	602922194	GLPDLGKLTSADLVALLEYHALPQYAPK	131	+
Chr2B	614221434	614221481	SLLESCSKQYNMTLRR	118	+
Chr2B	632653042	632653101	TVRNNPDGTMDVDMIVAAIR	94	+
Chr2B	633431411	633431467	KLSSHLIFNLIADKTPQDI	88	-
Chr2B	646470874	646470927	RTLGSVGNCSQLVHQTLE	85	-
Chr2B	652376084	652376143	MVAPAGGGSPSRWPSEEELNIVR	130	+
Chr2B	653174256	653174291	ELTGYYHLLPAR	91	+
Chr2B	655300501	655300533	MAAMDVGGAVK	80	+
Chr2B	658644026	658644079	KIGTNVPLPPPNDDVLWL	83	-
Chr2B	660854894	660854947	AYMAMPFASLSPAADHHR	83	+
Chr2B	664816496	664816549	ASLQMASEIYEAIGMHEK	85	+
Chr2B	664937372	664937410	RGDLLTCSLSPLS	87	-
Chr2B	664937696	664937752	KEMELCLLEDVLNRSKLFA	88	-
Chr2B	677345614	677345649	KPASFVLQIGGE	88	-
Chr2B	677439783	677439830	KQYKEKDYPNGFLIND	126	-
Chr2B	677664778	677664828	APMSFYDSTPLGRVLIR	91	+
Chr2B	681950917	681950976	AQNLLFPNAMKEMDGHRANK	95	+
Chr2B	683439811	683439888	REEVPSSRLHQLLVDMTETLSVTCLG	122	-
Chr2B	684100284	684100334	KPTYAMIEAKFMEGRSI	131	-
Chr2B	685315846	685315935	RRLASAPLAVFSALDGFEGGCGPGSPRAPF	135	-
Chr2B	686339191	686339229	FDLSGKSFGAMAK	92	+
Chr2B	689608135	689608176	ASNTWNIVKPLPVR	102	+
Chr2B	696465119	696465184	FILPPHLVLENFAALDLGKMDK	103	+
Chr2B	698998518	698998592	RTLDRPITGNVGPVNNLVLQQLATL	118	-
Chr2B	699037664	699037762	KAFLDEYMVTYDNLEPGDTHRLHSLANLIISKW	167	-
Chr2B	701942425	701942484	ALRVIFLSGVSYNLEDILHK	94	+
Chr2B	703847966	703847998	AATNDPTDALR	80	+
Chr2B	704547855	704547914	KGPINAANGMSIGNFSGALN	123	-
Chr2B	721063901	721063957	KNFESQTILGMDLAYDTYA	142	-
Chr2B	722125926	722125958	IVSGGFDCVVK	78	+
Chr2B	723475951	723475989	KPSTGGQSRPTHV	93	-
Chr2B	724488974	724489030	RLAEHKKMLELIEVAHPDN	141	-
Chr2B	728912643	728912687	EMVHLAIDGIWQVFK	124	+
Chr2B	733022033	733022083	KISVAVQAFRPPVVRLF	124	-
Chr2B	740418509	740418544	KYVVGHGGGGLI	85	-
Chr2B	755528450	755528491	ARNHGNPTITYLDR	108	+
Chr2B	759604521	759604562	RAIWAPSFGWKALA	107	-
Chr2B	759891194	759891253	AIAEQTLTLLHSYASSITFS	91	+
Chr2B	760720291	760720344	NYGFAAGPSWLCSDISIK	137	+
Chr2B	760787272	760787334	KIKSVIEEMNSICLLVSDLLK	150	+
Chr2B	760797922	760797957	KQVVIDDDLFVV	86	-
Chr2B	760798642	760798692	KVVMGGHAAARALISQE	120	-
Chr2B	770973618	770973650	VPDPELRDALR	81	+
Chr2B	771243469	771243501	MFSPNTSENAK	85	+
Chr2B	773190365	773190406	WSTSLPVPSVAAAK	85	+
Chr2B	774031773	774031838	QNFSMFGLDLQVRGAGDDVAVT	105	-
Chr2B	777220273	777220341	GVLVSPVLQPGATTVDAYFPAGR	108	+
Chr2B	780355556	780355588	AGKLDPDKVPK	78	+
Chr2B	787346545	787346625	RQGEVVEVDFNWVMAAVITNMQMFSVD	135	-
Chr2B	795230067	795230111	VGVYYDEADMYAQYK	108	+
Chr2B	797612865	797612921	RIAGVVGGYSWGLVDRVQL	137	-
Chr2B	798177368	798177403	SSELVEPNLVGK	82	+
Chr2B	798179564	798179605	ALPRWLGVDTTSLK	97	+
Chr2B	803558646	803558696	GSGTEQAMGPNTTLQPR	125	+
Chr2B	803844702	803844746	GEIASRNLATVAGKK	103	+
Chr2B	804751971	804752012	DKMEMLLEGYATQV	107	+
Chr2B	805955884	805955916	EIGSGNFGVAK	79	+
Chr2B	805972222	805972281	VLGLVKIGESQYCLSLTPRR	148	+
Chr2B	807633047	807633109	KCIIVGVCSLLVLSLATITVM	96	-
Chr2B	808255362	808255442	DLGGDLVHAPGLPPIPADHLPAFTLDR	125	+
Chr2B	809150013	809150096	KHGLLSSLHGGTQSPWPDGTRLGSVEDK	132	-
Chr2B	810120060	810120098	LMALFSGIIVVWK	92	+
Chr2B	811614027	811614068	QVLGFLNVPLNSKR	86	+
Chr2B	811857895	811857957	EVIQSCNGKEATTDNLDSLQR	154	+
Chr2D	4525855	4525914	ESNIDHKGTHFEFTPFGAGR	150	+
Chr2D	5379656	5379703	DNHAPSESHEINTLSK	113	+
Chr2D	5381510	5381572	ADSLVSDIYDWGASAITIHGR	98	+
Chr2D	5540625	5540657	GHSLADPDELR	79	+
Chr2D	5977604	5977660	VNNTSTPTAKKDILSPLVR	135	+
Chr2D	8855493	8855537	QGSLIAANAYAGVLR	108	+
Chr2D	10336551	10336604	KGRPRVSGLFLDQVSIME	132	-
Chr2D	10547572	10547634	TSAYVPELQILDGADAAAANR	148	+
Chr2D	11549194	11549235	KEGVGQFFENPVGI	103	-
Chr2D	12807377	12807409	KLPAIGEDLLF	79	-
Chr2D	13652870	13652944	RQPNFEVVDGAVVDGQLNQLINLVD	114	-
Chr2D	14477146	14477229	RAPSHPRRISAMAAESNRGELVLFGAAG	131	-
Chr2D	14620709	14620858	SGITTPSA---------------------------VAELVIAGVEEWNNK	132	+
Chr2D	15102756	15102791	KGIAKPLQKTDT	85	-
Chr2D	15103422	15103457	KGHDKASEPFLS	87	-
Chr2D	15103689	15103724	KAVAQFRTTVII	88	-
Chr2D	15321470	15321508	ATDIKSLPDRIGK	90	+
Chr2D	16383632	16383685	ADSPPYGIDYPTHQATGR	139	+
Chr2D	19377398	19377436	KIDTLAGVLDEWK	96	+
Chr2D	20409397	20409447	KPYGSLRIDGEITGSTK	123	-
Chr2D	23748386	23748448	FVGLPFSDEEEDAGVVQDIVK	154	+
Chr2D	29226676	29226738	AITNDDVLGDAVPFDQQDILR	96	+
Chr2D	29235119	29235157	VYVADGGRQAAAK	89	+
Chr2D	30053792	30053872	RKPSNHHLKPHVWMDLSGNAMFDFVIA	204	-
Chr2D	30397492	30397548	RKVQTLMGLLSPTTRHEVT	89	-
Chr2D	30397600	30397662	RTGPLGRVLTIYLKPSWAVPV	104	-
Chr2D	30595302	30595358	RWAVFADDDDWETNGTEAG	143	-
Chr2D	30596232	30596267	KAWGEFTEVFSD	92	-
Chr2D	30596889	30596957	REPSGDDSWGVRFCSKVEDAIGI	115	-
Chr2D	30699281	30699343	RSGGVTQVVDMVEVYFQVDKT	101	-
Chr2D	30699773	30699814	KDNSFPMGPVNFFI	110	-
Chr2D	30700286	30700330	KDNVLATDALLLSFQ	104	-
Chr2D	30701168	30701206	RLIDDMLDIGDGN	95	-
Chr2D	31492325	31492357	KLMENAKKTGM	79	-
Chr2D	31703518	31703562	DRQKDFANEITVQSK	110	+
Chr2D	31802191	31802253	SGNILLDDGFTPKVSDFGTSR	153	+
Chr2D	32320607	32320678	RDGTVSDSDIPKSILVPLMEAVTS	112	-
Chr2D	32325431	32325475	KLAALAQSVYLIITL	99	-
Chr2D	37508241	37508306	EYLEAKDGGAVKDGDAEQNPGK	99	+
Chr2D	38035248	38035307	KALEQALSAFNEAGDQLEAT	85	-
Chr2D	38039660	38039713	KADLVFMPMLIPFTADWI	91	-
Chr2D	38040166	38040234	KDPVGTDPILIMDAFSGDLKLDV	108	-
Chr2D	39488308	39488367	KPPVPEAMSFLPLALNAFTN	145	-
Chr2D	39488790	39488852	KALLDEIVAVDDVSTSSLNSA	91	-
Chr2D	40772097	40772201	LVAISSLLPSAGTFANHTTIIPVRCLPDEALALLR	163	+
Chr2D	45718939	45719001	KVGNESSPLSTAPSPLFWGDI	100	-
Chr2D	46080414	46080497	RLLGLICFVNREAAPEGELQGPSLLADD	133	-
Chr2D	53610323	53610379	RSENSEGTLSSPLFSKHWQ	142	-
Chr2D	53613541	53613576	RLGNGLHVGADF	88	-
Chr2D	63429369	63429419	KIQVGPTNIDVLIMSQQ	82	-
Chr2D	64762507	64762632	SQSPVAAS-----------------------PVVNGEAASPK	95	+
Chr2D	66166635	66166688	KNAMEVYLYEDSFPAMHI	89	-
Chr2D	66527219	66527263	QDVQKWRSNVEAQVK	109	+
Chr2D	68015730	68015765	KAAFEMWVDFAT	89	-
Chr2D	71020341	71020406	RRVENAYNWLLKYQGEEDGYVI	144	-
Chr2D	72396688	72396750	KFVFGGPDGAHRRAHATVWGA	101	-
Chr2D	75727171	75727230	SGVRVNAISPSYIPTPLVMR	97	+
Chr2D	76567005	76567064	RVPDNNEFPLTSRQATPSMI	99	-
Chr2D	77266005	77266064	SSDIATIQRVYHFILHFTAK	153	+
Chr2D	77339021	77339062	EVGTGNPSGDNLGK	99	+
Chr2D	79045289	79045324	KWGMADCAEVLE	97	-
Chr2D	81144897	81144932	RHDLIPFYADFQ	94	-
Chr2D	82064513	82064545	RTEQMTMREFV	84	-
Chr2D	84624005	84624070	KPALVGGQMCKESAYAYYMNVS	171	-
Chr2D	85493036	85493071	AESNCPSPDTLK	89	+
Chr2D	88627963	88627995	RAGDSDYALSW	83	-
Chr2D	90188642	90188677	ATQGTYNNTVPK	91	+
Chr2D	90188909	90188950	GTNGVGEAENLVSK	99	+
Chr2D	90680450	90680518	RTSLDAITAQMAKVKGELEEVYQ	172	-
Chr2D	91042783	91042836	MVVTDAYWREFLPEGATR	92	+
Chr2D	92300403	92300471	IGSGSNIQDNSLVHVAKTNISGK	102	+
Chr2D	95338035	95338097	RVKAVFAPETVVLTARSAQAQ	95	-
Chr2D	99620933	99620977	GFTDGVMIAGEFNGR	116	+
Chr2D	99673024	99673086	AVVAAVMEVSKAPSSSGLANR	89	+
Chr2D	99674147	99674188	ANNTEVFLVSGGFR	102	+
Chr2D	103756795	103756851	KGLLRAIHPNGINKPYLGS	140	-
Chr2D	108475377	108475409	SLATGMFCVAK	82	+
Chr2D	120190608	120190640	KLKKLLDHPGL	79	-
Chr2D	122289538	122289591	SLYTAGELPFQVMDFSIK	90	+
Chr2D	122294293	122294352	YYDEPLEGWDSASIVSGGTR	97	+
Chr2D	125431885	125431944	DGYMISSGHPVNQYIDGAVR	97	+
Chr2D	127669069	127669239	RCPIEEIHVIQ--------------------------GEKGLGNKLHEVMEAPGLPH	115	-
Chr2D	129415767	129415829	REALQPFGESSLSSVLSTLAG	92	-
Chr2D	132736186	132736242	KILTASYTESPPALPLEGS	84	-
Chr2D	132737506	132737589	KNSSVSEIESLGILPSSPSELKGDESND	118	-
Chr2D	133770012	133770116	RNVLHADVLLSYTTANPKVDELSVLHQFVNSAEET	164	-
Chr2D	133770237	133770293	KGFAHLLANYSHIDPTLGF	93	-
Chr2D	134628758	134628823	LVAPTGNEIDGANLDASDEELP	160	+
Chr2D	144849320	144849391	IEDMLEQFADMASAPLGLLVNISK	115	-
Chr2D	146170542	146170598	RFAGASDATSYDTSFSQVV	89	-
Chr2D	152797280	152797315	RDLFDSPIGHPS	90	-
Chr2D	152800091	152800159	KSLDLSFLESAAVSAFPTEAGLS	103	-
Chr2D	155071766	155071822	RILNTNYALANDVDAAPEN	87	-
Chr2D	157851799	157851849	RQASQRLKSEEEIAAQA	116	-
Chr2D	162966920	162966982	KTSTLFAELASALAGDVSVPT	139	-
Chr2D	163304678	163304719	KNAMPAEDWLILSM	103	-
Chr2D	166740250	166740336	DAQAHSSPLAESNGSLARLSGGQQESMST	128	+
Chr2D	167809375	167809407	RGPLRAAIASW	79	-
Chr2D	180137366	180137419	RIGVPLSSYQHAFTLLFD	139	-
Chr2D	180137693	180137734	KYANYLDSTGAADA	95	-
Chr2D	181955837	181955878	LLASVRLQVNLAGA	98	-
Chr2D	183246280	183246351	LGEGGFGPVYMGTLPGGEEVAVKR	137	+
Chr2D	184822825	184822872	KKALMMYSSGELIHEM	121	-
Chr2D	191067416	191067454	ASNVLLDSDCNPK	95	+
Chr2D	200798852	200798893	RTPLQELLWSPMGK	107	-
Chr2D	204588515	204588577	AARIGAVRQQVAVVPAGLPAK	90	+
Chr2D	206655646	206655678	FHDFEMAPSLR	87	+
Chr2D	206655844	206655876	FSQLSEHPTDK	84	+
Chr2D	207757673	207757708	VVETWGEPDASR	88	+
Chr2D	209428447	209428509	LTVGPVHVWELQLVVSGSDVN	97	-
Chr2D	220485106	220485138	AVVRPLWFDLR	81	+
Chr2D	230529074	230529115	KNALIDLLPLLEET	96	-
Chr2D	242042031	242042072	RAPVDNPIDGDVPT	99	-
Chr2D	267234834	267234866	KASIFGLLFVN	78	-
Chr2D	270272236	270272280	RQEMKTLLGTAFASR	108	-
Chr2D	272719058	272719132	VRAELYQGLLDTIQAREQNGDAVGK	184	+
Chr2D	274886586	274886621	KKESELAELQEE	82	-
Chr2D	283305631	283305690	KFPTVGWPNDLQEPEGTVIL	100	-
Chr2D	283306738	283306776	KIVPDAIEGNGLL	95	-
Chr2D	285798215	285798262	VTMTSVLNACAIAADR	114	+
Chr2D	297579396	297579455	SFGWDMHDSFMQHDVQELNR	101	+
Chr2D	299482025	299482063	ATGKEFACKSIAK	94	+
Chr2D	310603817	310603873	KWPVFDGFSPGSPPAPLIE	95	-
Chr2D	310604189	310604332	RSDGASEQGGLSKGAGGFQQESSASMTNWPGSPVPPAPMTIKASDAAV	228	-
Chr2D	315771496	315771564	QQVVEFILQNSGQSNFVPDPSFR	109	+
Chr2D	316722260	316722298	KLNLVFGLMPPTR	94	-
Chr2D	316902213	316902251	RDVAVVFDGEEIA	93	-
Chr2D	322706571	322706657	LPSVVAKLMGLEELPEPSDNKVISPQAPK	136	+
Chr2D	325370133	325370261	KSADHRGEVVITSGDYEGGTLLMVMNVLYVPHRMSALMATGQA	212	-
Chr2D	326562136	326562210	DFAESMVKMGNVGVLTGEQGEIRSK	186	+
Chr2D	327123366	327123446	KSVDHWSAARPEGDKILNPKGDWLVPF	134	-
Chr2D	328742214	328742267	RILTNYTVVDPTIYDDME	88	-
Chr2D	339602504	339602563	HLDHGVLLVGYGSAGYAPLR	136	+
Chr2D	348368979	348369011	KDAPVPMESIF	83	-
Chr2D	351112049	351112141	KTFGIVGAKAASYNAQGANGTLGVVSAINIV	136	-
Chr2D	353266369	353266425	FIEENAHSEPNGKDSDAVR	143	+
Chr2D	353906094	353906150	RTIGPLDVLTIDIVNPSFI	89	-
Chr2D	355122836	355122883	LSQPLMEVLGVEVDTR	117	+
Chr2D	355573025	355573069	ADVLPPIVVLQTLSK	105	+
Chr2D	357273095	357273145	DLSSLDDDSAPKSEVCK	119	+
Chr2D	358468612	358468653	LISEAWSVLSDTSR	98	+
Chr2D	363711839	363711919	KAYEVAASDILVIKGSGDIEGLVAMSV	122	-
Chr2D	363712901	363712951	KVLQFLTSAMTEGDIVL	124	-
Chr2D	373646797	373646910	RAGLDDQIDALVVSAGHQVFLRATGEGIGSAGGTILAV	174	-
Chr2D	379531493	379531561	IGIATDETGGKVGTFALAYAAHK	105	+
Chr2D	380908347	380908385	KAETALAPSQCYA	95	-
Chr2D	381290768	381290812	QMALELLKIYKVNAK	105	+
Chr2D	381897029	381897091	DAGISAMLNELSSTVVFERPK	152	+
Chr2D	382033112	382033150	FALGFFQPGSKSR	96	+
Chr2D	383532260	383532316	RNHDVTDRAAVMGYVRLPW	132	-
Chr2D	384664103	384664156	TDSHELKCGMDEILEAQR	88	+
Chr2D	385829313	385829408	AQVGPPTNPMATALLTDQYQFSMAYAYWKAGK	161	+
Chr2D	387437234	387437269	APTRPRSIPAHR	94	+
Chr2D	388757991	388758047	KFLLDIASSIAEEKPPEVA	87	-
Chr2D	393521929	393521991	KAMGFDALKVDGNPGVLINAG	95	-
Chr2D	406346493	406346531	KNPGTPGEALYIQ	95	-
Chr2D	414953550	414953618	RGEVNHVVLQSITGGALPELVHG	107	-
Chr2D	415104937	415104975	KLRKVAVLTGDTL	90	-
Chr2D	415554210	415554245	YQLSRPYDLSIR	91	+
Chr2D	420751589	420751621	KKVLEALYSGQ	79	-
Chr2D	437222810	437222842	PLSAFSPLLWG	79	-
Chr2D	437223584	437223655	RILEPVDDSLFYEQIIHGSEEKFH	121	-
Chr2D	447398023	447398055	KAGCFHKEGHK	84	+
Chr2D	451381298	451381360	EPSVPLAIQLLDGTSFRPGGK	99	+
Chr2D	452037884	452037925	KAVALVTTEPVGDE	87	-
Chr2D	459700603	459700671	KNNGGNTGPSLEGSALDQNDSAV	103	-
Chr2D	461215282	461215335	KINKVGADTILGGCLELS	84	-
Chr2D	464481826	464481882	SQQFEIHDYVPFIISEYKK	152	+
Chr2D	472486700	472486744	FLVQSAVVTEGTAVK	100	+
Chr2D	473168022	473168066	ATGHSPKKVMGCFGA	104	+
Chr2D	479493478	479493543	KEVSANLFTIPVMMDAVAAASR	102	-
Chr2D	479507586	479507624	RRQEDFSVPEGTA	100	-
Chr2D	479516942	479516986	IASQADEANNPQNIK	105	+
Chr2D	487059831	487059887	EQLVDYWLAEGLLLNDCEK	110	+
Chr2D	488521080	488521154	VFVGLGVGMASMTAPLYISEVSPAR	117	+
Chr2D	490642453	490642515	RLDMTDYGVYEKVWFALSARI	163	-
Chr2D	490740694	490740765	KMTVSPYILFSFIPIRHASTNGLV	119	-
Chr2D	493965608	493965652	NASMTDMIFSMPKKK	115	+
Chr2D	508914446	508914496	RQEQLSDFEGACTKCTW	90	-
Chr2D	509886970	509887059	IWASGLADHDVVVGVLDTGIWPESPSFSDK	148	+
Chr2D	511858057	511858119	AAGDKEMFLGELSTAYLSAAR	96	+
Chr2D	512080080	512080142	GLISFPLNIPGTAYHECMEGR	100	+
Chr2D	522686110	522686157	DGLSPISLLTEEEYHR	121	+
Chr2D	524707534	524707608	IKPAGKVPSGGKNQVPQIGQDTGEK	115	+
Chr2D	525054752	525054829	STVVPSEVIGEVIEKAMVSGEGLQAR	120	+
Chr2D	526181669	526181701	KLVELDDCLVK	81	+
Chr2D	531119394	531119471	RPPSLSPSFKPQGTAYSGRQPNQRGR	119	+
Chr2D	531122298	531122333	ATTAPANTAPGK	83	+
Chr2D	533459980	533460021	KLALNSMYQDQGQT	102	-
Chr2D	535532525	535532590	KPTLDEPSALFNGAAGNVLIDL	102	-
Chr2D	536957658	536957696	SSLLSCILGEIPK	90	+
Chr2D	548042587	548042634	IGTPMEIIFPCVTRSR	81	+
Chr2D	549220717	549220755	YDDEQNEHSADPE	95	-
Chr2D	550604078	550604167	RGNISSSLDFPDKTAEVTNAVFAGFDSADT	137	-
Chr2D	554040604	554040684	RSLLEEDLQAAHLLLMTTRGLHGHTLK	187	-
Chr2D	554040859	554040921	KTMSFQPEELFKAIENIILIT	157	-
Chr2D	558293334	558293390	TVAAGYAQADMSDAHEKPR	92	+
Chr2D	560719378	560719410	VTSFLEEQFAR	79	+
Chr2D	560720569	560720607	DAPDSLFGSLSSR	86	+
Chr2D	562389671	562389721	RQHYVNLVYSNLLDGFT	85	-
Chr2D	563460195	563460248	YELKLAGHPWKAVGPHVK	129	+
Chr2D	566836242	566836283	AKISFKAAVRPGAK	99	+
Chr2D	572118497	572118541	RAFAEEGLDFCMVVH	120	-
Chr2D	574034165	574034206	HHGTFARPIQNMKR	111	+
Chr2D	575226627	575226689	KMSPRNDGCMDLCKKALDALG	156	-
Chr2D	578711946	578711981	KGPTSCEGDTAM	92	-
Chr2D	580100817	580100897	ALSPLSGGVLEAWSASSMLGSNMEALK	122	+
Chr2D	582214161	582214241	KPEGGSCWGADLLIPHTYRANQMNQIA	139	-
Chr2D	584526841	584526912	LSGYVVVSDDSFIVCDTVTCSCLR	113	+
Chr2D	588216840	588216872	GEITCGNSKIR	84	+
Chr2D	588687126	588687203	RGEQMTITMKNLTIGMTDRQDEVEDY	128	-
Chr2D	591113406	591113501	AQEAAEQATLAPLIGSSIEAATGVVYNITGGK	146	+
Chr2D	593889271	593889321	VFAGSIPQVTIWTKGGD	127	-
Chr2D	595564843	595564881	NMEDFITWVDSSK	102	+
Chr2D	597039220	597039270	KVNFGSPIQLDAALEPD	124	-
Chr2D	597386229	597386273	MEYCSLLEETADYVR	81	+
Chr2D	597477946	597478029	RVTVAQLSDGVAILNYAHWLDDEEEPLL	132	-
Chr2D	601231115	601231150	KPASSHHIWPTE	97	-
Chr2D	602835357	602835410	AALSKPVPMDRPHHIVPR	128	+
Chr2D	602888776	602888886	RVPFELGMGIALNIMGPFTINFGIPAAIQEDMSFSFH	177	-
Chr2D	604657570	604657626	RQDSLIAKYVMGHGGGGLI	139	-
Chr2D	611695409	611695501	KGPVFEAAHPNMTPPSTSGRLITSQSQTYGQ	156	-
Chr2D	611703332	611703379	KAKAFATTCAAIDLLR	107	-
Chr2D	612706263	612706316	KILMVYTDMRPRCGRQLM	93	-
Chr2D	613205858	613205914	RDTWDVYQSLADAGVVLVN	88	-
Chr2D	614093430	614093468	KIDANGMNTQWTL	102	-
Chr2D	616022500	616022538	KGTQGNLVSEAGG	91	-
Chr2D	616023577	616023633	KHLQESIVEVTATTFPTAY	91	-
Chr2D	620007733	620007780	KRELEHMEARMEGLEQ	117	-
Chr2D	620448765	620448866	MRGDMAAGPGNASWTAAMSVGAVEALKDQAGLCR	163	+
Chr2D	629369347	629369394	KAKTYGAVVGELDAVN	113	-
Chr2D	633655358	633655396	KLLHEPVGLPPLY	91	-
Chr2D	637164973	637165029	KLVAVNTDIDEVKVQDLTA	132	-
Chr2D	639224408	639224515	KSAYEDLVWEQMAAAPMPASVYLMQIVYKKALPPFS	167	-
Chr2D	641818566	641818607	SLLPASVTHNPDCK	98	+
Chr2D	642667624	642667659	RSFAFVANWEPN	92	-
Chr2D	642993869	642993919	KQSVNLTAGTSATMSIS	114	-
Chr2D	643092197	643092268	KYVVTEPTSGIINSFDECAVELEQ	117	-
Chr2D	644007960	644008007	VVKLQKQSVMDGETLM	89	-
Chr2D	645425578	645425670	AGELTEARDLVATMPMEPTVGMWQTLLSACR	152	+
Chr2D	647361411	647361446	KIAEEVADHVMQ	86	-
Chr2D	647822361	647822426	RTGFSQVLAAVSTTAPSPLDFV	100	-
Chr2D	649091880	649091924	KITFVPSNPHAQSAQ	114	-
Chr2D	649182699	649182740	KKISPRAVLSEWWA	106	-
Chr2D	652377295	652377348	KNCTVGSWTCFQQLSDDV	139	-
Chr2D	653288565	653288603	ESFEWVIGEIESR	94	+
Chr3A	7567181	7567252	RLLWFENAMLQGVNSVLSQTAREM	118	-
Chr3A	8913683	8913718	EAATFGASLLCK	85	+
Chr3A	8915588	8915620	VLTFEGIQVPK	80	+
Chr3A	9141172	9141225	KSAGPEPKAGARSVESGA	122	-
Chr3A	10458201	10458281	KLIDPAYGDVSAIGPKDFSVVDELSYN	129	-
Chr3A	10464001	10464045	KHQNAWVDIADTSGI	111	-
Chr3A	10976017	10976061	KHALFILVALPALLF	102	-
Chr3A	11103698	11103748	KSLRDLRGDVPFSVPFG	123	-
Chr3A	12424606	12424656	QDADHMSMLTKPAPRRR	83	+
Chr3A	13152972	13153019	STKSEMEGVNMISLKK	115	+
Chr3A	19927941	19928003	VNGPIVLSAGPAGMVVADMLR	98	+
Chr3A	24119800	24119856	RMQAGVASLTDNGFVLQRA	91	-
Chr3A	36310755	36310811	IEEVKRLQTQPMGHMQAGK	95	+
Chr3A	41124069	41124101	FYLGDGGYACR	83	+
Chr3A	42883440	42883496	GSKLLPDHPLSSSKSASYK	134	+
Chr3A	45847553	45847594	NFLALLEDTLTINK	102	+
Chr3A	46258608	46258646	RTREGTSGMTCGL	98	-
Chr3A	55328201	55328275	VLNMLCSGAAVYVAGSSTKMPADVR	188	+
Chr3A	63563484	63563522	KALVHKGTLDPVQ	95	-
Chr3A	65170424	65170474	KWDQESFFTYAVGTAGA	86	-
Chr3A	72803042	72803161	AELAEASSNPETFLLDALHSSGYSGALANPLIASEASISR	175	+
Chr3A	82508429	82508479	KVKLNFEFHINDFAVLG	125	-
Chr3A	87760867	87760923	AVTPLGLDSNDTPIAKHSK	135	+
Chr3A	91312655	91312747	RRMFHSPKSIGNPQLVNCGGAGTEASVNQPL	230	-
Chr3A	94808369	94808425	KVQSPILPTAAAGPDTVAA	97	-
Chr3A	95779228	95779320	KVLPDLLAEPLYTLTTGSDVIVPSQDPAAFT	145	-
Chr3A	99240889	99240960	KWGTPPVIVGNDLQQLDMAHASII	119	-
Chr3A	99241130	99241189	KEPLDVSPFPLSLFEPLIVI	88	-
Chr3A	101232896	101232949	RVRMEEAAVGEDMLTNVA	82	-
Chr3A	115477535	115477588	RAAANPFHGLDVLGFSIN	85	-
Chr3A	122730764	122730817	RAEIWSCGTKERLGGGGI	87	-
Chr3A	128730748	128730804	QALGRMLNDDGSPNENVIR	93	+
Chr3A	129735869	129735919	RAVEGDAMTCLCISCEW	88	-
Chr3A	170802359	170802421	GKAEKTISLEVLQQYFSGSLK	147	+
Chr3A	174121014	174121049	TIYDQLGEEGLK	91	+
Chr3A	174122962	174123012	VSQVEEILTIDVKPGWK	83	+
Chr3A	182655162	182655203	VDAAVSVVEESLRK	94	+
Chr3A	185610208	185610246	KIEEQWSSVLEAA	88	-
Chr3A	196816697	196816768	RIRNMLPVLIAGASAPPRPFSPWR	113	+
Chr3A	206546365	206546421	KFIENVETIQHQIEQIGQD	84	-
Chr3A	209588413	209588475	KQHKSSGDLDGDLIVNTPMKN	152	-
Chr3A	223157662	223157697	KSDVDATDAQSS	79	-
Chr3A	227853500	227853556	GLGEMMPLQLWETTMDPER	90	+
Chr3A	230594966	230595001	FDGSYYTNLQNK	92	+
Chr3A	232739444	232739497	RSFGEADEPEETFTTPDA	82	-
Chr3A	239710839	239710922	FDEMSETSSSQGGGHTSAGSAPVQELPR	130	+
Chr3A	242797978	242798034	TASEMADLLYHAMVLLSVR	88	+
Chr3A	257836420	257836458	AEEVFEDMFATWK	98	+
Chr3A	319440575	319440625	KSSEKEVNIWTPPLSLG	127	-
Chr3A	333521256	333521297	YSYPVGMLLDVLAK	103	+
Chr3A	334452886	334452921	RVIASSINVGNE	83	-
Chr3A	336591290	336591331	NIADTMAYLQGEGR	102	+
Chr3A	346691952	346692020	KGGTVILPSISGCGINNDFVTLS	107	-
Chr3A	374661155	374661211	KSLQDLNNSILFQEVDVLE	137	-
Chr3A	378955189	378955263	EANTADNLMLLDGDTSKIGGEKLVK	180	+
Chr3A	380612643	380612672	RIYPMSQEGI	78	-
Chr3A	387898383	387898442	RHLRVNGDGADATRHGLITL	146	-
Chr3A	409821164	409821205	ALITCRKMLQSGLR	99	+
Chr3A	419388194	419388286	RAVDCGLTGAGLLLCRASSLKGPNVPLSAPL	139	-
Chr3A	419393441	419393476	RLLYEVDLNQLG	81	-
Chr3A	420307759	420307818	RSWDSVTVTGYDLPVNYHDD	151	-
Chr3A	432445371	432445427	IVAENLSEEEITGLKEMFR	89	+
Chr3A	434228881	434228922	KEVLAFTGETLLDN	100	-
Chr3A	434446706	434446768	AKGFVTEKIAQMPKPEASLER	154	+
Chr3A	472621463	472621534	RFSDTFTVVFCSLACLVVLGGMMM	117	-
Chr3A	480061364	480061402	KLGHAFTGALGHV	92	-
Chr3A	490143686	490143739	RFGLDDVISFRYGHQVIM	94	-
Chr3A	496099188	496099226	KLDNTKGALYFPY	99	-
Chr3A	499311394	499311468	DACDHHDPSIFEDGRTKTGVMVECR	125	+
Chr3A	500167519	500167578	RPQSAPSPLMVTIPSGTNLV	92	-
Chr3A	500631265	500631306	KGKSTASTEAGGPK	94	+
Chr3A	504558047	504558100	KLKENGNCNRGSENLNIG	82	-
Chr3A	509043734	509043778	KELSIGPGWSLKNCL	107	-
Chr3A	519879459	519879518	RIDAILTIFPDANPDAADES	91	-
Chr3A	521193969	521194055	KELYAVFKEKSPYIPYDAPFPMLPLECFQ	146	-
Chr3A	522152776	522152835	RAAFGLGSYHYIMAKKAEET	95	-
Chr3A	526608518	526608598	FSSIVFFSGNDLNGGNLATLKGSGVIK	196	+
Chr3A	553524146	553524184	VDANPGIGAGLIR	91	+
Chr3A	562291244	562291336	GCCDEMFGVIAGSQRLVDAIGSGEGLGSAQR	149	+
Chr3A	566659595	566659675	ANFFAELVDSVDDNPVKPNGSTTKPIR	128	+
Chr3A	567196251	567196289	SINLPLVPPSGLR	87	+
Chr3A	568461013	568461051	ASNVLLDKEMIPK	84	+
Chr3A	577994201	577994278	RLVSQLSLYMDIIYVTLYLSEPMLDF	122	-
Chr3A	586787473	586787550	ILGRSASTSAPNNQSDNGGVNAETPR	118	+
Chr3A	586794247	586794297	KTLRGARGLLDVVVGYH	120	-
Chr3A	587269610	587269672	KINFLAQSQLSDQSSIMTVSA	96	-
Chr3A	589798819	589798884	APVRPLDIPDFPSDTPPNLRTK	107	+
Chr3A	590218949	590218990	KLGSGSGAVVDKLF	97	-
Chr3A	604185648	604185683	KGIHSPNVKGVS	85	-
Chr3A	610304755	610304808	ALEPDDILTALSSMNLSK	83	+
Chr3A	616604984	616605046	GLQADVMMHNILIHGLCSAGK	103	+
Chr3A	617028315	617028371	AGVDKVVPVITCLVHMYSR	94	+
Chr3A	617622629	617622676	KHEGVLVGPKVMFGTA	113	-
Chr3A	625618664	625618699	LLESVGQKAGGK	83	+
Chr3A	629293746	629293778	HVKSNAIVIAK	80	+
Chr3A	632706463	632706525	IGVGLAISVAMMVVAALVETR	92	+
Chr3A	633383871	633383939	GRFLWWFFLLITGISMTLFYQMK	116	+
Chr3A	647678690	647678764	RSCNFTVAVPTTSWGRIDVYKVESI	123	-
Chr3A	648233928	648233957	TRMFLFQLPK	80	+
Chr3A	648238577	648238624	KIASDLVSAAGNSDNL	107	-
Chr3A	650624938	650625000	AAGGGPVHVLAGLMAFGRGAK	151	+
Chr3A	658929543	658929602	RGRQQLEYLMLLAASDMASK	95	-
Chr3A	660648882	660648914	GWIADDINLGK	82	+
Chr3A	660649002	660649046	SISHYAEEPIKIQTK	108	+
Chr3A	662129717	662129752	IFNAKAEALLAK	84	+
Chr3A	663452928	663453017	ASPAPGIYPIWMWMRKLWVSVPSSFMPDSR	151	+
Chr3A	671811287	671811343	KTIGPLDVLTINLVNPSYI	90	-
Chr3A	681811200	681811235	AKQSHDLKDIGR	84	+
Chr3A	683336509	683336559	RAYYGGEPDNATDYFLG	82	-
Chr3A	689462259	689462303	ALMRPDAQGGHGGQK	110	+
Chr3A	690986862	690986897	RVSNSSLEYGYL	84	-
Chr3A	695571972	695572046	YQFDLQNKVSMRSILSLGPNLGIVR	122	+
Chr3A	696308712	696308783	VTSGTITFEDGIENIDIGGPTMIR	109	+
Chr3A	700943686	700943739	KDLSILTNDYSSQENRLE	83	-
Chr3A	703950897	703950938	RCGEHSCVLKRLII	106	-
Chr3A	711624285	711624332	ELSYQMEDIVDSFMVR	81	+
Chr3A	715013358	715013411	KDGLAGMAASPPGLFIIG	82	-
Chr3A	716764698	716764748	VLYRSDFFPGLGWMLTK	84	+
Chr3A	720736461	720736547	RQTIDANTTFNQTNQLILTEDLTTSALFD	132	-
Chr3A	728216234	728216290	MNGIMVSASTGVMNSLLGK	118	+
Chr3A	728216825	728216860	TTLANEVYHKLK	89	+
Chr3A	728217994	728218053	MLFNLDGATLPGDVSMSQVR	97	+
Chr3A	728305295	728305348	HLPVVDNGEVIALLDIAK	105	+
Chr3A	733789929	733789973	KLQFNLKANHSSVLQ	108	-
Chr3A	739723907	739723966	RPTGNGLLDVLPKVAGSRGI	94	-
Chr3A	744384445	744384480	KYVTGHGGGGLE	88	-
Chr3B	271372	271410	RGPGDPGWGQALA	95	-
Chr3B	388100	388153	AVTGAIVSSKPCSLLKAK	123	+
Chr3B	2638573	2638614	QRCIGLPVASSSMK	105	+
Chr3B	5374165	5374239	NVEDSLVLAAAVSELDGEEVASLLR	105	+
Chr3B	6075746	6075784	AQLGQIVFSDPEK	97	+
Chr3B	14529862	14529957	VPAIVLALGGHLGNYFHDFSDALVPLFVASRR	154	+
Chr3B	15037704	15037769	HIMENCKLNAAVLKEGIDATGR	109	+
Chr3B	15165438	15165482	RLVLSASLDPSDANI	103	-
Chr3B	15313208	15313243	RPKKDSILGATV	85	-
Chr3B	16195407	16195463	KTEGNDNQSAQDELEKAMS	86	-
Chr3B	17083256	17083291	KPGVAAPPILDI	87	-
Chr3B	17664005	17664043	AQTSEGGDAKSVR	92	+
Chr3B	21372079	21372147	KNEGALTIVSAVPHGQGHGAGTA	107	-
Chr3B	24723274	24723345	ELTLLGVDILDKLLTNPENRAEAK	109	+
Chr3B	25810334	25810396	RELSGGVVAILEGAGPQTGNA	142	-
Chr3B	26461128	26461169	KDFTLSPVNYPRPK	103	+
Chr3B	26461767	26461820	STFVGSGAYAAHWTGDNK	131	+
Chr3B	28182670	28182702	KEEGQSCCGML	88	-
Chr3B	28740871	28740939	LAATELPVWITELDVSAADEAVR	104	+
Chr3B	30624422	30624475	AMMLEVGMAQRAMMAWVK	84	+
Chr3B	30641791	30641847	GKLELLSNGCLPMQNTSAK	138	+
Chr3B	32198971	32199030	HVRATSGSSSCDGIVHNKAK	147	+
Chr3B	32199547	32199597	NVQDVLRPLTLSTKAEK	119	+
Chr3B	32228855	32228923	RESTLPSFVSTGECSLGGSYGAA	106	-
Chr3B	34011357	34011398	KPNLKFFGGDIGAI	102	-
Chr3B	41722314	41722391	RGYTLYVVAITAPRNSFVGDQAHLVE	128	-
Chr3B	42970881	42970949	RAFPPTFDIEIPPKDTGNAHYQV	175	-
Chr3B	48356072	48356122	AEIVDMLRKQTYADELR	129	+
Chr3B	48427787	48427837	KLHTKFYELANMYLPFA	132	-
Chr3B	51049261	51049305	SSSNANGTAPFPLDK	108	+
Chr3B	52509276	52509320	GLLGAEMQATVDAKK	100	+
Chr3B	60361135	60361203	KDVRINLPVEMSAADGDVPVMYM	135	-
Chr3B	61534249	61534323	KPNAALARHCWPSVSLLACADRQPL	118	-
Chr3B	62420024	62420068	MATVLESLLGSCANK	93	+
Chr3B	63033415	63033456	AAHCSTNTVLIDKK	104	+
Chr3B	65436690	65436764	DLSSSEQFQDVLDSVAVCSDPSGKK	114	+
Chr3B	71246165	71246218	REELYSSPKFFDGYAEAW	89	-
Chr3B	73304324	73304383	KSAHLSSMEGDNNSDATAQR	91	-
Chr3B	73384810	73384872	KSLLEASEEYYTIASPADGLT	94	-
Chr3B	75287758	75287790	VAFMLVAKTPK	78	+
Chr3B	78165041	78165127	KEVRSTGFMGIPLGVSGAGWVAAFAAMIW	138	-
Chr3B	79878330	79878377	HVPAVAQRMIAHALGK	114	+
Chr3B	80635784	80635885	SSRPGLAAGDLVWGMTGWEDYSIIKPPFTAILTK	175	+
Chr3B	80635988	80636056	AGETVFVSAASGAVGQLVGQFAR	156	+
Chr3B	80636123	80636152	FGFHDAFNYK	81	+
Chr3B	80642224	80642325	DYVEGYPTEAHMEVLPAAAVDEAAAAEEGSVLVK	94	+
Chr3B	80642791	80642853	FGFHDAFNYKEEGGDLAGALK	153	+
Chr3B	80642821	80642856	EEGGDLAGALKK	79	+
Chr3B	80746662	80746721	KAQSAKNALMTAQQVKETQG	89	-
Chr3B	81595482	81595571	SVLSIPADGQLMLTDGSVELWKAPTPSMKR	147	+
Chr3B	85535957	85536007	GACGLGLGYASQGLLTR	117	+
Chr3B	85536853	85536945	ESTLVRGPLLTSPVGETLSTSMVQEIFLLAK	147	+
Chr3B	90304532	90304567	KVAVEKGDPMVA	81	-
Chr3B	91718708	91718788	ASGVAHEVHIYSGCSHAFMNASPEALK	130	+
Chr3B	91965826	91965870	KEFIDNIFSNTISMA	114	-
Chr3B	108611155	108611202	HNNHYGASGGSAEGNR	119	+
Chr3B	112720656	112720730	KGVGTTGWFLFSGIPQGAQHLGVRS	183	-
Chr3B	114491541	114491660	AELAEASSNPEAFLLDALHSSGYSGALANPLIASEASVSR	172	+
Chr3B	115038114	115038182	AIDAGVPSSARLLPTQTGKMPTR	109	+
Chr3B	116690260	116690328	QAAATLQSMQALVRAQACIRAAR	98	+
Chr3B	116690664	116690693	IVEMDTGRPK	77	+
Chr3B	118721175	118721225	EVAAAGGGVEDKYGEDR	115	+
Chr3B	119709802	119709858	GILQGTDIAGPLVVYPLNK	137	+
Chr3B	127920753	127920833	TDRIGLAWPEQPLDLMATASLSSASFK	129	+
Chr3B	131171143	131171190	AVTPLGLDSNDTPTAK	110	+
Chr3B	131171635	131171670	RTLFIPPDALRK	88	+
Chr3B	135154439	135154498	KVVATLEQIELTPDDFVSTK	95	-
Chr3B	135154439	135154495	KVVATLEQIELTPDDFVST	90	-
Chr3B	139157776	139157838	RRKAQAAPSTEASAIPQTAAM	88	-
Chr3B	143879919	143880014	KKGVGLCGVMCLQGTSPRWVGEAALTMGSLGS	237	-
Chr3B	143945109	143945204	KTFPLFAGVGNGGGGDLGGLMPSTDLPHESRE	88	-
Chr3B	152215562	152215600	KQVVGQTADDGWL	96	-
Chr3B	152639589	152639651	ANQNVSPELRAMVGRGGYGGR	98	+
Chr3B	158639361	158639426	KGEAALVLAGAGPSARVTAVAT	90	-
Chr3B	161933538	161933606	RRHASVFANATHVAVDCSRCLLA	174	-
Chr3B	167279821	167279883	RAAMGDLGAQLRAELAEKPTG	95	-
Chr3B	180981142	180981198	AQLTSADSSPADLIVPVSR	84	+
Chr3B	181149527	181149601	DVTRYASLLAEPGEVAVYLGNLVDK	178	+
Chr3B	183513187	183513231	KVAAIADKLFPLRDN	87	-
Chr3B	184828700	184828750	KVSQEEETQKRYLACVA	117	-
Chr3B	191056302	191056340	KIHVVGAPKGGAR	94	-
Chr3B	212895651	212895707	KSLSQIIQQAFSNIDAAVY	89	-
Chr3B	215435725	215435808	SVEMAFVGSGLPVLPIVEWDGQPIGDGK	136	+
Chr3B	223827449	223827511	FLKFYFVKVTQHCYSPESYEK	102	+
Chr3B	227133110	227133181	KKQLARPKGAGAAASMDQLSNPSS	107	-
Chr3B	236327502	236327621	KAPHLFGGIEAASQSDPSGGTEPSRGSLPSEERAPRPPAT	180	-
Chr3B	248903857	248903895	ANPIKNLSTEMVK	92	+
Chr3B	252026150	252026179	KPSAAYSEMM	80	-
Chr3B	255352902	255352937	GAAKLFGKLDSK	82	+
Chr3B	275106986	275107042	VATYKVCAMGGCSSSALLK	90	+
Chr3B	282162411	282162476	ADNIFPNSVIASLLAATDPFNK	160	+
Chr3B	286550841	286550873	RRVDDGTNCLL	82	-
Chr3B	298283486	298283515	YMESLGHEAR	78	+
Chr3B	328204844	328204885	KPFLHVSNVSADGG	93	-
Chr3B	334875024	334875215	NASAVIDLQRLE-------------------------------MLAGSYFCVAGALVGIINPGR	118	+
Chr3B	334875276	334875374	KPVINDPTEPVYVYPTILIALICSFMSITYNVK	159	+
Chr3B	334875375	334875437	KAMSSQSVSISKPLQSSAKSK	87	+
Chr3B	353936112	353936192	VVSGCANIEVKIESATSGGDTDIYVSR	174	+
Chr3B	379264130	379264186	LFLAQPDAFYFDGLQPGLR	146	+
Chr3B	383045997	383046056	KIYKRNGEIVDILDDVTSDE	90	-
Chr3B	386781736	386781771	MAEAAKGDGEKK	86	+
Chr3B	387138727	387138777	KLITDTSVATKGTQRNM	123	-
Chr3B	389627199	389627255	KQKKIDQHNADNVLEEAAS	87	-
Chr3B	389890472	389890561	RQTADEATPLEGETCLLGMSQLAAAEVQIG	140	-
Chr3B	391830641	391830724	RMPQVGNRAFTSQAKMSQSGNPNGLSAA	130	-
Chr3B	395458325	395458375	RLGPSADEGIYMLPVDI	83	-
Chr3B	396628848	396628901	KGGAGAHNFKEEGGARAS	122	-
Chr3B	412192997	412193056	TAEEMVQHYENTSSVDYSLK	95	+
Chr3B	412968845	412968880	KGYGEAEFHNEF	92	-
Chr3B	415768796	415768855	AMGEESGLRPDVISYNGLIR	98	+
Chr3B	419908129	419908176	KTNKLVANLASQIEVK	114	+
Chr3B	424497916	424497966	DVNLLLGASDAACSMFK	116	+
Chr3B	424652253	424652285	RRGNPGAVIFA	79	-
Chr3B	434050548	434050619	LIRAHLGPDPSGRLVALLASPVAR	108	+
Chr3B	434100237	434100275	RATGENCVIDCIE	103	-
Chr3B	434414149	434414181	KDALATPHIAD	80	-
Chr3B	436522164	436522235	NGVEEVLGLGQLTQFEKDGLEALK	104	+
Chr3B	438170149	438170193	KAKVSGHNNIARLAT	108	-
Chr3B	438416660	438416710	RHWVAGTASPISVDGLY	121	-
Chr3B	438425123	438425176	RDNADATVLWPHTPHLQI	89	-
Chr3B	438655894	438655929	GLGLAPDILACR	87	+
Chr3B	440501351	440501386	KVMVKLDGEVKA	82	-
Chr3B	446887165	446887239	GQAIGSEDGFFTNSVVKGFYKNHVK	117	+
Chr3B	448985435	448985533	QAIIPAAEVVDTTGAGDTFTSAFAVALVEGKPK	148	+
Chr3B	455739545	455739598	RAQSLDLVQFWPVFNIGG	124	-
Chr3B	456464813	456464866	SDLAAGGGAGVMQELVPR	82	+
Chr3B	459256937	459256993	SPLGGYTQDQLEVGDILEK	140	+
Chr3B	459257078	459257131	SLLPYAADSTIFLDGEPK	129	+
Chr3B	461542846	461542905	LGDPVDAVANGFAADDLEGR	88	+
Chr3B	462528477	462528512	KGLMEAAGMMLA	84	-
Chr3B	464909783	464909818	REDGDFNLGEIG	85	-
Chr3B	467918035	467918106	SKVGGKMHACGHDAHTAMLLGAAR	165	+
Chr3B	468722699	468722737	KDPKFGKSLVGSL	92	-
Chr3B	477726710	477726769	KAEGAQLAVFPHELLQAATC	142	-
Chr3B	478178294	478178356	HLVGVRLGADGVEVEELTAAR	92	+
Chr3B	483692904	483692936	LAIGRIIDDYK	86	+
Chr3B	487485602	487485637	CPTVAHNVTFGK	92	+
Chr3B	487872329	487872373	VDTSNLGIGSLASAK	100	+
Chr3B	491220974	491221009	SNLVDTNVPGEK	84	+
Chr3B	493338385	493338417	RIFTDDLNALH	86	-
Chr3B	500885197	500885232	RQQTSDAPAVHG	89	-
Chr3B	502738689	502738721	KPMGTTVLRNK	81	+
Chr3B	502746835	502746870	IAAAPLDWDYYR	92	+
Chr3B	510431405	510431452	KAATQELQTFLDDAGK	116	-
Chr3B	511700224	511700298	RLIDAEGFGLNTQFSTMKWGGDQAA	188	-
Chr3B	512490199	512490267	SLPWLAAGSVDSGVPTARASAGR	101	+
Chr3B	512776541	512776624	AAFTEISSYKTSTFLMTIGAASREMGPK	134	+
Chr3B	517953493	517953528	APVSPDADSTKR	84	+
Chr3B	521985916	521985978	SHSSPAEFDGLLNHASVTMAK	100	+
Chr3B	526524810	526524848	KRSGFNGGDAVLS	93	-
Chr3B	536942495	536942533	NKQYVIDPPTVEK	102	+
Chr3B	540866948	540866995	QALYGYGPPSLPALPK	110	+
Chr3B	541952826	541952897	SLAVLSLNTCSVPPLPAVACARLR	106	+
Chr3B	543748514	543748564	KDPKVAAEEMARFWALA	130	-
Chr3B	546638312	546638353	KQPTTEVMQSIIGE	105	-
Chr3B	547944743	547944790	VTSHRDSSMTNTEGGR	95	+
Chr3B	554025511	554025564	KVFIRFSGEDENKMSGGL	137	-
Chr3B	554035138	554035197	KYFPFASDMVFDRPALEIGV	99	-
Chr3B	555657414	555657497	MLGLGYHNLLLAALLLL---------CSVMSSSWAAR	110	+
Chr3B	558868430	558868492	KNAITEQLILLESEWKDLLSE	92	-
Chr3B	559019982	559020029	KVVLADGAVVTVKGAR	107	+
Chr3B	562786188	562786259	KEYDVLDFFMDRGIQAALDHDRAV	116	-
Chr3B	562792797	562792871	RYFLSQLALPISGSPTDVTPMHYVA	124	-
Chr3B	565978493	565978531	KNLVKCADMAAPS	97	-
Chr3B	566680200	566680256	FTYEQESHPEEFFIPYAWR	92	+
Chr3B	571297997	571298074	QSYKRCVVLFGFLVQLNHMYTGAAQK	129	+
Chr3B	571880532	571880561	MEKGMDSYNK	78	+
Chr3B	572320556	572320594	GFLKELGQEVAIK	94	+
Chr3B	577465125	577465166	HSALSTAQDRQLNK	102	+
Chr3B	580712818	580712877	KEVTIAASPISLKEAMIVAL	89	-
Chr3B	581351349	581351399	AGDFDTALGVYNEIIPR	126	+
Chr3B	586448712	586448747	KGPPLELLSKAL	81	-
Chr3B	588079686	588079733	REQLLSGAEEDAQAVK	114	-
Chr3B	588640871	588640921	WLTPVDEVAYQAHGDRR	86	+
Chr3B	593729301	593729378	RAKNLTYVADGNYLFQGSNYLSSAQL	123	-
Chr3B	598495787	598495828	KVVFPFTLNDPEMG	110	-
Chr3B	599797625	599797669	KRPDDEPTLALPMAK	108	-
Chr3B	611646221	611646253	RGPFLLEDVNV	81	-
Chr3B	625179655	625179708	KYNGSADLDAFTFLPIVY	87	-
Chr3B	625747391	625747444	LLEQGDSVIVVDNFFTGR	134	+
Chr3B	632392755	632392793	EPGSTQLEAVPAK	89	+
Chr3B	633100575	633100604	MLMAEDIDEK	80	+
Chr3B	633626348	633626419	KLLPEAHELFWGAVAHGSEHYAVT	116	-
Chr3B	633627336	633627368	KLFHVFEMIEQ	89	-
Chr3B	637696933	637697001	ECVPTGRVITDQASVGTLEKDER	110	+
Chr3B	654891464	654891538	SAMTQVDMMTCMCDRAIMDNDDVRK	120	+
Chr3B	662658340	662658375	ERPLVLRNKPPR	79	+
Chr3B	667921266	667921307	KLPAVGDFGKEVLK	100	-
Chr3B	667950824	667950874	KYEEALQQHKGALMWHE	129	-
Chr3B	669105974	669106009	DSPDLAGFEFYK	85	+
Chr3B	669255784	669255843	RHGGVMFPLSFVGKGNPTTQ	154	-
Chr3B	669287085	669287144	RHGGIMFPLSVIKTGNSVTA	148	-
Chr3B	669377163	669377216	RGIEPIPMVLQVDESILQ	87	-
Chr3B	672869244	672869279	FAASYDLFLADR	86	+
Chr3B	674033429	674033461	KDVMGAAPDML	81	-
Chr3B	674525662	674525730	MPKNAHAHFMLGLMYQRLGQPQK	112	+
Chr3B	674543672	674543707	ALMTLVHGVETK	82	+
Chr3B	676273141	676273203	TVVPGFDPLFNAITGLNGSGK	99	+
Chr3B	679042953	679043015	KASLEFEDAIMLMAQALKYSE	100	-
Chr3B	681707586	681707654	RHLSSALAIPSEGMPGALGMPGA	105	-
Chr3B	682981251	682981316	RTKNDPHMMALLLQHYLAEPFA	112	-
Chr3B	684188157	684188261	EIPLVDETNAAANITAHVDTLDKDCHQDASADMQR	169	+
Chr3B	684344717	684344779	KLSEGKYEELLELALSVTEDN	92	-
Chr3B	686159254	686159292	ALGHGEYTEVPEK	97	+
Chr3B	686988656	686988715	KMTSSYEMWEVENQKMTLLD	99	-
Chr3B	689309153	689309203	RASTAVLGALAETSGYS	114	-
Chr3B	689309435	689309527	KSLSDAAIQFH------------NANAAIQALALLVGKSNDPH	97	-
Chr3B	689545637	689545681	MEGLIPFVYKAIKER	114	+
Chr3B	692843600	692843662	KDEAKMLESIQLQLQGKEEVH	96	-
Chr3B	693309257	693309289	LLTELDTFEQK	78	+
Chr3B	695208634	695208690	KAIGLAIAHRKHWELLGAA	84	-
Chr3B	701184023	701184088	GDEVFDELLHSALGGGDGDGMK	101	+
Chr3B	701337976	701338026	FGDMDQAEFRATFAGSR	82	+
Chr3B	702921739	702921795	KAPAQGVPGVETCGETCIH	139	-
Chr3B	704926564	704926626	RGMDGCSHNPTLALGYDAAPW	106	-
Chr3B	705234355	705234405	VAPDAYTFNILINSSCR	120	+
Chr3B	705268994	705269026	VTKKMYNFMSR	89	+
Chr3B	707054336	707054401	RAPNGVARVEESCYDVEQFHAM	109	-
Chr3B	712362161	712362202	FGGMVPDTAAAAPK	99	+
Chr3B	712362203	712362244	LPAVIPSSKTGCQK	99	+
Chr3B	716330300	716330365	TIFLPLPLKQMLSEENNADTSK	107	+
Chr3B	717607209	717607289	VLGIALDCTADEPWKRPSMVDVVKGLK	132	+
Chr3B	721951740	721951775	KDFLRFYAIRWA	95	-
Chr3B	722037656	722037715	RIYYFGGNGVNQLDEANGNF	98	-
Chr3B	722321359	722321403	AVDGAPVGDVLVDLK	106	+
Chr3B	723149829	723149864	RGPHHLFEGWED	99	-
Chr3B	727456447	727456479	KGLCNSSVSLH	79	-
Chr3B	732277487	732277537	KYLDTEDFGSIVEEVFY	133	-
Chr3B	733804088	733804162	KPHMGELESWLLGLPSLENERPADQ	122	-
Chr3B	733806293	733806367	KAGSGELMRGDKESPELLSGHPASI	118	-
Chr3B	734966636	734966662	HVPVIQTIW	78	+
Chr3B	739872232	739872279	ATNQKPAALQCSDSFK	113	+
Chr3B	744431832	744431897	KDIEDGSKKALGAASSVTGACD	154	-
Chr3B	744647809	744647844	RPRPAPLKQLSV	85	-
Chr3B	744647983	744648027	KSPASWSPEGGSSFT	107	-
Chr3B	745117664	745117699	RVGFGTLEEVIA	85	-
Chr3B	745634107	745634202	DTQEMINFCAANKIYPDIEIIKIDYINEALER	150	+
Chr3B	751120503	751120556	RSIITVESVYEKKGQQST	130	-
Chr3B	754016286	754016345	RMFSWVERGYDTLAWTKLLE	152	-
Chr3B	756697364	756697408	IRPPGYLTMDMSKGK	117	+
Chr3B	756817680	756817745	NIAAYISHSSLVPNAFVQLVVR	164	+
Chr3B	756966346	756966408	RSPVSLMDAACCMLPLAIGLE	102	-
Chr3B	757071008	757071049	KYFFGALTSRPLKE	105	-
Chr3B	759347865	759347936	VTSGTISFEDGIENIDIGGPTLIR	108	+
Chr3B	759351692	759351730	KIPGDEQWFKLNV	95	-
Chr3B	761901304	761901363	NKDKVVQQTITLMDSLEQLR	95	+
Chr3B	762830709	762830807	LEVLVLSKYMGAKLPSWMQNSTQLEHISELYLK	160	+
Chr3B	767046758	767046814	AEPWEGREGEQQGAPWGGR	85	+
Chr3B	767647137	767647175	KMLGGISNIVESL	96	-
Chr3B	769991925	769991975	KGDLLNCAFLMMYVLPH	132	-
Chr3B	770264290	770264325	KQVVHPNAMSEA	87	-
Chr3B	771999553	771999594	KVETGTDTHSATDV	102	-
Chr3B	776392794	776392835	SSNSDTYVMFGEAK	95	+
Chr3B	776392917	776392982	GEPSMAAAHDDEEVDETGVDKK	154	+
Chr3B	777350205	777350267	KTMGVVVASPNAGGRPRAFLK	99	+
Chr3B	777350319	777350360	HGSIVALTEKNYMK	106	+
Chr3B	780365214	780365246	KVRPFCGLSLA	78	-
Chr3B	780679079	780679117	KANELLVGSHPRK	91	+
Chr3B	780680675	780680704	MVWTPTSMVK	79	+
Chr3B	781016027	781016062	TTLAKSAYEKIK	82	+
Chr3B	781017664	781017702	SMIQPIGIAGEEK	97	+
Chr3B	785119580	785119624	RGVFSSIFAKTAHAV	104	-
Chr3B	785119607	785119645	KTAHAVRGHFSSQ	92	-
Chr3B	785834716	785834769	RAMELRELSGGGSAEEDA	100	-
Chr3B	786275690	786275740	RKAIYPYVNALLPASTD	82	-
Chr3B	787452192	787452260	TEFLQSRMTSCIEDAVADNELLF	113	-
Chr3B	788322059	788322103	KNLASYGTLIIPQDL	111	-
Chr3B	788553482	788553583	KKIPNDFIAPATEQTLTTILPIKNASVFEAIASA	239	-
Chr3B	788553485	788553583	KIPNDFIAPATEQTLTTILPIKNASVFEAIASA	152	-
Chr3B	792629401	792629448	ALAGGLGDIGYLKLAR	108	+
Chr3B	794016569	794016613	CVSAAKSMLPNYLAK	107	+
Chr3B	795971914	795971970	LSDDDVLRRHGLDALAVIR	86	+
Chr3B	799910007	799910066	RGGQERDVVVFADAVVLGEA	92	-
Chr3B	801027668	801027736	LIHYEGGGSRTSSTDIICPMYMR	114	+
Chr3B	801867388	801867420	KGAVDMPHMVR	90	-
Chr3B	805093397	805093429	RLSATHCYSFK	86	-
Chr3B	811981603	811981707	FLAVAGWLVLVAGCTHPLHEVLCRPLVFDPGPVPR	168	+
Chr3B	812178237	812178275	RDIAVAWRGTVTK	95	+
Chr3B	812425348	812425380	KMFATLMHPLL	82	-
Chr3B	812958761	812958814	HFPSVLTAILSLSGEFIK	134	+
Chr3B	816468036	816468083	TITLEVDSLDTIDKVK	114	+
Chr3B	817435217	817435252	GQMHLLPRIVRR	91	+
Chr3B	817623234	817623287	RWRCALVGTRAAAGACGL	84	-
Chr3B	818221269	818221304	IMGGTDVFLVAR	89	+
Chr3B	818593966	818594025	IEDLEGFPKAQQCLIFDGKR	101	+
Chr3B	819017763	819017843	RTFIDALVDDPMSATIGGSVQHHHDKK	133	-
Chr3B	820346110	820346157	KVAIKLVCLQALEGLW	118	-
Chr3B	820925074	820925130	KKLNGVSSPITGSFACDSI	89	-
Chr3B	823740157	823740240	KLNIGVVVAASIIGFGLLILIMSLMIWR	132	+
Chr3B	823826966	823827058	RPLIDLLSTGVIGTSGLILAVSQFTPEAAAA	143	-
Chr3B	828319842	828319886	KMKNLKLNQIVTAQA	105	-
Chr3B	829811507	829811557	RAMSRAMQTHVDAYQQV	82	-
Chr3B	830331485	830331517	RDPSVVSTAEA	78	-
Chr3B	830353128	830353172	RPSARPLDLLLKAVV	102	-
Chr3B	830615542	830615643	KLALDQYGCRIAHHLVNYGADDAVLLAEELVQQG	246	-
Chr3B	836262563	836262598	KVPKVSSLGLFH	85	-
Chr3B	836748752	836748790	RLSGMAGTALDVI	90	-
Chr3B	838836082	838836126	KEKMPGFLEAMFVSS	115	-
Chr3B	840815094	840815135	KFLLVELFGVRHVK	96	+
Chr3B	841019830	841019868	AIGLGEASPCRLK	90	+
Chr3B	841019959	841019997	LQECGFLATGYIR	101	+
Chr3B	841525866	841525898	RGNMDQMNVLK	87	-
Chr3B	841747460	841747519	AVDENLASLISTDLTELMSK	90	+
Chr3B	842162742	842162801	KMKFPNSVGEIVRIDTHVTI	97	-
Chr3B	845454296	845454352	AMAKERSAGDQIAAWFNPK	90	+
Chr3B	850972773	850972811	VAADGADGEKKLR	84	+
Chr3B	851572482	851572538	KGGASPNPTATEALLEILT	88	-
Chr3B	851574486	851574554	RTVEQLAADVSAVYSSVTSQAAL	154	-
Chr3B	851574657	851574719	RLALESADAADFVQAPWWPHS	101	-
Chr3D	3977895	3977987	PVINICTKCYLVSWLLRFAHLFTLLISVQLD	154	-
Chr3D	4153728	4153793	RTPGLALQMQLFKEVADIVVKT	162	-
Chr3D	4962524	4962559	KKASFIYKDLSG	88	-
Chr3D	7430449	7430502	VAAEIDLATITDRMEVKK	82	+
Chr3D	13417523	13417558	SSLLTDASALGK	80	+
Chr3D	15010382	15010501	STYYSMHDLIHDLAHIVSLEECHMMDNFDSGSGTGHATIR	200	+
Chr3D	15010583	15010618	KLAYIGEKVQTK	89	+
Chr3D	18850878	18850940	MIIIGLWCIQVLPMYRPTITK	108	+
Chr3D	23080918	23080983	KEYLCALVRSVDPLIMSKEHYV	110	-
Chr3D	24081469	24081537	RGTSVPALGEVVASKMDVAIVWA	106	-
Chr3D	26275228	26275290	VSFNDLARATEGFSTSNLIGR	99	+
Chr3D	30324081	30324122	DASIDAFNKPGSEK	102	+
Chr3D	32289608	32289658	EEITPECFRIFAEIAEK	124	+
Chr3D	36693470	36693526	MHDFTGVAKHASGPVTAAK	137	+
Chr3D	36945262	36945297	VANGWSPDTTKR	93	+
Chr3D	37762812	37762850	KHSGHVVVQGGDN	97	-
Chr3D	40826429	40826530	KAVVTFADAPAEINYDSIIQATSNFSIQNLIGTG	161	+
Chr3D	42294093	42294149	LCCFVAISEGNQMLFPLMR	95	-
Chr3D	44106672	44106725	RVAEDAPFDAQTIEFILV	82	-
Chr3D	61332261	61332350	VATDIAQVDGTSEFALGHLVAIDLNGTPTK	141	+
Chr3D	63481861	63481980	AELAEASSNPEAFLLDALHSSGYSGALANPLIASEASISR	172	+
Chr3D	84061023	84061079	MRGMLVNADLLAAEHDAEK	89	+
Chr3D	86385801	86385884	TASDGAVKPAEHESTAAEMKTLKDDTWK	130	+
Chr3D	93022857	93022901	KGNDTAWSSGDWISA	103	-
Chr3D	97666584	97666622	KRESISYGPIEAR	88	+
Chr3D	101095704	101095763	MGSAVLGNSNASPSGRCVQK	137	+
Chr3D	110997587	110997616	DIYGDNDPSR	77	+
Chr3D	113203170	113203205	KNSYAGSAEVKQ	85	-
Chr3D	123164031	123164090	DNNSASVGSEQTSKYSANYK	89	+
Chr3D	132331054	132331119	KLVNSGGQYDYGDTATFSELGE	156	-
Chr3D	135885106	135885174	KQDTDPYSIVASYFSENSASVVR	108	+
Chr3D	138582423	138582464	KNAPDVHQEIIPGF	109	-
Chr3D	138583827	138583859	KPIQDKFEKLF	85	-
Chr3D	139374865	139374909	VIPSAMNAVLHVFDR	118	+
Chr3D	142314427	142314531	RHVEETAWILAQAKMPHIIADLPQHENDSGVRQQD	171	-
Chr3D	155226455	155226490	KAELQTALAAVI	80	-
Chr3D	157700569	157700634	GGETSTNSIASIFAWSTGLAHR	100	+
Chr3D	181674477	181674536	KVFYDYVSIEIAEPDGNGGN	93	-
Chr3D	181675840	181675875	KHALESPYTQAL	88	-
Chr3D	187514678	187514743	LSVTLYLVGTVIWNLFSTGEKI	102	+
Chr3D	188914763	188914795	SDIFYVIMNLR	92	+
Chr3D	188915579	188915641	ENVKPSLFTYKLLVDTKGAIR	101	+
Chr3D	231884108	231884200	RPLDVIGQLMLNNTHTACSIWFMNPRKELLM	162	-
Chr3D	248078402	248078458	RGETSSLVTARSKGVPTQE	136	-
Chr3D	250025034	250025090	ILEGADQDVPPELLDMVSR	139	+
Chr3D	267870943	267870999	RINYVDLLEELTPQGSAST	91	-
Chr3D	287177440	287177472	AGNVMEFLLSK	79	+
Chr3D	298832347	298832391	KDGAGKPENVDQVAK	108	+
Chr3D	315722239	315722298	EEDIIDIEQNSLTVHETKLK	89	+
Chr3D	322934119	322934196	STLAYISSAFFAMFLVAEHAEARTSR	121	+
Chr3D	323044536	323044595	AEAVPKKLMALGLHFTPLEK	92	+
Chr3D	328161760	328161813	KFVEAAIPVTSNVPNSIM	84	-
Chr3D	329836692	329836727	KAILCYLDETQK	90	-
Chr3D	340345209	340345247	HEALKDFFLSTGR	91	+
Chr3D	343930600	343930635	RSLTQEGNGSAV	85	-
Chr3D	367098200	367098268	KTSMRSADQNQQDMLTEHVVQDE	111	-
Chr3D	368238110	368238163	AQTRKMEVSSDGPGASHQ	132	+
Chr3D	371085883	371085933	GAQIFEALGLSSEVIHK	120	+
Chr3D	378183465	378183509	ATSSDTNTQTLPKVK	108	-
Chr3D	385801684	385801737	RILNTNYTQANDPTAGTE	85	-
Chr3D	388921062	388921127	RSQEDEVHNLFAYFAVDSSGGE	105	-
Chr3D	407023928	407023987	ELLPAMTSNLEVPYDILVEK	95	+
Chr3D	412161403	412161459	AEQSSKPALTLEELTSWSK	84	+
Chr3D	414509996	414510037	RLVLHKGSDHTALG	95	-
Chr3D	419524289	419524360	CHGAGNNTIDFVGVSSLKRSSLIK	118	+
Chr3D	422799637	422799681	MRVNIDATKVGNVAR	106	+
Chr3D	442068480	442068542	RIDIHLPTEEEYMAYDEDDGS	135	-
Chr3D	443266426	443266485	STQLDDEVPLLRRVDEEDEK	91	+
Chr3D	455857140	455857193	DVAQSLVVLYENPSAQGR	84	+
Chr3D	482446867	482446929	RNLETASIAQTIEQPTFDVLQ	101	-
Chr3D	487517533	487517571	KPELVLGGAYSPG	94	-
Chr3D	488546940	488547011	KLDALILPSGSRCIVSTGMFDFGL	117	-
Chr3D	497358101	497358136	KEVADMGYVELM	90	-
Chr3D	497624950	497625003	EGGSRHLTGRDIMSFWDR	90	+
Chr3D	502599872	502599958	RVGLLTVKRPRAPTAQLDHHAELHGDGTG	137	-
Chr3D	504400175	504400225	DLALHQAIDQITTSFGK	125	+
Chr3D	504521640	504521717	RCIGNLLINYTVLNPEIGHDIMDKLF	130	-
Chr3D	507688323	507688373	KALAGVLFDLSSTPIQV	120	-
Chr3D	509884386	509884451	KLQSKISELIPGAVNAAGIGFS	102	-
Chr3D	510924491	510924523	RLPLIVDHRGK	81	-
Chr3D	515665619	515665660	RITEKEALGVTGVK	94	+
Chr3D	544322869	544322931	RHQHLSDFVQGAFQGPFELNN	103	-
Chr3D	545580268	545580327	DITVEQGLEHVATWNSGMLR	100	+
Chr3D	545632569	545632640	ELELNSSFCGSLLSSFDNAKQIAK	109	+
Chr3D	545632695	545632754	KPNIRCLVLLDKSFGGTQNK	98	+
Chr3D	585624232	585624282	RVIAGGQLCSGEKKQFA	124	-
Chr3D	588734858	588734914	RGDEAGSNGTATGAPWSEF	85	-
Chr3D	598143458	598143529	KVLLAEHTIPVRCVPCTSLTPGCE	113	-
Chr3D	608434788	608434859	SILSSAGVQSLADIEALPPPPEMK	109	+
Chr3D	608605227	608605307	NEFIYSGRLDNLASCYCALKSLMDSSK	129	+
Chr3D	609342644	609342676	LSYNDLSSQMK	80	+
Chr3D	609343022	609343147	HLLLSCEKPEIVLNDSLARKSPAIQTLLCDSYMEHPLQHLSK	204	+
Chr3D	613727698	613727769	RQNEALLSINIFQKDLSDINPLVR	114	+
Chr3D	619112156	619112197	KLFDTLFSASAPAI	97	-
Chr4A	1219542	1219604	LLFGGTTTPSGPEEDDKARAR	99	+
Chr4A	2543051	2543119	KANKGQERTVVVDPSPPSHAALG	109	-
Chr4A	4747270	4747302	KFGSGFALQWV	84	-
Chr4A	8552669	8552710	KLDNYLDSIQGLID	107	-
Chr4A	9416283	9416333	KVLGDSCSVNRIPWPSS	82	-
Chr4A	13679580	13679615	RANVVTKLGGDV	84	-
Chr4A	15671937	15671981	ASEGQGEAVAPTSLR	105	+
Chr4A	16403354	16403386	RIQYLGDYIYI	88	-
Chr4A	16864293	16864370	DIAKLCVGMPWLLTANPECIGSMVAR	197	+
Chr4A	17149109	17149195	RIMPGLDEGNAIFAALGMGLGGDGSDVIA	135	-
Chr4A	19321708	19321746	MQAQQGNGGTSPR	100	+
Chr4A	21053866	21053922	TPEMLTPLRAPFEPDDLHR	94	+
Chr4A	28614553	28614597	KGKDQSMVVHDGGAE	112	-
Chr4A	34029667	34029699	KVGPMDSTGVS	82	-
Chr4A	38610940	38610975	KGPNGKSSYTAE	86	-
Chr4A	41859908	41859943	REEGVGLGELIM	92	-
Chr4A	41860251	41860289	KAEPPLAFIEPMV	92	-
Chr4A	46420778	46420834	MAVMGVDDGPASLFTVMLR	94	+
Chr4A	58550464	58550541	EGREEAMSAAEGAVVFSEEKEALVLK	113	+
Chr4A	58806623	58806670	KKVAFVADHSEINMDA	120	-
Chr4A	58807133	58807240	KAPGTTGLDSASPLVGFYADGIFEFSTADNLTNFNA	167	-
Chr4A	58878428	58878487	RNAPGSDSIADPDLLAAILE	89	-
Chr4A	62242586	62242663	KESATGPRTDEDYLEYIFTPVAVGPH	192	-
Chr4A	62243123	62243170	KIYKDLAAAVLANQLY	108	-
Chr4A	62243132	62243170	KDLAAAVLANQLY	84	-
Chr4A	62243357	62243410	RIGTNALASLMGPDADYL	86	-
Chr4A	62578913	62578951	KAHWSGSASRAAK	86	-
Chr4A	66605177	66605239	KEDEMIDWPMRPTESAAAPSR	99	-
Chr4A	67407466	67407501	QSAFKPSSPPAK	85	+
Chr4A	73517044	73517091	VATPGEDGAPKARAPR	106	+
Chr4A	75390273	75390338	MGIGLALSIATMVSAALVELKR	99	+
Chr4A	76894883	76894933	AIVDSIVTLIGVIPDAK	112	+
Chr4A	80814759	80814794	KAAVSTTLFWGA	86	-
Chr4A	84599079	84599117	QDNAAGTGGGGVK	88	+
Chr4A	84605409	84605450	RMEATLQRGHTPGD	101	-
Chr4A	87452459	87452539	KPVSPTNFIFMTITFCPAKIFVQVGGS	132	-
Chr4A	89943561	89943617	RPPSVRCGPNRAFAAPAPK	85	-
Chr4A	105192007	105192081	YIGSDVTSLVTLPVIIFEPMSMLQK	122	+
Chr4A	105194605	105194664	EKDVSSIEFNPWQYGDLPSQ	99	+
Chr4A	106281708	106281740	TLPDDAFIWPR	84	+
Chr4A	118537323	118537373	RYFGPAVNDVIDMLQGS	131	-
Chr4A	122139880	122140041	VMQLPQYANKV------------------------------------VIASNWR	94	+
Chr4A	124898136	124898207	VGYNPEKVPFVPISGFEGDNMIER	120	+
Chr4A	132870366	132870416	LSTDASASWMPVQLDAK	123	+
Chr4A	139316206	139316265	STYGTVYKATMEDGSYVAVK	151	+
Chr4A	157274614	157274676	RPTRLIDCFEGSEDPVSSTAK	154	-
Chr4A	175180661	175180714	APQVSDGEDSYVKKLVLK	83	+
Chr4A	183721041	183721097	TGTLTQNKMEFQQASIYGR	93	+
Chr4A	183732202	183732243	RDQIEVIIAEVLGT	102	-
Chr4A	195074059	195074121	MPAFDHVPLPYDGPSAVEIAR	102	+
Chr4A	195074429	195074497	LQHSTVLYLNHAIADFAEALAAK	104	+
Chr4A	199758366	199758431	KPTEEKNEEVNKDAESAEEETV	89	-
Chr4A	233714554	233714595	RSSFMTHQEMIRRA	107	-
Chr4A	251047397	251047465	LSGSIDVVAAMKNLRLLWIQSNK	111	+
Chr4A	252403618	252403674	AAVVQTAEFGQLAAESLPK	129	+
Chr4A	278893207	278893266	RWTTDGYISGGGGASSDGFN	90	-
Chr4A	278893558	278893626	RALSNFVSGSNDNVGGYSINSNY	100	-
Chr4A	278894056	278894127	RPRQTNHDYMVVVDTITGFQEFYT	189	-
Chr4A	278894128	278894175	RFDAETVTSALGGVFI	114	-
Chr4A	286306885	286306920	HITDCTSAGIKK	91	+
Chr4A	325222299	325222358	SKFDSWPVTNAAGASGEDGR	93	+
Chr4A	339707892	339707927	DNIGGSAYGGQR	89	+
Chr4A	343086449	343086481	RYPKKATHEKQ	84	-
Chr4A	343227440	343227502	STLTTMINEEAEISEVTEVVK	91	+
Chr4A	343228345	343228398	SLYDQDVLAEDTILLWFR	87	+
Chr4A	425020273	425020431	KQTEPDKSPV--------------------------------GPLLLSDVVLL	99	-
Chr4A	429869445	429869510	RDLGEAEVKQDLGLLVVTADAR	99	-
Chr4A	435376824	435376889	SVEEASNAMALDGILFEGAPVK	102	+
Chr4A	446114563	446114619	RLLGLDYVPTFDPNFLGFH	93	-
Chr4A	454377711	454377767	LQDLNNAVVISTLTGDLTK	83	+
Chr4A	455612185	455612241	VTGLLRYGSLTQLEGVQVR	133	+
Chr4A	464673440	464673472	LDGNFNYLQAK	80	+
Chr4A	467770514	467770552	ADGYGAGQAYMNK	94	+
Chr4A	471776242	471776286	VQAGTGLYDNLGELK	107	+
Chr4A	472083951	472083992	RGGGFSIYSFAGAV	101	-
Chr4A	472084284	472084322	KQEEVAEAFYQQF	96	-
Chr4A	476090158	476090211	SQAATDAVVSILGSFDSR	82	+
Chr4A	488165071	488165106	QYVTLMVPWLCK	99	+
Chr4A	494124971	494125057	QVAASGISVWNPAFDVTPANLITAIITEK	137	+
Chr4A	499376040	499376093	KLAATVLGSEPTWPEPIL	82	-
Chr4A	499376861	499376914	RPMPSDSTLYGGEVWDIL	91	-
Chr4A	499378824	499378859	KLTDLQGNIDIL	83	-
Chr4A	500671582	500671623	RGATFHQAFRGLFS	104	-
Chr4A	503236174	503236233	RSQILRRFLLEAGNELDGMC	98	-
Chr4A	504297544	504297618	RGVVAQGIMNAMAGFLFEPVELAEG	119	-
Chr4A	515475783	515475869	KYDGATFVFNMNMLLGFTAQDAFTYSGQA	143	-
Chr4A	515490277	515490348	AAAAKVYVTYEVVTEGSKAGSDMT	107	-
Chr4A	521386877	521386927	IWYHNVPHTQLAEFKKR	90	+
Chr4A	528680425	528680478	GQKPVPGTDVISLFEDAR	134	+
Chr4A	541026560	541026595	QANSLFWSPAGR	91	+
Chr4A	542322478	542322543	ANLADADGIPVIDLSPLAAGDK	147	+
Chr4A	555306730	555306762	WPGWPGDSVFR	93	+
Chr4A	556294685	556294747	SGLMKEALHIVKEYILQPDSK	102	+
Chr4A	561477482	561477523	SELEQYLEEALTPR	99	+
Chr4A	561477524	561477556	IQDFEIVDWWK	88	+
Chr4A	571592529	571592609	WVIPAATEGTEQHDERASGHGMVVAGR	131	+
Chr4A	582823645	582823869	GPSIWDPFVHTP---------------------------------------------GNIADNANADVATDEYHR	176	+
Chr4A	583409883	583409966	RAADADGMRLHLTILSNQVEISSEFFNS	135	-
Chr4A	583583820	583583912	KVTLGEELNQQIQDETITSSQDGYVSPDLTS	142	-
Chr4A	584264598	584264642	KPEGSRQSDDDSSQA	104	-
Chr4A	584426995	584427051	AFHGKDNISETDLRSNSVR	139	+
Chr4A	587825816	587825860	RICSRITLGMMKTLA	109	-
Chr4A	594791100	594791141	RLLEDALNEKYPLL	94	-
Chr4A	594792786	594792827	KVTWFPAYEDLEVS	111	-
Chr4A	594792828	594792860	RLEPGSTANGI	81	-
Chr4A	595625236	595625298	LKDVSESTLKNGTISGSLEPK	146	+
Chr4A	601072997	601073047	GGSSHGNLTLLLRSFMR	121	+
Chr4A	603679695	603679751	FIHQLGSGSHHGGFKEFFR	149	+
Chr4A	605271085	605271165	GITADIPNANLQYIIETIQSSSILEVK	125	+
Chr4A	607486347	607486397	IGDVNPVKDFEAMLAER	84	+
Chr4A	607744303	607744341	LSARGGDLSKGPK	88	+
Chr4A	608598912	608598971	RFQGSNLGPVGSQIVPNNGA	112	-
Chr4A	610895283	610895330	KNPFHDADVFYFNGDA	124	-
Chr4A	611526228	611526272	RIFSGSEKTETTDAM	106	-
Chr4A	615065421	615065525	YANDNGLEIITINPTMVIGPLLQPTLNTSTEAILK	166	+
Chr4A	622426860	622426925	KDSVEADAAADEPSAVFTRDFL	100	-
Chr4A	627997759	627997821	KHMKTEVMYKLLTHQDGLQEL	100	-
Chr4A	635410434	635410475	SQLGMQGVALRLDA	100	-
Chr4A	635484465	635484500	KHEWRTMFKGSS	91	-
Chr4A	641746580	641746663	WLRAQMGLVSQEPALFATTIMENILVGK	142	+
Chr4A	641750856	641750924	TSLVVAHRLSTIQNCDLIAVLDK	162	+
Chr4A	660388826	660388864	KIVDASIITVAVT	87	-
Chr4A	662296892	662296966	VVPVNRPMGTGKPRGAGKPSNQIPR	116	+
Chr4A	664318798	664318830	KPPVTFDEPKT	83	-
Chr4A	666380069	666380101	RLGLHPKKFCR	86	-
Chr4A	673276378	673276440	GNTNNPDDIAVGARTDGGEIK	96	+
Chr4A	678845786	678845824	YMDLAGESPEVCK	101	-
Chr4A	701388995	701389045	KAATYYDAGGEWSVKLV	81	-
Chr4A	703632496	703632555	KKGAAAYTRVLPEFAVTGLD	91	-
Chr4A	706650218	706650262	DMRTAGIYTFRAHGQ	108	+
Chr4A	706867666	706867716	TVVNNWGIYDGPGSKAK	83	+
Chr4A	706867717	706867797	LVAKTHGMHTFAGKWSNWFTLVFVVDR	137	+
Chr4A	708374979	708375044	KPMSPIWNIITDLFGNTLQAED	109	-
Chr4A	724238632	724238661	KNIPDIVKCT	79	-
Chr4A	729362950	729363000	TVYLIDYACSQGIGSCR	132	+
Chr4A	731304384	731304419	QWMAEGFINTTK	100	+
Chr4A	731305740	731305799	SNPWINRQSVVYSSNGDESR	96	+
Chr4A	734334225	734334257	SDLADMHTMMK	83	+
Chr4A	734635605	734635637	KAYAFNQVEMN	88	-
Chr4A	738608035	738608070	LMRPALADTFPK	87	+
Chr4A	739761054	739761131	KGLDMTERLGVNLSMATPLEAIATPV	123	+
Chr4A	741234376	741234429	RPAREDSPTSRQPMLTVV	85	-
Chr4A	743814859	743814909	LVIEAADKGNHRPKLGK	121	+
Chr4A	743896579	743896635	LTLAGIMTLTALPSEDVLR	85	+
Chr4A	746322392	746322430	RLSLTQDKMVPAG	98	-
Chr4A	747668573	747668638	FDIFSLGVVMIKIIAGNGGHSR	103	+
Chr4A	747712389	747712457	KVLYVAFYGADLFAMEPASAPME	171	-
Chr4A	747747330	747747389	EEMAANPLAAISAPIAFYIK	93	+
Chr4A	747966122	747966157	GPEWAGGNWEIK	93	+
Chr4A	748345199	748345240	ALTEQTGVYFYVSK	99	+
Chr4A	748582104	748582136	FGCSGAFMDGK	86	+
Chr4A	751441603	751441650	AYTHLAHGLLSPYKPR	116	+
Chr4A	751832344	751832385	KDQTNNTGSNPGPQ	106	-
Chr4A	751852954	751852989	RCMEEELLAALE	90	-
Chr4B	1967310	1967363	KDSPEYLNSDSWYKGSVG	83	-
Chr4B	1981094	1981213	KLMSTAEFDHGGALPNEAVGALVHDLFVSLQNGSGGHDEE	179	-
Chr4B	2980133	2980162	ATNNFDQARR	78	+
Chr4B	5319664	5319726	KLAPMIDNDSAQSEWEKSELV	149	-
Chr4B	17138174	17138209	NFMAPTISAASK	84	+
Chr4B	17789548	17789589	RKQLGIMFGLSRVA	104	-
Chr4B	18115616	18115675	ETPDAGSLSAAVSHGGCNKK	92	+
Chr4B	26171408	26171467	KEATEEKLCHVNRSANDLME	95	-
Chr4B	26433633	26433680	KVVAACAADSVSMAEF	111	-
Chr4B	26827363	26827431	RANRTEDDEAICAVQSHWDNTDS	173	-
Chr4B	29109711	29109773	RGTPFRDMVYLAVAAPAPAGV	150	-
Chr4B	30014153	30014194	RIVYAGLLGALLNA	98	-
Chr4B	30172497	30172550	RVLVAGPIGQSDDWEFTV	133	-
Chr4B	31181143	31181199	VPPNGLVLYTGTIVTDDGK	140	+
Chr4B	31307503	31307550	DANIQYSTGRASYVDK	119	+
Chr4B	36366589	36366636	RPTMSGASSTAMGHDS	111	-
Chr4B	37002876	37002914	RPDTVEPARYGTA	96	-
Chr4B	37266066	37266113	KSANDAANMLKPALAR	106	+
Chr4B	37445310	37445387	NKDNLGGDKLVTVEDIVLQHWATYGR	126	+
Chr4B	39419578	39419634	KDTCSLPAAGGPQYEYTSV	139	-
Chr4B	41017221	41017274	RFWTVLHMSDEPQTDDLA	91	-
Chr4B	41526723	41526782	KSALIPVLLAFTAPEPRFGA	92	-
Chr4B	42627435	42627509	RYWAAAAMAGPDPISVLHDPSIYSS	121	-
Chr4B	44316853	44316900	EGVVIFTGALAKHLSK	111	+
Chr4B	44320655	44320723	NPEINALVPILLSALTDPNDHTK	104	+
Chr4B	44329241	44329285	KPGTPGEEKSLENPM	108	-
Chr4B	45167119	45167151	AFVSNLVSHLR	78	+
Chr4B	45172240	45172317	RGFAEAVFDDYALIAPDSSASAGGFD	120	-
Chr4B	59049356	59049409	KGQEAYTPTLPLPQAVYD	132	-
Chr4B	59049653	59049730	KWAEHFFINSTPNGAAMISHASDYLL	130	-
Chr4B	59050379	59050417	RGPMASFAQLLNE	97	-
Chr4B	59050424	59050474	KQYVAYVEVEMADVDVV	127	-
Chr4B	63738916	63738975	KLLVGFNEFKKALEHAALAE	139	-
Chr4B	66046100	66046165	QAAEVIAKVQGEGSNLVQQRYR	104	+
Chr4B	66047315	66047377	EVLAASSSLSDVMWPLSGLLK	95	+
Chr4B	67812008	67812055	MILGCSAKCANAETDK	119	+
Chr4B	69575515	69575562	VLVTDILALPDQEIVK	111	+
Chr4B	70201486	70201524	QVGSLPKLKDYLK	95	+
Chr4B	73800903	73800986	RWLDAQGQLLEAETPVTLQQAQAAMTAV	128	-
Chr4B	75906965	75907030	KVHQAHLGAGMAIFSRHSLAVA	105	-
Chr4B	81649099	81649161	RAPAAGGLATSGMDAVPHLRA	93	-
Chr4B	84013225	84013269	EYTGAPYFAAISALK	109	+
Chr4B	85948415	85948468	KPNCPKCQLWMLSGSADL	142	-
Chr4B	89088982	89089020	FEEEMAAYINAGK	94	+
Chr4B	90670502	90670534	KILAVIAYLEE	80	-
Chr4B	93906398	93906487	KLAELSGEEGSPMFEGCGDTANGGIAAAHN	141	-
Chr4B	94340520	94340567	AVHVSALGQTKWWFAK	115	+
Chr4B	95542523	95542591	RALLHHAGLNSTMIIITNTFDVA	169	-
Chr4B	95543956	95544039	RTGSIMAAVNIELVRAGALVGSVEGRAI	127	-
Chr4B	97787136	97787195	RVDKDQQVLIMTAYDDASAF	148	-
Chr4B	100902905	100902946	RALPSVVQWKGEGA	99	-
Chr4B	102008407	102008466	DLEAGHATPPSSLVTDKAPR	118	+
Chr4B	103284457	103284492	VDVSGTPHILNK	85	+
Chr4B	110552037	110552111	KGGMMDRVATVVSEHEAISAPLAAV	115	-
Chr4B	110738921	110738974	KPANSQFFKLLYPHNDPN	84	-
Chr4B	110843946	110844002	LGDAAVPQSQRSRSTPLLR	87	+
Chr4B	119382003	119382047	VYYYFPFSAVSDPAK	112	+
Chr4B	120828298	120828384	QVAASGIQVWNPAFDVTPASLITAIITEK	138	+
Chr4B	122313143	122313178	SNSMSNAEVSGK	81	+
Chr4B	122323040	122323075	ATLPGTHIEPAI	81	+
Chr4B	122381915	122381956	KNPSSDGSRGGATS	87	-
Chr4B	125324816	125324872	KEPFEPQDQLVEPEIIESI	85	-
Chr4B	127936172	127936210	KVAVAPGGDPLVA	86	-
Chr4B	131019537	131019599	RGTLLEQSTLKPLESQAPGAE	145	-
Chr4B	134192872	134192910	KVKHLVDSAQDQR	93	-
Chr4B	142709492	142709536	KVLPMFLPSSTYYEM	113	-
Chr4B	143702178	143702231	KSISFHSQKIPKEEVTRS	131	-
Chr4B	145522532	145522597	LGCGADRYVQNALVSMYGKLGR	165	+
Chr4B	147772233	147772268	RGHPDSRPSDNM	90	-
Chr4B	175730030	175730086	KYVIGSGGWGLEHKFKETA	143	-
Chr4B	176064473	176064562	KLMQCFIDFADAQYGCAALGSIVATWSVVD	149	-
Chr4B	176693726	176693788	KFTPTLLGNELTFPEAVLTVA	93	-
Chr4B	181393025	181393072	DLKSSNILLDEGYNAK	117	+
Chr4B	182627472	182627543	KVQDGLVPPPDNGPPVLLMMIERG	115	-
Chr4B	185003720	185003749	RPGQTYQEGT	78	-
Chr4B	218257883	218257930	TTQVTQYLAEAGYTTR	116	+
Chr4B	218258507	218258569	DVPELIILPVYSALPSEMQSK	100	+
Chr4B	225009847	225009969	KAVGEDPMGDAQIEGEGTMVLFISPGPVPLMTVSEGQPLLY	195	-
Chr4B	251595877	251595930	KNQTLFQLSSDLVDEVWK	87	+
Chr4B	264837907	264837948	AAYESLSLDATGLK	96	+
Chr4B	286424779	286424823	AAAGVIEASVGVQLR	99	+
Chr4B	302483758	302483820	AKEEEVTIEESLEAKQALLAR	87	+
Chr4B	311654926	311654967	IVNDAYELLSDPSR	104	+
Chr4B	322318693	322318737	KALAPIFMDREVGST	110	+
Chr4B	361548611	361548667	NAASLKGFTAYQKISAAMR	137	+
Chr4B	375714240	375714272	MMEVGMAMAMK	82	+
Chr4B	376974611	376974646	SSAVTKSGMYNK	81	+
Chr4B	377289389	377289472	LVGGEGDDDDGSICGLPRHGMGGNGSIR	133	+
Chr4B	385489246	385489296	RSHVYAMLMVMCMGEIS	87	-
Chr4B	393833627	393833659	KGPQTRGARGA	80	-
Chr4B	393834170	393834205	KEAELTASMVVL	82	-
Chr4B	395926964	395927020	RNHNSDSIFLRNNQVDIAL	88	-
Chr4B	398001540	398001575	QVVNVLPSDAEK	84	+
Chr4B	408101300	408101362	EHSRTLYIQSEIGDLIDPQGW	160	+
Chr4B	418893623	418893676	DWGFFQVVNHGVAPELMR	110	+
Chr4B	422413628	422413681	RGPHPDSEGFGPLDYTVL	88	-
Chr4B	422827412	422827483	REIMNDGEFGSIPVFPVKDPNYGV	120	-
Chr4B	430801225	430801278	IHSQIQEASQEEDDTPLK	133	+
Chr4B	430804563	430804631	EASDMVLADDNFSTIVSAVGEGR	105	+
Chr4B	432640890	432640958	VGARFLLTSTSEVYGDPLEHPQK	112	+
Chr4B	439872188	439872229	KGKAMLKAMTDSVT	91	-
Chr4B	442743768	442743875	KGGYLPMEGTSDSSVLPPPKVDVDMPDLLNYMDPAN	175	-
Chr4B	443032834	443032896	RGNYEYVELDGWPTPSIDETM	108	-
Chr4B	447795356	447795412	RVSMYADKLISPVQNAFVK	143	+
Chr4B	447996613	447996666	GLFAMVLPGFWMDIGQPR	143	+
Chr4B	448677370	448677423	NAEGDVGLKSSKPWPARK	87	+
Chr4B	448681101	448681136	RGSHAINVGDVA	83	-
Chr4B	452248241	452248294	AAVGWIGKGGPLCVPNLR	85	+
Chr4B	454791123	454791155	RAFLFPYEQFI	91	-
Chr4B	456577391	456577435	AAATQAIGFFALHTK	109	+
Chr4B	470221454	470221486	GTYDSAGVGGK	78	+
Chr4B	470224338	470224400	APLVVSTLQAISGLGDSSFEK	96	+
Chr4B	476370728	476370793	MCPNMLLENALMDMYANCGCLK	164	+
Chr4B	482959907	482959957	KIPSGEPTAIIGFAVAL	116	-
Chr4B	485445176	485445238	LVSSLTRGSVRSPLAQCLLIR	92	+
Chr4B	485446091	485446141	AIVDSIVTLIGAIPDVK	109	+
Chr4B	494497980	494498087	KTPGTTGLDSASPLVGFYADGIFEFSTADNLTNFNS	167	-
Chr4B	494498457	494498495	KDQGQFYYFDLRD	100	-
Chr4B	494736118	494736168	KEGVLQILNWLAGATPT	121	-
Chr4B	497575310	497575357	KESVANSILSDETYLL	111	-
Chr4B	497576246	497576290	KLPGDGSAGLDFLQL	102	-
Chr4B	504111792	504111872	MATQDAIHKLASQESIEISADLGNGLK	127	+
Chr4B	505322289	505322318	KMHPDVITVM	80	-
Chr4B	509573543	509573602	KDAAMALGSCAFMLAVVAIA	132	-
Chr4B	510287851	510287907	VSDPTGEAWLSLFNDQAER	92	+
Chr4B	511865656	511865712	EHLHDHINAEIVSSTIGNK	86	+
Chr4B	516313400	516313465	KGLSNIVSNFVIINPKMGASLM	157	-
Chr4B	518874445	518874480	AGRLIKILEGPK	82	+
Chr4B	524080172	524080204	KGFKSVLNQMA	81	-
Chr4B	528825355	528825411	HQYSAGSNEGAAALANAQR	83	+
Chr4B	534206162	534206203	RIGMSPYVVDAIAK	102	-
Chr4B	536259461	536259526	RDASFTSAFKDAVARFLELDGI	103	-
Chr4B	539117614	539117676	KDVSALLNEMTDNLGVSVNSY	96	-
Chr4B	543726404	543726442	GVFDGSTSGGVAR	87	+
Chr4B	544156463	544156537	SLLIEDGVLSWIMANSTMFPPSTRR	121	+
Chr4B	551136361	551136441	IQAITLPMILTPPYKDLVAQAHNGSGK	133	+
Chr4B	552371331	552371384	ALGLAKCEGSAVLAVLTK	124	+
Chr4B	557235401	557235466	SDLIAGITIASLAIPQGISYAK	150	+
Chr4B	557245444	557245515	RNVEEQSNSYLNTITLLAAEGEAN	111	-
Chr4B	561510566	561510652	EIVDSGDGGLGMGLAAFIANGEDLGPMIR	136	+
Chr4B	562944092	562944136	KSTDGGLEEFVVLLN	105	-
Chr4B	566082646	566082723	MEKYPTMYWTPCAAHCLDLMLEDTGK	205	+
Chr4B	577101191	577101253	LSGQRVQESLLCTWSVCNRQR	102	+
Chr4B	597373355	597373402	GNMYDTVVEGFQLLSR	119	+
Chr4B	599875946	599876017	MVTTEEGLAFAQQCGCLFLESSAK	115	+
Chr4B	605088138	605088176	KRTDVAEDGVSEA	87	-
Chr4B	614096990	614097031	NGTVLQVVPWGDMR	96	+
Chr4B	615831218	615831262	TASSTELAFLAAHSK	99	+
Chr4B	617106516	617106551	KTMIDFVGKLEV	86	-
Chr4B	620169814	620169867	KVAEWIPDGAASPDLLVA	86	-
Chr4B	633911692	633911748	AAVADDVLPSGHEMKAGDK	132	+
Chr4B	640224589	640224642	GAIADFDIVKASGLVPSR	126	+
Chr4B	643507377	643507448	KAQSMADYVDHWCQGHRYLQGNGL	192	-
Chr4B	643956959	643957024	RRRSHLPIGFQSGSVGEIFSGF	105	-
Chr4B	650000014	650000082	ISAGVSIGEDSLVYDSSLSGRVR	102	+
Chr4B	650231440	650231499	MFFSLSPQGEECGYVGEAIR	151	+
Chr4B	650256827	650256889	KEEQETHEQFISELESLLSQE	89	-
Chr4B	652792016	652792051	KQNLFGTDKDGT	89	-
Chr4B	657000893	657000958	RTHLVGNAVNAFVEGAAELLED	156	-
Chr4B	657001007	657001078	KSALDGMSIPDPSGSSQGFSVLFG	168	-
Chr4B	660401992	660402021	YDTQFHSLFR	78	+
Chr4B	660429308	660429358	RAISIGLTNLGAIEMPN	102	-
Chr4B	661285814	661285861	KLPTRNMQWWPVVSNA	81	-
Chr4B	661775320	661775358	KSLDEWTLAEGEV	94	-
Chr4B	662255390	662255455	QLQWPMVWMPPGYGVETKPEAK	165	+
Chr4B	662256365	662256418	EDELKIGGEAPNLACEIK	122	+
Chr4B	665561734	665561772	KHAAKCRAIANAN	96	-
Chr4B	665972900	665972953	ATAQPGGRSMANLDSLIK	130	+
Chr4B	667707527	667707559	RSSILPATPNS	80	-
Chr4B	672829636	672829698	RLEMDDAVSEVHQLYPRLVRT	102	-
Chr4D	1192498	1192569	VMVDFIQVFQSAPSSADDQVAAMR	116	+
Chr4D	1698465	1698518	RGHGQANNLMGQAYLLQM	136	-
Chr4D	2119730	2119768	KGIQNSAMTFLDS	94	-
Chr4D	3413357	3413443	KYCSFIDPNGDPCPDGAPDWWSGEHRMGA	149	-
Chr4D	4867413	4867448	KSQSSGGSGGEA	79	-
Chr4D	5656387	5656449	TNDAVSSDSSNTSESAVIGGR	91	+
Chr4D	5786123	5786167	KHLIAVGTEFAEDLM	106	-
Chr4D	6809134	6809178	KNGGESSSPGASPCR	92	+
Chr4D	8005418	8005450	RLHAVLNSVYA	79	-
Chr4D	8790027	8790074	VADDLPLYDILNEFQK	106	+
Chr4D	9685748	9685807	AIEDAVEDMIRALKLVSAAK	89	+
Chr4D	10598801	10598863	TSLLLPGQQQSLIEAVASAAK	148	+
Chr4D	10612791	10612829	KLSDSFDFLAAVL	87	-
Chr4D	10627886	10627954	SRLTVWTVFWSFVLRLAWPSTER	107	+
Chr4D	11313597	11313683	DVIAMLIQPLLKLGLVDRIIGLLTTELER	137	+
Chr4D	11877044	11877079	KQVASVANPLVK	80	+
Chr4D	16220391	16220423	LNTLLKDAATR	78	+
Chr4D	16304052	16304117	KALQWIQGDVGSDIDAPLYVTS	107	-
Chr4D	16304118	16304192	KAGHQIGDPHPLSLEIALPKLTGDA	118	-
Chr4D	16488460	16488516	RPHPDNFSNLVMGVVQDLN	95	-
Chr4D	17022167	17022202	KLEALYTEYFEV	86	-
Chr4D	17022862	17022897	KSQEPTFSPLRE	84	-
Chr4D	18877421	18877450	TVQWLLDTSK	78	+
Chr4D	19814765	19814806	RTIYSLMPLVFAAT	104	-
Chr4D	21962588	21962638	LTQMNTDLFGGVDAVVK	121	+
Chr4D	22205471	22205506	HDSIEQLLLLGR	81	+
Chr4D	22492910	22492972	VAALDSLEMEFLLGYPRDHTR	158	+
Chr4D	29487531	29487581	SSGPALQHPNGDTVSEK	124	+
Chr4D	29620960	29621016	LDLSNYAMEFMPVILPQAR	96	+
Chr4D	31034733	31034780	DIIKDEEASFENTLAK	96	+
Chr4D	32433854	32433937	VDAEVQTPQNELPAADVEVKPERPARKR	128	+
Chr4D	38531590	38531649	RILLVLVSAPLCALSPATQH	93	-
Chr4D	42297268	42297324	KTQGNQGAGTGSLIFPKEA	89	-
Chr4D	44116708	44116794	VLGLLAQTQDPAQLRSIALGTDEACAKFR	207	+
Chr4D	45297669	45297731	KMMILGCSAKCANAETDGGNR	156	+
Chr4D	49245715	49245786	LAEARPTTVALGAVSSAHGSALVR	102	+
Chr4D	50104172	50104264	RPAGGVAGGDSDRDAEGGGVANNSVAPQEAT	134	-
Chr4D	53734472	53734540	QEHSDFHLAEMLQQEEAVDSTAR	106	+
Chr4D	58345466	58345507	LTGAIPGQFAGLSR	102	+
Chr4D	60014230	60014280	SIATAKGSGSSPTARAK	117	+
Chr4D	62577583	62577621	IGGAIYMTGMAAR	97	+
Chr4D	65584061	65584099	LFKSLKPSTRVSK	89	+
Chr4D	69934530	69934583	FLVTLALGDIFQHEALAR	86	+
Chr4D	72269845	72269880	KVTCLTLFVATA	83	-
Chr4D	75472749	75472814	LGDGIHENIGKEENVALERHMK	107	+
Chr4D	77046798	77046851	RGYSSVLSCAVFRDATLG	85	-
Chr4D	79212835	79212888	KPEREMSSMREPKAAGVI	133	-
Chr4D	79566042	79566101	KAGAAGRGLCPTSFASASAG	85	-
Chr4D	84661456	84661497	AEADDSALDVVHEK	99	+
Chr4D	85389107	85389160	LIEIHPVNLSDSIRALIK	84	+
Chr4D	98274900	98274956	KFNGISRGNTDVMISSDRA	88	-
Chr4D	100860778	100860843	FRDGYRFFVSGTGANHDVAYEA	105	-
Chr4D	102704808	102704891	RDLLGCLLQCYMSQRGDPCLVAEIPSTC	142	-
Chr4D	102848869	102848931	RRRVTLLPVGAADMLVVDEAH	96	-
Chr4D	103184481	103184528	RATTVDTVVSESDEAV	111	-
Chr4D	110295310	110295354	EAAAAESSVPLLEKK	103	+
Chr4D	111318024	111318062	WPYTFPESPDFHK	105	+
Chr4D	111879441	111879491	KYTDSPILSVQDIWIVG	85	-
Chr4D	112215288	112215338	LFVGNIPHSWSFDDFKK	83	+
Chr4D	112345926	112346000	RQPSAADVANLSDFLAAYYDVTKTF	187	-
Chr4D	112993056	112993115	RHGFLPVSLTATAGDIAALR	92	-
Chr4D	114456607	114456639	KGKYSPCSLGA	80	-
Chr4D	115314845	115314880	AQQTTHGGMELK	89	+
Chr4D	122188026	122188091	GCGVAACGADLNVCCPSALEVR	100	+
Chr4D	131315182	131315235	VCADCHLVFKLVSMVFDR	90	+
Chr4D	135033961	135034044	KPHFQVGWVESPAADLTAISAGSDVDFV	134	-
Chr4D	139080863	139080922	SALDGHNVCILAFGQTGTGK	144	+
Chr4D	161563275	161563313	RSVDCSWVAGNHG	98	-
Chr4D	211661239	211661304	RAPSLSSVWDSANTPLLGLTNL	96	-
Chr4D	212430664	212430732	RPSLSEAVAALSGIHEFDLSQMK	109	-
Chr4D	238865173	238865223	RYVTDDPGPAYTDDGPN	82	-
Chr4D	249158231	249158284	NNQTLFQLSSDLVDEVWK	87	+
Chr4D	274617564	274617626	DNGETQPSLEASIASDVIYDK	98	+
Chr4D	293718844	293718894	RRLPSSFVIEDGGNLTV	122	-
Chr4D	294667665	294667736	ADAVRIAATNAIVELIVTESEYRK	171	+
Chr4D	301135350	301135421	KIADIVNFADLTLNPKADREAINN	108	-
Chr4D	301576966	301577001	RGILEMQQEFEK	98	-
Chr4D	301809849	301809896	GVDEFPFCVHLVSWEK	118	+
Chr4D	304563455	304563517	KVKNLNSIEVIVSSGSSYHNL	95	-
Chr4D	317724140	317724217	NSMGSLMASISLIENSCNYRPSIVLM	124	-
Chr4D	319104199	319104264	KSPQAETGPGASATSDGGAARK	94	-
Chr4D	322444427	322444486	KQLEPQDMIHVIMPLVFAAT	98	-
Chr4D	323005409	323005465	RPDQGLGVGTSSLMALHGK	88	+
Chr4D	323731683	323731793	RLGSDAFGNGHNTSVSNDDGGHQPPDCSPVAPTGSLR	178	+
Chr4D	327991198	327991230	RSLPLDLIVPK	78	-
Chr4D	333898584	333898646	KTGVADIEDIFVISPSLDDAV	94	-
Chr4D	336010431	336010493	KPAGIDSAARQLASPLRFSSA	93	-
Chr4D	336774814	336774852	ARNYGIQVVDKLK	94	+
Chr4D	336951119	336951166	SLDSTTIYLTDDFAAK	113	+
Chr4D	337083949	337084032	DLEQDQVNAVLTAVVQGMNHVENSSGVR	199	+
Chr4D	337084048	337084104	ALYNALDFAETNFQNESER	90	+
Chr4D	337085794	337085853	SELMVPYASHIFQFAELVLR	98	+
Chr4D	337626537	337626599	REYLGMVQDAVTWMIAQGPPI	107	-
Chr4D	337626900	337626950	RMVTPSAGSWLGFIGEE	83	-
Chr4D	351516821	351516859	TTVLIAHRAAMMK	92	+
Chr4D	356921624	356921656	KPCTGHGAELW	88	-
Chr4D	358499338	358499403	AVMTGGMDNLLLNGMYDQGVVR	163	+
Chr4D	364548261	364548311	SPVGFLEDIGQSPEFPR	84	+
Chr4D	364551348	364551380	RTNGGDHTDGF	83	-
Chr4D	377795859	377795918	GSATSSLISLTTPVTLVPGK	85	+
Chr4D	380736722	380736808	KLGPAMPVTTPVFCLALTEPRPAHSIQPN	141	-
Chr4D	390974777	390974812	KLLDSAEVKRSV	80	-
Chr4D	393575723	393575764	GSSQVIAQYYQLIR	107	+
Chr4D	397619346	397619378	KFQYGMEALIQ	82	-
Chr4D	399124803	399124841	KWLNDDAALDQLE	91	-
Chr4D	399125184	399125234	KGEEGEPLMAVLEPLTY	118	-
Chr4D	400614233	400614265	IADHVPQTPNK	84	+
Chr4D	402129207	402129257	AILLDYDGTLMPQAINK	127	+
Chr4D	415929650	415929706	AGEVELFSNADHPQYGLIK	94	+
Chr4D	417490214	417490276	RHNAPGSDSIADPDLLAAILE	96	-
Chr4D	417506754	417506792	KQSHDTGNDGLTD	97	-
Chr4D	418960282	418960332	KQKEAAEIDAVKAMSDV	116	-
Chr4D	420009349	420009405	RGGGYGGSPPRKYDDEQEY	85	-
Chr4D	420806052	420806099	FPAVVEVQNHGPLDGK	117	+
Chr4D	422117583	422117621	LGALVWGGVTSEK	86	+
Chr4D	422418591	422418635	GYISNVPGTNWESVR	113	+
Chr4D	422418863	422418949	TVETMILEGLGVGEEHIGAHLDTLAHVVR	135	+
Chr4D	427302806	427302859	QHRVVEEEEGGHANSFSR	84	+
Chr4D	429302101	429302169	SELHDLLSKPSLTGIPLLVIGNK	102	+
Chr4D	439927115	439927168	KSEGTTGSSYLLGATDSQ	127	-
Chr4D	443746906	443746959	KVLGIVDPRLAADDYPVK	85	+
Chr4D	450184033	450184068	KDDDSRSCPGVY	85	-
Chr4D	450338890	450338931	ESADNVLMMFDALR	105	+
Chr4D	450338938	450338991	LVQLDEVKQVAKQQQNLK	131	+
Chr4D	450526538	450526588	KDGEVKGCEGNGASDDK	123	-
Chr4D	455958687	455958725	AMFNAMQRGDFGK	95	+
Chr4D	459181642	459181677	ITDEEINELISK	89	+
Chr4D	470280724	470280765	KAAEQMASATITAM	94	-
Chr4D	471293355	471293393	IVLKVDITAERCK	94	+
Chr4D	474686369	474686416	SGGTPMKTLIAQEMAK	118	+
[truncated: 1,399 more rows]
