# Supplementary material for: Community Resource: Large-Scale Proteogenomics to Refine Wheat Genome Annotations
Source: Int J Mol Sci. 2024 Aug 7;25(16):8614. doi: 10.3390/ijms25168614 (PMC11354340; doi:10.3390/ijms25168614)
Supplement: Supplementary file 1 [file ijms-25-08614-s001.zip › 06_GRAIN_DEVELOPMENT_Z70_2024-05-20_Apollo.BED]

Chr1A	4249078	4249188	LFISLEPPQIFSFIAEGFVEHLSGLLHGADQDEKWAQ	184	-
Chr1A	4748055	4748108	LGVLPERSQLTGDGNKMK	86	+
Chr1A	8537796	8537891	KTQTSALSILQPKYPLTAQAIPHFMDTSSTMN	239	-
Chr1A	10926573	10926632	LQSLQMPPKPFVSSENELMP	95	+
Chr1A	10942416	10942454	KAHTLFEGGASLQ	94	-
Chr1A	11528462	11528545	RGVCFMAIRIAWGSVLRGCVLALALLEW	140	-
Chr1A	13585605	13585682	RILQHFSQPAVAAPRLMDMLAAPAGG	124	-
Chr1A	13756895	13756966	KGPLASLQPVPGAEEGSSMLCLLI	111	-
Chr1A	14952501	14952557	ENIEDLRKELESMNAALVK	85	+
Chr1A	15621365	15621397	KPNMMRMIKLV	82	-
Chr1A	21826507	21826557	RDIVYDEPFNSLHLLVT	84	-
Chr1A	21827504	21827533	RQENEEEMMW	83	-
Chr1A	22075354	22075428	APPLPTEPVELFIGILSAASHFAER	116	+
Chr1A	22959737	22959772	WCCVSDDFDVVK	93	+
Chr1A	24208575	24208631	RGTVSAGVSSPMPMPMAQE	87	-
Chr1A	32269325	32269450	RKRTSTSMPSGDEDVDDDNAETDDTPGPVYASTGDVAVEHFM	128	-
Chr1A	46667882	46667959	FPNHLPVSASDTKDHVTQSSGDVLVK	124	+
Chr1A	48416713	48416766	RSSSCEGHHMQSTQVHIN	86	-
Chr1A	51323956	51324030	HSQEEQPQMGQSQGEQPQTGQSQGK	104	+
Chr1A	96906816	96906929	AISVHLLTEPYVDVTAHTTPSQQAVSFPLEVMEVWINR	189	+
Chr1A	100461579	100461644	RRNPVLVSSELGTGSTAPRNSQ	100	-
Chr1A	105059301	105059336	KPDLYEFGLLPG	82	-
Chr1A	106056786	106056833	RFLLEDVGDDEAMEDS	121	-
Chr1A	121311366	121311452	VIIVSFACNGVMLPVSSISYPRMSTLIDA	137	-
Chr1A	134071018	134071089	KQHIEKVSALEDSLAKSVSEAEEV	105	-
Chr1A	159856271	159856387	KQEEAAQHYQYDGEEYAEGEEPGEPETNPQAQYYEHEHG	96	-
Chr1A	173441587	173441643	KGHSMYSSTVVVDPNQRLR	95	-
Chr1A	191790736	191790813	AAGEIGSAAPEEASLMAYLIDAVSGR	117	+
Chr1A	249127987	249128073	KTSQEMVWNAAIFLMQDALESNFGGTART	221	-
Chr1A	249136515	249136589	REIYDVDGREALCLTGKEGDLVAGI	184	-
Chr1A	253241263	253241340	AANPESEVKCWMHNGFVNNNGQKMAK	126	+
Chr1A	259443032	259443094	LGGGLRASSVAVNGEVGLRNR	89	+
Chr1A	259457026	259457097	RWGLPSTDNWLWAAGLLAYTCLMG	114	-
Chr1A	259457026	259457109	RWGLPSTDNWLWAAGLLAYTCLMGKGMQ	135	-
Chr1A	260626065	260626136	QYFQTFGAVTDVVVMYDQTTQRPR	188	+
Chr1A	262718906	262718977	QEFVAIMATGTVQAGDAAALAMRR	115	+
Chr1A	263894245	263894319	VINCTETDQNSNISVRQSKECTLNK	122	+
Chr1A	290305568	290305618	KRKEPQSPPDSGVNSGS	124	-
Chr1A	293798789	293798911	KVDEWQGLSAYIGSLSVHVGTNDPELEMIKEAAFEGLEKNG	202	-
Chr1A	304358016	304358087	RPAAAAYPAVPCLLNCPRHSSQMK	115	-
Chr1A	323027057	323027095	KERPVGDGHPGTS	92	-
Chr1A	328857392	328857451	RQKNANGAAPTTQSVTLSAM	139	-
Chr1A	339219382	339219438	RVVMGSLVASCRGGGCSLR	87	+
Chr1A	351937514	351937618	RQLVSVWRTAGFAAGGAVHDKFVPQLPKEEGVVEM	170	-
Chr1A	355436933	355436971	VQTNMYGNGSTAR	99	+
Chr1A	365678664	365678714	RRLMNFGEPSAEINSMA	83	-
Chr1A	366507191	366507244	AATDGFAAGNIVSESGEK	125	+
Chr1A	370237994	370238038	ILEILVNIWAYHSGR	110	+
Chr1A	370246101	370246169	TLESIFSLMQSYYAIMSFCPEAK	111	+
Chr1A	371519625	371519705	QQNGSETEISGRIVAPQDGSIFYKEAK	134	+
Chr1A	373949783	373949812	RDWTEFWTPT	80	-
Chr1A	382773174	382773293	RINHKTPIKYPDTQEEAFCYLLMHMHSNHTPRALIATSIM	204	-
Chr1A	386976050	386976130	KGLWSMAAFGGGTTTGRPATQPAPALF	125	-
Chr1A	406737307	406737381	RPSTAPSSDTSSGEEDAGGPSSPGR	106	-
Chr1A	434716512	434716541	MEQEVVAGMK	80	+
Chr1A	456279151	456279231	ELIAQQDKVDEDLNILSNTEPNTLWLR	129	+
Chr1A	460300962	460301024	DGSRNPAGIANSCRPSTAERR	95	+
Chr1A	460648306	460648341	AGQSSDSAILLK	82	+
Chr1A	463707622	463707690	LGTTIDAAFRMALQTWASWVEKR	110	+
Chr1A	466502546	466502626	RTTSAHGGEHGHLQYTQSPVVQLVGPQ	125	-
Chr1A	475273345	475273404	KNYGEMITVGIRTADLGHTS	152	-
Chr1A	481150347	481150451	EDMANFGIMGGGAALMRGSNANTFSQPHNIWRPQR	177	+
Chr1A	482168404	482168436	RKCSFNGVGIA	84	-
Chr1A	487908966	487909028	LVHNEAGMKKAIEPLLQMAER	161	+
Chr1A	490829229	490829294	TPQIELLDPLDANVVYLTVDKK	158	+
Chr1A	491577392	491577451	RQVEENQLDVCGHGLPPQQG	97	-
Chr1A	493737583	493737669	KSIIVQVTAEVSSHVLAFSTDVAGCNGGI	208	-
Chr1A	493737976	493738035	KMSFIQMMNRPIDYARAPEL	102	-
Chr1A	495351273	495351344	RWVMASPASPIDGIFKLADHLRGA	120	-
Chr1A	498793667	498793714	LSWPWASTTGYVFGGK	127	+
Chr1A	506997857	506997898	KPSADEGFVNFLTM	107	-
Chr1A	515082002	515082091	KPTEDDDEDEVGTMLEGEELLAEMDSPCSH	143	-
Chr1A	518466768	518466806	RNGPQLFVDPAVS	95	-
Chr1A	520406069	520406125	LLDDRSSVFVVYSVENQGK	88	+
Chr1A	529633141	529633179	TVLLGVDDTDIFK	97	+
Chr1A	530337385	530337435	KQRASVPLVVYQDMEPD	85	-
Chr1A	534152263	534152301	ATNILLNARLEAR	92	+
Chr1A	538768096	538768218	TLVFGSTDPEEHPKLTSIAMEIALEMRESFLYAYIIAALLR	198	+
Chr1A	540077013	540077099	KMLSAAATNVGANDTVVQVVKEPGIDEIC	209	-
Chr1A	543749158	543749193	KHDTVFYPSIYG	90	-
Chr1A	558438513	558438560	RFATAAKTHTQYFFSG	117	-
Chr1A	563086974	563087051	RTYVAHPKEDIIFVLDAAITHPQENG	129	-
Chr1A	565885738	565885806	IGQVIEGEPWNPIVFNDNTMPCK	181	+
Chr1A	574683880	574683999	VSISEDSLHGMLSGCIALESLSLDRSIGIGRLCISSPTVR	186	+
Chr1A	578433872	578433925	RAIVGRVVLRAPDAEWDQ	86	-
Chr1A	578571032	578571091	QGIIWRVGNGNNIDTWIDPR	98	+
Chr1A	580386506	580386592	KGDKKVASCDFSDLFVVGYASHVVLNMVG	211	-
Chr1A	581672478	581672540	GNGTSSHIHHPLEMSGFHKPR	105	+
Chr1A	582768750	582768866	EAALPAVHGESTSGDTPPLSVSINVPDSRSALHPSRMPR	181	+
Chr1A	585108305	585108358	RENAELALVKLEEMRDAI	82	-
Chr1A	586774270	586774329	KLIEPRFTTAIFQTDALDAL	94	-
Chr1A	595653650	595653754	KMLKLYKSNDPAHVVSSPNSASNLASHLSTYSTEV	161	-
Chr1A	595653800	595653892	KVHASNPEGSSVTLVNSLGAEAKSDVPNVLE	139	-
Chr1A	595706432	595706467	KLVGGANILVGL	82	-
Chr1A	597091427	597091480	RPITASFFNGGLDLHVLA	87	-
Chr1B	1412340	1412414	KSDGCHAMNSELLLGLLDDSTAEGA	176	-
Chr1B	2791752	2791796	KVLAWGLRTGGHGSL	105	-
Chr1B	4514012	4514125	RLRYEVDPALAASVDAPLSPIGISQAIVEITEKPVISM	179	-
Chr1B	5278855	5278905	KVPMAQEGSSFSGDLLD	93	-
Chr1B	5310471	5310563	RRNYNLMITVVIAAIIGCGMVLVIPLLLGLI	148	-
Chr1B	6304705	6304749	ANEVFDEFKYEALRR	112	+
Chr1B	8236661	8236753	KGLGGIGVIPVVALDANNAQGLLTAVINKKD	214	-
Chr1B	10570529	10570585	MAEAVIGQLVVKLGGALAK	83	+
Chr1B	11932946	11933044	MVDLSMIDMEWLQEPLSWLFVASVIFVLLQRRR	162	+
Chr1B	13683288	13683374	KLLKYENNLITGLKGLLSNMTGTAASVLF	145	-
Chr1B	17331641	17331697	RYEMTVITGVPLVVIQAES	92	-
Chr1B	18442204	18442263	RPAGGHNFGGDMETYVVPLE	101	-
Chr1B	20046689	20046748	KISIDYHNQRPSPFENYLNI	100	-
Chr1B	24024433	24024465	KMGAAIRGSFV	80	-
Chr1B	25976507	25976542	QTPLMLAAMHGK	90	+
Chr1B	26302649	26302702	VASEERALLQECHELLGR	82	+
Chr1B	27732183	27732302	KSLCYETGTGFRQLHTPLPSWSDLLEFLSSNDGNIWVSQL	200	-
Chr1B	30336708	30336779	SAVENGTAEQQNRITECRSYPLYR	121	+
Chr1B	36190225	36190404	RANLMTEATTFTKSVVVV----------------------------------LTTAPDLD	132	-
Chr1B	47609968	47610033	RKPTEASPSEEAAISVGGSWLK	101	-
Chr1B	47878008	47878049	GLIDFELLHTVSGK	101	+
Chr1B	47878792	47878848	ASLVDLSDTLGVDLYHIER	90	+
Chr1B	48605027	48605077	QVVDLLHLHSKNPEGLR	121	+
Chr1B	52076158	52076244	KMWGPGFKLIDHHNIGKCNEVVLEELSGD	221	-
Chr1B	52121006	52121059	RRCAIAQLPTAMAMTIGV	87	-
Chr1B	57670177	57670230	DYLSTLSLNVISRMMLGK	84	+
Chr1B	62592457	62592516	LTDAMEKFNQMVALGVQPDR	122	+
Chr1B	62619449	62619544	EMMCKGVKPTTVTYGIILDGLFHSGRTVAAMK	161	+
Chr1B	63896045	63896164	KVKVLDGHMCFGQILSHYVTTDPQVGMDTMENFKDMANAL	203	-
Chr1B	80040776	80040835	SLGYMLAKWCLLREMQSAPK	154	+
Chr1B	96180158	96180244	SMFFISQAMNAEYLQRHLAADDKPDRSPR	148	+
Chr1B	100485933	100486019	RSYGGVLTNYTVVNPEIGSSVMADLVGFA	139	-
Chr1B	100486287	100486346	KNPQLGMAIMENLKEMADSL	138	-
Chr1B	110715791	110715823	RSVAGMIDTEI	82	-
Chr1B	121491120	121491158	VLCMLLRGDDGRR	102	+
Chr1B	121494430	121494501	RGAGEDVTIYGSYMDFDVAPQGPL	119	-
Chr1B	148363232	148363288	TLRESLWRPVSEDVTRVMM	94	+
Chr1B	189930944	189931009	YLGEENAFTPTQLLAMVLSNLK	161	+
Chr1B	283905959	283906045	KFFELELKEENDPGANVDSDIDSLSPVDG	132	-
Chr1B	284934046	284934102	WQPAELKPLRVYMLEDVPR	96	+
Chr1B	284935594	284935647	GFVQRMDMNVVKNDLPPK	89	+
Chr1B	294576537	294576581	AAGMHVIAVPSVPKR	106	+
Chr1B	295053302	295053364	ETMRQAIISMGAEKAQVVLLK	160	+
Chr1B	307647412	307647447	KWHGIFDWFYDK	98	-
Chr1B	308561475	308561531	SSEPLDIAPEVTLMDVLKR	90	+
Chr1B	308597369	308597428	RRGDLAEEPPLSPILAGCMA	94	-
Chr1B	323063990	323064031	KYLGNLEMNQVGHK	108	-
Chr1B	331083564	331083596	KMACAGDYGLG	84	-
Chr1B	332099767	332099805	THDLIVTRRQLYR	95	+
Chr1B	333054415	333054459	SKRHMLGVNTVRPAK	108	+
Chr1B	333627440	333627493	SISGSKLQHIQFLGNCVK	85	+
Chr1B	391325459	391325557	VVCIPAPTAAPGASGRHSTSGEVVPSDLWAWRK	161	+
Chr1B	393310841	393310900	AELDAPGGVASGDVMGLLLR	88	+
Chr1B	395721251	395721343	LARNVVSMAAGEPAAPLADNAELTEFFNSLK	219	+
Chr1B	412296426	412296527	KAPIMGSSVEAVVPIQSATVDKNSFDPNGELQRT	165	-
Chr1B	425128023	425128076	GVLSVPEFILAGDNLVSK	129	+
Chr1B	426994284	426994337	AQQDMGDTMGALGLAFVK	85	+
Chr1B	427438726	427438761	RSGDCGCAQIIF	96	-
Chr1B	435634644	435634700	KGLAMSRALGQLLSSLQRM	84	-
Chr1B	439485324	439485365	GPDNTLPESKETDR	105	+
Chr1B	445422215	445422316	LQAKIIKSVDVSYGGESGFNQAIEMSVEVLSEVK	159	+
Chr1B	448605577	448605642	RLNEEHPFALVIAAGFPKETLS	105	-
Chr1B	450648613	450648678	RTCAIEVVIASPHAQHLVHHAL	104	-
Chr1B	451631906	451631977	REFGNLSMVAPMGFVKSASVASSS	111	-
Chr1B	459264279	459264377	SGSMEFIVPPADPSTFFPISIGFAASNTFSDLK	149	+
Chr1B	463752062	463752163	DLGSMASPQCCANPPALNPAA--------------GEGKVVDSFGGIK	97	+
Chr1B	473796729	473796764	QSAENPMTPPSK	93	-
Chr1B	504954038	504954118	RSQLITESVAVSQSSSMDKQFQMARSS	124	-
Chr1B	514738911	514738946	KPLVSQGMQLGW	81	-
Chr1B	517983709	517983840	TIAGDFGYHQPSYMEIVTSIEGTTGIAMVVLMLIAFLLASRPSR	214	+
Chr1B	519202174	519202272	DFPRLLHATDDEYKPMKPFFGDVKPPNYWWFLK	168	+
Chr1B	524273373	524273477	KQLIETLGMESNVAEATFYTTKVHRAFNFLNGQGI	259	-
Chr1B	537097220	537097279	SNALQHVQSLSADLFFLHTR	94	+
Chr1B	538782575	538782649	AGGGTLPITARTLETIIRLSTAHAK	112	+
Chr1B	547617977	547618066	GQDATGEEVIKPYTPTTLDSDIGYFELVIK	142	+
Chr1B	550105211	550105246	MMHGPCGEANPK	95	+
Chr1B	554914468	554914551	RWILLLLMVMILGFGIISAITVVGVKPK	213	-
Chr1B	561700403	561700513	RCQSETVLSSAMSADVDQSTVARLGLIVVAAGLMLFF	176	+
Chr1B	566004162	566004203	KKAAVGGATVSALE	81	-
Chr1B	573820274	573820357	FSYRGVDLDALLDMSTDDLVQLLPARGR	129	+
Chr1B	573822280	573822360	TFVVNEIKPEMIGHYLAEFSISYKPVK	132	+
Chr1B	576388011	576388118	REEMMTFYAPQIPTPLSMSSVSGNEFISVVSSMLPR	173	-
Chr1B	576799982	576800038	DVDEEAHIFSGMMIALSGR	90	+
Chr1B	576801639	576801710	YALTEMAQDLPDLPVGMLTDLHLK	112	+
Chr1B	576802718	576802792	YGYTAVDRPEGYLVLAVASLGEEIK	117	+
Chr1B	583524276	583524347	KPRGSGMSLLLEPCSLWSAAASWI	113	-
Chr1B	584955184	584955222	KQIRKQEEASVGE	95	-
Chr1B	589583175	589583213	FSNGLTTVDAISK	85	+
Chr1B	593302184	593302339	EATKAAVLMNLESR-----------------------------IVASEDIGR	126	+
Chr1B	608094230	608094286	RGFAPDTLVSNVLMDTYAK	140	+
Chr1B	610374560	610374622	RLHAVVADKLPEGFGDAAAFI	101	-
Chr1B	615593635	615593685	KTSGLADELEVNFCQET	124	-
Chr1B	625033366	625033422	RLSFYLLNPMKLSKVPLIE	147	-
Chr1B	632869131	632869181	WSQMAQMLPARVGKQCR	85	+
Chr1B	637885630	637885686	KSYDELWAEEECANLWREV	90	-
Chr1B	638125303	638125350	RPKPKETVTGNDNAAN	117	-
Chr1B	644754020	644754055	KGLTGNGVSGIV	84	-
Chr1B	668509464	668509508	SPQTLSGFFYYQAGR	111	+
Chr1B	669534804	669534836	RSGNNNEPFAA	82	-
Chr1B	684617588	684617650	KQENCVLSPVLSVTSAQSMYS	100	-
Chr1B	685620937	685621002	FTPITPLEEQSDDQLVIIRSGK	108	+
Chr1B	686828198	686828260	NPHTDFVRNGGSTMQQPNSLK	106	+
Chr1B	687571455	687571505	RGLFLAQFNAQQNLVLV	123	-
Chr1B	695500592	695500633	KPRGANICPLNGSY	99	-
Chr1D	43045	43113	SEATNQTSSGGLLDQDRAVEPYR	108	+
Chr1D	389072	389200	RQYSSTDEIDVLGDDVSINMVHHHDNLQLSSTLMNTCNLQFLK	212	-
Chr1D	436745	436786	ELDINPNKPILTVK	99	+
Chr1D	6769252	6769305	KASGGLVLEKFRTICEMA	87	-
Chr1D	9993931	9993981	DVCAMFCCCILPILATR	132	+
Chr1D	10565187	10565249	RYVEMQANAFRQYDEKTASPV	102	-
Chr1D	11465621	11465668	KQNHHDGSDTNGGEPK	112	-
Chr1D	11500738	11500809	RNPRLDETVASGVPVMVIDADPKD	113	-
Chr1D	11545494	11545568	RYEMTVITGVPLVVIWAEPKDQLIV	122	-
Chr1D	11606356	11606421	KTMPTGVPLVMIDADPKDALII	102	-
Chr1D	11924975	11925109	WVHASALNLDDHITTPLLDGAAVASDPDKAVEDYVASLSTAPMDR	210	+
Chr1D	15292254	15292352	KGLWDVVVMELEAAAPSAAWTFPVVNIGATLAE	157	-
Chr1D	18155118	18155174	KNAADGAESAVRSMLKGQA	126	-
Chr1D	20837043	20837150	AIGVPHCCDQVFGASQHMTENNSAQAGDPLMAANLA	269	-
Chr1D	22277684	22277788	KPGGLRVAVPEYEGSPNHDMNKLEEPVIYMIPQQH	176	-
Chr1D	26417020	26417115	KDKGPLLYCGGIDDVSQYLRGISGHMAGASIL	159	-
Chr1D	29834271	29834354	KNPVGSSLMCLLSEWQNRGISDGVFVVR	139	-
Chr1D	37512476	37512604	KIAGPFLDLTKLPRCFLGTTATVPAAQDETAATLQQQQQQQEY	161	-
Chr1D	41817602	41817637	SLLLNLSSEPAK	80	+
Chr1D	44048429	44048491	LMNAGQSDIMIDSSFWDEEYR	107	+
Chr1D	47711694	47711771	QNATSESISASADSGVISKKQYEVNR	119	+
Chr1D	51110384	51110458	RAIHIGDNMPSDGPATITIGKLLVD	122	-
Chr1D	51249084	51249185	KVANSTLNFVTQMYPELHMYYISAIAVLCEFAAQ	173	-
Chr1D	51682522	51682569	KSITPSPIVEWFQNLI	121	-
Chr1D	52079940	52080011	NSILGALPVDVIANAYGISRTEAR	112	+
Chr1D	52445689	52445775	KPPHMLSLALQYWQMLVQSAKEMKGVLCY	219	-
Chr1D	53418146	53418187	KPDGGLKTAGSFAG	97	-
Chr1D	55125739	55125774	KIAEYLESFVLK	85	-
Chr1D	66129900	66129983	VSIADEVLNNNVPFPTDEVAELVASFKR	131	+
Chr1D	77720204	77720275	APSDGEDPAAASSTRALPGDGPRR	100	+
Chr1D	80564940	80565071	KMPPEVEASLNEAPSSQALAEIAEIAMQTDQGVDHLDVSVKELQ	211	-
Chr1D	82156919	82156978	EEAAAASSDIQKEHAIPSVR	88	+
Chr1D	92283994	92284050	RLESEGVLVMWPIGTQTAY	98	-
Chr1D	92284093	92284146	KIGASWLENVLEAALILD	82	-
Chr1D	93729003	93729068	AVIEAFVIGSNGNPSTPDILQR	105	+
Chr1D	95439253	95439321	SYILDCGTEIFLWIGMTTLVSEK	116	+
Chr1D	96132428	96132550	VMHDGSSYKCPFCSVGNGDYNIHELLQHALSVGAAHDQEAK	206	+
Chr1D	98734039	98734104	KEDDAVAVHDSSSLTVYEPKLK	99	+
Chr1D	104742860	104742946	RGRPASMDVTPIAGGGASPPPLLMTATEQ	137	-
Chr1D	113439230	113439271	VRSLLASVNALSHK	96	+
Chr1D	114825065	114825145	EDQIEGVSECIIMGIPKQLGTGILKVR	131	+
Chr1D	117436694	117436783	RAADCLARILVNYTVVNPPCGASEMTSMLE	147	-
Chr1D	123086098	123086157	DDGTNGMSVIEAGSCMVHDK	147	+
Chr1D	144849185	144849241	KHDHTTEVSGGSCSYSPQS	91	-
Chr1D	162814645	162814683	KEINSLYMLVTAI	92	-
Chr1D	179212644	179212709	SMENMYSQSQEEVSRLHREIEK	106	+
Chr1D	193557293	193557355	KDSTLLDEIDGTGNLNHMGMD	154	-
Chr1D	197677464	197677559	RRAQECVILNAASGLLTLNGAVTSVWALILWA	148	-
Chr1D	198840717	198840779	SMNHYIWGFLCALGEAQFLNR	169	+
Chr1D	199545215	199545274	KEQLATLPEVMKFLVPPNPD	96	-
Chr1D	199548216	199548296	KLEQMLKQDHCDGALNSGALEECEHRV	127	-
Chr1D	199557545	199557631	REPELVSNLRELVSDDALSVEDILFLDGS	130	-
Chr1D	206767613	206767678	KRQEANELSLNYMIRCDQGHMN	113	-
Chr1D	206768841	206768879	KPVLSSIDIGDFV	90	-
Chr1D	212211137	212211196	KDANKELTFNVEVDCLDKSV	94	-
Chr1D	219012260	219012325	LIANLIVMGSGIIGRAMLQAYR	100	+
Chr1D	220654743	220654805	KAPQPQVDKMQIPMVSSSMSG	98	-
Chr1D	242409167	242409220	LSDVSDVQLCGSPLMSFT	89	+
Chr1D	243199902	243199937	KEGMVVFVPVEF	80	-
Chr1D	254293099	254293152	RLFVPGTPDDHYDLFEFY	89	-
Chr1D	287695039	287695083	KSEEIGAGTRPPEVK	103	+
Chr1D	305916984	305917043	EGEILSSPSAESFIHVLGGK	92	+
Chr1D	315555340	315555444	KMYSELNGSEQINRQLATLVAARDLYDPSLGMDLM	169	-
Chr1D	316204326	316204373	REGKVSSSPPRGSRHG	107	-
Chr1D	324585397	324585462	MAQVQAVEKDLVTMAQESEKLR	99	+
Chr1D	326714619	326714672	KDDGNGRISLVHSNVKQV	86	-
Chr1D	326717272	326717361	KLHNSVDTVLKASAELSHQETQMSGPVISD	144	-
Chr1D	330396691	330396777	RVCNMLPSQWSSTDSPDCINLIGTDSNKQ	142	-
Chr1D	334682125	334682232	KMAAHLLSMTELEEELVGGQTGAAVQRVEAQVKEME	238	-
Chr1D	335191311	335191391	SEEATYAYLPPIESTDAHLHEFAEAMR	129	+
Chr1D	347582088	347582180	KYHSELIECNEVLEAYAEPMHDRMADLDEPT	149	-
Chr1D	349588350	349588430	FAKDAESCPVEMGAWPREPHKWTLWLW	154	-
Chr1D	351121128	351121205	MVVAEVQLDAVVMVSLLLACGQLGWR	123	+
Chr1D	354478636	354478749	EGHQNYYYIHDLMHDLAESVSQVDCGRVESAEEKQIPR	194	+
Chr1D	366108434	366108511	SVLVLEEALIVMANGSFTSMEDMLSK	119	+
Chr1D	375627860	375627970	ASPPRQDMLALPAPEDHYTDDDLQVNDIELPLCMSQR	185	+
Chr1D	383257175	383257249	KALSPIPSNMMTPCNVNCPPSLELK	116	+
Chr1D	406074557	406074595	KVGNSGEAALGAS	84	-
Chr1D	406269675	406269710	RVLPKYLVFNVY	89	-
Chr1D	411816590	411816652	KGDKDALISQIANSLAGYSLG	143	-
Chr1D	413061088	413061150	YLDNLSVSEMDGWACLQGTRR	104	+
Chr1D	423464511	423464582	RRVAFGTLMAHTSYFREADELTPF	178	-
Chr1D	429137510	429137569	LELTAKDANIGMLTAELVAK	92	+
Chr1D	429695595	429695675	KSWEQEDREVGNIFMIYLDLLAHVEGH	137	-
Chr1D	443556200	443556280	RHPVTSWRSFLVDVVTIRPVEGQAAPG	203	-
Chr1D	446679024	446679077	KNWEAFVDAIESNSLGGV	86	-
Chr1D	446861723	446861800	KRHCLVEVETMYVACVPRHDSLNLEA	127	-
Chr1D	461414764	461414889	LTMWKPTSVKPLVTMLCHKGSLTAVAFDRGGHLMATAGGDQK	311	+
Chr1D	469097337	469097381	RHKLLLLVNEARGEF	108	-
Chr1D	470261361	470261411	DLINWNVLGLALEPSIR	82	+
Chr1D	472435781	472435834	KAELMSTSAQMFDLFPFM	83	-
Chr1D	475922561	475922620	DLDFGLSPLLAAQAQSMGAR	91	+
Chr1D	484255136	484255225	IPACLRSFTTHQPDRCLLYTLAHSTPHTMK	147	+
Chr1D	485682845	485682919	KEYSTVDGDLENTGLDLDRYNVYVA	180	-
Chr1D	488163626	488163667	RFSESTCYGMHVHM	111	-
Chr1D	488427791	488427826	KQHLMRFRSVFQ	95	-
Chr1D	493872890	493873003	AGSPGMLNMASTGNMPLKSVQGVPNAMSPAGNSMMRPR	170	+
Chr2A	4124120	4124155	AADAGMIRRLLK	83	+
Chr2A	5394941	5395006	ASCSDGGQNVVDDMLQCLIDSR	108	+
Chr2A	10316597	10316635	CNSLRHAQSEKEK	96	+
Chr2A	16051881	16051976	RDTDPLPVMAVWATDYASPSFEPKELHKQIRA	239	-
Chr2A	17791832	17791894	RAMGFDSIKPNMEADLLVNSA	129	-
Chr2A	21064557	21064598	AVVGASQATQIVSR	94	+
Chr2A	21469285	21469320	TDAGYPPGIGVR	89	+
Chr2A	24779839	24779901	KGKYVTGSAGSGLVEHFGSTA	149	-
Chr2A	28484052	28484093	GLCGLAMQPSYPTT	107	+
Chr2A	31628455	31628493	KAVGCFAKLADGS	92	-
Chr2A	34250563	34250595	KAIFVNITQAL	81	-
Chr2A	35539275	35539373	DGTSPLYLAILLEEDIIVETLFNASHKELSYSR	160	+
Chr2A	37614115	37614168	FGSPVLNLPEVAIIALGR	84	+
Chr2A	47963866	47963895	RRSWCLTPGN	82	-
Chr2A	62499324	62499395	SGVIVWTTSMTNTMLGFLADLVAK	113	+
Chr2A	62503527	62503595	KDHGQGQIIEPAMYELTGCMSNS	179	-
Chr2A	62685770	62685826	AIMAQYMPLENQETSSHQR	93	+
Chr2A	73967167	73967226	ADMNPNGIDFAASGGTPTGR	93	+
Chr2A	77670889	77670951	KLKPLNNIGSLSEIVDILWVI	98	-
Chr2A	82037675	82037761	HIVDDLESMQRIKPSMQLAKVSITVHSSR	140	+
Chr2A	85154739	85154846	HASPAINLKGIM------------------GLCGVK	108	+
Chr2A	85268688	85268726	QLSELIASYQSLK	91	+
Chr2A	87023155	87023223	KLVILCNQVSETTLMALAQGTVK	118	-
Chr2A	92171619	92171747	QYGQDHLVVAMQILILPMLAHSFQNGQSWEVVDPSIVKIIVDK	209	+
Chr2A	95156022	95156108	SSLLLSLLIQTHVSVSISETMNDILIVLK	128	+
Chr2A	111459029	111459100	RAVSSLATAILAWSVDSNSVQPLY	110	-
Chr2A	121080566	121080619	EGVVLAAVMANSSNIFCR	86	+
Chr2A	121080965	121081042	FGYQVISTGQVVNLHPSSSLLNYGIK	195	+
Chr2A	129793363	129793422	RGMPKDELYYKRSSSAANSQ	94	-
Chr2A	140599713	140599763	KNSSLNLFKLHKCDLLG	113	-
Chr2A	159025840	159025914	RPSEPMGFVMLAVLASPVAGIGLMV	115	-
Chr2A	159026101	159026190	RGVMLMAYNVAFGMLLSGTTFIAAAFVVTV	138	-
Chr2A	163665466	163665525	RYMVGKHNLEIGDLKEILSS	146	-
Chr2A	166851910	166851963	RRVPKVAAACAESLTTFS	84	-
Chr2A	178922373	178922411	SSDNEHGVGSIVK	95	+
Chr2A	190321699	190321791	SHIIPGVVALAFGKMALSQPVLADSRPYMPK	153	+
Chr2A	197080418	197080546	RGNAETMDSDPLQVASAQNGSDSSELKPTSMDAADEWDDPEVK	203	-
Chr2A	198690274	198690372	NVPLQCQINSSSGQTKPDKFFPMASVRLPDNAR	251	+
Chr2A	198988879	198988944	REQIAGDPMSNIFSTSSGFENV	106	-
Chr2A	201787423	201787485	HSLLESRFAASPMGSSDHGLR	96	+
Chr2A	209443671	209443751	ADGTGGLIIDSGTTITSLVDAAYQQVR	125	+
Chr2A	210419284	210419322	SPLLLASNPVHKR	90	+
Chr2A	244023255	244023335	IFFFSWYGPTYTTCVFMIVMCFLPLQR	140	+
Chr2A	251607821	251607922	TAVVAYPDPLPLDPYNGVYLVLSSPDVQVEEFCR	166	+
Chr2A	267064230	267064316	GVVDGGGPRDGAPVHQAGARGEADGAPDL	121	+
Chr2A	282070933	282071010	LDSEKALTLELAAKYQQMDELESETK	114	+
Chr2A	288401281	288401346	YSSLNHFFFFLKQDLSCRNLLK	104	+
Chr2A	290075575	290075631	KLRAAEGTSAAEIGTIKSD	84	-
Chr2A	312002224	312002325	RDANSASMLTSLLADFAAPDGVLLAAAQDEASAM	151	-
Chr2A	324530831	324530905	SSQKQLPVTSSRSSQNPIFMDSFPK	117	+
Chr2A	345703680	345703733	DVAEAYNVEAMPTFLFIK	86	+
Chr2A	349099393	349099449	KPLMHTVPVSLIQELIQVM	88	-
Chr2A	375279034	375279114	NQCNDNSCEVMEGPSETYCGEADVSDK	131	+
Chr2A	382616291	382616326	KWTVVASGDANR	86	-
Chr2A	388512246	388512299	RLGHFQPVSTMASLQSAM	86	-
Chr2A	389496306	389496383	RIELCFYSFLQFVSDSLAGHFVHMWA	134	-
Chr2A	412906446	412906559	RGIVALTSGNYDGTTLLLNVCMMLVMGSQSSMMYFGQA	190	-
Chr2A	419447224	419447319	KLPALETQMPRVDFEAPGAEPQMSKADLDKNM	156	-
Chr2A	451901110	451901157	KQFSFVSNNGPQVGAN	120	-
Chr2A	460049951	460050004	QQGRTLDSHIEEQFSGGR	85	+
Chr2A	461877378	461877485	LSPRHSSTQPDEDASVTTQNMRLTALLSSGDTAAAR	163	+
Chr2A	482754009	482754062	SETPATDLVNTFMDWAAR	89	+
Chr2A	482763727	482763834	KLRQLLLWADATSCGENMERVIPRSSQGNYEIHMTG	182	-
Chr2A	504809146	504809220	RDGAIINGVTQGEPGEGPAVVLGED	113	-
Chr2A	508110617	508110685	KVGKTVGDTITEVIGQTPESSEL	102	-
Chr2A	514885441	514885509	DDDQVTTLLKEGLTANETDEIKK	158	+
Chr2A	514886458	514886508	QIFVEGYSGTGKTYLWK	130	+
Chr2A	530982811	530982885	RGWGWGYIEGDETVAATHEAGAAIM	115	-
Chr2A	531987251	531987352	KISVLICCIIQNTPPYFINISITSSFVFICQLAK	161	-
Chr2A	540462908	540462967	MHAILWAYMALVLVSPTFSR	99	+
Chr2A	543183906	543183986	KTFHVPKHASISEPDASAISLNYMDSF	130	-
Chr2A	545049144	545049185	AIGVSNFTTSHLDK	103	+
Chr2A	546230961	546231017	TAPQLSAQSSNTSVRTPVK	84	+
Chr2A	557847406	557847480	QTFTAALFMDEETGVWGCSGCREGG	125	-
Chr2A	559318032	559318097	KPSLMDSVVAGVDVFDPDGLNM	104	-
Chr2A	567586263	567586337	AVAGEAGIPFFSVSASEFVEMFVGR	112	+
Chr2A	570703563	570703670	KLANSMSGCGSYMDVLSSVTAGEMLFNRRILFGHVE	178	-
Chr2A	584555755	584555841	KVERITTEDNNEASVSPGNMVSPSFHDLF	147	-
Chr2A	586937122	586937157	VWVLDGGLPQWR	92	+
Chr2A	601574029	601574100	KSFCEGGMLGIAQCAFTPPTSEGK	114	+
Chr2A	605041304	605041423	LTTLKDLDCAYSSDKLAAADVDQPMTLNITGLETFCLGYK	191	+
Chr2A	608445104	608445163	RPMYEYLLLNAGQHYIFGYL	158	-
Chr2A	610471197	610471268	KVVNELNTVHLTETLQTMDKLEAI	112	-
Chr2A	616620537	616620578	KAAGAAAESATQNR	88	-
Chr2A	622985861	622985935	RKDDFSEAEVAAVPIGINSVPLSKS	180	-
Chr2A	626457463	626457582	KENRIGIGFIIGPVLQQYFAFDEGAMIKEGPKVNDPGLLS	195	-
Chr2A	626849554	626849610	KEWAELLIAFTDADPAVTT	90	-
Chr2A	636302697	636302741	KMGYQTLSGCQSEFI	106	-
Chr2A	659173960	659173995	KIVQGQYLASLE	90	-
Chr2A	662926744	662926779	TELSDTNQHEQR	92	+
Chr2A	676458232	676458282	DLILQRSMKEGFIVFSK	83	+
Chr2A	677674091	677674171	VVAVKQLSESSNQGKLQFATEIETISR	190	+
Chr2A	680305664	680305717	KNAITELAEHLQSEIEAY	82	-
Chr2A	682565669	682565725	QSLSSEVESQGQAPGKPQK	83	+
Chr2A	683854412	683854462	GCGLQAFPVFGLSAFQR	82	+
Chr2A	693289936	693289980	RCFPAFPVPAAICAM	115	-
Chr2A	696187816	696187875	KPPGMVIMRDGIAALADALA	147	-
Chr2A	696305426	696305488	VQSFSADILSDSTNLSSEAAR	92	+
Chr2A	704469785	704469853	REEEQTLRGKENLGQSVDHESEQ	167	-
Chr2A	704822275	704822319	RKREPASGTGGAAAV	101	-
Chr2A	707321876	707321914	KLLAGNKDIFMYR	99	+
Chr2A	707329738	707329833	GAGAMSTMKPPSSPLLDGHGHHFLEECSLCGK	151	+
Chr2A	708537922	708537972	MAPVRLTNEQQAMHQKR	83	+
Chr2A	709277304	709277336	RPGEFAKVKPT	82	-
Chr2A	711713582	711713644	MIRLSIPEGAEGIVFAPYGDK	106	+
Chr2A	711813468	711813530	VLLLYLSNLFPVCFKSSGRAK	149	+
Chr2A	716092076	716092120	VRPAAHLVDAGYLAK	84	+
Chr2A	716093549	716093626	TVVVSLVPRCGGELVTIGGVSIGYTK	182	+
Chr2A	720343753	720343791	KGNTLAPSLEDNA	92	-
Chr2A	721694817	721694861	DPLHLSGATVLSLPR	106	+
Chr2A	722752859	722752912	KTACVTGGSGYIASALVK	126	+
Chr2A	732065434	732065523	RSLMAFPT-VKLSEQIMVFALGPAEKQIVS	107	-
Chr2A	732067370	732067405	RELHPNSWGSVL	93	-
Chr2A	736560872	736560913	KAEMVAASCLEPSA	99	-
Chr2A	737366187	737366252	RTETGEVPLAFADMVIISDGEF	108	-
Chr2A	737647887	737647943	KELLLSGSWYGINDLILEK	87	-
Chr2A	737680889	737680939	TAPCDEPIMIHGVGDDK	127	+
Chr2A	738218043	738218147	VAASTPGNFKDHIILYEAAGGPTVIGDGGSVPLNR	254	+
Chr2A	738870161	738870298	REPMAINNRGMVTLSSGNYPGAALLVNMALLMAPDGQSATVYFGQA	160	-
Chr2A	747138035	747138088	KDGGGVLINTTAGMSTGR	127	-
Chr2A	748821266	748821316	KGAQATVNSVSAPLDTG	119	-
Chr2A	750966941	750967003	TVVGTNNEDAVTPDTVIAEEK	94	+
Chr2A	754128119	754128352	SEPGLYTDTFIAALVA---------------------------------NLLGVG---------TETTSTTTEWAMGLLLNHPAVLK	142	+
Chr2A	757653903	757653971	KVVVSGADSSVIYVFNLNGDGVE	159	-
Chr2A	757909205	757909366	FFNQYVSIGNL----------T-----------F----VEEGGNVFSFGKACDK	132	+
Chr2A	758163492	758163563	RSSTTMASVVRGLSPLCGGPFIYE	116	-
Chr2A	759903376	759903435	QNVTDSLNFASRKDFGPESR	97	+
Chr2A	759903694	759903795	EEGQVPASSSHGDKAEAEDMIEVENQEADNYEQR	157	+
Chr2A	761175749	761175781	KLFLDEHPAAQ	83	-
Chr2A	762552735	762552791	RAYADEAYHYEGMAFLADG	87	-
Chr2A	763823109	763823150	VLTTFGIFSVDQGR	101	+
Chr2A	769091158	769091199	DLSGSFAFVVFDNR	102	+
Chr2A	770402445	770402474	RKGGILYGDM	78	-
Chr2A	770403522	770403563	KVGEQPLSVTHEQR	101	-
Chr2A	770620644	770620688	KNTATVMKPSQPCSK	109	+
Chr2A	773186301	773186333	KGNLKVSYTVS	79	-
Chr2A	778825627	778825692	RTGFSQVLAAVSATAPSPLDFV	100	-
Chr2A	782258778	782258831	RVRQPKELNARMVAGTID	87	-
Chr2A	783987041	783987100	KVQEASFRGSSGFCLFVVSA	142	-
Chr2A	787438025	787438081	RGMGQVFTEFFDDPSDAFQ	94	-
Chr2B	2843700	2843735	TIDLFAADTIAK	82	+
Chr2B	3216070	3216108	KTIDHIISNMVTE	99	-
Chr2B	4989829	4989864	SIGVIQHINLVK	80	+
Chr2B	7473994	7474071	IVQNALDHVMVGRTTVAMAHRLSTIK	127	+
Chr2B	10589364	10589447	QSLLPKIDAFMRDHLQGWAGAVVDVQAK	138	+
Chr2B	10907282	10907326	KPVDYGMIRCAEQSE	110	-
Chr2B	13732517	13732594	DLGEMPHGIAAAESMFWDLEGEGGIG	124	-
Chr2B	16460672	16460713	RDRAFGLKESLGTG	91	-
Chr2B	18897593	18897682	LQEKPGYSSHQIDILRVSTTVEIALRCVAK	148	+
Chr2B	18938662	18938712	TGGFIAFNIEINPNKYR	129	+
Chr2B	19664552	19664647	VHDKPLTLENSIYWNMSELGQLMDVVKNMTPR	161	-
Chr2B	21930602	21930682	KYSLHMAPSVTNDQLETELINMWHSES	135	-
Chr2B	25632047	25632091	ADDVPLPVRMEQHSK	109	+
Chr2B	28277144	28277299	DGVAIGGP--------------------------TAFHGYYDVPEGMELIVK	120	+
Chr2B	28625326	28625406	KHKIVLRVPSTDSDMNDLQLVQAATQT	127	-
Chr2B	31664019	31664078	EKKEFDAENMTGAELQMELK	143	+
Chr2B	41432751	41432816	MCGGLPLAIVIMAGHVACNPSK	168	+
Chr2B	44712663	44712779	RMCLLQGQFNYHHSALTQVAKGVLLILVLRLGEWPTGGL	195	-
Chr2B	46845204	46845260	KIQQKPISIELIKQQDIYK	124	+
Chr2B	47649190	47649231	RSALEGLFAAAHEE	95	-
Chr2B	48053175	48053255	RYLPPPRHTPLEALLEAVETEDASSPA	123	-
Chr2B	49911626	49911667	KRLAALLLELVQGQ	99	-
Chr2B	51846708	51846779	VAEILDPHMAHEEHQGCAEGWIQR	173	+
Chr2B	59775033	59775074	LYEPAEFHIINPTK	109	+
Chr2B	59978777	59978836	TIAVGKVVDVPPVGRSTFSA	88	+
Chr2B	61922291	61922332	RGHLLGRGCEMNSM	111	-
Chr2B	66506515	66506553	KNTFPANADLNGK	91	+
Chr2B	70845500	70845559	KDNVNGVITDLVNALSTGHS	88	-
Chr2B	80130041	80130205	RHGLLVVQDGQISTI-------------------------------QALTGVEHL	131	-
Chr2B	85588745	85588804	RREGQLMPMAWDVLLELAVG	98	-
Chr2B	87259491	87259571	RHEESYLLPYPKSTPKIVPTFAEGDMR	213	-
Chr2B	87293065	87293118	KLIGGDSATVQVVSSNYD	83	-
Chr2B	87718658	87718720	RPWGKSAAGGDPRQSQRQQLE	96	-
Chr2B	89647611	89647724	KARYGAGMPLSEALAAGPGFEGCPAAVNSSGGCLANAM	174	-
Chr2B	101309756	101309827	KVMAGDAAEIGIAPQPVDVIGFFV	98	-
Chr2B	103352397	103352432	TNLMLVGDGMWK	98	+
Chr2B	104782832	104782879	RIMEFNPNGAHHAVNE	126	-
Chr2B	106409565	106409633	NERTPSAFPFEAISLGGAEEDAK	165	+
Chr2B	111851932	111851976	KDMNCAATGSCGFDL	114	-
Chr2B	117500576	117500641	KLDLEELSKCSTSLQKLMNDNL	118	-
Chr2B	125814709	125814750	ANQFSFGGFVFAER	97	+
Chr2B	141467174	141467260	RQVAPLLLEPLEFRAQNTTKWADEILSGI	197	-
Chr2B	145969369	145969452	KGLYGYTTLHTERGTADVGLGTTDLKPT	123	-
Chr2B	160583321	160583404	RHIMAIPITLVTGEPVKIGGVELDLGAK	135	-
Chr2B	169445499	169445555	GDPLIASGMATSTLLRALR	86	+
Chr2B	180106683	180106718	KKVVADAGAHME	87	-
Chr2B	185669047	185669100	ISIPVSAGGAAEVALLGK	112	+
Chr2B	194434014	194434073	ISDVPGGYDHNYVLDSADEK	96	+
Chr2B	205612385	205612417	AQGYECSVCGK	85	+
Chr2B	206853675	206853731	RLPVPPDSLGGGVIQDFVF	91	-
Chr2B	214187605	214187661	NVVHQINSSMPSSIGGMMR	90	+
Chr2B	214439980	214440030	TVDADMITDIAHTEGVR	120	+
Chr2B	218509703	218509774	VAVRVANFTAVPLDEDQMRAALVR	173	+
Chr2B	229916035	229916145	EIIDSARTDDILLLAPQEGSPPSDSVAPKMMLTNSGK	177	+
Chr2B	230584164	230584217	RNGMFFLLAPRSDVNVDG	87	-
Chr2B	236710821	236710940	VRNFIDNDITSEVDIAMLEMVSGVAADCLKPNPEERHDMK	198	+
Chr2B	255841560	255841661	RKSLDELETNFTIEMDQDDSQEEDSKDGELLLAL	102	-
Chr2B	256052789	256052821	HKAQIDGISNK	80	+
Chr2B	262525793	262525870	RLYTAVDAGSHGDFVGFLGVENGDDL	122	-
Chr2B	282324134	282324214	VALDQKSQQIFEILPSAERLLSAISLK	124	+
Chr2B	318867850	318867897	DAGFDVATYIGALQAR	114	+
Chr2B	365733862	365733960	RMLEASADSWPDITFFGHQQGEFERVGVPKGMA	168	-
Chr2B	369731568	369731606	APAVTGTAKPKLR	86	+
Chr2B	384777752	384777790	KGGDDDTGYKIPK	97	+
Chr2B	396727787	396727840	QDQSPSAIPDTSGVVVDK	82	+
Chr2B	400387263	400387343	KADDDDGAFVIDVVLGAKEKADFETML	192	-
Chr2B	420849955	420850044	LGNHNVTATCGARNLELVADMGADEALDYK	216	+
Chr2B	421064459	421064512	VIDITPNLSAILTSALHR	84	+
Chr2B	426424231	426424311	KPLGTGYESISYGRELKEAELPFEELT	184	-
Chr2B	427582186	427582275	VTSNAPLPVVGDFFDGFYHRPEHVLKSIID	148	-
Chr2B	451029462	451029521	KTVGDTITEVIGQTPESYQL	93	-
Chr2B	478240941	478241009	KSTQGLFPYDTYGVVPDDTYFTA	166	-
Chr2B	481062996	481063052	VEIGHVAQMIELAVDDVEK	89	+
Chr2B	482509294	482509377	ELSFLQWHPFSVSSSPMDGRYHMSILIK	141	+
Chr2B	484709806	484709895	QAMELIDLMRAEGCTPTNVTYNVIMDGMCR	153	+
Chr2B	486322326	486322382	KVVVGEAPVLSAGGEYLVK	132	+
Chr2B	487440390	487440446	RLHLDVAHLLRLGAGGPRE	83	-
Chr2B	489294071	489294124	KIRTNLTGLADIEQQFGR	86	-
Chr2B	494063138	494063194	KWAEYLGAIEGPVGISLAG	89	-
Chr2B	494967775	494967867	YTPVDATLIPTGQLAPVAGTPYDLLAPTSVR	143	+
Chr2B	495086988	495087038	MTNWGATIMSVLVPDSK	127	+
Chr2B	497113809	497113895	LAGLPTALGLYTFCYCGHAVFPTLYTCMK	144	+
Chr2B	497147012	497147050	GYPDIGALAFGTK	90	+
Chr2B	499469623	499469694	KDDYELGLSTFITPLNVVDPRSLL	172	-
Chr2B	500900043	500900129	RSKDVPRGKFDVVLGECVANDDFGGTSVM	136	-
Chr2B	518921153	518921224	RVTHDASGSVVLGDGACAISLVAK	109	-
Chr2B	520927934	520928023	KDMSRMSHSPSNGNNQCLGTIDQLATVGSQ	147	-
Chr2B	521506893	521506961	RILEPVDDSLFYEQIIHGSEEKF	115	-
Chr2B	521690862	521690912	AALAAQGVQSPYQTFIK	115	+
Chr2B	528230534	528230581	KVVSRLRVVMMEGDIF	120	-
Chr2B	548367975	548368019	AYRMDLQNGLVVAIK	112	+
Chr2B	548750307	548750339	KLLALKSGHMS	80	-
Chr2B	550211738	550211782	EAATELHAIDTSYVF	109	+
Chr2B	554628085	554628174	LAKAAAIASMCVHVEAAQRPFMGEVVQALK	226	+
Chr2B	564880073	564880123	KPDRCVYVIKCGSAVVS	131	-
Chr2B	571057093	571057161	RYLSWKTLEEADFLPAPPPDSYD	180	-
Chr2B	589344447	589344518	KLMPEVVDNTGSHVGLSMENKLMD	115	-
Chr2B	591554316	591554354	TGAVALAYTDILS	91	-
Chr2B	596568084	596568143	KAAPGIVTSNCPCLFSAVSL	145	-
Chr2B	612739849	612739881	YAGLVSAQAHR	79	+
Chr2B	628957513	628957584	KGNKFIGAGGAAILSSFPDQGVDS	164	-
Chr2B	630599583	630599675	RPALRPPSTQGGGGGASMTAVVGGCRTFVAL	140	-
Chr2B	646591423	646591479	AEKKNATAGDDDLLGVMLR	87	+
Chr2B	652410647	652410754	CAMLAATVAGLVAVQVCMVCGMEWGGALRGMGPWEK	210	+
Chr2B	655300501	655300551	MAAMGVGGAVKMIIGAK	112	+
Chr2B	655932598	655932654	GLSLLRLEHDNPAHAEILK	117	+
Chr2B	661813220	661813276	LVMESPGGQALRERAMEAK	87	+
Chr2B	663870743	663870835	RASHAGTSFGADNGWFDVDMFYSGPKGAAEM	205	-
Chr2B	664381375	664381449	QWLKPPVPATYLGNCIGPAIGAAAK	179	+
Chr2B	664824205	664824285	RLGFYKVCLDEYENLEPGDTHRLHSLV	200	-
Chr2B	666457941	666457979	QFDLCMAAVASSK	92	+
Chr2B	677345602	677345649	RINTKPASFVLQIGGE	119	-
Chr2B	677923959	677924024	RRRIQFGTDGEEFGTGPGVQPT	152	-
Chr2B	679762217	679762300	RKSEGQYLQKQPIPPNAGALNNSGYTQL	206	-
Chr2B	684100509	684100628	RTFNFVMQCGGCIPQDKVSIGKHLCIAAGFNSGCAISQVQ	201	-
Chr2B	688738699	688738779	RPVGGRAADGAGITWDSLAGLPDATVG	123	-
Chr2B	691124628	691124678	SSDLNVLPVVGIGGIGK	119	+
Chr2B	696267559	696267618	KILNTVATCVIAMQASDASQ	94	-
Chr2B	696275017	696275079	REYSKPDLLKGLSLGAHPMLL	149	-
Chr2B	696512566	696512613	RRDVSGGGAAECSISL	112	-
Chr2B	697807296	697807334	DPIFFAHHGNIDR	103	+
Chr2B	704358831	704358923	HVIMLEPSNVGYYVLMANMYTDSGQQDGVAR	155	+
Chr2B	706666768	706666878	EKPGQWEAVLQQLRPGPGTEEKQDSRGNQITEDVQGK	272	+
Chr2B	708292781	708292816	KLDHFIQLTDDS	93	-
Chr2B	719364964	719365044	KALADSVVVYPQNQNITPMQQPTANTA	125	-
Chr2B	724487258	724487323	KTLTLLVIIAALSACVIVSQVL	95	-
Chr2B	727887719	727887772	KKSNYSLMSPIVTDLSVA	93	-
Chr2B	729538481	729538540	KTWEEMADAAKSFIANKPAL	144	-
Chr2B	729538541	729538597	KQRVIGALEKVCDDVTVAT	137	-
Chr2B	730513081	730513137	RGVVVIKSDLCSVSLPKMI	89	-
Chr2B	738019117	738019164	GYNAALTANLTGPDPK	111	+
Chr2B	738154940	738155011	KSLIDPGLGSYSVELDTSGQVVLK	166	+
Chr2B	742835346	742835459	RPSDADDGFGVSFPAIPGEPGFQWRELSGMYRGYMEGK	193	+
Chr2B	757898499	757898555	RSGAWMRREVLVQQAEVGI	95	-
Chr2B	760710868	760710951	KYHMLQSTFNAVAGAVCMDKAGSPDHCD	139	-
Chr2B	762099421	762099510	KLSLVEIIGQVAESSLGTSILEKEIEERSL	131	-
Chr2B	763340431	763340469	KMASLELGSVTVR	89	+
Chr2B	763963019	763963108	VDIPYPFGIVDSPDDGHCAMHDGFALTCNK	153	+
Chr2B	766826876	766827004	GSYSLDQVSKCIHVGLLCVQDSPSARPHMSSVVSMLDSEAIPR	209	+
Chr2B	766830841	766830906	CLDGFQPADGFGASPSRGCVRK	164	+
Chr2B	770316489	770316530	KANAAPGLFYALSI	100	-
Chr2B	770317289	770317327	KPLAFMGAIGAEV	91	-
Chr2B	771244390	771244461	TGAPGNSSEDAGQFEKSGDSSWRR	166	+
Chr2B	771257700	771257783	KPNKISSVLVDIFNSSSQTYVLENPIKE	210	-
Chr2B	778594537	778594665	RQYGMGDTDIKVFVTDWDLDLGGNACQDVIRATIQAGTGMNTV	212	-
Chr2B	781378227	781378304	GAAEALMSVELDGFPGGGEGFELVAR	118	+
Chr2B	782308522	782308566	KMYFKSFMDVIASPV	117	-
Chr2B	789685445	789685552	TNSSYQDGESVAEMDLAIADIKFTYVVSCQVYGMQK	175	+
Chr2B	794220036	794220113	NLLSGSIPESLGNLQNLFVLSLSQNK	111	+
Chr2B	804948052	804948090	KLLNSGIGTVPSE	93	-
Chr2B	810783590	810783682	ASGSDTNIVSDSNSGSGDEMGSSGVHPSLIR	139	+
Chr2B	811613646	811613705	DTLPAMYDLINKAEWRSHEK	157	+
Chr2D	2260677	2260733	KIHVEEIAKRFMLPAINAL	90	-
Chr2D	4251048	4251080	KGWLEKDRHIT	87	-
Chr2D	5977754	5977840	GIKYNVWASTPNGNSKLDTAFHDAQILMK	221	+
Chr2D	8359988	8360053	LQLNCWADGAGMITQCPIQPNK	171	+
Chr2D	8855493	8855540	QGSLIAANAYAGVLRR	116	+
Chr2D	8974161	8974235	RS-MHECGGLLVVFEAMNAVVIELS	137	-
Chr2D	9188368	9188436	LEVAVSNMAEFVVLLGGCERMSR	145	+
Chr2D	10020371	10020403	NTPLEHCNSNK	83	+
Chr2D	11302329	11302376	RLHDMNDPLHYIERRG	82	-
Chr2D	12654099	12654230	TEHVLGMQATAGGIDFHLAIQVPMLIGQNVELCLLDAFDGDAPR	217	+
Chr2D	13997710	13997769	SNMLSSDTSTFTLQMYFHNK	94	+
Chr2D	20405871	20405921	KIPFSMDQSGPQQVSME	121	-
Chr2D	22391738	22391842	APSTNSSKTLFGGVYVIDDALTDGPDLNSSRLVGR	166	+
Chr2D	23258352	23258387	RKGIGFNDTTPR	88	+
Chr2D	24055773	24055832	AVQTLASHHYNFQGQLLGMR	99	+
Chr2D	27311907	27312020	ALSHAWGAPLPGATEQQHLLSAMQTGQASHFASESSTR	177	+
Chr2D	28563336	28563386	KQAGLASNQEPITHMQS	83	-
Chr2D	30595923	30595976	RLNEVITSGAQLIGEFLD	86	-
Chr2D	30597828	30597950	KVEWQCVSLHHMRAGVLEHIQLAMEKLLLCATAEDQGIDVV	200	-
Chr2D	33566785	33566817	RTADAPSEPTY	80	-
Chr2D	33947097	33947183	KVNAEGLMAEAVEKSHDYMGEDNVTAPYH	139	-
Chr2D	35059935	35059976	LIWSTQFENFLATK	110	+
Chr2D	36525929	36525991	RYLNAALFAGIFNILHHDQKD	101	-
Chr2D	40000083	40000142	RSAGTLSIGEACATTSAILV	138	-
Chr2D	53616597	53616635	KSLKLLPLLAETV	82	-
Chr2D	56079742	56079861	MSDVTAVMDLEEEEPRLSLPPGFRFHPTDEEVVTHYLTPK	129	+
Chr2D	59786027	59786125	LSDVAAACGDGDVEEACKGFERHLMEMLVEEAK	239	+
Chr2D	66004030	66004062	YMDYLSQLLGK	88	+
Chr2D	66530532	66530654	KDVMGLRCYGDIMTNFVIQNHGVGRLQMDTLLMEAAEIQGI	207	-
Chr2D	68151616	68151669	RSTVNVMARASDFDPGML	88	-
Chr2D	77378471	77378506	KPEMVGVTFKAK	89	-
Chr2D	77658340	77658456	RGDGESPQGGVSVVAEAVDGDGLANGPVPVLATPAKEGR	174	+
Chr2D	77965185	77965247	KPTTRIELYVVNEAAFDGVVE	97	-
Chr2D	84501883	84501915	EDAGTPPILQK	82	+
Chr2D	84623345	84623434	KSIEVCNDQDVGALSEIISMALAPLLDHDT	145	-
Chr2D	90177316	90177360	TLQPHVPVIMEVCMK	111	+
Chr2D	99622628	99622687	QLGLEHVEVLPVFDGAAHAK	142	+
Chr2D	101515369	101515413	KALEVAIQHQAIVTK	111	+
Chr2D	103755016	103755057	KPRVTIMGMPAHVY	107	-
Chr2D	108718399	108718440	RTGDPNGAEPPIGA	104	-
Chr2D	113697231	113697326	RKESSTVLKEEHVIDMTEVSSDNAVTNFLIVE	150	-
Chr2D	116269053	116269088	TPADLASDNGHK	82	+
Chr2D	117096475	117096546	TVVLGVSNGVAPMSIPSHDILMGR	113	+
Chr2D	120594564	120594644	AGAGDGVAPWFYDGGLDDASMASLPRR	128	+
Chr2D	129064515	129064571	KPPNLEDWAEIWTVMADAL	93	-
Chr2D	129300216	129300251	KAPGCTYGPGPA	83	-
Chr2D	132258689	132258739	KPTLMAAAADEITPNEAR	91	+
Chr2D	132274876	132274962	RGSPVDPFSAVPIQAFAATLSEQLALPLK	133	-
Chr2D	133762441	133762491	VKTFRVHDIMLEIIVSK	83	+
Chr2D	135567619	135567714	QPAVLVLSAMAETGLVSLPSLLTAVLLQANNR	143	+
Chr2D	135572963	135573010	KGVRPVLGKGVSGPVK	108	+
Chr2D	136797145	136797183	KNVEHSADGRIIK	97	+
Chr2D	138779212	138779334	GVIGDSFSMCYGGMDIGGGAMVLGAMPAPPDMVYTHSNAVR	199	+
Chr2D	143899507	143899620	KELNLAYNAAEDEELGDGDEFVLTSGIMVLPLNMGLKS	122	-
Chr2D	157951213	157951263	KILFYLDEPMEPALGRA	85	-
Chr2D	172279894	172279962	ATETTGMKEMVLPITAGILSALR	105	+
Chr2D	174685309	174685365	KQFGLSNLLELPQTTYSAD	91	-
Chr2D	189877155	189877232	GAGPLTPDIKQTLLTCLSKQNFEVPK	127	+
Chr2D	190735210	190735245	KLGAEHVLDFVQ	87	-
Chr2D	192196163	192196267	RPVLETLSVENASVVAPRGRGQSAGHRPEPGATSA	159	-
Chr2D	192571793	192571867	RCLVAGYVKDPGIGATGTASHEKTA	182	-
Chr2D	198535580	198535612	RYHNAALDIQR	81	+
Chr2D	206652892	206652972	ENEVMDPWQMSHLTAESSGDSSLPESR	130	+
Chr2D	209429018	209429083	KVPKTPNTVPLVLVDNWLPNAN	99	-
Chr2D	285584807	285584848	CELGETAKCIQIAK	103	+
Chr2D	285589501	285589557	NLAVQCSFFMGEIAMSIQK	94	+
Chr2D	310603727	310603816	RQIDRLSLPKHVKTSDNSWAPAPAFNTQDT	149	-
Chr2D	311634239	311634271	KKMVTNEAPSS	82	-
Chr2D	317040270	317040338	QAMYLFLSCSIVLACSGDDSRLK	110	+
Chr2D	318814721	318814789	KIAGMTYYGGDPSIGATALADLV	171	-
Chr2D	322709094	322709141	KSGWTSKPEGVHQSRR	121	+
Chr2D	347618492	347618542	RAFTMQSISDPREELVA	83	-
Chr2D	353565284	353565319	KEVPKLLNLLND	82	-
Chr2D	355574351	355574386	DGFSVVADYFSK	88	+
Chr2D	359004800	359004841	LIWSTQFENFLAQK	111	+
Chr2D	359005977	359006030	NHPSALEIYQNQLLESGK	86	+
Chr2D	360444658	360444696	VLQPPSLHTSDIK	98	+
Chr2D	374675094	374675147	KQSVHFAYINDYAVDFAE	85	-
Chr2D	376465508	376465573	QLQPPAPRIVGSPGGPPVTASR	161	+
Chr2D	380547393	380547431	RLVSAMTDLFNDG	94	-
Chr2D	387550436	387550492	REGAGREDNAMASLNQTRT	88	-
Chr2D	398978979	398979077	KTWIGPTHPIASMGQADASVGTAESILLGGETA	156	-
Chr2D	402307530	402307616	KVILATMNGILYAGLLMSFSVYGVIFVME	139	-
Chr2D	405698953	405699003	ENLGIFDWGLTDDDLRK	82	+
Chr2D	407020262	407020372	KILSYITWWVHAPFLVLIVGANGLIMLAAAVPGVVMA	178	-
Chr2D	416215050	416215082	RIVELLKYGAI	81	-
Chr2D	417208149	417208238	GDIPTYVCGVNADLYTHADTIISNASCTTN	145	+
Chr2D	419005093	419005140	KLDGLLPKAEVVLPKF	112	-
Chr2D	419333255	419333293	RDLQQFLHVAKKI	97	-
Chr2D	422390552	422390635	KVDGHMGYGAIMVNWTVVDRVLMSDFIG	141	-
Chr2D	422395743	422395802	RWIQMSTSVDTIITPEIFFG	99	-
Chr2D	422741269	422741301	FNLHHTVGDIR	85	+
Chr2D	425482083	425482145	RADGTIGMSTVGAARAAMTLA	154	-
Chr2D	430741697	430741750	KEDSKYPTVWLNHKLFGA	134	-
Chr2D	430843638	430843682	KTLSGFGGFDLPVSL	102	-
Chr2D	431237086	431237172	AVANVSNASNPPMMGGIMALVMSIATMLR	135	+
Chr2D	437223047	437223085	KVVEHNFFPMGLD	101	-
Chr2D	437223584	437223646	RILEPVDDSLFYEQIIHGSEE	103	-
Chr2D	442161891	442161950	KAEGSGIQCATEFHVHQWGE	102	-
Chr2D	452014923	452014979	REFAELAGQLLLNTVIENF	88	-
Chr2D	452553973	452554068	LPEPDHKDGANGATADVFFADSDHYLDLDFAR	151	+
Chr2D	462126310	462126372	SQEPIIDILPQLYDPGSAGGR	100	+
Chr2D	463283395	463283430	KVAIIQGPKLVA	84	-
Chr2D	474381886	474381921	KALIRSYANMAA	85	-
Chr2D	475960458	475960502	KVPKESLGFVHEPVM	115	-
Chr2D	482745734	482745844	KLVQEAAEATPGVGCSTLAGEVEGMPVRGLIDLFAEV	174	-
Chr2D	486995828	486995860	KGAFYPKAWKQ	78	-
Chr2D	487060962	487061054	MQDHASYEQEEHAMVETSRNDTGQSDFPKLR	234	+
Chr2D	487114549	487114596	VLDLSHTAITSLPDCK	112	+
Chr2D	488199148	488199180	AQAGPVKKLYK	79	+
Chr2D	490123663	490123713	RNAVNSNAPDFGQYLFL	95	-
Chr2D	490246099	490246146	RAAEIMSPGNEFGFVL	117	-
Chr2D	490246714	490246752	RQNIAGELEPLLL	92	-
Chr2D	490407399	490407431	DFDTAIQHYTK	88	+
Chr2D	497564484	497564522	RTGPTCQTSSGQA	95	-
Chr2D	518503358	518503399	AAQLTMSCLAGDPK	80	+
Chr2D	520156424	520156513	YAGSTGFSGPPRALNQSDVDFSLNQARSIR	143	+
Chr2D	520717889	520717948	KEAPTAVNVSFDVADGMDPS	142	-
Chr2D	533459716	533459760	KEFVGILEQVIEGLN	110	-
Chr2D	533460328	533460381	KNHSPRASFDVIGWCQLA	142	-
Chr2D	533584894	533584926	KPVDGWVSDLL	85	-
Chr2D	533585138	533585197	RAIVGLYKKFEQFFIEQSAT	96	-
Chr2D	533585556	533585630	KLGAAMGLLIDSLVHQFEPKSVSDQ	120	-
Chr2D	533587086	533587139	KAPLGIAAGIDAVAPQLE	124	-
Chr2D	534286856	534286942	KEAHTASFREQLEDYMAVKAFAEGELHEN	141	-
Chr2D	534287243	534287299	KLAENVHMLSETESQIAIL	88	-
Chr2D	541182374	541182460	QYGPLMQLRFGSFPVVVGASAEMAKLFLK	213	+
Chr2D	544694264	544694344	KGLNVPEGSGGAAAARIKSVLSLTESD	121	-
Chr2D	547206839	547206913	LGNDAAIRQQLNVTRHMFYSVSFMA	196	+
Chr2D	554361261	554361305	KGLMNLLTSINIAGN	105	-
Chr2D	556780661	556780729	NWPPFFPIIHHDIANEIPANVQK	109	+
Chr2D	567710687	567710746	KVHVSALSEVMKPCPASGNV	145	-
Chr2D	568210488	568210526	KMSGEENASNDGK	86	-
Chr2D	573062833	573062868	AWLVGPVALASK	83	+
Chr2D	574419939	574420001	ITNHFDLQMWVCVSTNFNEVR	110	+
Chr2D	575042337	575042429	EAHNLHLLQMSATSADFSSFLCGLASAVHLR	145	+
Chr2D	576814200	576814268	NVTVAQLLPMSSYHGGLATYNAK	110	+
Chr2D	576931689	576931805	RPRAQLFMHMWTSGAAGFLWRVDLIFTAALLTYTIVLDE	195	-
Chr2D	577342441	577342497	ESPLVVFMFISTLIGWALK	93	+
Chr2D	577773010	577773078	KNHQFCSQDFWAMNGGAPVVGSL	179	-
Chr2D	578106247	578106324	DLKEACVEFMAPRNVLQAVMATDGFK	193	+
Chr2D	590147819	590147911	QVAAMIPQDTSFERKGWPTITPEGLDEAAQR	150	+
Chr2D	591773686	591773742	KSFESQTILGMDLAYDTYA	141	-
Chr2D	593371621	593371686	KANFFSLVIGLNMQAIGLLISM	101	-
Chr2D	595582200	595582277	REEAQRLLGESLVIIEGSQQQVMTPM	120	+
Chr2D	596216046	596216132	KDVEDPVVATAVVFAGGLKESSSNVVSVA	123	-
Chr2D	596217270	596217323	RDPGGGSSVTDSVTLIAV	83	-
Chr2D	597510758	597510871	SGLRKQVVGQVCGVFAFTGVAFCAVSFAQLAVWTPTWA	178	-
Chr2D	599505167	599505226	KPDVQMEKVVEGLGMTEDQN	97	-
Chr2D	601664427	601664504	RSPTEKPTGHEYAEPFASDAVRSQLL	125	-
Chr2D	601752847	601752882	KVAVPLGNPLEG	85	-
Chr2D	602100322	602100387	RLVEAGKEVPPINGSDCLVIKN	160	-
Chr2D	602868801	602868857	LLVYEHMFNGSLDSHLFKK	144	+
Chr2D	604657591	604657626	KYVMGHGGGGLI	92	-
Chr2D	606061794	606061850	KSRHEEHILQTVINEPHDM	94	-
Chr2D	609669432	609669491	KPSSLDDFGGDEVALMENLS	95	-
Chr2D	611695052	611695123	KPSSATKTVNSSQENSAEDSGSPK	102	-
Chr2D	611696063	611696116	KSTGKSTKEETIVPDGNL	83	-
Chr2D	614094648	614094683	RWLELGHEFVPT	92	-
Chr2D	616254892	616254957	RYDEAWPGPLGLHVEEAMGVAD	110	-
Chr2D	617992356	617992391	KGIINNFCAVDM	94	-
Chr2D	618310597	618310635	LAAAELPESVVSK	89	+
Chr2D	621238834	621238866	KCMPCLHQGSK	88	-
Chr2D	624464798	624464881	ETAAGPLGSELFVREQEDLLSDLNDIPK	132	+
Chr2D	624829140	624829193	DHTVSQVLAIVQEISEFQ	84	-
Chr2D	624949700	624949732	KGLECVSSQAQ	81	-
Chr2D	630955440	630955532	RVFMRIMGQGAEVIAVGGSFAPPHDAMSFEM	154	-
Chr2D	631564211	631564315	ELATQTERVMQAVGNYMSVSVHACVGGKSIGEDIR	171	+
Chr2D	631564295	631564360	SIGEDIRKLEAGVHVVSGTPGR	103	+
Chr2D	633523499	633523552	LMTTIPDTSWYGILWTTR	90	+
Chr2D	633642145	633642249	RCGDDPIVSDFLGESGDSIPQNVGSCMYDLIEMVA	174	-
Chr2D	635021602	635021646	YESMIHEFDPYFNYR	122	+
Chr2D	637913845	637913949	STMAGNASFSLYCLLGEVSMSISATSDVTVSFLEK	162	+
Chr2D	638316685	638316744	KPSIAVIQGPKPGKPTDLSR	93	+
Chr2D	638645392	638645457	IAVAAKVGGPMGIASALVYRSK	155	+
Chr2D	642667252	642667293	KDHILIDQAEIINV	102	-
Chr2D	642994052	642994090	KGGFGVIDQMGTT	94	-
Chr2D	645122873	645122926	RPINSRNYSVGSDMVKSL	86	-
Chr2D	645122951	645122986	RYPKGPNPSLAA	89	-
Chr2D	647410556	647410618	RREVLAAVSMSALTLAMGTGV	92	-
Chr2D	647685528	647685578	ALVNSQGVFTSDMALIK	81	+
Chr2D	647822427	647822510	KDQSAPALSDLNGLPVPFTPGGSAVIAA	128	-
Chr2D	650906372	650906428	KEGDVSKADFPDMTSDVDD	87	-
Chr2D	652375588	652375653	NSINLPGLNVLSGVELPIEGSL	95	-
Chr2D	654064610	654064675	KFAVTPDTAVLDPNNLLDVGIA	148	-
Chr3A	8347240	8347296	TLGEAHELVLDCQNWSTAR	96	+
Chr3A	8915201	8915263	LSIQSTNVEQLAPLLCATSLR	95	+
Chr3A	8916128	8916196	VTIKQRAMQNIVQLILSDCPELK	113	+
Chr3A	9676707	9676778	KLQRHRCYAYILSSYNYADPVFNH	183	-
Chr3A	10328056	10328118	RYVQGFGGKGLLQMDRFGDTA	158	-
Chr3A	10461576	10461632	KLVSTLVAGNTSSMEDIVD	86	-
Chr3A	11103716	11103751	RGDVPFSVPFGK	90	-
Chr3A	14344842	14344913	RPSSLEGEGGTNSPGGSDNDSEPM	106	-
Chr3A	15989063	15989113	AVTSEGGDAKPVRLKTK	115	+
Chr3A	20661751	20661807	ASGQGSNEPDASWFDLFSK	88	+
Chr3A	23265348	23265389	RASRAVSQWQYLEQ	107	-
Chr3A	24695806	24695886	RYLQMTAHGSASLRVETHAPVFFVDGE	134	-
Chr3A	27486959	27487009	RQKEVEQNLKPSTTVAS	124	-
Chr3A	27487121	27487162	KRMREPHFQLGMIF	112	-
Chr3A	31386628	31386693	GLCGVPTLPACALFWEKGGLNK	107	+
Chr3A	32363851	32363904	SMESSAFSWISGLPFDAK	85	+
Chr3A	51256997	51257029	KAHLVAMESTT	82	-
Chr3A	59819255	59819305	MQSYPAVTDFLRSGLFR	85	+
Chr3A	62968323	62968379	RNIIADDSGDGLQKFVSNI	88	-
Chr3A	63944908	63944982	RLWMEAIGELMREAEGGAEKVEHSW	123	-
Chr3A	81869300	81869362	EDPGVAVQEGAQFASRLTGIK	151	+
Chr3A	91309804	91309851	KSGSASGTSMNDEPWL	117	-
Chr3A	94336151	94336210	KEGSPTEPDIFDEPNEDGAA	88	-
Chr3A	109490923	109491012	LGGALFLVGEIGGNDYNYAFFQKRSVEAVK	224	+
Chr3A	125589633	125589668	VTIDLLEMVFAK	88	+
Chr3A	176847288	176847362	NQYNTCFWMLVKSGEEENKANEILK	121	+
Chr3A	176925944	176925991	KWGDYHENVYILGVTL	129	-
Chr3A	176927639	176927701	KDTLITLMPLAYIIENFSLPS	100	-
Chr3A	189578341	189578418	RQAFKLTSLTEVYSEGEPSIHALMLT	127	-
Chr3A	196816706	196816768	NMLPVLIAGASAPPRPFSPWR	99	+
Chr3A	198386353	198386421	NLGASGEGNVYAQMIDEAEGLEK	106	+
Chr3A	199069170	199069238	AWNLAASQPPYNNIADMPYKATR	113	+
Chr3A	201056723	201056788	ELDGLLSDDSLANVPFLVLGNK	96	+
Chr3A	205350069	205350128	KLQLQQTEDDWLEPLKAPFS	95	-
Chr3A	216581153	216581230	RAIMQEGEANNMGNSAVSNTETNNST	117	-
Chr3A	219912392	219912472	RASALASLMDDDFVDPSKELNLQNMGK	128	+
Chr3A	221072587	221072643	NMAIQAACVDLQNQIDLLK	86	+
Chr3A	223779961	223780002	KATAVCYGMIHFVA	107	-
Chr3A	223781305	223781364	RKEVAAWGDNGVKATVFQLG	146	-
Chr3A	248823272	248823361	AQGNIPLGSIMTMDQLTMTMEGCPLHFSHT	237	-
Chr3A	261607047	261607091	RNADDTEKSFGGTAA	106	-
Chr3A	334452850	334452921	KAVISDDEPAELRVIASSINVGNE	110	-
Chr3A	370885728	370885790	KETAEDLEFTSIASELGSVAA	91	-
Chr3A	374659423	374659491	RANPRGEHIKLVPEVTIGELQLV	112	-
Chr3A	378955486	378955551	GVVQEAKNDDHGASSSAAPIPR	102	+
Chr3A	378967337	378967462	KQDSSQDPTAVASTSQLASSPQDSFVGNEAFLSAPNQGMLQR	198	+
Chr3A	380612571	380612639	RLSFLLGAGGNWGGEQDDMADLS	108	-
Chr3A	381393620	381393691	KIVRHFLTGDYYGELCLQVFNRTA	187	-
Chr3A	385568754	385568825	YESVLSVTFRCLAMLVKLPLPSLK	115	+
Chr3A	425342298	425342330	KCKESFKCFGT	82	-
Chr3A	427530937	427531152	KLVGYLISFHLDLPAVMYMQN--------------------------------VQAHTEEDGEQVTNIFKYD	158	-
Chr3A	432443742	432443780	DLKPENFLFLNNK	99	+
Chr3A	433043484	433043555	PEAKGKSVSPDTETVSSDSDANPS	106	-
Chr3A	434228734	434228790	RYVGSAADEPITWELTAFS	93	-
Chr3A	437096765	437096857	EMQIGGITYPAGVLLELPIIMVHHNPDVWGK	158	+
Chr3A	458987835	458987897	SVKPNNKGSDNQQVAVKPSNK	147	+
Chr3A	468940560	468940610	KECESDQHDSIGNLISS	120	-
Chr3A	469110010	469110048	QMVGVFLTIWVRR	109	+
Chr3A	512604917	512604985	LQIAHEFPARTNEATALSMLAAR	111	+
Chr3A	513775527	513775568	TIQAAVSSKPIVMR	102	+
Chr3A	519879180	519879278	RDLLVEPLDSAPIPHVGPFHLLSRGMEGFSVAS	159	-
Chr3A	523073797	523073829	VLQMMSLDARK	81	+
Chr3A	583347716	583347769	RHVPSGNSTLNATDRYSD	85	-
Chr3A	584407017	584407079	KFVPPPMVNGLLFEVGNLTQY	152	-
Chr3A	590205848	590205892	VHLFMADDHSHPQAK	115	+
Chr3A	600413029	600413085	MDDQTEILDECGPDVFQMK	94	+
Chr3A	602420152	602420205	LEADSSLKPAYVGVSMPK	128	+
Chr3A	607441483	607441584	AFEMFADMGKAGLEVDVRAYGVLVHALCMEGNMK	166	+
Chr3A	608476972	608477010	KYEDFTQIVEVAK	96	-
Chr3A	610304995	610305066	NSVPNPADFRGSTNTRFDGHGEIK	172	+
Chr3A	615602518	615602577	KANTYTAFAKGGVMVTRPTV	94	-
Chr3A	621074473	621074517	KPHCGGERFVHQLSK	110	-
Chr3A	631567318	631567392	RAVSTSLIALSNNLFTLASECDSII	113	-
Chr3A	635381825	635381860	KLDKVAPSNLAR	85	+
Chr3A	649234454	649234516	AESANVSRDVSGEGVQQALLK	93	+
Chr3A	654052496	654052534	KLPVALECSGIPL	91	-
Chr3A	663010703	663010747	GDPFEFTLGNGQVIK	113	+
Chr3A	666137884	666137931	LSRNSSLVIVPAGKAK	106	+
Chr3A	674553577	674553618	FKDPENTTLIILDK	106	+
Chr3A	678489655	678489687	ATGLNREAISK	78	+
Chr3A	678489730	678489762	LGANGMVLTRR	83	+
Chr3A	681820131	681820169	EQLKIKGLVNEIK	84	+
Chr3A	688690771	688690818	SLGVIGLGGLGHMAVK	110	+
Chr3A	688994525	688994560	RMPTMFNFPVVD	94	-
Chr3A	688994786	688994821	KPPEGFHLLWNL	97	-
Chr3A	689598204	689598284	TSASGTAGSIYLADAQGDGNGMFSPVR	127	+
Chr3A	708861366	708861446	RFEYEYCGSLVNAVEMPLNYLFMPKEK	137	-
Chr3A	722804696	722804821	KCLTIVTPVYVVGWLPIQIEPFFVSLPIAFCYYIFTVTHAAI	199	-
Chr3A	726679942	726680004	AEPESSKLSDLDPETRDEAPL	90	+
Chr3A	739890835	739890912	RQVSAKVQNQGSIDESSFRPVFFSAA	118	-
Chr3A	745067836	745067883	VERNECLKWLDVQPDR	126	+
Chr3B	269020	269052	KLSSIMNEVNK	82	-
Chr3B	475345	475389	KIHQCDAELSTYGPV	113	-
Chr3B	2415361	2415432	GASALRQNGVSEGGGDHLMHEQSR	113	+
Chr3B	3161397	3161519	GADVNITYVLYGGAFFMETTSLLNALGSSWTFAFLSTTRWR	198	+
Chr3B	5388315	5388371	KSISAPLIEMESNGSLDLI	85	-
Chr3B	5503813	5503884	RLPPASSPDGEHMVAEIDLLHIGV	175	-
Chr3B	10465451	10465486	MVNAMDPLLKPK	87	+
Chr3B	15037770	15037823	FDVLSKADGVPLVAIRLK	84	+
Chr3B	15128645	15128728	HTYFSSTSAAPSGRRPAWGAQMVAPPPR	134	+
Chr3B	16599475	16599564	FAHNYTSVDACYGADMFIKQSSLESVPYLR	152	+
Chr3B	17259764	17259802	APLDMAESHNCPR	103	+
Chr3B	17260367	17260471	ISPRFVPKLECHNRPVEELPAEALTSEGGNEELVR	167	+
Chr3B	19133087	19133128	KAPWYLSNGVLTST	98	-
Chr3B	23377525	23377560	GQAGTVATRPWK	88	+
Chr3B	23997096	23997197	GLAGDATVLGAPMKEDERPWACCDDLHCLRVLPR	162	+
Chr3B	25111642	25111701	VNLEGLLDGASRDVWVPLEK	93	+
Chr3B	26281377	26281433	VWDTCKDVSIPGSPFQPPK	146	+
Chr3B	28388206	28388235	RNGTDTCNAI	78	-
Chr3B	28525074	28525163	SLEVSDCDFNGPIPSAIGNLTNLKSLNINR	141	+
Chr3B	30095823	30095882	ADADVSSLVDNFSALINIAR	141	+
Chr3B	30758448	30758483	RANAFAATENNG	80	-
Chr3B	35020088	35020159	RAVEDHILQAAHSLPQGLLDSVRA	112	-
Chr3B	35020526	35020588	RPQFLDLHNYKYMPPLGMTLG	164	-
Chr3B	36078775	36078810	QDSDIQQEMGLK	89	+
Chr3B	38125068	38125130	KRLVLGFGRSFVEPAIFGVTG	152	-
Chr3B	38705902	38705934	GTIGFIVPEVH	81	+
Chr3B	42446401	42446535	RIHVTWGIPPPSQLALLLDGRQLEDGHGLDGYGVCEGSTLHLALR	222	+
Chr3B	45066239	45066301	RMYNTLMAGAPNPHPYHGGLG	101	-
Chr3B	48427520	48427564	KINPKETIIASNLGA	104	-
Chr3B	48699377	48699481	REFYLDAYIELASTAETYAKLCIAIAFAEPTSQNN	169	-
Chr3B	53345605	53345691	RLSDLAAASASSSGHEARVTDMAAKMLAT	92	-
Chr3B	56821809	56821889	KGILGCAEDGDEILLWVGRSVYMVQLK	134	+
Chr3B	59146615	59146677	KGGIDSTDIILEYNMGSVLQQ	101	-
Chr3B	66977599	66977718	RHIYTAHMESLVYLDRTTVLIQFNSARMFPSLLLDIWVDS	202	-
Chr3B	70164736	70164825	YSTFLVFYPTGMLSEAGLILVAMPFMKTSR	134	+
Chr3B	75606076	75606114	LGSHFLESDERRR	95	+
Chr3B	79717414	79717485	RLIVEIASLFQAQLEGACGEGFAV	113	-
Chr3B	80163302	80163499	SQDRIVGAHFF-------------------------SPAHVMPLLEIVRTQHTSAQVVVDLLDVGK	165	+
Chr3B	80163806	80163877	LADLVGFGVAVATGMQYLENFPER	172	+
Chr3B	82425117	82425155	AMRDVFIDAMYAK	102	+
Chr3B	84187670	84187717	FGSGWINLQKFVFEIK	123	+
Chr3B	84217162	84217203	ASVPSTGVAIAVKK	93	+
Chr3B	91026162	91026215	EEAVVHPNPRQGGKLLSR	129	+
Chr3B	93094896	93094964	RSGCPRSLVHNPHAALVEGALVA	108	-
Chr3B	95654199	95654285	KPQQHLANIGDFRGSSLPENKEFQDESNG	141	-
Chr3B	99447600	99447659	RGPWAEVAMDQEVKVKGWNN	145	-
Chr3B	109505122	109505178	AMPSPSSEAAEEVVVATGK	125	+
Chr3B	110852220	110852294	HNTPQTILSQDLGGEEVPELEMARK	122	+
Chr3B	110884430	110884471	LGPTVQVDGLASLK	90	+
Chr3B	127128032	127128094	RGYFDQQSHSPAPSELAEVLE	100	-
Chr3B	129307401	129307442	KKPGIKATNTLIGA	100	-
Chr3B	129647320	129647415	NWLHLHFLRAIGTAMSMRAGIAADTAAALLFR	97	+
Chr3B	135034719	135034844	RNDSLSCLMMAANEELSVDIHGQAHGASDKDVHVPKSPEGPL	207	-
Chr3B	135135507	135135587	RLEPGLTLKLDNLRADINPKFSGNELT	125	-
Chr3B	139130916	139130969	RSTDQIHREATSMSGGAK	84	-
Chr3B	139682930	139682983	LPVIVYVHGGGFVAESAK	127	+
Chr3B	143878944	143879000	KIYMLQSFEAAIATALTAV	134	-
Chr3B	145176685	145176768	DPAVPECLIYSLQSELCLVDEIRIRPLK	136	+
Chr3B	147513321	147513422	RSATSPALLPAKPADVDGRPSQGLAAPALSPVPR	147	+
Chr3B	153072418	153072486	TATEADPPAGVSLTTAMADQLWR	108	+
Chr3B	157652598	157652654	SLCAVAADLDVEPMIEVSK	86	+
Chr3B	159619275	159619328	REMEERSCDILLAFEPEI	85	-
Chr3B	166776557	166776640	MEMGGDEMMMTSGATGRIVPVFRSVMSR	131	+
Chr3B	169959495	169959548	RVADLVLVEEPQLGSILS	82	-
Chr3B	173506819	173506902	LVLFGDSITEQSFAPGGWGAALAEHFAR	133	+
Chr3B	178028017	178028070	RAVTMSDVTEPYLPIDFI	90	-
Chr3B	181162757	181162798	KMSELTGTGEGEIR	100	+
Chr3B	185024340	185024399	ILPIDQAPLLSVHKCPVGLK	96	-
Chr3B	192974679	192974759	LPFAAGFPYSTVAEISEAPAKPKGKPK	125	+
Chr3B	193355700	193355759	KCHAIAGQIGDQLQLLSDDR	153	-
Chr3B	204503023	204503070	AEYVPEHNLWFGMFGK	122	+
Chr3B	218763778	218763861	FTYNKQSGSSHNVKTFLYKPANVPLYCS	137	+
Chr3B	233689351	233689383	KKSQEVTVNPL	78	-
Chr3B	237954359	237954427	EWEAWSSCGGAVDGEENENGEVK	107	+
Chr3B	250752119	250752175	RTVVQPKEDVAVGEAQPDE	86	-
Chr3B	261382291	261382422	LNSGPGEAAIMAAVVDGNSGNSALHLAAMEEKMDVCRYLVEDLR	208	+
Chr3B	263018991	263019077	GLSAMTIGGKPKSISTFSGNSRTQEAAVR	138	+
Chr3B	263554284	263554322	SVTFAGFSIESDK	93	+
Chr3B	304431183	304431236	QKEKVNNTVIFDQDTYDK	125	+
Chr3B	316454117	316454197	KGYLDPDHDFVDHADVDLSEGGELELI	193	-
Chr3B	362599373	362599432	TAAGPAATVGMLGTMMSIAR	86	+
Chr3B	366426344	366426448	KAYPNDVQLDNGNYQDPRILITGDLNGVILRSTYS	263	-
Chr3B	382015739	382015849	DMADNVVIICSIENIDPMGVHTGDSITVAPAQTLTDK	180	+
Chr3B	388597533	388597625	ATVPAGDSSSHGDGNGQEGVSSPTADAGLWR	221	+
Chr3B	416373007	416373060	KISYLDIVTPTHLIAEDI	84	-
Chr3B	416549689	416549742	ELMEQASLVLKERGDIQK	83	+
Chr3B	428190686	428190715	EQPSFPTQDK	78	+
Chr3B	433151654	433151686	KSAGKHEGLRF	80	-
Chr3B	436523659	436523769	VFSFGDSLADTGNFPFLYGNDSREPALRTPYGETFFR	179	+
Chr3B	436794073	436794201	AVAAAADSSRPPLAPHALHGLASKTPFAGDVFVGSAVLDMYAK	197	+
Chr3B	438321006	438321065	DIEFSWNHLPFMSSKPPPAK	101	+
Chr3B	438657365	438657442	EKNVPYLGICLGMQVAVIEFARSVMK	132	+
Chr3B	438658172	438658345	SRPGKPSPLFL--------------------------------GLIAAASGQLDLLLK	134	+
Chr3B	440148075	440148131	LEETDVYMSYLPLAHIFDR	95	+
Chr3B	440502983	440503051	KEGLVAALENHLNSNVLALDEND	100	-
Chr3B	444683492	444683560	TNPVAKTSVDSGLSPAGLRQAAR	103	+
Chr3B	456453188	456453271	HGEELTFARDVGHDTLPFQNGDPVRVAR	137	+
Chr3B	459254537	459254638	LAASKLLTVEPDNSSIYVLLSNIYADAGLWGDVR	161	+
Chr3B	460089746	460089790	KNMEGEFIKICDILG	112	-
Chr3B	464598763	464598816	TLVGLKPAADKERHAGGK	84	+
Chr3B	476374183	476374224	KSSVSGSNWNVEFK	99	+
Chr3B	479726435	479726557	RHAVVITTRSVMVQDLTDQVIHESEADLASTAEDLLLIRPD	195	-
Chr3B	480160213	480160275	GDLMAATGEVMKGTYDANKLK	99	+
Chr3B	485392903	485392983	RVDAGGTTAFGSFSNAAAVFAGYNYFG	119	-
Chr3B	486003855	486003926	RPYACQLGVSEATANLDYLEQELA	120	-
Chr3B	488463941	488463973	EEIAQDFAFFR	81	+
Chr3B	489756336	489756389	KCRTMNEDSVQHTHFQYE	95	-
Chr3B	491334167	491334229	KAIVEEIGGVMYFAQESLDDY	100	-
Chr3B	492933830	492933895	VVMSVAVTEAVIVSGALLLSRR	93	+
Chr3B	501293492	501293533	TVGSGDHGCWHSER	107	+
Chr3B	506118109	506118159	DGWVVDPAESYNHWAER	84	+
Chr3B	506118407	506118445	SGAFFFISGDEDR	93	+
Chr3B	508501362	508501418	RLISVTDPVSPEAVFVQQF	136	-
Chr3B	512411035	512411103	LGNQIAIASTMVGLVEGMVYAHK	112	+
Chr3B	520573744	520573782	AQSRPTPTPKPNK	93	+
Chr3B	521082987	521083016	FLPLYTFDWK	77	+
Chr3B	535689217	535689297	RLLSCAINGGIFSGKEEACIDMAIAVL	202	-
Chr3B	537633509	537633583	RPTPTPSVLHPAPPVIFSAPATHLT	108	-
Chr3B	539714979	539715011	KNALVYAEWSG	84	-
Chr3B	546450402	546450446	KPLIDLTDQQKLGEA	110	-
Chr3B	548151739	548151798	KMTLILTDELGPAYESTPNL	95	-
Chr3B	549733000	549733038	AAAATTAPSGSNP	81	+
Chr3B	558900969	558901034	KLDTLLVAYDALAQEATLYAMS	159	-
Chr3B	563254825	563254857	WGYLGGNTRDK	82	+
Chr3B	565985949	565986062	KCHVQLGYALNAAASCATLACTLT----------------IGNLEIGGLMLFAE	114	-
Chr3B	566677232	566677300	CISMNESIPTNGVYMSDSNTNVK	113	+
Chr3B	577162260	577162334	LSPDGRLLILDRQNSTVWSSPAPTR	118	+
Chr3B	581999745	581999798	GDMPWLALPYDGEGVPSR	90	+
Chr3B	584759043	584759078	WLLQTILPSLGK	85	+
Chr3B	586449915	586449959	RREPEIIIEAQLGAE	108	-
Chr3B	586751695	586751736	GDFLFFHYSGHGTR	107	+
Chr3B	586907110	586907163	KLPVYEGLYGGLHEYLAT	86	-
Chr3B	594579067	594579102	LIIQLHSKMGNK	89	+
Chr3B	595162950	595163015	RAHMLAEHCMTSFAQHGHVVSI	110	-
Chr3B	599652486	599652563	AIAGTAVGCSFLLLALMSGATFAILK	117	+
Chr3B	600238959	600239048	RLLSPRAFMQELAVVVAMALSVGVGPQVVM	137	-
Chr3B	612503655	612503687	KLETDPSVIVL	80	-
Chr3B	614009054	614009110	KLPSSTQVKFAVPLTPHLS	89	-
Chr3B	617376572	617376652	LILDNGEEVPYGLLVWSTGVGASSFVK	128	+
Chr3B	625222059	625222106	KGGTTAPASSIQPRPH	115	-
Chr3B	632216232	632216264	QASSYLTGKIR	78	+
Chr3B	632842941	632843072	VVTADNSYHGEIKIGITFTAAKVDAPSQVEEDGGQVGGWMHSVR	216	+
Chr3B	637326549	637326632	TIKTLQLSFYLTEPYISSIGHAVGDVVK	137	+
Chr3B	652123864	652123923	AFKSEDVESSLEKIIDPSLK	88	+
Chr3B	657489608	657489673	RAKVLDALDKAASSMEHPPSLG	101	-
Chr3B	658856997	658857032	FQCPSPPSFLGN	89	-
Chr3B	662061581	662061628	YPIEHGVVGNWDDMEK	125	+
Chr3B	662145225	662145263	ALLEMDTLHNCIK	97	+
Chr3B	662455504	662455539	RKNALLEPTFLK	86	-
Chr3B	662658007	662658069	VPAGSYNIAQVTYELNVLGTR	153	+
Chr3B	668938713	668938775	NNGQPGAYRAILLEEVRDNER	101	+
Chr3B	669252295	669252366	KAEMDEVDIVSAVTGEKMSGLLEA	125	-
Chr3B	669591401	669591445	AATPLRLFDDSDDVK	105	+
Chr3B	669600483	669600515	RATEDMYEDLW	90	-
Chr3B	670375361	670375390	IQVFQYQVLK	80	+
Chr3B	670377716	670377781	LKPFDFAKVGSSGKAMEVDDLR	105	+
Chr3B	671513728	671513817	FLYDALLNPEIMLSSQPEVVGASAHNAAAR	143	+
Chr3B	673406591	673406662	KTKPWIEAVIVELCSSTGTLQPGK	117	+
Chr3B	674033192	674033263	RPTGSQSLAVLPPVASEQLVMSCF	174	-
Chr3B	674495741	674495782	SLTGADNPAGAALK	95	+
Chr3B	674527638	674527697	SQCSDDQLIWAANEMATVLK	100	+
Chr3B	674546346	674546381	ADQQAILEDFNK	91	+
Chr3B	675639140	675639181	RFASINVENVEDNR	104	+
Chr3B	676142777	676142824	QQAVERATDTVSGVHR	113	+
Chr3B	677443100	677443204	RVDYRLLAMDLAYFLAAYNHGAGQEVIVFAKPSLE	259	-
Chr3B	677461747	677461845	RNLGMTMGLDVVHVNTEGEFAELISTNAVFHAF	162	-
Chr3B	677911039	677911074	KVNVDAPVLDYK	85	+
Chr3B	678340560	678340592	AEPIHITTCPR	87	+
Chr3B	688059082	688059123	RDLSGNPMHEYVLL	109	-
Chr3B	688729836	688729895	RTLGVIADESVNTDLAEMGT	93	-
Chr3B	693018165	693018203	SPDDRRSAAGQEK	91	+
Chr3B	695299268	695299351	LNVLLPTATILTFAIFAPLVTDDGKCAR	131	+
Chr3B	699492600	699492677	KLGDDSICLFVQITDWGHGEVHFTLK	205	-
Chr3B	700611969	700612028	RGFTNEGHLAVHDTDDLGLN	107	-
Chr3B	704183476	704183517	KGFDEGHCNKCLWF	112	-
Chr3B	705678665	705678748	KDEQDSTGEKNSTDDSAPTKLATEAGVT	122	-
Chr3B	712364120	712364314	EFDVWNGYDMIGFGDILFPGLLVAFSFR------------------------------FDRSHGK	134	+
Chr3B	720473492	720473536	QPSAIWQWRLPDLAK	117	+
Chr3B	721085778	721085822	AGIGMSPSTMLPGVK	108	+
Chr3B	722038206	722038262	RPLLEALGPFSEEQAQPWA	90	-
Chr3B	723847767	723847871	QGGGAAEAVRVRDPDAAEAFFVPFFSSLSFNVHGR	165	+
Chr3B	727443182	727443214	GGTPGCMQLQK	81	+
Chr3B	727456870	727456935	RATRDGNLMGGIVKAALPSGGL	155	-
Chr3B	732396387	732396437	AEEVPPPPTSSHTYQPK	127	+
Chr3B	737735796	737735846	KHLWKAAEVTGQTDNAL	126	-
Chr3B	737976767	737976871	RFLLWPGSGFEMELDSLISPRGRVDAERNMSGMGH	173	-
Chr3B	738881307	738881357	GSLARWLRHMQHSGDMK	126	+
Chr3B	744683887	744683943	KQLMFIVCSSEAFYLIEIG	110	-
Chr3B	745081562	745081597	RVGFGALEEVIA	84	-
Chr3B	747295695	747295781	RFDQAQDISNGYVTSPGNWFHLDNNETHM	149	-
Chr3B	749181943	749182014	MILVAVMAELLEEYTAAVARALER	107	+
Chr3B	751121538	751121579	RSFPCAQQIGATAA	102	-
Chr3B	751662574	751662669	KSLLQASTAETADAVNSPVEDVVNPLGRLKEY	149	-
Chr3B	752501963	752502058	KGQVLSSTRRHPHEVHHNSSASSDSGLIMLAA	151	-
Chr3B	754012658	754012708	AAAATANSECDDHSAGK	117	+
Chr3B	754012991	754013077	LCPPVTISLPALEALSLTHVPDAEEHVQK	137	+
Chr3B	754123744	754123809	KFSMISPSGGVMTLFSHGPVAG	168	-
Chr3B	754137797	754137865	NSPNTYYDDTRCGEASEIPALSR	175	+
Chr3B	760680522	760680596	EEYAREKIEYVAPSLHFDVHMPELR	125	+
Chr3B	760680669	760680704	TEAVGAPVTGRK	80	+
Chr3B	775672394	775672483	TGVLSTWWRWIPAMLPNIVMSVDSFKPKHR	155	+
Chr3B	777350406	777350492	TLCLAYQDVGGENEVPNDGYTLIAVFGIK	218	+
Chr3B	777350604	777350681	ECGILTADGVAIEGPEFRQMSPDQMR	132	+
Chr3B	780910635	780910700	LPSGISNLASLEVLGTMMLFDK	102	+
Chr3B	780948332	780948364	VEDGGKPANPK	78	+
Chr3B	781068681	781068731	SLHGISDALEEAVGQAK	115	+
Chr3B	784027832	784027924	KKNPVNLLLLGVFTVAITFSAGFMCSFYSGK	146	+
Chr3B	789431753	789431842	VQLFQMYFAYSKNLIDILYLPTLPFCLSSM	143	+
Chr3B	795879323	795879358	RDDWGGSEEIAQ	88	-
Chr3B	797464248	797464283	RYPKSQNPALSA	87	-
Chr3B	799692873	799692908	KILESIGEAIEE	82	-
Chr3B	799902682	799902768	KGGHNGTTIDAETVNELHCLALQGRLNMH	211	-
Chr3B	801030473	801030571	KAAAHVGVYESGVEDLHVPYIVPGECGGRADVR	158	+
Chr3B	811480317	811480352	VSSSNVGIIITR	85	+
Chr3B	813533420	813533485	KTIASYPIEGSCHVSLDLLSML	105	-
Chr3B	815120108	815120146	RGASPFLNVVPSI	91	-
Chr3B	815917457	815917516	QMGLPTSDEMQNQDMLKKLK	95	+
Chr3B	818897894	818897923	RHSTFVKIGE	77	-
Chr3B	823054952	823055002	KTSRPQLIGKSAEAAPR	124	-
Chr3B	825202181	825202255	RPIKSHLSGSGPVLLYQLNLLYSIS	117	-
Chr3B	827735805	827735861	RIDLPISTSSNHLIDDLNG	87	-
Chr3B	828536780	828536878	MAAPPPEPPILRTHDELLEEIFLLLPTAADLAR	147	+
Chr3B	828536816	828536893	THDELLEEIFLLLPTAADLARASLAR	113	+
Chr3B	829840419	829840538	RVEDQLKRMEHPHNILEAMAWELLTFTSDTAAALMDLIIG	200	-
Chr3B	830157030	830157065	DAWTNMPKLILR	92	+
Chr3B	830257812	830257871	AEGICVVSLDRLSSLPPEIK	94	+
Chr3B	830313080	830313160	KSGSIHCGEITGKHLSLVMDVLTVFKT	144	-
Chr3B	831080532	831080600	KPAMVQVTDTGSEGDSAGVGDGR	104	-
Chr3B	833768814	833768864	RSFRNTACALDRYGFEM	132	-
Chr3B	833996740	833996826	RSYISQQSPMIMSRSILEMFYGDLVEEMS	142	-
Chr3B	834106515	834106637	KDSIYFPRWNGFVTLSRVRSLDVINEFECQDGEWNSSIALH	210	-
Chr3B	834106851	834106892	KGHVESSYGEAIWR	105	-
Chr3B	834845268	834845309	STSLIGAAASVPKK	96	+
Chr3B	835011528	835011572	KEGVVDSLIIGSGTT	101	-
Chr3B	835930076	835930117	RPTPVLVKAEQDRA	98	-
Chr3B	836916218	836916286	SKVAEENFSLIIDGPEVVIREHK	109	+
Chr3B	837547260	837547343	RSGIRPSSFGSGLSSNDFSTLGGANIQN	120	-
Chr3B	839474701	839474760	FINSSTSPVELSGVSLVEGK	143	+
Chr3B	839882569	839882607	RRGAAGEEEDGIG	87	-
Chr3B	840933988	840934038	KLAHLMADINPKCLIPS	81	-
Chr3B	842165948	842166046	KHTKDMLSTSPFDEKYFGSQTSYLPMLQDLFNW	165	-
Chr3B	844795461	844795508	KPAAAAQTGNGNTSPE	112	-
Chr3B	851821571	851821633	DIIGYMVEEESKKLPFIILNK	102	+
Chr3D	2642959	2643045	LLEVSDDMLEMCGGGVPLAITITAALLSR	208	+
Chr3D	2643931	2643963	GQGGGMGEMEK	83	+
Chr3D	9387974	9388015	RVYDRMLGQKLAGA	103	-
Chr3D	11325549	11325620	RQLQDYGALVGAGAMGSLINAGVG	110	-
Chr3D	15356200	15356322	LSYLNLGWNQLYGPIEEFDALSSCLQLVILSGNSLAGQFPK	196	+
Chr3D	29253263	29253334	LPKTTGQNVDGQPSSQSNGRGSGK	108	+
Chr3D	32289347	32289427	ASPDIDNSHMSTVVKGTFGYLDPEYFR	208	+
Chr3D	36693275	36693358	KALNGSGLNLSTPPSSDDGMDLSPKCHK	202	+
Chr3D	37085498	37085584	LDSSIIGLSKVMGQVMVVSLTVLYNRYLK	137	+
Chr3D	37869609	37869668	MVISGEGADEIFGGYLYFHK	98	+
Chr3D	45122289	45122348	VLPENASQTMLNSTSSTGVR	143	+
Chr3D	57463612	57463671	ALYMPCACHNLNLTLCDMAK	162	+
Chr3D	65431787	65431840	RPAEIIDGDGSLNLLGQG	83	-
Chr3D	98697697	98697834	KNGLSILTPFARDMTSAAVTTVWPMVNTVTQPAPGDNGASFVVSIG	220	-
Chr3D	114314520	114314573	KADEHEHTSTDNCMTGYR	90	+
Chr3D	115583325	115583366	RQVPKIHKTEANEA	99	-
Chr3D	138583503	138583556	RATIEHVVQGAITAIGLV	124	-
Chr3D	138583719	138583790	KTILLNEIFIAAYSHVVNSEHTLF	177	-
Chr3D	164652060	164652140	VTNWTTLNEPNALVSVGYDAGIGPPGR	130	+
Chr3D	179736052	179736138	TLRLYGLLDFDEEISFPHDLNGLPRGYDK	138	+
Chr3D	181675459	181675491	KLAMAIASMPI	78	-
Chr3D	181676104	181676139	KFHNTVLQIPNG	90	-
Chr3D	255560801	255560836	EHNSHGIEELAR	91	+
Chr3D	255570870	255571007	MADHGLHLVGGARSLSVFDNNIGCGSISPLIVTGGKSGDVALHDFR	219	+
Chr3D	317577084	317577125	KMGVNEYPLVPGVV	100	-
Chr3D	318927470	318927505	KIMSAEEFVKLK	79	+
Chr3D	348227303	348227350	MEPQTKVDILVATPGR	118	+
Chr3D	355450553	355450612	RQQHLDQLISVGLEETELMT	93	-
Chr3D	357251747	357251890	KAIASGIEVSPGEPGLSNGTGLTFSAAVAKLFPRFVGKINSVSGDSNT	219	-
Chr3D	361916167	361916202	KIGEDNTSNIKS	86	-
Chr3D	381077768	381077845	DGNYRVDAQGTPTMLNCLMYKLCYYR	128	+
Chr3D	381836885	381836941	KALVSKAPMAVSGTSCGMD	89	-
Chr3D	381836900	381836962	KAPMAVSGTSCGMDRNVNRGA	100	-
Chr3D	386645150	386645227	KVPIGALPDFATDSSNEPAPLKGQSS	121	-
Chr3D	395273431	395273463	RFISIHLINAY	90	-
Chr3D	395985430	395985480	AQYESTQIAIEAVYNHR	128	+
Chr3D	397825867	397825947	KQVADSNIMDVDVTSAVKSAASSLQAS	94	-
Chr3D	418350497	418350553	RDADAVLETRQARLNDIEE	84	-
Chr3D	422793419	422793481	MEMAQTNNGNTPKNYSLNMFK	98	+
Chr3D	424981811	424981873	KDFVTSGNTLSSMWNFFSSGN	100	-
Chr3D	431091930	431091989	KLVQDSNFSGNMTEDALEVG	94	-
Chr3D	444169897	444169950	RARNFLCYVDVLAMMGGA	86	-
Chr3D	445920531	445920563	VYNAVVHALAK	79	+
Chr3D	450619058	450619117	KVEDQPSTVIHSFLSAIDNE	89	-
Chr3D	451156925	451156969	AGGAIAILTSVSLII	98	-
Chr3D	462006604	462006660	STILNLLAGDLNPSEGEAR	133	+
Chr3D	463971853	463971948	LICEGILCRSLDVDSVATTLALADQHHCGNLK	236	+
Chr3D	465859430	465859516	KFPREGLVRVLDDQHLVEKELLLEAVQAV	135	-
Chr3D	475184345	475184395	AQHGDSEGALEYFSMMR	84	+
Chr3D	486770351	486770404	IDADKLFNLFSIYGNIVR	88	+
Chr3D	488546273	488546509	KIYFEANEFGLIDE----------------------WI----------------------------QALGPQLACQIML	152	-
Chr3D	489113620	489113754	ASGALEQPQGSEAMDDMVASTGYNFPGSTSDGIPNLDMKVADDTR	328	+
Chr3D	503632151	503632189	KLWGQSDVTEATA	95	-
Chr3D	504715291	504715341	SITTEPASAICSAALLR	118	+
Chr3D	504715450	504715515	NSFHDNDGERSHGNGTNIHLSK	104	+
Chr3D	518189052	518189168	RVDCVSPMNIEGMVSENIHNDALYDYQLQGLKWMFDNFK	199	+
Chr3D	527830863	527830901	IFNSKADALLAKK	92	+
Chr3D	540742567	540742623	RLALQDDTGGDVHACKDSV	137	-
Chr3D	540743487	540743609	RAESYPKGNGIIMTNTPKEVFGFERDQTCPKGNEDLMCMRV	211	-
Chr3D	545631519	545631560	QHIVETRLPRHLAR	85	+
Chr3D	551434086	551434154	EIKQVIELKEQWLQPSQLVHDPR	112	+
Chr3D	560938706	560938786	RLAPTDAPLVDGTFECLFAGPQILGMR	199	-
Chr3D	561423271	561423390	KGLQQPLVGSLNNNSVDLMIQLGALNGFAGPLSGSFSNNI	181	-
Chr3D	561917460	561917492	VLEQMVVVVAK	78	+
Chr3D	571100117	571100182	HGGSLMNMSGPNAVNGAVSADK	147	+
Chr3D	574622531	574622572	MEKLGMKAVTGVSR	94	+
Chr3D	577103719	577103751	KPNTSEGGDGV	79	-
Chr3D	585680331	585680444	RLAQQLEQIIVMMEAFTEQMTSCLDLLEISCEMEGDLM	180	-
Chr3D	588444966	588445025	RPILDKALDSLHTPLIYNGG	95	-
Chr3D	588460409	588460465	SQVVASVPGFFFCVWYAMK	91	+
Chr3D	592839998	592840096	FSNKNFLATTDNDKILVIATFASMEMPLNTSIR	159	+
Chr3D	598929935	598930036	QLEDGKLTLADHNICKGS-------TLLLTLLPCSPTVEMK	170	+
Chr3D	600740816	600740851	IVSVIGFGGSGK	86	+
Chr3D	601288337	601288453	FSDHSQLNMPLDDLPPLRLQDMVFSTTTPHETMTTCLER	113	+
Chr3D	601407767	601407817	MPFLWVIRPDAVHGSGK	130	+
Chr3D	604119313	604119390	GDNRILLLHQSSPSIFSCHCHSPRYK	194	+
Chr3D	611199534	611199620	RAVTIGVITRMGLANDNPGEALMGGLILM	138	-
Chr3D	611221286	611221360	ARKFPPFADPFPSNIAEYGTLEDAR	121	+
Chr3D	613187907	613187963	MSEADPHHATASHYLAEAK	89	+
Chr4A	3103172	3103222	KVMEYFLPLIEESLNNK	124	-
Chr4A	4609506	4609568	AMVGQVAGGGRTEKPLLKAGR	96	+
Chr4A	5701255	5701317	RGGGNLLVQALVLWPEGVYPN	101	-
Chr4A	5945559	5945612	RTFHSNYIELEPLGDLVD	89	-
Chr4A	7112814	7112882	RRPSSSTAQGGTAGDDSPLPLPE	104	-
Chr4A	16142065	16142151	VRLWKPMVEEMYKEEFGAEMDSTNSSSEK	219	+
Chr4A	21054859	21054942	LAQDLEYSNKKLSDLEAQLLFAQSETEK	125	+
Chr4A	29183836	29183913	ALLGMFQTGHTDVIAQIARGLANFAK	122	+
Chr4A	35136450	35136488	LAHTGLSHASGDR	92	+
Chr4A	38771758	38771823	GSSPVYNVSTSTLTARPSCSPK	161	+
Chr4A	46219076	46219138	TPRAPVLASKNPPPRPWLLPR	95	+
Chr4A	57795026	57795085	DGILGCGPEPGDGALGDGGK	135	+
Chr4A	58886525	58886575	KGDGSLIIVSGSPKGGT	119	-
Chr4A	67166558	67166623	KDQEMPIMNDAPFALIHQNQCT	173	-
Chr4A	85630885	85630986	DLKPENVLLRGDGHVVLSDFDLALPASVEPAVRR	158	+
Chr4A	88822745	88822828	KEFVESFHEVAGAGSSAIVPITVADSVM	129	-
Chr4A	90473450	90473515	GLGEVVPMWVAVNVGFAVLLML	100	+
Chr4A	96313580	96313648	KAPALGKGSLSSASHLQMPLTSS	101	-
Chr4A	105542795	105542911	SAPDMYNLLDPMDVDVKPPPLVSSDSTGEMPLYGCKIHK	196	+
Chr4A	109362391	109362426	ETAEAYLGTTIK	84	+
Chr4A	118968421	118968486	AVEETHEGNSAEESHDAEKADR	94	+
Chr4A	151014450	151014500	RGQQMVQGSPRDMNLLK	84	-
Chr4A	157273219	157273257	KCLQLSAQAYQTF	97	-
Chr4A	157274986	157275021	KELEGFHTLMQK	94	-
Chr4A	163042441	163042530	AMVESVGEVWGQGAGEERWEAGLVGAALER	131	+
Chr4A	170881990	170882082	RIVDMALHINVLIVVSLTWLDGLSASDIASN	142	-
Chr4A	176638644	176638724	IILDAIEQVGGIFVVTADHGNAEDMVK	129	+
Chr4A	176638954	176639028	EDLPDAGLANVAATLINLHGFEAPR	114	+
Chr4A	181382980	181383024	SQAAESAAGKPGVHK	103	+
Chr4A	216076373	216076408	KGDGFMVYPNGK	94	-
Chr4A	221731689	221731748	EAAVISMGTEVNDLDLSNIR	93	+
Chr4A	236676754	236676822	KAVQPAPAPSTLPLLGRGERTSN	105	-
Chr4A	264172488	264172529	VTSLDISGGNHLLK	96	+
Chr4A	278893882	278893956	RNMVYNIGGAPSRMSPGPSLEKPVA	121	-
Chr4A	328296057	328296119	QNGSSGIPNEMDPNVNQNTPR	100	+
Chr4A	328299422	328299472	TISKGLGAPGSSWPEMK	123	+
Chr4A	337965692	337965748	KVSEVLSAYTVMLGIAMGE	135	-
Chr4A	437211474	437211557	EPVPEQLEQIAAEILVPLQVTFHHFADK	130	+
Chr4A	449494070	449494126	HMQCEADAITYSILLEAYR	96	+
Chr4A	454381157	454381219	ATSISSASVDDAGVIEELITK	91	+
Chr4A	486979153	486979212	ELGLLGMAIVNRDMDFVLAR	95	+
Chr4A	488485074	488485121	NPFMHETSDMKLSHGR	82	+
Chr4A	488486217	488486249	ELREMVPNGAK	85	+
Chr4A	489824146	489824187	SEDDTVYLDDVEER	103	+
Chr4A	490740757	490740864	SLPSFSLMGNMTALIQYDNVSSLLSLTLWLGDGRGR	174	+
Chr4A	497731483	497731539	ANNMVDTYDFSWQPESGGK	146	+
Chr4A	498023572	498023631	GGVVLKHIFLNGPPTEAARR	99	+
Chr4A	500672164	500672238	KLYNMLYRTLPHVAGGPVPQKGADA	190	-
Chr4A	509346943	509347050	IISRPNIEKTMFTEWMTANQLHEEARSLTYAQFPTK	181	+
Chr4A	543183638	543183697	PSVLPNFVHGVFLVVGTLDE	93	-
Chr4A	545458161	545458247	LQETDGMTASLHDTLENSNLHYTRMAREK	140	+
Chr4A	555878493	555878558	KSGTSNFSISLAATIEDMADYA	99	-
Chr4A	556295789	556295830	GWKPNVFTYNALIR	112	+
Chr4A	562692966	562693025	AGMSSNSAILGATVAIGVVK	86	+
Chr4A	563976802	563976867	VIRGMNECGIEGDVNAGMPSTK	105	+
Chr4A	564753563	564753634	RYGRTTLNLHYLISSPMDHTYPFE	118	-
Chr4A	565519609	565519677	RSPHLPAAATDAGTTTVYLVGAA	101	-
Chr4A	571654858	571654920	KQLDAALAVQESWLKVANDAV	94	-
Chr4A	573484668	573484739	KFDDHGIDVFLPKFAESAAESPRD	116	-
Chr4A	594373318	594373380	RIGENITEEHGLKVLAILLLS	94	-
Chr4A	598410275	598410319	KGDRIWMIGFGSGFK	119	+
Chr4A	601048913	601048954	RAGQPVTYGRVQTT	108	-
Chr4A	601816537	601816572	KLGGGGHGTVYK	87	+
Chr4A	605545699	605545758	REDPPLPIKKLMDWLPANPE	99	-
Chr4A	605945253	605945327	DLQNNPDMWLQVVHILQNSQNLNTK	115	+
Chr4A	606074193	606074228	KRGASSGCFVCV	87	-
Chr4A	607120005	607120046	KSQTTVLVVIGPVE	85	-
Chr4A	613361965	613362060	KIATIQAPAPAVVKPGQDKTTGQADMMVSTYA	147	-
Chr4A	614055411	614055491	NMITGAAQMDGGILVVSAPDGPMPQTK	130	+
Chr4A	614728358	614728411	RGNASPVEYALIHSLAVD	98	-
Chr4A	615339861	615339893	KPNLFQIVLDD	85	-
Chr4A	615339894	615339941	KFINVEEIAPITNVGV	122	-
Chr4A	619217535	619217603	AQFLGLVPSPMDQMVWKPWAPPK	148	+
Chr4A	620033294	620033407	IIAGEAFGVRSPVYTRTPTMYMDFTMQPGSQLHQPIPK	195	+
Chr4A	624303840	624303914	RTVWIFPRNSSELGAALEAAQSPLL	117	-
Chr4A	624711662	624711706	KAITNAQIDAFAELT	105	-
Chr4A	625534481	625534585	KVEEDVLATTPGSMTMTKGGGSVANDDSYTVLGVR	165	-
Chr4A	636026281	636026340	RRPTSVQEGEETFMELESLS	94	-
Chr4A	636429137	636429205	AAGDSDEENKDASGDEKVEEISK	92	+
Chr4A	637334122	637334178	RPGGMERYVLEDVASEEAV	90	-
Chr4A	644979789	644979956	REDAEKDAEVLPP-----------------------------------ITDAPFIG	95	-
Chr4A	668416999	668417091	KLMIDHGRNVITANAPAYTHNLYGLGRVLSV	234	-
Chr4A	669327396	669327491	DPQILCAGVETTLSPIVDGLTGLGLSNAETAR	224	+
Chr4A	673276351	673276419	HNYMGEEIKGNTNNPDDIAVGAR	115	+
Chr4A	680006099	680006206	KIVMGLLCVMTGALGMMAQMQMVTSYPPPASAAPGR	167	-
Chr4A	681985869	681985910	RKHTRTNYYHIQGS	115	-
Chr4A	684773449	684773502	MDPQCGSRGSGPGKPCDK	85	+
Chr4A	688664241	688664336	RSLHTLFSQMSEMEERIFQVDHGVRGLLQAEN	156	-
Chr4A	690263093	690263149	DLMAASWNELPGSLVEEAK	89	+
Chr4A	691305475	691305552	REAAADVITQVLSPWQLEDAAAPGPN	122	-
Chr4A	695941330	695941419	VGVIYSYNESIVEAAAKIARFSSVSTPTQR	140	+
Chr4A	703723792	703723869	FPCHSSVLSNRSKYFADLLGQQSDAR	190	+
Chr4A	710470006	710470038	LPMPAGNAHHK	80	+
Chr4A	715018230	715018319	KLMPTVHGQAPYPIMVAHPREGPALSGIEM	214	-
Chr4A	717962619	717962681	KAYPARDTIHECPAELKPLSK	157	+
Chr4A	718549859	718549930	EKNRPDPSKSGSVLLQVSLDHQVK	113	+
Chr4A	718566050	718566082	GPGMEPPGFPK	81	+
Chr4A	721813592	721813648	DGVSAEEVGNSYFNALINK	133	+
Chr4A	722025623	722025658	EICVVGMGGLGK	92	+
Chr4A	722826869	722826904	KAAGTGLSLIMF	88	-
Chr4A	722907595	722907675	VVAMLAGDVEAPDWVPKPSYITEWHIK	134	+
Chr4A	724208303	724208362	KALVPDNPMVAGMVLDEVIK	147	+
Chr4A	724909036	724909086	REQEAKSCGKGSDSEFS	115	-
Chr4A	733703008	733703073	KGSSQYVADMIGHITSLSLGPF	108	-
Chr4A	734334366	734334398	LDSGGSHGGFK	79	+
Chr4A	743278887	743278946	VLYLSSYTSSKLPESVGELK	135	+
Chr4A	743895187	743895258	LEDDKVTEIPSTVRHLSVCVESMK	156	+
Chr4A	744211077	744211157	HHAFCGTEIGNSLLCEKLEDFAEKIAK	202	+
Chr4A	744759554	744759679	KLVVSPKPEVVYGGVMEFDFNWVMAAVVSKMQVVSINKGLCS	266	-
Chr4A	745827022	745827141	KREIPGPPYLRMSEFLAAHLYVLPETEEPEFTVMTTSNNA	196	-
Chr4A	746780563	746780631	KHWSDLVGMPDSTIGRKFTLLAD	162	-
Chr4A	747312953	747313024	YVCRLSTFEANLFLCGLLKMAGSR	178	+
Chr4A	748948630	748948671	RDHDVVVVFNEEAS	99	-
Chr4A	751284240	751284278	ADIIEMESVGIKK	91	+
Chr4A	753189678	753189758	RLYQMSKLAAEQVTAQGALACDAESQV	192	-
Chr4B	6803336	6803428	RLYEIGDPLFKLEPCYMFLLVVLNQMAGKEI	157	-
Chr4B	6803366	6803428	KLEPCYMFLLVVLNQMAGKEI	106	-
Chr4B	7106991	7107041	KALLDDIASFAVLGFEA	115	-
Chr4B	8361922	8361993	KFLTTLPRGGVGVVVIDAELVSGD	110	-
Chr4B	13464516	13464656	MSASTSGGGGLSPQAAAALQEGVGLVFMRWTALQMAVENGWGGRDSR	217	+
Chr4B	13643883	13643969	RLPGQHDYGYEQAARGLLEALAPRGLLEA	134	-
Chr4B	14795076	14795156	RGDTNALHMISGAPAVIVDGQRVSYSR	131	-
Chr4B	15042509	15042571	RLVDALGVSAPEPAAMEMHAK	98	-
Chr4B	19818891	19818971	RPRVESLLGLLKAQVAGAGGDNKALIG	123	-
Chr4B	22440692	22440793	HSVLMFLRWPNATGGRPASQLVGFRSQHLEAGEK	170	+
Chr4B	30169444	30169503	KALQWIQGDVGSEIGAPLYV	98	-
Chr4B	30293748	30293792	RWAQKDAQIIHPVPL	116	-
Chr4B	33615398	33615499	RVFRFRPQPDSS--------------LLDAAFADLLHAHFYESCPYLK	108	+
Chr4B	33616280	33616327	QASTLLALFAGGDGYK	111	+
Chr4B	34263043	34263087	RDGGHRAIFSVSIPC	111	-
Chr4B	34708081	34708122	RLCEEFVDLVARAM	105	-
Chr4B	35806803	35806892	RCMYEPVPGEDGAVWPHAATAELTIRDRPD	148	-
Chr4B	37445760	37445813	EIQPTVADVVSADEFEYK	84	+
Chr4B	40012550	40012594	RNVLLNAPKMDRHVV	97	-
Chr4B	40743426	40743467	KPPSSAMMAVQMAM	106	-
Chr4B	44316537	44316587	ENVPLLFPIFESYLNKR	82	+
Chr4B	44320305	44320391	AWRTKQSSVQLLGAMAYCAPQQLSQCLPK	136	+
Chr4B	45170029	45170070	KGGGIEQFVAAMGQ	101	-
Chr4B	48959328	48959366	TLGSESAAKLLNK	83	+
Chr4B	58832151	58832234	SGMAARVPALPPRMPVAMYVQPYDPADK	131	+
Chr4B	60979895	60979969	ALDGGTPVSPASRAAMVGQALQSAR	111	+
Chr4B	67225322	67225384	IREWGGSTETLPAATNGSIDR	97	+
Chr4B	70644599	70644655	KVPGTHGTLVSLSVHEAGD	88	-
Chr4B	71989101	71989175	KIGHGRPVDTSSTVSTSGAMINAVH	181	-
Chr4B	72461647	72461709	TSLLLPGQQQSLITAVADAAK	142	+
Chr4B	81060415	81060477	VLDGSGQMLVTAVGMRTQWGK	103	+
Chr4B	85183084	85183134	RYNFQEVETDLKKMWGI	142	-
Chr4B	95543782	95543886	RSRALAPKLMNSADMCGSFLGAGLLTHIEDIFLVV	177	-
Chr4B	97762442	97762525	SLQFLLALQNGFSGEVPEEYSACQTLQR	136	+
Chr4B	98064864	98064920	VKLPHLRTVLSLGATSPCR	135	+
Chr4B	99626698	99626757	RAAGAILSNYTVADPSVGAE	90	-
Chr4B	100059785	100059850	GMGFDNTTSLYVASGKIYNAEK	154	+
Chr4B	100229392	100229427	RGGDTTSSELEG	84	-
Chr4B	109132560	109132613	KAADLILLRVEQELKQIE	111	-
Chr4B	110332232	110332291	LAFWLHPDKNTLSGAEVALK	149	+
Chr4B	122327239	122327274	ESNAVHADEALR	86	+
Chr4B	122874643	122874708	RAAGLAITLRGRWSLVPAAMPS	102	-
Chr4B	125247718	125247792	HDIEAIIGNQIMGDHISNGFTADTR	122	+
Chr4B	127581902	127581943	KEGGGSGGSLPTQT	90	-
Chr4B	143988910	143988993	GGKVGALLDLIPVRSSVDCSAGEMCPLR	134	+
Chr4B	145146996	145147031	KMEGHEAMPNQE	94	-
Chr4B	147770913	147770981	RFQQDVDYTNLQQPQYELDKKQY	113	-
Chr4B	170754289	170754324	RYMATNPPFDMG	92	-
Chr4B	172075117	172075158	KEFLAAWDGTDVLK	104	-
Chr4B	184570526	184570615	CVALQSLDASNNRLTGVLPASLANSTKLIR	137	+
Chr4B	190652089	190652196	KPILVILTDNWGEPMEGGRLIQLVEKTVQNGVIQWF	182	-
Chr4B	194515549	194515614	RQPYGCSLLELMEMSASGLPDA	106	-
Chr4B	264840720	264840806	QLLTEILLRDGGIQLLLGPSGMGEEGELK	130	+
Chr4B	273372463	273372501	KDPYAQFVLDSGI	100	-
Chr4B	295935621	295935653	KIVVPIGFEWV	81	-
Chr4B	315870959	315870994	KISSKMGVDQWT	95	-
Chr4B	323327550	323327648	LAAAPASSVALRPAAALQGALSGRRWMSSEDAK	144	+
Chr4B	329266695	329266730	KLREAMCGLVAI	87	-
Chr4B	345495568	345495621	RRFIDKIVIIAEQVVYNV	82	-
Chr4B	361544840	361544887	DNQIAVVVGTITDDKR	117	+
Chr4B	376978323	376978382	KVLDNELTEVFTVSSGDLVD	136	-
Chr4B	376978543	376978617	RSHVGGDSLLGILHLTGSEFSQQIY	117	-
Chr4B	391893211	391893270	RHLEPVDPLVAVVLPYASGV	93	-
Chr4B	410655735	410655788	GQAWVAFSEITAATNAFR	83	+
Chr4B	412139492	412139572	GISACLLGGRDMDQIMNKMGSYWLGQR	139	+
Chr4B	413966699	413966785	DSNIFVVGSGALGCEFLKNFALMGVSCGR	215	+
Chr4B	415533826	415533867	RAVDELVSELVFQG	102	-
Chr4B	418893710	418893775	QPAEVRERYANSPATYEGYGSR	104	+
Chr4B	424234710	424234766	KPCFTDVPLNMNSSSELNI	92	-
Chr4B	431828393	431828434	LLDADAGATGGCGR	94	+
Chr4B	442375362	442375418	TFTPVKPGAGMIVAVKKLK	135	+
Chr4B	445726713	445726796	KRLTNEDTGVAAAWQGFTPEGGNYHAVE	138	-
Chr4B	447296075	447296176	KPTTEYSADEYSFIMATNLESAYHLCQLAHPLLK	172	+
Chr4B	448103034	448103063	GDQMLVYPNK	78	+
Chr4B	448677355	448677396	QREPRNAEGDVGLK	99	+
Chr4B	451902810	451902902	KHPVNEVPAPQLAKDLASTLGQDQPGQQKNA	141	-
Chr4B	452921442	452921525	TSISNHDGLLPESFHSLTMQAEQEALAK	98	+
Chr4B	454791072	454791122	KYSNLLNDVDAVTLDGA	115	-
Chr4B	461795037	461795090	LVFPGVGAFGSAMDVLNR	84	+
Chr4B	461796413	461796583	NLGKPVELASQYYIDGADE----------------------------VSFLNITGFR	103	+
Chr4B	464741653	464741727	KLWTPFGASDTGSSTPAQGTIEFCA	188	-
Chr4B	466233637	466233696	TATHGAAAFGSDLKDLGDAK	137	+
Chr4B	470216536	470216574	ASLVQMLVIVFRR	97	+
Chr4B	470223951	470224022	AQLSAQNTVILFEALHTVATHAHK	110	+
Chr4B	473108725	473108787	NMSDEGQSLNNLNALMESMRR	97	+
Chr4B	480136847	480136891	RGWDGIVLLSLSGDN	108	-
Chr4B	482943445	482943531	YMNREIISLLSTLGISDEIFELMQQDDMR	140	+
Chr4B	482958582	482958662	MGIGLVLSIVTMVSAALVELKRLEVAR	122	+
Chr4B	485443899	485444039	ELSPSSDEV-----------------------------FIVTSSLMK	82	+
Chr4B	485444160	485444306	NPVVASAALVSGIHLLQ-------------------------ANPEIVK	123	+
Chr4B	496985846	496985986	MQGSFGFMDPIDGSSGISHSLSNTPSEIEDVAFRNPICTGKGVFGLN	233	-
Chr4B	500000826	500000960	VHLNSAVQLPPLEFVGTSHPDSLSDVGGGANFLHTNGTPSNATSK	318	+
Chr4B	500032749	500032802	RMQGNVDLMFNGAGMMPI	143	-
Chr4B	504111084	504111146	DDTLSAGVTGGATKEHPHEER	155	+
Chr4B	504111486	504111575	LMPEPTAVALLYAQQQQQLMHDNMGSGIEK	119	+
Chr4B	517968697	517968825	RQLTLN---------------------------WPRATPSITF	87	-
Chr4B	539117161	539117361	RFTQPASLNMGDNNGLHNYSVISTP-----------------------------KIGAGVLFDVLVS	246	-
Chr4B	546433490	546433519	AGIVPVLYQR	77	+
Chr4B	550156063	550156101	GDFVLEQLANHLK	97	+
Chr4B	550156207	550156260	DSSTHEQPLTSLGNTIDK	84	+
Chr4B	563285915	563285980	KQLGAEIHLKYIYEGHVADCMK	109	+
Chr4B	567449888	567449935	VSQAISVVQASTSGKK	113	+
Chr4B	567531014	567531070	RFSQLPDKTSGDVVTRGAE	141	-
Chr4B	568868666	568868704	AMFNAMQQGGYGK	93	+
Chr4B	579589678	579589731	KKWATCILVDETTTYNGS	136	-
Chr4B	583174970	583175008	MAMVQGQGARATR	97	+
Chr4B	588181982	588182056	SPLLAASSPIAPHARAPGSNLMKDK	114	+
Chr4B	596009610	596009702	KLLEMFGDLVDTTRLDDSMSELFAKDHDEVL	143	-
Chr4B	611122867	611122950	AGVTVLVLGDGAMSTLVSDAGADLGAIK	121	+
Chr4B	614671785	614671832	DVMDMVLVTQYFDTMK	119	+
Chr4B	624430194	624430256	EAPAMPKLILHLDGADWDLPR	160	+
Chr4B	628803310	628803345	AKIQAANGQFKK	84	+
Chr4B	629375195	629375251	RVELPNPFVQVATLICGGL	88	-
Chr4B	633387558	633387650	KPEVVHGPVTEVALNWLVAAAATKMQVFAME	225	-
Chr4B	640133455	640133541	KPFYNEHAFTSFSGDDLADPLLSCANLAE	138	-
Chr4B	640227115	640227201	APKVLGDIIESIAGAVFLDSGYDTSAVWK	136	+
Chr4B	640504659	640504700	QEASYQAVVPPMTK	106	+
Chr4B	641457039	641457071	AAGFMWLLQRK	86	+
Chr4B	641945235	641945300	KHGYGSLTPGGGQQMTYGHHEQ	170	-
Chr4B	642547223	642547318	VLDLSNNYLSGGMPDEVGSLLHLKKINMSNNR	150	+
Chr4B	642547319	642547438	LTGNIPSTLGQCVDLEYLEMQNNLFAGRIPKTFANLVSIK	201	+
Chr4B	643028803	643028904	LLCGGFVVGHRFNHAMCDATGTAMFMNAVAELAR	171	+
Chr4B	645289691	645289729	KAGAEQSIPLTTA	89	-
Chr4B	650325624	650325752	ISFPKFLIGILPAMLAGMAVNMVMLLCMYWKDLEGVAPDAAGK	212	+
Chr4B	652147337	652147369	GGMGTLGQVGR	82	+
Chr4B	660344360	660344404	RAISIGLTNLGAIQM	110	-
Chr4B	668016676	668016741	REPTDNYTGSDHPFEWEPHGVM	113	-
Chr4B	670597126	670597203	MLYIHMLGYDVDFGHMETVSLISAPK	128	+
Chr4B	671626973	671627065	AQIQALQALSDELGHSNDLMLVNLVSLESVR	139	+
Chr4D	536129	536188	IAGQASGGPWLQSANGFLGR	140	+
Chr4D	1193400	1193444	EVTEASLVEIVTAIR	104	+
Chr4D	1344712	1344771	RWCLVGDNLQNFSTGYRVPA	155	-
Chr4D	1695978	1696016	KIHLHQLNSHPVL	94	-
Chr4D	4868712	4868810	KASELSSRGAYAGSLGVPVSSTISPSQNSFRSI	151	-
Chr4D	5656042	5656134	NAPESMPAVASTPANLSTAVKDDESMSFPPR	145	+
Chr4D	5773253	5773297	KINWITLGTVGMAEM	117	-
Chr4D	7319490	7319669	VAVANITP--------------------------------------GSMTAPYLNTQSFK	119	+
Chr4D	7755555	7755590	LATETLFTIANK	83	+
Chr4D	7756287	7756361	VADAYCENITQEVARLVKANAGHIK	185	+
Chr4D	8366353	8366433	VMVYVQGPDAGLDLMVAGFQVFPVDRK	200	+
Chr4D	9363841	9363888	RELVEILFPYTKPIQR	81	+
Chr4D	9688106	9688138	AARSGNLSMDK	78	+
Chr4D	11341448	11341498	RTNTWSQEYVVVIYPAA	85	-
Chr4D	12266027	12266089	KAFAAAFVQVITTFPSGEPVV	95	-
Chr4D	14823167	14823214	RNGSDLSGLIGVLLEG	102	-
Chr4D	15239510	15239557	GELLVGIIGSNESGNR	83	+
Chr4D	15369815	15369868	LDVTEFPGENTQGISMNR	89	+
Chr4D	16289072	16289206	RDVYMELSGAVEELTDESVPPQPPRTGAALGALMLLVALATKGLM	144	-
Chr4D	16344343	16344399	KAFEWVWGEVSGSPVPTYV	93	-
Chr4D	16344406	16344468	KATTLGGLIVPESLEIALPTL	146	-
Chr4D	16345007	16345069	KLLSDGGVPLLDKILQLPFQK	97	-
Chr4D	16448859	16448924	RQPMSQLAAALQPDAAIVDYPL	99	-
Chr4D	17022041	17022076	KLTTFDVYVIGF	88	-
Chr4D	19134221	19134310	TRNGGLELGVWVSLAYLAQAIGLITSEAGR	142	+
Chr4D	21965394	21965471	QLGIKNFAPLKPMFLDLHMGSHSYLR	205	+
Chr4D	21965409	21965471	NFAPLKPMFLDLHMGSHSYLR	166	+
Chr4D	24347152	24347190	KLTNNSVISDMEE	95	-
Chr4D	34700850	34700933	VCFANMSAKTLDVAMQRLGGFVQTSSCK	205	+
Chr4D	39976612	39976698	RPQVGDGFGGSAAFPRFGAAVDEGDFGAA	128	-
Chr4D	51160726	51160824	APPSTPTTLIYAGNASNSTSGNLCMPGTLSPEK	154	+
Chr4D	52304312	52304356	RYFEGSELLCAANLL	108	-
Chr4D	52971075	52971194	DQLAAALGSAEKGEAEGLHALAEQVVQVVLADASGAGGPR	100	+
Chr4D	52973063	52973104	VDFVADHPFLFLIR	102	+
Chr4D	52973105	52973164	EDLTGVVLFVGHVFNPLVSA	92	+
Chr4D	54360687	54360725	RTSFFNGWNYADY	102	-
Chr4D	57197960	57197992	TVKAPKNFTLK	79	+
Chr4D	62437887	62437946	REATGAIVTLLNNGFPDSLH	88	-
Chr4D	65585078	65585122	CPDQLKEVSYRFIGK	117	+
Chr4D	69934083	69934121	AVADAGGIFELSK	88	+
Chr4D	71438216	71438269	AVIHGNNTLGVYITLRMR	87	+
Chr4D	75472611	75472664	ELEQYEAASMGALGTGTR	84	+
Chr4D	76442612	76442686	KSSFSIAGPPLKSAMTALLAGREVA	113	-
Chr4D	77031647	77031712	RVVIQEAMSRLQANQSPLVRPT	105	-
Chr4D	77716433	77716540	KGVNIVSFGITLDELAPCSSFDLTTGQLGVGSLVLT	167	-
Chr4D	80118860	80118901	ALEVPLVNDLGYTK	96	+
Chr4D	84661147	84661224	VAPSSHNKSGSDCHPVRNVMVMESPK	126	+
Chr4D	85393712	85393783	RFSDTEDAMPQLPEVFMFDQSLSR	119	+
Chr4D	87942825	87942890	LAHYVTMGAECSASLAAKYLEK	102	+
Chr4D	92529182	92529232	SCSTSASMEQADGLLVK	116	+
Chr4D	92530541	92530672	SVDRPRPSENMDLALMESSCALNNPSSSCAAQASGFSSKSKELR	206	+
Chr4D	92530859	92530906	EALGSGNLNQYSKNHK	117	+
Chr4D	110367648	110367677	APWNYIGVFK	83	+
Chr4D	115799978	115800058	KSMPMDLELCGPDLGFSIKCITDFAFR	209	-
Chr4D	122470646	122470687	KTIIPKLPLQRLGA	100	-
Chr4D	122515020	122515055	KETGNNSLTKAD	81	-
Chr4D	134131514	134131564	DMKTIGVETPTLEEWRR	82	+
Chr4D	161563086	161563169	KVQATPMNGMFSDTTIVALHDGIALDVS	212	-
Chr4D	166214146	166214184	MKVMLDEVLDEIK	98	+
Chr4D	172307881	172307922	DPALHDPTELENLK	100	+
Chr4D	182338566	182338616	TTLKQFVEQYENALRDK	106	+
Chr4D	209331516	209331572	QAFDEAISELDSLGEESYK	131	+
Chr4D	226770901	226770954	TAFIVEHDFIMATYLADK	87	+
Chr4D	230495740	230495826	TVIMMFPAVLESTGLTAFDLSKIIENFVR	142	+
Chr4D	275912872	275912928	RCQHCSTKVEACGQLGVSA	88	-
Chr4D	282394896	282394982	LGELKFLVAVKHQQLINESISGTLLHISR	138	+
Chr4D	294768789	294768869	KPTHINNVPLFGDSNKNVFSLKNSSLI	125	-
Chr4D	299186100	299186138	KLMSRFIGGELNK	99	+
Chr4D	302954611	302954652	REIEPPAVLYHSPL	104	-
Chr4D	302955389	302955463	RSHVGGDSLLGILHLTGTEFSQQIY	118	-
Chr4D	305312579	305312632	DHGGVHDGTTVVLWEWAK	129	+
Chr4D	307480426	307480473	RSTAGPEEAMDKEQSK	112	-
Chr4D	315453610	315453678	TSCSLFHSLDLDQKTTAEELLDK	107	+
Chr4D	320215115	320215219	RIDPAIVHEITTSILGALQGVFIDQTSSASPAALG	163	-
Chr4D	323054918	323054953	KTPSILELGDGS	82	-
Chr4D	323252995	323253072	RAGHASRVVLAAGDAMHAGLHAIVKA	115	-
Chr4D	324074773	324074829	RSLHIAAISNAALFELVFD	88	-
Chr4D	334279981	334280040	RLFGIAAPVQGGLANDHMSL	97	-
Chr4D	337260465	337260605	MDTHVGSVDGPSPAAVNGAVGCPASAPGCPIMSSHPVVSAGEASLGR	215	+
Chr4D	347585526	347585648	ILDVGSSIGSLSSNSNACSGQQAAPEMDGPASSLSTVDSVR	102	+
Chr4D	358499284	358499331	ADWELALVETASNLSK	109	+
Chr4D	362136160	362136258	VQSLHSGGGNAALLFSLYLMLCCMIYTCAGIYR	163	+
Chr4D	377796583	377796639	FTTPAGDDPVAIDFTGMGK	90	+
Chr4D	379097220	379097363	SALEGVGWVFVAADAVYLVGWVAAEGGAVGVAAYSLVAGLVFLCVFGK	133	+
Chr4D	381868781	381868885	KPDAPRGAVDTVHFVNVAMDGRTTIEAHTVSLSNE	168	-
Chr4D	386959172	386959225	RPTADQNEWFINHGRVMV	94	-
Chr4D	391399925	391399990	AKGPADGLFLLREDDHTAASAR	99	+
Chr4D	400715867	400715911	NAWGEAYDQLVAAIK	111	+
Chr4D	404567701	404567811	LSVNMATESNFVEGNGNNQEQMLVEMYPDQDKPCSLK	124	+
Chr4D	406105259	406105327	RGSALTEVATKLAAEMQGRHCDL	106	-
Chr4D	416629446	416629499	RTILLHFLGIVAGEFEAG	125	-
Chr4D	417492714	417492788	RAQPTNHEYFTSLAGLSALLDPSDT	120	-
Chr4D	427305700	427305747	KSVYGHLVDFDMSAAK	118	-
Chr4D	429299811	429299855	QEMELSLIGLQNAGK	104	+
Chr4D	432407110	432407142	YDLEAWFPASK	84	+
Chr4D	434076583	434076615	KLFAPGMNGSR	82	+
Chr4D	434646626	434646697	KFMSFKYSRAWDLVPFLHVLSLWL	120	-
Chr4D	437094214	437094339	KYMLMYADTSSFMEGMNSTLAAEHHSSNNGNAVSGETSTGES	198	-
Chr4D	437740489	437740575	AQMEASPERGRPAYASAVTARSAPARPMR	126	+
Chr4D	441298982	441299053	GLAEYPDGHGFGPEMLQFIGQGFR	186	+
Chr4D	445716971	445717072	KAYNMMSLEESLVDPRQKCEILERIEVPIAYQPL	170	-
Chr4D	451480592	451480669	RLQDPGPAPLRLCHPAPDSPVEIRLG	123	-
Chr4D	459213494	459213553	VVYFVNSGTEANELAMLMAR	95	+
Chr4D	460680647	460680706	KGEDGWQSGLVGSVQSLASV	139	-
Chr4D	464844489	464844551	SLVQRLTGKSGAEAAAAPLPR	92	+
Chr4D	466183884	466183973	KVIDSDTPIDDATVAKMVPEVGMEFDNEDK	142	+
Chr4D	469320342	469320434	MEITSSMMVKP---VPHPLVGEKVALTIFDR	159	+
Chr4D	469735339	469735395	SLDGKATNVDNFYPNMNTR	95	+
Chr4D	473892979	473893047	APNISSFLYSGERIQLSLGDTLK	109	+
Chr4D	474152412	474152453	KQEEAPVPVSINEE	91	-
Chr4D	474563096	474563155	KGVIVAGEVGANTAITHVPT	89	-
Chr4D	479505303	479505392	TLVFLEGASGMQHIQGSISARMGFLLLLTK	144	+
Chr4D	481069750	481069785	RNVPFNLVAAPG	87	-
Chr4D	483205646	483205726	RSPMPSTGRSPTADGIMQAMLMDTDRV	128	-
Chr4D	484781774	484781836	RINEQPDFFGMEQLQALQTAY	102	-
Chr4D	484806504	484806563	GFSAMVGIAATVVYPAAHAR	92	+
Chr4D	484928253	484928315	AVVTSGFDGAWVYAEHEVLPR	101	+
Chr4D	486255689	486255931	VRAHIMNDAGCTPSDLIENSTGFYSM------------------------------------------ASLVVELYVMGAR	145	+
Chr4D	486716309	486716347	SPFKGVVADVKGR	89	+
Chr4D	489639084	489639140	ADSSSNTLLADFDFPPFDR	85	+
Chr4D	497162798	497162845	KISTLVVGEDVCEVGL	112	-
Chr4D	497163701	497163751	RIVAMHGDDQPWNVPSV	88	-
Chr4D	498703706	498703792	CCSGAAYAFIQHVVTAVEDATSVECGDEM	135	-
Chr4D	500994355	500994420	RHQVGMTDTFVVGYAVPSASGE	108	-
Chr4D	503907532	503907612	LGISCSQELPSSRMPTGDIVKELHAMK	133	+
Chr4D	503910497	503910583	KIHDDNAVPVGPSQGLYQSRSKVSSAFWA	140	-
Chr4D	504458630	504458677	NGTGSSKNHAIALPER	117	+
Chr4D	505544970	505545002	QLVDNKHICNR	85	+
Chr4D	505912969	505913046	KAWMRVLAGATELAGMVMHSCGAGER	196	+
Chr4D	508776111	508776155	DKPAAEPIVVPIVLR	102	+
Chr4D	509218042	509218101	RPTAATAPTSEGPDVAATAM	85	-
Chr4D	509528281	509528343	RHLVERAGGPYLLVFHKESLL	100	-
Chr4D	509549953	509549997	KGIVSIIDTALDGES	105	-
Chr4D	509577683	509577751	DAARMALVAICSLLAVVGQAVLR	103	+
Chr5A	4302490	4302618	IGPSNRQAKPDANNGDEEGALAALALAEVCQRGSPQVSQTSGR	156	+
Chr5A	4424407	4424490	IDVSGVSWDVNSTDIAVSGLGWYSLGLK	133	+
Chr5A	13569310	13569381	REAPRQSLVMGAQPNQAQQGALLR	106	-
Chr5A	13571572	13571604	REQGATDWIEF	84	-
Chr5A	21160217	21160300	AMVLQGAEILFYPTAIGSEPQDMNLDSR	139	+
Chr5A	21204019	21204057	KGAPFGSKVLELT	89	-
Chr5A	30597059	30597148	EASRQQQMMTKVSISILVMALPVLYVSVLR	144	+
Chr5A	35046533	35046595	TRDPELAHVFFLPFSVVKMVK	102	+
Chr5A	41787832	41787870	ELEKATNKFHPTR	99	+
Chr5A	42727545	42727637	GGWSNVILDSAVAHFYAQCGDVASASMMFDK	155	+
Chr5A	48435481	48435528	EANKEMVVYLIDASPK	122	+
Chr5A	61594771	61594845	WVGSEAELGAVATGSHVDAIPFSGK	111	+
Chr5A	61594846	61594902	YDGVVGVLGALEAISVLQR	86	+
Chr5A	66290148	66290180	KMIRLVRSVNQ	88	-
Chr5A	85053205	85053237	AGGLLPCHGAK	79	+
Chr5A	101290171	101290215	SLLLHEQDCVDIPSK	108	+
Chr5A	112075917	112075976	RGHGTTNNPLMDKAPGHHSN	97	-
Chr5A	118885293	118885382	GISPSIVGAFSGLCSVMGLVATFISSSLVK	133	+
Chr5A	130425431	130425466	KEECWTPEEFSK	94	+
Chr5A	137671605	137671658	SVGLNAVYVPFLVDDLAK	83	+
Chr5A	143118539	143118595	RQPKLVFLDPNEIASKVVE	89	-
Chr5A	144814872	144814964	KNGASKRVAQVLDSAYISMYDVHTVVGTQEQ	150	-
Chr5A	144896641	144896676	RAIFRMGADTIA	89	-
Chr5A	149267732	149267803	DFVPAIYDTTVIIPEDSPKPTILR	113	+
Chr5A	171985227	171985295	WKVAFISMNRPEYLQDIDAVSAR	118	+
Chr5A	174231617	174231772	SRLAGYPTTLDEDEAM--------------------------LAEGSLEPKK	147	+
Chr5A	215503954	215504040	LLARGVDPQTHRPLNAGTTAVQGMHTPSS	139	+
Chr5A	230731715	230731750	KEGITAAADLIK	85	-
Chr5A	233618950	233619000	EIVWPPMVIVMNTLLEK	131	+
Chr5A	264305391	264305519	RNPEQDGESANQDSEQVTNQPIERVSELSIDRSSVPVANGSPR	198	-
Chr5A	264313294	264313362	KVVSALTELAAVVVEPDSSTLLN	154	-
Chr5A	266070767	266070886	DHKDDCNQHSEGQLTLGNLESDMSEPALDERSESGMSVLR	189	+
Chr5A	327935368	327935442	QEALIGTAMPQPHVEDRRVGAEPPR	122	+
Chr5A	327935812	327935847	CSDNSSAFTSVE	83	+
Chr5A	330313906	330313974	QLTFTFPEDSMTSSGAPFWSAPK	111	+
Chr5A	330314266	330314310	TLPSGFHMNPIQFEK	112	+
Chr5A	330314831	330314863	HQELSWTVWDR	88	+
Chr5A	331457711	331457779	RNIAYFGGTTSSEATLFIPDPSI	109	-
Chr5A	338674577	338674630	IMGLDICADVLVGDAMRR	87	+
Chr5A	342094165	342094215	FREFLFLENFIGIHSPK	82	+
Chr5A	359376647	359376706	KEEEFIFNNVPERPVPSLLR	94	+
Chr5A	360077493	360077552	LLDAVDMSLNGEYDTEQMTR	97	+
Chr5A	362516349	362516420	KSAMEFLAAMTTAGEWPVQILSSF	116	-
Chr5A	375807055	375807126	RYLHDGALILFEMVNHEEFLWLYQ	120	-
Chr5A	385139366	385139407	KKISDPNVAIPCDN	108	-
Chr5A	389770849	389770911	TLDAPGVVDDYYLNVLDWGSK	152	+
Chr5A	393237311	393237346	FTINGVVVSQIK	87	+
Chr5A	393244366	393244584	KDERVNPMSTDNPIPASGT----------------------------------------GNCNVTNLNGSSEL	106	-
Chr5A	393251348	393251443	REEDTITELDTPLEAPSLYEQVKALAMEAKAV	146	-
Chr5A	393982435	393982470	RADVSEFQTVAM	88	-
Chr5A	402416550	402416654	KLGGPMLPSTARERNVEIHGISTVEIYTVPTLLVE	170	-
Chr5A	414314434	414314565	EASMDNGNILVETNLPIGQVDGVSGAGDLDVVFSQFSVSENGRR	210	+
Chr5A	423809746	423809784	GAEVAALVAYKCL	93	+
Chr5A	424346329	424346385	VEVEEKHQHHCQNHQDRHR	130	+
Chr5A	428146617	428146664	KMTDFYQTILVMDMVD	122	-
Chr5A	432612293	432612373	LSSTEPFTSMSTACGASTFEVWMTLPK	127	+
Chr5A	436437406	436437501	ADVWIMTDGLTNVIDSTNPSVMEAMNGVLGVK	155	+
Chr5A	452531057	452531089	RNEEATWGRIW	86	-
Chr5A	458056337	458056372	EVMKTDVGVSVK	79	+
Chr5A	461037906	461037956	KLNSSCEQQIPIGPSCL	83	-
Chr5A	502983507	502983605	RIHIGTSRLVGTVLPGLEFGMLMHYGVLLVPGE	159	-
Chr5A	524935808	524935855	AMEVAIQNVMPDTAHR	118	+
Chr5A	540572764	540572838	KGELDQAEHVVVFLLGGGAPTNDPA	148	-
Chr5A	545043761	545043892	LEMMIYVNFSHNQFSGTIPSSIASMQSLSVFDVSYNFLEGSVPK	215	+
Chr5A	549294634	549294714	MILPVYTNDNDDVLSCTLHHMVLDFIK	134	+
Chr5A	554300070	554300108	KPKMDEDLLVNGA	92	-
Chr5A	560033850	560033906	MAAMATTVFQAGPMEVDVK	89	+
Chr5A	579948648	579948680	SYSNAADPQER	84	+
Chr5A	581149461	581149532	AGADVEFLVGGETFFAHRYVLAAR	120	+
Chr5A	584829986	584830042	KNRAKCPGDPDALGDEPEV	136	-
Chr5A	585424835	585424888	ASLTGPGVVFIQSLPFNR	85	+
Chr5A	598279450	598279506	QITLEADNLLWLTEILAGR	88	+
Chr5A	600709774	600709806	ALMPEAGHMKK	79	+
Chr5A	600709945	600709986	NITGAASLDQPLQK	97	+
Chr5A	601047882	601047947	KLKTTSGTGFAVPTNKSISAAF	156	-
Chr5A	608747816	608747878	KNEQCLMTIVSTYTTSDPTVG	158	-
Chr5A	613304229	613304321	TVERPRNSEGGKPSNDDVPPVPTQPNKMAEK	148	+
Chr5A	614454844	614454879	KYVGAGTNSAVI	85	-
Chr5A	617050246	617050281	QPAFHIFVPNSK	95	+
Chr5A	624631833	624631922	FGTHDVVALKPNKADAGSPALGQGVVYRLK	216	+
Chr5A	625338567	625338599	MTPVSKRNLMR	84	+
Chr5A	637058745	637058840	KAENAMEVFIDHSFGVELSSMSALVVKPADGL	127	-
Chr5A	638448655	638448765	MNTQPVDLFFSAEDVIDYFPPEDPLTHMTCEVLMCEK	181	+
Chr5A	641063670	641063705	KPSIEFPISTHT	90	-
Chr5A	651469057	651469095	DVVQSMEEAIIAR	95	+
Chr5A	655364203	655364253	KPLNLPGNAAGNLHLSL	117	-
Chr5A	659167776	659167817	AGLDLEVGGITVPK	98	+
Chr5A	664794033	664794131	KTLPKHLSASFFTLEPPVGSPEVVEIPLISSLG	153	-
Chr5A	687744620	687744682	MGYNDIGDFFYAHGHLSEAFK	160	+
Chr5A	692031614	692031721	AEGEESAEEGNKTEGDSGSVECGPSEATVEQADRER	158	+
Chr5A	700070926	700071000	RPLTPDGAVDQLVQTFEGASHHVVN	140	-
Chr5A	700202892	700202924	KVFHLAVEPFG	84	-
Chr5A	702647756	702647812	EVILVDDNDSGQEDGGGAK	84	+
Chr5A	710066928	710067038	VTAPLEGGMSGTPDQVEGGMGGTPGEVDGGIGGLGQV	158	-
Chr5B	4727641	4727760	RVAGRGPQLFSTNGVVSCPDSGNDGTGACWGGPTPADPGA	188	-
Chr5B	4731859	4731927	AIWTSIQGDLSGFKGVQQGLKAR	168	+
Chr5B	8136246	8136302	SLAVDRSTSPRSPGDLAVR	84	+
Chr5B	12622931	12623023	FMEDWAEQNGLPKQTGHANSVEFGPLHLPRR	158	+
Chr5B	15251755	15251802	LEPGQLSTIHPPAGTK	114	+
Chr5B	18240158	18240238	RHVMVSGAPGAPPPQREHVPIFPTQRW	134	-
Chr5B	19685931	19686050	KFSALAMVVVILITPPVIMLVSGVTGLPIRFPRSTSPHTM	190	-
Chr5B	36900961	36901089	LEGTAPDHITFINVLCACSHMGLVDRGWIYFRSMTTDYGLTPR	224	+
Chr5B	46489118	46489156	ASRDDLNKLLGAK	88	+
Chr5B	47030796	47030843	NFCWWMAVEGRRHGGK	130	+
Chr5B	48127469	48127543	MSHPIPNTAESHSVQIIIPQKQLGR	121	+
Chr5B	52734585	52734650	EAYFVAVEGMWGDSTGLDSTAK	105	+
Chr5B	55780847	55780924	DPMAVNTEDFFNPAMLDRPRDTKNSK	127	+
Chr5B	58582676	58582726	SNPGLLKDILSKLATHR	118	+
Chr5B	58758167	58758217	DYLSIIAEPMDLGTVSR	83	+
Chr5B	70940480	70940539	RASGVEPSSGDCISLTRSLE	134	-
Chr5B	72086461	72086529	NNPPSDISISDTIWEDLPRNIHK	107	+
Chr5B	93301389	93301472	FIAIAEMAPLAARPTHDGLYRAIDMYLK	138	+
Chr5B	98807779	98807817	LESVEFQGGAAPK	93	+
Chr5B	103583598	103583675	KAGSVDSIESSAIKLAEGEQVGSQSS	112	-
Chr5B	110628005	110628082	HHVRESPRVTHSELEDEQPEQYNFGK	127	+
Chr5B	114942169	114942282	KLLASLMFNLAVNVLPALKDASPGELISGFAYTAAERQ	179	-
Chr5B	122876422	122876451	MPMLIPDDVR	77	+
Chr5B	128820803	128820853	MPMPSSNGKPADFDHAR	82	+
Chr5B	134712204	134712239	RDGHGVCNIDAK	93	-
Chr5B	215990555	215990593	RGLTHAGSLAVIE	94	-
Chr5B	226855279	226855347	TLALSTGDPVVENIDLAIGHPNT	170	-
Chr5B	244684805	244684876	RVFTDFALMDVSQDGGLLYLGFFG	116	-
Chr5B	249737462	249737539	ATRGIASGAWYFEVKVMHLGSSGATR	194	+
Chr5B	250208201	250208287	SSVSDLDSLTAGEDGVEDASTRADRAWSR	127	+
Chr5B	258671818	258671895	HMGDLHGLVFDDAVRRNPEIFSSYSR	129	+
Chr5B	271190010	271190075	APSAGEQDWPVAGEFLGFAAAR	100	+
Chr5B	280197897	280197980	RINLMLALATAEGIPMAFFLGAAICGVM	133	-
Chr5B	281881208	281881252	EVLSGVMFQPFEELK	117	+
Chr5B	290893837	290893908	KAASTPALGVVCERLAAICRHLQA	113	-
Chr5B	301827803	301827877	RGLREAIALGIGQTSATVVAVKGEL	114	-
Chr5B	315945747	315945800	RRPRHVDSRHDMAAAEDE	82	-
Chr5B	321341557	321341589	VSGVPQNPTRK	80	+
Chr5B	325218541	325218621	RSPPQPPKMSPLSMNSAEGPAYVSPTG	124	-
Chr5B	329239564	329239596	KHVYQSALNDV	82	-
Chr5B	336071950	336071994	ATSLCSCPFFLYDTR	119	+
Chr5B	342150865	342150999	RPNSPSAAGSWAALVNLGPAIVDPKLIEPTIPNPGRSSFGAVMPA	212	-
Chr5B	355629923	355629961	KHFVETLADSCLL	94	-
Chr5B	359299902	359299943	LTSCGCEAMISLRR	104	+
Chr5B	367203043	367203168	RVWVSTFIGVMQKSRICIFCGEQAFSEIASSNTTTHQLQAGD	209	-
Chr5B	371567400	371567450	GADGAWEFSWDQDSLLR	82	+
Chr5B	371567643	371567702	QQLWPLFHYMLPLSPELGGR	100	+
Chr5B	371568090	371568158	ILPVGIHLGQLQEVLNLPETGLK	163	+
Chr5B	371568924	371568956	LAVEQLVYAYR	80	+
Chr5B	371568972	371569025	AILLDYDGTLMPESSFGK	133	+
Chr5B	371569937	371569966	YYLDEPADIK	77	+
Chr5B	371737274	371737339	KATHTGFTYTTLFDGAGPQLAF	165	-
Chr5B	382023967	382024038	RSDPIEANANLHALLGDEVDALPQ	114	-
Chr5B	384850542	384850607	ATTDNQDAREDAHQLTIFYGGK	164	+
Chr5B	385601582	385601653	AMSAYGFEIVQTLIVDIEPDAHVK	119	+
Chr5B	389141526	389141597	RWVTNLLHCTSWPICTSINEVVAR	115	+
Chr5B	400521670	400521726	DASRMIPGAEGVALGELLK	137	+
Chr5B	406499979	406500026	MDGPGSGHQMDSYFSR	121	+
Chr5B	406500057	406500092	MAAAGVMSQSER	87	+
Chr5B	406501299	406501337	GVDEDGLVSCLPK	96	+
Chr5B	406681785	406681850	MAASASTSGEWLKGALQELRGR	100	+
Chr5B	423801972	423802013	KGWFYPNLLAVGSV	102	-
Chr5B	428721195	428721245	MGFTDDFLLQMEPLMQR	86	+
Chr5B	428974793	428974864	RLPKAAGSPLQEVSGNKCPQQQAR	173	-
Chr5B	440928432	440928488	QEGAPSTSMSGSMSQPVLV	86	+
Chr5B	442344295	442344348	RDRGFGALSFDHRPLATS	87	-
Chr5B	444936930	444937067	RPVLLDKAFDLGSQSIVASIHPSAAAPSPTSFLLTAILLLLLRTAM	114	-
Chr5B	445412738	445412815	KDAHLEQVLQPSSLFAVIPAVAEQLA	119	-
Chr5B	456712467	456712502	KPLSLEELLEVT	80	-
Chr5B	463309256	463309366	KGILHDLEALSGEMSPPASGSRDPAADRWSGHIAGSN	175	-
Chr5B	464572330	464572371	KFGHGSFGAGIVVD	91	-
Chr5B	472807162	472807248	RDTHTASTGSAEAMAAGRSLNNGRLLYSL	133	-
Chr5B	486008253	486008306	ALACAASKAGQKVSFYMR	134	+
Chr5B	489051596	489051649	ISIAMAGEILSLAKPMFR	86	+
Chr5B	489709364	489709459	RLKHIGGNWLSAMCMIPNRLTSDSVEFCDPTV	165	-
Chr5B	489871986	489872129	LSFGAMASLDSTNTSDGAPVQSTPFVLNPALPSMYFLSLQGISLGDTR	225	+
Chr5B	504450518	504450547	KQKKPFDFSW	79	-
Chr5B	508436833	508436868	KFEDVNEVHITA	91	-
Chr5B	509753017	509753097	RGIIPDIFGGSAQTTLDLCFQDLAGKD	132	-
Chr5B	514446486	514446569	KDTSLSSSINSNDPDGDAAATCQINEEL	127	-
Chr5B	517439019	517439057	KGQGWEMQHHPNS	109	-
Chr5B	520363171	520363284	ELDAAEQLIHLSGSSASSGTTGAHPVAYAAASGVSSPR	108	+
Chr5B	520957139	520957168	FQHEIEMLKK	77	+
Chr5B	521008948	521009037	AANEARPRVTAEDLTAQPPWIPFPTPIAHR	142	+
Chr5B	521831881	521831913	KYYEFLGQLEL	84	-
Chr5B	528938613	528938702	MSDPGKDGNMQQLVPMAPPARVSGGELVAK	143	+
Chr5B	530627732	530627794	EIALQGVRSPELEQGSTALLK	148	+
Chr5B	530627756	530627794	SPELEQGSTALLK	91	+
Chr5B	534342742	534342801	RLLEENRTLWAVAGPAICTR	99	+
Chr5B	536068245	536068307	RAMGFDAIKPKMEADLLVNAA	137	-
Chr5B	536712226	536712327	KTPTSNSPNFFGLAFVGGDSVITNGPSLPKGPVL	159	-
Chr5B	538298383	538298427	VDNQLTLEKQPAAGK	104	+
Chr5B	560079013	560079084	KALRAIDARSLGLGSLGAVVPALT	104	-
Chr5B	560810712	560810765	FSLRPSDPAGAAMNIFKK	86	+
Chr5B	569912111	569912188	RQQGELSEAESANLFDQLMEGFGLRR	123	+
Chr5B	570246598	570246645	SSHPMAAALVEHAQSK	112	+
Chr5B	578156975	578157061	SSPRAAEADPYSTFVVHGTGRSGGASSPR	130	+
Chr5B	579256631	579256675	DAASECIAEGGSSHK	108	+
Chr5B	580762763	580762801	KSPFDEWNLSDGA	92	-
Chr5B	590049060	590049134	KIVMQLYHLQGDIDAEAVKTKGQLV	189	-
Chr5B	592193518	592193562	KPVKTNALITDSITK	107	-
Chr5B	594517229	594517288	RNLIDSIAFWTMAVKLANPR	99	+
Chr5B	594958727	594958789	ERVTSNQGEELGQIATSNATR	94	+
Chr5B	608834886	608834954	RIADEITLIPPELNETSYEIVAQ	107	-
Chr5B	608974194	608974226	KLSTSTTDPVH	81	-
Chr5B	609304252	609304284	KVDLALAGWNY	85	-
Chr5B	611901740	611901778	AKLRFSLGSSAMK	93	+
Chr5B	616462529	616462603	RLEVDETMGPYLAASGGAELDLDPA	118	-
Chr5B	619571752	619571829	KGGAHGISLFGSGPSFDLCRPYQLSF	127	-
Chr5B	632157256	632157315	KEVGNFSRLPGVVVDGVSLQ	139	-
Chr5B	648820946	648821002	RRQLEEVAFGSGTAANLEA	86	-
Chr5B	656720687	656720797	NPTATTMAHAVLVLLAWHPDLIVPTLTLHVAAVGVWK	173	+
Chr5B	659195894	659195998	QAAVNAIEAGFDGVEIHAAHGFIIDQFLKDGVNDR	255	+
Chr5B	659676311	659676391	RPTVMGPSPTACSPASGLAPSSPKPRR	115	+
Chr5B	660236239	660236274	KVAAGMAPDTHA	82	-
Chr5B	660457867	660457935	QAHQCHVCGLEFETGQALGGHMR	113	+
Chr5B	662442334	662442396	DVSLTVEDADGAAVSGEGSLR	90	+
Chr5B	662735640	662735783	KLNGESPSRALLALLQEEPDETGGGAAPPDPAAAGA--------------ISICNQLQELTE	191	-
Chr5B	662851109	662851153	SAPLSTTTIFGVTSK	105	+
Chr5B	663280714	663280803	TGVPTVEEESVDLTTLLIHCAQAAAIDDHR	143	+
Chr5B	670243877	670244008	PEPGGMIVYPPLEQDGRSATWQAAQQNEPHAGPAAPPGMQRTGW	214	-
Chr5B	674467755	674467817	ALVPELGPAPPGAGTDATRCR	96	+
Chr5B	676902818	676902853	RDALEVLCIDGA	85	-
Chr5B	678139400	678139522	VNLVSPGGVATPLSCAVVGVGAEEMEAMTEAHNVLRGKVLR	193	+
Chr5B	679145143	679145205	RPPSGRSEIKLELGDLPVGFH	101	-
Chr5B	688896795	688896875	KIYASEFAGCTNFVFGDATAEAELTDR	198	-
Chr5B	690484914	690485057	RAYEYAVQ---------------------------EGIASSAGTVLVV	117	-
Chr5B	692347999	692348037	NVLQGSMMLVTTR	102	+
Chr5B	693164198	693164290	RGINQVVICWINIMMVALCRHSDPPAGSAPR	152	-
Chr5B	694570018	694570092	LSNYCAYLVAFVPEMLPDPSYNADK	195	+
Chr5B	699216353	699216403	SEINLQIERGGTPLTVK	82	+
Chr5B	702165724	702165831	ELFDQMPERNVVTWTVMVKAYADHGHLQEAAELFDR	183	+
Chr5B	702259177	702259233	RQVLNGASMKRAATPRGEM	91	-
Chr5B	702375682	702375729	KITKKIDPKQSVSVFA	115	-
Chr5B	702845179	702845259	LEYLGLSLNQLSGQIPFEMLLHMHNLK	130	+
Chr5B	707987798	707987833	TTLAQVIYNHGK	91	+
Chr5B	709237704	709237775	KFGPKHFSDTLVAFIEQEITLFYT	115	-
Chr5B	709241021	709241146	RPYQGVVY--------------------------MINSAIVA	81	-
Chr5B	714566871	714566906	KALDVTLEQFDI	90	-
Chr5D	4663390	4663431	HVCTGEAYAYMQLK	113	+
Chr5D	5332142	5332270	IGASNRQAKPDANNGDDEGALAALALAEVCQRGSPQVSQTSGR	157	+
Chr5D	9584107	9584166	DGLVTMAIPAYSRKDVGLTK	98	+
Chr5D	12041407	12041472	RGVAADELMQVVSRMSPRVAPT	103	-
Chr5D	29246519	29246566	KGLRCFSSSAATVGAK	105	+
Chr5D	33372368	33372412	RPISGNLMNDSVNFV	114	-
Chr5D	34774889	34775005	EDVKPAESDVAPAPAAEDKKEDVKPAETDAPPAPTVEDK	157	+
Chr5D	41407926	41407982	SGLDADLPVSNSVLTMLVR	85	+
Chr5D	41407926	41408033	SGLDADLPVSNSVLTMLVRHGQLHAASFLFDSMHDK	172	+
Chr5D	42310447	42310521	LSVLVVVTASIAFSILATIVVMALK	102	+
Chr5D	45283781	45283813	HGVTLHLNIDK	84	+
Chr5D	46569032	46569124	GTGIVTSVPSDSPDDFMALQDLVTKPALRAK	224	+
Chr5D	46854375	46854428	AEGPCTKWDFAQDLEIQR	140	+
Chr5D	52469632	52469679	ELSDIMIQGYICGLRR	81	+
Chr5D	58441145	58441192	GELVDGELDQGLSGPR	111	+
Chr5D	60669974	60670045	SNVPDLEVSIIEGHHFLQQEQAER	115	+
Chr5D	90397399	90397455	RQQLPGALETPAGYDANMG	92	-
Chr5D	97330824	97330886	KGPPTGAPSGAAEAPLVILHM	97	-
Chr5D	101000440	101000502	ADLVQPGPAGKLHLVESSPPR	97	+
Chr5D	107834488	107834523	KLKKLHAGDDTE	86	-
Chr5D	108563244	108563297	HVIEALVNSIGAPFQVER	83	+
Chr5D	109622410	109622445	KDGECCDLGKAA	81	-
Chr5D	111994422	111994532	LAFLPTPLATVAMLVWLPLGAALAVTRIAVAMALPYK	165	+
Chr5D	115930700	115930771	AHVLSNSADGARPAASVNMSCKMR	112	+
Chr5D	117320474	117320563	AARLTSYLRMVVNAGITVAFIIALIAMSAA	203	-
Chr5D	119623884	119623940	IWDAEFINVDPDTHFDLIK	96	+
Chr5D	122167234	122167293	GAFESMGAGLAMAPGDIAFK	90	+
Chr5D	122169534	122169566	FPGSEMMGIIK	86	+
Chr5D	140823478	140823567	ANAAASQGDDGPSHDMAQEQVEDGWENTQR	142	+
Chr5D	155183015	155183083	NLLASSDPEVVVAALETLASVVK	151	+
Chr5D	155191099	155191158	ATGTDSIDPTFLEALPEDLR	97	+
Chr5D	155191746	155191805	LIETVGTPLVDKDALNALIR	94	+
Chr5D	160697789	160697848	APVPPSDSMVVTAATYLLGR	96	+
Chr5D	165257822	165257854	KNIETAVDDQE	83	-
Chr5D	178235919	178235978	TTGGPRLIEGLNVHLSNRMT	95	-
Chr5D	185719643	185719696	KGSNREDNEWFLVASRLS	87	-
Chr5D	224285468	224285536	KDHLVEMDTTVVPPASGDQPLET	108	-
Chr5D	224850778	224850846	APYPASFMLSQLTGSYAFVLFDK	111	+
Chr5D	226261792	226261902	SNREFLYHILEEVIKAGATTLNIPDTVGYTLPHEFGK	184	+
Chr5D	230987479	230987535	SQQDSSACGISGACTSEKR	87	+
Chr5D	231890447	231890506	RDHGTMSLGLVMANWVTIGR	99	-
Chr5D	235535644	235535706	KLATQAYHVISTGISEPRVGS	155	-
Chr5D	236600014	236600100	RPLLSTRSSAAGFMQDLAVVVGMSLATGL	132	-
Chr5D	241457764	241457820	KAHGLPPYRCLSSNSSSGL	139	-
Chr5D	246645990	246646043	SASRLPNPLPVGEQLHAR	83	+
Chr5D	251904996	251905064	RLVASADFPDIIEGVINGVVLPN	109	-
Chr5D	252348168	252348209	KLLVQCLSILQCAY	100	-
Chr5D	253876891	253876926	KHADSTGSRKPK	87	-
Chr5D	257237243	257237368	RALAEEMAPWWEPVASGSISSSGQDTTEALCAKQEEEGAHAF	200	-
Chr5D	263600735	263600818	REEAESLQSAMAVLTNSSITVMSELSAI	123	-
Chr5D	271678381	271678422	RGLIYASKTGSIIA	103	-
Chr5D	272115042	272115080	KKPTQTDPITTGL	88	-
Chr5D	275119225	275119281	AKKPLKSVVESSEHAPPAR	85	+
Chr5D	280604404	280604481	AEPRSSYVEGARDVAVLEAMLESSAK	117	+
Chr5D	285114750	285114821	KLTTPINEATSAIFGTAVIIEAPQ	110	-
Chr5D	285758445	285758570	WEQRKGWDVLLTAFLQEFSGADDVVLYLLTNAYHSDTDFGGK	209	+
Chr5D	290548104	290548187	RGVHSTIQTLCPCNQLILFQLMMLNGIS	140	-
Chr5D	290940438	290940470	KGNLESLLWEQ	79	-
Chr5D	290942364	290942426	KAIVISDGPDLSTIMEGLEDL	98	-
Chr5D	292822424	292822480	RIGPILEGLGKIVDGIAIT	86	-
Chr5D	293439247	293439384	ISQVSLRFQSSEASSAHLGTGMAGEQAFHRGGVHGGGSAIGPDYMR	220	+
Chr5D	302743795	302743860	WAEGIRSEPGLAQTVRELLAKP	107	+
Chr5D	303504389	303504433	RLNDTSRVLPKHQIE	114	-
Chr5D	303740403	303740489	KAADITFGVAEQMTESTSSELGPIMSPLG	206	-
Chr5D	305178996	305179046	KGRNNGTGSHMPERYVV	84	-
Chr5D	306209489	306209551	TSAVVKLLSRSLLAGALQPAR	90	+
Chr5D	307272093	307272170	KYGDVWGALSSYFVGLETILNMLAHG	195	-
Chr5D	311263385	311263504	SATLLMPFLSLAFLIWLPPMAAATQEMKSIYAGSRVIPVR	192	+
Chr5D	313727408	313727443	KDYVGELAYVFG	87	-
Chr5D	323856322	323856351	FEIEVNPADK	77	+
Chr5D	335065747	335065821	VNVVTPENEMAEEEGSSSEVPPAIK	172	+
Chr5D	336072595	336072714	AFSPYCYFDVTETDGMSNNEIYDAVQLYLSSTAAPASGAR	197	+
Chr5D	337271021	337271062	KALQFFKLALAHSM	106	-
Chr5D	338222052	338222123	LMTMQTTVFVVHMSFTMASRVLIK	116	+
Chr5D	341638407	341638469	ASVKDLLLPAASPSEGMHDVR	98	+
Chr5D	353213022	353213081	GNLPLEGAPTVVQSEPWDGK	93	+
Chr5D	353976863	353976976	ESDMRDVSEVTNARVLWLSMMSLGVCICVSVMQLVHLK	180	+
Chr5D	353976905	353976976	VLWLSMMSLGVCICVSVMQLVHLK	108	+
Chr5D	357508126	357508182	DSAGIGGNMLLLFVWSWER	116	+
Chr5D	358442289	358442327	KQLSPAGRAMPNL	93	-
Chr5D	367669020	367669139	SSCFVGPGAGGGMMGAGAYGGAGDQHMGSAFGEGYLDHRR	93	+
Chr5D	372902135	372902239	KLPVLGRKVLEEFQMYGMLGAASATFFVVDPVGVN	172	-
Chr5D	374936603	374936656	KAPVQGLSAVEQIVTAGA	125	-
Chr5D	374996751	374996801	KVMNMIWLEAEDYTMNL	85	-
Chr5D	382624670	382624774	SDNAVVEAEPGKEMEVVEDVALHAAAASTFHNEPR	163	+
Chr5D	382627554	382627622	STAVVVPVEEDSFPVLPPTQTHK	110	+
Chr5D	385322147	385322185	RGLVQAEDFNGTA	93	-
Chr5D	386978876	386978938	KMLHESIVGDTSNLRQMPGHR	106	+
Chr5D	387301191	387301256	RLEVGAEAATGSEGDLAMEALI	96	-
Chr5D	389554395	389554496	KSSPEGNVAVLETDFILTAGGPITPPSGQDGYGL	105	-
Chr5D	390802492	390802566	GLAAIMVGVLLILGLATAAMSSSEK	107	+
Chr5D	407605358	407605462	VGKVLTTWDVHEERINSIDFHPEKPHMLATSSTDR	175	+
Chr5D	408106095	408106166	RAGSVLGQADPLSNVSSTSPSISK	107	-
Chr5D	410155560	410155613	DPSVGCDQSRDAYWGRMK	136	+
Chr5D	411141778	411141816	EQANPPKSAKQLK	95	+
Chr5D	413112525	413112638	TPLRRCGKPAEVASTVAFLCMPAASFITGQVIYVDGGR	186	+
Chr5D	415122659	415122709	KLWRTICGAHYCHSCPL	86	-
Chr5D	416406292	416406333	AGWAGRTGAGKCYR	108	+
Chr5D	423789467	423789535	SVLLVNTRPTASLQVSFFISIRR	104	+
Chr5D	428871481	428871561	EQQYFDSCTEADVDLEHPLGEAELGQK	128	+
Chr5D	434037296	434037340	GSWQKVLKVMHEVER	117	+
Chr5D	434443019	434443087	ALALVVRSDGTTSRHTMGHSCTR	170	+
Chr5D	434565279	434565326	KAYVEMSYCFGPSEAQ	124	-
Chr5D	435878948	435879043	GGANQPAGCEDSEQAVSSTANQPMISVQFVQK	155	+
Chr5D	441161053	441161115	RAMGFDAIKPKMYADLLINGA	110	-
Chr5D	445813373	445813417	RGNQASPLEADAYHR	112	-
Chr5D	446238483	446238518	FPKIAPLSLVLK	87	+
Chr5D	448365643	448365726	TGRSPELCDGFQAHLSCSASPKVLEVAK	207	+
Chr5D	449878190	449878306	RIYIILFSLFVLTGLYSDPTPQWDEDFAAPPLETEVLAM	192	-
Chr5D	450198637	450198672	QGAMSMFNDTTK	94	+
Chr5D	452555395	452555466	SLGHRLYDAFTVAGLRVEAIEPGR	115	+
Chr5D	454031145	454031207	RCDEVSVLAVNYHLSYHEING	158	-
Chr5D	456672923	456672997	GLMKAAIRSENPVVLFEHVLLYNLK	121	+
Chr5D	461739064	461739114	RHESMDNQKQAVAGFMK	83	+
Chr5D	463087480	463087518	KGDHQAASSPALR	92	-
Chr5D	463664062	463664142	AVICHAYLGDMKHAEVFLQDVHLGRSK	137	+
Chr5D	466788742	466788777	TEGMVLQSGDQR	87	+
Chr5D	467491757	467491828	STVDPSTEVVFSENPDSAAVDSGK	105	+
Chr5D	473313417	473313518	HLETLEIELIQISVLPPQIGKLQNLETLDVRLTR	157	+
Chr5D	475824101	475824214	AMGFEMSPPPYLSLNSPTKMDAGFAGVNYASATSGIWR	183	+
Chr5D	476305922	476305975	RHLRPPLAQHSVNSRVWE	90	-
Chr5D	477045428	477045532	TPSLIFEYVNNTDFRVLYPTLSDYDIRYYIFELLK	166	+
Chr5D	480820489	480820551	EQSPDQGGGLAMLFARPAAPK	100	+
Chr5D	483185860	483185952	RLMEEFLGIADGGLGHQALAVIMSTWTVTEK	154	-
Chr5D	483524697	483524744	KLVEPPLHNLHLYLHD	123	-
Chr5D	486490162	486490212	MAGTFVGNSTSIQEMFR	82	+
Chr5D	487252225	487252329	KLGDSSSIYQEESSYMFPTQISSGDLLYFDDSQTA	166	-
Chr5D	489989318	489989410	REEFMGRLVTGAVMAGLDIEVVRAGALAAPV	142	-
Chr5D	490721908	490722036	KLANFREDIEILMVDLSMGLHTGVIYGNDPLAYNELGTVDGKL	315	-
Chr5D	491187258	491187305	RLPKDAENSGMPRGGG	111	-
Chr5D	492016655	492016741	DCPNQSSDPYSDKGGRALSSATSSDGCFK	132	+
Chr5D	495570896	495570937	RSGATGMSTVHFGE	97	-
Chr5D	498372829	498372897	KTQWLSQLENLVADGVGSNTFDK	172	-
Chr5D	503957527	503957649	RFSMHAPIMLEPLPMDGNLYQMVQRMSPRADMSPHSCILGL	205	-
Chr5D	504378431	504378466	KEAESSAVNGSK	82	+
Chr5D	508408403	508408495	KEGKIVPCSGHLSTPDITGNVMLSYFLLGDG	145	-
Chr5D	513922493	513922528	RAPGPETDPLAM	92	-
Chr5D	518558910	518558948	RGNMENDLLVNSA	87	-
Chr5D	519917699	519917752	TNESQTLASAFGCMSFCR	88	+
Chr5D	522608298	522608348	KWVMFSASDVVTPQIIE	84	-
Chr5D	523317500	523317562	AKELSDIAPVQHLRPGMVLLK	101	+
Chr5D	526471230	526471343	RLLINIFFNSDSVMVNNIQENCANNQDAMEWVNLDHAK	179	-
Chr5D	527731127	527731186	RPKLPQKNLYALQPLLDTVA	94	-
Chr5D	528748810	528748932	RSIISPNASLIPRSFPEGLRFMSPLPEWNFQQHKLYADGIS	200	-
Chr5D	530418405	530418446	ATPGAPIRILKNLR	99	+
Chr5D	537975585	537975653	KSIEEVKEDGSADKNEEDSAGAA	92	-
Chr5D	540614424	540614480	KNINILFPMLNDHQDVIYL	96	-
Chr5D	542170180	542170215	KDLAVNASEGIR	86	-
Chr5D	545546865	545546894	KSAVIPDNCR	77	+
Chr5D	546734833	546734919	DVDLLTIAKRTSGLSGASLANLVNDAVLK	128	+
Chr5D	546847503	546847562	RALMTKGTGPPGMLLVGKPL	133	-
Chr5D	549346673	549346747	KHAMLLWAFTLLEGGRSLQAAHMEA	179	-
Chr5D	549347333	549347365	KRTVKQVLSTT	78	-
Chr5D	550275915	550275947	RSGGSEVAFNK	78	+
Chr5D	555883974	555884024	VIVTSSMAAVAYNGKPR	114	+
Chr5D	559979994	559980029	KLNPFGVGEVTI	87	-
Chr5D	560733926	560733973	RPSKAPKDDTATAALH	107	-
Chr5D	565454557	565454598	RIQDLFTLHQPRDV	105	-
Chr5D	565638012	565638053	ILLLSYNDLPPNLK	84	+
Chr5D	569291680	569291745	ATDSPNVVSWTALIAGLARHGR	105	+
Chr6A	2308383	2308442	KLEGLSVPIPGELNGESADL	89	-
Chr6A	8673297	8673353	REPSATVIRPMQILLKAID	92	-
Chr6A	8998337	8998402	LAAEGNMPTGIVVEEVVEELPK	101	+
Chr6A	10688780	10688830	KEHLCELGSAAGLAIKV	122	-
Chr6A	14453318	14453359	SVGSPMYGPLQIGK	108	+
Chr6A	16075842	16075910	RVFDGMAERNVITWTSMIDGYGK	175	+
Chr6A	17223478	17223534	KADLITQFGEPKLSYDDQN	137	-
Chr6A	17419913	17419963	KSAAEDGAGHSSSEVEM	118	-
Chr6A	19567596	19567649	ILTTNPEQVRAMVACAQR	135	+
Chr6A	19791673	19791735	RYYGAHHGLDGVGEPLGPLTV	102	-
Chr6A	24258374	24258466	RALEAGSVFDVSEATAAYRSAGTATFEPRLA	138	-
Chr6A	24745769	24745852	VLAGNISSSLLGLEHLRYLDLSFNEFDK	130	+
Chr6A	28454979	28455011	KVLSTDMMPRM	83	-
Chr6A	29619229	29619285	TMNPTTSGPGMAVAIMQGK	89	+
Chr6A	29794460	29794579	KVDMKDIEDTVGLLMHVEETVMETLMSQVYSAFADLVMAM	192	-
Chr6A	30268167	30268256	LSLVLPETSPYVPQQFGSCAVVGNSGDLLK	142	+
Chr6A	30268167	30268262	LSLVLPETSPYVPQQFGSCAVVGNSGDLLKTK	152	+
Chr6A	32036721	32036756	KSSLPLLLHANN	82	-
Chr6A	34076706	34076813	REEPAAHVIMGLVTPAGGMHTVGHRAVADFIAAGTV	169	-
Chr6A	34077222	34077287	RLAERAVGLLAADMFLVRAESH	101	-
Chr6A	34090977	34091030	DMYQIPGISSTVNMEHIR	90	+
Chr6A	38484511	38484606	RVLAPPSPRPSATSLGHLLTNLTAADPTARPS	140	-
Chr6A	41957602	41957634	LDGGGYYGGVR	78	+
Chr6A	42005475	42005537	RHFHAWLADQFAPSIEVGGSA	105	-
Chr6A	52911563	52911595	RIQTARDLDGI	83	-
Chr6A	54396893	54397018	RTIPNDVEIQMYGIAPQGKGIGELHMPQAAAGEEWHQGFSAQ	214	-
Chr6A	59127680	59127760	RLYSMLLLINSEVSPEIGASEMRSYVE	126	-
Chr6A	60292906	60292941	EIKQCLAGMSAK	85	+
Chr6A	62567911	62567967	AKNIVPNTLVYNSLMALYK	90	+
Chr6A	67993112	67993183	KSSSLTGPSADSPDGSTLNGALNK	101	+
Chr6A	72030124	72030171	KDDITDFKTLLIGDIS	112	-
Chr6A	76378240	76378323	GMSSFDHVRGCFYSASPWMDKFLVLDTR	144	+
Chr6A	80131325	80131354	EMFVPDPDAK	80	+
Chr6A	80505713	80505790	KANFMQHASPQPVNCTHAMSDPAIID	131	-
Chr6A	84049500	84049574	KNLHENVSTTDTMKSTLFRNLLSLV	115	-
Chr6A	85038478	85038567	FSSSIMCRNSVDCVDSFLGSTINLAAVFIR	141	+
Chr6A	88662778	88662825	NLVEIIEHGLSDENQK	112	+
Chr6A	92917183	92917224	TGISLVNGAHDTSK	101	+
Chr6A	94805382	94805417	KGISSVLADVGA	81	-
Chr6A	101859404	101859439	KIALKSGDCLEA	85	-
Chr6A	104310059	104310118	DTCPAELSVKGSNGKTAACR	93	+
Chr6A	104749619	104749696	KFHDINVPINGSIQNGGLDLTALNSL	122	-
Chr6A	107233388	107233441	NPRPTLGGPDSLYPYPRR	85	+
[truncated: 579 more rows]
