# Supplementary material for: Community Resource: Large-Scale Proteogenomics to Refine Wheat Genome Annotations
Source: Int J Mol Sci. 2024 Aug 7;25(16):8614. doi: 10.3390/ijms25168614 (PMC11354340; doi:10.3390/ijms25168614)
Supplement: Supplementary file 1 [file ijms-25-08614-s001.zip › 08_EMBRYO_2024-05-20_Apollo.BED]

Chr1A	6715742	6715798	RATTLVASGTGGHQLCVKL	138	-
Chr1A	9151952	9151993	VQTVVGDLAMQGER	102	+
Chr1A	15621521	15621556	RSAAIGQYQFPV	90	-
Chr1A	17235019	17235078	KAERCEGFPEGAGLLPASSM	95	-
Chr1A	24208317	24208373	KAPPGATVGHGGAVMARHR	85	-
Chr1A	31419060	31419122	SGAEPVEQAVGHGGTPGFNSR	99	+
Chr1A	31934510	31934542	KPTLTWAQRYK	87	+
Chr1A	34215825	34215911	AAVAWGPGEPLVMQEVEVAPPARMEVRVK	129	+
Chr1A	43147667	43147708	TIEVVFQGEVGTGR	104	+
Chr1A	51844309	51844341	QMVDNGVQPNK	83	+
Chr1A	51897867	51897902	EAAEIFFSMAAR	85	+
Chr1A	60692007	60692039	KGFPYEVLLNN	84	-
Chr1A	81448370	81448480	LDRVERAETMAQIADGCENWGFFQLVNHGIPLELLDR	185	+
Chr1A	84391585	84391617	KDDILLCPLEM	84	-
Chr1A	101238517	101238552	LKPGLPLKDDGK	86	+
Chr1A	149769855	149769926	KFRETFAELISATVDQGDKTIGLS	178	-
Chr1A	169806832	169806882	RGDACGDEMMHSLMQSM	132	-
Chr1A	170574667	170574699	KGINFGHSATA	80	-
Chr1A	238580930	238580971	SLQENDGCGTITVK	105	+
Chr1A	240943441	240943572	LASPRLALSLHAHPLRLGLLPWDIYVANSLVHMYAACALPDLAR	204	+
Chr1A	257364373	257364432	QIPASMAGVAPAAVVSNGKR	90	+
Chr1A	260626281	260626364	SMGGGGFHSNNGPNSNASSYDGRGDASR	121	+
Chr1A	266091105	266091170	KGFPGDRCQMGPMVGLKQNVAW	173	-
Chr1A	289482768	289482815	PDSSPAGEELSLEGAI	110	-
Chr1A	300274698	300274745	HTARSLADAGGNEVGK	114	-
Chr1A	300388316	300388351	KLKGNMEAVFGA	89	-
Chr1A	301166147	301166179	KSYPLGVAQNF	81	-
Chr1A	315158246	315158329	ATVTPGAGGPGNGQDKGVTGVTAYIAEK	125	+
Chr1A	315158462	315158680	GAVTSLTGGNRVSETMQP--------------------------------TTEGNIGEGVAAEGPVLHGEAPR	138	+
Chr1A	326641396	326641467	ASTSALVGYLQDSSINIDDEGKSR	110	+
Chr1A	329830587	329830664	AGNILIDSAGVVKLGDFGVSACMFDR	121	+
Chr1A	339246832	339246972	KDGAHVWALLGGLMVDVYGATDGGFFPKGNSCDRLAGELTEVAATVQ	230	-
Chr1A	362982281	362982349	RLLDKNLIQDVSWSLVVESLGQS	108	-
Chr1A	396120661	396120699	EGQTVVPGGTGGK	84	+
Chr1A	432187408	432187494	KTITETTSADKTESSTSDGGMGLTSAVAD	121	-
Chr1A	432187680	432187739	KTYQAADSARDQTYGTAESA	88	-
Chr1A	442714568	442714666	KAVALETQAVVSAGNDIGREMEQARLQALESDQ	151	-
Chr1A	463236339	463236440	KFGGASGQEGAVGHLYCELNHLTGVTAPKRMYPS	258	-
Chr1A	465511145	465511231	NHAESITSFIKESVVEELDDTSSSKPPQK	134	+
Chr1A	470273113	470273154	KMLNDTLDRGALDL	105	-
Chr1A	501867447	501867494	NNILPALRLSYNHLPA	114	+
Chr1A	511818024	511818053	RTGMLDDIPR	78	-
Chr1A	512952736	512952786	TVPENEVVFHEAPEGQK	125	+
Chr1A	515390981	515391115	ASTEIVGEDMHPVSTIHIKESQGIANSVDIASMQEASPLSTLPSR	216	+
Chr1A	518475230	518475271	RKNTGAALTELNVI	95	-
Chr1A	518475233	518475271	KNTGAALTELNVI	92	-
Chr1A	519060752	519060805	KSDPIKVPEEINNDYVNK	82	+
Chr1A	531900409	531900459	KALHLPTTSPEELEGLS	122	-
Chr1A	533777519	533777560	SPAPCLKEKMPGLK	106	+
Chr1A	538356101	538356175	AHEYFDQMREKEIHPSTATYETLLK	126	+
Chr1A	545914611	545914670	AAQGKDQTASTLGEKTEAAK	83	+
Chr1A	546030426	546030470	TVESKDQTGSFLGEK	103	+
Chr1A	546030585	546030671	ESAVASKDNTGSVLQQAGETVVNAVVGAK	127	+
Chr1A	546055956	546056006	DRTVESKDQTGSFLGEK	84	+
Chr1A	546055962	546056021	TVESKDQTGSFLGEKTEMAK	96	+
Chr1A	547573601	547573648	RHLAALGDGGMGSWPA	117	-
Chr1A	553700347	553700382	RGKIYRDATEVA	88	-
Chr1A	558292342	558292512	KNLQLGQGDPPFIID----------------------------------TGTPIEAL	114	-
Chr1A	558942319	558942399	AAVAASEPKDTGEQQIFSKDIGEINTI	122	-
Chr1A	559139652	559139708	AVDSVALPIYQVVPELGMK	93	+
Chr1A	559139730	559139792	LEAGVGAGEVIDAAEVGTGSK	89	+
Chr1A	559139877	559139933	DQTEDAVMEEAPEATEKRR	85	+
Chr1A	563086791	563086826	RSPDKPLPMGEG	88	-
Chr1A	565106149	565106280	RHGANPVTATIGTYAETDSHMPRPIVKLSTTAEEEAFCESQHHT	326	-
Chr1A	568264063	568264131	KPVETLLKDYTAQDFIVANNVKE	169	-
Chr1A	578700132	578700254	KAVEDQEGGEEEDYNPDNRDIAAPAPDLESDVLGEPGEWTY	197	-
Chr1A	580649855	580649941	AAPSIVSPLSTRDETAGGSTVGTGTEPSK	129	+
Chr1A	581620115	581620144	KLMSGAEGYM	78	-
Chr1A	581671995	581672054	IAAESYEGESAQILDVSSHR	94	+
Chr1A	582668088	582668168	EVASGTIPDPGWIEDSGEVTKLEVPAK	124	+
Chr1A	582862129	582862191	AAGISSMEAADAVVSGGRTTK	92	+
Chr1A	588692925	588692960	ARMLGPGAPTGK	89	+
Chr1B	18177095	18177166	RSSSLNMGSLAAVLDDPEGVASSS	104	-
Chr1B	20978569	20978676	SLPAGQVPNLPASAAQANSGNHSNGPGMLGNCVVPK	165	+
Chr1B	32526801	32526854	KLMAVLPRIAMTVVLEAM	89	-
Chr1B	36191069	36191137	KIKDKVAWVEPVVNVGDSNIVAD	101	-
Chr1B	44217030	44217071	IEVEQKPVLASNTK	102	+
Chr1B	47881918	47882073	VLAVAPELEELGG------------------------------SDDLNGPIK	111	+
Chr1B	47885087	47885140	DLIAQVSSETDPVSFLPK	83	+
Chr1B	52130718	52130780	SGAEPVEQAVGHGGVPGFNSR	99	+
Chr1B	54732723	54732758	GGTYGVVGQWEK	84	+
Chr1B	63896898	63897014	RQSMSNDCLGKLVTNYSVANPVCGLESMRHLLVNVAEDT	238	-
Chr1B	64783660	64783743	RPDTANYCMRGVPLMVLSEAPDVSLQVV	137	-
Chr1B	72075712	72075774	RPVIGSDDATEMEFAQLASIK	156	-
Chr1B	75302348	75302377	QFQRMLQKQK	83	+
Chr1B	86712361	86712399	QDGENDGCKGIKK	97	+
Chr1B	91213098	91213133	KIGEEGYQDYIA	95	-
Chr1B	100486287	100486325	KNPQLGMAIMENL	90	-
Chr1B	107786166	107786201	AMEHKSPEHLVR	94	+
Chr1B	107857799	107857852	KKLKELSEDVVTQNTPLG	130	-
Chr1B	107857802	107857852	KLKELSEDVVTQNTPLG	122	-
Chr1B	117261009	117261044	RKMPVESGFQKV	93	-
Chr1B	117261039	117261110	KVKEEPFSAPILPTWIPGPAVGNV	178	-
Chr1B	117261111	117261146	RIEKEALQMSLA	88	-
Chr1B	117261207	117261305	KYANVSTTNIISSGPGMHKVAFKAMLFYSFINT	251	-
Chr1B	117261501	117261554	KIDRLAQLTEEADKDEHG	132	-
Chr1B	125336858	125336914	MEMADRAMDQLDEETLLTK	83	-
Chr1B	127217907	127217978	RDLETGLELAGVAACASLVGVLTI	107	-
Chr1B	143264198	143264248	KAQFPLQGSNHVSFEGE	83	-
Chr1B	143264378	143264419	KPQFSQQGSDQAAV	96	-
Chr1B	143267462	143267575	RLGAVFMPHGLGHLLGIDAHDPGGYPEGLERPDEPGLR	184	+
Chr1B	156682255	156682317	MVQQHTAKNNSMMMMTNAGSK	152	+
Chr1B	156682279	156682317	NNSMMMMTNAGSK	91	+
Chr1B	163136275	163136343	KLAETASAVDEFVVWAQGKHKLT	107	-
Chr1B	163814768	163814806	EGVTVNVEEWNGK	95	+
Chr1B	189933445	189933498	DANKMETDATDVNMQEPK	82	+
Chr1B	189934033	189934092	TNVPVAELVYGAMGSAELEK	91	+
Chr1B	192906311	192906409	ILNLGEDGQDRTGAVAAALQSTDDDPVDPHLER	152	+
Chr1B	196149876	196149911	KIKSGAEQHLGA	84	-
Chr1B	246836446	246836481	KPDTVINKKSHI	91	-
Chr1B	265593960	265593995	ETQVLQTGLPVR	90	+
Chr1B	272881653	272881703	INYKKGTDNSAANALSR	124	+
Chr1B	308560323	308560376	ANPNNSIIGFKDNSSAIK	127	+
Chr1B	327326401	327326469	RLADQAHDSDSGQLALAVSRLSI	103	-
Chr1B	328754985	328755029	VVVMTLSILDQKNGK	97	+
Chr1B	333053823	333053876	FIDATPFASSVKEDGENR	127	+
Chr1B	334226940	334227008	RKTLTVAQMGFSAQSGGADLVTG	106	-
Chr1B	337658628	337658663	SVSEIIDKFQGR	85	+
Chr1B	342429595	342429675	LAGPANVAESAAPASLGVAAGPAVLEK	111	+
Chr1B	347010319	347010360	LYQPVHLLAGTPGR	100	+
Chr1B	381888581	381888652	KQLSIQGEKELNAQDGFFQSSSIS	107	-
Chr1B	381889541	381889621	KPPAVHGFAQNEASSSGASPVNEVYEF	125	-
Chr1B	381890326	381890352	RNNGGYVMM	77	-
Chr1B	384894270	384894305	RSILSPKIFSNQ	88	-
Chr1B	392809652	392809687	APNAHTVCEIVR	91	+
Chr1B	405338520	405338570	NGRGVFNFDRAQEMAER	84	+
Chr1B	424743994	424744047	AGWPIAGTPDPTLRIASK	135	+
Chr1B	427396563	427396604	SPMAKDVDLNALAK	99	+
Chr1B	429535881	429535922	RPGYLTQDLATMGD	109	-
Chr1B	429849199	429849255	KGPDSSRDVPALGRSISAT	86	-
Chr1B	430061351	430061386	RKYITTQKEDLL	88	-
Chr1B	432379864	432379917	KYGSFLSVFSILVTLNSC	84	-
Chr1B	442131122	442131235	RLSFCHASRGHMLAAVNAFAPLVCPITVSNPEIGKSQM	286	-
Chr1B	450648379	450648531	RYASVLGVLL---------------------------------SCYPKDKA	84	-
Chr1B	458680470	458680523	KSVPIPVNHKKAYEIADE	84	-
Chr1B	462165970	462166041	RATPETMEKLALDEEAAEQETLNA	102	-
Chr1B	471851145	471851201	RGATESIGLYAVQCCECHK	149	+
Chr1B	498458664	498458711	IVATPNEDPGASSEFK	118	+
Chr1B	515041599	515041661	RTDVVTPKSAESFELAQALTL	96	-
Chr1B	516819550	516819588	LKLDNDPTYFSQR	99	+
Chr1B	524188726	524188782	SLDSFEDLDAKSPTGGSFK	129	+
Chr1B	524188804	524188842	AASQLTGPSSTVK	87	+
Chr1B	534475890	534475940	KALNGATLFAHGHIGAD	118	-
Chr1B	537104007	537104096	GIDLGVVSPEILQNFFDLDKNPVMTELIHR	146	+
Chr1B	537107339	537107557	AGSDTAHSVQTAITE------------------------------------------AGYRHVDTAAEYGVEK	168	+
Chr1B	537109307	537109357	VLTGEELFVNKTHGPYK	81	+
Chr1B	542285396	542285461	VLQAQEDIVGEMKENASKTLVR	103	+
Chr1B	569962263	569962313	VLTATSTLAAGVNLPAR	113	+
Chr1B	576799482	576799538	ILEANEQDASGSEDAVIAR	84	+
Chr1B	576800586	576800645	KEAQPLAAYDIVSDVVPEGR	93	+
Chr1B	585081160	585081213	KAIARASGGHGGAVDILS	126	-
Chr1B	590184436	590184477	RNAMSGPLGHGLSG	97	-
Chr1B	590480231	590480317	KMSRTLVDFASSLAIGSLICAAPALVLML	131	-
Chr1B	598397674	598397811	SLYEFPQPPQPEDDDVAMASAGPVPQGTAPADTLVVLEEAESPQMD	179	-
Chr1B	598412483	598412542	KAEYDTVGELDSSIISEVGN	92	-
Chr1B	604501590	604501685	NVSELSKANACFYMFVDEETMAYVKNSSSLYK	150	+
Chr1B	610416999	610417091	ASRISFGHDGALALADANGTTVWDSKTGGNK	144	+
Chr1B	611466646	611466678	IGGLGVKDLHK	80	+
Chr1B	618632021	618632059	ELAFLPASPNNPR	94	+
Chr1B	619032946	619033002	KKNESADTVAAPIEEMDKS	85	-
Chr1B	621274773	621274832	TGQVMGATKDKAGQTTEATK	85	+
Chr1B	621275025	621275084	AAETKDQTGSYLGEKTEMAK	92	+
Chr1B	621383510	621383569	AAESKDQTGSFLGEKTEAAK	88	+
Chr1B	621383756	621383836	DAVANTLGMGGDNTNTAKDSTTEKITR	125	+
Chr1B	621516060	621516146	ESAVAGKDKTGSVLQQAGETVVNAVVGAK	185	+
Chr1B	621516060	621516146	ESAVAGKDKTGSVLQQAGETVVSAVVGAK	177	+
Chr1B	621532506	621532592	DKAYEAKDQAAGLAGHASGQGQGATEASK	123	+
Chr1B	621532512	621532592	AYEAKDQAAGLAGHASGQGQGATEASK	113	+
Chr1B	621532527	621532592	DQAAGLAGHASGQGQGATEASK	91	+
Chr1B	621532920	621532982	DAVANTLGMGGDGTGNNAATK	91	+
Chr1B	621532920	621532997	DAVANTLGMGGDGTGNNAATKDTTER	115	+
Chr1B	638288992	638289066	KETGEEAAATNAPKDLDMADGDAES	107	-
Chr1B	649030120	649030176	EAAPSVEELSAGEDLKTPK	82	+
Chr1B	653235535	653235594	AVKQQLRQLSGPYQSLSTTR	89	+
Chr1B	653817108	653817152	SMLTAYFEANSSHEK	112	+
Chr1B	664469413	664469454	KNANNKLETALVAG	94	-
Chr1B	669140606	669140656	KGLLSNMAGTGVGVGAM	120	-
Chr1B	671335328	671335393	DSASAAAVPEQDRTTPQGADRR	95	+
Chr1B	672151673	672151711	KALTYPMALEDDT	99	-
Chr1B	675434965	675435033	RDIAAPAPDLESDVLGEPGEWTY	113	-
Chr1B	677487827	677487952	LAMFSMFGFFVQAIVTGKGPLENLFDHLDDPVANNAWVFATK	204	+
Chr1B	678717265	678717297	KYVIGYGGEGL	83	-
Chr1B	685565383	685565445	RGISAPIEGSFNNYYLNLTEL	101	-
Chr1B	689898129	689898164	AMAVPVEELSKR	82	+
Chr1B	697666975	697667010	VNDQYLSNLLLK	81	+
Chr1B	697668824	697668859	ESLIDFYTSSGK	87	+
Chr1D	5580585	5580644	KHQEEMGEMVKYQDLLSNGA	148	-
Chr1D	6764976	6765008	RSDEEVRAWDK	79	-
Chr1D	9681103	9681171	CVSLARGLPSEQPTKLYCAIDGR	169	+
Chr1D	11545440	11545484	APGPSTDLRDVFLRV	105	-
Chr1D	11814587	11814625	DLTKLGILKMAVR	89	+
Chr1D	13644475	13644525	KQSLSQNVMVACDFDMK	125	+
Chr1D	13645574	13645618	KLMDAMSLGELKELA	110	-
Chr1D	19032793	19032837	KAYSKLAGHMSFLES	109	-
Chr1D	20725619	20725654	EQASKMDGSKAK	87	+
Chr1D	22806333	22806362	KTACANMPTH	80	-
Chr1D	34165947	34166009	KLSPFGQGPVFIEGDSESMNK	103	-
Chr1D	36062379	36062414	VEEGKALLETMK	83	+
Chr1D	41827760	41827795	RTGEVAAALDSN	80	-
Chr1D	44663305	44663340	RSLGLPQRHITA	92	-
Chr1D	52829690	52829782	NNCTDEAITFFQKLVAMNVKSDIAILNTMIK	150	+
Chr1D	53134181	53134222	TEEVSDIALHGNSK	102	+
Chr1D	53148407	53148502	MVEARIILSNLSDEYVENPQKDFSVGMLVQGR	156	+
Chr1D	53182781	53182819	NDCTNEAIALFQK	98	+
Chr1D	76875010	76875051	SNISTDDIDEFYEK	106	+
Chr1D	86999463	86999504	KSQFSQQSSNQVAF	95	-
Chr1D	86999505	86999561	KGEGKEQVVNDDDGGSAPV	84	-
Chr1D	86999832	86999870	RGELPTHEETDNG	81	-
Chr1D	92287157	92287240	KIDAGVDAEDKDSLGDGSAPVDFATAGG	124	-
Chr1D	92287505	92287570	RSEHPALDLDRLSGPTEQPSPA	104	-
Chr1D	108295996	108296103	SVGCFVNHAGLSSVVEGLVAGGRLPPGAAADEGRPR	165	+
Chr1D	115555884	115555937	KLYDSDPEAQEPPEYEGS	129	-
Chr1D	115556898	115556981	RPCLVCHVDTDQFYNMTEEDHTAMLGDK	222	-
Chr1D	124188581	124188619	DFDEALFKHFAAK	92	+
Chr1D	127298295	127298351	ARNVTIQRHGSISATGLGK	87	+
Chr1D	137661215	137661295	DLPCFSPCSPYRLPVLFSGSSAMVVCK	129	+
Chr1D	144890756	144890791	QLNTMREIKVQK	94	+
Chr1D	160969146	160969202	KARVFPALVASVAAYIDAK	134	-
Chr1D	202337060	202337113	SVIEQSTSDYDKEKLQER	84	+
Chr1D	210786937	210786984	QDGGHMSSQPIETVYR	82	+
Chr1D	216018173	216018232	GATLARIMIASLTGALPSGR	88	+
Chr1D	227711600	227711635	IDVDKLSVEQLK	85	+
Chr1D	230711342	230711413	RSSQSPQVSQSNAGIFGQLLSQAV	105	-
Chr1D	236540075	236540110	RYGDQQGAWVFF	100	-
Chr1D	243189336	243189377	LSDSVSGLTVVDPK	97	+
Chr1D	251621406	251621459	KCALQARRVEILTGIDLG	85	-
Chr1D	260913137	260913208	SPLALTAAQQSSLEKPDAAALGYR	106	+
Chr1D	288090004	288090063	KELQMMADGSISNAAERSQE	94	-
Chr1D	305919804	305919881	VDNAFGTFLPGDPANVSVHPNAYDLR	127	+
Chr1D	310555862	310555900	ANAVALGNHLMSK	93	+
Chr1D	311438252	311438302	AAMAGMREMAIFYSQER	83	+
Chr1D	316764199	316764240	KEQMGEEGYSEMGR	101	+
Chr1D	316764199	316764243	KEQMGEEGYSEMGRK	110	+
Chr1D	316764199	316764243	REQMGEEGYSEMGRK	109	+
Chr1D	316764202	316764243	EQMGEEGYSEMGRK	107	+
Chr1D	316764241	316764291	KGGLSTNDESGGEHAAR	107	+
Chr1D	316764241	316764282	KGGLSTNDESGGER	95	+
Chr1D	316764244	316764291	GGLSTNDESGGEHAAR	99	+
Chr1D	316764244	316764282	GGLSTNDESGGER	86	+
Chr1D	316764292	316764330	EGIDIDESKFKTK	98	+
Chr1D	331202198	331202266	EIIPYMLFLVSPIFFVAFIALRK	110	+
Chr1D	337527202	337527258	YGFNPEVGSVGVPVAATIR	137	+
Chr1D	338248298	338248393	VAASCVELLPPQFGAAREAMKDLLAEMAVHGR	152	+
Chr1D	350346743	350346787	EPDGDGSSAVQLYAK	106	+
Chr1D	356740401	356740475	AGNLVDQSMTADMAGEVTSAAGPVR	114	+
Chr1D	357453736	357453780	FRGEEKPPAHLGASR	92	+
Chr1D	357748115	357748171	RGIIQATVLHEKTPAAEGA	87	-
Chr1D	366309630	366309677	KAIFEPYNDQLLALAQ	115	-
Chr1D	366630228	366630269	REGQTALDGVVTQV	103	-
Chr1D	398166721	398166780	KMARDGGNTPSAGLPTAGSS	142	-
Chr1D	414655179	414655244	KAVMPSAAQQEASVHYPSDYGQ	105	-
Chr1D	423308856	423308906	GTPVVSENWIVDSIQKK	82	+
Chr1D	423311388	423311453	LVPSGNEHGPLEYNEFAVYDPK	105	+
Chr1D	440799035	440799124	RTNYMASVNVTGQMMMMVPTIIHVQAYQIH	150	-
Chr1D	450895222	450895284	DAVANTLGMGGDNTTKDTTTR	96	+
Chr1D	450907300	450907365	DKTSGVLQQASETVVNAVVGAK	98	+
Chr1D	450907306	450907365	TSGVLQQASETVVNAVVGAK	88	+
Chr1D	450907366	450907437	DAVANTLGMGGDNTNTAKDTTTEK	107	+
Chr1D	450907366	450907446	DAVANTLGMGGDNTNTAKDTTTEKITR	125	+
Chr1D	451713797	451713850	MGCSPLPARAIGRSLYFR	142	+
Chr1D	465299513	465299548	SAAGLGFDAQTR	86	+
Chr1D	468560136	468560267	RLMDSSIEEFVVSSNRDSGYCVAIPAAALILMLEPDSFFAFPLD	211	-
Chr1D	473469929	473469967	RAQHDPQGRGTVV	97	-
Chr1D	479827870	479827953	MGEACTIFSRMETRDAMSWTAMISGYEK	141	+
Chr1D	491591520	491591603	AKWYHLLMMYGPAFVFGYASMWDRPDGK	146	+
Chr1D	491613198	491613257	QFLGESEVPVADGAAPEIKK	96	+
Chr1D	494580623	494580667	ILVSHCANAVTKAIK	110	+
Chr2A	1841875	1841919	SLLPFLAHAADAGAR	94	+
Chr2A	4109088	4109123	RIGGLEIDSGAK	84	-
Chr2A	5450356	5450430	IVNLGTTGALRLDYISQEAYWHFFK	192	+
Chr2A	7557448	7557501	AATTASSPEEADKPKEPK	121	+
Chr2A	8714548	8714583	KIGPSPGNATLS	79	-
Chr2A	10441091	10441132	KDKGVVANIEDTAK	100	-
Chr2A	11055516	11055581	KWEDDGVDSAFEIVVLMMGVMA	162	-
Chr2A	12918604	12918669	KEGCSSDDEDSAGKEETVVAAK	95	+
Chr2A	16522942	16522980	DHALAVSALSISK	84	+
Chr2A	17774558	17774596	KPKMDADLLVNGA	89	-
Chr2A	18074670	18074726	RGGGAGNTRLAALRDGQGA	127	-
Chr2A	36313754	36313804	SYSLEFLAKMDESSTPK	121	+
Chr2A	46841899	46841934	RDASAENIAAAI	81	-
Chr2A	57290164	57290223	YEIMWERDSALIEVIANMWK	102	+
Chr2A	59394359	59394397	KNVLAFAPMGEED	94	-
Chr2A	62128012	62128044	QLTMVIHETLR	82	+
Chr2A	67025692	67025739	NNNEAKVEEAGRSPER	112	+
Chr2A	68442316	68442411	SSEQQQEVPGALGIASKEDEEQVETAGGSAPK	143	+
Chr2A	71803615	71803662	KAGAMQSGQGHAGRGA	111	-
Chr2A	76059422	76059469	RHGALHIVWANRNIAA	120	-
Chr2A	77477771	77477833	RAIDDPELVAGEMENIDGEVI	97	-
Chr2A	79487880	79487930	LGDFGLARLYDHGTVAK	122	+
Chr2A	82881786	82881839	KRLEPTSCIPSGNDEEDG	128	-
Chr2A	125092426	125092497	DGGSEITTGTPAEDRSVDRFEDMF	111	-
Chr2A	142819634	142819663	KALYTEPMPA	77	-
Chr2A	143564074	143564139	KNAPIAEMDLRLTTAEPLSYTA	158	-
Chr2A	153836132	153836263	RDFRCTGQAGTYPYAAQEMLGGSSMLYKYANTMLGGSCGSNCET	216	-
Chr2A	159025687	159025719	KHMVVVDGDLD	81	-
Chr2A	176121554	176121697	AGAGMYVLCLFIVLTLAALVEALSAASRGVSSRRPAVVLALTGLHAVK	142	+
Chr2A	178006454	178006492	IGKGSVAHQVLLK	91	+
Chr2A	193973821	193973871	MLQTILEWGREVEIEIK	131	+
Chr2A	197081324	197081386	KVAAVGLSEVAQPEGSSASSL	90	-
Chr2A	204124668	204124706	KSFAQALELATAA	89	-
Chr2A	218805896	218805955	KIAQSYPGLAAPAKETQVAE	145	-
Chr2A	316573285	316573320	VYDMHHVMVSVK	96	+
Chr2A	345701286	345701330	QEFDTHMANGKETGK	109	+
Chr2A	348500166	348500213	RLHTRVPEPKEGAPAD	115	-
Chr2A	380341728	380341760	RAPSFPVLDVI	79	-
Chr2A	389182227	389182277	KNKGGARALVDYGEAAT	119	-
Chr2A	390077553	390077606	IVKAFRNLPGVDVANVER	85	+
Chr2A	396000259	396000297	IAAPKILVEDLMK	88	+
Chr2A	397468895	397468963	GWQVLGAMNLTQQDPAIFPEPSR	116	+
Chr2A	398184147	398184200	WRQEQYALNILEDVQNAR	91	+
Chr2A	425359311	425359373	AKETLLADKGDSASTADGDSK	86	+
Chr2A	427879564	427879635	KHRSPANYNYSPKLPKAKALSSHS	104	-
Chr2A	447780665	447780709	NNYPKPFNVTTIQGK	111	+
Chr2A	450070616	450070690	KDSASVHGKLSNAHRAPESVSAPSS	109	-
Chr2A	465607081	465607167	RGCGDAATVRFALGGSADHVALDGGGGLL	129	-
Chr2A	478154316	478154381	PNGTPMSPEAQPVTYQKDEQYY	100	-
Chr2A	478597651	478597707	ARDLSSLDDDGAAKSEVSK	127	+
Chr2A	478597657	478597692	DLSSLDDDGAAK	82	+
Chr2A	478597657	478597707	DLSSLDDDGAAKSEVSK	114	+
Chr2A	478597657	478597710	DLSSLDDDGAAKSEVSKK	121	+
Chr2A	482761831	482761863	AAALNFYDTLR	82	+
Chr2A	482761951	482762127	EGEMKVDQDERD-------------------------------AILGPTPAEPVAAFAK	92	+
Chr2A	508429265	508429318	ISTMTADEYFAKHPELKK	86	+
Chr2A	511240028	511240078	NNRPTQPLNGRTVQFYR	82	+
Chr2A	514222473	514222553	LGLDADLFVRTALIQFYGSCSSAGASR	129	+
Chr2A	514885927	514885959	TIDGVTHPTYK	84	+
Chr2A	518544310	518544357	KAVRAMPIMVYSAGLK	118	+
Chr2A	520002145	520002210	ILREVTDNLGRLMPAEYLDVAR	106	+
Chr2A	523159410	523159475	GAPGDFGGEKGGAPAEFQPSFR	95	+
Chr2A	528694329	528694400	DKVSDIAERAEDYAGDAAGNAAEK	103	+
Chr2A	528694335	528694400	VSDIAERAEDYAGDAAGNAAEK	94	+
Chr2A	531786846	531786902	RVAPHDQVFPHDMLQSATA	93	-
Chr2A	541271554	541271619	KLRFLDGHYAANNVGLVMDAEQ	109	-
Chr2A	541322821	541322853	KLAPEQIKGPR	81	+
Chr2A	541824676	541824789	RHLVALLADGPLGAWDRAAEEESPPGEPRHRSPAAAAM	170	-
Chr2A	547600194	547600244	ILAMNFWGANHNLPIRR	86	+
Chr2A	581364096	581364173	RTSISGDSSKDIVQLDQSYTGVPIVM	123	-
Chr2A	584085423	584085467	KENSANWMDEGPAAS	111	-
Chr2A	591167358	591167405	SLNQVGEQRFTASMYY	128	+
Chr2A	597050524	597050592	ILADGDTEQNGGDKVDNSDDAKK	101	+
Chr2A	601231513	601231569	EAINLALDKGASFVDPLVK	132	+
Chr2A	601231678	601231710	APTQFGEVIAR	79	+
Chr2A	602361573	602361650	KLESLFAAPISPDSGTRGGPLPYSYL	182	-
Chr2A	614818731	614818796	KSLEEISSLDDATSAKSTSLGR	95	-
Chr2A	615059204	615059275	KLSDKGDIGRIDGVMSGADGHGDT	110	-
Chr2A	615059231	615059287	RIDGVMSGADGHGDTKNAG	87	-
Chr2A	616528780	616528827	RTKIVPPSPSLMHGLK	114	+
Chr2A	629042648	629042692	RVLGEPTYAIEGGTS	111	-
Chr2A	641764505	641764543	KCGRWGSEVANPK	102	+
Chr2A	653154546	653154611	KELDPNAELFSQVHPTVADTME	166	-
Chr2A	664807766	664807822	TVSRCQNAQGDTSGYVYPK	93	+
Chr2A	666541362	666541418	EELEQAMTEYGMGDEANIK	142	+
Chr2A	670456935	670456964	GVLHLNFNFK	77	+
Chr2A	676962086	676962154	RTADAVPASDASGWASLHADLVR	101	+
Chr2A	679489291	679489329	RTDVVTGPLVNGN	93	-
Chr2A	679489501	679489536	RFYIIKQPKVGA	91	-
Chr2A	679489999	679490103	KNLEEYLQHPDSLVSMTSLHVFCATKNMQIGLDCC	180	-
Chr2A	679751321	679751407	KKFEQFFVEQSAPRDLQDAPLEQLAPEIV	134	-
Chr2A	682565669	682565728	QSLSSEVESQGQAPGKPQKR	89	+
Chr2A	683701035	683701109	RDREKTAAEVDDWTSHEEATSETGV	116	-
Chr2A	683701041	683701115	REKTAAEVDDWTSHEEATSETGVKE	114	-
Chr2A	683701041	683701109	REKTAAEVDDWTSHEEATSETGV	106	-
Chr2A	683701047	683701115	KTAAEVDDWTSHEEATSETGVKE	104	-
Chr2A	698811765	698811842	EMDQVQIGNQIRAQQKPLGGILRCPK	125	+
Chr2A	704496303	704496335	VAICGVVGSGK	79	+
Chr2A	705273744	705273812	SSDAPASAAVEKPDDSAPERPER	94	+
Chr2A	709552922	709552963	QGAPGVLVGQASAE	95	-
Chr2A	709553282	709553347	RMNAYTNAVVQENIPERGDGGA	106	-
Chr2A	716320182	716320244	RSIIGVLPSDTQHLGLKEQLA	101	-
Chr2A	719308543	719308611	KSVSTSSDNPMSSDVLSGVTTKK	99	-
Chr2A	732069255	732069317	RAEAIVPYEGPGDAAVVAYGD	96	-
Chr2A	733562605	733562685	AIMSGGIMEPTVTIEVHLKLKGMVESK	128	+
Chr2A	736183265	736183297	KLGGGRGYTRG	78	-
Chr2A	737310876	737310923	KEPNVHGAGVAFLDAT	112	-
Chr2A	748463083	748463115	TMLSRGYILSK	78	+
Chr2A	749676551	749676628	KPLNPAKAVAGTREDCPIYVGEELSA	124	-
Chr2A	752539909	752539956	ASWLVAMSVGAVEALK	106	+
Chr2A	759455171	759455230	EILQRHDAMFATRSVPDATR	97	+
Chr2A	760763427	760763510	AAGTKSRTNGVFSVSGLSLVIGQQFEIK	131	+
Chr2A	762095342	762095395	KGNLKNWSLDLARLSEMS	83	-
Chr2A	762432109	762432195	KSAWDNYAGSDGAAPVVWGADGGVEFDAA	132	-
Chr2A	769091122	769091157	DRGPYPADQVVK	86	+
Chr2A	771582373	771582453	RTSAVSSEEKSTAQGSQSNQHSKPHSD	182	-
Chr2A	771922060	771922104	KMEEFCKLARDPLSA	110	-
Chr2A	774034281	774034349	LTSSSGRKLVATNVIPSGWQAGK	159	+
Chr2A	776029094	776029135	ASRVASSTSSDMIK	93	+
Chr2A	777539600	777539689	HRFLIIPISLSLVTTIVVLALLCKLCIVHK	141	+
Chr2A	780915814	780915951	RAGQMGAPMPSGLLMVMNECDPGLLPDAMGVDGSCMPPLTTESIKL	225	-
Chr2A	785501330	785501455	RDYRMRVLDAPRSAPFTDFEEDLEDPHAIEAHSLVADMHPLN	203	-
Chr2B	6896377	6896409	KGSYPGPTFPM	79	-
Chr2B	21990905	21990952	KKEMPECAAEGAFLQL	118	-
Chr2B	24840579	24840689	RVTSPIFRTVGPEFQFCDNTSVSVALDHILDHMICHT	190	-
Chr2B	25516216	25516254	RVVVAMQEKVSID	96	-
Chr2B	26621977	26622018	RSEGTIYYIDKQGE	103	-
Chr2B	27159636	27159710	VDGMVTVYEGGEGAGSMELEVCVAR	116	+
Chr2B	29120256	29120318	STAQLAWADAGAEVADPEVAR	93	+
Chr2B	30713129	30713221	LGGLSNSASEKQQSEFTVPVMKLNVERPATK	165	+
Chr2B	31404285	31404377	LVPEHNSEDSDFTDVLLSIQQEYQLTRDHIK	151	+
Chr2B	45861530	45861586	AYIFFSSPIQKEWVAHIKK	95	+
Chr2B	48234140	48234268	MFVREGVVHAVESLICQEISSPMLFQVPQQDKDIDSGICTSSR	219	+
Chr2B	70662619	70662654	VSKSGERSPEVK	82	+
Chr2B	72920856	72920894	QQQMTSFMARILR	101	+
Chr2B	76685193	76685246	RKGAVDVEFVQILSWRQA	131	-
Chr2B	92602483	92602521	DEEGYPAFAIVNK	99	+
Chr2B	94314483	94314548	KALSSCPKPQPWPTAPMAKSLR	104	+
Chr2B	103351620	103351688	HCAGMLHRDVCVSTLAGVQGLAR	112	+
Chr2B	107344322	107344441	KAAEPQSEGATQADSEVPKADPSSEEETKADLGMPKADAS	175	-
Chr2B	107344322	107344405	KAAEPQSEGATQADSEVPKADPSSEEET	118	-
Chr2B	107344493	107344594	REESTQADLGTPKADPSREESTQADLGTPKADPS	154	-
Chr2B	111846512	111846556	KAFIYDQISIKGSLI	108	-
Chr2B	117500711	117500746	RKHHGALHILRA	88	-
Chr2B	118035759	118035824	RAIDEVELVMGGMENMGSEVMR	104	-
Chr2B	120167343	120167435	LSTSSPLTMIISKPPFRPFFHSPSLAAGPLR	145	+
Chr2B	140139600	140139782	FQDHHGHEIQD-----------AALVAAAHLGARYIT----------------------------GRQFPDK	95	+
Chr2B	140198781	140198849	RLHLGMVVASEPGGFAPQLMGPW	112	-
Chr2B	141061904	141061972	KGSTLLHGIHQSMDSQPVPIRYI	116	-
Chr2B	142123950	142123988	RIAADKPCTWDLM	101	-
Chr2B	151747423	151747470	RLNTIKGASTCLIDIM	118	-
Chr2B	156593253	156593321	RSPLQGEADKEDPDVMNLQKIAS	110	-
Chr2B	156593763	156593825	KGHTSDLELNPVTDGITLGPM	100	-
Chr2B	158613994	158614029	QSGSNGMADKKR	86	+
Chr2B	159925806	159925850	KLPSHGSPLPTYHGT	112	-
Chr2B	160174855	160174929	NVVLPTGGDAMIASLAAAPEPEKVK	114	+
Chr2B	169389817	169389873	RRVGGAARAVEDLVFASPA	82	-
Chr2B	172853793	172853909	LAVIHNAGHAVNLEKPAEVCKSVIEFFQEPIPEASNDER	189	+
Chr2B	192552057	192552113	VELPTFPEVHLPPKPEMPK	83	+
Chr2B	205341982	205342029	SFLNSQTRCVECYPNK	123	+
Chr2B	222321339	222321419	KVGDSGHVRCANLLAGLVYSDPRMPMA	133	-
Chr2B	233332402	233332443	IEPGVSACEGAKPK	97	+
Chr2B	234479127	234479168	RAIELILSRIEQTL	99	-
Chr2B	239906527	239906634	VELVDGSSYLGQPLPFTLTTLIWIEVLVIGYIEFQR	177	+
Chr2B	242551794	242551838	RYNIAPGNTLDMHAD	106	-
Chr2B	242553302	242553337	KTEMHGVVDDGL	91	-
Chr2B	242554646	242554708	RKVQSPVHTNLTNPQSPGLAD	100	-
Chr2B	245247175	245247249	KMEEDFDALTASKADDLAKPLEEAK	113	+
Chr2B	246923968	246924024	HPGGSTHPDLEFFQQGPDF	90	+
Chr2B	258811243	258811281	KSFADAATNEAGK	90	-
Chr2B	262525916	262525951	KGEVLHFGYTVK	88	-
Chr2B	262525916	262525948	KGEVLHFGYTV	80	-
Chr2B	264984088	264984117	KVQQEQVSPF	78	-
Chr2B	285704417	285704500	AYNLLSTSRVLASTGCASGPIYIPSSTK	129	+
Chr2B	371852791	371852838	ASSTGCGFCASGAGSK	107	+
Chr2B	375537268	375537303	KPKRAGGSIGGI	83	-
Chr2B	385402686	385402742	RSNGAGEHPQSVTYETSSS	85	-
Chr2B	385404061	385404096	RGAASPVSKMNE	89	-
Chr2B	388283751	388283822	GGGLSMLFAKPPQQPATTTAASPK	111	+
Chr2B	391372729	391372761	KLEITFLGVIT	80	-
Chr2B	394206753	394206785	KGEHGGDTAGE	79	-
Chr2B	434028715	434028759	VLQPPSLHTSDIKRE	107	+
Chr2B	447747846	447747899	KVDGYEIPLDIVGQPLEK	86	+
Chr2B	456598598	456598708	CGNMERATVLFESMPVRDVFSYCSMMQGHCLHGSANK	191	+
Chr2B	468030065	468030124	VKDGAEDTVTAAGETLSGAK	84	+
Chr2B	468030065	468030130	VKDGAEDTVTAAGETLSGAKDK	93	+
Chr2B	468030632	468030694	AREVASDAASYLLGAPMEAAR	93	+
Chr2B	468030638	468030694	EVASDAASYLLGAPMEAAR	85	+
Chr2B	470233649	470233708	RRIIVNWSIANPESIGDFAQ	153	-
Chr2B	472225782	472225844	VQQLSGDAGIERMDSALSDAR	97	+
Chr2B	476061522	476061554	RYQEDKLPVGT	85	-
Chr2B	487016378	487016440	KRARAAQGAAVGPREGGAADA	85	-
Chr2B	492757144	492757179	RHQRGHEIPEAE	91	-
Chr2B	496762717	496762842	KALSKGLLVAINTAMEEAKQVHPFNDEEFHHSLWLYMSLVQH	211	-
Chr2B	499141019	499141057	RTGEGGISSAEGG	92	-
Chr2B	505914221	505914274	RYAVLPNPSGSSLDFFAH	86	-
Chr2B	516994582	516994641	HFEELELIMDQEYTAIQQIK	93	+
Chr2B	518421319	518421375	RPRPISPSASHRKSPALLQ	85	-
Chr2B	518820474	518820518	RVTADNRVSTSGDSS	104	-
Chr2B	518820492	518820569	RVSTSGDSSKDIVQLDQSYTGVPIVM	188	-
Chr2B	518820519	518820569	KDIVQLDQSYTGVPIVM	128	-
Chr2B	518820909	518820968	REVNETSAAVLEPIHEIGVA	92	-
Chr2B	538104604	538104639	RLGETNTLSGML	87	-
Chr2B	540083114	540083170	RINDWSKEEQVAPAPPKET	90	-
Chr2B	546191220	546191276	KSYEDLPTGQLLEAFAPKL	89	-
Chr2B	547316745	547316777	AHERCTGPQIR	83	+
Chr2B	548750109	548750174	KAATRLGEAINTGTRATLSEVA	145	-
Chr2B	548750508	548750546	KVVVAEDSAAGAQ	82	-
Chr2B	556456869	556456910	KLSDKGGIGRLDEI	95	-
Chr2B	556456881	556456940	KGGIGRLDEIKSGADGHGDT	90	-
Chr2B	556456896	556456952	RLDEIKSGADGHGDTRNAG	86	-
Chr2B	556569456	556569527	VCKVASWCIQDSEFDRPTMSEVVR	186	+
Chr2B	564631645	564631683	SLALTSPKGETVR	90	+
Chr2B	568913598	568913660	SGNGVVDDDDAMPSGSDEEER	92	+
Chr2B	579211988	579212032	AKHGSDTATYDSEGR	95	+
Chr2B	581151385	581151444	KSTSSEANVAEHFSLDFSVR	92	-
Chr2B	589604024	589604056	AKSNPHPENLR	80	+
Chr2B	602922042	602922110	TYQAAMDKGLTLFAPTDDAFQAK	111	+
Chr2B	602922279	602922320	GDDVSMDTGMDKSR	102	+
Chr2B	628919524	628919583	RRADEGSAAHGRGATTGALA	84	-
Chr2B	631293798	631293830	NGHMLDKQSFK	82	+
Chr2B	635031689	635031739	SGHGGYGGDHHEQHQQK	127	+
Chr2B	646592531	646592623	LLYFFDWSLPGGMRPDELDMDMIVGTTLRRK	155	+
Chr2B	650843189	650843257	RDILAPIPRAPVSPLPPLDPGTT	103	-
Chr2B	657569266	657569304	RKGAQDLEAIEVD	92	-
Chr2B	665705552	665705602	TAVETASALAYLHLAAK	116	+
Chr2B	677664703	677664744	SILVSLVGLLTAEK	83	+
Chr2B	693312349	693312381	AIGMQIAEKLK	79	+
Chr2B	694872682	694872717	KNYVDVLTPLFA	90	-
Chr2B	703013985	703014035	KKTDEEEDSSSAGGAAW	116	-
Chr2B	713263052	713263087	SNDPPGWPVPVT	87	+
Chr2B	736780018	736780059	KLEDSGGGAAGAAM	93	-
Chr2B	754462883	754462921	KTVGLQAPVSPAG	85	-
Chr2B	758118025	758118078	RGAAAMDTVSAGNGLAGR	124	+
Chr2B	762063056	762063121	ASNELAEVIGSKRNIDEDDIVR	100	+
Chr2B	770322375	770322446	KSFYLAIHPLGYGYPDGGQRAARM	131	-
Chr2B	776296399	776296602	LGGRVHTDYSFGCPIDMGASW--------------------------------LHGVCNENSLAPLIR	138	+
Chr2B	803619321	803619365	RIEGINGAPKPVSAL	105	-
Chr2B	803619501	803619566	KYYGNDFLDPTIVDLNQLRDPN	172	-
Chr2B	807466819	807466854	KLNAGMVAGMID	91	-
Chr2B	807466819	807466869	KLNAGMVAGMIDKLGAQ	128	-
Chr2D	305138	305182	AAGGKVMYMNGARVR	106	+
Chr2D	5365397	5365447	KSVNSYVNHSQLVEDLD	126	-
Chr2D	5894080	5894190	KQAGDADEQSSSSDGGKKGFIMEDLDDLMGDDGDPKA	108	-
Chr2D	7043878	7043913	KPKGVYRLMENL	90	-
Chr2D	10901475	10901534	LGAVPTLVVSSPSAAEAVLR	112	+
Chr2D	10957061	10957135	SINEDAFLHCQFSRSLAMACVNLAR	120	+
Chr2D	12520576	12520623	NPQDHEEHIAELHYTK	123	+
Chr2D	14126533	14126589	KKHELQDSYAMHALPTVAD	96	-
Chr2D	14466116	14466178	STAELAWADGGAEVADPEVAR	94	+
Chr2D	28715964	28716002	VGTLDGLYGTGAK	92	+
Chr2D	30041925	30041972	KFENNELDMTSCVTVA	121	-
Chr2D	30391601	30391735	RDLNGIISPIVGSLLNKDMALMQLSALNFIEVPITGVIQNRGLNL	213	-
Chr2D	30700151	30700186	KSPLAEVGNPEV	83	-
Chr2D	33566245	33566286	KAVGEVSTGELQPL	95	-
Chr2D	33566245	33566292	KAVGEVSTGELQPLKQ	112	-
Chr2D	33566341	33566403	RYAASTETGDAPRLMLIGPMA	102	-
Chr2D	33566686	33566748	KLLTMNSSALDASGGLFGPIV	97	-
Chr2D	37489280	37489333	RGTRMPIPSPGGLMAAGD	85	-
Chr2D	39490250	39490282	KEIIDDDTITL	85	-
Chr2D	43061667	43061720	AEEVEKAEEMVRGLATLK	124	+
Chr2D	45640395	45640436	RSQWVCKSAAAAAL	93	-
Chr2D	62626136	62626171	RNEKNVAATVAA	79	-
Chr2D	66052153	66052215	KMVPHQGQQVFSPSSLISTSS	96	-
Chr2D	71971069	71971146	KSAVESKKPTEETTQGLVLDAASNYT	122	-
Chr2D	71971087	71971146	KKPTEETTQGLVLDAASNYT	97	-
Chr2D	71971796	71971864	RSELGMSNDDGDALADYRIALAS	105	-
Chr2D	71973289	71973351	KSPKSDILLTAASLADSTNEF	92	-
Chr2D	77415286	77415345	KAAALTAPSFPLPDESGAAS	84	-
Chr2D	81800747	81800785	KGDYSSAAVVGPI	91	-
Chr2D	82407409	82407456	RGPAHLGNDYGLAAVV	114	-
Chr2D	83367994	83368032	RLCALNFLLLFAT	86	-
Chr2D	83665795	83665863	KPKNVEPPNSTTEAANASMAELA	102	-
Chr2D	83673001	83673066	RNAETSDSGPLSSTELTQGRDA	97	-
Chr2D	84467162	84467209	KPAAAVGASAVHNYTD	105	-
Chr2D	92175064	92175117	KMSESAPNSSDNQVKPNE	126	-
Chr2D	92339300	92339347	NMTDEYEPVDIKGLEK	118	+
Chr2D	104912633	104912692	SNGQLEVFAGSEFVTDQLLK	141	+
Chr2D	117455679	117455714	TLEAEKDLVDAK	84	+
Chr2D	122909716	122909754	AVGDLLIDLRTMK	96	+
Chr2D	123403407	123403469	RTSADSFYVTGDSAEIAEDAF	93	-
Chr2D	123403885	123403965	RTATYLTGGAAADVYVDEPASLQGEGL	122	-
Chr2D	130720726	130720824	RITTCSTCCCKEAPTDSLSSGAPVLPVPPQVSA	243	-
Chr2D	136629740	136629790	KQLDTPGFVAGPTYVGG	122	-
Chr2D	143897222	143897278	KAPAEDVVLLVLSLALGDR	83	+
Chr2D	144891016	144891120	RYVLEQGGYLAAMESVDAIEEFEHHPNSIVPPDRA	174	-
Chr2D	162054879	162054929	REVHEVLLVPDQFGKSC	129	-
Chr2D	175113308	175113349	KPKAGECVSVGPEI	99	-
Chr2D	180135842	180135895	RRQDVVSPLESNSVPPQG	83	-
Chr2D	180135896	180135961	RLSMGRALGGQPGLTIAEDKVS	104	-
Chr2D	180137321	180137365	KGALDKFLTSTVTDM	106	-
Chr2D	180137435	180137512	RGNAETMDSDPLQVASAQNGSDSSQL	119	-
Chr2D	180137813	180137875	RSLPRVSGTPAASSQETSSED	91	-
Chr2D	183186324	183186383	GEEMIDPLIKPSCSIRQVLR	99	+
Chr2D	196956525	196956581	LGKLVFAEPVPKDESATWK	142	+
Chr2D	197486361	197486405	AKGSSIAEKAAVLLK	99	+
Chr2D	198190721	198190756	MEAGGDDGNRAK	81	+
Chr2D	207734620	207734655	DAFSSSGPETGK	82	+
Chr2D	207737481	207737546	VMTNQEAVDEIKDIRDAQAAAK	98	+
Chr2D	270271129	270271164	RRVSVKTSAPDV	88	-
Chr2D	287722150	287722179	RDSNFDDDKD	77	-
Chr2D	290863310	290863345	TFEVAAPAAVAL	83	-
Chr2D	290864035	290864115	RSQQELEQLQMATFSAGAGEPVSALLA	120	-
Chr2D	302517044	302517076	RAPSFPALDVI	78	-
Chr2D	316722260	316722295	KLNLVFGLMPPT	87	-
Chr2D	335007765	335007800	KVTASSFGAERM	87	-
Chr2D	348163895	348163930	KPNEWKQGEVLV	93	-
Chr2D	348368748	348368780	KLEIWSCGPEK	84	-
Chr2D	348698891	348698968	KYDYIVNTTNGGKWSAFKPSLSSHGR	197	+
Chr2D	352550158	352550196	ILTIFAKLNPGIR	88	+
Chr2D	355123154	355123186	EMTAFLANTEK	81	+
Chr2D	359005010	359005090	QIFSEFSGGTKPVNEGEGLYTGTGDVK	199	+
Chr2D	360446421	360446453	AAALNFYNTLR	80	+
Chr2D	362122470	362122502	LFDGSDIGPIR	84	+
Chr2D	376465532	376465573	IVGSPGGPPVTASR	102	+
Chr2D	378733805	378733858	LNALNSSAGADVDEDDDE	129	+
Chr2D	381092232	381092285	RPLFGFFHNAAGRELPRG	85	-
Chr2D	388848777	388848836	KVGVYGFVLDRNAHAFSRLV	143	-
Chr2D	390345931	390345966	ELPLTPGQGSAK	83	+
Chr2D	404949004	404949063	TYGNGLIVQTVALGKPDGKK	96	+
Chr2D	420999585	420999653	RTMEQVVFHLLTTKGDAGKVDAL	110	-
Chr2D	426050089	426050118	KVTFLETPHE	77	-
Chr2D	429295799	429295843	KVSAVTVGHEEAVRT	106	-
Chr2D	431053104	431053136	NGAKSQDKEGR	80	+
Chr2D	434195203	434195280	RVSTSGDASKDIVQLDQSYTGVPIVM	125	-
Chr2D	434195684	434195743	REVNETSAVVLEPIHEIGVA	92	-
Chr2D	441800838	441800873	KDIRLSKIGSVA	84	-
Chr2D	445589460	445589522	RSGDPTPNIGLPSSAIANEIS	92	-
Chr2D	462151801	462151860	KGFNSFLERLQDDTIGDDLN	94	-
Chr2D	472000120	472000170	KAYQSMIEGDTPDALMA	82	-
Chr2D	472245465	472245503	RGEKDYTGSDSGH	98	-
Chr2D	472245465	472245509	RGEKDYTGSDSGHKS	111	-
Chr2D	474479587	474479679	KALNCAGEEPTLVGFGMSMDTKVFGPHACNV	155	-
Chr2D	478249184	478249219	ADANYYVLPANR	88	+
Chr2D	479680962	479681000	KAAEIMDAPLTVG	89	-
Chr2D	483278530	483278589	ACAELGDVVVGRQVHAQSMK	145	+
Chr2D	484182820	484182957	RPASSLASCSTSLHIPMECENGQVAANGDGLCVAQPARADPLNWGK	338	+
Chr2D	484880911	484880979	DGMQHAGKLICSGMGARMDSEPK	110	+
Chr2D	490407231	490407266	TPAKSSPPPPQK	80	+
Chr2D	501377342	501377401	GLKTLTCAPTNTAVLEVASR	144	+
Chr2D	505566577	505566615	KKGADTTADITSN	87	-
Chr2D	508256299	508256337	ILLETDAPDAVPR	93	+
Chr2D	516445626	516445658	RYITVPKQQGI	78	-
Chr2D	520399871	520399930	KAEFDTRDFGPVTIERYISM	101	-
Chr2D	525141260	525141304	KGKYVSLDVDKGSAD	101	-
Chr2D	532370048	532370086	AKNLPKRPYPETR	95	+
Chr2D	533587179	533587232	RFKNEVFKAFAGENEVLE	136	-
Chr2D	533587200	533587232	KAFAGENEVLE	79	-
Chr2D	533587200	533587265	KAFAGENEVLERIDSGDLVQAN	158	-
Chr2D	533604763	533604894	ELVALVNEIFPAPPAKPKDEVDMKPEDEVDAKPEDEVDVDMKDS	192	+
Chr2D	534536347	534536430	KNSQSDVVAAIEPSVLTAGIPVYASSLA	125	-
Chr2D	540292779	540292853	RDREKTAAEVDDWTSHEEATSESGV	116	-
Chr2D	540292785	540292859	REKTAAEVDDWTSHEEATSESGVKE	114	-
Chr2D	540292785	540292853	REKTAAEVDDWTSHEEATSESGV	106	-
Chr2D	540292791	540292859	KTAAEVDDWTSHEEATSESGVKE	104	-
Chr2D	540292854	540292913	KEKVGQAAEKTAEWAGQAAQ	86	-
Chr2D	540293265	540293324	KMEGAKDAAQNATEKTEHNA	87	-
Chr2D	541747536	541747619	RHEQLPLAPAVTTASMITVEGGHAETTE	131	-
Chr2D	542016545	542016604	REQLKDMAEVIEMPHMDSPR	100	-
Chr2D	542742656	542742730	AVPTLMKMNVSCSSMPVGISEITAK	114	+
Chr2D	546364055	546364096	KGAVTVLVGNAAKT	92	-
Chr2D	554350928	554351011	KNTPQLNAGLSDAILGYSAPSDLIHLLS	191	-
Chr2D	554759897	554759932	KAMQKARALSGE	83	-
Chr2D	558685772	558685834	AISRSLSLESVIPSMLNYSSK	93	+
Chr2D	561289133	561289213	TLDTLLNDDGQDGKPDEQGVQSVPRPR	124	+
Chr2D	562039102	562039182	KEAAPHWGSAPYAPDPAVPTGVPGYHG	130	-
Chr2D	562901652	562901717	RLSSAAPSCQGRYVYMLDVPSR	106	+
Chr2D	567120987	567121088	RYEVHAGHGPVLDAKNGICLVVEFRQVDINGVWN	171	-
Chr2D	569990064	569990150	QYEVVHEVYASAPRLGVELDTCCFNILIK	221	+
Chr2D	571787242	571787280	TKMSSSMSMVEAR	93	+
Chr2D	574420149	574420187	NISGWIKLLAPLK	95	+
Chr2D	580102068	580102106	EGAKGNMVIVTTR	97	+
Chr2D	580508440	580508481	GDIFVEAGESRHEK	93	+
Chr2D	591140124	591140186	TLAPNVAGLISLGLSRSDIAR	93	+
Chr2D	591772431	591772493	KLVGAEKGDVMFPKETSSVFA	98	-
Chr2D	593890013	593890066	RRAGDIGDLSIVPVADSF	84	-
Chr2D	595564798	595564842	VGPETVTDPAFLVTR	107	+
Chr2D	596217967	596218032	KSPKTPDNSTIEAFTLPKGPKM	102	-
Chr2D	596456539	596456571	SFFSTPQNNFR	86	+
Chr2D	596458776	596458817	TSEYDPLDLFSGSK	84	+
Chr2D	599080624	599080677	RLHKALPEAAECQQFSVS	88	-
Chr2D	601696491	601696553	GPTGRGGGTLSSMHPNEREGL	140	-
Chr2D	613870158	613870193	KSLKSFQSRAWL	90	-
Chr2D	616026628	616026660	RKSPGKTEVEA	79	-
Chr2D	618309376	618309429	GAAAAMDTVSAGNGLAGR	121	+
Chr2D	619887485	619887541	VDELEAKTSILSIERTELK	88	+
Chr2D	626921701	626921781	RWQLQLVCVFFTTVTFLSRLTQRDLLD	131	-
Chr2D	635024157	635024294	LSDATIFIVMYGLTSMYFAGVMVRLILVAAPAVCLISAIAVSATIK	213	+
Chr2D	639669457	639669504	KCCDFLTHHLMDGEAF	124	-
Chr2D	647822157	647822222	KYYGNDFLDPTVVDLNQLRDPN	172	-
Chr2D	649111782	649111817	QGKKQEVSVAIK	87	+
Chr2D	650029184	650029216	KEAWTQLSAAN	79	-
Chr2D	650903868	650903918	RKDGVVGSSVVPTGDGY	120	-
Chr2D	651676624	651676707	KTLVFGGIQSPSYQKGDTTEVWADGNPA	139	-
Chr2D	651676825	651676857	RKAPIGVLLEG	78	-
Chr2D	652960369	652960413	KVTLFGTAILWCLVT	116	-
Chr2D	654328980	654329033	AISQVMEKCAPDVILVEK	86	+
Chr3A	24471633	24471773	GSLLVIALAAGAGFMLSPNLDLTADLEKLQAMASELQAVASEYLRSF	215	+
Chr3A	26532789	26532824	LATDAIESQANK	86	+
Chr3A	33121338	33121373	KTAGDDTDAKAK	83	+
Chr3A	39203360	39203404	LAELIPGNSPVGKPR	110	+
Chr3A	39203756	39203788	IQVDFAQNVPK	82	+
Chr3A	41937521	41937589	VSNLPEVAELHVGGCPNLSHVER	108	+
Chr3A	46258032	46258073	KLWVVAPLDVVEQL	99	-
Chr3A	50337881	50337940	TPTVRQNALEVLPDAALPPR	91	+
Chr3A	61819613	61819708	AVFNGTDWNCLEVYVQAEKRPSMEPVSSEPQR	164	+
Chr3A	67522040	67522075	MLDMGFEPQIRK	84	+
Chr3A	68150009	68150044	KFMKQGCAPKPR	91	-
Chr3A	68645036	68645101	ATNDRSDIISIVNILPACASLK	101	+
Chr3A	79781495	79781536	FGTIQPITGSDFVR	105	+
Chr3A	82788514	82788546	KDIVVRADAMK	78	-
Chr3A	87760927	87761049	LFSGSSDHSYIKATNLFPEFDSNGTPLQNHLNKFSVSMNGK	199	+
Chr3A	100828990	100829049	RAAITNSNQHCLCMPGVTWV	156	-
Chr3A	104006858	104006890	KGDEYSRGFAT	83	-
Chr3A	111255525	111255560	SLHLLLLFSSPK	81	+
Chr3A	122731151	122731222	RLGSHSCAYLIASLSAADPEIGSA	168	-
Chr3A	125889617	125889658	STAASPLTDDGYSK	100	+
Chr3A	126981364	126981429	KAPELQQDPEIQDSENRTQQVK	100	+
Chr3A	139647235	139647270	KGGPTVGLGEQV	84	-
Chr3A	188199124	188199168	RFAAGLEFNKFAWNK	111	+
Chr3A	198484359	198484424	KAAPQTGSTASDPDPTQVYPQV	103	-
Chr3A	199736195	199736236	QEDGLDAGAWANIR	95	+
Chr3A	223160528	223160563	KPKGGITMASLG	84	-
Chr3A	227091011	227091097	RVQDLDVETGSNSGLSEKFEDLFAEFQDK	209	-
Chr3A	241885122	241885175	DSEGETKESAWQQGQDVR	86	+
Chr3A	241885122	241885178	DSEGETKESAWQQGQDVRR	91	+
Chr3A	241885343	241885408	SKLATENIFGSAQGLTEAFKEK	103	+
Chr3A	241885349	241885402	LATENIFGSAQGLTEAFK	85	+
Chr3A	241885349	241885408	LATENIFGSAQGLTEAFKEK	94	+
Chr3A	255412549	255412581	RQSNANSSVLT	79	-
Chr3A	257836102	257836212	DIAGMEKVIESMQAEGVEPDLLFQATIAKHYIFAGHR	185	+
Chr3A	281108771	281108803	AIAAVQNGDDK	78	+
Chr3A	318401444	318401509	GTAAMKQDEEEAYPTTLSHQIK	105	+
Chr3A	322223908	322223979	RKNSFQDTSDAPVDIPERDPLQGI	116	-
Chr3A	385568535	385568564	KNMESGPCQK	80	+
Chr3A	488820669	488820755	KVEPELVEPAESVVIDQVEPEQVVAHAEA	123	-
Chr3A	491243555	491243698	LDMLLMVVGSLGAVGNGVSEPLISVLFGDVINSFGESTTSTVLRAVTK	225	+
Chr3A	491903229	491903267	TAGAKGDEQGTPR	91	+
Chr3A	500436242	500436298	SGAVRRTEVQMEFDDEEER	88	+
Chr3A	520866816	520866866	RYGDDLIDNESRTQFAF	132	-
Chr3A	523073827	523073877	KSVERFIETHGPGALEK	126	+
Chr3A	533580630	533580671	RGDSGLKAAGDGSA	90	-
Chr3A	547622193	547622228	KALADIDKGTPD	82	-
Chr3A	555450658	555450789	KIISDYYPPMHIGLLGHVDIITNNENIGNHTGGDGVFHKACAAV	216	-
Chr3A	579772059	579772097	RPVGVTEALDSIS	95	-
Chr3A	583345703	583345771	KAGASGEEIIIDEINQLEAVLKS	102	-
Chr3A	587269993	587270046	KLREAVIAMTPSPLDRLN	84	-
Chr3A	589808256	589808318	VKISLGMARGLAHLHAEGSGK	146	+
Chr3A	593753348	593753383	KQPAKDAAAETA	81	-
Chr3A	599788772	599788807	ILTQTTGLEPER	84	+
Chr3A	615432069	615432131	ETTFTKGPYQEFTDILAKPTK	96	+
Chr3A	621935791	621935844	KYLKIEDGTFGPLTINWS	88	-
Chr3A	629332770	629332817	KVESFFLNDATKAGKT	107	-
Chr3A	639402457	639402513	EDAANTMITLQKQGEQISR	91	+
Chr3A	639734901	639734957	DMDHGDQDSSDGATAKKAR	131	+
Chr3A	648238010	648238075	KASTTPKSSTAGANAASADHKE	90	-
Chr3A	653547220	653547258	VEELKVFKPATPK	87	+
Chr3A	658876916	658876969	TKDDYNPMETPLNTPQGK	84	+
Chr3A	661852326	661852379	DNGTKVDIPSTDLVEQVR	84	+
Chr3A	663777331	663777513	RFYLAFGPKNGCEREYIAEDS----------------------------------KWYYAM	167	-
Chr3A	686911111	686911179	KGDLVVVGFGAKTPGPMLPLPTN	162	-
Chr3A	690923777	690923830	RRSPETIVVATMNNVSFR	86	+
Chr3A	695574581	695574640	RNPDYSSFAAAVMDQFEPSA	95	-
Chr3A	695574996	695575061	RVMNIAAMSNGSPEAGDYDEKV	105	-
Chr3A	695575062	695575115	RLLVSPDEGPTNFYGGGQ	136	-
Chr3A	695577292	695577366	RPAGEYEASDADEASFIEGDEGIMD	113	-
Chr3A	697436465	697436593	CGCTGQSNQPSLDCNHDEQMLLPNPMVGFNLPNYSPSSVRVTR	218	+
Chr3A	697653532	697653660	APQGEEVERALAGMVSQSPVVPAVFIVGELVGRTDTIMSLHLK	207	+
Chr3A	700940667	700940732	KAEYATISQEINDVSEGKACME	103	-
Chr3A	711422117	711422149	VGDGGKPANPK	78	+
Chr3A	716282061	716282105	RDPLCARVKEDSAYE	109	-
Chr3A	740986076	740986207	APKPPLPTVSGTSFVVNDSHNVEETQKAELLPPKEEPTALLENK	203	+
Chr3A	752143513	752143548	KKGDVPGAGGDK	84	+
Chr3B	614742	614774	QGRSFLHIAVK	80	+
Chr3B	3365923	3365979	KAAWKDQTVDEISKLAQIT	136	-
Chr3B	3978803	3978892	AVMLAAQSIQLGINDVVVAGGMESMSNAPK	139	+
Chr3B	10990480	10990536	ADAPMAKHYDDVLVLSPER	139	+
Chr3B	13189306	13189392	EVTFLVGPDVSSHFFQGLDSEVSQDEVSR	137	+
Chr3B	16351774	16351809	GKDATGAHPPEK	82	+
Chr3B	17259365	17259439	QTMHVIAGVGIQDVQAAFVATSEGR	120	+
Chr3B	17664461	17664505	AVTSEGGDAKLLRAK	103	+
Chr3B	21939018	21939053	GTPSMDPQLAEK	88	+
Chr3B	21939279	21939308	MTEMGVITSK	77	+
Chr3B	24723856	24723927	LEDMQRIVSTLSDESAEHRIMVAK	115	+
Chr3B	30921074	30921169	SPSDEGAVNANYYDAESKKDPLAYLPAGFVER	152	+
Chr3B	34360824	34360937	AVELLAETNMPLGLLPLADIVEVGYNRSTGF--LWLLQKK	183	+
Chr3B	39444700	39444747	SFRGGYKLLSVSYADR	115	+
Chr3B	40876540	40876632	VIRWPRVQEETVLAATHIEVPPSDLSIHLGK	233	+
Chr3B	48427487	48427519	KASELGAVDNW	82	-
Chr3B	49157474	49157527	RPGDIGVLNNADLYLAEM	132	-
Chr3B	53817858	53817953	GLYVGDEVAGMDAHKFTTMMLLDACFLLQYVR	234	+
Chr3B	53989081	53989143	VSFNDLARATEGFSISNLIGR	98	+
Chr3B	54390659	54390718	LSVLDHHGEPSVNGAVQQQR	95	+
Chr3B	56821809	56821865	KGILGCAEDGDEILLWVGR	92	+
Chr3B	57961686	57961748	RVSNSMLRASTKMLPPYTATD	99	-
Chr3B	61708760	61708795	KQIAFSSDEPAR	86	+
Chr3B	63595547	63595666	GAPICNEFVAFPKLEWLFLLNMCNWEEWSFLEQDVSGVER	203	+
Chr3B	68895544	68895615	TRAAVVYVSDEAPVALSFAANVRR	106	+
Chr3B	70194876	70194911	MQLRSFMNGHSK	91	+
Chr3B	76495025	76495117	REEGATAMCMMSQFMQRGLSDGVYAITKGQM	242	-
Chr3B	80187217	80187255	KWAEEGSINLSSA	91	-
Chr3B	80198481	80198552	KPNAPNDFQELMYSNPTKNLIETA	118	-
Chr3B	85533182	85533220	FSSEDILREGKSK	90	+
Chr3B	93804392	93804499	RLQQMHMSSGCIQTAGIRLIQKHQSHTVLNSIEAQQ	176	-
Chr3B	104392468	104392551	YGTIPTSSSAAAGAPHLGGASPLDFISR	128	+
Chr3B	121681812	121681874	REEPLGACRPCGPSADFFDTA	103	-
Chr3B	125255676	125255726	KPEPPPLKEVSVTLVGD	113	-
Chr3B	126959558	126959602	RISPSDSLELHPAAD	101	-
Chr3B	129308548	129308625	RIHLALVPKDEGPLTVINVAGHIVNE	186	-
Chr3B	129309101	129309160	RGIEHVESFVDDFDDGSCSE	97	-
Chr3B	129856451	129856501	VVENPTLLDAMGELTAK	123	+
Chr3B	135033834	135033866	KVPAGTETDAE	78	-
Chr3B	135150719	135150814	KAAAHDNGWIPAPPATTAFYDDDDDDEVDAWS	117	-
Chr3B	143880705	143880779	KMETSGPWVKLEPSVYPGMEPATGN	192	-
Chr3B	143880732	143880779	KLEPSVYPGMEPATGN	120	-
Chr3B	153072616	153072648	DRVLGYGARLK	79	+
Chr3B	154507919	154508146	CSDGLLIIDYF------------------------------AMALDLPLVNPYLDKSADFSGGVNFAVAGATALDR	297	+
Chr3B	158929486	158929548	KGWVAPWVAKRIEAVVEGDWG	102	-
Chr3B	165369478	165369567	VSAVETVRSRTVSMAQAVQSTVDWELDPTK	141	+
Chr3B	185940496	185940558	SLLQLEHDYSWDAESQHGRRR	106	+
Chr3B	185944113	185944166	RAACTDMVCETPMTAAKK	133	+
Chr3B	193150466	193150543	KVPIDLSTTDSAVLSGPDPMTGSAVD	116	-
Chr3B	193150643	193150705	RGVHQVSMDSLDAEPKQVGSI	101	-
Chr3B	194428779	194428826	FAYWTVGDGIVLALDK	114	+
Chr3B	201058009	201058041	RSLDADGGMPS	80	-
Chr3B	215842088	215842174	VEATEPASFTVNEENNLSQVEYELVNVAE	129	+
Chr3B	240142739	240142771	KVRFSLSQGDL	81	-
Chr3B	252230627	252230662	GRGITDSRFHPR	94	+
Chr3B	271982913	271983029	DTFSGGVRDTTTAHDSHSSGAMGTAGEKLDEYGSYASQK	189	+
Chr3B	271982937	271982996	DTTTAHDSHSSGAMGTAGEK	88	+
Chr3B	271982937	271983029	DTTTAHDSHSSGAMGTAGEKLDEYGSYASQK	147	+
Chr3B	271983354	271983407	DAALDTAEGAKEYMVDKK	83	+
Chr3B	271983444	271983497	DSKGETNESAWQQGQDVR	88	+
Chr3B	271983444	271983500	DSKGETNESAWQQGQDVRR	94	+
Chr3B	271983671	271983724	SATENILGSAQGLTEAFK	83	+
Chr3B	271983671	271983730	SATENILGSAQGLTEAFKEK	92	+
Chr3B	271983776	271983838	KGTPTDAGRGEALNADDVMLR	97	+
Chr3B	271983779	271983838	GTPTDAGRGEALNADDVMLR	92	+
Chr3B	271983839	271983916	VKEADQMTGTGFNDVGKMGEEGTGMK	118	+
Chr3B	271983845	271983916	EADQMTGTGFNDVGKMGEEGTGMK	109	+
Chr3B	271983965	271984048	AADQMTGQAFNDVGPMGEEGTGWGPALR	134	+
Chr3B	275109045	275109095	AKLVRMVSGDAGFACPR	85	+
Chr3B	366989732	366989812	KVSICLFLSLTQIQHALSSSPWTTQAQ	128	-
Chr3B	394828272	394828316	GTLVKLLDLGVARLK	92	+
Chr3B	394839307	394839336	WIQMQSNLHR	83	+
Chr3B	395458322	395458375	KRLGPSADEGIYMLPVDI	88	-
Chr3B	402256202	402256336	RGPGLLLQSLSSTLEDFEVTGNGDVDMSAILTHIEDGAAPRLGLS	212	-
Chr3B	403452073	403452129	AVEDASSNETLEQLGEMVK	87	+
Chr3B	403455938	403455973	RSMPRLRVFVMI	89	-
Chr3B	413820197	413820232	SSNLVNVHVPGK	81	+
Chr3B	416374069	416374122	KGPHEYLPSLDSFLSPVG	85	-
Chr3B	438018683	438018727	KMVSVVPTSSALKTA	107	-
Chr3B	438714696	438714731	KRSAADEVKDQV	81	-
Chr3B	438714732	438714761	KEIQINGQDE	77	-
Chr3B	438714732	438714767	KEIQINGQDERS	85	-
Chr3B	453778373	453778432	KCFFEVLLHFISPETSIGRT	154	-
Chr3B	456464813	456464875	SDLAAGGGAGVMQELVPRMLK	98	+
Chr3B	457772912	457772944	DAISQANPVVR	79	+
Chr3B	460085516	460085584	NVMASTAMITGYCKEGDVGSARK	161	+
Chr3B	462925620	462925688	VIDDDVAATISSKEPKIPEDLGK	105	+
Chr3B	470250085	470250120	AGAEQLVLFGAK	81	+
Chr3B	470673596	470673652	KGKPAAQVGMAAPKSEGEM	138	-
Chr3B	471432591	471432626	RRLTEGLTTHGE	84	-
Chr3B	471432594	471432662	RLTEGLTTHGEKTPQIQDGTSIG	112	-
Chr3B	478618909	478618974	AAPNGGVEGEEVTVADAVHPAK	98	+
Chr3B	478619335	478619397	ASAAATTVEDREAAPDAGVPK	87	+
Chr3B	483935799	483935840	GGTEKEGAAALAKK	89	+
Chr3B	485392606	485392671	KFSVTADTAVLDPNNLLDTGIA	159	-
Chr3B	502260436	502260528	RHMRITEPKGHELSDIRHGYNESFTQTHGYG	161	-
Chr3B	503078868	503078942	AITDSPMTDNSSAGTPEWMAPELIR	118	+
Chr3B	505561846	505561881	DQKYSFSTEELK	91	+
Chr3B	505561891	505561947	ADVEVPAEPRPGQADYWVR	90	+
Chr3B	508502145	508502201	KVLSTSAPVTDPPPSQSPL	138	-
Chr3B	510162961	510163023	GNVSRLLMCHLMKNIDMATMR	103	+
Chr3B	510233201	510233275	ADSSNDDAIAIPSASEPEVTSVDAK	106	+
Chr3B	510445488	510445550	RSMVQIEQQLNTVTNEANEKE	96	-
Chr3B	511045990	511046040	KENYKVPDFPSGSGFIA	81	-
Chr3B	511046391	511046447	KTFSQGVGASGILATPKID	89	-
Chr3B	516127623	516127667	KTSDYGRPDRASAGL	102	-
Chr3B	521811797	521811856	AGLWTDVGVPEMLQTSEMAR	97	+
Chr3B	521811914	521811970	LPLGAPALMMSPQAVEPGR	87	+
Chr3B	521987071	521987115	DAAVHGKKSTGISGR	104	+
Chr3B	543391119	543391160	KGAWIDDDSVMGER	106	-
Chr3B	543393303	543393353	RSAEVEAKLVSYIPIVV	120	-
Chr3B	545479192	545479293	HGKDRYDDGQHDDANPEEPGPGQATPTSSTETIR	161	+
Chr3B	551638173	551638217	KSPAKGFIESVVEQV	107	-
Chr3B	554307422	554307457	KHLEPNCMNGLN	96	-
Chr3B	555680090	555680131	KQVSPRALLDTWWA	81	-
Chr3B	562661869	562661919	KPNENEYSEFGSQITDV	82	+
Chr3B	570486384	570486422	RMSGYFKVKFVPS	100	-
Chr3B	586753203	586753292	AKLEGNEEETFKPAIEQDMGSAEEAYAGTK	139	+
Chr3B	589539294	589539326	SLTGFLEDLGK	78	+
Chr3B	593729436	593729486	RQMNNGNIEAFHFIPLL	86	-
Chr3B	600238941	600239075	DITSWSRLLSPRAFMQELAVVVAMALSVGVGPQVVMRFVDTGVVE	215	-
Chr3B	600239130	600239198	RQAYSGEVEYSPGAGACATVHAM	110	-
Chr3B	607673865	607673903	KIDQVSALSEVVS	86	-
Chr3B	612880780	612880845	RWDVSPPVDRASGHMFGGDGEK	110	-
Chr3B	617596445	617596498	TVAAGGVLGSPETCDLSK	124	+
Chr3B	618458047	618458082	ILAQTTGLEPER	83	+
Chr3B	626666066	626666098	YGLVGPNGMGK	84	+
Chr3B	628624485	628624541	KQMIMDDLDDFSNSRDYYR	93	+
Chr3B	630721871	630721918	FTDPSVQSDMKLWPFK	129	+
Chr3B	633813852	633813917	IPATLPCPAAPRKAAADFGTPR	97	+
Chr3B	652379553	652379591	RLVHVHVTQSPSR	96	-
Chr3B	662456233	662456292	RCEELPPPPPVDLGNDYPKE	97	-
Chr3B	670791177	670791233	KQVPDGFGKDEVSATGTAE	86	-
Chr3B	675639143	675639184	FASINVENVEDNRR	104	+
Chr3B	675639458	675639529	AVLKIGLTEPSQLSIDQNAQGLAR	112	+
Chr3B	686983070	686983132	KAAEGSIGDNMVYLEELNGQS	99	-
Chr3B	688059319	688059354	KDSFNNTVSQMD	94	-
Chr3B	694060851	694060898	DKEGLLCVQKTTWRPK	119	+
Chr3B	699309745	699309825	RSKPDIMMLHVDIFDMDTMDIDSFRDY	134	-
Chr3B	699487147	699487185	RTAIADNDIGSGL	92	-
Chr3B	703231332	703231394	RKEENWEDFMSPEVVIGHIKS	104	-
Chr3B	712791860	712791910	HGSKLKLMDITEPFALR	131	+
Chr3B	713509877	713509930	QRLAASLFGSSAAKPNRK	82	+
Chr3B	720473489	720473536	KQPSAIWQWRLPDLAK	125	+
Chr3B	725480751	725480807	WGGALLELSQMHNGPESLK	88	+
Chr3B	741964173	741964250	DGPTFEANIVAHAVGLHFVVSRTEAK	125	+
Chr3B	744630468	744630512	RLASGAAETMLQTVL	106	-
Chr3B	748449688	748449750	QDMEGEEFLESVLAALKEIAR	147	+
Chr3B	749125591	749125650	GKNLMNETVEKQLMESELQK	91	+
Chr3B	751120641	751120688	KGEDSFHKTAIALEKY	118	-
Chr3B	753428025	753428141	RLGITVFAMNHEPHASIVGYYPMRSSYGEGFLQLYSVNL	196	-
Chr3B	753488506	753488550	KYSFNLVGQPKGSGI	104	-
Chr3B	754126618	754126656	LEESNCLGVKLIK	91	+
Chr3B	754190869	754190925	RLTLRTVHDDVAATDLAAM	84	-
Chr3B	756559953	756560042	DYEMEKDRLIQLWMANGFIHEEGTMDLIQK	153	+
Chr3B	759685231	759685266	RSMEGRHEEMTS	93	-
Chr3B	761913734	761913808	KANVNDGSSFYESAVVVVMQDLVRG	184	-
Chr3B	761976892	761976945	RYVMYLMMNSGLDLTDPH	93	-
Chr3B	762829821	762829850	IQKNPMGRFK	78	+
Chr3B	766188378	766188422	RKYHPPGSFPSGLHR	111	-
Chr3B	770938586	770938648	KLEKEADSVELLTKEITIAHH	94	-
Chr3B	771216123	771216221	NPSPVASFAHDAGRAEVYYHGALAADANMPPGR	161	+
Chr3B	772792780	772792851	GSTGVAGLANSGLALPAQVASAQK	101	+
Chr3B	772793110	772793145	DVYRPLVDAFTK	81	+
Chr3B	772818415	772818447	GGSPAHYISVK	80	+
Chr3B	773028140	773028172	GGSPAHYISAR	80	+
Chr3B	775393086	775393139	RLDTDLNLQNALVDMYAK	129	+
Chr3B	788688660	788688722	RARDAEAVSIAVAVSRPPAAM	90	-
Chr3B	789431789	789431842	NLIDILYLPTLPFCLSSM	84	+
Chr3B	789543360	789543416	ELIDVEKGGAVGNENLYLR	140	+
Chr3B	797032480	797032542	HGVLPRDPEGHGPGRWGVVAK	100	+
Chr3B	799714242	799714289	RFPKDRVRGPRPMPVE	120	-
Chr3B	801903523	801903555	KGGVDMPHMVR	86	-
Chr3B	803158073	803158114	AGAIVSASGKSGGK	89	+
Chr3B	811478565	811478672	ALAMEQDPSARRNAFLMLCDCSPDHANAYLLGNAAR	175	+
Chr3B	816656300	816656353	RSDELQVGGFILRYREQI	92	-
Chr3B	818768096	818768140	LAAATNGSDKEASPR	105	+
Chr3B	820274784	820274843	RNNSYDVEKFLNPMPAQGQL	101	-
Chr3B	825168569	825168604	KFPLKPDSTLIV	90	-
Chr3B	825814681	825814731	IVSMVGLEGVGKTTLAK	123	+
Chr3B	826519226	826519273	RNVLNVYYKNDFVDPT	123	-
Chr3B	826519226	826519273	RNVLNVYYKNDFVNPT	119	-
Chr3B	830509444	830509476	EQMVYSYDTLK	88	+
Chr3B	833461838	833461879	LGICTVRSFATHNR	109	+
Chr3B	834007045	834007095	RLADDKCNILEVLGMKA	104	-
Chr3B	839474608	839474652	AFFPADNPLGWTQTR	115	+
Chr3B	841253957	841253998	REPICLPGRLSQVA	97	-
Chr3B	841573312	841573377	KMALIEWSDAEDKALVNELPES	102	-
Chr3B	847807647	847807676	RQFVTRFGTV	77	-
Chr3D	4380334	4380387	LTLSVTVLRMDTFELLWK	86	+
Chr3D	5883562	5883600	KLSGVQQAAGLFS	88	-
Chr3D	6751547	6751606	EGDSSSQRPTAAAEPDRWVR	91	+
Chr3D	8328557	8328592	KISGVTMDAVTK	81	-
Chr3D	13305115	13305168	KLAESNLKPSLTKWDATI	83	-
Chr3D	13422909	13422986	KGLVAAENALADGLKLILLWIVGELM	118	-
Chr3D	13656961	13657047	KGKLSAAENQAMTAAAVQKANEGWVQESL	135	-
Chr3D	16519793	16519846	QDSVLFANADAKSPPSLE	82	-
Chr3D	17394802	17394855	KVEAKPVTVTLVGNELGA	122	-
Chr3D	17394814	17394888	KPVTVTLVGNELGAKVEEVKADEPL	172	-
Chr3D	17395012	17395047	KVEEKKVGPLDA	80	-
Chr3D	17395024	17395074	KKVGPLDAKFVHAEPTE	120	-
Chr3D	17395027	17395086	KVGPLDAKFVHAEPTEKWDM	149	-
Chr3D	26028052	26028093	RTLTIDNLGKNDTI	95	-
Chr3D	39290008	39290046	KNVLAMAPYGEED	100	-
Chr3D	39478370	39478438	KDFAASAASPYGSVLKLMLGFLA	162	-
Chr3D	39619400	39619456	VAGGAPFAVGSGVRLLPLR	85	+
Chr3D	43911346	43911384	RNFDCSQADVASF	97	-
Chr3D	61331593	61331658	EGQTNLDDAFALHYAVEHCDSK	165	+
Chr3D	90860386	90860424	IPLADGKNYEPAR	96	+
Chr3D	107569277	107569351	KMPGSLRPLLLTNPTPGKEEEVAGL	115	-
Chr3D	115583232	115583267	RHNLGSSLLLKA	85	-
Chr3D	127525209	127525244	RTEVEQKYDSLA	89	-
Chr3D	129081884	129081922	KNEQFIELAHSLS	95	-
Chr3D	129083987	129084040	RSQEKQPTMTFSQLLGSM	84	-
Chr3D	129084420	129084455	KILFDTPDLLLI	81	-
Chr3D	136900202	136900258	RLVNPAESPVLTPTKAASK	131	+
Chr3D	145238732	145238863	WVMLDRFVHYKAYAGEAVAEEVMDGTQSAISSTCTNISIAVSLR	339	+
Chr3D	181672734	181672793	RVLGDDDTGQPKFLSDIMEL	96	-
Chr3D	181673198	181673233	KLLVNTLYQDNV	87	-
Chr3D	182762495	182762560	SKSATENIFGSAQGLTEAFKEK	102	+
Chr3D	182762501	182762554	SATENIFGSAQGLTEAFK	84	+
Chr3D	182762501	182762560	SATENIFGSAQGLTEAFKEK	93	+
Chr3D	245738526	245738555	MANMWSSMHR	80	+
Chr3D	271048693	271048761	KEVNTADKASTELFPIGIEDALA	104	-
Chr3D	279875349	279875390	AYNNAKAILTKHNK	101	+
Chr3D	316872629	316872694	MKTSGVPPSIVTCNLLIKGLCK	160	+
Chr3D	329190335	329190400	RGAESASGLSPNATNSLQFNLL	99	-
Chr3D	331721863	331721976	KKGWVYLETPPRSCTCLLDNRLMAYACFDSEQCLTMCT	191	-
Chr3D	333931511	333931579	HDSLFFQPGEVRAVDPASIPEYK	112	+
Chr3D	348054066	348054194	KFLELCEEGMGNMALGSLASTWTYINRESMSEFVEMAMTVVGC	216	-
Chr3D	371085035	371085088	GPLVSMDEMESIKKMNYR	88	+
Chr3D	386383099	386383158	LLSSTNQPSFLSKEDIMEAR	94	+
Chr3D	389654962	389655024	AKGGDEVSNGSLLNGSMGRIK	94	+
Chr3D	418642061	418642093	TLDPPVTETVK	78	+
Chr3D	451156646	451156681	KIAVPQGDRLVT	89	-
Chr3D	457425432	457425467	ILAQTIGLEPER	83	+
Chr3D	462012447	462012545	KYLEFPMSSSSADPIETNLMDADEGIRSPANEE	159	-
Chr3D	480869326	480869391	AGKFPTLVSHQESLESKVNETK	102	+
Chr3D	486770708	486770737	FNSNVAKNYR	77	+
Chr3D	496807893	496807985	VASEAQLSCPEGKIISSVNFASFGDPSGTCR	148	+
Chr3D	507515697	507515738	GRKNVVIDHLVHGK	104	+
Chr3D	545630742	545630798	GLVNEIKNNLNPHPFRDNR	141	+
Chr3D	545879893	545879934	IDKMVSMEVLSNVK	97	+
Chr3D	562531512	562531577	ALASSDSPPARSVQKYVMNECR	168	+
Chr3D	572726555	572726638	KLNDHLFQLTCNDLNISGNISKMIASGI	159	-
Chr3D	572853716	572853763	RGIEQLGSQDDSPGLA	112	-
Chr3D	572853845	572853898	KGEKALFGTSLAKVVSQN	126	-
Chr3D	572853881	572853916	KVVSQNRTTVVI	88	-
Chr3D	585586690	585586782	KSFLHLTSELLSMSIERAKALLMVMSCDAPA	146	-
Chr3D	590488153	590488209	ILHELGLAGGLSVPIEGEL	84	-
Chr3D	596113010	596113048	RANCNLASLGVQR	86	+
Chr3D	600742836	600742886	ALEETIVIYGTAFAILK	119	+
Chr3D	609342863	609342907	ATSYERMVGGSYYKR	118	+
Chr3D	613119628	613119699	RICPALSMSTATVEFTLANLLYRF	152	+
Chr3D	613185462	613185524	QAYMDKRLLEAATTGDSTSMK	153	+
Chr4A	725516	725551	KGDGDGSEVPWA	87	-
Chr4A	2032327	2032359	YGMDKCKVQVR	90	+
Chr4A	4569673	4569708	KVVGGADGPQMN	91	-
Chr4A	4570219	4570272	KAVPVDDIPTDSDIVKRL	128	-
Chr4A	10590397	10590465	RKGSSGGADVEEMDEAGFDEPAS	103	-
Chr4A	11222106	11222147	KAKSATEEDNVSPM	101	-
Chr4A	11720011	11720142	RRVREGTALDGLTTCASVISVMTVEDPQMPMADFLALAEQPRCA	215	-
Chr4A	13679577	13679615	KRANVVTKLGGDV	91	-
Chr4A	16399167	16399223	AALTRVVVSRSDADMEEIK	86	+
Chr4A	17892560	17892616	VVGRGGHGTVYKGLLADQR	135	+
Chr4A	23853752	23853823	MGVVGHDQATDATAEQGVSVSETR	111	+
Chr4A	23853752	23853838	MGVVGHDQATDATAEQGVSVSETRVPGGR	134	+
Chr4A	32629563	32629616	ETTRILAKPNKEVDQYGK	107	+
Chr4A	34240075	34240113	KEQVSAPLMLLAG	95	-
Chr4A	37290828	37290887	QQPRWVQSLPYPELLAAASR	94	+
Chr4A	40818202	40818261	LIGIHTMIIILSTKAGSGLP	88	+
Chr4A	46618642	46618740	LLSGGHASQASLTEEITVAQATESSSEVSANNR	145	+
Chr4A	58550737	58550769	DSDVPLETNPK	80	+
Chr4A	59240436	59240513	EAEGLAQRMMKTGVQLSPLAGSAMAR	120	+
Chr4A	67557114	67557146	RNSMFTEVSLG	80	-
Chr4A	69810880	69810918	SLDLGAGTLSIVR	90	+
Chr4A	71999596	71999634	ARALLGPMPFLVG	92	+
Chr4A	91973963	91974100	SHGLMLNLQLGI----------------------------SYSVGK	98	+
Chr4A	109726749	109726796	VQQLLQDFFDGKMLCK	122	+
Chr4A	110570078	110570137	KEEGKYTVVIMPKDGAGPVV	148	-
Chr4A	110570138	110570185	KFPWMKMDSQVSADSF	129	-
Chr4A	110799480	110799539	KQGWNKQEPASVPVAGNEVA	139	-
Chr4A	110800451	110800483	SSKDEHGLPVK	78	+
Chr4A	111210679	111210750	ETTQMPTTGQAHYKELEADLEEAS	175	-
Chr4A	140891424	140891477	KYGVIDQSLVGHPDMATK	129	+
Chr4A	146303496	146303534	AEDLRCIVHNLGK	95	+
Chr4A	163513675	163513746	SCSRAFMESSSPAATLSLSRVSLK	104	+
Chr4A	166584360	166584419	RLGHGGADHQQTGSGVTLKE	93	-
Chr4A	166584414	166584602	KEKIAGTMNGLAGFLGTGQQG------------------------------RDADHTQTTAMS	117	-
Chr4A	166584420	166584602	KIAGTMNGLAGFLGTGQQG------------------------------RDADHTQTTAMS	107	-
Chr4A	166584954	166585037	KEATYDKYEGMTNGTADAAQYTKDAATD	125	-
Chr4A	166584972	166585037	KYEGMTNGTADAAQYTKDAATD	99	-
Chr4A	166585080	166585175	KAGEQMSGLIGGGGSPHEAYAGGGLAGHERDA	150	-
Chr4A	166585080	166585181	KAGEQMSGLIGGGGSPHEAYAGGGLAGHERDARA	159	-
Chr4A	166585080	166585166	KAGEQMSGLIGGGGSPHEAYAGGGLAGHE	195	-
Chr4A	176637724	176637789	GWDAQVLGEAPHKFPSALEAVK	161	+
Chr4A	176638078	176638113	TSGEYLAHNGVR	90	+
Chr4A	186427532	186427591	KEKEPLPPEIVAVTQAEVVK	89	-
Chr4A	186427532	186427588	KEKEPLPPEIVAVTQAEVV	84	-
Chr4A	186427592	186427648	RLEKQPVGLGAALEPGLMM	89	-
Chr4A	186428113	186428166	RFSPEHDFLNYPEPARLT	135	-
Chr4A	186428347	186428406	KGGSGSETTYSVFPGGTGGT	85	-
Chr4A	221730824	221730907	NQLSELISGLGTQDLGPMSLGLSHSLSR	124	+
Chr4A	235782989	235783048	NVKYVVVYTCRVHFCSAGIR	99	+
Chr4A	287046250	287046297	REGTVQDVNALVAQQK	112	-
Chr4A	288377578	288377613	KMFNKGAAVVDL	85	-
Chr4A	295177216	295177266	RLHGGSGEEGAMPWVAR	82	+
Chr4A	309922316	309922378	RGYPSVMPTIGVVPATSSSGL	97	-
Chr4A	311275463	311275534	KYAVSLLNREEVSLEEGPGAGGTA	111	-
Chr4A	312118342	312118401	AVHVAAQYGQTTFLHHIILK	95	+
Chr4A	314377385	314377483	RVEMSAQSDTADATTKSEGLDLDLYASPDNRQE	154	-
Chr4A	321855712	321855774	KAGGAQSTSGSMYHIGMDGVN	151	-
Chr4A	322337781	322337855	KAFFFSTPYLVSNFYICTLSLINPM	119	-
Chr4A	329181995	329182054	NLPAEAVARVGPGDEAAAPR	86	+
Chr4A	343227515	343227547	DAKFPDIEVVR	78	+
Chr4A	445637068	445637103	EIAEAYLGSTIK	82	+
Chr4A	445788137	445788175	KAQFLHVLNVEAE	90	-
Chr4A	447253280	447253327	TLLLNCAQALSTDNRR	112	+
Chr4A	456692027	456692083	LAAGAHEEDDVDVRQCCLR	91	+
Chr4A	461967917	461968018	IGKEAGVRYTTQSNTLSSVTPTDAAVGSVLTTLK	156	+
Chr4A	463824099	463824152	KEAAPWCVYLISSSRAPR	88	+
Chr4A	467376335	467376388	GVVTDVIHDPGRGAPLAK	84	+
Chr4A	469290649	469290687	RTDNDPALALPVA	95	-
Chr4A	481232956	481233057	KILGALCHVDIGDPVTGSNLHDRVFEEQSNEANI	166	-
Chr4A	490767184	490767240	KNIESFPVSHTIFKEVELE	87	-
Chr4A	493679123	493679209	NGQQGEGPSPYQDSVGQLNDGGYAPAAGQ	125	-
Chr4A	511503298	511503369	VDANDEKNKPLAGKYEVQGFPTLK	113	+
Chr4A	511504839	511504886	SAYYGAVEEFSGKDVK	108	+
Chr4A	511505273	511505350	SEPIPEANNEPVKVVVADNIHDVVFK	116	+
Chr4A	530135098	530135130	HSKFPSYVNVK	83	+
Chr4A	530433796	530433867	KEIKTQKIDLTHLNSLNEVSDPLS	111	-
Chr4A	546496043	546496144	RSELTNARPAGGDSDMDAEGGSVANNSVAAQEAA	149	-
Chr4A	557692873	557692929	RQAANALDMDALARQIGRA	84	-
Chr4A	559345019	559345159	AGMAAEGLALFRAMFADGVAPDAVVLTTAIAACAQSGALECGEWVHR	222	+
Chr4A	563959672	563959743	RIFGDSMYLQESSLDQTDNRSAPL	115	-
Chr4A	566681310	566681375	AAISRLGAHLHRQPSPATPPLR	97	+
Chr4A	575972194	575972262	KAASGAESNDANDTQEHAKAEIA	96	-
Chr4A	577296961	577297026	RKSAAVDRGAVFPHALLEAVSA	97	-
Chr4A	584342285	584342482	LMGASGEPGDR----------------------------------------------VQFTEFIQK	99	+
Chr4A	592169278	592169328	AVETAINDMHNKELDGR	129	+
Chr4A	595112602	595112670	RRDGREHEQQQEPGAVFGEDQQD	102	-
Chr4A	595112605	595112676	RDGREHEQQQEPGAVFGEDQQDKA	108	-
Chr4A	595112614	595112676	REHEQQQEPGAVFGEDQQDKA	94	-
Chr4A	595112614	595112670	REHEQQQEPGAVFGEDQQD	84	-
Chr4A	595112698	595112760	RAPRGFALEQAPDDLKAIVNN	100	-
Chr4A	595112836	595112892	RSSAIEVVPHGPPVVFASG	88	-
Chr4A	595113400	595113462	RSDGRFPPLPWHHGQDGESAQ	104	-
Chr4A	595113412	595113462	RFPPLPWHHGQDGESAQ	86	-
Chr4A	595113894	595113962	KRRGDTNALHMISGAPAVIVDGQ	111	-
Chr4A	595113897	595113962	RRGDTNALHMISGAPAVIVDGQ	106	-
Chr4A	595113900	595113962	RGDTNALHMISGAPAVIVDGQ	101	-
Chr4A	600086489	600086614	QGPSTGEQAPSTPSAAAGDVNTGGAASTASASAAGTSTDKNR	95	+
Chr4A	605526016	605526066	SMLGILWLLCATRLVQR	84	+
Chr4A	607441081	607441134	LLYMHGHGGGDQTDAPSK	87	+
Chr4A	609397078	609397134	RVKQLILTLLEFQGNTHSI	91	-
Chr4A	613270789	613270845	KPGQDKTTGQSDMVVPTYA	91	-
Chr4A	614055849	614055911	GSALSALNGTNEEIGKNAILK	133	+
Chr4A	615338578	615338685	AKTEQAVEEFTEGPVLEPVDDDNEEKPQIAGAAAVQ	160	-
Chr4A	616065753	616065839	KLLASQAACVPERDDDAAADIDSIMVDRH	90	-
Chr4A	619035832	619035891	KIGKLLRQVGATVIGSAAAA	88	-
Chr4A	625482839	625482922	KRSVELESDEGPLQAVMGITYGRPMITA	135	-
Chr4A	636110771	636110806	ALDKLTDHVEDR	84	+
Chr4A	648423776	648423823	PTLTEALASLIAEETR	111	+
Chr4A	658089238	658089297	RYEDEERKDLLYSIIGQVES	93	-
Chr4A	664261415	664261444	MVIEHHLDPK	77	+
Chr4A	666379835	666379876	KKMAHFASLMKGVQ	101	-
Chr4A	672073984	672074019	KAGDLAQLHLTK	84	-
Chr4A	676788068	676788112	EFQVISVWGMGGLGK	117	+
Chr4A	681214236	681214274	ELAFYTQALDGTR	96	+
Chr4A	681960936	681960971	KLCTALANMKTA	82	-
Chr4A	685025049	685025177	RGLIRTGEVLLLGTICWFDTPSLTIAFGALLVVTAWIFALTGL	204	-
Chr4A	686633618	686633656	KPYDEAVSTLDLE	96	-
Chr4A	688420972	688421040	VVGYAASRNATVGRDVVSPAVTK	163	+
Chr4A	691269220	691269270	RIVGLLSSVAGAALEAM	109	-
Chr4A	694819627	694819662	KFRDFLQTVEVL	88	-
Chr4A	706651296	706651346	ELQSGQTPQDRLDIVVR	126	+
Chr4A	718032938	718032982	KGDHGDSLQEDGKLR	107	-
Chr4A	722287690	722287776	EELIKMMDVNAGDGLSKVICVVGMGGLGK	160	+
Chr4A	722308490	722308579	MVTLSYNYLPSHLKSCFLYLSIFPKDFEIK	205	+
Chr4A	737423329	737423415	RSGNGNEPFALSITNWASQDWLDDLVILY	189	-
Chr4A	737483622	737483672	VVSVVGFGGLGKTTLSK	115	+
Chr4A	739854638	739854676	RLDLPDDEGEAAR	92	-
Chr4A	744949756	744949791	GKYSLSANASIK	81	+
Chr4A	745359524	745359571	KLQSGVVKAALPSQGL	112	-
Chr4A	750002361	750002396	RFVGMFYPKAWK	96	-
Chr4A	750046125	750046157	YKCSGVFMDGK	88	+
Chr4A	753948901	753948987	ADVNLSAVAKSSSRPILSSTHQPNPVVEK	133	+
Chr4B	895860	895961	RLLCVWALASAAVFSSMHPAGQAAAADKIGDIQD	163	-
Chr4B	1685995	1686051	DVHVEVVTTPDAQPTHGAK	89	+
Chr4B	1686196	1686267	TPASLQSQETQENPYAYQDETTKK	113	+
Chr4B	1686265	1686339	KRPAEEDDGAEPNKPEGPETPTQKR	114	+
Chr4B	1686268	1686339	RPAEEDDGAEPNKPEGPETPTQKR	110	+
Chr4B	13372778	13372813	KVTDGVGAEDLA	80	-
Chr4B	14794597	14794659	RSDGRFPPLPWHHGQGGESAE	105	-
Chr4B	14794609	14794659	RFPPLPWHHGQGGESAE	86	-
Chr4B	14820477	14820527	QASEGGQGHHWPLPPFR	86	+
Chr4B	14820477	14820539	QASEGGQGHHWPLPPFRGDSR	105	+
Chr4B	14821172	14821234	NNVIGKLDSPAQELTFGRPAR	104	+
Chr4B	17788956	17789003	ASATMCYQVKCGTCGK	116	+
Chr4B	25576258	25576296	LGQQQPDGSYKVK	92	+
Chr4B	29586683	29586715	RQRAEEVYDPT	85	-
Chr4B	30923221	30923265	ANVAFIESFNAGNHK	110	+
Chr4B	34708081	34708113	RLCEEFVDLVA	81	-
Chr4B	42627860	42627928	KLVTSAPILADLMTRYGASAGGY	108	-
Chr4B	45994627	45994692	QSSRLTDALHRPPLLASPSPER	94	+
Chr4B	46849262	46849411	EGRTVVIMRPAK---------------------------QNTSSHEGQLR	140	+
Chr4B	49790092	49790133	DAFNTFFSETGSGK	92	+
Chr4B	57156686	57156736	DVYLSHSCIHDEILHQR	136	+
Chr4B	58450715	58450753	KSAASANDEELWQ	92	-
Chr4B	61892475	61892513	RDQLLSTAYSVYN	83	-
Chr4B	66038175	66038231	LDALDWIDSFAKLVLAMER	91	+
Chr4B	67917620	67917667	VNPYNAVIGLGHADGK	116	+
Chr4B	70456813	70456872	KVPGTHGALVGLSVHEAGDR	93	-
Chr4B	74410539	74410598	STLLRPSPCYLAAAPLPVKR	89	+
Chr4B	77338143	77338199	KGGHNGKAGLPPLKHSGLI	137	-
Chr4B	81654566	81654622	HLSEVVLKMDKVNEETIEY	90	-
Chr4B	84013394	84013450	SYSPELIVHPILEESYSVR	87	+
Chr4B	85617826	85617870	SAEDDLGFKLPMPTK	107	+
Chr4B	92408703	92408792	ISSFLGESELPKDQISMEHCVCSQYPIVIK	153	+
Chr4B	95542289	95542351	RSLIVDLAADTIDLGIGKEAL	95	-
Chr4B	108434562	108434690	TAKPPPLPKLMLGDGGPREEVAYPMHTGFVHDWTVFFLDSFNY	221	-
Chr4B	110334476	110334517	VDGYVAVFKPDLTK	104	+
Chr4B	110738151	110738195	KVDKGSFEEVAGYYA	107	-
Chr4B	121715548	121715637	RAAIMGINHEVYEIGSNVRELTDTSDMAKI	145	-
Chr4B	125547816	125547869	MQPDASGNAGGGANPRPK	131	+
Chr4B	131539947	131539991	RVAGCGQATAKGSTI	106	-
Chr4B	171294511	171294576	ADAKAETSGGGGSFSEKGLAEK	89	+
Chr4B	182625777	182625809	RVDGPTEPTMG	79	-
Chr4B	184367328	184367393	QAEGGPMRTGGSAGPRARPTWR	97	+
Chr4B	194514725	194514763	NVYYGVAPVAQKK	95	+
Chr4B	218258867	218258899	INLGSTVLNMK	80	+
Chr4B	226652407	226652442	MAGLLGACHTIK	90	+
Chr4B	264841441	264841479	VGAFAMALQTVNK	89	+
Chr4B	278083469	278083600	KSFLEPRQLPLMVLEKLTEKVSELAGIDEFTVGIEDPPIVDALL	204	-
Chr4B	313900717	313900749	DAAGGAGMQQK	81	+
Chr4B	347486724	347486762	KNYRANGQISQLR	97	+
Chr4B	359643431	359643496	RVTVQGLGMENEENVPGDDTAL	161	-
Chr4B	371287118	371287198	IDGAHAVHQQQNAGEQSDLPMYQAMIA	126	-
Chr4B	371295844	371295879	KLSEPSTVQVSN	87	-
Chr4B	375434870	375434935	EANQPTVPSTIGDEFEINTFMR	107	+
Chr4B	376977458	376977538	RPQVNFPIGTDSPIEEYKELNPNFYGS	133	-
Chr4B	384890907	384891011	ARADREHGALGGGAYAEHPSGGGGGILGSMQEGAK	140	+
Chr4B	384890913	384891011	ADREHGALGGGAYAEHPSGGGGGILGSMQEGAK	132	+
Chr4B	384890922	384891011	EHGALGGGAYAEHPSGGGGGILGSMQEGAK	156	+
Chr4B	384891036	384891104	TFGGAKDTAADKTYQAADATGNK	100	+
Chr4B	384891054	384891119	DTAADKTYQAADATGNKLGEYK	99	+
Chr4B	384891072	384891137	TYQAADATGNKLGEYKDYTAEK	102	+
Chr4B	384891138	384891197	AKETNDSVAHKTSETAEATR	86	+
Chr4B	384891647	384891709	GQQGTGLFGALGNMTGAIKEK	97	+
Chr4B	384891704	384891763	EKLTVGSGTQKHDAGGHGLR	93	+
Chr4B	394958134	394958196	SKVQPPSDGQLAPDSKIADLT	94	-
Chr4B	395046324	395046380	RGPGISLSGISDALEDGKG	85	-
Chr4B	417430465	417430509	RPKWTGTVEDWDQTR	112	-
Chr4B	436043471	436043542	SAEELDAELEKYHAQGTTPMQTAE	174	+
Chr4B	436911283	436911318	RFSDASVQSDMK	86	+
Chr4B	448963856	448963888	EKEEKTDTWHR	81	+
Chr4B	449516461	449516499	KFVHAVPTEKWDI	86	-
Chr4B	455778157	455778201	KSQYIAVEDQPVYGA	114	-
Chr4B	458291169	458291204	FPTNLFGHPTDK	90	+
Chr4B	462992922	462992972	RWRSLIYKSPLMLVNEQ	87	-
Chr4B	467175869	467175931	EEDQAKVVVDGSGIRELVEDR	93	+
Chr4B	471206775	471206816	KPVSVLLVGNKLEA	96	-
Chr4B	471639105	471639137	KLRFDIFTIKF	84	-
Chr4B	471639618	471639710	KSLVSDVMDDVCAINYLEGRIPLCNRQILMD	156	-
Chr4B	486939623	486939694	KRRPNLPPGAVGWPFIGETFGYLR	119	+
Chr4B	497572989	497573030	KTQSTSIPAGLDDL	96	-
Chr4B	497574866	497574907	KGNNHIGAGITPGT	104	-
Chr4B	497575232	497575309	RTNSLATTGNLQPMGVLGPDEFAEAA	123	-
Chr4B	497575532	497575564	RPLIHQTPLDG	86	-
Chr4B	532852262	532852375	IGEGILLDHGTGLVIGETAVVGNWVSLMQGVTLGGTGK	179	+
Chr4B	542536327	542536365	KDQSMVVHDGGAA	93	-
Chr4B	550154324	550154392	SVDDLVADFESGLKNAALDNYSR	104	+
Chr4B	550156279	550156317	EVTVANAPIEGMK	95	+
Chr4B	551135937	551135972	SWADVEEEEEAK	82	+
Chr4B	552721483	552721545	REVPRGGASYGAAELAEGITI	97	-
Chr4B	552721642	552721728	RGGPVRTESVSVGQEATADTAQDHGVLGM	136	-
Chr4B	552721657	552721728	RTESVSVGQEATADTAQDHGVLGM	112	-
Chr4B	552721777	552721890	KITEGFVLNEASQMTAADQPAVPKEALGGTVAPFVDGY	189	-
Chr4B	557235386	557235466	LGTFKSDLIAGITIASLAIPQGISYAK	186	+
Chr4B	567991269	567991370	FYLEVYMFLAVTRRGAAGFALQGVDPYTAISGDA	165	-
Chr4B	573523558	573523593	SSGSQLQYGAAK	81	+
Chr4B	617500474	617500506	KALYPSGPTEI	81	-
Chr4B	618212602	618212679	KFDLQSCWLGVIMVREMEQADFKGGL	133	-
Chr4B	618873421	618873474	VPSTDPDDNLDDLAAGQR	122	+
Chr4B	618873421	618873492	VPSTDPDDNLDDLAAGQRQPQLQR	112	+
Chr4B	619074925	619074957	GCVGSWQMGEG	90	-
Chr4B	632586561	632586605	LCKMTESWMVLLMDR	119	+
Chr4B	633257111	633257146	ALEDEVGPDGKK	84	+
Chr4B	642501608	642501646	GSLQFQADQVAIK	93	+
Chr4B	642502260	642502367	GDVYSFGVLLLQLITGRSPTDEKFNDGISLHEFVDR	179	+
Chr4B	643500545	643500598	KEIVQPLDLVNCKIHPFA	139	-
Chr4B	651341498	651341533	KTFVYTNPWRFH	103	-
Chr4B	653577957	653577998	WVELPPQPQAPADR	110	+
Chr4B	661280895	661280930	KADKEVWGVQTA	87	-
Chr4B	666097580	666097630	EVMKTCDMDLATRPVSR	85	+
Chr4B	672257786	672257869	KGQQEQYEGDGSSPLSLDEIAMRLESKG	129	-
Chr4D	1298725	1298781	DVHVEVVTTPDAQPTAGAK	86	+
Chr4D	1298896	1298967	TPASLQSQETQEEPYAYQGDETTK	113	+
Chr4D	1298896	1298970	TPASLQSQETQEEPYAYQGDETTKK	118	+
Chr4D	1298968	1299039	KRPQEEQDGAEPNKPEGPETPTQK	110	+
Chr4D	1298968	1299042	KRPQEEQDGAEPNKPEGPETPTQKR	115	+
Chr4D	1299193	1299234	VLKQVHPDLGASGK	97	+
Chr4D	2234672	2234758	RCIVCMSFLAILMLAFGGAIAVPLGSKSK	216	-
Chr4D	3826313	3826369	KTAVASSEEQPLNVPIDAL	88	-
Chr4D	4231282	4231341	LAWSPCGHFITTTHGFQKPR	104	+
Chr4D	4469131	4469196	IKSAFQLGAAKLEDPSAAPPQA	96	-
Chr4D	5658610	5658684	DSDLSPGQPMQAGMPSSGVGVIGRR	116	+
Chr4D	6115172	6115237	HILTVFGAQGVSTLPSQYIIKR	167	+
Chr4D	7296938	7297003	RRDGREQEQQEPGAVFGEDQQD	95	-
Chr4D	7296941	7297009	RDGREQEQQEPGAVFGEDQQDKA	101	-
Chr4D	7296941	7297003	RDGREQEQQEPGAVFGEDQQD	91	-
Chr4D	7296950	7297009	REQEQQEPGAVFGEDQQDKA	87	-
Chr4D	7297031	7297093	RAPRGFTLEQAPNDLKGIVNN	103	-
Chr4D	7297723	7297785	RSDGRFPPLPWHHGQSGESAQ	102	-
Chr4D	7297735	7297785	RFPPLPWHHGQSGESAQ	84	-
Chr4D	7298413	7298481	KRRGDTNALHMISGAPAVIVDGE	110	-
Chr4D	7298416	7298481	RRGDTNALHMISGAPAVIVDGE	105	-
Chr4D	7298419	7298481	RGDTNALHMISGAPAVIVDGE	100	-
Chr4D	7318530	7318580	SDHGFVKALRPFDEVSR	118	+
Chr4D	7318635	7318802	AFVVPGLTDADGVGYVAQ-------------------------GEGVLTVIENGEK	178	+
Chr4D	7318635	7318805	AFVVPGLTDADGVGYVAQ-------------------------GEGVLTVIENGEKR	182	+
Chr4D	8366953	8366985	LGKDIRATMFK	82	+
Chr4D	11971911	11971967	KIQVLTVAAGMVGSITPHK	142	+
Chr4D	11980560	11980610	FNSQLSWDPQISQAAGR	82	+
Chr4D	12418093	12418125	TLNQEQKEVMR	87	+
Chr4D	16216536	16216613	SAGQNQVMPLPGLGDEDLGNSIVEAK	191	+
Chr4D	16287939	16287980	KAPEVVFKMVKGSL	104	-
Chr4D	19814258	19814293	KGATGITVVVPN	83	-
Chr4D	22329959	22330018	KYAVSLLNREEVTLEGVDAT	91	-
Chr4D	28049601	28049669	KDGNESNANSTVTGGATAEGNAK	98	+
Chr4D	33383096	33383149	RHHSMAYTPKTPDVVWLA	90	-
Chr4D	36880602	36880661	SGLLSDFTRMLREHGLSLLR	93	+
Chr4D	37858005	37858061	KTPVGALLGPPAPKVGLIH	129	-
Chr4D	37862749	37862790	YRTGEEDLLISCDK	104	+
Chr4D	52972652	52972690	VLKLPYQQGEDKR	97	+
Chr4D	60014344	60014388	ELMGITDMLCKKLQK	110	+
Chr4D	71451322	71451390	KTIQGEALGLLEEMVGLLKEALK	100	-
Chr4D	82691180	82691218	AGAIEEAVGLIKK	89	+
Chr4D	88515991	88516038	KELQMQIEKKGADSDY	119	-
Chr4D	94097023	94097202	KGTPEYTENS---------------------------------------ELHLREVNPFC	90	-
Chr4D	96930283	96930339	ATISHPHLRHYPVRISRPR	88	+
Chr4D	101761989	101762027	KPKVVNMAGGRSE	91	-
Chr4D	120323395	120323496	RAYVDALTAGWGGNSFSYQVISSGFLVFVPRGTM	163	-
Chr4D	122482442	122482534	RFNFQDNVALAEDPEMDLDEVCITQWQAMIA	156	-
Chr4D	132537726	132537758	GLSIPVHVDVK	79	+
Chr4D	134946330	134946365	KEMDANEPLVYK	88	-
Chr4D	134946330	134946362	KEMDANEPLVY	80	-
Chr4D	192969119	192969214	AAEHHDIIMGVVEHADVKEDNSSNVAECVDVK	149	+
Chr4D	220685854	220685958	KRLMEYSVYLGNTVLPLPVCNLCRMLPQPQSTYSF	172	-
Chr4D	280313143	280313202	IGGDGGHAPLVDPGWLWLSR	97	+
Chr4D	281432431	281432502	RQISASIASGHMSTVVPPPPVRPQ	114	-
Chr4D	294667650	294667679	AMFKRADAVR	77	+
Chr4D	299185911	299185970	ILPVKPLGPFVSYTTESGGK	96	+
Chr4D	299186669	299186746	MMLGPELAAGLGVPEKELKDVMEAQK	122	+
Chr4D	299457513	299457566	RHLHALSRAMGLVIDFRE	89	-
Chr4D	301577026	301577064	RKVVVITGDELLA	92	-
Chr4D	302005523	302005588	EANQPTVPSTIGDELEINTFMR	107	+
Chr4D	302222973	302223107	FSDARPQLHSYLPFGAGARTCLGQGFATAELKILISLIISNFALK	218	+
Chr4D	302954349	302954399	RPQVNFPIGTDSPIEEY	85	-
Chr4D	305312136	305312168	DEHQHWFKDMR	91	+
Chr4D	305312813	305312845	DEYQHWFKDMR	92	+
Chr4D	309059409	309059513	ARADREHGALGGGAYAEHPSGGVGGILGSMQEGAK	164	+
Chr4D	309059415	309059513	ADREHGALGGGAYAEHPSGGVGGILGSMQEGAK	156	+
Chr4D	309059424	309059513	EHGALGGGAYAEHPSGGVGGILGSMQEGAK	210	+
Chr4D	309059538	309059606	TFGGAKDTAADKSYQAADATGNK	101	+
Chr4D	309059556	309059621	DTAADKSYQAADATGNKLGEFK	101	+
Chr4D	309059574	309059639	SYQAADATGNKLGEFKDYTAEK	105	+
Chr4D	309059640	309059699	AKESNDSVAHKTSETAEATR	86	+
Chr4D	309059799	309059837	NKLGEYKDALAGK	87	+
Chr4D	309060173	309060232	EKLTVGSGTQQHDAGWHGLR	98	+
Chr4D	314597287	314597319	KADPHDCPFDA	81	-
Chr4D	322444637	322444669	KVPRPVDFGSV	79	-
Chr4D	324359591	324359671	KVVMADGSVRALSEPVSVAELMMDHPR	127	+
Chr4D	354092880	354092951	GGGTGTVGLDPKGDEAGAGFVPGG	102	-
Chr4D	354092952	354092987	KGSADEVKEELM	83	-
Chr4D	360774171	360774206	VMADMEGGSGAG	85	-
Chr4D	365219642	365219710	ASMENGVLTVTVPKEEAQKPEVK	152	+
Chr4D	365399885	365399929	REGSIQLVNGDEVEV	105	-
Chr4D	365855692	365855751	KLGPVDAKFVHAEPTEKWDI	152	-
Chr4D	367990825	367990926	RLLLPAAMEPAQGMRSSQQGAGACGVGWSPAGGG	157	-
Chr4D	388716695	388716727	VLKEYTTFSVK	82	+
Chr4D	400613399	400613449	ALEKALGHKPCAINLSR	122	+
Chr4D	401023845	401023877	KATALIPSTVE	78	-
Chr4D	418424439	418424498	RLDIGEDLATSGMMVNSDIQ	95	-
Chr4D	418472124	418472159	RFAILAPPLTGF	86	-
Chr4D	420005666	420005710	ATLSRGKLSAIEGMK	107	+
Chr4D	420008815	420008880	KLYDAMGSGESEDKGSEPRGGH	98	-
Chr4D	420009817	420009855	KDVKGLNHDQLAA	93	-
Chr4D	422117547	422117582	YFTDAAPIGNGR	89	+
Chr4D	427958917	427958973	RISALIGIMASVSHGVLAC	88	-
Chr4D	433631650	433631706	KVDPKGSYFNFTESKSKDD	87	-
Chr4D	433631806	433631856	KEKKEQDPNYMIILQPS	83	-
Chr4D	434637148	434637213	KVADDVSLFIKDDGILETFKAS	98	-
Chr4D	434812830	434812865	RQRQRVGNEILT	80	-
Chr4D	444270041	444270127	RGGPIRTESVSVGQETTADTAQDHGVVGM	137	-
Chr4D	444270056	444270127	RTESVSVGQETTADTAQDHGVVGM	112	-
Chr4D	446358246	446358347	KQESNEVEAQMESLQSELDSVRVLSQKHQLLATD	152	-
Chr4D	453545852	453545911	KEYGQNAKDKAAEATEWATD	89	-
Chr4D	453546935	453546988	RAAEEEDAHHKLGLGESI	83	-
Chr4D	453546965	453547021	KLGLGESIKDLGLGESIKD	87	-
Chr4D	453547016	453547087	KDKAWGTWSEEEKGPATEAGGPTT	111	-
Chr4D	455687071	455687199	MPSGLTIMPTPPPAPLPEAQSLVLPGLGAAIAPAMELMAVPKK	146	+
Chr4D	459244262	459244297	QLDTATEIAASK	85	+
Chr4D	461190301	461190336	QFQAAYTTAKFK	89	+
Chr4D	464486000	464486041	RWPEAKDEPRGGGS	104	-
Chr4D	468750171	468750233	TGAGEAVKSPMAGLRAGAIVK	94	+
Chr4D	472352200	472352244	KGLEEKDPNLDVGII	106	-
Chr4D	474686618	474686710	DVYEVGYQPQRCEHLSDDSSHGGRPHEDHDK	155	+
Chr4D	479552276	479552314	KPFRCSGGAHAMN	96	-
Chr4D	479847234	479847287	RTLGSGSLPIDAPVPVAY	84	-
Chr4D	482904002	482904043	AAEVAGQVNSWVEK	99	+
Chr4D	484778713	484778766	KGAKNILMYTNVGSGEMH	107	-
Chr4D	486719705	486719734	IQFLCIGASR	78	+
Chr4D	487022188	487022229	KALIEDYVGLMQQL	101	-
Chr4D	488731848	488731898	KTIAEYTGKFMDPLVSA	83	-
Chr4D	494168836	494168913	SAGIPASFMALFLAEPDGTPKKLLPR	190	+
Chr4D	498965454	498965489	TDFSSSPSLTRK	80	+
Chr4D	500627415	500627456	TVIVDADAGNGKRK	99	+
Chr4D	503794501	503794575	RGLIDLPDSCQAKFALLAALDSDNN	116	-
Chr4D	504083968	504084066	RFDLIPTVLDEMSYLGVGCNVVIHNGIIDGYGK	165	+
Chr4D	505472706	505472756	RKVCSRVCEVTGSDHWF	88	-
Chr4D	505924292	505924345	SLPTRSRLTNAEDIAVAK	82	+
Chr4D	509197663	509197731	KAMTALLSDSVDKVAGSYRDLTS	159	-
Chr4D	509213933	509213968	RSELGGYITDMI	96	-
Chr4D	510834475	510834531	TNEESKPAAAQDEKFLPTV	87	+
Chr4D	515097265	515097318	KLAVMAEEPQPATYAPVG	83	-
Chr4D	515320720	515320764	KFNVYNQGEVLQNSL	111	-
Chr4D	515323065	515323118	RTGHQDTYFIDPDSVGVN	89	-
Chr5A	36832064	36832126	SIGRIDQIIGPVLDVTFPPGR	100	+
Chr5A	37531809	37531892	SLDGYYECENDMLVNGTVDRNMLLSLLR	138	+
Chr5A	37532277	37532312	SGTGGQFRGPFR	92	+
Chr5A	39981308	39981340	QTVLFSATQTK	80	+
Chr5A	40575931	40576026	NSWWRESSSTMYFDPSSGVQVMLANELYVAAK	159	+
Chr5A	46823987	46824034	KKSNMGQALVTGISAV	113	-
Chr5A	48538816	48538893	LYDQYMTHPAFEAALPDRQPDAPSSA	121	+
Chr5A	61505611	61505667	RLAYFVDPKANMAEAAAIA	87	-
Chr5A	61591865	61591903	REPVGPPGDLIKI	92	-
Chr5A	75657538	75657591	SLETPIVSNYHEGLGYAH	88	-
Chr5A	75657883	75657915	RLEQHNYQTTG	86	-
Chr5A	81090814	81090873	KLQASIPVVPAGEAITGQIF	87	-
Chr5A	85885275	85885538	KGASIADLCVNSILQSNV------------------------------------------KCVTDFGVTTEVFQNKLDGNLSVPVGVV	161	-
Chr5A	120606416	120606448	AADQTSNVDVK	78	+
Chr5A	135378435	135378500	AEPLDDSEEAKNTAALVNELSK	96	+
Chr5A	144080740	144080799	EASKANHEHGISATTTIGRR	86	+
Chr5A	146962300	146962401	KNGDDTRNLMDFNEEHSTLVFTLVEMYGARAVEA	159	-
Chr5A	152429903	152429932	REPHAFGKDD	78	-
Chr5A	175758056	175758109	DAIDTKNQADSVVYQTEK	83	+
Chr5A	200576560	200576619	KLLSTTTKAECCEEYLHSNS	93	-
Chr5A	226098369	226098410	LPAAGPSSPAEHLR	91	+
Chr5A	261156133	261156198	KQVEATVEKPPKEAHLNAVLGN	101	-
Chr5A	294798847	294798900	MEEEDQQPTQPAGARQVK	84	+
Chr5A	299588905	299589033	KKSIDYDQLIDIIGFFLIVDQFEGTPEGILLSESEPNRVINEV	205	-
Chr5A	303868610	303868687	KGIVIEVPHQEQWTDEFKHMSSQVWA	131	-
Chr5A	310230409	310230480	VMINIKPYTVMLLKLLYTAVLEER	118	+
Chr5A	329428662	329428757	KKNVDPNLGGISVLEGYAAPEQTGGFAMPVSG	237	-
Chr5A	330310389	330310460	LQELNNAVLVSALTGDLTKEHLSK	106	+
Chr5A	330313578	330313637	TPTEVNAFLSNPTTYISAAR	93	+
Chr5A	330314726	330314761	ALAGGHKVEDYR	88	+
Chr5A	331453418	331453492	KVAASVQEPSKSEPLATSVVQDIFQ	115	-
Chr5A	335747793	335747861	RGNLMTSANETSSLRTQLMTGST	105	-
Chr5A	339324044	339324133	KKALSVPTPLNEESQALFDEDESASDFISG	143	-
Chr5A	342374824	342374913	KKCLGCIMINHTTSDLAVNNQLMESRLSQA	148	-
Chr5A	345637428	345637487	DEAAHAAIEKLNGMLMNDKK	93	+
Chr5A	356852815	356852847	KLFVPLGDSFG	79	-
Chr5A	375605309	375605347	GTLNDHTLAYQSR	80	+
Chr5A	388755955	388756014	VVDGEIALLQEDLNAATARK	89	+
Chr5A	388817578	388817631	RHSSLDVQFAELCADPQQ	88	-
Chr5A	389369435	389369497	KPLDPSLADENNSISTDLALA	90	-
Chr5A	395615320	395615370	DAFAGGDGSSKIVLTSR	120	+
Chr5A	395616541	395616603	TLGTTDIRSGQSASLCSAISK	95	+
Chr5A	395618845	395618901	AAVPIPTYFTGDYGPTAPR	89	+
Chr5A	403110490	403110525	VFIIEGVRFLPK	93	+
Chr5A	403496741	403496830	KLVIFVYKAFPILAITYMVLSLAGLIEVES	138	-
Chr5A	408998473	408998508	ESTKPLPDGVPR	86	+
Chr5A	422228427	422228468	AYFEEFTELDNKVK	101	+
Chr5A	448411060	448411095	RVEEPTLEDPDT	87	-
Chr5A	457628735	457628788	RIAQSSCSSIMKGDKGGG	82	-
Chr5A	472352511	472352549	AGFLNYALVFIFK	95	+
Chr5A	477919010	477919060	RNMDPILNGPNEPADDT	81	-
Chr5A	484169579	484169617	KIQQKALAADQWA	97	-
Chr5A	484170371	484170418	KLPDKTLLILDNEICG	114	-
Chr5A	494024482	494024514	KISQTLEKWND	84	-
Chr5A	502977499	502977597	AALDSLIGFDGNFGASHAVDGPAGSQGLKPDPR	153	+
Chr5A	503389421	503389537	RSAAAAAPADEPNGHCLLFSGANTLGYEMQQPLHSFGAM	155	-
Chr5A	520643233	520643286	TPGGKGDAIMMEAENLAR	86	+
Chr5A	545044250	545044285	AELQHEQVVAVK	89	+
Chr5A	552735950	552736000	SDVVIFATGYKGDQKLK	125	+
Chr5A	571950552	571950599	KVLAGLDTPNAPEIAV	110	-
Chr5A	582991601	582991663	KATAGWPLPSKQQSDISGMID	102	-
Chr5A	586375078	586375116	APAAPSVSSGLTR	86	+
Chr5A	600688298	600688351	QNGKVESALPNGGQNGAR	126	+
Chr5A	603450432	603450491	VASNQGEELGQIAASNATRR	89	+
Chr5A	608748209	608748244	RFMEWMENGKGN	95	-
Chr5A	616929715	616929798	KNEGTVEPKQSEQANGSDNETNDVTPLL	128	-
Chr5A	622847108	622847146	KMQGTETTLNEIT	100	-
Chr5A	632857177	632857212	ALGDQSTTDGPR	84	+
Chr5A	634439070	634439168	QELLQYIMLGLDGCCGVTREGEGGLDLGLSCSK	154	+
Chr5A	634540305	634540337	RPTQSYNALLT	79	-
Chr5A	642967762	642967797	RKVAVARNGIIG	82	-
Chr5A	646727821	646727892	RVRNEVPVPTDRSSLQSADTSGPN	111	-
Chr5A	653535721	653535801	ELDGTQIDVQATDPSELTLDILKDHAT	121	+
Chr5A	653676221	653676283	RRVVELAIVKVLFSAVHGTSE	98	-
Chr5A	668387797	668387841	RCFGIIEAETASAGD	107	-
Chr5A	678404920	678404991	RIDIAKDTSGQPVSITADDPLEEQ	114	-
Chr5A	682529317	682529355	ANVLQMGIAVGKR	92	+
Chr5A	694341565	694341633	RSPVNLLLVLDIPVNLKIGLVNA	102	-
Chr5A	695443048	695443128	TMQSGEGCSNSSKAFHIGGESSIGSSK	123	+
Chr5A	701773568	701773651	KYAAWFFLVTTVALYAGLVVGTAFIEAL	128	-
Chr5A	704759879	704759953	LKEMLQKVLASGNDQMGVIAELSDK	120	+
Chr5A	705334345	705334398	KASQIKVLPFHAALEQAK	82	+
Chr5A	709872884	709872925	KMNSPIAIEADFME	101	-
Chr5A	710069693	710069746	RTGHQDTYFIDPDSAGVN	89	-
Chr5B	4731859	4731900	AIWTSIQGDLSGFK	104	+
Chr5B	9555405	9555458	SGGGYGGDTHRVSASIAK	130	+
Chr5B	13225071	13225142	RSQAENVTINRGDLEKGNMEEIAQ	120	-
Chr5B	18073558	18073662	RVKEEEALGPRMNTEASQQAAAAVGGPILGGLGTA	161	-
Chr5B	18074022	18074075	RRGDQKQQQDDHTALVED	82	-
Chr5B	20889422	20889484	RAPDISLDGHSRLGVVIHPYC	137	-
Chr5B	27076910	27077005	KFIELSTALSDKICNDIQVERLNTLHEIGVIT	153	-
Chr5B	28006167	28006256	GEQEASSTDSVPSVAKHVVAGFVGYPNVGK	209	+
Chr5B	36806286	36806351	SPMSERNLNTTMERPPLSAAPK	102	+
Chr5B	37608518	37608565	HPDVVTYTVVVNALGK	118	+
Chr5B	38431544	38431579	AIEESNIRDNDR	89	+
Chr5B	44240915	44241028	TRMTSFIISIVFVYCSAKSLAAAFVFGLYVVLEPAAPK	180	+
Chr5B	63978711	63978743	KKELIQAVGKF	81	-
Chr5B	64295793	64295846	FRYEELAAATNDFSGRNK	132	+
Chr5B	64402344	64402400	RQLTEKVRQAIEYHENGVI	142	-
Chr5B	64579014	64579091	LHDQYMTHPAFEAALPDRQPDAPSSG	123	+
Chr5B	65291090	65291122	RVPPWGVVQAK	80	-
Chr5B	87586998	87587051	KGPKASDANSAVSVGAIA	123	-
Chr5B	89294086	89294148	RWHGDSFNAKGAEVVDWRLLA	101	-
Chr5B	98807428	98807517	LSCLESLLVRSEGNPGLSGCLDALLSPPKK	134	+
Chr5B	124167833	124167868	AGLVQNVIQQLK	84	+
Chr5B	133900679	133900756	RFRPHALTYAVAMLVVMIVGTVGEVG	123	-
Chr5B	134883641	134883676	DAFAVADAISQK	84	+
Chr5B	134883944	134883982	TATAVLPAELEQK	87	+
Chr5B	134883983	134884015	NGEVDGEYIKR	83	+
Chr5B	197727511	197727552	RAIQLQTKAMIETR	91	-
Chr5B	210800939	210800992	RKPPKDATGPDLSPAVQV	82	-
Chr5B	211931482	211931517	KKGSDSDYKLAY	81	-
Chr5B	216665911	216665946	RQNSPEEQMSLL	90	-
Chr5B	217309711	217309749	LVVGSIKCPPITR	92	+
Chr5B	235824324	235824362	QVLATGDVHGALR	92	+
Chr5B	254690602	254690658	KLNATSVDEKTENSSFLGL	84	-
Chr5B	281183657	281183749	KNVDANLGGISVLEGYAAPEQTGGFAMPVSG	228	-
Chr5B	284077169	284077207	AVNVSVDIKRGGK	94	+
Chr5B	285360167	285360229	RYDSFTLAEQYLAPSGPGVLE	101	-
Chr5B	317991845	317991901	EHATAASYHPTPGSAVDAR	86	+
Chr5B	334414466	334414528	YLSHGASSPPGADTVDHAGAK	95	+
Chr5B	334446009	334446089	LFLGVFLLDGAAVDESGGGFIAMSNFR	126	+
Chr5B	335486583	335486633	RLKQDGNYGTAFIVVDS	126	-
Chr5B	337960717	337960764	EKGVPFHTDAAQALGK	116	+
Chr5B	337960765	337960821	IPIDVNQMGIGLMSLSAHK	141	+
Chr5B	357357623	357357658	MADEAGAGGEAK	81	+
Chr5B	371567238	371567276	VMTASGIVPGLDR	95	+
Chr5B	371567358	371567390	TIIVANQLPIR	82	+
Chr5B	371568357	371568389	EVQDESYAMVK	81	+
Chr5B	371568675	371568719	VNPWNIESVAEAMDK	116	+
Chr5B	403430761	403430865	AHPGAGAAEEDSFSSLPEALRLHILGLLPFKSAVR	159	+
Chr5B	431766333	431766395	FDLVRFPAVQKELPPRGGNAV	101	-
Chr5B	432528252	432528371	VSICMEILTRPALLFLDEPTSGLDSAASFHVVSRIARLAR	191	+
Chr5B	433339789	433339824	KSVGLGISKDVK	84	-
Chr5B	439136599	439136727	SFPSEAVLFDEAWSPSTRDVPVIEPDDFLCASCNGLVCLYSDK	214	+
Chr5B	442179073	442179108	AGAGADQAEVLR	80	+
Chr5B	451674841	451674888	RGITAPRFAGGCSPPM	119	-
Chr5B	468830441	468830521	AVLADEGGTVADVTPGVGAALTSILQK	119	+
Chr5B	469431485	469431607	RALLVQMSVRSDAAMGDKFLGGDEVTTDWLPCGHALDFLSA	201	-
Chr5B	476711743	476711871	KELVKTFAETNCPLELPGADAYGFAEEAEELLARFLPHNLCET	158	-
Chr5B	482612812	482612877	LTNAADGATAQDKAPDAEVNVK	94	+
Chr5B	491078206	491078262	YVTGFPSEEDMELVPATAR	94	+
Chr5B	504452030	504452080	RANGGLSSHLIRTLKSD	119	-
Chr5B	505120421	505120456	CILFFEGQRSGR	93	+
Chr5B	505235236	505235307	VTEGKPTIEEDDLSRMEYLKAVLK	173	+
Chr5B	506492036	506492095	REVTPRLGDRPPGFRVPLFE	94	-
Chr5B	511326810	511326914	VGGPSNPLLTDGGLSTVIAKPNGAHGDFLSSSLGR	163	+
Chr5B	513448019	513448060	KGLEPVTMDIALSD	100	-
Chr5B	518342472	518342516	QGVLGQVMDPVLQGK	110	+
Chr5B	522295227	522295259	LDGPAAYDVLK	80	+
Chr5B	526313612	526313659	NDTVNLTVIRFVGPGK	115	+
Chr5B	528578667	528578705	AALACRTFLDAVR	79	+
Chr5B	529722902	529722937	MASELGLAPPAK	80	+
Chr5B	530202518	530202571	RLLCMVYEMVVANFPLMI	93	-
Chr5B	530479212	530479247	KGIGVSGVVSAV	83	-
Chr5B	530479662	530479697	RVEKALCKGTMA	89	-
Chr5B	543860276	543860317	RGGQSVTNHIADTF	104	-
Chr5B	546390787	546390819	KPIEMLSPKGG	81	-
Chr5B	548521710	548521766	APVEDSSPYTQLVYVPDGV	88	-
Chr5B	549659826	549659888	ATHNFDNDLVIGGGGHGTVYK	155	+
Chr5B	551376429	551376479	ALRRVDGSLCEDPEGIR	123	+
Chr5B	553688062	553688106	SDPAMQNANAIDGSK	111	+
Chr5B	553690674	553690706	GPGQWLSTNEK	82	+
Chr5B	554950785	554950844	TENGLAVESTVSPPATSEEK	88	+
Chr5B	561982453	561982515	TLMEGSKIKLLESAYTEMSNR	152	+
Chr5B	563703311	563703349	RKIMMPNVGALME	102	-
Chr5B	563703871	563703924	KSGGLVDRTDGLDNYVDY	133	-
Chr5B	563703892	563703933	RTDGLDNYVDYRYV	104	-
Chr5B	572764629	572764664	KAMVSAMYDELS	88	-
Chr5B	573286141	573286203	RAATTVAEAVGGPTTTLDLKN	91	-
Chr5B	574680153	574680200	KPPTHGARMLLTQLLS	115	-
Chr5B	578164037	578164081	HDITASPGVASTMNK	109	+
Chr5B	581150466	581150525	RQVNELKAELKAIDSGQMHL	97	-
Chr5B	591925819	591925872	QNGKVEGALPNGGQNGAR	122	+
Chr5B	591933297	591933374	KGYMNLVSNAVPVCGGLGLKVAFSHV	183	-
Chr5B	592066131	592066193	KWATWLVRGIVTLPSGAPRRY	104	-
Chr5B	594958733	594958789	VTSNQGEELGQIATSNATR	85	+
Chr5B	598773794	598773880	KVTMVQKLNDNHISAGLNGFIDCVTYNNT	142	-
Chr5B	605958062	605958115	GLPYEYVEEDLMAGKSDR	88	+
Chr5B	609306687	609306734	RDIVSLEPIGKIDIYK	118	-
Chr5B	609306849	609306920	RPHYWGDESAIAAPVNNTQQDVSA	183	-
Chr5B	618254926	618255000	AVAPSPEGLPQPGDSGHGADGLAAR	111	+
Chr5B	619079188	619079223	KAKEADAYAGLQ	85	-
Chr5B	629541682	629541741	RVQLDEFSSNHSLMWLFSAV	98	-
Chr5B	636582922	636582978	KEELLRGVDATMDSPPMDI	92	-
Chr5B	659438413	659438451	QQMADAVTALYGR	98	+
Chr5B	659442060	659442089	ADNLYWEGFK	82	+
Chr5B	659459499	659459546	DLLGDTDKLTNVALGR	111	+
Chr5B	663797520	663797561	DGAGGGPDWNGLLK	102	+
Chr5B	670243524	670243562	KKVHEDPGSAFTQ	95	-
Chr5B	670243527	670243562	KVHEDPGSAFTQ	88	-
Chr5B	675315916	675315954	QNAMGVGHKLNPK	98	+
Chr5B	677127311	677127415	VVPAGDADADGEELVPALASLEPVYGAGPALDEAR	151	+
Chr5B	677717981	677718013	MFHGTTAGGRK	82	+
Chr5B	685822695	685822793	VAEELIFGETGVTTGASSDLSKATQLAKDMVTK	153	+
Chr5B	686079489	686079545	EGGHALVTIHTDGARPIHK	110	+
Chr5B	695157654	695157734	MFEIIIFTASQSIYAEQLLNVLDPKRR	132	+
Chr5B	695191937	695191990	HCYHYTIPGLNIDFAAHK	143	+
Chr5B	696367587	696367682	ELQNTPAVHGLYNRSVISLTGNAQLSPSNLRK	151	+
Chr5B	702162220	702162312	GLFDAMPASDFFSWTVMLQGYVRSGMLMEAR	155	+
Chr5B	702553348	702553407	KQHLE--GLDVKTDRIDEWA	114	-
Chr5B	702634760	702634855	KVGVLHAEEAFLACLRPDVAAHETKTCSTESL	231	-
Chr5B	702790040	702790093	RPGDVGVLHTEEAFLAQL	131	-
Chr5B	705191012	705191050	SASLPIPRVAGQI	89	-
Chr5B	706536378	706536413	KLGWTDAAENIS	87	-
Chr5B	706803700	706803741	NCRSLADLTKGIVK	101	+
Chr5B	707842925	707842963	KTNGPEPVFSNVD	91	-
Chr5B	709870273	709870371	KLPALFSTVALDPLLCLVYRRAVVAIDPQQGFV	161	-
Chr5B	713254522	713254578	SDDSGAQFLIPQSQSGVAR	88	+
Chr5B	713255353	713255388	GLNPTYNFDAEK	86	+
Chr5B	713717357	713717422	RDSPVLQELLAADLRDADVQDA	95	-
Chr5D	935449	935511	KMPPRANYVSIWETAPSGLRV	116	-
Chr5D	12043438	12043506	RFEGFEPPVEGSLGNYFLQLSVL	113	-
Chr5D	22752614	22752649	KGGSSHCLWVSG	92	-
Chr5D	27371521	27371565	QVICPPKIIAPAALR	113	+
Chr5D	28772224	28772262	SSSSTKGDLTLLV	87	-
Chr5D	41836647	41836685	CGNLDDGTVVFRR	99	+
Chr5D	42329270	42329326	EAGSSKPIMTMDDIIGELK	140	+
Chr5D	46567868	46567900	MSSTHEKGKSK	80	+
Chr5D	49084670	49084732	DEVASMDRRPLLDLGHPLLNR	97	+
Chr5D	51155715	51155747	QPFTGYGQVVK	86	+
Chr5D	54889682	54889717	QGVDIVVGTPGR	80	+
Chr5D	74565468	74565521	ETMRLHPVGPLLVPHMAR	88	+
Chr5D	78262520	78262618	RGSESHGLLGEVVSRGVVMDLVMYTSLMDWLGK	159	+
Chr5D	103273983	103274105	KPGPGGSAAPTDDDMGGEMDAGAGQYMKAIIPNCLAELEKM	125	-
Chr5D	108174425	108174547	KVSQQQHILPTQIQHYADQMNNYLQSLSANQRMSQRATAVL	192	-
Chr5D	119623803	119623883	TVDVSSGSTGVAASDTMAPAALAGDLK	117	+
Chr5D	122168079	122168144	AEPLDDSEEAKNTAAVVNELSK	96	+
Chr5D	122169408	122169464	SGEDLTDDSEPAEHKPEER	85	+
Chr5D	126957760	126957900	RAAGVGVANDSLAEVLRDVVTPAANLIRECNHPSDLALMALAEGAEV	216	-
Chr5D	155184236	155184277	ALGSATYSPANPAR	98	+
Chr5D	155190799	155190861	DVEAVSQASSGSGATLGESLR	91	+
Chr5D	163037069	163037104	VQPVATADSRPR	82	+
Chr5D	212865958	212866032	KGKGSHSDTTDENLGHEEDDSMSDK	110	-
Chr5D	221250743	221250781	KLSAEKNLLPSAT	89	-
Chr5D	235061519	235061548	KYSIDFDDFS	80	-
Chr5D	235372036	235372107	RERRQLQMGGDAAAWGHEGGPACG	114	-
Chr5D	235949773	235949814	APFVGNPGDYADAR	102	+
Chr5D	241051463	241051534	LRHVSLNFLQTGDNGKDDSSGSNR	110	+
Chr5D	244123374	244123454	LGGHKESSINEFVDPELGGRFSYVQAR	133	+
Chr5D	245208742	245208786	RSVGAFCHVLVSGAK	104	-
Chr5D	247203414	247203452	KGLGFGDVMADVA	95	-
Chr5D	256006848	256006886	RNIDSPNIPAALM	96	-
Chr5D	259489280	259489345	KTVTPESGAAVAPASNEPLPAD	95	-
Chr5D	261030638	261030676	SLAQSLGAEDGGR	86	+
Chr5D	265951616	265951657	TGGASLADISVMIK	97	+
Chr5D	272114700	272114762	KLTSLNSPKTMSIVNGNEDIE	100	-
Chr5D	283542476	283542535	KLLPVAGSSDESTDLKSFSE	87	-
Chr5D	293439682	293439744	YLSHGTSSPPGADTVDHAGAK	97	+
Chr5D	293439757	293439789	AHEVKNWAQHR	88	+
Chr5D	293439757	293439804	AHEVKNWAQHRLDQAR	124	+
Chr5D	294979578	294979646	IVIDACVGDDGEAVTSFKLLGVR	170	+
Chr5D	307518130	307518168	KLAPFHEDGKVAS	93	-
Chr5D	329889908	329889955	LGADAFLVSQDSEQMK	115	+
Chr5D	330454740	330454829	ILLGGSAIESEGNFVQPTIVEISPAAPVVR	137	+
Chr5D	337976875	337976919	KPKNSPPASPGETQA	104	-
Chr5D	338236947	338237003	RTAAMVHDRVTEPPGVFTQ	143	-
Chr5D	349643726	349643842	AGLLNAPEWYDAGKETYFASSSTLFVIEFILFHYVEIRR	192	+
Chr5D	349643768	349643839	ETYFASSSTLFVIEFILFHYVEIR	115	+
Chr5D	349643768	349643842	ETYFASSSTLFVIEFILFHYVEIRR	121	+
Chr5D	353305770	353305802	VSTTQLSDKVR	78	+
Chr5D	353977571	353977606	RLSEEFDGALNK	88	-
Chr5D	353990287	353990328	RRNAELFPDNANGL	106	-
Chr5D	356746702	356746803	ANRIIVSQFMAGSPDYMHPLNLSTILAMDAAAMP	165	+
Chr5D	359599152	359599199	NAEDALQGLNGSTIGK	114	+
Chr5D	360863243	360863302	TPGAEDLYAAADVLLASQRR	93	+
Chr5D	360864335	360864379	VAAENGTPITIGAAR	99	+
Chr5D	363493961	363493990	MGFTDDFLQR	79	+
Chr5D	366272831	366272899	KMTTVENIDALVASYKSSAHMDK	109	+
Chr5D	373368002	373368082	RNPPPLPHNHSSKYVIETIQGDQSREV	135	-
Chr5D	374360910	374361011	DVEEMKSEGADDELPPMDTDNEPAEDDEDISLGL	150	-
Chr5D	376827143	376827253	AGDVQWMTAGRGIVHSEMPAGPGTSKGLQLWVNLASK	179	+
Chr5D	379037822	379037854	IAPGKDDVIGR	78	+
Chr5D	379037900	379037932	LLNSQWYNLEK	83	+
Chr5D	388773423	388773491	EASRQQQQDYAQFASTEVHDLYR	112	+
Chr5D	388890990	388891034	RVEDANKTGGMARSV	97	-
Chr5D	390067052	390067132	AVLADDGGTVADVTPGVGAALTSILQK	118	+
Chr5D	402040704	402040874	DDPSLKPILDEIERGGPSAMVK-------------------------YWNDPEILQK	123	+
Chr5D	409441909	409441986	QSPPADPQNAPLAAQFAPHENYADQL	112	-
Chr5D	412890345	412890404	QQAEELLSNSSMSAVDLLAK	85	+
Chr5D	417015835	417015921	VPIPAGQVYAINDALSAEGAAEDYETILK	136	+
Chr5D	428892128	428892178	KLDWESAKATSDTPEAG	123	-
Chr5D	434869097	434869138	KPLLSGMAGTVVQM	95	-
Chr5D	435248797	435248883	RLMSLLYIPTLIMGIAMVFTILTKPMLLF	133	-
Chr5D	445092200	445092253	HSGGAGLHMGSLDPAELK	83	+
Chr5D	446238147	446238176	IKQKHTTMQR	79	+
Chr5D	447451108	447451149	AAEVTTQVNSWVEK	106	+
Chr5D	449909298	449909342	REAVLPVKLTDMGPA	112	-
Chr5D	450284164	450284196	RTGQVVTTVGT	79	-
Chr5D	450521735	450521767	CPTEVAANICK	81	+
Chr5D	452144115	452144180	QIGDEHGVLIECRDVHKSFGDK	108	+
Chr5D	454530202	454530246	RANGEEGGDDIDHDR	105	+
Chr5D	459455028	459455075	KFKVEPLDGASSAMKA	112	-
Chr5D	460832052	460832108	KENSDKSAHSSSFPANLGK	84	+
Chr5D	461738657	461738731	QQRHCMIECIPVPCEVSNKAPMYFK	129	+
Chr5D	463984118	463984153	SLQVTLGTPATR	85	+
Chr5D	463988852	463988923	SDKELLDNGEYLIRPYMEPSEKIR	118	+
Chr5D	464995351	464995485	KSGGADVAPGPSGFTVSADLVSTPSMAYASMTEPDRAPSGIVVAA	207	-
Chr5D	466977298	466977375	AKRVAASTSEGNGAVASVDTDESDDK	174	+
Chr5D	467893305	467893352	KADGEVVAATASAQKQ	95	-
Chr5D	468245653	468245820	RNKGNVHSMD--------------------------PLPYCPSNMYATTYHEICQA	116	-
Chr5D	471024935	471024991	KASMSSVPDSVTREDPSTK	85	+
Chr5D	472097559	472097621	TGLAVSAGEDGVVTKEEVRCK	149	+
Chr5D	483194999	483195109	VFYVRVSNCVMDESAPDHLTLNHIPLSPDTVIEVNGR	187	+
Chr5D	483247068	483247130	VTMEDCSASVIPLPNGSYEWR	107	+
Chr5D	484759008	484759061	GIMDVLSEMLNALDPSKR	85	+
Chr5D	485391047	485391097	LPDILERVLGEHFGAFK	84	+
Chr5D	491620181	491620234	GLPYEYAEEDLMAGKSDR	121	+
Chr5D	493796512	493796553	RQSMIVNGGITATN	106	-
Chr5D	495603375	495603428	RQQVNDPALLFANVRKVY	91	-
Chr5D	496454806	496454865	SGESGRPYHFGEESFREWAK	97	+
Chr5D	497091514	497091564	RIIAANVPTTLITCRVG	129	-
Chr5D	502023075	502023146	KMEPPAPLAEVDAISQLGADSLIS	109	-
Chr5D	505453896	505453925	VQSFFPVLHK	78	+
Chr5D	505456155	505456244	LSDSGKGPSDDLSVPGGPNTTVESTQGDKR	137	+
Chr5D	521247243	521247281	KTRMNISIVCEIE	104	-
Chr5D	528750587	528750628	RLASETAAAGAGWI	100	-
Chr5D	531856180	531856275	VAAVNSQYWMSVTTLMPLLGGFLADAYLGRFR	156	+
Chr5D	532410742	532410780	GIASSWAGGLNGR	95	+
Chr5D	532949673	532949714	AGSDLEVGGITVPK	99	+
Chr5D	532970891	532970950	KKNMQLGGFSNPKMADDELE	151	-
Chr5D	533190473	533190505	SMERLPGVPTK	81	+
Chr5D	533269469	533269516	KVIGQLQKQLDSSEDH	112	-
Chr5D	536148687	536148728	KIEPMTPKEDGDAV	105	-
Chr5D	538230413	538230466	VENLYEGPLDDVYANAIR	135	+
Chr5D	538911141	538911191	RTDEVGQDEETACTLLK	124	+
Chr5D	539316836	539316940	VVPAGDVDADGEELVPALASLEPVYGAGSALDEAR	156	+
Chr5D	541829366	541829401	RVEKVAQIGSMM	86	-
Chr5D	543417193	543417231	KTSAATGGFDSFL	89	-
Chr5D	545245350	545245427	DEEDDPAWSRPLPSAFSSSPDTVRGQ	117	-
Chr5D	546093381	546093413	KITGSLIAAEM	78	-
Chr5D	546660433	546660504	MIAYHEGGHALVAILTDGADPVHK	175	+
Chr5D	546769000	546769056	SEPACNFFGNLFSPGGTAK	91	+
Chr5D	547020378	547020428	RYDMVEDAGLGKVLDMN	129	-
Chr5D	549347336	549347368	RTVKQVLSTTK	78	-
Chr5D	557578151	557578210	KETNLLSEIAADLGSSGEQM	91	-
Chr5D	560012190	560012249	KRGYIWSFPVVPLQKGSGQA	154	-
Chr5D	568644032	568644154	QLMTSPNQFQILSPQQQMMAQAQTQNELARMGSPAHSGSPK	133	+
Chr5D	569292706	569292786	KALELYPSDTVFQNTLSGISGAPWEHR	204	+
Chr6A	2953646	2953684	KHGMVPGTETVRQ	96	-
Chr6A	4104588	4104632	KELTPGGNRKYLENA	107	-
Chr6A	4106015	4106080	KEVLMGYSCPLRPMNITNDSLF	111	-
Chr6A	8998232	8998273	GLGNLQAAVTDLSK	94	+
Chr6A	9878912	9878977	GLLDLTCHTTDTISGHNLEEIR	101	+
Chr6A	10653869	10653961	TLSPVAAGLAGLGLSPSEITRLASLAPDKFR	138	+
Chr6A	15832774	15832839	KLVANYSLATRTIGLDPMLRFL	107	-
Chr6A	17295793	17295840	KGLLPNMVGTTASAAM	112	-
Chr6A	17325010	17325048	YPNLLGKSKESLK	88	+
Chr6A	18568253	18568303	EMEMACGDFFRLPATDK	131	+
Chr6A	19664957	19665001	KLVETYEMSSKDESL	106	-
Chr6A	22277559	22277636	AGGAVLCVEFDPSGGPQLAVGSADRR	120	+
Chr6A	24604619	24604678	HSMLLAKIFFMLALALCMLR	94	+
Chr6A	25353625	25353675	RPFDALSLTCNRAFVVA	82	-
Chr6A	29639886	29639930	AMYEAADILDVCQLK	108	+
Chr6A	29757391	29757453	RTDEEIKEGVLGSRNFEGGTE	111	-
Chr6A	29793755	29793796	KLTAALIPQLVALA	94	-
Chr6A	30491104	30491139	DAEEDHQLEAAR	83	+
Chr6A	38381715	38381789	GKQPSTSTEVVDDDVLDDPISEKLR	115	+
Chr6A	38473867	38473929	RDVIRGLDHGTEFPDEICILH	104	-
Chr6A	40256799	40256837	KLVDGGEEDAISL	91	-
Chr6A	50629829	50629867	KTWLHCDFGDTTE	101	-
Chr6A	55278480	55278518	FQTWSVAGYLVAK	95	+
Chr6A	57002055	57002120	RLEGSAGLGVEIASILGEESLS	91	-
Chr6A	68720850	68720903	RPELCQLKVETESSLAGL	84	-
Chr6A	77483737	77483787	RQAVTPGPFCRILVETA	129	-
Chr6A	83762207	83762239	GGRPHTHLVYK	82	+
Chr6A	83762651	83762701	MFGEVADVKPLLSGSWD	85	+
Chr6A	88664140	88664175	VPELNVQNGVLK	82	+
Chr6A	90149020	90149076	YMADILSVLALTMSAEGER	88	+
Chr6A	90149650	90149688	NLAGEIAQEFQKR	96	+
Chr6A	96336053	96336115	TLFLDLDETLIHSQTDPAPAR	100	+
Chr6A	100951070	100951135	RTIDTLSNKVLSLFSLSKLNGI	97	-
Chr6A	101127793	101127846	KNNGLNLVKPFASTIRYQ	88	-
Chr6A	104772472	104772507	KPLNPAIQQLFL	92	-
Chr6A	107290030	107290062	KKAPMTAVQES	82	-
Chr6A	107407483	107407551	AFADEQQQEALHGHGGDSNSNKK	170	+
Chr6A	107407684	107407779	VSAATVAAPPGHWIGAGGSLIVESDPATGAAR	144	+
Chr6A	107408590	107408628	SWLGASVAEFKDK	92	+
Chr6A	107408647	107408763	EGSRPLDAAAGVQSPDEGDTNTAVDAGTGNEEEKPPRPR	177	+
Chr6A	118285969	118286010	KYPMQEILAEVEVL	103	-
Chr6A	126234788	126234841	ALESVPFSSGNPRIEETR	85	+
Chr6A	128250328	128250387	VSGDTSGPVVGQSFTLILDK	93	+
Chr6A	128314207	128314272	RPATIQPTSAASPQVSNTANAQ	95	-
Chr6A	129674469	129674498	TPAQAEQAWR	80	+
Chr6A	132688014	132688067	RYAYHADPLDDGLESSSG	84	-
Chr6A	132688146	132688187	KAALSFDKVNGVSL	95	-
Chr6A	132688569	132688604	KLYGFAAVSAAN	79	-
Chr6A	133187117	133187170	RHGGPRPSAENQDTHKVA	87	-
Chr6A	152647147	152647206	RIRTDDTIKQADDLPVNLDA	94	-
Chr6A	152647219	152647260	KKGKLDAEGLTGVS	96	-
Chr6A	161585684	161585719	ILDAIKSAMARM	89	+
Chr6A	161594985	161595038	KSYKKDDMLSNLEGADSV	82	-
Chr6A	173492585	173492647	SVMEETGSNITTDQLKEYVWK	101	+
Chr6A	178843817	178843852	RKVAAADGNIVA	78	-
Chr6A	180988506	180988556	RPKSEKPDINPDVFVAV	124	-
Chr6A	184711301	184711360	SSYHGMAADGGDAGLSMPAR	91	+
Chr6A	190279466	190279519	VYIYPDGDPKTFYQTPRK	136	+
Chr6A	196343228	196343311	RSMDGDFGGAGGNVAAEEKFAACKFCSS	126	-
Chr6A	196343414	196343479	RGGFNAYDGGLAGGVSGRDAAS	91	-
Chr6A	213386648	213386728	ITLDVPSETVALSNMPVVEEKVNGPTK	124	+
Chr6A	226917136	226917246	MGICASSEHLAQQGQEADESIVYVMDEEGGGGASSPR	177	+
Chr6A	273788299	273788349	RLAADRGNGAGKVMVEA	113	-
Chr6A	302362010	302362054	AIVAVPDLKNYLGAR	104	+
Chr6A	307005819	307005863	TLAEERMNILPTCGK	114	+
Chr6A	332897031	332897066	RLQALETGTIAA	85	-
Chr6A	340230038	340230082	KQEVELVKDSAEENV	102	-
Chr6A	359954092	359954130	KDDQKAIDAELIK	90	+
Chr6A	359954095	359954130	DDQKAIDAELIK	83	+
Chr6A	376441835	376441885	KKPEAAERYISPELLEM	83	-
Chr6A	382068773	382068850	RGAIVGDYTPSGFAAPKSPDSQSAVA	124	-
Chr6A	391491587	391491652	RPRSWRWRLLEGGAGSAQNGES	97	-
Chr6A	427727319	427727363	KLVEKVEQVSGVVAG	106	-
Chr6A	428759468	428759542	LGVRIVDGSGLATGVVLKSIPSDAK	112	+
Chr6A	488227038	488227103	ERLGVCAEVYSDAVDQLGEAAK	104	+
Chr6A	492817202	492817264	RMFKSGATSVTQEAAVLASKT	97	-
Chr6A	496782425	496782466	QNVALTNMSLRKLK	104	+
Chr6A	501588222	501588278	RGRDSQPVPVLIVRGPPQA	85	-
Chr6A	523786252	523786311	KPDCQEHLYLLGRAAGLAIG	144	-
Chr6A	523808233	523808286	SPVEVQSPLDSNDAGTLK	83	+
Chr6A	531523296	531523352	AVTLKDVGVDPPGIPEQSR	88	+
Chr6A	534670924	534670992	LGNLMEHYGINSEAEIISGCILK	156	+
Chr6A	535148959	535149003	RSAHAYFLTDGHRIG	110	-
Chr6A	535900888	535900953	AVIQWTLDPAERDAELANEEAK	101	+
Chr6A	545664015	545664053	RLEVAIISAKQEL	88	-
Chr6A	546639460	546639525	RSQRGAADSVASGPTTLFMGLT	104	-
Chr6A	550011176	550011235	KSLLADINTSNGGSKETMNA	138	-
Chr6A	550153206	550153277	EIEDTVLLALQNPQIYDDIARGTR	113	+
Chr6A	551644729	551644782	KAEMTSNEALSVRVFVHG	87	-
Chr6A	554230180	554230218	LAGPAKPVPPYGK	84	+
Chr6A	558398245	558398310	RLTLSSLRPAQIILNMGADTIS	102	-
Chr6A	577214883	577214921	FEGNSASGALAAK	88	+
Chr6A	590660358	590660414	DGAVQAIQSSVLDAAPVER	84	+
Chr6A	595196015	595196050	AGDAAAVAQVYR	79	+
Chr6A	600498108	600498161	KVKGDVDAVAVIVSPNHM	127	-
Chr6A	602658277	602658321	KDPAEGYSGKAFGSA	104	-
Chr6A	605505951	605505992	RQQPLAVNEEHSVV	101	-
Chr6A	606713287	606713337	RRPGRSWVLDSWIACVV	82	-
Chr6A	607386564	607386614	LAGESYSIDSLLPALLR	116	+
Chr6A	607387077	607387142	GDQVFSSAFQYLPSTHLEVFGR	109	+
Chr6A	609886336	609886386	RGNAYVEANDFFNVGAD	129	-
Chr6A	611388105	611388137	MATMAMANDHV	86	+
Chr6A	611971479	611971529	EACLQFLASPANLEAMK	125	+
Chr6A	613618212	613618292	KLYAALDFYSLSLIKMMGEISPNRELA	166	-
Chr6A	614551934	614551999	GNGTGGESIYGEKFADEKFVHK	121	+
Chr6A	616489102	616489233	LNSTPQITSIGLFSVAVGCTSLSALHLIDCEKIDSVEWLEYLGR	213	+
Chr6A	618014446	618014511	RVMTLSRVHSFVLDEILVASNG	103	-
Chr6A	619633232	619633291	KSVATQAALGLASAPLGDIE	88	-
Chr6A	619979894	619979941	ACLSEELLAKDMQSFK	114	+
Chr6B	2123811	2123870	RVQPARPMNMFLSNSFFVMR	94	-
Chr6B	14228482	14228559	RLFTLNGLSPAIQGQLSQDTLNLATV	119	-
Chr6B	23841438	23841497	ISDIPGWAQPAFAGMQQLNR	157	+
Chr6B	23844888	23844944	YAPPTELLDLQPLPVTALR	135	+
Chr6B	23845674	23845709	SGKPALVFVPTR	88	+
Chr6B	23940749	23940820	DLAMQLQDTIQEGPAGLTATGTQK	172	+
Chr6B	23981003	23981083	DVDFIKDELQMMQSFLMTADEEQSQNK	130	+
Chr6B	24156833	24156871	AEQETSVGAVLAK	88	+
Chr6B	24157839	24157874	TLALAGEVLCGR	85	+
Chr6B	28556776	28556838	KTAYVVPEEESTKDELPTVNI	98	-
Chr6B	30077378	30077470	RPGLLDCVAGMALRSFISGSVSAVGANGIDA	143	-
Chr6B	33836020	33836082	RKSVDLPSGANVAFYPNSEMM	102	-
Chr6B	41355980	41356111	RSLGFDGIKPVMNQDLLINAPKLDLHYIPDRSGNHLYNLGESVG	214	-
Chr6B	51672217	51672249	RRTDGSHSGHV	83	-
Chr6B	69920563	69920637	GKQPSTSTEVVEDDVLDDPISEKLR	115	+
Chr6B	74497721	74497882	LHSTITGASFRIS-----------------------------VFEQMPGTLLIK	86	+
Chr6B	87581966	87582001	NVYYGITPVVQK	95	+
Chr6B	90969387	90969428	FVGDGSSVGTPFVR	102	+
Chr6B	91664899	91664955	KEMDEGSIDFDSVAFNEEL	140	-
Chr6B	102190064	102190135	TIHDEDVKPDHGLFMEKMKDLLGK	119	+
Chr6B	104768886	104768921	AIYDQYGEEGLK	93	+
Chr6B	121698688	121698750	RMVQAYNAVATPDDPDITIKE	160	-
Chr6B	123256619	123256669	KALQHKVKSGVGSLINH	124	-
Chr6B	123509266	123509313	GLEVVVDNLFPRVEHR	120	+
Chr6B	146297640	146297696	KETALMVMEATAASLQEEM	83	-
Chr6B	148429122	148429157	DLTNDARRANLR	85	+
Chr6B	153527845	153527889	MAVGASFTLPDGDKR	112	+
Chr6B	153529729	153529785	ADAVRHLEHITYMQAQAAR	93	+
Chr6B	158151886	158151981	ATNNFSEDLKVGEGGYGPVYKATLNNAPVAIK	230	+
Chr6B	174452996	174453040	KEEAVFKVKGEPTQE	104	-
Chr6B	175305239	175305271	ACKEVGASQKK	79	+
Chr6B	185928923	185928979	RPFIRQMLIYAALAEGQEN	93	-
Chr6B	210207154	210207207	RMVLKEAEAKTHLYADPF	138	-
Chr6B	267792926	267792985	VPDSTYDMIGGLDQQIKEIK	98	+
Chr6B	294763327	294763407	KTPGNVKEEVVPMNSLAVTESPVELTI	123	-
Chr6B	305746453	305746491	KGPLTTLEQEPAT	93	-
Chr6B	344915967	344916020	RSAAELEWMESLADQLRS	83	-
Chr6B	391323478	391323549	RHVNGYPQTPLSSDSVFGMSEPFY	121	-
Chr6B	394659589	394659678	RHGVLQLLLIKPLCCASLYYLELTGYEKDN	213	-
Chr6B	425707466	425707522	RFSLLFILAVLSVLGLFRM	82	-
Chr6B	446922265	446922306	KALRTSEEVMKEIQ	107	-
Chr6B	455095207	455095269	ASVFFKTSADGHTSCAKEMTK	155	+
Chr6B	465385959	465386006	SSTPANNPLDNELQRK	114	+
Chr6B	465633669	465633719	RGSAEYCQRSAMREQME	82	-
Chr6B	478978514	478978573	TAWENLMTTVQNATSPGTEK	143	+
Chr6B	480872546	480872602	EGEEKAPDIMYGNVLVDPK	95	+
Chr6B	498417516	498417551	RSIGGSIASDLN	85	-
Chr6B	511781935	511782018	AIENTASSISDVPEEKLTTGHGLLQVDR	132	+
Chr6B	520389743	520389781	FMFMKAAAAPTPT	95	+
Chr6B	522861595	522861633	AGSEISTSKGASK	79	+
Chr6B	531372847	531372903	LKEYVDDINAGLETKLPTR	90	+
Chr6B	542366582	542366647	RLFVDIDNSAGLDPGLGGYAMM	106	-
Chr6B	559903824	559903913	RTQEGITSCVDNCGVPALSANNVVETEMAK	223	+
Chr6B	563435318	563435353	KVDIRVDNTGMA	92	-
Chr6B	575572503	575572556	SPVEVQSPLDSNDTGTLK	84	+
Chr6B	586983212	586983265	QIRSGMKIDPADMVSQLK	89	+
Chr6B	591882646	591882774	KFCMSFSNRVLGARALFSPVSIDAMGLGLLGDPAIGDLYSGSQ	204	-
Chr6B	595816735	595816782	RTQDLISGTGLLLSVK	111	+
Chr6B	603057271	603057327	LLSVDPSNYDDAPIEGIRR	91	+
Chr6B	604349743	604349781	RGATAEKQIGSGL	87	-
Chr6B	609208497	609208559	KAGKNSAAQTCHLGDWFLHDD	159	-
Chr6B	612621849	612621968	KEINDESVGKLGISFQPQLLEDEVGGGVIAEGLGSELLIR	183	-
Chr6B	654270604	654270678	KIDELNVAAEMVNRVFRVINEEAEF	116	-
Chr6B	654887413	654887481	VASTGWSYTGHEYTSKKAGGDLK	167	+
Chr6B	655940189	655940227	ARFEELNMDLFSK	88	+
Chr6B	656194047	656194100	RPAPPVGTLDFMGLLNND	135	-
Chr6B	660934287	660934343	KSPAFASNASNSDAYPDMV	86	-
Chr6B	673787027	673787077	RFHVVVGSALGLEDATQ	125	-
Chr6B	677869697	677869747	GLCGKMSGEQADNDVKK	124	+
Chr6B	694648871	694648912	SLANKAQIVSEVER	99	+
Chr6B	700974228	700974266	KQAIPVVPLPLYG	90	-
Chr6B	705513309	705513356	RKYEQSGKGDMQLYLE	120	-
Chr6B	705609206	705609277	KVQIDPDQLMTYKHVAGHMGTLEA	146	-
Chr6B	706709202	706709258	DEGTKQTLAAVDMLERALR	87	+
Chr6B	712041724	712041777	APSPCLPPVGVRMGKADK	133	+
Chr6B	714168267	714168353	GLVVGLNHNSGEPVDPEMEGIYDNYSVKR	143	+
Chr6B	714399342	714399380	RGAPIFDQQLETR	98	-
Chr6B	714817969	714818019	LFGGLPEWLPQKMPHMK	132	+
Chr6B	715056976	715057008	AMKAVVSHDTK	82	+
Chr6B	725742442	725742504	FPDGIEKMQALETLKQVGILK	155	+
Chr6B	727166349	727166399	APFGHSPVDPRTPSYSK	130	+
Chr6D	3074748	3074789	KYQVVMDISLDILG	101	-
Chr6D	6755558	6755686	AGADAVLGGITVPQGTIISIPIGMLHRDKEVWGPDANEFNPMR	215	+
Chr6D	7753779	7753820	RPDIEVTRSQPIDL	104	-
Chr6D	7754184	7754240	KGLLSNMAGTSASIMIGAM	133	-
Chr6D	11025014	11025109	VFGTHMPYVIEEDRAHGVLRARPMALHTSAGK	159	+
Chr6D	11361075	11361134	KLMYLVCEAAIASDIFICSH	151	-
Chr6D	11968651	11968689	LQSVLFEEDTTPK	92	+
Chr6D	17248516	17248578	RKLDVVPLAVDSSPADDLLAA	89	-
Chr6D	66808887	66808958	QSTMSQGHCNGRTVYMFAEFYLDK	183	+
Chr6D	68440057	68440119	RMVQAYNAVATQDDPDITIKE	103	-
Chr6D	69393869	69393928	KDETADEAITVNSQDSSEGA	86	-
Chr6D	75724238	75724273	VEDESYAPLRIK	87	+
Chr6D	77522952	77522987	KSASSVDDGVWS	89	-
Chr6D	77525091	77525132	RIVHMKTSDLGTGI	106	-
Chr6D	77526220	77526255	KLLDANGEGVLE	78	-
Chr6D	85255153	85255314	HGGDEKGQADGGNEGGHGKE-----------------------EVNVEEKPLLR	104	+
Chr6D	85255357	85255416	HGRPFWGYVDLVTTDIEDVK	156	+
Chr6D	86871622	86871672	RLLTDLMKVEMDHSFRV	82	-
Chr6D	86936173	86936238	RSYEAITIVQIIRSANWSTEGH	105	-
Chr6D	108293095	108293169	ALVPLESSADNVVAVELVESAPVYR	111	+
Chr6D	110186354	110186410	EAGPIGCVESQVKKVVLDK	89	+
Chr6D	110639816	110639866	FTGIIPNIDNRQLPSAK	83	+
Chr6D	142361596	142361631	KECMLLHMSQNT	96	-
Chr6D	148374913	148374972	TKDNYSSSMLEAVEKMVADK	92	+
Chr6D	153168319	153168369	KVTPTPHGDPVASGTPM	125	-
Chr6D	158103417	158103446	WKPHDCDLPR	81	+
Chr6D	167426482	167426586	KPAVTAEVNLAIQWDEFLNPYEDPDALSEAAKSNV	163	-
Chr6D	188363158	188363190	VLTLDQIEGLK	79	+
Chr6D	206725294	206725353	KNNAIQMQFQEAGPQPTNYK	97	-
Chr6D	232855283	232855336	NYYQQFEEQQTQSLIDQR	84	+
Chr6D	310254630	310254677	KPTEIKEEKVPLLTIG	113	-
Chr6D	315769313	315769348	RAQKDQDMWEAL	96	-
Chr6D	322560114	322560158	RAVHLGSTSNTSLTK	107	-
Chr6D	326644560	326644622	RPAYCSAWNMRLARPEEGDLE	108	-
Chr6D	339438504	339438548	KMAAATAEVGNYGLW	107	-
Chr6D	341802166	341802240	LIKDMPFEPSTSVWGVLLGACVLHK	187	+
Chr6D	343344194	343344235	QQQAAEAATTKMAG	94	-
Chr6D	365532923	365532958	RLLEDDLQETTA	87	-
Chr6D	402112558	402112647	KAKDNESRVDIILYGQSTVMDLAQAPSLDG	147	-
Chr6D	425555396	425555431	RGEDTAGSQQKK	88	-
Chr6D	429456407	429456466	RHSSGGPMVAKVASEKWEQA	94	-
Chr6D	431170074	431170118	QFKAAMVKMGSIEVK	112	+
Chr6D	433205006	433205059	GHIEGTAFRADDAGDEAK	132	+
Chr6D	444088863	444088934	RQSTLESALKENQNMLKTVEESLA	107	-
Chr6D	451657174	451657257	RAISVWGHAALSAFTSPAKGGGTGAVTL	127	-
Chr6D	454500056	454500088	KPLAFCGIDAK	82	+
Chr6D	457308990	457309097	MPVGPGGMPVDAVVAQDGSGNHTSVQAALDAAPSER	167	+
Chr6D	476294400	476294438	NAHLLALEGAEER	87	+
Chr6D	479135724	479135771	DSYNEEEDSNYYRDDT	117	-
Chr6D	479485827	479485949	KDIGNMDYDHLSECDQFELVWLAEFQLLVPLHRICTSAIVT	212	-
Chr6D	479941595	479941636	KVAGEQAPLVKDMV	98	-
Chr6D	485647672	485647728	RLDDVKPMGGAAFTLNMVA	145	-
Chr6D	485740401	485740433	SSSIDINSIRE	80	+
Chr6D	490330720	490330770	TQAEVPSAAAVISNPDK	120	+
Chr6D	493150288	493150353	KGYETAGAVASKIMDYVTSALK	103	-
Chr6D	494098459	494098530	MALGGLYIWTHTNSVMKRSSEVCR	185	+
Chr6D	494688982	494689038	AQEKGDEEGSGSTDAMEAN	83	-
Chr6D	494888412	494888447	KANLDETANKLN	85	-
Chr7A	5312005	5312106	GGSGNFVKMVHNGIEYGDMQLIAEAYDVLKSVGK	166	+
Chr7A	18308194	18308244	KGLGGMGVVCIVKSLGD	122	-
Chr7A	21671927	21671986	KTRWVLVNNEDTSSSDYIVK	96	+
Chr7A	24155189	24155221	RPMSTGRTLVH	85	-
Chr7A	26671805	26671885	TLPEKRYWFFQNLFSLVACSAMGLVWM	141	-
Chr7A	32742638	32742676	NKIHPTSIISGYR	90	+
Chr7A	58853446	58853526	RNDALDVYQLHELQTLQGPISGSFKNQ	133	-
Chr7A	83289277	83289327	KLVWVESGYDELVSILL	123	-
Chr7A	83708765	83708830	LQVNNYPTLLLYPAEDKTNPIK	97	+
Chr7A	85853645	85853704	KARLSEADLRIQQNLYSLQA	91	-
Chr7A	98959390	98959437	KELTAKYEPHKGELLV	118	-
Chr7A	141415950	141416012	KLAKLLKEYSGFVSLWFDLNG	102	-
Chr7A	170068581	170068649	KSSLFVNIFVTGAASLVVGCGIA	166	-
Chr7A	212687701	212687754	AAYFRNLQVVDWDNSIIR	141	+
Chr7A	219881177	219881239	RKENAEEVSEEIHLSNSWEDD	95	-
Chr7A	221405100	221405168	TLVAFDIGNVPRISGRAVTLIAK	108	+
Chr7A	222230013	222230114	DVEEMKSEGADEELPPMDTDAEAAEEDEDISLGL	99	-
Chr7A	222230298	222230348	KKSSMYGGMSTDRLAQA	122	-
Chr7A	222230301	222230348	KSSMYGGMSTDRLAQA	117	-
Chr7A	228327528	228327584	KTSSGDAVINDHQEVPEQV	89	-
Chr7A	241209547	241209585	FKRMPCLIQTQVR	104	+
Chr7A	250800584	250800622	KLGQKGIEKEEGV	83	-
Chr7A	254546618	254546677	QASHTGLSPDPFDGNGPHKK	95	+
Chr7A	261925648	261925683	TTCPQLEDIVLK	89	+
Chr7A	268277390	268277425	NSQSPDTQNLPK	91	+
Chr7A	276160498	276160569	RQMTEMYQHPDLPPMGQEGATQAG	114	-
Chr7A	276320201	276320251	RQPPVPQYVNDPHSQPI	81	-
Chr7A	280424380	280424427	RPHTVQPGQGFFGAAA	117	-
Chr7A	304742382	304742426	VIDVDLTEDQLEQRR	109	+
Chr7A	337578269	337578337	REAAMDLRVPRGMLDGGNLSDLA	104	-
Chr7A	352568716	352568793	SAQQQQTNVPADQLAALSLSDGFVAS	114	+
Chr7A	399406383	399406424	KVAGMGTMKGDGDL	105	-
Chr7A	424221493	424221525	KVFQTLPASPN	78	-
Chr7A	447778548	447778583	RPIPEDSAANGY	92	-
Chr7A	451868565	451868702	LGFVMLLQAVDDLAVDIPDAVDVLALFIARAVVDDILPPAFLNKAK	211	+
Chr7A	466794563	466794652	KILQEAKDISETTGVLEVPRTTADSPVDAD	138	-
Chr7A	470582116	470582160	QVAGVVRLKEDGIIW	112	-
Chr7A	479080517	479080585	REVTINRGDLDIGNMAEVAEEMA	167	-
Chr7A	495540191	495540250	SLSLSGISDTHTKALSAALR	129	+
Chr7A	519018657	519018701	KQVLTVDGLDGFSLE	109	-
Chr7A	520238939	520238977	LGSVTNDVSGAVK	86	+
Chr7A	521075268	521075312	RVETQTGSSPLLGGM	84	-
Chr7A	535209889	535209987	KEVQEGVNDPNKGGDGALNVDGDKGQEEMDADI	150	-
Chr7A	537590164	537590217	REGASPFITVIMKGENGE	127	-
Chr7A	549488929	549488982	TGNVTGLLSPDQGISGAK	83	+
[truncated: 154 more rows]
