# Supplementary material for: Community Resource: Large-Scale Proteogenomics to Refine Wheat Genome Annotations
Source: Int J Mol Sci. 2024 Aug 7;25(16):8614. doi: 10.3390/ijms25168614 (PMC11354340; doi:10.3390/ijms25168614)
Supplement: Supplementary file 1 [file ijms-25-08614-s001.zip › 09_PERICARP_2024-05-20_Apollo.BED]

Chr1A	3381779	3381838	AMSTLPSLSSLAITLVGPRK	89	+
Chr1A	7528071	7528130	RQGSVLKHLRDLPPKDTDVN	146	-
Chr1A	9149915	9149950	LGPRGAAMAATK	84	+
Chr1A	9630550	9630600	RPEVMHLYLIGGPIGNL	85	-
Chr1A	9672126	9672227	NKIKPNVGVVTVTSIVGFG----------LLMLLLLLLLNWRNK	137	+
Chr1A	9681853	9681897	SFSQKSLQDWEFEDR	116	+
Chr1A	12609727	12609795	KNAEYVKTREALNEDDSSLPVPA	164	-
Chr1A	18314194	18314247	GQRIWEAVMDELLMKGLR	86	+
Chr1A	21826363	21826401	KGDYRIDVPQVLS	96	-
Chr1A	29102477	29102518	KVGNTNSKDTAEEA	98	-
Chr1A	30905672	30905719	KGEEKVAPADHGAEGM	111	-
Chr1A	32427311	32427370	RCSYSDVVRPSDGGVDVGAG	90	-
Chr1A	38894340	38894426	GHRANVVSYSILLHGYANEGCFADMIDLF	146	+
Chr1A	39716742	39716798	AEREGAVFASMAEGLGGHK	86	+
Chr1A	42146730	42146861	RAAAHCAWDWSHLLMYSAIGGILGYAISYTLPMLALTMFAPVAQ	218	-
Chr1A	50379995	50380075	KAILGLCTGSSMSINWVNDDQEQEEEQ	135	-
Chr1A	51845491	51845547	FNITTLNTMINSMYTVQRR	93	+
Chr1A	52073669	52073740	TWLIQGMQDILKQSNLPSVLYFIG	118	-
Chr1A	56507310	56507390	AQVHEWDSAPAPLNHLLISLPPPTPHK	126	+
Chr1A	58867389	58867457	LATAGELGHALQAVQWGADYLAK	136	+
Chr1A	59886576	59886704	RATAVNVLHEIIFCGDLVMMLIFDDTAIDVVEESAYMARAEQE	213	-
Chr1A	60665030	60665098	PQVGLQQLASGIQLVEEYVEKYS	106	-
Chr1A	67251130	67251249	RFLMADELLSVVCALQCVVSFYAAGALCAAWALLHMTPMI	128	-
Chr1A	70771734	70771847	RTFAVIAGKTATYDLLTANGKYANVSTTNIISSGPRMH	184	-
Chr1A	70771758	70771847	KTATYDLLTANGKYANVSTTNIISSGPRMH	222	-
Chr1A	70857823	70857927	QLGEGLWAVVDVSIDGLMMEQGLAMASTIANMKCR	171	+
Chr1A	70857823	70857930	QLGEGLWAVVDVSIDGLMMEQGLAMASTIANMKCRR	176	+
Chr1A	74163245	74163346	ISVAAFFNADLRTTTAVYGPIEEQVSSSAPPLYR	163	+
Chr1A	75152545	75152604	KYHPFRELWKALFAYSDHAT	150	-
Chr1A	76790198	76790308	KLLFTRIEMPGLEVVLSQSDVPSGTIPAPGSETDGVV	179	-
Chr1A	78096105	78096137	RSLLNLAGILI	78	-
Chr1A	86306296	86306340	HQADRTQAVERTTWK	111	+
Chr1A	87093194	87093244	RPKKSGHVGPEQGAAPR	119	-
Chr1A	119417570	119417620	AGNAERADAKKPISPTK	115	+
Chr1A	134070733	134070813	KNSLFLTSENVENLSLTAEDLDAQLAR	121	-
Chr1A	214021533	214021568	RSHGDCETAQPT	91	-
Chr1A	225382573	225382635	EQSGGQKMAATDAALEAFKQR	97	+
Chr1A	252096873	252096932	RRSGMVAPEQEMEEVTPFAD	96	-
Chr1A	254394421	254394498	KAADAYELIAERPDEDMWTEKILGGE	121	-
Chr1A	262714644	262714679	LIKQGGLYLNNK	86	+
Chr1A	262718888	262718977	AQEELKQEFVAIMATGTVQAGDAAALAMRR	145	+
Chr1A	275414824	275414883	EVASSLLMLSSARPGASKGK	130	+
Chr1A	299854007	299854114	KGLSLISGEAAFVFIATALFESIAARITDPHTADES	161	-
Chr1A	301165772	301165855	RATVDYGQDWRDGQGPKVWHGPAFGAKL	141	-
Chr1A	301165802	301165855	RDGQGPKVWHGPAFGAKL	90	-
Chr1A	301166144	301166179	KKSYPLGVAQNF	88	-
Chr1A	303502064	303502138	RAGGVAADLEARSGVERVAGGGSAM	104	-
Chr1A	313482325	313482387	KELMGTCEPTVDVTIAGAAVA	146	-
Chr1A	327375236	327375316	QKLTLAISLGYVVQVYPSVLLPPELER	128	+
Chr1A	338845537	338845608	KAAVWALVTPLFELMKDADDPVVG	113	-
Chr1A	339198383	339198421	KLGGEAAMTENAT	93	-
Chr1A	346037516	346037551	KTMFTPSDAPAS	83	-
Chr1A	351936843	351936941	RVTDETSDSLATWSQSGSASINACFATVMRQSL	157	-
Chr1A	354781059	354781127	KARILLSMDDVDVFVDRSSEIGL	105	-
Chr1A	371523514	371523576	KELAPLNIYIDSRPRTAMVEV	105	-
Chr1A	372496465	372496512	VQRPDSTQPPFCNVVK	122	+
Chr1A	388487800	388487856	RPMIVANFDEDDGGGGMER	93	+
Chr1A	389455999	389456124	RQAPRGLFVPMVPVPGWPGTPVARTVMAAHSEDVAPKGSPAV	198	-
Chr1A	406273234	406273362	TNPEQNTGTSIQGCTLLPSPELAANAAFDTRTFLGRPWKNYSR	212	+
Chr1A	407510046	407510162	APLSDSDLVVAGGSGTPEESGGGEDEQVERFYALLANIR	106	+
Chr1A	422383025	422383084	DIESVHVKAVNLANDGNHPK	93	+
Chr1A	442715313	442715402	RHDPNHGNSKSESTVMTSDSCSGNHPINNV	142	-
Chr1A	443587943	443588032	KSPSMSCSSTPARPLQHVVYMSPAAATNTS	136	+
Chr1A	447069697	447069759	KGLIVEGTSGNLSIWDGEYLM	101	-
Chr1A	447084586	447084645	RGGGSTTPRQVCVARSVSPM	93	-
Chr1A	450605017	450605082	GLTLHDPAMSDCRAIDRSPGGR	106	+
Chr1A	450704578	450704646	VLHFHNNMTGDEGAMSIAEMVKR	117	+
Chr1A	456279175	456279231	VDEDLNILSNTEPNTLWLR	90	+
Chr1A	461252611	461252670	KPLSAYEAGTANDSANVKQM	94	-
Chr1A	462276928	462276972	RTHLADLAVMRSNVA	109	-
Chr1A	467157136	467157228	SGNWDMSSDMIGRSASDVLGRSASLTEAGPR	143	+
Chr1A	467209721	467209813	RRPNVATSMFPYAAWSSWALTVAVVVIKLMD	151	-
Chr1A	468937876	468937956	VLAVVMSLSKTESTWWTMICSCTRPLR	126	+
Chr1A	470273478	470273558	RLENYFTHHWIKEMDDWNNVIGHEIPY	145	-
Chr1A	475051469	475051567	EGGIVRPHLAFDPTESLHYEILLVPQTPLPEER	159	+
Chr1A	482357886	482357948	RTDVVTPKSVESFELAQALTL	97	-
Chr1A	483474767	483474802	AKATDQDGAKIK	83	+
Chr1A	483919196	483919243	QNKLPGFFIWSADSSK	120	+
Chr1A	483926834	483926917	RTITTYFDVGEYLSDIEITTQATSSLTR	133	-
Chr1A	484397953	484398018	RLDGDVESGNGHAGAASPFRTR	156	+
Chr1A	492074579	492074647	RVLFDLLTNDFDEGGLFTDGNTA	107	-
Chr1A	494745311	494745487	RDLIEMLKGYVVN--------------------------------QVSYSDHFANMWGK	97	+
Chr1A	519641393	519641476	KAIAEDQDTIIARPMKGGMVHLFTEFMW	145	-
Chr1A	522084567	522084641	RADGLGPLPRVMGGVCAEQFVVATA	120	-
Chr1A	522313408	522313458	KSIEAVALNSQLMSIGS	119	-
Chr1A	523904688	523904780	TASGAQENGGERRGVNVTELILSLTNTVISR	141	+
Chr1A	524212844	524212912	KAITGTGGGVDVMSRVGSFVDRA	105	-
Chr1A	533539685	533539792	GLFPDLSPSDYFLMPTETMNSSSSLDHLSKVVPGSR	155	+
Chr1A	533922796	533922858	AALPFSAMCVRISRDSYPNLR	104	+
Chr1A	534449676	534449804	KLCEQLQVVVETMTPRQAPTQETCKLAIGAAKWVSNIDHEGHM	231	-
Chr1A	546164670	546164726	KGIALLAELDEAAVGHLRR	86	+
Chr1A	546750596	546750634	KQALGGDVVTSLA	86	-
Chr1A	547244101	547244199	DVQDLQAVEAFRQCLHDEDLLPQQHDDYHMMLR	166	+
Chr1A	557819570	557819629	DQLPPALVDSYDQLQETLDR	148	+
Chr1A	558438381	558438512	RLGAAHYPHRPLGHPLTPRHYVDVMTLDGAFDTSSCSTTNPVQI	224	-
Chr1A	563086974	563087069	RTYVAHPKEDIIFVLDAAITHPQENGKEPFTI	159	-
Chr1A	563403766	563403816	MGGTRTPWEPLMRCSMR	87	+
Chr1A	569679275	569679322	KYEEICKIIARLAVLE	124	-
Chr1A	575790758	575790835	RGSSAYGSMLLSGSVPNRSPMADFVR	123	-
Chr1A	580105861	580105989	LTVNTKDEPTSCSEMSTGLQQLPKNVESATSQTSNANVPGADK	207	+
Chr1A	580535992	580536054	ETSGSNATGLTSPGPLSPSDK	90	+
Chr1A	581590288	581590356	KTTPTNDPYVFSANTMMSDSVHA	101	-
Chr1A	581675336	581675383	APSALVSLVGRKEYER	114	+
Chr1A	587211265	587211327	MVVSMEAGEEMAGVYEGTEFR	128	+
Chr1A	588234735	588234818	RWGDITRTAASSSGLLQITGNMSGCSPK	134	+
Chr1A	588410676	588410723	RVVDENKMVNDADQIA	117	-
Chr1A	595651148	595651270	RSGRPLAVPMFMKTSDLTSGYPTTALQVWNGFYSIAACELD	212	-
Chr1A	595862020	595862094	KGRGMLFNQPKIDKHMFSNTHLCEI	126	-
Chr1B	717659	717709	KLGVNLPSILEELQQDN	120	-
Chr1B	875582	875623	KLKGIEVPLESVFT	97	-
Chr1B	1194694	1194753	VDRALNAGGAGPSTSVAAHR	88	+
Chr1B	1797665	1797718	RVLFGDVADEMRYSLERV	89	-
Chr1B	3345556	3345621	WHNTSNNTSRVRITSHFGLEVR	108	+
Chr1B	3471879	3471929	GLPSEQPTKLYCAIDGR	126	+
Chr1B	4279272	4279334	CLDMCGDKRPSMKEVADELNR	156	+
Chr1B	5312772	5312873	RGHRVVTCMIGTWNCPSTNEQWSSMQLPPSALTA	177	-
Chr1B	6306754	6306828	IYSYGGECMGMLQNMVEIHLSHCER	200	+
Chr1B	6402246	6402332	KTIVDILLGEASNSDLAVVPIVGMGGLGK	201	+
Chr1B	7188750	7188821	ALGLYEATLPKFIHQQDSELAAAL	170	-
Chr1B	8524807	8524920	VFNNQFVTVAGVNVVATASMPGQSETFQLVRNDADNNK	116	+
Chr1B	10187057	10187197	KWPIVL----------------------------KHDIYDVWFRAIA	113	-
Chr1B	10204982	10205047	KLLNEIRYSGSVTVCAAGDFDA	162	-
Chr1B	10357347	10357388	LLSTWGSPWASRVK	97	+
Chr1B	10516583	10516672	KNRWILLLLMLMLL---------GVGIISAATVVGVNPK	117	-
Chr1B	11933558	11933596	QHEFIAIMQEFSK	100	+
Chr1B	12941765	12941824	RGILHSEELANMMTRARTLS	95	-
Chr1B	13759273	13759329	MERFLVSASTGAMGSVLRK	90	+
Chr1B	13982044	13982109	RAEDIGFLATSSISSQELAMAA	99	-
Chr1B	18909710	18909799	KGSFLSILLSVTEAELSYSMADVKSMYNGA	139	-
Chr1B	19235436	19235492	KADHLQELVVVVQEMSPRN	91	-
Chr1B	26936284	26936376	PYNLVIKDCQAVEDASEGAGDLPFFFPYVEY	236	-
Chr1B	27782210	27782302	KVAGVSSMTISFGTIERLNTINGIGIPIEIG	222	-
Chr1B	31742828	31742869	MCIDDSHNLGNLGK	104	+
Chr1B	32419697	32419816	RECHSLHIEVMNQLMGMCEGGYSYIRLILLGDHPEFNDLV	203	-
Chr1B	38402312	38402392	ILNGGVSALMAESTASIGGYMASGYRR	192	+
Chr1B	52849173	52849256	VELNVSEPLVSFKETIQGEGVGLIDSLK	130	+
Chr1B	53405591	53405632	KEYTSLGQFKPCLA	105	-
Chr1B	54732723	54732779	GGTYGVVGQWEKWTAAFPR	95	+
Chr1B	56306535	56306579	RQNFYWCNAECAQVL	99	-
Chr1B	58410838	58410894	AEESEDAPTTENSIPGSEK	83	+
Chr1B	58411405	58411461	LTNILEMQNASPLEDKFRR	93	+
Chr1B	58553522	58553563	LDKVYLTIELPDAK	99	+
Chr1B	62619683	62619739	FSITILNTMINAMYKVQRK	93	+
Chr1B	63273845	63273907	RSKCLADIISSYTVVNPVVGQ	156	-
Chr1B	64146376	64146450	EAEQFMSLDHKNIVKVAGYCHDQSR	167	+
Chr1B	64243714	64243791	WWRRLLVLPCLPAMSLPMDDAAAEIK	130	+
Chr1B	73217766	73217873	AKPVGVLAGHLDGVTFIDSHGDGHYFVSNCKDQTIK	174	+
Chr1B	97197894	97197998	RPTSEMLVELINRIMRITTFLVIVSFILTCILDII	172	-
Chr1B	101085358	101085402	NTRPLEMYDCGTFER	120	+
Chr1B	111024509	111024574	RSFSDKGSFEDLWYYSHVKTGL	168	-
Chr1B	117261147	117261260	RTFAVIAGKTATYDLLTANGKYANVSTTNIISSGPGMH	277	-
Chr1B	117261171	117261260	KTATYDLLTANGKYANVSTTNIISSGPGMH	223	-
Chr1B	121494004	121494063	KYHPFREFWKALFAYSDHAT	155	-
Chr1B	124339260	124339361	WRVVGDTESSPAPITGRPVDSQALVVELGPMEIR	167	+
Chr1B	126604304	126604417	GINPEDPVAMASIQRVASRFFQAIDEQQGTPYVFHGDK	194	+
Chr1B	136103873	136103935	LTEEMDSSASDLLGPEDFRQR	98	+
Chr1B	139169809	139169850	RVTEFMPPNFGFGK	109	+
Chr1B	142999333	142999401	KVSVESSSETDQAVMIEETLSAQ	101	-
Chr1B	143265137	143265241	RVVNDDEGGSAPVGLEPFYFGQSMTEEACKNEEMT	176	-
Chr1B	165043960	165044028	TGSLLAILIASAVGVCLPVALTR	102	+
Chr1B	176187261	176187362	RLPATLVPTSPLTPRACHGGAHPPANSPAPPQAR	147	-
Chr1B	177653441	177653521	QNDLSGSIPASLGECRRLQALALADNR	126	+
Chr1B	181487879	181487989	HEEASHLEDDEVLNAIPVEANHKSALVNLDRPCSMGK	179	+
Chr1B	189718069	189718140	VEARIYLDQYGGDDDVWIGKTLYR	114	+
Chr1B	200036697	200036765	RAMEAFEAFWATEPFAAGANLLA	103	-
Chr1B	205084718	205084765	DGKCVGTVVCKMGEHR	124	+
Chr1B	213679278	213679310	TSISHDKLLLK	78	+
Chr1B	219948558	219948590	RVEAKSMSSPL	78	-
Chr1B	220260602	220260670	KAAEGSPSALAVPDGRASSGPQK	99	+
Chr1B	223129563	223129649	DAQESLPDGLCGEILLGSSNVLVALDETR	137	+
Chr1B	243006274	243006357	KPELWCVEMVMAGGTKMSAGSDGKVAWR	140	+
Chr1B	247260583	247260645	EMALQFMMEAKAIEISAIAQK	96	+
Chr1B	269322106	269322141	RGVGEEGMGMKK	90	-
Chr1B	283920358	283920396	KSTDPSGAIMECS	99	-
Chr1B	284937815	284937871	VVLLDGSWNPTHDLQAIYR	97	+
Chr1B	291756914	291756964	RIETGTMTWDLLARKVA	84	-
Chr1B	298744749	298744919	LGSLLTIFFLTYTR-------------------------------------NAVGQK	103	+
Chr1B	302876106	302876153	KLLLWFFVKLNGPAWT	107	-
Chr1B	302890331	302890399	QWTFWYDIQTKPKPGAAWGTSLK	172	+
Chr1B	302896812	302896919	AGAMNALVRVSAVLTNAPFILNLDCDHYVNNSKAVR	262	+
Chr1B	307642539	307642619	RSLSSVVSPFNQNIEQMSQLPDSAHLI	126	-
Chr1B	308561001	308561033	GDAEMAQKLYR	84	+
Chr1B	332103343	332103393	WLEYEQKMKAMEEMWQK	86	+
Chr1B	333059535	333059612	RSIFGAGSGHINETMSAEASPGFSVR	122	+
Chr1B	336748723	336748782	SSNKHVSVPVNTNISDTPSR	89	+
Chr1B	342424260	342424328	DGSSSHNGAKGSFSGANGCLNGR	101	+
Chr1B	344214424	344214480	RNVIEEARAQIEKIYEVLV	84	-
Chr1B	376112468	376112587	AWLGCRASIERLDADAGLGCSFNSSTSFIDMDPAELFSMR	198	+
Chr1B	392809982	392810047	VVYERLLVVASAARDCSGDLSR	103	+
Chr1B	411854303	411854335	RKFQIDIIGSH	82	-
Chr1B	411854342	411854404	KESLGPKAMAGFATGSLDFHY	156	-
Chr1B	415546780	415546815	RRCLVHDLFMIG	96	-
Chr1B	415571809	415571865	RREQCALSFVQRAGALYGG	139	-
Chr1B	416736524	416736610	ENAPEKEGLQSILNEEIPEGIAENESSDR	129	+
Chr1B	416743589	416743621	KVTWNEMFFFK	95	+
Chr1B	416744828	416744890	SPLSLTYYLPVPAHYTVSASR	153	+
Chr1B	430060625	430060699	KSPELQQLPHSTIKDSGNPMLLVTF	122	-
Chr1B	431955785	431955850	GNYRLILNASLYDDMTLKDMDK	164	+
Chr1B	447634180	447634230	RGIFIKKSSVPPENLYG	82	-
Chr1B	451391611	451391649	RVTPPKAIESGTG	90	-
Chr1B	458680666	458680746	RVQDNGKGTCGHAVADAGVEKAVDVMA	119	-
Chr1B	459260838	459260891	TAFELIFAFDEAISLGNK	125	+
Chr1B	470591315	470591380	KGSASAAVNSVTNLWSSSNNKI	93	-
Chr1B	475820380	475820484	SGARCFAQAVANKPGFALLNINSNFISDEGVDEVK	171	+
Chr1B	477410492	477410527	KGYYAPAPTPVK	88	-
Chr1B	477412462	477412518	RPVYLLAPLTESSNLPPQH	137	-
Chr1B	477732706	477732741	MGAPCAARGVGK	80	+
Chr1B	488355575	488355607	MANGPSHDKNK	80	+
Chr1B	500276024	500276134	FTVQELLSSMLPYDSSVSTAEDTMLDKGPNSVQSMKK	181	+
Chr1B	504955396	504955428	RTTEFDLEVKA	78	-
Chr1B	504956680	504956730	KAKQNTGEEPTTVAPKQ	114	-
Chr1B	517987430	517987465	EALVLLGVMLGK	79	+
Chr1B	527033269	527033340	KEVRLGMVQEINGLSSRIPEWSEV	118	-
Chr1B	537108204	537108275	LKDGAHKPPEAGEVLEFDMEGVWK	115	+
Chr1B	537108204	537108296	LKDGAHKPPEAGEVLEFDMEGVWKEMENLVK	146	+
Chr1B	537108210	537108296	DGAHKPPEAGEVLEFDMEGVWKEMENLVK	137	+
Chr1B	537108850	537108894	VANKLNKTPGQVLIR	106	+
Chr1B	537108871	537108909	TPGQVLIRWALQR	96	+
Chr1B	542715366	542715449	KGDRLAALAEPELADFTNLLIGDAEAIE	126	-
Chr1B	555257130	555257168	KQFPFAGAAEADI	88	-
Chr1B	557715475	557715576	KSMVDDPWQGLQPIVGNILKPIDGAKSWLPESLR	249	+
Chr1B	557738190	557738276	KVSYLSDEGEVDITMIKGTLTKVFIHMGD	140	-
Chr1B	561682184	561682246	SMTTEQSTFMIDLHQVGTMLR	100	+
Chr1B	569969812	569969904	VAMLKVHSVITNGSNTVDSMDGLMHNFSQIR	150	+
Chr1B	576799979	576800038	RDVDEEAHIFSGMMIALSGR	95	+
Chr1B	577660905	577660979	KVQPMVESIAKAIAEDQDTIIARPM	184	-
Chr1B	577661571	577661609	KVPKVVARAECQA	96	-
Chr1B	577878637	577878729	ATCAEKPPEQPSSVVTSTLDKNICSSEKGPK	145	+
Chr1B	578256420	578256473	KMPDGVNAEKIGVIDVSR	87	+
Chr1B	584954911	584954955	RPFPTSEAQLFGTGV	113	-
Chr1B	587585482	587585520	AKEKAMEMMVVCR	100	+
Chr1B	591350818	591350949	KQILVAAETERAQGCGCPRAQSQSLEGAVVATVSPRRSADAVSS	200	-
Chr1B	591627605	591627694	NVISHTVLFTSDAALMTSMETARMVVENAK	142	+
Chr1B	596902079	596902126	KGPSSASQEGGSSGRK	104	-
Chr1B	612604521	612604607	RISDNIIIAQEIAHSFSLKSWNHSAFMLK	140	+
Chr1B	628682426	628682554	NADATDVVLMLVGTVAALASGMSQVVMSIIFGRMVDAFGGATR	198	+
Chr1B	629525478	629525549	RRSLAHICYAIDARPRAISTAAAI	104	-
Chr1B	630764072	630764119	ENTDGRSKNMALSDTR	112	+
Chr1B	631909415	631909507	IMLLEGFNKSATFVNTPAPRPPENVEEMKIT	150	+
Chr1B	639071318	639071359	KALIQLADQELLTG	89	-
Chr1B	644708058	644708138	RGDYGSWEKIDATGLLDLIEGLHETDS	198	-
Chr1B	644708376	644708426	RHMLGLRNMWRVGACLQ	88	-
Chr1B	644824563	644824646	VLVGGNRVALLGYGTMVQACLKAAELLK	195	+
Chr1B	644851633	644851665	SAIPSCGEAGK	78	+
Chr1B	649867087	649867167	ANMMESRVMVVHANPDTGMRIFSIANK	134	+
Chr1B	655780650	655780709	GEIRLLTDNLESVKTEAQSR	92	+
Chr1B	655781319	655781378	GEATESVHYMDVDDDDTGRR	97	+
Chr1B	664640889	664640930	DDRNHYDKHLEELK	103	+
Chr1B	668415655	668415693	AEAEQQQPDGGDK	97	+
Chr1B	668530548	668530640	GAEAAETLREEGLSDVAFHQLEISEPASAAR	138	+
Chr1B	669159818	669159922	KIGIMWDEPYICLYLLCTKLHHPLDLYSHLLIDKM	179	-
Chr1B	670005292	670005348	RVIKSLFNVINAYEKSSSS	86	-
Chr1B	672556299	672556385	DIVPRYPGLPYHDVGAELAIDTSASPYLK	157	+
Chr1B	675814933	675815007	QTSSANSVKQAEAGGKTVGSNTVGK	108	+
Chr1B	676404258	676404314	KLLHSSYPHSNKHCPPFGL	112	-
Chr1B	677229374	677229490	IGELMDLPPSALMSFSNDSQEIYYPQQLMQLWKECTKVK	196	+
Chr1B	678947601	678947762	VLIQSLYKV----------------------MISVAESEPIILYIRDVDHFLHR	123	+
Chr1B	681402981	681403034	KKPVFNMVIAASLWSLWR	88	+
Chr1B	686157024	686157062	TMSSLFRSRVTTK	95	+
Chr1B	694485939	694485968	RFLNTAENRM	77	-
Chr1D	80104	80157	RHRAWKEGEHNGVGNHLM	88	-
Chr1D	4164083	4164142	LCAAIGAAPAMVLARWGVLK	93	+
Chr1D	5580513	5580572	RHETAQKEADTMVDLIAPLK	96	-
Chr1D	5962869	5962940	NALSGDATSLFGAEKAIQHLDVSR	113	+
Chr1D	6897119	6897169	RYDVENLNLVKDIRFSH	84	-
Chr1D	10208894	10208950	LEGHPSIVSFMLIGTTHIR	94	+
Chr1D	11812155	11812190	VASIVGTSGVGK	82	+
Chr1D	19037759	19037833	RSRTDLSLVDLAMVANESTEMYLIV	118	-
Chr1D	19818169	19818312	RALEAAATRVIGAIALKSLSYPYSGLSGMIGSISGMCLISGSGAPAMV	111	-
Chr1D	20883370	20883426	TICKIHDLMHDIALSVMGK	144	+
Chr1D	21515326	21515460	REKSII----------------------------LLPTPLQVDSK	84	-
Chr1D	26398790	26398861	RRRPAMSSHTDAAAVSVPPQAPER	107	+
Chr1D	37073016	37073075	DKAGSLEIELEEATLSEKAK	83	+
Chr1D	44048339	44048389	GNAQGSSRLMFSYKGTK	124	+
Chr1D	52078917	52079012	SSQLHSSQNIFSGFDVRLLAEALGTSGKIAQR	153	+
Chr1D	52079463	52079513	LSVNIDDPSRADIYNPR	133	+
Chr1D	52973765	52973887	GLSVFSSHYSSLIDLTLSFCSCIDDSRLACLAYCKTLVSLR	189	+
Chr1D	53165082	53165186	RGMMDEAMLILTEMQGQGLSPDVFTYSTLISALCR	175	+
Chr1D	60732754	60732879	RHGAIQAKMLETLDAPSPPPPPSSADGAIGSAVSCAAGGEGR	141	-
Chr1D	61673592	61673660	GGSGSKAVAGIASVLGPVPLAVK	151	+
Chr1D	61797755	61797799	RGFGGGCEDIGHGLK	106	-
Chr1D	62353714	62353794	MGFVPGSGLGKDGQGIVNPLTAVRRPK	130	+
Chr1D	65335492	65335545	ELMKQCPNTVEMVDLCGR	138	+
Chr1D	70207142	70207234	RPTSASVGDATHFSSSCSRLSLGLHLDTSLD	139	-
Chr1D	72377145	72377219	KEEPFSAPILPTWIPGPAVGNVRIG	123	-
Chr1D	79024773	79024823	RVQTFDDLALDRAATIK	106	-
Chr1D	80544309	80544398	MASTAAVPAANTNGNHALSVDSHSSQDVRR	217	+
Chr1D	82277083	82277178	AMWVVDGILPNRVALISVLSAVEGLMGLAEGK	150	+
Chr1D	92286425	92286505	KPCKPDFLLSLEIGWDAILASNVCAVA	135	-
Chr1D	93787506	93787565	KALGTATGMIGTKQVEAAAS	90	-
Chr1D	95438195	95438230	HNVHYWIGEEAK	90	+
Chr1D	100703993	100704208	RKCAAVPKILNVV--------------------------------------DTFAAHLNFPAIDLELSGNGL	119	-
Chr1D	101099893	101099952	RCEVCCMRGGEAAAPAVGIV	94	-
Chr1D	104742563	104742673	RSPDNTDISSARHAVAAPNAHLLLYELEGVDGNFGIS	179	-
Chr1D	117227750	117227800	YLPMNTISTSVLHSKEK	83	+
Chr1D	117462245	117462301	RGIQVKSMEPNSVVHTFPV	144	-
Chr1D	123590668	123590760	SVLDAATIAGLRPLRLFHETTATALAYGIYK	223	+
Chr1D	130195854	130195937	KELFCQITPPSPQYQWGLFLLLKLILQS	132	-
Chr1D	142868924	142868980	KAMGPAADTVAATAEEQQQ	126	-
Chr1D	176977734	176977826	KGQHEALALEAESPQRSGDGAFVGAGYPSGG	141	-
Chr1D	179211297	179211371	EDISNGILNMQEEISRLLAENQNLK	115	+
Chr1D	184455853	184455900	MAAPGTLIPADVFNSK	114	+
Chr1D	207191509	207191565	LVEEGDIVDGKVLLLSAGK	83	+
Chr1D	210979804	210979854	RMLYVSNNEKMARELNT	83	-
Chr1D	219821148	219821219	IADVAEAATLAANSQPFEVVYYPR	173	+
Chr1D	248588642	248588716	HFAMPQEIEKEKLSTEEILSLPMFK	119	+
Chr1D	248676441	248676671	NAIMHHKDLISGKV-----------------------------------------VLDVGCGTGVLSIFCAFAGATR	122	+
Chr1D	258679012	258679074	RAPGTAIAERTLDPYAPLNGN	99	-
Chr1D	260920496	260920546	SEIEYMAAQPRGSPEWR	86	+
Chr1D	280778412	280778468	RYNDTKLSENEARLIVNDA	89	-
Chr1D	284937589	284937651	RLSLVKQGTMNNQSGEFDHNR	157	+
Chr1D	293340374	293340436	RNKAYMDVLSTSIVIDMRMAH	103	-
Chr1D	296531439	296531654	KPALLPMVTL-------------------------------------QSFSGTIGIILLLNAYQNKTYHFQA	198	-
Chr1D	298972886	298972975	RSELESIKTELVKNASAHSDVSSTLVLLDE	131	-
Chr1D	302551547	302551600	DLHFPRLGDPAPETEFSK	137	+
Chr1D	305912868	305912918	SLEIEDQYFYPGSPVPR	85	+
Chr1D	305913093	305913170	SISDYFSSQDVLPTGLPSLQPPAFSR	121	+
Chr1D	305916567	305916623	DTSSADGYDNPNELDSGER	87	+
Chr1D	305916567	305916626	DTSSADGYDNPNELDSGERR	93	+
Chr1D	305916636	305916689	DLGLEPIPSMLIFDAILR	86	+
Chr1D	305916792	305916860	SLLSNDEDKDLLHMISPVVFTDK	108	+
Chr1D	305916978	305917043	DREGEILSSPSAESFIHVLGGK	103	+
Chr1D	305929033	305929068	FELTLGDLMTTK	88	+
Chr1D	305930540	305930608	LLYGIGHEELVDGYTIASGLNFK	163	+
Chr1D	305932123	305932176	QSGLGEDTWIQVKPLSTR	90	+
Chr1D	305932234	305932314	GDVTSFQYVDLENPVASSTSFGEHGVK	129	+
Chr1D	305932372	305932509	RQEGSPESELVASTLTQNETETGAGPLELIIELGVVGVSLIDHKPR	218	+
Chr1D	323578103	323578135	DYNADMSATFR	84	+
Chr1D	326920395	326920454	AVQEEDELPPEKLAIANVGR	91	+
Chr1D	327985230	327985331	RNPINTSHRASPSPSISSPSVAHPMTPPSAYHHN	103	-
Chr1D	331790849	331790884	VAVKVATGFPDR	81	+
Chr1D	332082954	332083046	KGVSEDFEEDLMVVIDELSPQVHGVTAGIAK	148	-
Chr1D	337525947	337526033	QSLYNVEISVDVNGLGESDAWSHYFGFRK	142	+
Chr1D	348030851	348030904	KLGFKPTASGDFFPNSGD	122	-
Chr1D	353334040	353334096	TGVLVKASRPILLPDKMER	92	+
Chr1D	372558422	372558517	SPACLLISSSPIVAMLSSHSESMLAYAAAAGR	142	+
Chr1D	383256472	383256549	MNGLLSPTGWRTPSSMSHMKQPLSAR	125	+
Chr1D	389121761	389121832	KAFSGSSIYQHEYEMAERDEEQEK	116	-
Chr1D	389988397	389988450	KCCFDIDDHIEKLLHLNL	83	-
Chr1D	409288002	409288040	KHPKCPLDWWKQG	103	-
Chr1D	417821285	417821362	HVRSLTATSSDCIKHLPSLVEFEALR	188	+
Chr1D	417838909	417839001	KSQSAYEDVMSPDMGSPLGQSPHASAMAKPR	147	-
Chr1D	423463629	423463664	RAAMFAGLIEHA	86	-
Chr1D	425053991	425054047	NINLFPCSDDNSMGTFHLR	145	+
Chr1D	429367256	429367330	QVAGAHGGVLEEELDKMNLLQAAMK	172	+
Chr1D	432962298	432962393	KAKSNSGDSTLGGAHQDNVLGHFGDPHVERTG	151	-
Chr1D	437735371	437735457	KIYMEELSTLQGLSEPLNQLGKCEMLTLD	136	-
Chr1D	442360107	442360175	RRGELNNNSEWGEWPSEILSKND	110	-
Chr1D	443554562	443554603	KMDAVMTELGLVVQ	99	-
Chr1D	443618602	443618640	KPVLIGSAFAKIA	90	-
Chr1D	445646270	445646359	QSERQRVLDFLLRPSAAPDLAVLPIVGPIR	140	+
Chr1D	450801386	450801454	VLPTWRPCTSTAAQRGSQLLPIK	112	+
Chr1D	454967298	454967333	KGYTKVDHLDYG	87	-
Chr1D	461615908	461615940	KLADKWPTIDK	85	-
Chr1D	463428745	463428849	KGLVEFSDEALHHTERLSLSALNNLSSVWDPLKTL	110	-
Chr1D	468063514	468063600	KIVLVQLSTLHRLWDPLIELDELSMLSLK	133	-
Chr1D	468431362	468431415	QIEPDALEKEYSRIPLGR	88	+
Chr1D	470215619	470215681	RRGVGFPMMRIGTSGGTVDVG	99	-
Chr1D	470458375	470458437	QAFHASGTVSEHALSELPYLR	99	+
Chr1D	478883752	478883835	RNAKAYMNSLLVYTGVDNPKLELIQEAV	136	-
Chr1D	478886628	478886720	KVCLGALGLLVFVPVLMYTPTLRMPIVRGTN	154	-
Chr1D	480845461	480845586	RLALFSLLAASVNLTPVLGTTLSMRMVIVTYICGILLAAVMG	196	-
Chr1D	481835675	481835758	MAEFGQSYLLQSEATNGIGPAEERAIAK	134	+
Chr1D	482476596	482476634	LWDVSGASDLGVK	96	+
Chr1D	486620043	486620129	RLNVGQEGTQRIICFANRFLDSSLVTPEN	143	-
Chr1D	489965005	489965061	ELKLTEGTNAKEPEVTDIR	134	+
Chr1D	490549306	490549386	RPFNLVLVSIKEIHQFPNSLSSMQIDI	132	-
Chr1D	498609361	498609405	MSEAQQSAFDMTTLK	112	+
Chr2A	261790	261846	RSATGLASGEGLVKAGRTA	129	-
Chr2A	389812	389940	EVCARHGVVVAAYSPLGAYGASWGSDAVMHSGVMHHVAAAKAK	202	+
Chr2A	579643	579708	KPAYMKAECIHQLKYLEHLYIH	175	-
Chr2A	5493418	5493486	IDIIAEEAEARDITNQGMLRQLK	108	+
Chr2A	5988127	5988183	IDAKAIEEGSNVVSVSEDR	134	+
Chr2A	6873983	6874102	RPTNEEFSDGLTLHKYVDASLSRTQDILHPGLTLETGDQR	193	+
Chr2A	7599238	7599333	TLTGLEILAMSGGQAPNAPSGSPLDSLVTPSK	146	+
Chr2A	8316325	8316417	LPEGALLAESPLFQAMEQNLCSLRLSWSQLR	144	+
Chr2A	10368365	10368433	YQSSSHAQSEEKVLESLQHLLMR	107	+
Chr2A	13515060	13515140	FIEEGSDVHVNFIGSNFKLLPFGAGRR	132	+
Chr2A	13674178	13674225	RMGATSAGAETGQENV	113	-
Chr2A	15707402	15707467	LLQSGPHHQSILLTTALSFVPK	103	+
Chr2A	15929035	15929070	QMDAVLDKIIAK	85	+
Chr2A	15984445	15984501	LNLWDYSQLEQLTSSICHK	93	+
Chr2A	16102007	16102057	YACMEWGVGMEVGDDVR	86	+
Chr2A	16125994	16126101	KQELEDITNLIVAAARDSQEAEHKLFNFMVDGPDTT	263	-
Chr2A	20112123	20112179	RTIKDGGLINVLRELQCVT	135	-
Chr2A	25239810	25239875	KIVQVATAPSSPGGTVIDHMYF	109	-
Chr2A	25667675	25667731	AWMKQVREIAYVAEDCVQR	97	+
Chr2A	28838771	28838833	EQQLVDCDQYNGGCNRGSFRR	163	+
Chr2A	31946249	31946305	WETRSTIPMQSFENALTVR	97	+
Chr2A	34740777	34740824	ALKTFMQPGGPGDAAR	116	+
Chr2A	35277192	35277263	LAVPPGSAAVMVKNLYLSCDPYMR	120	+
Chr2A	36336716	36336748	KEWELIDGQMA	83	-
Chr2A	36336749	36336802	KVSPLRFGGDIFHVLWKG	133	-
Chr2A	36396795	36396854	VAIVGAGLSGLAASKHLLER	135	+
Chr2A	37906845	37906934	KEAIELESGTSIFILDPKNGSSNDSIVYGG	140	-
Chr2A	37908474	37908539	RIDDYGTNGNEVWITHWGLAEY	109	-
Chr2A	38666102	38666134	RRPSEGPATDQ	79	-
Chr2A	38679549	38679659	RDSIHVVKGTDMDVLVTLGEIPRMYFNATGETSYCQS	189	-
Chr2A	47813773	47813886	GTPMSVGSLEEIIDESHAIVSSSVGPEYYVSILSFVDK	184	+
Chr2A	56271941	56272009	KLSNILSSKGVNPLGVIGVTIAL	101	-
Chr2A	57459970	57460038	RPGATTSSSVPSHSFRVMNLATK	107	+
Chr2A	59393863	59393904	RATLSYDEGAKCFV	106	-
Chr2A	62520262	62520336	MTLRVWEYSSLPSDGDDLTPAIVLR	123	+
Chr2A	62698677	62698727	HRPGCTCIVCIQPPSGK	134	+
Chr2A	64966984	64967055	RVMGQSGTLPSLNGMKVMASAFAN	114	-
Chr2A	76358304	76358372	RRLVEEEDESAGGPPLGLMERVA	106	-
Chr2A	85681619	85681699	VMVEGFLKEYLGVDTVVGREVMVVAGR	124	+
Chr2A	87019745	87019807	REEIFTELTGVYVNCDEISTI	100	-
Chr2A	87861959	87862036	RAVLTSLPISHEMLGADGSFFRYKEA	132	-
Chr2A	88295680	88295760	KDGECTWGLMSILCTMTKISTTLESIA	131	-
Chr2A	91709687	91709770	ATIEVPRAGEVNFHCTHLDHLDESWRMK	144	+
Chr2A	92628676	92628777	DVFEEGVSSVMTVQEFSVVFEAYTQFEQSMLAAK	253	+
Chr2A	92763136	92763201	RGHRSQSPGLVIGERSDVAGYM	109	-
Chr2A	94268065	94268112	WSTINADCQKWAAVQK	123	+
Chr2A	105345469	105345591	KCEDIIEDMSLLPNQRDEPACAELMLGLLDNGYGMTDKTAL	250	-
Chr2A	106090595	106090660	SSCCWRGSSNTDSPADSQLVVA	106	-
Chr2A	120365711	120365788	RCLGQILFGYTMTNPVCGRIMMRDVL	134	-
Chr2A	131779425	131779499	LSAAAPADVVFDLVMVEDLMPRLAA	113	-
Chr2A	139744031	139744078	QIDVSIMDCQSPLVAR	82	+
Chr2A	142798100	142798147	AGMFSDACSVWNGMEK	127	+
Chr2A	146950152	146950241	HLWVPCYFRNCFFPFLQSTQRSEGFNAVLK	234	+
Chr2A	149511279	149511359	VDHLQDNQLDVSVITNDLEEDSFKKIK	127	+
Chr2A	154748740	154748871	KDFEFEPGSRGREGAMGEMEMSNSSSAGLNVLNYAPSTPATTAM	212	-
Chr2A	171315994	171316032	KANFYGNFEEALE	96	-
Chr2A	183112823	183112885	MAMLNYCLSILAPAPAVRGRR	89	+
Chr2A	184449319	184449360	KWSRGELCNSTADE	106	-
Chr2A	186415054	186415095	KTKGQVVSTVDLAR	97	-
Chr2A	198989011	198989088	RFMTGTGLYSPGQLGNLSLMTGDFFV	125	-
Chr2A	200384836	200384871	NGFDIINKCIMR	95	+
Chr2A	200770701	200770739	KLLEVVGTDVRLA	87	-
Chr2A	203574951	203575046	AMELFKEMRESNCPPGTTTYNIMINLLGEQER	162	+
Chr2A	203816398	203816493	KLVTHQSALAQVAARTPFGSNTALHKCCEPSL	233	-
Chr2A	209443578	209443670	APMSTYYYLNLTGISIGTTALAIHPNAFALR	149	+
Chr2A	227074247	227074348	KAHDSINNQSSANMAFGNVNVPENKTIFGINSTQ	161	-
Chr2A	246594061	246594132	ESVNSEEATKTLSNRCTDQIITVK	111	+
Chr2A	262857064	262857123	KLCLEQETLNEFKESHVKTL	149	-
Chr2A	283389253	283389336	KLHSDELLEHIRAFSTAVEVPLSRQELF	138	-
Chr2A	304094939	304094974	SVRLSEKTSVVK	83	+
Chr2A	328914056	328914136	KMHVPLNTDPSLHAPAGDGSPLTANGA	126	-
Chr2A	353359343	353359456	KYPLVFNVTLKSPISAPTPPRPKMASMPTQPPEIITTV	181	-
Chr2A	362291089	362291157	AVGEAHQAGSDSLLTCQAFMKIR	174	+
Chr2A	398186862	398186897	KQAVDAGGGGTG	82	-
Chr2A	419246774	419246827	KMERAEQSMDAGDDSYTN	136	-
Chr2A	423939573	423939623	KICVEEPNDIGYQIRTL	125	-
Chr2A	428628199	428628264	KTCRPPPVPRDAGAGLFACPAD	101	-
Chr2A	447780302	447780367	ELQFGQTPQDRPDIAVRVFRAK	166	+
Chr2A	449774418	449774531	KASYGTMTYFGASAYIIPIDPRTADSVVFTQQLNSLAD	190	-
Chr2A	452563402	452563455	SSLSYVEVVVMADQNVGK	132	-
Chr2A	459442887	459442964	KEIAAEFSAVMSRVAESVKTTVLTVA	115	-
Chr2A	475112998	475113087	NRLIAHSMPVGDVSHLVTEWGYIILIMSDK	152	+
Chr2A	475114030	475114062	GITNGYKSGTR	82	+
Chr2A	482755100	482755168	MELGDEVGVTVATPGWIESEMTK	109	+
Chr2A	482755542	482755583	RVLQPPSLHTADIK	99	+
Chr2A	482755545	482755589	VLQPPSLHTADIKRE	107	+
Chr2A	495233878	495233949	AAADEGAPDRGEAASDRGGEGRPK	95	+
Chr2A	504809230	504809304	RRGLENRLESIHATVEAVGVGYSAV	115	-
Chr2A	504809233	504809304	RGLENRLESIHATVEAVGVGYSAV	109	-
Chr2A	508172512	508172568	KNKGDQDEDTPVVVSAYLK	92	-
Chr2A	514886257	514886322	SLKEYTEIELPNAAELDELGNR	101	+
Chr2A	528693621	528693716	ELPLTPGQGSAKETHVLPPHALDGVEAKETVS	152	+
Chr2A	531790216	531790287	KDENLIMATDSPMDRGKAFAIPDM	118	-
Chr2A	533567165	533567233	EKVQHLSGDAGIERMDSALSDAR	109	+
Chr2A	536712130	536712186	TASGDHYGSVCLVRGMLGR	91	+
Chr2A	537395037	537395117	IGRDAGAGGLEWRVTGFSNYHNHELLR	134	+
Chr2A	543183906	543183995	KTFHVPKHASISEPDASAISLNYMDSFRPL	146	-
Chr2A	543824368	543824427	GLRTAGRWADVEELIDEMFR	101	+
Chr2A	545049368	545049466	GIHVAAYSPLGGQNWNGDGNAVLDSEVLAEIAK	155	+
Chr2A	545049652	545049705	LKENLGIFDWWLADDDLR	87	+
Chr2A	545049652	545049708	LKENLGIFDWWLADDDLRK	91	+
Chr2A	545239785	545239994	AIGVSNFTTSHLDKLLAAATVHPAVNQ---------------------------------VELNPVWQQR	197	+
Chr2A	546399280	546399336	RCWAEIDVDGWMDPSAAAE	92	-
Chr2A	548168531	548168635	NGMGSAQVDADVKPHAVCVPLPAQGHVTPMLKLAK	256	+
Chr2A	565752151	565752261	TLELGSQGLEDVDLLQNHDEEALERPQPGADPKPQQR	174	+
Chr2A	566619916	566619993	KLESADQTPISEEIEPKPKNIMSNDH	123	-
Chr2A	567620449	567620508	KLPQSFLGRGTRASIADPFL	142	-
Chr2A	567623908	567623976	KAPIVEVRVSDWSDAAQFEREAV	109	-
Chr2A	570703482	570703544	KGHGHMGAANIMATWLVVDKC	158	-
Chr2A	571259221	571259265	RAVIGDVIKNLDFGG	110	-
Chr2A	571259587	571259697	RLSVDGPSIYFTPPPHFYPHSSIPNPVATAGSPSAPL	172	-
Chr2A	576889075	576889122	DGLKENFESFAEILSR	113	+
Chr2A	578839334	578839453	KWTNLNMLYANHYRDGHVADMTAYSELETMEEATLQVSLA	197	-
Chr2A	588283905	588284024	GLAWLHHGFQMPQIHQNLSSSAVLLDEDYEARITDVGLTR	202	+
Chr2A	588350388	588350471	RGVFEGMTMDVDADLVLYGRDRLMQMVT	140	-
Chr2A	590220578	590220634	NAFPLYGHDYDSALEAIGK	141	+
Chr2A	591034206	591034286	QKHNRPFRIAPWATFSFSLVACAGLLK	206	+
Chr2A	594388808	594388843	TGYVGGITHLQR	89	+
Chr2A	595028465	595028548	INAEGGLGYSAHGLGTEVLLHWFCNLIK	137	+
Chr2A	601887446	601887499	RALDLVSDIQARSLARLG	130	-
Chr2A	608447177	608447287	KLKGVSHPISGSLNNSYGVLDQLSSMNGIEDPIPGHL	175	-
Chr2A	608819236	608819349	KLIAFSTGYIVITEELARNFTLELDMLAPLEALIGVDD	180	-
Chr2A	615059117	615059203	RALYPKPIHEELDGRVPREVTVPAQMAVI	125	-
Chr2A	615124393	615124446	WNTSPPCKAGAMLPPGSR	87	+
Chr2A	619114935	619114991	AALSADSLVPLYGRGGSSK	129	+
Chr2A	629043377	629043466	KVAHQSSDPNQDHNVISARADSGWTLMDRT	224	-
Chr2A	636320423	636320473	AYLDQPDFMQMLRDLQR	87	+
Chr2A	644418368	644418484	CVPLPMAMGVPFLVGASFAIDMCVGSLVVFVWNMMDRSK	190	+
Chr2A	646606974	646607066	ANAVVCAGSGEGLPEERKVSGAAVASLATAR	206	+
Chr2A	647930219	647930266	FGRSVFERLSMLGYCK	82	+
Chr2A	653154774	653154875	RISSVGLPGPLATFSPRSTNLWNTGMYASLPMMA	165	-
Chr2A	654284541	654284675	RGLFPVAPSLYELIDNSGAAVTFLANGLFDATANEGMTELVQART	214	-
Chr2A	654927551	654927613	KLLPKLLSPSDIVLDPMRARG	98	-
Chr2A	672055772	672055807	TNGASFKMLGAK	86	+
Chr2A	679836741	679836818	RLMPSSRTTVCHVSCSRCFGTPHSPS	120	-
Chr2A	681970962	681971015	CAFYQYVDNMQDKVIAKK	145	+
Chr2A	686134794	686134847	LGTVKIAVKCLQDIGHGK	130	+
Chr2A	688472988	688473026	KVSGSLDCAASMK	86	+
Chr2A	689732284	689732382	LNKFSAVGNPLVCPPMDIVEQSLDAMRTYLSSR	165	+
Chr2A	694789121	694789186	KYSAGFSQNWTDMGVKVLNQER	113	-
Chr2A	698880990	698881028	KNDPCVIKMVSGE	95	-
Chr2A	703080692	703080772	KEAAPHWGSAPYAPDPAVPTGVPGHHG	127	-
Chr2A	703489129	703489191	FEGDTRDAFDIAIDEVMARIR	97	+
Chr2A	705879583	705879630	AEPGAPSKNSGAKNWR	119	+
Chr2A	708538499	708538597	LSDEPSGNLQQSKPDMVNDQNGQPMLEPEPEPK	151	+
Chr2A	713516541	713516612	GASQNQSAHQVNSAAPRGGGIVPK	109	+
Chr2A	717315684	717315749	KVAAMGPILPARTPEVIFDSSM	108	-
Chr2A	721824563	721824628	KAFPTNLLLLPSDVGDIPVLND	102	-
Chr2A	723269357	723269461	MSNTEVLLAGPGSVGGGERLSIDDALALHAGEFGR	161	+
Chr2A	725421430	725421564	RSVLNGSELLQVTTSATGTTNSSWVVQGSSDILLLNGRDSIMLAG	205	-
Chr2A	730424637	730424762	KSHPSYLTSPSSPMNRDQILGMDQQQLTPGNSNPPIGDPISR	202	-
Chr2A	732413115	732413186	RSAVGTAADTSAAVFESGVLYREV	106	-
Chr2A	733489178	733489297	KGFSMDYPRDVELMPSPTMMWYGAPSRMMEMTATDSSAAD	193	-
Chr2A	733489319	733489366	RDLFAPKAPAPISQDT	113	-
Chr2A	737647254	737647337	KAWSIRADSLGPPFITASPCLYCYTVVQ	141	-
Chr2A	744401719	744401787	KLEDHFAYTEEAVAAVVRPNAEL	160	-
Chr2A	747594467	747594532	KDSTELNDTPDDNLFNKFWGAS	100	-
Chr2A	748801620	748801676	KPIQKAPIEDLKNMGCSVF	94	-
Chr2A	750684553	750684657	KQDDVWHGYAIEFAAVGPDMMQGAAAFGLHGASGG	258	-
Chr2A	752898052	752898123	KLEPLIEPESKPLPVITTDLLEII	105	-
Chr2A	754537500	754537535	SGLWNGAEASDK	81	+
Chr2A	754570589	754570690	QPMYFAQINYETSDATEDLENSANGVSLTALEGR	166	+
Chr2A	759239762	759239806	NGGIDTAEDYPYTAK	110	+
Chr2A	759820183	759820239	NRAAPAGSRDNELPLQAIK	87	+
Chr2A	763821309	763821392	RGACSGSCAPRSAQVGKYSIYQDGYLVR	136	-
Chr2A	763823994	763824029	KILFEAGFKDYK	87	+
Chr2A	763875886	763875999	LTINMSPFAFELPSLYLPSVAILREIGMQESLTNSYAK	184	+
Chr2A	766742446	766742505	KKGNATSVSLSIRADTGADD	130	-
Chr2A	772363166	772363204	RVKGLFSRSGEIS	96	-
Chr2A	774551546	774551641	ISESAIALKDRADSAQTEVSAAVATVQEIISK	140	+
Chr2A	777748991	777749065	QLKSGNGIVTSDSENCRYLVPISYR	187	+
Chr2A	778960006	778960134	KPRIAASSTNDAEPHTTPTPPEAISKPLTRQPAGTDPTGNPSA	165	-
Chr2A	780919584	780919634	RPVSFGGGNNADSQTLQ	125	-
Chr2A	783986507	783986563	KRALQVLARTSEGANGLAE	84	-
Chr2A	784102832	784102888	RDRLFGANYMCHPEYYINH	163	-
Chr2A	786578634	786578693	NLSNQLEILGLAEATQHVDR	93	+
Chr2A	786862468	786862503	KLDANHKLKDIT	88	-
Chr2A	787438082	787438144	KVYTATEPSGTLLTQDSTLLG	145	-
Chr2B	2830154	2830198	AVSLPLLSPPVVAAK	97	+
Chr2B	3216490	3216573	RAVGQRHDGGTNAGFCYASLSLLQKALA	204	-
Chr2B	3234321	3234359	NGSNIEHAKSVGR	95	+
Chr2B	5872014	5872058	KILTSEVLSCSSEVK	101	-
Chr2B	7343774	7343836	GDIARAVSELMGSGDVAEERR	95	+
Chr2B	9248724	9248789	DDGTVVVNVPSTLEATPIDVGA	96	+
Chr2B	9345073	9345120	RYTSGERIGHSYMELK	126	+
Chr2B	9592970	9593071	HLLEFNVGENNLCGDLPANSIANLPKSLTALTLR	159	+
Chr2B	12300614	12300652	HSHALLAFSYGPR	96	+
Chr2B	13186162	13186245	KGFSPISTQAMEDETPSIPSLDPQKKNE	131	-
Chr2B	14944850	14944906	TLSEAMYRGYSVLDNMRYR	94	+
Chr2B	14969536	14969601	FGSVQPIFLSVLSYDELRYLFK	126	+
Chr2B	15040609	15040656	THNVDCSGRSPSAGPR	121	+
Chr2B	17768018	17768140	LLPFGAGRRICPGINFGITTVELMLANLMYHFDWELPIGFK	210	+
Chr2B	19645386	19645436	YIPPGGYTQFLKKDGLR	106	+
Chr2B	21636563	21636613	RGKTVELFEPPLMAVDG	83	-
Chr2B	24436662	24436712	VTATSFPLNFRGLSSLK	101	+
Chr2B	25632796	25632861	MRTFAKTGENPPDGFMCPGGWK	112	+
Chr2B	26622067	26622105	KTSHYRLLDALKA	93	-
Chr2B	26622532	26622597	KYFSAYEEKSIEEPKRLWIPKQ	108	-
Chr2B	28265622	28265684	LANITDDYVAFNAMEWSSMAK	157	+
Chr2B	29996851	29996913	SRVRSESIAENTLLQEIIEER	93	+
Chr2B	30020144	30020179	TTYVILVGCRGR	91	+
Chr2B	30715461	30715526	AAILDADALTIQVASLGHRLVK	99	+
Chr2B	31469877	31469954	AARNIGSSVPALSSNMSAQIEELTRG	117	-
Chr2B	32944150	32944245	RVEEALWPELHELMCQLRSKTFIIADDLVEEG	160	-
Chr2B	40173173	40173235	KLDSIDIDGHTPWNPPLHDEK	157	-
Chr2B	44368544	44368618	RLGLYCVMAEHMVGSVAFSALVGGA	118	-
Chr2B	45458368	45458478	KRLNDESQGAMMSMIEPGNVVVFNAGSEAAIARALLT	176	-
Chr2B	49511285	49511323	KGLGGMGYLVVIS	95	-
Chr2B	50343401	50343502	KMGGTMSGSVTRKGFILPFSPLEVPKDPAAVLVL	163	-
Chr2B	52221130	52221204	RAMCISYATVGLGCQHHRQEFAILS	128	-
Chr2B	54175263	54175322	AVFNLDYGQLKLVFHALKER	96	+
Chr2B	55282160	55282237	RDGLFPPHPIGKLFLAAVEDPPTAAS	126	-
Chr2B	59772796	59772861	APSMEPAPEGPGIQIEDGHTVR	105	+
Chr2B	59772889	59772954	ADARAGLVVSRATVQDPATGAR	95	+
Chr2B	59774769	59774879	GTPYSHMNQVQQNEEMHGTLLSENVIGVIHDHYVTFR	189	+
Chr2B	59775033	59775077	LYEPAEFHIINPTKK	117	+
Chr2B	61910356	61910451	DEDERDFSYVADMLTFLGSIQSSEHDLLLDAR	149	+
Chr2B	63029829	63029888	GGGWASMQELSGAVWKYKSR	99	+
Chr2B	68863092	68863157	KGGSGGWPGVTRKQGAQDVYSF	106	-
Chr2B	87718034	87718069	RATMKDQLCKSQ	91	-
Chr2B	88133132	88133218	KAALAIAITCGMSHSVLHFSGLHLPDILS	213	-
Chr2B	96587985	96588038	APSPPRHAPQKMSPLHEK	83	+
Chr2B	101310793	101310873	RVYPMGDRDVVAYPLTEVDQQLDADSF	133	-
Chr2B	105865004	105865072	RGEEVAAAVTKSRGEEVPSAEVT	96	-
Chr2B	106403550	106403636	RAEAELPAWPQIFDYVLIDPSLEDLLAGF	141	-
Chr2B	109094293	109094361	KSVSVQRSRALPPAQPAYAMPEG	108	-
Chr2B	110031507	110031590	LGLGASEYVSGTLIDMYAKRGSLEESGK	131	+
Chr2B	119062399	119062449	KPITFATVTPPVAVLKV	118	-
Chr2B	122010835	122010912	RTCLTSHMAPKDLHMADDDAESNSEK	123	-
Chr2B	125571102	125571176	SQESSSSAGILGWGPVEMRRYGTER	121	+
Chr2B	126572459	126572545	VTLNLGVRLSIAIESADALVYMHSKTNAK	137	+
Chr2B	139427193	139427228	QDHPKAIASLMK	88	+
Chr2B	141577605	141577658	KANPMNPYNLDVQKWVLD	132	-
Chr2B	144305575	144305631	NADSPQPEVFGSSMVVVDK	91	+
Chr2B	146838090	146838215	KIPVNSTMTLPHLAFDTIDVPHGQEILMSPHVGHISLNRKVY	211	-
Chr2B	147652406	147652480	QEEVWLEYAASCFFQGVKYGVSNSR	124	+
Chr2B	156593475	156593525	KTWEKHSQVDDCSIGLL	86	-
Chr2B	156878105	156878185	RESVFAVEEGGDDKFQANFNVSVGDTH	129	-
Chr2B	158713510	158713572	CVNIMDNNARHSKETLDTVHR	163	+
Chr2B	163816680	163816730	QEMASPGPCSRLQHGFR	87	+
Chr2B	182683624	182683668	RKTLTWRTILDMWPS	82	-
Chr2B	182755131	182755196	RTATYLTGGAAADIYVDEPGSL	102	-
Chr2B	187472672	187472734	EASGSSCKSSANAASMESKGK	87	+
Chr2B	218509952	218509993	NSWGTQWGEGGYYK	104	+
Chr2B	221851114	221851239	RSPQILTKCKHALPGGPQMIWEEEADAYFLEGVALVESDTTF	214	-
Chr2B	229086433	229086537	HVPHNSGAGLLSPRATSSIDMTAAAALGLLPGSPR	117	+
Chr2B	236710827	236710955	NFIDNDITSEVDIAMLEMVSGVAADCLKPNPEERHDMKQVEHR	215	+
Chr2B	237933912	237933977	KLLQLAGTAGMYTEITDDISPA	161	-
Chr2B	246236818	246236898	HSLLESRFAGSPMGSSDHGLRHGPFDR	128	+
Chr2B	253233492	253233620	VYDTDQGVLNAMKNSGIKMVVAVPNEMLPSAAGDPDWAVQWAK	213	+
Chr2B	255537729	255537845	AGAGGVIVDSGTTFTYFAEAGYAMLRQAFLSQTAGRLTR	182	+
Chr2B	262525793	262525873	RLYTAVDAGSHGDFVGFLGVENGDDLR	127	-
Chr2B	266487112	266487165	KTIFGINSTQRSKESTGF	130	-
Chr2B	293554200	293554277	TAPAGRFSPPAGFQAQPEKQAMSPWR	124	+
Chr2B	356965856	356965906	MGAVFALFVGFYYWVGK	82	+
Chr2B	371424563	371424631	STLSVLDFSDNRLTGSIPPHLCR	111	+
Chr2B	371424671	371424727	LIGNIPPGVKACKTLTQLR	93	+
Chr2B	374615189	374615224	AGAGAKVAEEDK	81	+
Chr2B	378557655	378557696	HCVGLRLFSSSHRR	106	+
Chr2B	386368794	386368862	AVLREADQVNLEAGMVNRQLVGR	108	+
Chr2B	390892061	390892123	RIFILGHGDAFGVVEPPTSLG	150	-
Chr2B	394193113	394193169	EVSFDYTVLTLANYGAHWR	97	+
Chr2B	394193882	394193941	AHEEIDAHLSGEPSRLLDKK	93	+
Chr2B	396727181	396727285	SGNVGTDGNGALGDAQVSMSTVEHPCCPEANMAEK	172	+
Chr2B	399559338	399559385	KKSVTLMTEDALLFCG	120	-
Chr2B	402572465	402572503	KALDDWSLAEGPA	91	-
Chr2B	420165883	420165984	RLVSDFTFETPRAGDDALMQIFLWIARRCCEGAG	174	-
Chr2B	434378813	434378860	GQNGVRAAAAASLTHK	111	+
Chr2B	448161873	448161944	RGLENRLDSIHATVEAVGVGYSAV	110	-
Chr2B	456598250	456598291	TASAHTSLIGGYAK	100	+
Chr2B	472664741	472664818	GPNTTVEQFPLAALRSATDVFSPSHR	125	+
Chr2B	476730341	476730409	RAGYGVMYSMGLPNDGLVYDVQR	115	-
Chr2B	485703897	485703965	HLDTASVYPSEHLVGEAVAEAGR	108	+
Chr2B	488143261	488143344	MEPPLSPLGAGAVCCMCGDRGLPHELLR	129	+
Chr2B	489791436	489791498	RLSQLASEKEAVVDNLRANEV	93	-
Chr2B	490876748	490876792	QSRYPQPPPPLDQKR	108	+
Chr2B	491595501	491595569	AIEQINMLEAKLQQAVNENMKLK	103	+
Chr2B	493888711	493888770	RPEKDDDDGPQEELPTIRLA	93	-
Chr2B	494060950	494061066	RPAMVSSLPDMNKAFHNLLVEITGAPIMSGGSAGVAAKL	186	-
Chr2B	496986086	496986151	SDLLRVLDDYGVGDTVTLTIRR	97	+
Chr2B	505913909	505913953	RAVIGDVIMNLDFGG	113	-
Chr2B	506545284	506545349	RKQGDSSILPATADGGGEGFAM	105	-
Chr2B	512834405	512834506	KMLRFCDMTLQTFEADLLTKLLLNFGDTDPELQE	160	-
Chr2B	514409281	514409385	KEMEGMIEFARDMDGGTCHSNILANYMVLDPRIGR	176	-
Chr2B	530126969	530127052	DGLAVGNVIASGSNTADLVISYLESGIK	124	+
Chr2B	530236713	530236772	RNVMCVEAEVGGSSAFQRHR	98	+
Chr2B	532050212	532050247	KRANDTTPDFGQ	84	-
Chr2B	534794009	534794053	LGTESSIQQQLSVTR	108	+
Chr2B	538048977	538049045	KLPIKLGVAQGAVSLWASLYQLS	105	-
Chr2B	548750235	548750306	RSSFSVVSLRDDPGLIDIVFRMAQ	116	-
Chr2B	556456824	556456895	RVPREVTVPAQMAVIKLSDKGGIG	114	-
Chr2B	563293782	563293817	FLGKGRAGGSGR	83	+
Chr2B	563687136	563687204	APSSKINATHSVNIVAESVGSTK	102	+
Chr2B	563892940	563893044	RAPNMAAGDFPGGALINAGLVFGIAIPAIAGVNGG	156	-
Chr2B	571926970	571927020	RMGPCWQVQMAARVAGA	84	-
Chr2B	577132507	577132587	RVDARLQQNDPVLCPHPAEEARWPLEA	125	-
Chr2B	577497441	577497479	MSYGFFRTMSSLK	98	+
Chr2B	578856010	578856078	VVTSGWGDMDTAYTTMLPALLLR	112	+
Chr2B	579199671	579199745	SVLQQHVAFFDMDGDGVIYPWETYR	128	+
Chr2B	579200387	579200575	QANDPFGW----------------------------------------VASKGEWMLLYMLAK	117	+
Chr2B	579200543	579200599	GEWMLLYMLAKDEEGNLPR	91	+
Chr2B	580261483	580261650	KATVQDGTYD------------------------------------KPVGHYVDKG	103	-
Chr2B	589493239	589493274	KALCSNALKAIE	85	-
Chr2B	589494398	589494439	KVAVATGHPNGVPL	101	-
Chr2B	600375515	600375565	KHIPFIEDPEFLYGLSS	85	-
Chr2B	600399027	600399080	RHHCTPLSTAPAPHLLAM	87	-
Chr2B	606732768	606732833	MAPQPEDAPKPSPEESREWTLR	104	+
Chr2B	607372813	607372938	NLLDMNARFGGFTAALAGDPMWVMNMVPTVGNSTTLGVIYER	208	+
Chr2B	622117480	622117533	KIIAACSMDSNPIELKKL	83	-
Chr2B	630810345	630810398	RPLLMDEANCAVMLLRNR	87	-
Chr2B	643190915	643190998	TATMLFDKMHQCIFRAPMSFFDSTPSGR	211	+
Chr2B	652409777	652409854	LGSLLVHVAYFLAVSWLGYLLLAQLR	119	+
Chr2B	658644080	658644250	KNRAFGHAELHGFNSF-----------------------------QPFCIPIGGRIA	116	-
Chr2B	660125271	660125315	SGTVWTDLVADAQRR	95	+
Chr2B	663869945	663870034	RNGFLLIDGLSSPLCINDIHENFDKLNQLF	144	-
Chr2B	664935356	664935418	KGTFGTQEMWRVVSRFFQIIV	107	-
Chr2B	683316689	683316805	RHTMDGANPTIQLSRNSITAGPTFSFDVESAADFSQYAF	190	-
Chr2B	683507830	683507901	DVKASNVMLDEEYNARLGDFGLAR	142	+
Chr2B	684101640	684101699	KPTDESDLASGVVDGWLFVD	95	-
Chr2B	688735491	688735544	RQQLTMPVGDEEINGTPR	90	-
Chr2B	688932083	688932157	RHGPLLMLRLGDLPVVVASSADAAR	111	+
Chr2B	689607493	689607567	KYGIVEHWVYLACSAMPWEAFDPSR	196	+
Chr2B	690286680	690286739	KLELVPSGVVAGLALARLSE	88	-
Chr2B	696267850	696267954	KIDYAGNGAMLVGVDAAVKALGWTDADPSDHHQSL	255	-
Chr2B	696511362	696511394	RYPQGLFLLTK	85	-
Chr2B	697806339	697806383	VRPAAHLADAEYLAK	100	+
Chr2B	699044884	699044964	RAEDLEKEISSIPKACVSNATSLCGLG	189	-
Chr2B	699448175	699448279	KISDKLLSQIEAAFKDMAMTPLAVPVAVADAGDSN	165	-
Chr2B	703990146	703990193	RHPPPPQQQQESATSM	120	-
Chr2B	705911385	705911453	RVSSADAPYNTSTGLSADITKKQ	159	-
Chr2B	706666348	706666404	KYLMILSGISSKTMLNCVR	143	+
Chr2B	713503889	713503924	VFVAENESSAGR	87	+
Chr2B	718748635	718748685	IRIVHVLAPEVIKTDPR	85	+
Chr2B	719364964	719365050	KALADSVVVYPQNQNITPMQQPTANTAKI	136	-
Chr2B	722579926	722579985	KGSSHKTISENSELSSAPSR	87	+
Chr2B	727898019	727898069	MPISVNIGAAMVDMYAK	123	+
Chr2B	729231027	729231062	GTPLHQAATNEK	85	+
Chr2B	731809389	731809439	AIVSMETVHIEIQLTVK	96	+
Chr2B	740417702	740417767	RTIQSSLKVKSNHVDELTTEVQ	98	-
Chr2B	751213636	751213704	KRSNSPPPGAMEEPKGDGMIQIG	109	-
Chr2B	753339860	753339895	NAFIFEALIYGK	93	+
Chr2B	758331862	758331912	RFHPKLLKHIPHLVSMQ	126	-
Chr2B	758647100	758647138	KNCDDDEVEEPQL	79	-
Chr2B	759886379	759886438	VDQKQTMLDPKNGIVQDTPK	96	+
Chr2B	759890560	759890616	HFGLIPSGGGGILTHAVAR	85	+
Chr2B	760711092	760711169	KYWHRVQDPWVCMASLDGGAEEPLLN	133	-
Chr2B	760790032	760790073	VGNILAVLIAPICR	102	+
Chr2B	763340605	763340733	ISFGLDPGCLDLDMPMSDLANAFDTASRLCAMRGAAASPLVWK	206	+
Chr2B	763962965	763963018	AGATPTPHSSQCKTKCGR	133	+
Chr2B	765396946	765396993	DLKASNILLDTEMTPK	101	+
Chr2B	767904450	767904533	RLFLVKDPMATSARWYGLVHDWVPGFAM	144	-
Chr2B	771257484	771257546	RVARLNAGLDVVAFVESPWVS	98	-
Chr2B	772215800	772215871	KPPTQGSPRKIMEGRLEGVAFLVQ	177	-
Chr2B	774514013	774514054	ALCLEYMSNGSLEK	101	+
Chr2B	776540629	776540691	VAAEVLEGLCPPVGLVTLDIR	144	+
Chr2B	779231110	779231235	CGQLSLAQNIFDLSEKDDVSYNALLLGYSQSPWSSESLNLFK	202	+
Chr2B	782306989	782307039	KNVHWKHAHIELYSLLL	128	-
Chr2B	788937487	788937582	RNTLPLYTSRAAGMVECPDLFPVAEPGVEEGR	177	+
Chr2B	788992452	788992532	RSSLAHEASFTEEVEEKTCPSFRSNYY	131	-
Chr2B	797227893	797227976	KFHQFLVDRPLPLSSEDHPISGLDITYV	138	-
Chr2B	798328991	798329041	RPVACAVSDLMHFLLLQ	120	-
Chr2B	799246507	799246626	KVQILLESLSPISGLVQLDEEGLTELTISLSFLFSMSCMW	188	-
Chr2B	800879737	800879808	MGGIGFTAGGARMGGNGFTAGGGR	96	+
Chr2B	801591374	801591457	QLFACRTVCMLVAGLALGSIFYDLAEDK	139	+
Chr2B	802787125	802787163	QPLHADAGEDGIK	94	+
Chr2B	803633698	803633751	RAPLSSPYAALFFAMGQG	124	-
Chr2B	807035448	807035507	LGRSLGTLIKSSSFPFSTNR	138	+
Chr2B	811657679	811657720	LVRPETTSMPNEAK	105	+
Chr2D	3370627	3370674	KKSLNVPDAAPAAAVT	110	-
Chr2D	3920178	3920219	RLQPFPIFPVGPAV	100	-
Chr2D	4602026	4602079	KESVLSHMKQLKDELVLM	83	-
Chr2D	5540544	5540576	EVAKEAIDRAR	80	+
Chr2D	5546007	5546060	RFTPLTRDMMHTWAPGGD	90	-
Chr2D	7204246	7204362	SGNDGTREKLTDEQIIDLLIALIYSGYETMSTTSMMAVK	186	+
Chr2D	7398654	7398746	RPRSAMVHDHTRLVAEAARPSSVVFTPVVGL	144	-
Chr2D	9422193	9422285	AGTMVEEADMRYITNSGMMMQLRTLSEAMYR	150	+
Chr2D	9829642	9829728	KGVGVGGIIPLVAPAHFDNHELLFSLLKQ	207	-
Chr2D	10337088	10337162	KWESKDIDLFLEIIILTGGGGMARN	123	-
Chr2D	10901475	10901534	LGAVPTLIVSSPSAAQAVLR	108	+
Chr2D	11742810	11742926	KGLKPVEVVVIDHRADLSPAMYACMNPNDQLIEETLHMY	303	-
Chr2D	13739238	13739321	RANVDPSLVQEVFFGNVLSANLGQAPAR	132	+
Chr2D	14565991	14566041	TAGLGHCSRNAITFALA	124	-
Chr2D	15803690	15803779	KLNPAEVERLDLTKVATGSLDLEELSGLNG	207	-
Chr2D	17036056	17036097	MRSTCHGIAGAGGK	103	+
Chr2D	21554908	21554994	KGSLQNGALMLWLLSTLNGISTPIGGSLM	131	-
Chr2D	24438823	24438879	RLVQALDDVYFVFDVRYMD	88	-
Chr2D	28567030	28567095	KKNAEVVVKFDSNAMTIDAFQD	104	-
Chr2D	29626897	29626980	KLLFQACTGAPSAGDFQDYPAMPPEVVG	214	-
Chr2D	29892593	29892685	KNYDMPSGSDSLPIGNVFYYPTGTVGRACGF	150	-
Chr2D	29907327	29907437	KCQGINAPINGSLENEDLYLQSLQALNGVTSPIKGSL	176	-
Chr2D	30881283	30881363	RLPLMWGEVLRTLTLNSEGGEVLAEKA	125	-
Chr2D	31116447	31116506	RKLDFIEIWYGDPDKIFAIG	96	-
Chr2D	31490976	31491044	KPHLNVYDRPGYVEFLEALISNK	114	-
Chr2D	32807580	32807684	HTFLPFLIKSLSVALSKYPLLNSSFIEEANEVTLK	162	+
Chr2D	33530047	33530103	KANWEAELSAGEDLHHAWH	88	-
Chr2D	33566155	33566244	KEAIELESGTSILILDPKNGSSNDSIVYGG	139	-
Chr2D	33566404	33566514	RLSFLQEVPQHTPGDEGLGISDHTMVFIVGSESLASL	180	-
Chr2D	33567507	33567557	RKVEDPVHFPEHAWSLN	88	-
Chr2D	34113068	34113145	RFTVYHDHIVGIVNESLLTGHMEENR	131	-
Chr2D	35229535	35229624	TEACLDDGIQRQHAEESMPQISTAYPDARR	151	+
Chr2D	38026134	38026223	QIFDDNVTNVDRQSVPSDVSGKVDIQEEAK	141	+
Chr2D	38896166	38896210	CSELRSLPVAADFGR	110	+
Chr2D	39483758	39483817	RATEEPFSGLSSDMLEALPM	93	-
Chr2D	46911379	46911477	ISGNVDHKDDGPVVDLADKVGQANVEGTAAFLK	158	+
Chr2D	46912033	46912098	SSEAEKLPEIFDNETKVELPAK	104	+
Chr2D	49336028	49336111	KSPNILQGTATAYMSLVDKVVTAQEASA	204	-
Chr2D	52688079	52688186	VDKTLAILRPQALTDYRALLAALGWPPSLSSPDMEK	172	+
Chr2D	52921970	52922032	ALEEGEGSCNSSSRSHDHGAR	94	+
Chr2D	53613724	53613783	KDFSVSTPGGLSLSLVDVGD	136	-
Chr2D	58552482	58552535	VARTDGGAMELTVDDDFR	84	+
Chr2D	61280937	61281011	ENLGVIIRASFLAELRSSAAMEPGK	116	+
Chr2D	65436480	65436560	KWPYASSVAAPNAPSLFRLCSSLRSAE	125	-
Chr2D	72944137	72944196	HAGDPGGFVFKGGELRGTGR	123	+
Chr2D	72955116	72955160	LRPQTGRIFVSHNIK	115	+
Chr2D	74049652	74049723	LHPAAGNAVTAYVIFMDNMISSAK	173	+
Chr2D	75386515	75386568	RAYAHVHIFIDLDLVANK	136	-
Chr2D	75441164	75441220	ATLRLQNPDGSTHYNPIGR	94	+
Chr2D	77264796	77264909	QQHTNLPDDVATAFLFSIMCAAPQDIIGSFPELLDVVK	188	+
Chr2D	77664243	77664326	TASHYSYWLDGLRWTQNIADEQATNFRK	226	+
Chr2D	79772411	79772452	RATLEARAPMSTGL	104	-
Chr2D	81899061	81899114	LYEDVPPMPLMALNHISR	91	+
Chr2D	82069833	82069901	RFVFLVATLYLYAIESFIFVYMF	103	-
Chr2D	82406885	82406929	RSEDASFGPLRNGVI	109	-
Chr2D	82595383	82595436	VLGEALAFELTEQTRRDK	84	+
Chr2D	84623930	84624001	RIGALQNKSSDSNVSDMAFTSLNI	111	-
Chr2D	87714693	87714731	KLKNAFSSWCKDT	99	-
Chr2D	88628809	88628895	RELAFQKARWAEGPSIQEGFQGTLYDGIE	216	-
Chr2D	104652229	104652309	LQIEESLVPKMCLDLYKEYGTTMAGLK	130	+
Chr2D	104669377	104669439	RPAESQLVVAKGNSLSQLESK	95	-
Chr2D	109346151	109346234	ADQIPCDKRGASYYINCGSMQQANPYTR	144	+
Chr2D	118319017	118319049	RSNETHGGEAN	78	-
Chr2D	120906277	120906345	KVGQSHSYAGTARGPIKELIQWA	101	-
Chr2D	123696190	123696252	RTSGDSFYVTGDSAEIVADAF	94	-
Chr2D	124729346	124729396	GGAERVDDLMLPRTPEK	82	+
Chr2D	128474187	128474279	RQAIDMECICCALLSQGFNSMHHLTKCHVHF	156	-
Chr2D	129415767	129415865	REALQPFGESSLSSVLSTLAGRTRLEGPLEDFV	152	-
Chr2D	130715897	130715959	DSINRDSGGLTVMTTANGARR	99	+
Chr2D	131659295	131659360	KELAGLPTQDFSWVPYLDSGHK	168	+
Chr2D	132274650	132274703	RGQWDAPVGPEPNLVPAA	87	-
Chr2D	133765651	133765716	LGVMMFVHDDMNWMYLITAIAK	113	+
Chr2D	134367077	134367148	KLGNKEDGSDLVYNHDYGGPVNNI	115	-
Chr2D	135368106	135368189	AKEDAEDLTQEMAELRYQITGMLEEEYK	126	+
Chr2D	136631642	136631707	KRHEAFEPTEDAGPLGEPHETV	122	-
Chr2D	138794799	138794864	RAVDEPELVAGHLESMGREVMR	106	-
Chr2D	144890551	144890646	SMTPEGWGFDAGNFALRSWTTILLTSALSPRA	153	-
Chr2D	148714727	148714780	QIQGDDSRMFEEISVSPR	87	+
Chr2D	158982417	158982452	EELGTVYLTGEK	84	+
Chr2D	184821970	184822050	KAVKAFVSTEVNREAEGNALAHEVLVA	120	-
Chr2D	193453240	193453299	KAMEGSAYSQRLTGRLLVVD	97	-
Chr2D	200052311	200052400	KWLGDSAVVVFETDDGVHEIAVDPDSSIHE	142	-
Chr2D	200052311	200052406	KWLGDSAVVVFETDDGVHEIAVDPDSSIHEKL	152	-
Chr2D	200052832	200052900	RRIAGMTDEWFDPEGLINDFLHN	119	-
Chr2D	200308861	200308953	SASTSPASPLKQDEEHHVHIESDMQNDAAER	145	+
Chr2D	207759257	207759349	ESPIKAVAGDPDGHTVYIGTGTGDLASFDMR	148	+
Chr2D	208839449	208839484	HCNIEIAAKVVR	92	+
Chr2D	215832796	215832837	AFERVDGSVSVAER	98	+
Chr2D	258912250	258912312	KGSGEGFRGKNVMDICDLAAQ	101	-
Chr2D	295767571	295767606	SKTNELMTTKAK	81	+
Chr2D	305382564	305382611	RERAEAEVSEKLEQME	120	-
Chr2D	306113098	306113163	KLLPVLTGNIHCAMVKEVGGLL	104	-
Chr2D	308498950	308499015	RGDSTFGYAITGTGAILVCGHL	107	-
Chr2D	316182562	316182624	SLIGWLAKTAVMIVGAVSIMK	154	+
Chr2D	316898822	316898884	KSDGDATSASDGKDALLTAKA	86	-
Chr2D	324427226	324427291	RKDPSVNDPYGPLDTLLEISGT	105	-
Chr2D	325616748	325616834	KEELQIQKAPVGAGAYEVPRSGLAAMPMN	143	-
Chr2D	327831881	327831937	SGRGTAAPSVFEGVGRTLK	87	+
Chr2D	333236441	333236500	AVSELNPSLLGVNASGLLEK	87	+
Chr2D	335005037	335005090	KCARSVVDSCFDEACSFK	132	-
Chr2D	349111838	349111906	VIDITPNFSAILTSALHRVTFSK	110	+
Chr2D	353256405	353256476	AVLMDAKNQNETFVYHCGVFIVPK	183	+
Chr2D	357272763	357272822	RVFVIVDWVYDVWTNKLITR	99	+
Chr2D	357272766	357272822	VFVIVDWVYDVWTNKLITR	94	+
Chr2D	357454482	357454538	AALNNMGVGGNALEGILDK	82	+
Chr2D	359006392	359006481	QMIETGEGIDWAVGEALAFATLIIEGNHVR	145	+
Chr2D	360444184	360444252	MELGDEMGVTVATPGWIESEMTK	111	+
Chr2D	360445423	360445473	FTASFLGSVFPDNVSGK	125	+
Chr2D	360450173	360450268	RYTAPASAETNNGTLSTSRDQMTNEQFHQRQA	138	-
Chr2D	362767029	362767142	ASPPSNTASPLPRPPAAMTRSYSIPSNSQRTPIITVNK	170	+
Chr2D	363847060	363847137	MSSRAPPVELDFLGLRAAAPSEQHGK	124	+
Chr2D	367364311	367364370	KAGMEVAGPVIACIADLAFK	94	+
Chr2D	375618772	375618831	RADTPEVVLQPLSPKKVPEA	92	-
Chr2D	379523941	379524036	SAPSSGCCTAVHTIGKQSPKCLCAVMLSDTAK	150	+
Chr2D	379679047	379679136	GLFIIDKEGVIQHSTINNLGIGRSVDETLR	140	+
Chr2D	380547516	380547647	KPPDVVSGFMQDEQSELPKPTDDAAHKKVVSVLFAVAGPTSEVC	315	-
Chr2D	387656621	387656698	KARVPRPIGSIMFPFGHLMSVVVEAD	197	-
Chr2D	388762124	388762183	KSGPSSECREDSVREAVSIA	90	-
Chr2D	388849196	388849267	KPHVAVLAPIKNFDYTAMWDESFD	121	-
Chr2D	391527609	391527665	KLYLLNVAYSDTEEKPLDK	88	+
Chr2D	394087715	394087819	ENGSPLAAPVANVCTPLRIDSSGKLPPTEVNMNSK	255	+
Chr2D	400724119	400724193	KSVTTRSDAANVSTSYTYDSAHSQK	110	+
Chr2D	402760983	402761045	AKAETVTDEELNTLRNEMEEK	89	+
Chr2D	405698435	405698632	AIGVSNFTTSHLHKLLAAATVPPAVN-----------------------------QVEMNPVWQQR	141	+
Chr2D	405715205	405715255	KAKAATSADAQNKGGGS	110	-
Chr2D	407628765	407628836	HCMLVDTCESGQSSISGMLDGTGK	179	+
Chr2D	410221908	410221973	ATNPKPSSDAGGSTYGSFANLK	97	+
Chr2D	410224666	410224740	ITELQKTQEAVMVQHVEECQVAEDK	117	+
Chr2D	413673626	413673742	DLYFLQLMVHRTSKGMSLTFCPLTSLLQSTDYNCCITFH	197	-
Chr2D	416214861	416214926	KGSGSGGVVAATKGAPFFLSFD	96	-
Chr2D	424961169	424961198	KMKKNMELNE	77	-
Chr2D	425482083	425482151	RADGTIGMSTVGAARAAMTLAKA	167	-
Chr2D	426050419	426050517	KVLGIGNVASVAEVHAADIAQQAIEVATQFGFS	151	-
Chr2D	430843055	430843147	RLTALYPAAILFMFMWLLDDSPKTAINLTLV	146	-
Chr2D	438525516	438525581	RLLAESPVGIGPFSSPRSALPS	97	-
Chr2D	438650648	438650728	KALMVRYENVLQDKSGIISVMLGLIDI	128	-
Chr2D	442683888	442683923	KAGSNLANIVMK	88	-
Chr2D	442684113	442684184	RQLGAVFALADRTLIAAFEPDYRG	114	-
Chr2D	443138658	443138735	RRVPDGYRGVFEGMTMDVDADVVLYG	126	-
Chr2D	447098800	447098841	AMASAQMLLTQVHK	103	+
Chr2D	447098800	447098910	AMASAQMLLTQVHKGKPVCSEMLSDVYVFGIAIEALR	185	+
Chr2D	448060373	448060447	REQPVGAWSCVAEALKSHNLRIVIA	123	-
Chr2D	451868383	451868454	RPDTAFSIYSNNGTAYYMWSASWM	118	-
Chr2D	459935747	459935848	MMSSLNALAVLIEKAMSNNTSGSATLNLLHSQAK	141	+
Chr2D	460776659	460776721	IGKLAPAHAIAGTLAPYFVQR	98	+
Chr2D	463280024	463280116	RVPVSTEVCGLFGELSVASSGRPGEWAAAMA	144	-
Chr2D	463599214	463599288	RSSEPENTNSAEFSADLVSTPSPQD	110	-
Chr2D	464126923	464126973	RAMSVNHLTPEQVTTTR	82	-
Chr2D	472000120	472000194	KAYQSMIEGDTPDALMARSYYEEAR	120	-
Chr2D	472246061	472246147	RALYPKPVHEELDGRVPREVTVPAQMAVI	125	-
Chr2D	474322228	474322290	TVHFIDLLTADGVIYHKTCFK	165	+
Chr2D	474692596	474692649	ELAGAEFDKMFKDLLEDL	82	-
Chr2D	475404354	475404401	QGTVLLKNDDSFLPLK	114	+
Chr2D	477325167	477325220	RPKLAVASEQMAMDVVRA	82	-
Chr2D	478249607	478249669	DLKGGAWFLGATEPYHVVVFK	161	+
Chr2D	481067866	481067937	KAECIYSVAESVFKSLNVSKLEEM	112	-
Chr2D	483825900	483825983	DLLLTIDREAVFAYADDPCSANYPLMQK	212	+
Chr2D	488521631	488521717	WMLGIAGFPALLQFILMLTLPESPRWLYR	138	+
Chr2D	488527776	488527832	AEWMLLYMLAKDEEGNLPR	91	+
Chr2D	491823916	491823966	RAIVTTDSICEWESPDG	82	-
Chr2D	500375961	500376032	SEAIASGTMLTVERNFGSVKSSVR	111	+
Chr2D	503684673	503684738	LTARHENELEDPTTRSGCASPA	106	-
Chr2D	513642873	513642938	SQIQFALERGIPAFLLMLGTRR	104	+
Chr2D	515121131	515121166	QPDCSSELLQAK	84	+
Chr2D	525067870	525067938	RAIDSDEGIAAQSAAKALAEDVR	99	+
Chr2D	530923632	530923682	YLTGKHPPGADQLDHAK	84	+
Chr2D	533585430	533585531	RLSANGSEIQSFIAVAEAEYATSEVFENLDEGEM	158	-
Chr2D	533604757	533604816	AKELVALVNEIFPAPPAKPK	89	+
Chr2D	538741242	538741307	KMVQNWDLLNGLGEAFYAMYAK	110	-
Chr2D	540039855	540039917	KGSGDAEELAACIEGQVRRIM	151	-
Chr2D	540505087	540505119	QAGQQLAMLLK	79	+
Chr2D	540640090	540640152	ANFVFNLLSPTLLPVQSYIVA	95	-
Chr2D	541182401	541182493	FGSFPVVVGASAEMAKLFLKTHDVVFTDRPR	229	+
Chr2D	550207409	550207492	RGAGLASEVAESFDFKMAVVTQLAGIQK	200	+
Chr2D	550215217	550215282	NKSVLELALAFCSSAISDSESK	97	+
Chr2D	550299576	550299659	ATRAFSACCESYPSIFPLLSAGDGPPGR	132	+
Chr2D	567703945	567703977	KSVHPYPCNLR	84	+
Chr2D	568338503	568338631	KQAEKFAAVLAASAGSESSTMLDHCCCEVVHMGLHNAVHRVVT	205	-
Chr2D	568499158	568499217	ALLAPWDPPSVHPHDRAAER	93	+
Chr2D	570480075	570480158	RCSGLLSGWMSATPEFPMKHLLEWAEDT	214	-
Chr2D	571713403	571713447	ATDAIVSGLCTLTGR	106	+
Chr2D	574420983	574421033	SSINLLGSLRDLCKEAK	115	+
Chr2D	575054903	575054989	KAFYANFAEEDQDGSVFIVEFSKGHSTLE	137	-
Chr2D	579131624	579131686	DGKAAAMQHMLVAADRYGVDR	154	+
Chr2D	583396953	583397048	RAQESYTALEATLTNLQAVSQDRDERVQQLDA	143	-
Chr2D	587905835	587905897	GRPVTCVVCSMVLPAALDVAR	100	+
Chr2D	588480780	588480896	LLNEVFVKDNIPPWLAGSAYVGLAAISAAIVPMMFPQLK	187	+
Chr2D	588740443	588740496	RMSASGDSVTYTLYFEGG	92	-
Chr2D	589783383	589783463	RHVVSEGSGEHMYAVGQAIGNIIDLRQ	134	-
Chr2D	591140442	591140489	TAVACVEGFGVDRESR	115	+
Chr2D	591773065	591773190	KIDNELLEPIGVELNRMWDLLMAQYVTPSCSVFEIDGVGLSQ	210	-
Chr2D	593371347	593371430	RQGPFLQNEGIDDTPSLFMYIMIHYLDA	141	-
Chr2D	595584956	595585063	KFIGIEPVEGGLRNFSLDLQELYMLSGISKPISGSL	172	-
Chr2D	596218343	596218411	RLAADMHEMLSEETDKAIGLDVV	108	-
Chr2D	597038845	597038934	RQNRKVVHTMPDYDANHLWLGCSLMCEVGE	241	-
Chr2D	598121826	598121858	IWPNTKSILPR	90	+
Chr2D	602869200	602869298	NSPETHNTSSSTSYHAEYFPVQAINKLHGGDVK	250	+
Chr2D	604207500	604207589	RLINSALGVATVSASCAMGSLNMVRLDGRL	139	-
Chr2D	605646168	605646275	KQTLGKISFAKTLAGLDSTPAPLDSNATDQSTTTGD	161	-
Chr2D	609034033	609034062	GTIHPRKSCK	78	+
Chr2D	610372175	610372249	RMDLAAHPAANPFGPAVLNRGSVEE	121	-
Chr2D	611140962	611141033	AGDALFGTIDTWLIWNLTGGIGGK	111	+
Chr2D	611918092	611918196	RPNKHCEPGAEPVFHVQMEKPKELEAPREQPREEE	165	-
Chr2D	614156471	614156524	RAAAAHALIQHHGVTYPE	134	-
Chr2D	616026499	616026579	KGIIIDGIQLSSGVFPLGDDDLNDVRG	126	-
Chr2D	616254892	616254966	RYDEAWPGPLGLHVEEAMGVADRND	126	-
Chr2D	620341219	620341281	KGSLCLGNALARFAAATPTIG	146	-
Chr2D	620979844	620979903	GGVSQGSKQLPASASAVAER	85	+
Chr2D	622546544	622546618	KIASQLHVVASADGKSVAADLQELA	176	-
Chr2D	622723196	622723246	VALQLMEAILEGLGLGK	114	+
Chr2D	622723508	622723591	TVVHRAVLNPEEARISMASINGFAMHEK	137	+
Chr2D	623449119	623449169	FFPGAHIVSVGPAKEDK	81	+
Chr2D	623541128	623541235	RPSRIVDSYGGLVDMSFQFDMDEEVSPSFPEWEDVK	179	-
Chr2D	624058007	624058120	RCGAAAAAPQSGSGVNASAAKNSLAEAGQGKNISAEAD	143	-
Chr2D	631883485	631883565	LTQTVRELEEAVLAGGAMANAVRDYQR	124	+
Chr2D	633711390	633711422	KYDKFGAEFFI	83	-
Chr2D	633711390	633711425	KYDKFGAEFFIK	91	-
Chr2D	633711423	633711461	KRWQHEDRDTGDV	100	-
Chr2D	633711444	633711497	RDTGDVRMMFVDYLVQME	90	-
Chr2D	637915113	637915205	AYALADSSLEPSTSATVVSLLEDALRCPSDR	138	+
Chr2D	640490533	640490601	RTPKAASQSSAHEAGDTPCSSDS	165	-
Chr2D	641657946	641658011	MLMFHRSSFVQAESVILESASK	104	+
Chr2D	646827098	646827166	RGDLIIPAFDEPAQYHPYAPWDI	116	-
Chr2D	647285061	647285114	KGITHGGSLAVLDVNDLN	125	-
Chr2D	647297555	647297617	KYDKVGAQFGVGAKTETQPSM	156	-
Chr2D	647361411	647361542	KIAEEVADHVMQRLNPCSEDHFDYSLGDANPMSILSPAATSLAA	214	-
Chr2D	647371966	647372022	MFQKPDMRRPMFVTKAMQK	93	+
Chr2D	650901649	650901684	KLYQVVLSDLTM	92	-
Chr2D	651220036	651220137	MLAMEQHHEEESCVPPGFRFHPTEEELVGYYLARK	239	+
Chr2D	651441493	651441528	RMFEGAMGGIYS	95	-
Chr2D	651707682	651707717	RFAAPEMSCYMS	91	-
Chr2D	652289200	652289271	AVEGPPSPFALVIRGGCTFDEKVK	118	+
Chr2D	652296509	652296601	RNEGLDLYILNPLTGLSPVIGHFSNSGLDIA	146	-
Chr2D	652374961	652375020	KIAVTHHEESEIRGKYVSGY	154	-
Chr2D	653289876	653289938	SPSGTPYHDGMMSPLLSPNFR	157	+
Chr2D	654332099	654332161	YSPSHLPPLYKQSAEEAPSPR	97	+
Chr2D	654335449	654335484	RDEPEVQILPKA	92	-
Chr3A	730994	731062	RGHMQGAFFALISREAAPKGGID	171	-
Chr3A	1483408	1483479	DEEASNAALNEVSAVSTQNMPTER	108	+
Chr3A	7564781	7564810	HGEYQFTTLS	78	-
Chr3A	7844230	7844283	RGREIPLCGMAGLGTFGI	87	-
Chr3A	7973540	7973578	KVSPKKNHRIAEE	95	-
Chr3A	15379865	15379936	MELMISLNPSYVEHMLCLNYYVSK	115	+
Chr3A	19963302	19963361	QAIASNEFVRSGSSMTSYSK	128	+
Chr3A	38924469	38924576	RVNGASGFNASNVVFNHDINIDINMAGELVKVVESM	170	-
Chr3A	39139604	39139660	KAIHTIIKCRTSWDLPSAV	146	-
Chr3A	41937404	41937454	GTTCLKELTLIGLNSLK	118	+
Chr3A	41985386	41985451	DIITNEAILILGVEEELAELLR	107	+
Chr3A	43653287	43653400	KLVKLIINVPIYPAEELGYFNMGIFNGDFDILPGGIGA	173	-
Chr3A	47426668	47426733	LGGAKPAMNEGASGIITAGRAK	157	+
Chr3A	56820578	56820631	RSFNLAHSNNGYEESSAE	129	-
Chr3A	60825986	60826189	RLGDLGKWRT----------------------------WFIPRLENAYIDSSSLNHFMQPFQVFALDA	168	-
Chr3A	60903467	60903502	RLADFKGLSPLY	85	-
Chr3A	61002966	61003085	EGKIELIKGIASGHGFQITPLPQEVLIVWGEFDQIFPVAK	193	+
Chr3A	61733688	61733738	CHCDYMENGNGADYAAK	137	+
Chr3A	61861388	61861477	DPEQGASLFAPSMVTVNAPTVHSQHARLRR	146	+
Chr3A	62819528	62819695	GMFQIHAQVDCVKTI---------------------------ENPGVEFEAPLHVR	182	+
Chr3A	86857810	86857875	KRYVENALTTKGLGAFGVISAV	157	-
Chr3A	101232965	101233036	RTVMVEQNESGWQTVGKVGVEMGI	113	-
Chr3A	110119898	110119966	RQVAPRAMLMEWWAKVKPYEDFV	119	-
Chr3A	112491151	112491213	EGAFAKGVRDTAFEDLLAVEK	93	+
Chr3A	122730710	122730757	RTGQPHSRNGAVFVQV	122	-
Chr3A	123797433	123797501	MQPDATGKYPYTGSFDCAMKTLK	113	+
Chr3A	125581003	125581077	ARLSFAEQASDTKPSVVPHDNGHDK	121	+
Chr3A	128230943	128231074	NVGSNSSGVNGAAIITIIFAVVGLLDDISNLVMDRNHKIPQWIR	208	+
Chr3A	134415310	134415372	ADVVVASIEGGVEITARYGTR	95	+
Chr3A	156011242	156011316	KLGTHYDGLLCHIRLLGIMSYYGLV	120	-
Chr3A	210873100	210873204	RTEEFIHYAEMARNANSMGEILANFCASDPVGGNT	174	-
Chr3A	216561564	216561647	KRLISSVLAIVSSPVQLTQWTLDRSSLV	127	-
Chr3A	219907796	219907855	KILVNCTVVDLAIGSSELRA	93	-
Chr3A	229987173	229987235	KRGAELAELTLHHVTGAVTQE	95	-
Chr3A	239717204	239717239	RHLEVLLMFKNG	87	-
Chr3A	241885343	241885402	SKLATENIFGSAQGLTEAFK	94	+
Chr3A	242782386	242782442	MLDKDTGGMGNSILAMPPR	91	+
Chr3A	243448316	243448387	KIVSANGIRHLAVISEGANCLGME	117	-
Chr3A	247599390	247599470	RSGYAVILKSIERFLLIGNPSSSDFTL	126	-
Chr3A	314499135	314499194	DCFNLVVQKIMFDDIQMAQK	95	+
Chr3A	315386303	315386368	RGHTVGSEGVDRSFGEQAFHKV	103	-
Chr3A	343803815	343803865	ETMEDTHFMLTCMSKEK	136	+
Chr3A	362400284	362400364	KCKITRGYQEVILSEDMNCSVPTVQIN	139	-
Chr3A	364444622	364444708	SGLYQQRMLGLGMHTSVWLLLLVVSDPCC	139	-
Chr3A	385572297	385572335	QAEKLVAAVDPAR	91	+
Chr3A	393484685	393484741	SPLIIFDDADVDMAVELSR	89	+
Chr3A	404203236	404203322	RLVIPIDDEDGAPDGVSQGLLEFLLGGAV	133	-
Chr3A	409821716	409821811	APSPTIFSAALVAMKAATSVQYGKAMHACIVK	218	+
Chr3A	412639034	412639117	GALIDSTTDDPVIGRNLMEDHLQFAEQL	137	-
Chr3A	442635985	442636041	NRSILLVEDVDCALATAPR	90	+
Chr3A	444958355	444958435	RDTLAYISSAFFAMFLVAEHAEARTSR	128	+
Chr3A	446170576	446170635	RVVPVLTTAPSPAIALGWEA	90	-
Chr3A	466971035	466971082	LQKGMLFNTPRNNLSK	113	+
Chr3A	469366083	469366142	DTQLRMLAIFKTILANLHGK	97	+
Chr3A	474582119	474582181	KDVYLSSKALIISEQNECSKS	97	-
Chr3A	482835649	482835759	LGFFEVDYGWGTPSHILPFTYADYMAVVVLGAPPMPK	185	+
Chr3A	483276816	483276920	KLFGENEMVDLANFVDYNRQKAVILADNMLQQLPT	162	-
Chr3A	486478910	486478957	KWRMVLYLLGWAVFYR	82	+
Chr3A	489045482	489045568	NSRHRFEFFMDLVGDQPICACTAWACMMK	154	+
Chr3A	491524428	491524463	SVTKDSFGNSNR	85	+
Chr3A	496087634	496087708	KHHITLAMERFAHESVVVQPIRPPA	124	-
Chr3A	500435846	500435986	QHPAPSPWDNVYSLPSAPVRPSGSSKVPSSSRNDTEAGTRPPTADGK	138	+
Chr3A	500630473	500630514	VVGFVPTGWMYETK	109	+
Chr3A	501604035	501604100	KPQGDENTSSNNVGDIQVLLES	155	-
Chr3A	502363863	502363913	AVGTTLSHEVTKRYHMK	127	+
Chr3A	502953638	502953724	MYSSGWVGMAFSKDGLMVGSSAMVGWVGK	138	+
Chr3A	518277807	518277983	TIIFCSWDAEEYGL----------------------------------TGSTEWVEENR	147	+
Chr3A	518981872	518981964	KYVCGFGGEGLLNEDSFDNSIGALNEPTFLM	151	-
Chr3A	522043148	522043240	LYGDLGDLSELVVEDAPSLEELVGIHLPSGR	142	+
Chr3A	523629065	523629160	KAGPVGGEANLSLSMGVVRSPNMEMNAEIVNG	147	-
Chr3A	524915612	524915707	RSGFDSQDEVTGSSVEKDLEISFNGCQGLASQ	150	-
Chr3A	527048276	527048332	SFMAANIVASLLRTNLDTR	87	+
Chr3A	539874301	539874366	TAVVQYNDWKGGGLIAVSYEAR	105	+
Chr3A	558885583	558885666	KTHDSAMQDNGGNSIVPDKLVESMGDSK	135	-
Chr3A	559298421	559298471	RRAHVDGGYLRITDNHM	84	-
Chr3A	560227686	560227733	KKHENSFSVHPMQMSV	122	-
Chr3A	567195603	567195716	SLALVWSCNNGKNADDSLQLEILEGLMPPPQLKGLEIK	182	+
Chr3A	568150631	568150720	KMGQPDNQALELVPEVVADLCPGVLSVFSM	147	-
Chr3A	577670098	577670160	MDQYVSCFSSVRMSDLMVFSR	103	+
Chr3A	595062831	595062884	KKCIDAQLDMVLDQYEQI	141	-
Chr3A	608556942	608556977	ADSEVAIHRGKK	86	+
Chr3A	628478790	628478876	DGTLEVDVTRSALVASELSEIDAFGSVPR	133	+
Chr3A	631213915	631213971	KLDRSDAENTLGLSGPSSL	84	-
Chr3A	632059487	632059606	KWAVNSAFMALYAFAAVWLCWVTWGYNMSFGHQLVPFWGK	199	+
Chr3A	632677395	632677427	AEMTCFPDEAK	87	+
Chr3A	639741919	639742011	LTRSSKMWIFAVWATSVVVFLLVISMFFSDR	149	+
Chr3A	642077440	642077655	KLPAIIIVFEVKDGSVLDLTSFMG------------------------------ESSASLPRVLMHPLRSAV	163	-
Chr3A	643782985	643783047	RTISTACDWICTICGCMNFAR	104	+
Chr3A	645387550	645387585	KEGDPFRGSSIM	88	-
Chr3A	657784974	657785057	RLRPYSAGAGRSLTMFDAVMSCAQPMYE	217	-
Chr3A	658115534	658115587	KYQQPIEMLASLAFAAEK	84	-
Chr3A	662154440	662154523	FFMFIHNTPLYDDDGSLVGLIGLSHDIR	141	+
Chr3A	663632520	663632639	GSHMLQIDVDTEEGGLTVNPDFFVDFGTEPEGPSLAHEMR	194	+
Chr3A	674912819	674912881	QIIVVDDNVVNLKVAAGALKK	92	+
Chr3A	683220560	683220625	RAESGLEFKDKCVPCHSDGTLH	164	-
Chr3A	683399837	683399935	KRALGNLIQHFADGPQAPQPFLMAQKMSPNALL	227	-
Chr3A	685914750	685914791	SVVAVVIASWMTLK	101	+
Chr3A	688728086	688728145	RDEAISVLGADNFVVSSDKK	141	+
Chr3A	688994525	688994581	RMPTMFNFPVVDKVLQAEM	97	-
Chr3A	693999786	693999875	KELVDNELAITALGNLREQTMTSCLYSKLL	142	-
Chr3A	695577673	695577717	KMINQAESEQRAEMH	109	-
Chr3A	697340968	697341096	KRYGGTAHGNQIFLDGSHYEHMPPPNPMVGFSLPNCSQLPVDR	220	+
Chr3A	697508700	697508780	KLAHADGEHEINPEPIVGLQESRADLQ	129	-
Chr3A	700321500	700321538	KVATGGNKVGAGA	87	-
Chr3A	701705261	701705311	WVAEEDHIVNFPTVRLK	84	+
Chr3A	703476857	703476925	MPVNLVQGYGATEAGGISLMIDR	112	+
Chr3A	708861483	708861551	KACWTQVGSFMELISWAFGWHTL	172	-
Chr3A	709653977	709654039	KAVLLLENKLEPLGQKSVESL	90	-
Chr3A	715292314	715292382	KAMHICQLWHLVEMNPDEELVVD	175	-
Chr3A	715426339	715426371	TKGVPNGEKIK	80	+
Chr3A	715426798	715426848	GADVVFEVGGNTFAAHR	125	+
Chr3A	720870440	720870532	EDESGSVLYSHNDVTICSNNDVTITEEPDGR	148	+
Chr3A	720879350	720879442	MCVQEHADDRPTMSNVVAMLNSESVILPEPK	153	+
Chr3A	722863479	722863592	NIDTHMMDASSVSSPSYLVDLPKEFFQMLAACGPYLHR	191	+
Chr3A	728289217	728289297	TVAGACCFGHHEHILEMKPLSEEDSRK	205	+
Chr3A	728849246	728849281	KGIAEYPGIYHK	95	-
Chr3A	728873432	728873494	LDYPNFYYDQEDVLFEEVSRR	136	+
Chr3A	729200180	729200239	LDYPNFYYDQEDVLFEEVSR	138	+
Chr3A	730494122	730494181	DGAVSWSVHRPSVVFGFSPR	95	+
Chr3A	730557030	730557095	RKQVIDLRNSTTEMELSLNNLI	103	-
Chr3A	744498454	744498543	LPPGPAQAPILGNLHQLGLLPHQSLRDLAR	135	+
Chr3A	752145346	752145396	TPSLSHQRKQSLSSISK	117	+
Chr3A	752934641	752934697	TEPADALSPQAQVTVEERR	86	+
Chr3B	270073	270198	KASQDSSANVVSGTDGQDQEEGSKVGGSMIASIPSKSVLLNN	193	-
Chr3B	271372	271434	RGPGDPGWGQALARVWSELRA	103	-
Chr3B	2417833	2417907	GNWKNHQVIPSEVPTRIMDQDYGGR	129	+
Chr3B	3978552	3978635	RASVDPALVQEVFMGNVLSANLGQAPAR	134	+
Chr3B	4088329	4088433	KSVPSNKGIMKFANECIDGVIQAGSVLAMAGVYDG	171	-
Chr3B	5502580	5502636	RPIAGYGLVAEPTREISAK	90	-
Chr3B	6365714	6365767	LPADRFLGSAPASELLQK	126	+
Chr3B	6462306	6462425	QAAQVDIYAPGWRSNFVTRDLAECYNLGVPVAAAYFNCQR	200	+
Chr3B	6659797	6659886	VLYGNREITVGSELRPSQVANQPTLHITGR	145	+
Chr3B	11953114	11953155	RVLAAATTSKPREG	95	-
Chr3B	12586121	12586195	RITPPPAVVQTTVCNSYYGEAAGVA	118	-
Chr3B	12596190	12596255	RRANAAFVLPAASDPDGDPMIA	100	-
Chr3B	14522302	14522358	AAPISLMKDISPPEDQEKR	141	+
Chr3B	16597503	16597565	GHDMIAVSMLLPGPAMDKFEK	102	+
Chr3B	17743384	17743515	RVSLPVEMGAAGDGGDAGPVLYAPPVALFTPEGAAVMAGPSTSS	147	-
Chr3B	17815119	17815157	AARWLNGYWHPER	108	+
Chr3B	18177863	18177910	RNVCVGVLNKSEADTV	110	-
Chr3B	18819840	18819923	IKVSETSTISLNQQIHFEGQKQADILVR	135	+
Chr3B	19665944	19666009	RNMRGVGTLLQRMMVCVEMETH	109	-
Chr3B	19689841	19689981	KPVAMATMLVFPALSAIGLATAGWGVVSLGAYNLLSLLLTMGVVTGT	180	-
Chr3B	21587766	21587825	EVMDAGSFASYLGTALKRFR	144	+
Chr3B	22713358	22713492	FVHVGSDSVYLARPVPTEGFLLAPSEIADVVIDFAGAKHDAVTLR	216	+
Chr3B	23093835	23093900	ANCMEMGGRTSDRSSGLLDLGR	162	+
Chr3B	24046898	24046948	MGSYNAFLATTLPPEHR	86	+
Chr3B	25809686	25809793	KEEHAEGETKYLALTGGNQADAMDETPTPSEADGDA	166	-
Chr3B	26226181	26226264	TSVSSGGSWMTKSDGLLFLIIQTSMCLN	132	+
Chr3B	28494299	28494367	EFSEMFDVTDGSFFTVDGEPCRR	115	+
Chr3B	29730480	29730557	RGLIGLIRASPQHITMVVVSGSRAID	123	-
Chr3B	30624347	30624418	NGTASHGVMGEGKEMTSPYVGIAR	115	+
Chr3B	32273405	32273440	RSLSLPINDEEA	86	-
Chr3B	33989106	33989159	RITFAAEVDSQVTKFGTV	103	-
Chr3B	34641218	34641289	RARVPFLGVLDESSMDLLADLDVC	111	-
Chr3B	35806221	35806349	RHAVGACGCSFGTGDGAYRCQGGSAECEPCDDSPVTWELLFGQ	211	-
Chr3B	38359144	38359188	DIFNKCLPFWNTSVK	120	+
Chr3B	47875052	47875111	NTTVNSGKSASPLPVVETAK	141	+
Chr3B	49099731	49099823	DIKPANLLVNSAGQVKIADFGIAEVVSRAGK	221	+
Chr3B	51228717	51228827	RPVLPRVWELTKNQFLPQIYDNAGIEGVLFLSSAMAA	184	-
Chr3B	53002006	53002068	ASINSLVSSGDPVWRSMNTQK	100	+
Chr3B	54341275	54341385	VVCEETLCPHVDMGSVAAMLALAERHGCALLKEASIK	179	+
Chr3B	57657114	57657215	RTSLTIAPMAMSMAMLQVWSGEVSEGGPSSTGEM	159	-
Chr3B	59627003	59627053	VQDILLNGEQSYSYSSR	129	+
Chr3B	65418475	65418513	RRKGTSDPSGLNQ	95	-
Chr3B	66636520	66636615	SIINDLVGIQGGEQSLSTSNLTAGSKTSTSPK	144	+
Chr3B	66977554	66977643	KMLLELGDSYNMKNVRHIYTAHMESLVYLD	149	-
Chr3B	71139236	71139271	KLTFEAGRFNEA	89	-
Chr3B	71645019	71645072	GATEPDDRDLSLLVLPLK	82	+
Chr3B	73408407	73408577	ACLSFCLANPIT-----------------------------------RVPPPWGIMK	126	+
Chr3B	73938901	73938936	KSLSTEISNKTD	83	-
Chr3B	74767811	74767852	KAAHALIGTPTEGK	97	-
Chr3B	75989091	75989132	GYEPKLVWTAGGAG	105	-
Chr3B	77889151	77889231	KADDTAGFKSHMDLTANAVLLSAAMGN	185	-
Chr3B	78117900	78117953	LSGLLFCHYLSQRVMARR	87	+
Chr3B	78686509	78686556	AFNKSASELLANLTMK	116	+
Chr3B	80880489	80880542	KGIAHSMETCMEHVMGTI	141	-
Chr3B	83245712	83245783	KAGAPEDVVVTIRGEDLLSYFERT	160	-
Chr3B	83581057	83581104	KSHSYTYCVGSGKNGA	116	-
Chr3B	83981198	83981284	AVSSAPLLETLELVDCQAISNAGLRFIVR	135	+
Chr3B	85533425	85533505	SFVSHWMQAAVTLLDTKESSKLNKPLK	130	+
Chr3B	88698165	88698200	RDGNIGHSIMGL	92	-
Chr3B	91720687	91720746	KEVSGYLNGVSGVMTDTGLL	94	-
Chr3B	91927896	91927970	MKILESPLMGEFIGYLKSNWGGNSR	199	+
Chr3B	95216278	95216337	AEQCVNSVDFSMISDHIPRR	98	+
Chr3B	101150612	101150671	RHIVAKEWEEHLYVLCSAIG	155	-
Chr3B	101482263	101482328	QAEGEGAMVRAENGSSGQTQPR	101	+
Chr3B	108853704	108853775	KGTSSEPPDCSLKSGEVSTSADLA	106	-
Chr3B	110847157	110847207	KWVMRDLPSLTLGLFQA	121	-
Chr3B	119416933	119417040	ADEVVSMSKLSIGGGSSGSMEPSALSLQLTGPTNTR	89	+
Chr3B	125047470	125047553	REDEVQVQIDGSGLGPMDVVFAYAGPLE	149	-
Chr3B	127277651	127277722	AANGAEASKMTNKPDEVKDQVFQK	112	+
Chr3B	127811015	127811083	AVVAAVLPRFRVEVAPGAVVKPK	99	+
Chr3B	129273267	129273302	KYTPAFELVASG	85	-
Chr3B	129312672	129312707	RDALSPGEYLLA	84	-
Chr3B	129646727	129646786	WAVANGAGVILSVCDEEVAR	96	+
Chr3B	129856133	129856216	WTDAMVRLLIAVVYNAGEDGEGVSAGGK	194	+
Chr3B	130423643	130423696	AVMCTLVKDHQSTTLGGR	88	+
Chr3B	130824311	130824364	KPPEIGDTLVERASVVAK	84	+
Chr3B	131653776	131653865	SIAGDVLSLIVQSISTAVVGIVIAMIANWK	133	+
Chr3B	132099104	132099184	KPEMAAEDSKGVTTQPELICDGFIHTT	205	-
Chr3B	135142680	135142742	KNQIVAESAASPPMGSVSLSK	94	-
Chr3B	137272750	137272812	KGAPTSVRMIYYCNGYFGAGA	158	-
Chr3B	137302067	137302129	VSAPAGKVCGSSIPEVVKIIK	151	+
Chr3B	138145313	138145393	KDLFTLPTGSDVIVPSRKPPVITSNGI	128	-
Chr3B	141997412	141997534	RLYCDFGMVAAAVGGDSHAAHLDWDVAQVSDQLCRVCDAAT	201	-
Chr3B	142067929	142067982	ANAGYALPKHADQNDVLR	127	+
Chr3B	143972091	143972207	DENMAAAHGHGGNSMMKENNNPDVDGYISNPYLSIAMAR	193	+
Chr3B	153644741	153644806	KLIVKVEASTGNLNISDVQGEG	158	-
Chr3B	162435209	162435319	HILVPSDSTHGDSMPVYSCLSFGSRSGNAAGSQNKGA	180	+
Chr3B	167280010	167280093	RRAQDHELLTEHAWDAPTGDAPPTGECY	138	-
Chr3B	168404355	168404417	NYNEVFGEACAIYQIVYEYAR	100	+
Chr3B	169127061	169127105	AILSRGQRIFTAPPA	107	+
Chr3B	171306810	171306881	RNLVDATAAAEVPETGAAVPVLVR	103	-
Chr3B	174252699	174252758	TTCPLCRAEAELSQGQRSGK	97	+
Chr3B	183803901	183803963	THGEVERCIVSQLMTLMDGMK	156	+
Chr3B	184752677	184752748	RGALGLGQLYETAGNEVLIRRLTE	111	-
Chr3B	185074439	185074489	VARDAFQVWFLNETDGK	124	+
Chr3B	193150433	193150543	KMLSVLFDYPVKVPIDLSTTDSAVLSGPDPMTGSAVD	173	-
Chr3B	199476845	199476898	KHPPLGELGMLRAVLSPT	131	-
Chr3B	212896410	212896478	RSPSVTPAMLLGWVAEVFEKLYA	113	-
Chr3B	248893486	248893692	LAIMAGIDM---------------------------IMIPYTYTEFIDDLTTLVQNGTIPMSRIDDAVR	171	+
Chr3B	250696088	250696153	RTAMQAEVDDEKELEPPETDEK	99	-
Chr3B	252231119	252231232	ALSCQGKLYLVQYPASHGSQVLQIDPPLQVGSPPPRPK	280	+
Chr3B	252815575	252815706	KFYNFTVIPNSNPDTDVLVLNGTSLPGDIKSLIFGGHFVEKPLS	212	-
Chr3B	255645999	255646031	TTVSPDQEVCK	81	+
Chr3B	256921443	256921511	KMFGLPSSAADGAQATAVDVPDG	105	-
Chr3B	261525626	261525703	TAASSEPSWNSRSGLLASNQSPSAAR	111	+
Chr3B	261526751	261526819	VARPPAVPAKKTAMGLESGGVAR	104	+
Chr3B	261951404	261951502	SPAGAKPCGGAIPLCMLDEFAIPLGLVDRRVTR	163	+
Chr3B	262180539	262180577	KLNACVHQSTSSS	93	-
Chr3B	263723061	263723120	RRSFAHDPHPTSCMECVDAH	103	-
Chr3B	270695739	270695777	TNTGCSWIEIGSK	96	+
Chr3B	291999514	291999573	RVGAGANRLFATTATSPGAR	84	+
Chr3B	316453107	316453208	RDGPKGADVLKDHMLVSVTHPTGGEPIEDPTEQL	162	-
Chr3B	357141219	357141263	NDHYTILPWIDGVAR	119	+
Chr3B	365464563	365464607	RIAKVVMQEEVAASM	109	-
Chr3B	376712078	376712140	SLSMDNFMGKLTYATCDDSPK	106	+
Chr3B	379917278	379917343	SPAVAQRSLARPTPSGTEWGCR	105	+
Chr3B	385744926	385744979	KMYDIAVVNPQLLKLIEG	88	-
Chr3B	386776366	386776419	KHLGSGSILPKYTYDVLV	87	-
Chr3B	391830662	391830724	RAFTSQAKMSQSGNPNGLSAA	94	-
Chr3B	396628785	396628847	KDSASPASSKSMNGTSFEVGS	91	-
Chr3B	403452577	403452612	QDLAPTKRMWLK	97	+
Chr3B	406495735	406495776	TTVESLLGLLAAAQ	91	+
Chr3B	411069821	411069853	KVGGQFTIISA	79	-
Chr3B	413834058	413834105	RPSRHVPCGGLTRPGI	121	-
Chr3B	415578025	415578084	RGYPYFPYGSMASADEGVGG	92	-
Chr3B	415768340	415768456	AVISALSVVGLSDRASAILSTIPSPTAEHLNALLAPLLR	171	+
Chr3B	419050069	419050128	APSSLAAAKVDIGDVVSQLR	90	+
Chr3B	420446924	420447028	KWGMCKEMPLQLLNYCSSCVVFPAAGHMPRCLHEA	280	-
Chr3B	425473839	425473889	DPGSENNMRNSVAYPIR	83	+
Chr3B	427022286	427022336	KDFSEKGTSIDYDTSVT	119	+
Chr3B	434100138	434100197	RAQRLASAGLPVASLGARGL	84	-
Chr3B	440501807	440501893	RVSAQSQHLESLVTEKEERLALIDGQLNT	134	-
Chr3B	447185667	447185804	KSSSRGQPRGMKVIDAMSMQGPVGCWNQQFGSSSQSAGCLGDPVVD	230	-
Chr3B	453508015	453508047	KSGLLEQGQLV	79	-
Chr3B	453537484	453537537	KLMEKGHLDVGKLTVTYE	135	-
Chr3B	459260219	459260281	KGVRVYGTLMANWAVHDRQPM	110	-
Chr3B	459783459	459783530	KLAFVLGSYDADLPFSVANGTGDT	171	-
Chr3B	460089962	460090024	KAERAATTQETLAIALDDMAK	92	-
Chr3B	460090337	460090381	RRALDLQDDGSSGKL	98	-
Chr3B	464429757	464429906	PVWHLQMGTNASFSDVSSVSAASTSSSGLIADMFDAVPGMGPDTAFASAG	145	-
Chr3B	475987599	475987709	SGGSLAERAIQGYAADVAMGLAYLHGNSLVHGDVKAR	176	+
Chr3B	483951446	483951544	RVNGFTTPVSGTFANLTLDLTKISSINGISEPI	155	-
Chr3B	483965235	483965324	RDCSVGVWSCPSAAATWNGTLIGLSDEVQA	150	-
Chr3B	486004278	486004340	RIREEATAMEAAVNDAEALVC	95	-
Chr3B	501269904	501269936	LSLAVLIAQRC	79	-
Chr3B	501293633	501293722	SGWLMAEIGLNPDASAEEELVLCKVYRSPR	222	+
Chr3B	503975257	503975328	KPQKWSTGMEPGSYGGGPTTIKPR	117	+
Chr3B	505561579	505561644	KIFESLPAEEQKLWHSHAHEIK	167	+
Chr3B	505561582	505561644	IFESLPAEEQKLWHSHAHEIK	159	+
Chr3B	506118455	506118490	GKKLYVVVMAPR	91	+
Chr3B	511700023	511700067	KHRVGGLISAESEFE	109	-
Chr3B	512411035	512411124	LGNQIAIASTMVGLVEGMVYAHKAGLDVGK	143	+
Chr3B	517280625	517280738	ARSSNPSVAFHVLPPPPADSNSDTAPTNPVIQIFRLLK	179	+
Chr3B	521991244	521991309	LSALTSIDMPYADNPSQARYSR	104	-
Chr3B	526524813	526524848	RSGFNGGDAVLS	86	-
Chr3B	529649088	529649126	RRPFEQKPSPFSI	102	-
Chr3B	535689484	535689561	RWRGEDPVEDEGLEVIVLSAKHPHSA	126	-
Chr3B	537271954	537272046	KLPGIEFFLGSLASCGPGGTIWVILPDEKPS	227	-
Chr3B	537557879	537557944	RAMTKGALTSIASGLSHGALWV	103	-
Chr3B	537633509	537633598	RPTPTPSVLHPAPPVIFSAPATHLTRMAAM	133	-
Chr3B	545051554	545051610	LQPGGNNLDPIQIYDNLRQ	139	-
Chr3B	549408644	549408706	GSSSMSSGGDRTLHEDSMDHR	95	+
Chr3B	549753101	549753139	KIAVVEGTSVNHA	89	-
Chr3B	554026975	554027058	KGGMQETLRSTDQVESSATGPKIRYTMA	139	-
Chr3B	554269402	554269440	LRTYDVYIGFHGR	103	+
Chr3B	554305417	554305467	RITAGYGQSAAAREASR	114	-
Chr3B	556283018	556283095	MKQLVDVPGHEYFSYLGEKTQQEAAR	129	+
Chr3B	556720432	556720479	RVFSGQIPFMPKTSGS	124	-
Chr3B	557346574	557346657	KPVIRQVPQESHFVPLPVTNHPALVPVR	135	-
Chr3B	559721585	559721638	RKLQASEASDTPAQGSGR	122	+
Chr3B	560238084	560238119	GVACGLLYLHEK	89	+
Chr3B	560739225	560739305	GLTSDEMVTLSGAHTIGHARCMFFSSR	200	+
Chr3B	565833660	565833755	LVCSGQSALLCVAMVNSTWLTILDSLSLILMR	144	+
Chr3B	571290914	571290994	YHSSHVPLILSSPRQWVKDSGGAAFAR	134	+
Chr3B	571330328	571330438	ADRAVDGIFGFGQHELSVISQLYSLGVSPKTFSHCLK	181	+
Chr3B	575773077	575773160	RRPLNMTDVGELYDVLSRAHDDSQSTAA	135	-
Chr3B	576447349	576447399	RSAGFGRSGMIMASLGL	126	-
Chr3B	580444093	580444179	SASTAAGLMTENIATIKKTLTSSHPIFYR	137	+
Chr3B	582569654	582569758	LGEGVIISIIDTGVWPETSSSDDVIIAPRAVLVAR	164	+
Chr3B	586451920	586451994	GGIVIVTSRQEQAAEMMVGKGSVYR	120	+
Chr3B	591444875	591444943	MIRYATPQSTPPMSPLHAPGTPR	108	+
Chr3B	593738737	593738796	RVLSYVELANILPPLSSSPT	92	-
Chr3B	597897662	597897700	ADGSSLKAESGGK	85	+
Chr3B	598932457	598932558	RLLGGAELAVLMFYPFLGSHSSRLLGGDVDVVLT	158	-
Chr3B	599915121	599915162	ARNHGNGAITYADK	104	+
Chr3B	600927453	600927551	WRLVKAHGTAVGLPSDDDMGNSEVGHNALGAGR	157	+
Chr3B	603800956	603801018	RVNDVVFAAEAEWGPRYQQVV	102	-
Chr3B	614134269	614134328	KASWPFFVMLGCARPSMQEV	106	-
Chr3B	622815244	622815345	RRLNQPLALMMHMEEPAKAFISTANMIETGTFGL	165	-
Chr3B	631276371	631276451	RTITSYFDVGEYLSDIEITTQATSSLT	200	-
Chr3B	632375878	632375949	GLTPTNVTYTILIDALARGGDMDK	115	+
Chr3B	637332149	637332208	ANLETLAGDGTTSQRVTAFK	140	+
Chr3B	640252984	640253013	EQDLYAILFK	77	+
Chr3B	645072656	645072691	KRSSWTSSPAVA	80	-
Chr3B	645496215	645496259	AMDLEVTVVSGKHLK	111	+
Chr3B	653349866	653349898	RHYFIEVIVHQ	91	-
Chr3B	655854280	655854333	FWNDLAADLKNLGKNGGK	82	+
Chr3B	656818970	656819014	SMNVNRVKLYDADPK	110	+
Chr3B	659908460	659908513	SPYLALFKPSLCPSSRWI	138	-
Chr3B	665016170	665016277	TFDDTMPLPAIFISSKDAPALLSYINSTMTPTATMK	171	+
Chr3B	671001742	671001810	RWTEPEAALARLGATACSAAALS	98	-
Chr3B	678353766	678353873	RHKNAVVSVILLSDGQDTYNLDLGGYGYSSYQTNYR	176	+
Chr3B	684922080	684922151	KTRADAEDRSLLSDDWMGGDQSGS	101	-
Chr3B	689309138	689309203	KALDTRASTAVLGALAETSGYS	98	-
Chr3B	695343153	695343203	YVSGQNLVVDGGFTTYK	123	+
Chr3B	696370938	696371018	GNRVLIFSQMTKMLDILEDFLSFLGYK	129	+
Chr3B	700788389	700788490	RHIIPATTAAAVPDSLMVQDSPLPARGRLLNGYY	168	-
Chr3B	702599097	702599150	AVSVMSSLGKRSPPPCQC	83	+
Chr3B	704372994	704373068	RPSAPKSPQQTSARPSPLKTTPDGG	114	-
Chr3B	708266171	708266209	KLLQMTGQRGGGL	91	-
Chr3B	709087404	709087466	RGDSMLLGPMTVKGRMVHALA	101	-
Chr3B	713298016	713298084	NLPFTGGAVPHGPLFLGFSTAAK	166	+
Chr3B	714971042	714971089	HKTMISSSWGAPAAFR	114	+
Chr3B	714972135	714972167	RVYVTNSLFSR	83	+
Chr3B	716330528	716330614	HQDQFSSEEETMYSAETMESTNIPSSREK	137	+
Chr3B	721097451	721097486	KELALQSGIKHR	88	+
Chr3B	722037314	722037349	KAPYTWRLKSSM	87	-
Chr3B	723414390	723414458	KNLTNNLLKVVEEDSGLGCEIIN	164	-
Chr3B	724413032	724413079	IGGEPMENSSFFRTAK	121	+
Chr3B	732396387	732396461	AEEVPPPPTSSHTYQPKSMDTNTSR	119	+
Chr3B	734929506	734929559	KHISGGIPGQLNCNGGSD	131	-
Chr3B	738879480	738879563	ILHCNLKPSNVMLEEGFEPVLADCGVAR	143	+
Chr3B	744647920	744647982	RVVAGRQKLPGFIGHEMPSFL	104	-
Chr3B	747113624	747113698	RGNGGSGTPSRAVAVAPATPLLKAA	107	-
Chr3B	747505298	747505375	KHYGAGPVFSTPAPDDKYPGTLEDPG	123	-
Chr3B	748274511	748274573	LGEIASDVFKVYYFGLDAGAK	154	+
Chr3B	748579345	748579413	ATAGFVGADLKALVDTAGSVAMK	157	+
Chr3B	750508191	750508250	MNLSISHGGVCIFMLGILLS	95	+
Chr3B	751112762	751112800	RLADSLKLEMKLA	92	-
Chr3B	751339078	751339140	ASNIMLDSSFHGRLGDFGLAR	153	+
Chr3B	751582016	751582096	RITISNLCVPEVMIRCAQGGIGGWPGM	135	-
Chr3B	753488575	753488661	KVPVPGDPAGSLLESLPIHVEGVDRDGLA	139	-
Chr3B	753488671	753488757	RLLVHVSGAANAPVTFRVTANWTPNRGGS	142	-
Chr3B	754000871	754000915	RKLTLVAFSPVEQNG	107	-
Chr3B	754002050	754002127	KPVGLGKCNTLELVRLTELPLFDLTL	182	-
Chr3B	754016127	754016189	RCPEQQFEELWKGKNNSYHFM	167	-
Chr3B	757212743	757212805	KNQQHGDEEEADQEHHHRLHH	90	-
Chr3B	759866772	759866825	CVHLTRTIMEEHRGEMAR	141	+
Chr3B	761913710	761913802	KASILPKLKANVNDGSSFCESAVVVVMQELV	188	-
Chr3B	762831256	762831333	LGDSNVTLTLRDLMENVEPFEEELNR	121	+
Chr3B	764327006	764327044	RRALQVDKSMITV	81	-
Chr3B	766635321	766635377	RYDMYCDINNTNLISDAVR	115	-
Chr3B	766982330	766982455	EARRFSTPGQIGMAE---------------LDDDYALLDAHGLLGISMAAFADYSVK	152	+
Chr3B	767564335	767564400	ALDATMSGVRGLVAAGATHVPR	100	+
Chr3B	771433624	771433674	KVERVDNQGSPTGCGPC	81	-
Chr3B	771438768	771438851	RSESCEKGYMDVIFELEQNEKELTEILE	122	-
Chr3B	773028542	773028637	GVDAGDGSAPAVILGGAQMEDFVLDFDMEKKR	153	+
Chr3B	780065885	780065968	DETMNDPRERIEMAQSHAFYRPSLLGKP	139	+
Chr3B	781017853	781017924	IDVDTIRMENVRSLTVFTSDVVGK	113	+
Chr3B	781968887	781968940	EPLGRLVLESRGMLTEAK	83	+
Chr3B	784506767	784506865	ITQLPSQDFFCVPQEVANSHLEHWNHIHTTLAR	168	+
Chr3B	784905046	784905096	KEHAVHSFDQMPLHTIE	94	-
Chr3B	785264924	785264971	RVKNGCNGVHSPVVEQ	123	-
Chr3B	785334749	785334793	KPDELSDHPLFMIGL	105	-
Chr3B	786591801	786591842	PNFLGFSRETPDGT	102	-
Chr3B	787189443	787189505	RGGAFNIPYVPTKNPYFLGFH	106	-
Chr3B	788320877	788320945	RHTPMQQEGAAERVQKALSDEAL	109	-
Chr3B	789550471	789550536	RPDTIEYESMVWGTSRRGQAGD	106	-
Chr3B	791371789	791371845	VLVVNNVIPVNWKAGATYR	90	+
Chr3B	792665471	792665521	VATGADRAVAVEFDTLR	120	+
Chr3B	795649102	795649215	RVWFRATARALPDVPLLPPGAPFAEDVYEVIVLSEPIS	181	-
Chr3B	795878762	795878800	RGEAGPAPRGNGS	92	-
Chr3B	795886381	795886539	KLNNPLSALAS----------------------------------TIGRVLGW	92	-
Chr3B	799567355	799567417	SKVCISLVILALAVLPGLGMK	96	+
Chr3B	800093196	800093243	AAGIEADGFDEYETLR	118	+
Chr3B	801297493	801297624	KICKSMPLAGAMTNLLSVQVMIERDDLCTASVIPATGDGPRCSA	215	-
Chr3B	802137763	802137807	RLYIHPRVITFGIAV	120	-
Chr3B	807273743	807273799	ELVSGLSDHHVIDLLHDKR	138	+
Chr3B	808391396	808391464	KFEINNLQNLETVDLQPEGLSIK	107	+
Chr3B	809736961	809737047	GEALFVLAQAGRKLSSLPADLAAAVDGGR	128	+
Chr3B	811865744	811865815	LLGLQADIMTGILPMSSVTKHHFK	115	+
Chr3B	815855798	815855899	LKRSFNITVNSTCTLQSWRPGTDCCHWQGVSCGR	176	+
Chr3B	815982625	815982663	RGFPTLRSDANDS	87	-
Chr3B	816467946	816467999	TLADYNIQHESTLELQEK	94	+
Chr3B	817506426	817506503	RVIRPLLHTQGRLFSAHALEWPDPDV	130	-
Chr3B	818703546	818703608	RLKKLNGISSPVTGSFNSHSI	96	-
Chr3B	825201503	825201577	SSITDAQLQPCGKINYEVQGSSSLG	119	-
Chr3B	825824738	825824803	TCLLHLVLYPEGYTSNKDDLVK	165	+
Chr3B	826161761	826161820	LCTLELQHYTVCSSVEATIR	99	+
Chr3B	826878329	826878400	GFARSQRDFFNQDSQDGPDQGSHR	111	+
Chr3B	828911774	828911863	KIVLVLQPYNEKNLKINEQGSPMELFSSGL	144	-
Chr3B	829393388	829393423	KSINYDVKYRGH	89	-
Chr3B	829727140	829727205	AEGDESGKDGSALKVLPPWMVR	106	+
Chr3B	830318917	830318952	RKVSIYFEEITG	89	-
Chr3B	832003654	832003707	IMEKAHSYSQDMATVECK	90	+
Chr3B	833269581	833269643	AMGVVNLEAQRWKPIFRAVGR	107	+
Chr3B	833671660	833671716	KEMTSLAVDHMLDQIKCTH	123	-
Chr3B	834845160	834845198	KAVAPWRFQIGYK	105	+
Chr3B	835359654	835359719	KADPSHLLGVLLNIAGCDAIVI	135	-
Chr3B	836022230	836022334	VLIVCAGALIAGGEGGGDTSAVVVVGMAQCAGCGR	96	+
Chr3B	836311963	836312022	LLAAKTCNVMALLDGGMLTR	90	+
Chr3B	836753054	836753134	RMESFNETIEQLLALALNTPKESGSLI	125	-
Chr3B	837508827	837508916	VGVEGDTVLPLACGLEALPESSSCSPGPVV	132	+
Chr3B	840725386	840725430	MAISLSSELLSQPQK	102	+
Chr3B	841573618	841573671	RADLYEFAQRHGAEPVAV	134	-
Chr3B	844305310	844305414	RILELGGHDYSRSSNAALMTDLDGNIVAIPNPSGR	169	+
Chr3B	845013424	845013480	RMRGGAIVGQQALGADEEG	88	-
Chr3B	848579428	848579490	TAQVSSTQVLTLGHKVRELER	100	+
Chr3B	850851742	850851783	RHYLLDTLQDGDDL	92	-
Chr3B	850993731	850993790	VITLPATVTALLLFHRSSDK	139	+
Chr3B	850994391	850994495	GPDLTNLFLATGAMSNYMFFLLAARPYMLPYPVSR	172	+
Chr3B	851572407	851572469	KGRTNPTAEPKLVSSPLPREA	97	-
Chr3D	4451670	4451780	MRGTPGYLAPEWLTSHITEKADVYSFGVVVMEIVSGR	280	+
Chr3D	6197267	6197320	REEEPFLYYMLKLLTEKA	85	-
Chr3D	6664118	6664192	AETALSNILPCVDASTTNRTLYQSK	117	+
Chr3D	6751607	6751672	DDRPRPALRQDAPPVRDARPIR	94	+
Chr3D	7525221	7525289	SGGAYAGSPPVSLRVAASCTVPR	162	+
Chr3D	15010928	15010978	HFVARGELHAKIAGVGR	127	+
Chr3D	16171717	16171782	TGAIILGGGLPKHHICNANMFR	111	+
Chr3D	17395027	17395074	KVGPLDAKFVHAEPTE	114	-
Chr3D	18911847	18911891	RALIYEYMPNSSLDK	102	+
Chr3D	22384250	22384321	ALEKLISGTEIDLSELESRANQPK	108	+
Chr3D	23079247	23079279	KNGALFESEGL	78	-
Chr3D	24081511	24081588	KMDVAIVWAKDHEGGLKAMVYLLDDN	193	-
Chr3D	25393769	25393840	REGYWPLHGSAERQVHFMEKQAVE	134	-
Chr3D	25967566	25967607	TASLYFLGLYKVYR	101	+
Chr3D	25967626	25967673	GQENFMAGMVKDMMAK	123	+
Chr3D	26252942	26253013	LRSNSWWTRYFIQTGLTENEGPLK	117	+
Chr3D	26264810	26264911	NATIVRIDGNQGLCGGALELHMLACSVMPLNSIR	169	+
Chr3D	26294441	26294515	VLNISANNLTGSIPTSLGNLQVLEK	111	+
Chr3D	30038653	30038721	IGVEHTHRVDLMSVEVGWELLWK	115	+
Chr3D	30039817	30039867	AAHCSTNAVLTDKKHLK	124	+
Chr3D	30699648	30699686	RPNDTLMGATAML	98	-
Chr3D	30699648	30699722	RPNDTLMGATAMLKGSNFCRGVAVV	187	-
Chr3D	31739490	31739546	RVGPIQPSHAYIGEFYWIA	86	-
Chr3D	33361452	33361505	RLNPMSNNSEVNMFLSHD	85	-
Chr3D	33379458	33379532	KFESIQESLQFSKKMLLELGDNYNM	120	-
Chr3D	36687507	36687566	TLPQITGRLYITWGILWSFR	99	+
Chr3D	37868870	37868929	WYNPPWFSEVIPSVPYDPLR	97	+
Chr3D	46342240	46342353	KSELSNVVNGATEWAGELQQPLAKRDISNMVNGITGMV	289	-
Chr3D	47570050	47570163	SETVFQNLLMAICIGAGSLLSGILNDGVHAMKFADVKK	183	+
Chr3D	48986788	48986901	NLEGNLAKLSEEKLQLEAQVMDLEQTSHSLDDSSAEIK	169	+
Chr3D	51232987	51233031	ASVAESLTLAMKPWK	103	+
Chr3D	62202322	62202357	ARQVLRSVFVGK	84	+
Chr3D	64977175	64977210	AKLLQEAVDLIK	83	+
Chr3D	73466055	73466102	QQSSEESLAPVHSAEK	106	+
Chr3D	106208776	106208835	SAVSEGDLGRLEEQNEEILR	136	+
Chr3D	107933223	107933303	MCDEVHNNGGPHHAAVDSMPGKAGLAK	132	+
Chr3D	114874652	114874714	ATAFLLGTPLKSFRSHHPLLR	97	+
Chr3D	116573539	116573601	LSINEKRGSGAEQGFSYSSLR	98	+
Chr3D	122561079	122561117	KGNNESKIGVALS	89	-
Chr3D	123027666	123027707	AQGMFASNIAKEAR	100	+
Chr3D	127522882	127522947	WLRRATGIQPHFPYVVDSFEER	114	+
Chr3D	129081292	129081354	KSTITSMSVNIFSAQAENAIA	147	-
Chr3D	138478354	138478440	TASTESLISRYQSHVKGAPSQTIYDLLQQ	140	-
Chr3D	138502107	138502157	DHNVVEEAEKLAVSLSR	121	+
Chr3D	153168917	153168985	KGVQMAYGAGLSHGAVCVNNSGH	173	-
Chr3D	160392642	160392686	KIAVATGDSLIGKFV	108	-
Chr3D	182762495	182762554	SKSATENIFGSAQGLTEAFK	93	+
Chr3D	211181792	211181890	SALSSWACMGARRRPVGVIAVSQDEMTAETHVK	163	+
Chr3D	275750074	275750202	GGLKDENIIVFMYDDIAHNPENPRPGVIINHPQGGDVYAGVPK	209	+
Chr3D	292246108	292246158	TENEVAVHQSKGKFSIK	81	+
Chr3D	293405724	293405798	KQASPENGPRPTSIDSADIFGSSIT	179	-
Chr3D	314809318	314809377	KIKNEFMTHWDGLLSRPDQK	113	+
Chr3D	339385029	339385094	GAIPSMPDRETVMSLLESVQAE	103	+
Chr3D	342120562	342120639	GALTSADPVINDGGSGEVNNGWKMSR	189	+
Chr3D	347482785	347482844	KYTPPFSIVGESWGDFLRGK	99	-
Chr3D	348251337	348251435	RDDWNMRGGFINWIGNQNQFQACRHNLVADGLV	161	-
Chr3D	353540899	353541018	KNAAPSSPVGVNLLCGKLFTGKEIDALAAHILPLCLGAAD	185	-
Chr3D	358504897	358504941	KLVQQAVIIDWLILG	103	-
Chr3D	362704153	362704200	SDDDDSDGERELASIK	111	+
Chr3D	367098302	367098373	KYDLVQGFVTCAGGPTAIDGTKPK	179	-
Chr3D	380786940	380787014	KMSNGVMGALLHEAGLNSTMIIVTN	176	-
Chr3D	393246255	393246353	TRPLIDMHMIHGAAVHCSYIHLSSSTFAVCCLL	164	+
Chr3D	395273278	395273364	KVGSLMSRYFMELRALEDTDSSDLINEFE	139	-
Chr3D	397437228	397437278	SIPGRYEAFWKEVDAVK	85	+
Chr3D	407606876	407606935	RISNSALALPVGNKHLHKLL	88	-
Chr3D	410197832	410197885	KRYMAMLNQDHFPLYGAM	146	-
Chr3D	416691186	416691236	KGSEDVSIGEFVLWESF	82	-
Chr3D	419906644	419906754	HFEETGEDANTQLITMFQHQTAGEYRIMMGTDVRIQR	182	+
Chr3D	425136098	425136181	AEWTGDTGINGLTSHDPSSSTSKDLPAK	129	+
Chr3D	436605797	436605835	KRLFELPTYSVAQ	94	-
Chr3D	439476469	439476567	AVEKGGSSYDNLSSLMQMVCASRCTELDQQCSK	160	+
Chr3D	444954154	444954249	RQHPKVTHSDSTVPPDYVDPAWSVILKTVIGR	161	-
Chr3D	445907040	445907120	HSGDSQNTSQVIGPQGSSIMSNENWNK	129	+
Chr3D	451156355	451156429	KLNYHVVGHQHLHMLGRAVGIIIDF	190	-
Chr3D	481128624	481128686	KNEESTERCKQTVVGLSEEVA	96	-
Chr3D	482940636	482940689	KQFNTTNLESSPMDTQDH	89	-
Chr3D	487518134	487518199	KLLTGASQFMPPIDHPSVERRD	109	-
Chr3D	490266505	490266549	KKIESLLRAEDIFPL	99	-
Chr3D	491554524	491554601	KELRTDNTSNQTEESSEMAEQANPKE	118	-
Chr3D	496807893	496807931	VASEAQLSCPEGK	92	+
Chr3D	502479067	502479138	RSTMPMRPEIAFDSYNSYGLLRAL	116	-
Chr3D	504716371	504716412	KNLSAFLGTNQFPK	100	+
Chr3D	508707640	508707696	MYTFLSAMATQAGTASAPR	85	+
Chr3D	512338984	512339052	AEGNVELSTSTGSSLIKTSDATK	99	+
Chr3D	517923864	517923914	ESESSISCAGSNSGEAR	114	+
Chr3D	518190084	518190134	WAHDLNIVVYQGDKDSR	86	+
Chr3D	521356392	521356427	LKMALSQGFQLK	90	+
Chr3D	524343439	524343507	QAGKSGDHVHVATPHPAAKQAHK	100	+
Chr3D	536147736	536147846	RTMATLNSIGLPISGSINNGALNLHHLFKLKTIIVPI	174	-
Chr3D	543203679	543203747	RDVEKWLLTMKQLEWICVCTAAN	171	-
Chr3D	545255317	545255418	DITVEQGLEHVATWNSGMLRSNDLVEAIKAFMEK	168	+
Chr3D	545867529	545867600	ELEVLDIRETMVPPYATASILLLK	113	+
Chr3D	545880889	545880942	ELEFNGDQVPDEVMEAIK	132	+
Chr3D	548032785	548032850	EFNIFDSIRNSEDLFEMDMITK	104	+
Chr3D	549032458	549032493	KNDDLVGEGDDK	86	+
Chr3D	557259769	557259819	RLIKFSIRFFYVEGLVV	82	-
Chr3D	561391349	561391405	KQLKMWGSGFKIFDHHNIG	154	-
Chr3D	561423028	561423132	KHSAVPTSYCPPLGPLNGCLGKNPLFWSASANQLL	258	-
Chr3D	561917592	561917675	SPLTDVAGPICSHRHASDLGFADPFDLK	208	+
Chr3D	568375732	568375794	KLEKEAESVELLTKEITIAHH	92	-
Chr3D	572854328	572854369	KMGENSSAAFTEKN	101	-
Chr3D	574028228	574028290	NTLEMIASVIDGDVAKLVKVA	95	-
Chr3D	574622962	574623024	AVKALKAADGDIVSAIMELTY	97	+
Chr3D	576759065	576759202	AMGFLSEMTDIGVTPNAASYSPLIAGFCRKGDLSSAMAIHQEMAEK	227	+
Chr3D	577852007	577852054	AKFDRVAFVSVSQNPK	119	+
Chr3D	585567819	585567905	RFLTGAGNQLDGLTCKLELLQEEECVLAK	202	-
Chr3D	588728695	588728739	KYDIGRIPDTSKSIL	106	-
Chr3D	589649178	589649216	WSAFKPALNFPGR	101	+
Chr3D	595821129	595821170	SLPSYEASHEFQTK	100	+
Chr3D	600108857	600108916	SWEDDSPYIYGSSRGMAFSK	100	+
Chr3D	600662438	600662485	TSKDRHQIAGQIEEIK	116	+
Chr3D	602492370	602492426	RGEEGGAGRQLISLGLKGD	85	-
Chr3D	609342362	609342436	IMGTVKPYNLAALEDNFIKEIIETR	123	+
Chr4A	1889940	1889990	KKPDVHDLMGGQAMKTE	125	-
Chr4A	2936461	2936538	AEELESQLDPQFPSFMKRMLHSHVVR	129	+
Chr4A	3132472	3132561	AAADIVLTEPGLGVIVCAVLTSRAIFQRMK	145	+
Chr4A	3336308	3336340	TAQKPQCPPVR	80	+
Chr4A	5077297	5077335	KKHVPNSALLLGS	90	-
Chr4A	6296568	6296696	LAVAASPVDGRSPEPSRPGGSLQPFPASRPANLPVQPRPCPAR	189	+
Chr4A	6839630	6839665	KDEPVISTTGGK	86	+
Chr4A	11622675	11622710	KASGTGLSLVMF	87	-
Chr4A	11622711	11622767	KGYDAPKIPFFDQNGLLIQ	144	-
Chr4A	13679526	13679579	KNPKVDPQMCLRAGPVFK	136	-
Chr4A	16353893	16353940	ALQFDKVDTVISEMEK	120	+
Chr4A	17148740	17148805	KLAPHFKAEAIYNNCAMCLTIV	169	-
Chr4A	23853590	23853703	YGDVFPAVTGGLAQKPVAPQDAATMQSAENLVFGETIK	188	+
Chr4A	35167486	35167683	RLLNSVSSYAESTPH---------------------------------SPDDSNIANSTFIAYIRL	113	-
Chr4A	35552087	35552134	KIDLLREEAEEPSDST	118	-
Chr4A	37281347	37281442	NMLDNMLERNLEIVRNPCLNVADPEETGGGIK	152	+
Chr4A	37974586	37974642	SLLESLLNGEGPFVAFTLR	132	+
Chr4A	39226185	39226217	ESAEPPFLNFK	81	+
Chr4A	40816514	40816603	ALADAAWCCRGQNACVPYYAAHVLGSYTIR	149	+
Chr4A	42214936	42215058	RDSDEGGSAEYGDSTSRTFEIHSQAAHPTVGLMEDATCSSV	202	-
Chr4A	43165661	43165729	KPNLKAFTVDVPGGTLLVLIVPR	165	-
Chr4A	43302432	43302497	RPELQRRLVTWPADTPCPRCEP	110	-
Chr4A	47758313	47758366	KLVSDQVNYGVLRELENR	86	-
Chr4A	58534186	58534242	TIIGRSHSSLLPCSICSAR	88	+
Chr4A	58887050	58887103	KQSHDTANDGLTDCHVER	139	-
Chr4A	60948146	60948229	KGLVEASARLLDELDFPPAAAMPGFYIL	133	-
Chr4A	63546175	63546324	KGDSYGSIDDLEAAVSGAALEGAIASGVTDPSGSLDLLTIQATPMNLGIR	230	+
Chr4A	72553048	72553104	RHSSFCGLGLLASWSTKGM	142	-
Chr4A	80139375	80139470	ERDMGSLGSEVDHGGREMFHGHADPVVDELNR	152	+
Chr4A	99024461	99024514	ASVEFGKSHNQMEIEREK	88	+
Chr4A	100088688	100088744	KPVTVTLVGNEMAAKIEES	135	-
Chr4A	103296108	103296176	RQDDYWCMSSLGVLVEVIAADAK	118	-
Chr4A	103296642	103296707	RIAADPATSQHMPGSSHGLAWG	108	-
Chr4A	109726740	109726796	IPKVQQLLQDFFDGKMLCK	144	+
Chr4A	110800520	110800591	GGPVFGAGTDDGKPDLGVTGTGGG	101	+
Chr4A	112491459	112491494	GLLSTGLLEGFR	82	+
Chr4A	113241199	113241321	RQTVRNSCSAPCGCQAGCEYVVPRGRVLTGDANYAPGGGGN	196	-
Chr4A	118537248	118537301	RKIEFIISVYPFFGSPAY	90	-
Chr4A	140080977	140081069	AHQPAMSPSHHGHGWDASGAPTPMHKRLDGK	154	+
Chr4A	140752770	140752868	RLLPLKAWFGALEADLLAMNYFIELGHIRCYDI	165	-
Chr4A	146471123	146471179	RQRAAAEEDIVASMIFSYG	92	-
Chr4A	148846799	148846867	ILVAYADRPPSFGYAAVGAYDLR	107	+
Chr4A	151014444	151014497	RNRGQQMVQGSPRDMNLL	88	-
Chr4A	152967293	152967331	KWVALSSAGNADA	89	-
Chr4A	157273735	157273821	RIMHLCAINNWAEGNEPDIQVARSFADVA	147	-
Chr4A	161782167	161782214	GGASGITKDVKATLLK	106	+
Chr4A	166584360	166584476	RLGHGGADHQQTGSGVTLKEKIAGTMNGLAGFLGTGQQG	180	-
Chr4A	176637402	176637485	VHILTDGRDVLDGSSVTFVETLENDLAK	130	+
Chr4A	176637721	176637789	RGWDAQVLGEAPHKFPSALEAVK	112	+
Chr4A	176637724	176637792	GWDAQVLGEAPHKFPSALEAVKK	168	+
Chr4A	176638644	176638727	IILDAIEQVGGIFVVTADHGNAEDMVKR	135	+
Chr4A	186428203	186428271	RSMLKRWSWTWTSQGSGPEDDDG	111	-
Chr4A	186428821	186428880	KGTNVMYFISGADIQLVDGM	98	-
Chr4A	189909795	189909830	KIRSVVAELAAG	84	-
Chr4A	321854091	321854213	RNAVHSGNPDLMLHMAGPSLASVVKSVQDPNNVTEIIKQVA	197	-
Chr4A	321855706	321855774	RMKAGGAQSTSGSMYHIGMDGVN	169	-
Chr4A	345880285	345880350	GLSRQSSTNSVQDGPSWDLLYR	106	+
Chr4A	359758129	359758182	AKDLEGIDMSNIITSSRR	87	+
Chr4A	362818879	362818956	KGSNQRDHDTIASSHKDSFYHQTCHA	127	-
Chr4A	425014470	425014553	KFDDLSLPRVDESGHLAPEPRGESKAVN	131	-
Chr4A	459372719	459372796	RRQESFMPAAWAVLNQEGSPRSDDIV	130	-
Chr4A	465698775	465698930	GNLNVATEVFQ---------------------------VAPSLHVVELKKAK	92	+
Chr4A	466264675	466264752	ASQLRTEIAMVQESLMHAKAATEQAR	120	+
Chr4A	467919741	467919791	VASLEKDLIAPYRHMAK	127	+
Chr4A	467924229	467924291	TSQIYSIRQAIAKSLVAYYQK	98	+
Chr4A	471526061	471526168	LVVPDPRRLGTPLAMGIVMALDEMFGSSGAGCSTAR	173	+
Chr4A	488940406	488940477	KVFWAKNDAGTVAISYVAFSKSGL	110	-
Chr4A	494124839	494124907	HHGVQFYVAAPVTSIDLSLPSGK	113	+
Chr4A	498029168	498029377	GCGQNMVILSNSVNLKIKAMSE----------------------------------------GLLCEGAK	176	+
Chr4A	498979367	498979411	KQGNVKTGFPSYPPV	110	-
Chr4A	499167535	499167594	TVASLEAKIDAVKTLSAQHK	90	+
Chr4A	499376813	499376914	KFYGKTVNPGGIIIEGRPMPSDSTLYGGEVWDIL	166	-
Chr4A	499377789	499377842	RGGLIAHVKQFVLMDWVL	88	-
Chr4A	502659236	502659391	KAYDPLGGSLASEGDSPSSAGDMSGSRKHGAGGGGGGQLALGDFFAADLSLS	158	-
Chr4A	510200703	510200768	LFSTMLAAGARPNGHTFPSLLR	103	+
Chr4A	511503472	511503681	EIKAPEDATYLEDGKIHI-------------------------------VGVFTEFSGTEFTNFLELAEK	146	+
Chr4A	512944041	512944094	GAARMAPMEVSVEAGNGR	125	+
Chr4A	520657022	520657093	KIHENRLEDAPRDGNNIMPDLITT	116	-
Chr4A	526204698	526204793	KAASVDKAVVFNVDMSVKTQLLGGMATVLQEI	147	-
Chr4A	541274457	541274522	ELLGGIPKVSGMDIVEMAIWAK	153	+
Chr4A	542356511	542356573	NGLLGSTFKPCGGFKLKTTPK	92	+
Chr4A	544578896	544578973	RPVSILPQFPLSTNEVLEACDDDEGG	127	-
Chr4A	547748537	547748593	VVILVSLGLWGPLPDKIHR	135	+
Chr4A	555879216	555879263	KVGKLFNGASSSSCPS	114	-
Chr4A	559345367	559345444	MAGEDGVCPDGVAVLGALSACAHAGK	118	+
Chr4A	562692873	562692965	RILVFVVGLNFLQQALGVDAILLYSPLMFKK	151	+
Chr4A	566670037	566670102	RGKSGLGQMLTTYSVANPPCDR	163	-
Chr4A	570011420	570011461	KAEALAKVLEEPTE	89	-
Chr4A	572305271	572305402	KAMVETILSVDGNKAALDIPLPSTAGLHEVSTEDKVSNLLQEEA	207	-
Chr4A	583236433	583236504	KPDELICRAVFTAIADVIDDENVM	115	-
Chr4A	583563413	583563469	AAMMEFSEDLRWEQRQAGH	96	+
Chr4A	593265182	593265271	TDMEIDSSRQLSPVSVLELHSDDDSPVHPR	217	+
Chr4A	594792678	594792716	KPDRNFHDAGIML	97	-
Chr4A	595112743	595112778	KAIVNNRGALWV	91	-
Chr4A	595113400	595113465	RSDGRFPPLPWHHGQDGESAQR	108	-
Chr4A	602301858	602301911	RRHSGGALHLTVTCSANR	129	-
Chr4A	604466231	604466311	RLMNMAQRISPRMGRDPHGCWLGVVMV	139	-
Chr4A	604467173	604467244	RRPGAVGQDLEDDVLEGRFLTTVA	167	-
Chr4A	604634427	604634501	GRSTIAESAAMGDAYSFHYTTGDIR	121	+
Chr4A	607484796	607484843	AMQEMNKVAILRCVWR	82	+
Chr4A	612625610	612625702	SIGSALEKDRSLEGMSSILSLSYNDLPPNLK	141	+
Chr4A	616767036	616767077	RTTVAIKKDFLETA	99	-
Chr4A	617900378	617900413	VKGVVTIDQVYR	85	+
Chr4A	620602109	620602177	KLAPSIASACTIGTFKSMRMLVS	108	-
Chr4A	620602797	620602844	KPDDVDAPSKKELEAM	115	-
Chr4A	621156824	621156880	RPVAPGVLEIRLHVGPFLA	87	-
Chr4A	621229090	621229170	KAPGGESSGPQAHSDGNVVIAREPPSM	200	-
Chr4A	621250356	621250403	RIVANGERHVLTINEL	112	-
Chr4A	624952710	624952757	DIKSANILLDDAFTTK	101	+
Chr4A	636022852	636022941	KICELASGYTPMMQEGAAERVQKALSDEAV	146	-
Chr4A	638634786	638634845	TVEANGIAMHVAESGPEDGR	93	+
Chr4A	638634846	638634920	AVLFLHGFPELWYSWRHQMAHLAAR	129	+
Chr4A	640831225	640831299	TGGPPPKAPLHSHDDGAGGMRKPNK	176	+
Chr4A	641749974	641750072	ESIRQSWIAGLGLGTSMGLMTCTWALAFWYGGR	98	+
Chr4A	649712715	649712774	CWSIVAQDMAKSTIVRFIAK	137	+
Chr4A	651547984	651548061	RVEEQAMAAIADELAPLTPQHFLTAR	150	-
Chr4A	652118183	652118242	FFGHGRAKGVANGMVFDYPK	99	+
Chr4A	653860592	653860681	RVHVVLGKTTHSVSAVCPPSMMMRLISDIE	149	-
Chr4A	657357620	657357706	KAPLRSLIEDVILWEPLDDFVTDRSSDAM	141	-
Chr4A	663713844	663713888	RRMSAVEAVFEKMGQ	111	-
Chr4A	663744578	663744634	TLRDMARVHGPVMQLQLGK	92	+
Chr4A	666377489	666377593	KGEMNLGHFVTRFNVTSPTIGGDLMDHILQLGDES	255	-
Chr4A	678505609	678505650	RLLKYLAFSLCLDK	97	-
Chr4A	681018032	681018139	RGPMTPMRTFVGVEAKPEEVTGFIDYVSGEFSESMQ	181	-
Chr4A	681960996	681961064	RVVEFPYTAAEACCGAIAGYLLT	113	-
Chr4A	683510307	683510411	RMNSIIDLVSSILQALHGKSSDPATRYLNILSISF	167	-
Chr4A	686658291	686658350	AVMATDAGGSSRRNLDELIR	93	+
Chr4A	691248916	691248954	RLDGSALHLEPNG	83	-
Chr4A	691269064	691269120	RVQNMWTRMQEDQDGGGPA	149	-
Chr4A	701715265	701715348	SLFNSAREKHVITWNAMIHGYGSHGFGK	142	+
Chr4A	715425237	715425311	RLPADQEKWLNSGIGALPSEEPVNN	119	-
Chr4A	717671036	717671122	KSPFRMVPGDDGAAAGDTSKAATCPSMMW	211	-
Chr4A	719108009	719108050	TPLMLVPTRYSMCP	105	+
Chr4A	719314468	719314518	HVELVANGQMVLTFLGR	82	+
Chr4A	722626938	722626988	MLRAMDLEDAQFKITQK	132	+
Chr4A	724938709	724938786	SLFIMDVLTGTTVAAPPFPLTQLCYR	127	+
Chr4A	731305389	731305514	ELQMICVGFLRGLPALTALSLHVETMPVHKIIFDKPGFSVLK	308	+
Chr4A	733143000	733143086	TYTIKLEPLERDYAWQLFCNEAFWNNDNK	224	+
Chr4A	736854000	736854071	GEITFKTDVYSLGVIIMEILMGHK	116	+
Chr4A	737976489	737976542	SIIQRTDTSSKNSVDQVK	132	+
Chr4A	738079675	738079728	FLGYCSETQQVLMPYDGK	136	+
Chr4A	741454191	741454256	RLGDAVGHAGPLQAGHLHEAGG	95	-
Chr4A	744664867	744664989	LFSLYHLPDLCSLEGLSSLQLEKVHLVGVPKLTPECISQFR	196	+
Chr4A	744670954	744671010	LVHLWMAEGLIDSCNQNKR	97	+
Chr4A	745041864	745041923	DMNEIHGQFSVYNLENVAGK	152	+
Chr4A	747714503	747714586	KGSPSVAPSVDYQGPPTLRETKGDALNT	197	-
Chr4A	748686267	748686332	LVPVAMAQANNLTAGDALTPPR	100	+
Chr4A	750712142	750712237	AFPELFAFTHVDVTTTSGYSSSSLDQPHREHR	155	+
Chr4A	751339602	751339730	VIDNMSQGLNNIAMGVPPLIVVLKNELYAADYSENNELKQYDK	240	+
Chr4A	751860987	751861028	RPSSGMMTGTPDFF	106	-
Chr4A	753137524	753137592	NDPAGAIDWAEAVLEGGHTGVIR	107	+
Chr4A	753380046	753380132	KEWGLIEKPNESYIYKDLSDNSMYEYILA	144	-
Chr4B	2979905	2980009	SGNLGIIIGFSVASGPCILLLVVGALLITRDLKQR	164	+
Chr4B	5018277	5018369	AGVSGDVPPFFPFGWGQRTCVGQNFAMLEAK	235	+
Chr4B	5038715	5038774	RAEGDAVIPGLVRTSTAADQ	141	-
Chr4B	6805028	6805078	RSTIVFRGTRDSTPFVN	130	-
Chr4B	7075011	7075055	RARTIAVWVYVEDYL	116	-
Chr4B	7273974	7274027	RQQTHHMAQFLDIQASIN	88	-
Chr4B	7957691	7957744	KLVAPVHVNLLYSHWDMS	88	-
Chr4B	13285565	13285618	DAYPHKLVEGMTVADAAR	87	+
Chr4B	13731992	13732048	NGGESSLSPGASPCRDDER	86	+
Chr4B	14794609	14794662	RFPPLPWHHGQGGESAER	91	-
Chr4B	14820474	14820527	RQASEGGQGHHWPLPPFR	91	+
Chr4B	14820474	14820539	RQASEGGQGHHWPLPPFRGDSR	109	+
Chr4B	14820477	14820572	QASEGGQGHHWPLPPFRGDSRDTFNLLEQRPK	161	+
Chr4B	14821154	14821234	VWLAGRNNVIGKLDSPAQELTFGRPAR	136	+
Chr4B	22439570	22439623	MDMDCGNYTQVHGMAALR	93	+
Chr4B	24099651	24099707	KIQVLTVAAGMIGSITPHK	144	+
Chr4B	30291850	30291906	REPDRELEAYEDTGPEPMR	90	-
Chr4B	31181635	31181724	ILNVVDVSYGGESGFNQAIELSAEILANVK	139	+
Chr4B	33616229	33616279	LGNAGFETVHLGSNAYK	122	+
Chr4B	44308143	44308214	ALSESTFMKTFAATLVQSMEKNLK	109	+
Chr4B	46889094	46889144	RFRPSGAVTWMGAMAAE	82	-
Chr4B	49806178	49806258	KITFVGLAIIQTLVLSFVMTNHMIPWL	131	-
Chr4B	50123287	50123328	IMNKAIGEGEVLLE	101	+
Chr4B	53997358	53997402	KYGFAPCGPDDRCMK	119	-
Chr4B	56118489	56118548	GRNGTAAGMFVPGGWCGQHR	99	+
Chr4B	59398510	59398587	KLYEGDGSHAGSNAGRADASLSTSGE	117	-
Chr4B	62695127	62695216	VAAALTLAFLNWSHSDAIPHAVPLTEAPLR	141	+
Chr4B	66040662	66040775	LLSGDSGSVSTANCHVLAQEIIGSARKISWQLCPSMGK	187	+
Chr4B	77503423	77503512	TLTNVGAAGTYKVDASVSMSGVTVDVKPAK	134	+
Chr4B	77503573	77503626	SQPSGTAGFGRLVWSDGK	129	+
Chr4B	81646975	81647043	KAKILPVLPLQISTPYCGPNAVL	102	-
Chr4B	85683712	85683771	RPDEGDAEPSDPSLLSNAIS	87	-
Chr4B	89067088	89067129	KSSFDAVSFPNLIS	97	-
Chr4B	89089060	89089125	APEALVGLFSGRNVGKLLVALA	97	+
Chr4B	92475482	92475547	RVWSQTGLFPIIADHDGSYVLA	94	-
Chr4B	92475482	92475547	RLWSQTGLFPIVSDHDGSYVLA	101	-
Chr4B	92485282	92485320	RDGGTIWVIVPDS	100	-
Chr4B	98659670	98659738	LHALLAPDYRLPKPLKHGIELLK	107	+
Chr4B	99626593	99626697	RFLCHMLANYSWADPAVGAQLMEDFLDLARMTLGG	175	-
Chr4B	115420575	115420637	SKAAAPAGDAGTIPVGRDGEK	91	+
Chr4B	119257588	119257686	KMPMEPCATAWGALLSACATHNNVDVGEIAAYR	165	+
Chr4B	120056381	120056473	HNGSTVAVFARDAILDTVRELPVVGGTGAFR	146	+
Chr4B	122875807	122875872	KNGFCRIPTATPPGAVIGCVFG	107	-
Chr4B	126478866	126478946	SQLTPAHYGLMAGAIALTGVVLVVYLK	124	+
Chr4B	126525239	126525298	DISRGETEALQHQVIDLQAK	95	+
Chr4B	133596645	133596758	ETPPVTVASIAGDEGRYHLGSTTAASQGQVVMNSKYLR	188	+
Chr4B	135380429	135380500	RPDLAAAALGGHRPGCTCRPGHPC	114	-
Chr4B	147772557	147772694	KQESMSEIEGIVNNGSDDGLEEGAISHVTAAEGAVSADNADNMICG	213	-
Chr4B	158433353	158433436	KGYGSRQWAGLVYFFCCLLVAIVMGLPS	215	-
Chr4B	167236899	167236973	KNGFIVANALNIDDLSSLQEYSLIE	117	-
Chr4B	175730903	175730998	RKIGYGRDSAVLPRHWAFDSAFFEGYDDLSGM	243	-
Chr4B	176116020	176116058	ATSCMRAPPKPAK	92	+
Chr4B	187539679	187539720	KSNTSAYQNRCVMR	108	+
Chr4B	194374290	194374361	QWDKWTAAYPSAQIYLGLPASEQK	178	+
Chr4B	207225618	207225677	KKSWNPSALEVDVSSDANRD	94	-
Chr4B	241939140	241939217	ELVKNQFSLEDIDSTANVDEVCSPEK	124	+
Chr4B	255018811	255018870	HLSAMAYAMIDKFDRYWAEK	99	+
Chr4B	273303202	273303267	QQLDVEMSSKDTDSSTPTCVLS	103	-
Chr4B	300432079	300432150	GGVPHGDGKYLWADGCMYEGEWRR	120	+
Chr4B	316524849	316524932	RANWLNWMLCICFMSTVNELCLPVEVSQ	144	-
Chr4B	319891179	319891268	DNLINREQLAEQLQTTVLPSQPVSLSSIAR	139	+
Chr4B	323328856	323328927	ARAGGEHADGQLMMTAAQWAARER	109	+
Chr4B	323349522	323349551	KHKLMQPPDA	78	-
Chr4B	329266701	329266754	REAMCGLVAIKPPRLSKS	130	-
Chr4B	344625971	344626036	LSIGCRSYGFNYLRGITINSPK	109	+
Chr4B	344631069	344631134	RVNFGTQGGRVMIIDDANGGPR	170	+
Chr4B	349930288	349930341	VDVYAYGVILMEMITGRK	137	+
Chr4B	370209744	370209779	VGWIHKGGLVEK	89	+
Chr4B	376976831	376976893	FGHLNILTAAVNALGADPLDE	96	-
Chr4B	376978039	376978107	RKVAELASPFKHPAEGLVQADWG	112	-
Chr4B	376978323	376978406	KVLDNELTEVFTVSSGDLVDRGDTLIHV	131	-
Chr4B	382365376	382365429	QSQIVRGLIPMLSAATAK	85	+
Chr4B	384891647	384891736	GQQGTGLFGALGNMTGAIKEKLTVGSGTQK	137	+
Chr4B	387141568	387141651	RPVSVGGYEASPSSGLSVDHMESSPIEA	130	-
Chr4B	397774710	397774772	DSGPRVVTAPQNPVVTIQKPK	100	+
Chr4B	399139513	399139551	DDGQRMHPRSSFK	103	+
Chr4B	403365816	403365887	KVFSDAVRNLLPHGLDLMWNKELG	116	-
Chr4B	406570373	406570429	KEFGDYAKDMVMAAFWNAM	145	-
Chr4B	408113301	408113381	DPNVKPLWALSAGRPSNADIPSCSYCK	128	+
Chr4B	408130349	408130432	KPSDDSIYMAYASDYVIISGNDKAFKVL	132	-
Chr4B	412961957	412962034	LAGIFDSGLIHAVDLLLVPYGNAHVR	123	+
Chr4B	415247549	415247605	KVEDYTMGDCVGANIEDLA	91	-
Chr4B	426532513	426532572	KVQGAQYQKTAELMTEAMVA	90	-
Chr4B	427217641	427217682	LVAINLEDKPAWYK	103	+
Chr4B	436912801	436912890	WLDGNQLAEADEFEDKMKELENICNPIISK	150	+
Chr4B	444191872	444191922	RGARVKPGWHSEPNPLF	88	-
Chr4B	445725507	445725545	RPTLSDLAKDVDK	86	-
Chr4B	448679002	448679040	KHQLVSSIVGEMR	96	+
Chr4B	453683947	453684021	LFYMCQCGFYIYSIFALIAWETRRK	125	+
Chr4B	456572018	456572059	KITSHWPKLPPHAK	104	+
Chr4B	461029181	461029300	SPAADAGSNGGAYESSAFVVRAPYARITSALEGGNEHIAR	185	+
Chr4B	462072932	462073003	ATFLDNNFWDSSCYPTLATVCTEH	189	-
Chr4B	465898734	465898802	DTAGLWERVAAAVGGGKTADDVR	103	+
Chr4B	471206772	471206816	RKPVSVLLVGNKLEA	102	-
Chr4B	471207102	471207161	RATPFGVADDFLRDMTDLMQ	97	-
Chr4B	480045405	480045518	RVPEEWGISCGTMIDAETAAAAMTGDEDVEVVCEHLVS	185	-
Chr4B	483298537	483298635	RVEGMSGTLPAINGMKIMATAFSRFFDAQSAAF	158	-
Chr4B	492901142	492901204	KAEPPRVPMDTALFFPPGVDR	101	+
Chr4B	494291771	494291824	AKADMNIESHDAVFAVNK	133	+
Chr4B	497575358	497575405	KAALMLCMAAAEGAGF	106	-
Chr4B	497576324	497576518	REEDIVMDVIPDVASFNFASPLVW----------------------------RSLLSGLGTTLCV	148	-
Chr4B	500031348	500031416	REDLLGVVDGEHLSVAAHVPFYM	111	-
Chr4B	504111066	504111125	SYVMFKDDTLSAGVTGGATK	146	+
Chr4B	504111357	504111392	ALVEMHLKHPVR	90	+
Chr4B	504112272	504112343	DMLFTTTQDNQAEALIAVYEGEGK	117	+
Chr4B	511853200	511853274	ELGDAIQHGLTILKSEKLSSNNQPK	115	+
Chr4B	513155519	513155566	MDDSNSPFIALKDALK	115	+
Chr4B	516849523	516849600	QMQYTVEDSRLVEENYTNMFQNQTSR	132	+
Chr4B	520900625	520900720	KLTLKELAPTNHLFSCLTQINDGIECQELVLT	152	-
Chr4B	520900637	520900720	KELAPTNHLFSCLTQINDGIECQELVLT	136	-
Chr4B	525450463	525450546	AILDEMMQKGMSVDSSTYITLMEGLIKR	137	+
Chr4B	526129553	526129597	KAVPADEQLKFFGDH	107	-
Chr4B	531568971	531569027	QLLQTFAQELGKLEPDSQK	135	+
Chr4B	531568971	531569066	QLLQTFAQELGKLEPDSQKEVAHYALTQIQPR	156	+
Chr4B	544200581	544200649	LMIRAFQDNAIDAEIVGGQNAGK	165	+
Chr4B	545945845	545945913	IPAEALDVVERGEMSEVVSSPLR	104	+
Chr4B	548258240	548258287	RCFLISYQQCWNTGWE	88	-
Chr4B	550154951	550154983	LHYPAYDKFLK	80	+
Chr4B	550155489	550155539	ALYFETSGIISYGPAFK	81	+
Chr4B	550156195	550156260	EHDRDSSTHEQPLTSLGNTIDK	105	+
Chr4B	550156848	550156901	SSDKTTMESIVEAQHSMK	84	+
Chr4B	552451887	552451934	KDNLALYCLLLEHLRA	118	-
Chr4B	557239012	557239245	GLNPISVTNLQFTPPYMMLALKTGLITGVIALA--------------------------------EGIAVGRSFAMFK	181	+
Chr4B	557245216	557245284	KLEKDLMQGKQESNELEAQVQSL	101	-
Chr4B	566129281	566129331	KLGESIKDLGLGESIKD	116	-
Chr4B	569184600	569184683	TENTDAPSVGSSAEGWAKGEESSQMNSR	128	+
Chr4B	586796089	586796229	VGFIMVLLRSGSNEPAILTQKISPHFPVHTLGLGYGGPYSHNAEVGK	236	+
Chr4B	587215376	587215453	RVVHSHLMRKMFSPFEPDLQSELEEA	128	-
Chr4B	587217640	587217693	LCAALAGAGHDVRAFVRR	82	+
Chr4B	588800474	588800521	RLRKNPKQSGEPDVVE	116	-
Chr4B	593420477	593420542	RIEYAKPPDVVIDEIVLPAGKA	102	-
Chr4B	599614603	599614656	RYNSVAADEAQQDPIMRI	133	-
Chr4B	602969780	602969839	GSDQTLPVCSDRIVLIMGAR	98	+
Chr4B	602974368	602974454	KTSDLEPEMG----------AAAAAASSASPDTVALNPQ	101	-
Chr4B	604602937	604603044	RLFKCAGCPSGLGTMSMLRGTIIGPDSPSPVSQTTE	276	-
Chr4B	604602937	604602990	RLFKCAGCPSGLGTMSML	140	-
Chr4B	611619119	611619175	LSEEEIAGLRELFKTVDIK	86	+
Chr4B	614037900	614037965	HIVNREVMEALGPKGVLINIGR	106	+
Chr4B	616296995	616297045	GAFTEAPSAAGGNGPQQ	110	-
Chr4B	618873685	618873717	DLDITGMSYIQ	89	+
Chr4B	619808355	619808447	KYYGSMVTNGRLMVEGVTRGDSPVSEMTAPD	158	-
Chr4B	626940360	626940413	HFMICEDHRWLLQGWKGR	146	+
Chr4B	627526596	627526655	SSRPASELSVGQAQRVALAR	87	+
Chr4B	632589607	632589660	FLHQLTSLTSGYLEKEGK	125	+
Chr4B	634790307	634790366	GGVRVPPPLPVAAGGDKGGR	83	+
Chr4B	636314501	636314554	RITAAGAISESFLHIVPS	83	-
Chr4B	640226441	640226536	VLSSKTLADVVEALIGVYYVAGGKIAANHLMK	232	+
Chr4B	641125494	641125565	QLLGELPQRWQGHHPAPAHQPARR	106	+
Chr4B	641944728	641944868	KPVAMATMLVFPALSVMGLAVAGWGVVSVGAYNVLSLLLTMGIVAAT	137	-
Chr4B	642773695	642773760	RPTLNESFLQDLIQRASDMKGA	161	-
Chr4B	643916855	643916929	RYGNYPCVKATALAPQQDGQEKAMA	191	-
Chr4B	649821960	649822001	RALMQVPKHMRLAE	106	-
Chr4B	651626227	651626277	ATQIQENNVGCTWGLIR	128	+
Chr4B	657090902	657090979	KLQERISPVYKIIDDSESSTSPSTVL	118	-
Chr4B	660139007	660139069	EKAGLLNGSYRWGTPTATSLR	149	+
Chr4B	660163552	660163632	KTEEAMHGLEMSAAKERGPASELGHLT	124	-
Chr4B	660164271	660164312	KDISHVNLTRVHFH	111	-
Chr4B	660683672	660683704	AYVCLLSVQDA	82	-
Chr4B	660755613	660755690	RPDSVMSVLQAATVYSVGKRAMAEPR	122	-
Chr4B	665529289	665529354	RLLLQSSTINNIRLLTSERLGY	102	-
Chr4B	665712213	665712266	LTERIQRALVSSSNPPPK	130	+
Chr4B	665712333	665712362	VAPLEPHEME	78	+
Chr4B	665972870	665972923	AAEWEEMCVRATAQPGGR	85	+
Chr4B	666007556	666007675	DRIAYVFTGGKNVAEAVSDLCPLLAITLILNGVQPVLSGK	194	+
Chr4B	666027219	666027353	KSLMRTVSPGSYGPLNFGVMPNPLPMSDEDSGDLSPRNGQGGSGY	211	-
Chr4B	668016267	668016347	RDHLNYYGATLEAAHSPAKYWWHIGSI	136	-
Chr4B	672155742	672155798	RSQMAEQREMVQRMLGEFF	96	-
Chr4B	672263397	672263453	KEVSYVTTDAANRVDILAK	89	-
Chr4B	672264424	672264492	RVLFELLTNDFDEGGLFTDGNTA	107	-
Chr4B	672265099	672265131	RKAPTGVLLEG	78	-
Chr4B	672649270	672649311	RNLNDDPIWGLGGN	107	-
Chr4D	1357453	1357509	PAPHLQEDGGSGTRRMGDS	90	-
Chr4D	1697370	1697438	RIMNAVGPIRTTVIVMNGETGVK	176	-
Chr4D	3236184	3236264	RGSRMFSHLLLTLNEHSSGGKAMAGHA	128	-
Chr4D	4019297	4019395	LHHDIRCLNLSGMGCSAGVTAVGLATRLLQATR	160	+
Chr4D	4879138	4879170	RCPINVKDALM	83	-
Chr4D	5910059	5910115	ADIVQVLLEYGADADKPSR	91	+
Chr4D	7297031	7297111	RAPRGFTLEQAPNDLKGIVNNRGALWV	135	-
Chr4D	7297076	7297111	KGIVNNRGALWV	90	-
Chr4D	7318551	7318589	ALRPFDEVSRLLR	86	+
Chr4D	8124341	8124385	MDKATILSDAVKYVK	113	+
Chr4D	13051979	13052017	KKVAVEQGDEMQG	93	-
Chr4D	13446292	13446357	RNAGAAPVEGVCWGGPALMGPA	102	-
Chr4D	15369815	15369916	LDVTEFPGENTQGISMNRVDFAPGGTNPPHIHPR	169	+
Chr4D	15370184	15370228	ALRVDAGVVELLKSR	104	+
Chr4D	16343937	16343978	KWDKYVVSSMGLAF	106	-
Chr4D	16344499	16344585	RTAYIFNGPLNNVEILFPMFRDHHDLIYL	147	-
Chr4D	16346840	16346908	KGLFDGIGDMITAGFDTLDLVNK	106	-
Chr4D	16528159	16528287	RFVPIASSPLTMGQIVPCLILLQYIGESGAVKACYITPIMSLV	217	-
Chr4D	17667199	17667267	RWEGVYQNGAAWVYRGHGDQMNR	116	-
Chr4D	21963990	21964052	VTIFDLQQRLVLGELQSAGVK	99	+
Chr4D	22212947	22213039	HMNGIVTTVQLMVDSGLPCFSRGEPIANLRK	156	+
Chr4D	40978185	40978280	LVKGGDYFEVLGLTTPAQADVEVSFAAMDLAK	151	+
Chr4D	41534843	41534911	RESPRWMSASPSVTRVQNLPLVV	107	-
Chr4D	43844023	43844100	ACLKLSTWMEESSTSTLNMIVPKMVK	127	+
Chr4D	45391933	45392001	RARAATSSDEPPVVIGAERFLGE	106	-
Chr4D	46160834	46160899	HSAVYNMVNKTIMPLIPVSVWR	169	+
Chr4D	46267809	46267859	KCKVLNCGDHKEIPKFC	82	-
Chr4D	46973337	46973456	KMLYQHISMLYASPLPPGGGGQEQAFPPQLQEAPSAWPQR	190	-
Chr4D	48287986	48288039	RSVAYGAGAMGVEELMRA	83	-
Chr4D	50384862	50384945	QSLKPSLATYTTLIDGYCRSGVTGEALR	205	+
Chr4D	51515491	51515574	KPLHRTLHEDVIALAPSFLRLSIEIAVA	131	-
Chr4D	52304039	52304071	KAIEGLYEDVL	78	-
Chr4D	52972565	52972621	FHLLDGSSVQTPFMSSTKK	91	+
Chr4D	55539936	55540025	SATTPPSVVPALPKPARWRPVKMSALAGHR	139	+
Chr4D	56456327	56456362	RRLDSWVADEVV	91	-
Chr4D	61633969	61634040	RPVEGLIAGLLTSKGSGVEGCIAV	168	-
Chr4D	67783339	67783419	RNGPRHAESVASLVTFLVLLMVAGKAM	128	-
Chr4D	72680786	72680854	KVPVLALSVEKPSTHSRMPMTVA	107	-
Chr4D	72681881	72681943	KLNCFGDYVALVTALSDAAKR	152	-
Chr4D	73119794	73119826	WFAMCVDDTSK	84	+
Chr4D	83531441	83531509	HHGMQFYVAAPVTSIDLSLPSGK	115	+
Chr4D	86908875	86908940	DVSLLNGSIRFVELLHHNHGWK	109	+
Chr4D	87913964	87914023	TVASLEEKIDAVKTLSAQYK	92	+
Chr4D	96203563	96203613	GAEAEAQAARQYGEFVK	116	+
Chr4D	97736459	97736494	KPFMAPPHQQHT	87	-
Chr4D	100523861	100523929	KAQLAGDIPLGSFNSAYSFTGSK	106	+
Chr4D	115304704	115304760	HTYREKNPKPVAASPQDSR	93	+
Chr4D	115314047	115314127	QPLYFDYTEPQPSAAVALGPPAGHSVR	131	+
Chr4D	123304886	123304975	LWVAEGFVMGRGESTMEEVAEGYLEELVHR	219	+
Chr4D	131602111	131602137	NIFMGKCWR	82	+
Chr4D	134946456	134946539	REDEVQVKIDGSGLGPMDVVFAYAGPLE	138	-
Chr4D	151296211	151296282	RTLNEIASKVIEDNDLSWLGAFCK	116	-
Chr4D	161562859	161562918	RITADEGATIITRNGPGWVA	91	-
Chr4D	192974594	192974635	KAAAGSTHRTSPPR	96	+
Chr4D	226467438	226467488	RPPEVTAGVAPDPWLSC	83	-
Chr4D	226767301	226767375	LPVPRPGQVLGLVGTNGIGKSTALK	111	+
Chr4D	233337346	233337414	NKLRGEGGDGSSDSLPGIMSPHK	105	+
Chr4D	241582316	241582372	RSHIGCMLTLVLSGLLINL	88	-
Chr4D	251747922	251748020	FHHPEDAAYAKQEMNHQVICGREITIVFAEENR	164	+
Chr4D	290322098	290322166	TAVSFSVGPPVWPPRSVAVCCLR	107	+
Chr4D	300561434	300561508	KSAAPEPETKRAGSEESEPLNSALE	108	-
Chr4D	301577173	301577208	KAAMQVGSSVDA	86	-
Chr4D	302952132	302952242	NKGDNNTNGLASPSVISDGEDEQEESGASDGVNSSRR	166	+
Chr4D	302954349	302954429	RPQVNFPIGTDSPIEEYRELNPNFYGS	134	-
Chr4D	302954611	302954688	REIEPPAVLYHSPLKLEGDYQLMGAY	129	-
Chr4D	310152945	310152992	EVASSVAAHPINGKSK	107	+
Chr4D	314276940	314276993	KGNQSYGSIMATWSVVNR	135	-
Chr4D	322444355	322444387	KAELYIQHALE	81	-
Chr4D	327864461	327864556	YSQATPAPSHRFHCRHGYPCGSAAAFMQCPLT	153	-
Chr4D	331108743	331108826	EEADVAGQGLQEGRDVSQSGYSADQELK	125	+
Chr4D	336230370	336230456	FVANHLLKAYRDGLLDAADLTLVPYGNAK	137	+
Chr4D	336953607	336953723	RLTSASDGMSDQFAARLHLLQLDPKFALAQTLEGIAEEE	180	-
Chr4D	344195454	344195510	EADAAKKACEDGTPVINGR	139	+
Chr4D	346208032	346208070	APSRPRRPQGMIK	98	+
Chr4D	349243883	349244017	TSHKIHLEDTDIQGKECMVFAGTTIVNGSAVCVVTGTGMATEIGK	330	+
Chr4D	351515825	351515911	ASLVLEDAVRNIYTVVAFCAGDKIMELYK	212	+
Chr4D	351712985	351713059	KAVLDPMSARLEEISEFSYAGALLE	115	-
Chr4D	354093662	354093829	RVDDSHK------------------------------WAELDTGSTTIAFTPLHQR	162	+
Chr4D	365507535	365507591	EEVKVEVDDGNVLQISGER	87	+
Chr4D	366032332	366032367	GDKKEAGGEAQR	86	+
Chr4D	377800330	377800389	RDGHILSTTNSAMNDEHVLA	95	-
Chr4D	383749639	383749728	GIEFLINANKVGESSEDIAAFLKSTSGLNK	136	+
Chr4D	388716527	388716661	LDAGHYFFSLHVPHSDHPDDKEDDVAETDADREAALSYGLTVAGK	217	+
Chr4D	389436031	389436123	ETDATFIHLSIRPVETRHQRHALISQDYTDR	154	+
Chr4D	394098316	394098423	KDEILHFVEMGKNVLGAHACASLVGVFTVHDPRIGS	179	-
Chr4D	400586099	400586191	HVLSYSYPFAFYMFGDEIFKDEMTPEERELK	154	+
Chr4D	403821851	403821913	KAAGSPGMLALRNAHAMLGAK	146	+
Chr4D	404568211	404568288	AFNSSAELLLSQTPACGDENVQLAPR	185	+
Chr4D	405666023	405666103	SYVMFKDDTLSAGVTGGATQEHPHEER	203	+
Chr4D	405667229	405667336	DMLFTTTQDNQAEALIAVYEGEGEQAEENHLLGYFK	264	+
Chr4D	405681174	405681224	RPKEMILDLTTGEEETD	81	-
Chr4D	405681765	405681857	KVEEQMAGQLVSSSACYGADGGANINGDTSE	149	-
Chr4D	409544826	409544861	SVAPTVRRPNVR	83	+
Chr4D	414483906	414483971	LSGATQDLPKSVVCNVHGVNPK	163	+
Chr4D	416307227	416307319	KEETPDLSAGGSAPAVQMTSKEQLGAQPQNS	143	-
Chr4D	417284449	417284499	KELAEITVKGGADAVTA	116	-
Chr4D	417502935	417503057	KRTSTLDADEGPSSLLACTHLTESATSFQNLCIEHLWLLDS	196	-
Chr4D	419163627	419163707	KPGGTGSDQKVPLPLPPKMHDSSVGAK	128	+
Chr4D	422420193	422420249	KLLSVPIEEPSAMMSVCGF	90	-
Chr4D	423751268	423751375	RPPAAAALSFLQLHPVITIVMTLRLLLSASRTNTAM	170	-
Chr4D	425554444	425554482	RHTGSSFSPLKIG	93	-
Chr4D	427302398	427302451	KTNDDLPNFAVLDPQKAK	132	+
Chr4D	428804294	428804329	FGKHPVTGAVLK	83	+
Chr4D	428807948	428808040	KLMGKSQGEDATAVLDQMISSLNTVMESVFA	146	-
Chr4D	433631629	433631697	KSWGFCNKVDPKGSYFNFTESKS	112	-
Chr4D	437298884	437298949	TVAVQPSAGEDKVVVLSTTKTK	96	+
Chr4D	441298934	441298969	WLGLPKPILSGR	89	+
Chr4D	442781889	442781987	SFNFLQSLPTPTGVEFAEDEFILHTEGTAGTQR	156	+
Chr4D	442782237	442782317	VELSDTGMEQQVKPASTGPFGAPLFDK	129	+
Chr4D	442782880	442782945	EHDGDSSTHEQPLTSLGNTIDK	155	+
Chr4D	442783520	442783573	SLDKTTMESIVEAQHSMK	85	+
Chr4D	443133807	443133872	KVIHWKVSFSGNWKDQQWYELT	113	-
Chr4D	443746960	443747004	AVHKTAMLAYHCLSR	112	+
Chr4D	445102545	445102592	MGMQQSTMTASGDGAK	112	+
Chr4D	450523546	450523602	QAIGRAFRPGQSRMVHCYR	156	+
Chr4D	453026149	453026253	RSYWTVLREVAETEADAQVDVNAAPADLLVVNPNK	164	+
Chr4D	455452579	455452683	KEELVLKVYVDMLEVGLGSCTEGDVLDFVISALVK	163	+
Chr4D	455530731	455530805	KESELWEGASAYINSLLVYDGSDDS	117	-
Chr4D	459243938	459244015	QLEISDLSMSSRVLLMHQVTVWELIR	125	+
Chr4D	459256410	459256469	GRENFGAVTKVWGSWASGAK	91	+
Chr4D	465302740	465302835	GKFEFPGQEQPQATIMSPTASTMSPTAAPWVK	157	+
Chr4D	465529851	465529919	KVEEVPYNQVMWRQFGEVIANDD	114	-
Chr4D	467760785	467760835	KSSLLFIAWLGHAEQLV	81	-
Chr4D	468459466	468459570	VAAASLQSELSIEKEALATMQQLEAMASTTINSLK	142	+
Chr4D	470288621	470288728	RLLLPGGAGILVLCASFIVLLSPRYRAPSATPAAMA	162	-
Chr4D	472351678	472351749	KGFLFEISPLSIPKGDKELGLIVT	109	-
Chr4D	474686918	474686962	KQITVLKPARSVELK	109	+
Chr4D	474983775	474983837	RSLHTALRDKLEASDTEYLAS	95	-
Chr4D	474983907	474983945	KTNVDMSIAAKEE	91	-
Chr4D	477693974	477694024	RAGRLAAKHVILLMGFL	119	-
Chr4D	479486596	479486661	KYLTMTTVGAFSVATGAVKALG	99	-
Chr4D	481286038	481286097	RNTANSVVDLIWGGGGALRQ	147	-
Chr4D	481316054	481316110	KANVSENVNHGMGDVASGK	136	+
Chr4D	481350019	481350057	RLKAQGHHHHLLL	87	-
Chr4D	482904290	482904328	VLKLPYQQGGDKR	99	+
Chr4D	483609416	483609466	RLGVCCNAHMTCVASLN	132	-
Chr4D	484797987	484798088	VDNLMEQTSHLASLVKSSVDTLTCLNTLKQSVIR	238	+
Chr4D	486059359	486059409	EQQHQAPNISEMKPMTR	83	+
Chr4D	490203774	490203857	GLPANFGDGSNLNATIRSAVELLPELWK	133	+
Chr4D	490205692	490205775	EALGAYSKALDLDPKHVPSLISAAVALR	126	+
Chr4D	495788020	495788052	MRHLTANFMKK	85	+
Chr4D	499792296	499792385	RVGPVLHYDDGPDQQPDASVTNNFRLVKNA	225	-
Chr4D	502887365	502887481	KLYPPLDIYGLNLIQMMGEVELMYNSRPGLSNQVYEWWE	199	-
Chr4D	503299973	503300050	ELPSLDTRVDMTADAVPKLAQCAAAK	178	+
Chr4D	503739008	503739100	IGAVVPFNDNINFHKVMLVLCICGNGMYTIK	156	+
Chr4D	504380312	504380383	ALIDAEPNILEEGAAELIAWLGKK	170	+
Chr4D	505548893	505549021	KGSTAESDILGVDSAMYYFSSTVYLDAQGPGGGGNWAGNFTCN	177	-
Chr4D	507914919	507914951	APGDKYGPSTR	78	+
Chr4D	509524264	509524302	AYRTFSMSTITTK	94	+
Chr4D	509917471	509917530	AVADQGGIAILTNMAKSVNR	92	+
Chr4D	512521951	512522028	KLAEIGGNMICDLVVYCSDQTHFAFR	203	+
Chr4D	512643302	512643382	AGLDMLETSLVALQDLTLDKIFDEPGR	125	+
Chr4D	515321116	515321193	RAIPRYGDRDHLNYYGATVEAAHSPV	128	-
Chr4D	517012751	517012828	KYESVLFGLLTNDFDEGGLFTDGNTA	123	-
Chr4D	517013202	517013276	KGLYAEATEKMKTLVFGGIQSPSYQ	124	-
Chr5A	7604192	7604272	KVISPFGRIAADALATGLDSIAHVDAG	124	-
Chr5A	9855482	9855559	SACCKVLYFLIWNVFFVNVVSGTVLK	126	+
Chr5A	11900849	11900935	KITSNSYVSSVDHLGSTTTSQGGDAPPDA	135	-
Chr5A	18582348	18582401	RAPLSPLPAESRLVSVAQ	96	-
Chr5A	21041377	21041511	NNLAGPIPPGLWNLTRLAILDLSWNQLNGNVPTEISSLKNLVSLR	208	+
Chr5A	30597071	30597172	QQQMMTKVSISILVMALPVLYVSVLRVPPATLFR	166	+
Chr5A	41955303	41955380	RTIEQGMFYWDVQVDQEGQMTNFFWR	136	+
Chr5A	47827950	47828030	KDVTFLPQTIQDVLLVAAAGAKQGNRV	198	-
Chr5A	48327629	48327688	VVHRDIKPSNIMLDASFTAK	150	+
Chr5A	48397513	48397578	REMQNPQLPGLRDQGIWILNAM	112	-
Chr5A	48526949	48527020	YGDLAGASGVLKAMMGRGILPTAK	112	+
[truncated: 1,206 more rows]
