# Supplementary material for: Community Resource: Large-Scale Proteogenomics to Refine Wheat Genome Annotations
Source: Int J Mol Sci. 2024 Aug 7;25(16):8614. doi: 10.3390/ijms25168614 (PMC11354340; doi:10.3390/ijms25168614)
Supplement: Supplementary file 1 [file ijms-25-08614-s001.zip › 10_POLLEN_2024-05-20_Apollo.BED]

Chr1A	8533986	8534057	NALSGDATSLFGAEKVIQHLDVSR	114	+
Chr1A	8616577	8616636	SMNPAEQAKALSDGMAAVIK	136	+
Chr1A	9968316	9968366	RVNCVGFTRLETLAAVE	121	-
Chr1A	11437952	11438041	FRCPEVLFQPSMIGMESSGIHETTYNSIMK	154	+
Chr1A	13649478	13649531	KDMDKVESQDSASGFREE	127	-
Chr1A	22075614	22075685	REAEFFQDIVIVPFMDSYDLVVLK	114	+
Chr1A	39036951	39037010	NNCAGEAITMFQELRAMNVK	100	+
Chr1A	60250063	60250185	KGGTDVVAISAKNTLYHMCGNFFVAPLRHPFSFDNDVENEE	205	-
Chr1A	71779570	71779638	RASADAKDLQNNARSIASEMELL	102	-
Chr1A	86131956	86132048	THFSFIFMNITVELANSHFQEHVQRLHSRPM	151	-
Chr1A	88845921	88845977	KRRPDLFTTIVLAHNFEIG	142	-
Chr1A	112282630	112282686	ASHLFVLCKEGGDVGAGLR	91	+
Chr1A	153828419	153828472	NSSTLHHPTSSEWTSRQK	85	+
Chr1A	178404275	178404379	GTPFNFSQTLGQNQVVESASNIEDDPVALQSEHKR	172	+
Chr1A	215914831	215915025	SALSFCGALEILNVHSCPQ-----------------------------INTLDFGRLQAVCPTLK	137	+
Chr1A	249133739	249133810	KMAQLLPGDQWLFIAKSKQHLHML	118	-
Chr1A	254213251	254213328	GKAPVGSAAGAQGERHQHDPLVEAVR	121	+
Chr1A	262713831	262713893	SGNVGESMGSFVILDNYDWWK	167	+
Chr1A	303497474	303497554	HINKDYTTMLAMLVRLDEIEEAEALLK	127	+
Chr1A	353392834	353392929	REGPSPKQAADVSKDLPAAAAPRAANHLPSPA	98	-
Chr1A	363674024	363674068	KGRGSMAPSAQQSSD	104	-
Chr1A	382470113	382470154	AGYQRPSHVIVHLK	103	+
Chr1A	413825640	413825699	VQLGAGSTIINQKIERQPVK	95	+
Chr1A	428723336	428723371	KVAVEQGDPMEG	88	-
Chr1A	483473977	483474027	SMEEFQEVYSIGVQRRK	85	+
Chr1A	500036126	500036242	GQAQQGLGRQGSLYSLTLDEVQSQLTEPLLSMNLDELLK	180	+
Chr1A	502514046	502514081	LHPPTPLMLPHK	85	+
Chr1A	523347747	523347809	IYMVLEFVNGGELFDRIAMKGK	88	+
Chr1A	535399878	535399913	KDLRRCEVAMGM	87	-
Chr1A	538382623	538382655	HTLMLPTQVGK	86	+
Chr1A	540076653	540076688	KWFSDTQVVKQA	88	-
Chr1A	542081646	542081717	EQEENTATKNDLAIAQERCEDLNG	107	+
Chr1A	549736858	549736899	RAMCETGANISDPL	107	-
Chr1A	561035675	561035758	GGPSAWNFYGELDRLVGPTLSASAATKK	200	+
Chr1A	575933747	575933785	TKHQKLTPPQASL	89	+
Chr1A	586713802	586713885	RQIAFIL-TLAVVTKQGGSLQKMSQTEG	139	-
Chr1A	591267016	591267093	RPDHEEKCRLAVQLSHQLALDEPLNV	126	-
Chr1B	2328317	2328439	RLNTLNDTTFESTQSHHGFDLLQIHHLEALASPLIVTCKFT	306	-
Chr1B	3343846	3343935	AAITSDPANLLGSWHGHDCCQWGGVRCHSR	154	+
Chr1B	8779530	8779583	SAMEAFHMESNSGEKNDK	127	+
Chr1B	10224033	10224107	RTVTEN-PG-SGVVMDVIIVKGGAD	105	-
Chr1B	15769395	15769445	KVPTEMQFVFGGNPSHQ	133	-
Chr1B	18356277	18356312	KVSAASFTFFGE	82	-
Chr1B	52850058	52850093	LGSVYSVLGDCR	88	+
Chr1B	58553792	58553827	AICYLVKKAEAK	87	+
Chr1B	65393539	65393643	RAMSELIGHLYDADSDPRPELRPEMDPDSVPFREG	166	-
Chr1B	73212995	73213099	KTCHGGPSQQEQDSPAVANEVFVIDEEVSHLTRLK	260	+
Chr1B	75661722	75661766	KSSGQGAQGPTSSKK	98	+
Chr1B	124329221	124329298	RDMNRFWSEAYQYNFDDGMTWMIHNT	129	-
Chr1B	125984723	125984854	KALADGYDPSGLCLGDGGAGLGVDFCHVVLMMAVVWAKVAMTAM	142	-
Chr1B	157393394	157393459	LMAVEALVFAPFFAAHGGLIFK	103	+
Chr1B	235321562	235321747	AIEFADSYVGGSHLTP------------------------------GKLALFACLREGPASK	194	+
Chr1B	265593471	265593512	SLQENGGCETITVK	103	+
Chr1B	270394358	270394390	KGINFSHSATA	80	-
Chr1B	281849326	281849403	MLDMMVLVSDDKSESDGMTNLCKYYK	126	+
Chr1B	306699680	306699718	LIKQGGLYLNNTK	94	+
Chr1B	307314363	307314401	KPTMGNVAGMRGG	92	-
Chr1B	333188146	333188181	EQCLIPLQELLK	81	+
Chr1B	377203523	377203612	SIGNLEMLEELDISSNQIRMLPDSFEFLAK	141	+
Chr1B	425122737	425122787	KIITPGTPAADADAHVL	119	-
Chr1B	444956469	444956564	APDLSSVISNPEASTAIQEDDEDCDETGVEPK	146	+
Chr1B	463214053	463214106	QQSGSGNASKLCFSIQKR	87	+
Chr1B	464212092	464212175	IADQVADDGYLVVVPDLLHGDPFRDEAK	131	+
Chr1B	504955717	504955764	KRNEIPQFFGDPRHYH	127	-
Chr1B	546908477	546908548	RTDKLGRFVGQMALSLLVAPAGLS	110	-
Chr1B	559712596	559712640	KKADPPSHTHEVVQE	109	-
Chr1B	578255913	578255999	DDEEDIQLGGSFDESGHTNNAAQPVNANK	138	+
Chr1B	584965818	584965850	KTTQFIQAVLA	81	-
Chr1B	587584546	587584611	ELAVPAYVYFTSSAAMLSLLLR	101	+
Chr1B	625381769	625381807	KPEAVKSRWVSPK	97	+
Chr1B	633303182	633303226	TVSVLPIVGPGGIGK	109	+
Chr1B	640969966	640970025	RDVEGMIIDISSLITMIDAL	139	-
Chr1B	649595815	649595925	KDVFVSEALTSKGLGGLGVIPIISIAERAYGDNNLLL	175	-
Chr1B	649871281	649871391	KPDFGMMYGKLDHPDVVSRPKSSPVTEVSGGFAEQQE	285	-
Chr1B	659817766	659817801	VADPYVTWMHMK	100	+
Chr1B	663957500	663957541	KLVLPAYVAVGAAV	96	-
Chr1B	668415856	668415897	FVFLDASPSNSGTK	97	+
Chr1B	670585620	670585685	MQIANPVECIMYAHVTDTFLGR	175	+
Chr1B	673354389	673354466	EAVDCLPARLESTLAADAPPSSSLKR	115	+
Chr1B	678463926	678463982	SFLAGGDFGILNTSANDSR	132	+
Chr1D	2582824	2582874	KVPMGQEGSSFSGDLLD	81	-
Chr1D	9022385	9022420	LEKQPWWRILLK	91	+
Chr1D	11801912	11801962	KDAVFGAVTELMCEKPL	127	-
Chr1D	11847415	11847447	SCHDIASLAKK	80	+
Chr1D	30485440	30485496	QALALGCFPRVSVVHTSKK	137	+
Chr1D	39352488	39352529	ANMPLASCSSGSKR	100	+
Chr1D	53507653	53507709	KLAAVPDSVPSVLIGAGGL	127	-
Chr1D	53511894	53511938	KAIDNNVAIISPILN	108	-
Chr1D	103479437	103479475	RISTHNALMLGSV	94	-
Chr1D	113595807	113595875	LSKDYFVVALEHEIYVYSFKTLK	174	+
Chr1D	118643212	118643259	RTEGEAGAIAALPPSA	111	-
Chr1D	123085851	123085916	GDAKVEILVGALEKLIDLLAQK	94	+
Chr1D	140937877	140937909	RNMTRGGRSGM	80	-
Chr1D	185493391	185493468	NNMSITLVDILDPTMSIETDSACMWK	128	+
Chr1D	225823067	225823126	TSGLWVCGQGWGWPNFLGLK	88	+
Chr1D	300644045	300644125	SRPSVAKETMEPIDEETESPSRAAQLK	124	+
Chr1D	332082298	332082354	KSPSGDRLAGLAQAAAIEE	84	-
Chr1D	337527202	337527303	YGFNPEVGSVGVPVAATIRATMPPEGWSIPIFKK	166	+
Chr1D	341357175	341357228	RSLGDMYTSYTITDPTWG	130	-
Chr1D	370069788	370069859	IIAVCADDPEYHNLNHLSELSPHR	117	+
Chr1D	378931505	378931576	AAIAISLMPFEAPATSSQPAQEER	108	+
Chr1D	423463866	423463913	RGHSNMGIIPTFPMNH	127	-
Chr1D	446668157	446668258	KMTTHEYGNSPVGLPLGSEGRVNSPKYGLRSQIL	258	-
Chr1D	450540697	450540732	RGHIVSVLFGAA	88	-
Chr1D	462732264	462732320	KVNGAAGIDAPDILCRDIL	135	-
Chr1D	469044502	469044585	GVVHAEMPGGEGVQRGLNLWLNLSSTDK	134	+
Chr1D	478522891	478522938	QPPTTTTPESDGVELK	104	+
Chr1D	489398377	489398475	VYTPPENDRAHVVHGINIDMMITWVFMFFMLFK	172	+
Chr1D	491616138	491616269	IDKSGEGVYVQASTLGSLEALTEFLKSPAVNIPFCDFSIGPVHK	317	+
Chr1D	497743990	497744028	AGKCQFGSACEFR	95	+
Chr2A	3156027	3156131	KAHFGPVVLNQGLDSSRASQNMVNPAKSGDMTNPA	250	-
Chr2A	7407809	7407904	KVAMMSTTSMTEYGDYIITMILDIIQEDSLKE	151	-
Chr2A	11018364	11018456	RYMAESLMKLQMMMGSNNIYRTDAGEVITCV	156	-
Chr2A	15929035	15929082	QMDAVLDKIIAKSEQK	115	+
Chr2A	17800858	17800917	RQTSVYVILSPFGMTQGNSN	97	-
Chr2A	24449107	24449142	KASEYSTVGDVV	84	-
Chr2A	32411999	32412115	KKIPGCLTMSACEPSATSPTAISDGAVIGFTTGESVPVI	186	-
Chr2A	61849014	61849076	KKLVEQLESASIFGDGDVDFV	100	-
Chr2A	62499324	62499404	SGVIVWTTSMTNTMLGFLADLVAKGKR	128	+
Chr2A	86800528	86800599	RSRDSLSPALLLIAVLPRWLSTAR	107	-
Chr2A	88294948	88295073	KTNGEMALNRLLESTLERLEQSSGSDDLIDALHSLLFPHESI	195	-
Chr2A	88477998	88478060	AEGGGFKNCYTQGIESLLAQR	159	+
Chr2A	91162392	91162496	KKPSVVIPLSDYTTENNNQDDGDEHGPLLSGTPWV	174	-
Chr2A	100886823	100886900	ENNDLRVMLEEETVKTSEIVALLEDK	105	+
Chr2A	116122221	116122280	QDDQLTDMFNDDNANSCAVM	147	+
Chr2A	126625520	126625645	KDVTQQITPKSQQESSSGSPVDVSHQNNSLRDTHLVSGWSTS	199	-
Chr2A	131227910	131227963	ASVVGTSYGGFVAYHVAR	129	+
Chr2A	141292909	141292950	AEAVLDGSVDCGKK	85	+
Chr2A	204255462	204255512	KDHLYLLGSAVGKIIQF	124	-
Chr2A	370420033	370420161	KADYSFTGWNYKKLAEIFNHPIIPSIDMTMGANIFLDVHLGTV	329	-
Chr2A	397468742	397468780	APGEALSWDDLGK	94	+
Chr2A	443436040	443436159	FSHVLLTLLNSYNYAPIHCMILTIGIEAKFRFFGPGIVES	197	-
Chr2A	451003097	451003141	KLALGSLDFEDAIPN	106	-
Chr2A	469438685	469438714	KNNFMSALQN	77	-
Chr2A	473687668	473687802	RGLAPPFAGTLNNDYLFVSRLSTAISMDRSACSNLCTTSSIMGSM	218	-
Chr2A	493749145	493749201	RPRSIQSAVISGFDRKIVS	88	-
Chr2A	508172083	508172136	KPEDQPAEHQKKTHSGSG	84	-
Chr2A	520650370	520650435	KWIAGLEPHADKVEQPVTKWLF	155	-
Chr2A	521561219	521561287	DSQDNVSTSLAEQWIEASCCKYK	113	+
Chr2A	550612033	550612077	RIQFASPPNTYDLGI	113	-
Chr2A	573352725	573352865	KASTFISVTNYPAAFCTAPDFPLNCESLMPEVTAPANLDPGVSGPPV	344	-
Chr2A	636945299	636945379	KGAAGNAVEGGDANDWQAMEDGGIAGM	120	-
Chr2A	662973163	662973264	RKFGGTLGLSMVFIAVMYGLFGAMGYLAFGASTR	159	+
Chr2A	666382530	666382583	KIQEDMTTLAGYRIIRML	90	-
Chr2A	673039065	673039121	TTNLGLLHWPSHMYLQELK	143	+
Chr2A	682283884	682283934	RVLSMTESDRIPAFQRV	83	-
Chr2A	688598476	688598550	LVVENGGSFSMNLNDSVTHCIAAEK	121	+
Chr2A	708537037	708537162	NIGLNSIAGFGFGIAFLAALARQVIIRTQQQDSSGSVSDLVR	110	+
Chr2A	709276206	709276283	RGELAEVLTPSSRNAYDGLGLQGDAG	188	-
Chr2A	714554876	714554920	EPDEVDGAYPQILTK	114	+
Chr2A	729834284	729834490	KEYKGTAKENWLELQAIVQ-----------------------------NTFSCSMVFSPHGTACGLNML	267	-
Chr2A	737593655	737593690	LPVFTVVWVANR	86	+
Chr2A	737647887	737647940	KELLLSGSWYGINDLILE	83	-
Chr2A	742440445	742440516	KKFHELESILASAWSGSCSVNDEN	117	-
Chr2A	748545101	748545142	KTPGDGYMFVNALD	107	-
Chr2A	753070809	753070889	IQGRPQGAIEEAKPFADENAFESNSLK	127	+
Chr2A	757322314	757322358	AQQKLLETLDEQFAK	105	+
Chr2A	761175539	761175637	RYPPDDLQNLPQWQKFNSPENIDCWLGDVPITR	171	-
Chr2A	766321724	766321786	EDILEWGVPNDIDMIALSFVR	107	+
Chr2A	769555515	769555568	RALVQVVSRIMSQIVGGL	84	-
Chr2A	787609729	787609764	RRLAGQAEQGAL	83	-
Chr2B	3596083	3596169	ASDSGVLRGARSGAITGAVLSILVLQASR	125	+
Chr2B	6547095	6547196	KVLNAMIWQLASATTETGAGLFESCMGVLEGDSL	257	-
Chr2B	7470069	7470200	GEVELKDVYFSYPARPEQLIFDGFSLLVPSGTTMAIVGESGSGK	216	+
Chr2B	12859490	12859576	GFDMSAGWEANAERMGKTAAPYVNPGMTR	144	+
Chr2B	13454553	13454600	RSFMFNDTYLYTDYPR	121	-
Chr2B	16306752	16306805	SSKDVAPRFGVTEGTPAK	124	+
Chr2B	17767237	17767293	SKLFQDLTNDTSLLLGGFK	85	+
Chr2B	19522829	19522885	DALNTTAGSFALLGSMVRR	86	+
Chr2B	19894399	19894431	ARPQWSPAAIK	81	+
Chr2B	24840060	24840095	KIKLQGHLGNMG	90	-
Chr2B	29120500	29120601	AADLECVLTVICNLVTKAGSEDEALEIARLICAK	251	+
Chr2B	31665102	31665194	VLPNSVVKLHNLETLSLQDTECLHLPRGSEK	147	+
Chr2B	38118655	38118738	SGGHDNEGLSYRSTTPNGQAFAVIDLAK	206	+
Chr2B	38226380	38226439	KMDAVEPPLEGNFQNFSLDL	101	-
Chr2B	42054966	42055025	NTHGPPMGSGQFPDDEDDKR	96	+
Chr2B	46854867	46854908	KDWDDLGIYGDILN	111	-
Chr2B	52221055	52221087	KDTQHTHALIG	79	-
Chr2B	54431713	54431835	FLWVVRMPSHDGNNNALGADGSDDRSQDDPLAWLPEGFAER	200	+
Chr2B	75950528	75950560	KNFDTMEFGGL	84	-
Chr2B	75950576	75950608	KLDEIAYELLE	79	-
Chr2B	94314477	94314539	ARKALSSCPKPQPWPTAPMAK	99	+
Chr2B	109061483	109061521	MLEVTLQSARNLK	98	+
Chr2B	140139345	140139398	IILFVDEMHMLYSAGSSR	91	+
Chr2B	145709939	145710034	KPDVTAASSPQGPAAGDGNCESQAEEADGKDQ	145	-
Chr2B	160201270	160201350	RNFLCMADLWDGAHVAGGIMATWAAVD	134	-
Chr2B	193120561	193120611	RAVMDTPIELYKDNPNE	84	-
Chr2B	198164781	198164885	RPELIYPELVDVVEQSTVEVGGAGRFADLYPFWRG	177	-
Chr2B	199875162	199875257	IIISENSGSMNDNGPAPTPTLEDPGGLQQACK	158	+
Chr2B	205821475	205821549	IPPDEFTFTSVLSACANAGFFLHGK	187	+
Chr2B	229481135	229481167	TSKELHAQQLR	78	+
Chr2B	233224787	233224855	LPRAMSSASAAESNPLTDRNASK	101	+
Chr2B	237793383	237793451	KLCSVEVELLDESPYVENLHEER	109	+
Chr2B	271455142	271455183	TNLGNVVLLLKSLK	95	+
Chr2B	376249914	376250006	KHMACAGLLTRWVVANPELPMTSIYNHAEEV	158	-
Chr2B	399415119	399415163	RPIDLATSDNLVKRA	109	-
Chr2B	399558354	399558422	KLNPMDIGLSEHYLDSNRHWLKE	119	-
Chr2B	402179436	402179474	IPGTSDLQISLCK	96	+
Chr2B	424633123	424633185	YPAILAFGDSIIDTGNNNYIR	101	+
Chr2B	426435235	426435270	QIERKIHEFDDF	91	-
Chr2B	449275451	449275540	KIVPWQDRLACSCCDLSSALEDGGGIWRGD	150	-
Chr2B	452999157	452999201	AKYKIIFVHGFDSCR	116	+
Chr2B	486323307	486323354	VYAPSMSLAFDGEWLR	82	+
Chr2B	533852409	533852441	IVETSVDQDSP	83	+
Chr2B	551638563	551638697	RLAPLIGGAGQDLEWLGSAMVISWHKTSMDSSLAGGVTKAALPSG	215	-
Chr2B	552675422	552675526	RTSSSKISPITSDLFASSQLSLHNSAPAALPVPPD	157	-
Chr2B	556569573	556569617	LLAAMMEQSDAATSM	107	+
Chr2B	573032787	573032852	MVAAVAAGSDTRVELDESARGR	98	+
Chr2B	593971659	593971691	KDPRFEPQQLA	83	-
Chr2B	622185330	622185401	KPNVHGAGTAFYTAQTGDVDLFPK	180	-
Chr2B	623650847	623650906	QPTSSVLFLCFGTMTSLPGK	150	+
Chr2B	630568588	630568668	PCIFTAPRVSETLGLVAMASNLSMHLK	132	+
Chr2B	644884196	644884324	REMAANVEGAGIVEVDAAVGHEAAFDLMEQTESISAMCSGAIT	198	-
Chr2B	646475082	646475138	RHRAQLMLLSQQRWPVNAQ	90	-
Chr2B	646738099	646738158	KDIELTVGVLSGVYAINMEH	153	-
Chr2B	664945190	664945222	KLAVATVDFQK	79	-
Chr2B	674629896	674630012	EVMDLGSGEPKEIMDLISGKPMETIGLGSGKVEDYPSVR	185	+
Chr2B	676377240	676377281	KFPTGEIGALVSPL	102	-
Chr2B	677190611	677190676	GIGLSGLHSRAARQCSALEVVR	101	+
Chr2B	677191313	677191408	MGGDFFRSMTELQLLMLDMKAPELANIYVFLK	155	+
Chr2B	678280448	678280498	RFGGLFAHLVDADLYCM	83	-
Chr2B	688735299	688735427	RSMKLLASLVGNMDPRDAPEFETCSSALRLADAATSLDIETAV	201	-
Chr2B	691806129	691806173	AREVLEGLEPHPGLK	106	+
Chr2B	703849784	703849837	IPQATFSLLPSLREKFPR	130	+
Chr2B	710226773	710226886	HASYLVLTENTNYGREPQNELPMNQFLEDLRSNTWSPR	186	+
Chr2B	713261004	713261030	QTMPIECMK	79	+
Chr2B	734906869	734906901	ELTHYGSVEIV	83	+
Chr2B	736582609	736582707	RRLFLKALEVMPILHGVGLCAHLVVAPHPNAEM	163	-
Chr2B	748637403	748637441	LIECQETILSLGK	97	+
Chr2B	752045983	752046081	LYDLCMATLSPDRSSLTADAVGLTRAAVLAVQK	155	+
Chr2B	758118511	758118564	NLIDQAPGLYTLGLGQNR	86	+
Chr2B	760798627	760798671	KEADEKVVMGGHAAA	107	-
Chr2B	772467078	772467137	AFQWIMENGGLTTAALYPYK	111	+
Chr2B	777225843	777225950	RCAAAGYGEYGTGDRDSISALANCGIVMFRNQVDSL	174	-
Chr2B	779929329	779929382	SIPVHWSMYTVLANNYNK	140	+
Chr2B	786440282	786440431	KIAELITTG----------------------------HGTIGNGSQGQWS	130	-
Chr2B	786781682	786781735	ASTIHEKLIFGAWLKYEK	136	+
Chr2B	787306952	787307011	KGLCLRPGSSFALYKHSPAY	151	-
Chr2B	799249207	799249251	KPLLSGMAGTVVEAM	102	-
Chr2B	800824886	800824936	ARAAGTELPHIDIVVHR	123	+
Chr2B	804482890	804482925	RWNATVTTGTLA	84	-
Chr2B	811024014	811024091	ELQAGCLDKFELVNRYSPSHLPPLHK	195	+
Chr2D	3371074	3371166	KISNCSLAALKLLWTASLTAVVVFCVSLVEM	145	-
Chr2D	5395992	5396027	KKRGVTLQPPQM	92	-
Chr2D	7401283	7401315	RDGAGGWGGGR	78	-
Chr2D	7401844	7401927	KPCSALFVDTPMPEFSAQVAAMGELVFE	137	-
Chr2D	13754643	13754702	RLMPDVHSRLQSPKLADIYF	151	-
Chr2D	39121301	39121423	NVKGHVEAMGRGGEFVTLVWALLMHAGVTDRPGTADGTGVP	199	+
Chr2D	46081628	46081747	RDPHSTLGDAGLMHARASRGDEDMTDPGLVTGLHDQISAL	191	-
Chr2D	53598594	53598650	RFSVSTRSGLSLSLVDVGD	130	-
Chr2D	77664243	77664281	TASHYSYWLDGLR	105	+
Chr2D	77665273	77665380	EPGSHSSEKELDDCNGLKELESHNNMEELDSHSTEK	158	+
Chr2D	78951540	78951638	DLFADCQEFKDLVNAHKDTIEISDVDNNVAPHR	246	+
Chr2D	79151305	79151334	RCSEHMYALG	81	-
Chr2D	79151482	79151529	KVLNIHQIAGVSSVEA	113	-
Chr2D	87714699	87714731	KNAFSSWCKDT	86	-
Chr2D	100658131	100658172	TPEKDRGSGMHPTR	104	+
Chr2D	102703745	102703852	KFDISRFLYDAMELCGCKCYMDVLANSVSNDDAVGC	180	-
Chr2D	116569586	116569645	GLLVGAAGAGSMLGRDELLR	85	+
Chr2D	120190653	120190724	RVASNLFRPQDTVYEPATEYLCAH	188	-
Chr2D	121648549	121648611	RRGLMPTDVTLVIAKFGHSEA	104	-
Chr2D	141376789	141376830	KIDALKLLTDLKFA	95	-
Chr2D	150336197	150336253	TAAGIPNDLDGDVVVVPRK	131	+
Chr2D	189877278	189877376	EELTPGPAPANEAVKPPPGKPADGSSSEATTKK	223	+
Chr2D	230527050	230527109	RYPAKIWQVWSSSSTQAGPS	94	-
Chr2D	289319995	289320210	VAGNEHGISAFQMDIK------------------------------------VVGITLPVMEQALLQARDGR	131	+
Chr2D	295760965	295761000	MEPLVSLPGALK	87	+
Chr2D	305382980	305383060	RIRAPSAESIYLPATMSAMGVGLGVFV	128	-
Chr2D	316182655	316182693	SGIKLDIAGLLGK	85	+
Chr2D	340310550	340310585	NGLSSLITVAVR	83	+
Chr2D	363710387	363710461	KQNLLDSMSIDWPEFGAAHFAAAME	123	-
Chr2D	375619821	375619865	KGFDVGEAGLSGDAG	102	-
Chr2D	379536533	379536589	KQVSQVIQQAAQPRGGGSM	88	-
Chr2D	402307792	402307854	KRFNIYSQDGMTLSGIWTGGE	158	-
Chr2D	409434864	409434899	KLENLLSSEQVA	82	-
Chr2D	422801767	422801841	RTEMNEAVTNLSETIYETVSTEGEH	115	-
Chr2D	462074637	462074723	VAGNKDLYLGTFSKPHKLSHQSEIAFSAS	138	+
Chr2D	483279502	483279558	VGLVNDTMLSNGLIDTYAK	89	+
Chr2D	488444033	488444089	TSIDPNVSAQLEADELLAR	87	+
Chr2D	493966096	493966128	APTVTLNGDMK	82	+
Chr2D	495247597	495247719	KFDHMLDASISVLSKVLGCGVLGAVVGSDKGAWAALIFLAV	123	-
Chr2D	495367581	495367613	GVASQDYDDFK	80	+
Chr2D	515205699	515205731	QIHSPQIQDGR	83	+
Chr2D	517960120	517960236	GSKANESDANGNGQFIATTSEELASIFSSANFTPPSARR	178	+
Chr2D	524680338	524680394	TRKVTSSADLTADQLVLQR	84	+
Chr2D	529519286	529519348	TMEIGAVAAMRYVKDAIMAAK	154	+
Chr2D	537329906	537329986	INLVFFAERRGAMLVEQGGAFFTIDLK	203	+
Chr2D	548042539	548042586	NVIYEYKLGYEERSLK	125	+
Chr2D	554758373	554758453	KLLINTAEYCNGLGDHTLILPYLTVVL	194	-
Chr2D	559410569	559410607	KLLRMGVDPVTHK	99	+
Chr2D	604198601	604198678	KAMRHLLVRLLESGPLVLPGTVTINE	125	-
Chr2D	614825360	614825398	NLSYQYSTGADGR	94	+
Chr2D	615366176	615366217	RNAHVYLTDQYGEF	108	-
Chr2D	622485822	622485860	RNTLYVFKDPLKM	103	-
Chr2D	633656276	633656326	KHSKGLTGLKVFDQLFH	128	-
Chr2D	639267547	639267600	QAASGPMAPTSKIYEVKI	136	-
Chr2D	654331709	654331819	TATGAEADGIAEGTSSQLSLENGSIEPVQFGELGVNR	172	+
Chr3A	7348266	7348394	KKLFVDWGSGDGWDLMDYPIATMLGPRVAGQQMVVRFELEDEA	214	-
Chr3A	9354102	9354164	KDKSYDITGMDEDTNSLMTQL	156	-
Chr3A	13205576	13205611	YMPYDCANSYDK	96	+
Chr3A	15143000	15143041	GLGAARALHGHMAK	97	+
Chr3A	27486800	27486925	RKEQQVSLATNSALLEEGADLDGNRHEAPLQAVTNNGFVYMN	201	-
Chr3A	41809602	41809634	LMVLDLFNCHK	84	+
Chr3A	62839621	62839755	RIIPIRWSPASVTVNGSGDISVLVAMRADVPVMIHVPTSEPISPS	209	-
Chr3A	74615398	74615442	KTHDIEGFIASQLSL	109	-
Chr3A	99246934	99246984	RHAITIVTCGSFEQKIV	123	-
Chr3A	100411173	100411241	KQAELTELENEVSEMQQKNEEER	98	+
Chr3A	121316026	121316166	LGATSMNLKGIFV-------------------------GNPYLDDYK	127	+
Chr3A	130923047	130923112	YNPKGQDVYFMAEQLLNMFEEK	177	+
Chr3A	198345974	198346033	ALELCDSLYSDVEDNLGAAR	137	+
Chr3A	219907850	219907888	RAKIAVVGTTDEQ	93	-
Chr3A	436181906	436182025	IKAPLLTLVGAGSPEQSYSVLCHLHLLVMRAPMLFSSDYK	192	+
Chr3A	518277263	518277304	RDKPVFSNGYGVHK	105	+
Chr3A	526610201	526610254	RAIWDSFMASGCLSDAVR	90	-
Chr3A	575901847	575901900	QGPAPAPQSVIDSMPVVR	82	+
Chr3A	604314859	604314897	VFHLCLVGIGALR	99	+
Chr3A	654550670	654550756	IISSSSMDAQDDLSAIENQVCKLSDVRMR	136	+
Chr3A	695799138	695799263	REASDAATQAASVVGDMDINEGSEIPSISHVQEPRNSFMNLD	204	-
Chr3A	697437251	697437304	LGMNMRTVVSVEIDKASK	136	+
Chr3A	716793325	716793390	KNSLDETILEYAVGKLHLAVKA	156	-
Chr3B	12608432	12608485	RRLVAMGEDALAGGYHDR	85	-
Chr3B	17220581	17220673	RHSTGRFGTTVGYIDGGNAVSDLIWESCAKV	213	-
Chr3B	19288707	19288766	LTAQEADAISLVADMHELER	142	+
Chr3B	19315131	19315172	RAKNSSENAKEPSA	94	-
Chr3B	19547931	19548059	RVEPVICFSCKPLGNSLSSNRIFDLTAAQYQGMFWSFGVSCGV	334	-
Chr3B	21796333	21796467	THSFPMPVNIRAAASTPADLRAAASTPVDLHASAPTPVDPHASHR	201	+
Chr3B	24668628	24668714	RPNHLSSSKMSVNTQSLTGRTVGFPLVAV	136	-
Chr3B	32199862	32199921	GVPSLCETVPGYNLVGAVLR	144	+
Chr3B	38477183	38477230	AGVPHDPTGNYNNYAR	117	+
Chr3B	49125124	49125171	KYAGSESESEHVRGIL	119	-
Chr3B	55793765	55793824	RSCLSFLMLMAFIKMLKAEM	91	-
Chr3B	64625521	64625580	RHAAMLVTGSGYKGKTGGPW	151	-
Chr3B	66969417	66969500	RPTLLLKESHVMVLDIIVDVDFMVNSMN	134	-
Chr3B	67028684	67028737	KWWAEIRKDEMALAEADE	121	-
Chr3B	79753545	79753601	KAHSAYIYTKRDQNVDQSV	147	-
Chr3B	83751799	83751840	RRVLMMFTDASPIL	102	-
Chr3B	91718708	91718791	ASGVAHEVHIYSGCSHAFMNASPEALKR	136	+
Chr3B	94378724	94378762	EDFGDTNLVGWVK	100	+
Chr3B	102944115	102944300	AIEEVAAGAQ----------------------ESLATTKMVELAGKGGMDAAEGMELEMDAK	147	+
Chr3B	108604075	108604179	QGVEQSGEIIAVKRLMPSMVGAQSLFENEVHHLMR	171	+
Chr3B	108610855	108610914	QDLALVSLAIAGDCLCGNLK	91	+
Chr3B	109504468	109504500	ESLSQEMPVAK	78	+
Chr3B	117798256	117798303	KHAMADAGVDARGGMT	113	-
Chr3B	118731935	118732054	RSLMADRDGYEVGQPLCITSCSSVSLDLVMINRPAVTIYI	197	-
Chr3B	127920762	127920833	IGLAWPEQPLDLMATASLSSASFK	174	+
Chr3B	130427101	130427163	DGVSEGQFRKVLEDEIPLIEK	98	+
Chr3B	144071568	144071630	NAASTSKTEATRPSLHWRETR	97	+
Chr3B	151920199	151920294	RPCRNFGYWVNNPLPDGYRFTSPASPATPEYV	160	-
Chr3B	153072166	153072276	LPAAIDDGASFLSWLRGQAELGAGADPWLAESADFAR	171	+
Chr3B	169510944	169510994	DGSTGPMGPILVYPLNR	129	+
Chr3B	172372527	172372643	RFIGGSYFQFEWTSADIYVTVPQRAVALALQREDNPPVA	195	-
Chr3B	180409189	180409221	KLLCLGFTSVQ	82	-
Chr3B	181554695	181554727	KLDLNCDVGPI	78	-
Chr3B	183716144	183716176	KAPPSTQDCLM	82	-
Chr3B	205218387	205218422	KDILVTLREQSA	86	-
Chr3B	250751195	250751305	KLTTSVLLDEPRVRSVALENGGQEEVDELVMDSANAK	175	-
Chr3B	295411497	295411568	ENSSPPEPALTDEEWSSVLTAVSR	109	+
Chr3B	335793666	335793761	KYFPMIMSGGVCVVTGLVKAQGSPTGLRVTEM	230	-
Chr3B	388594433	388594531	GFLGSTLSSADLMLFALYMFAIAPNTLRMNLVR	152	+
Chr3B	394841061	394841141	QLVKLLTTDPLNGGGPAAASRFLSTLR	124	+
Chr3B	398589618	398589698	RKGSLVSAPEPLKLANPNSSPRPGGPT	120	-
Chr3B	436523978	436524052	TAEDFASGANFAVGGAMALGPDFFR	116	+
Chr3B	436797943	436798005	FIYAMCTVSLPDDFMIKPLSK	167	+
Chr3B	439497549	439497590	GQNELADTEFPVAK	103	+
Chr3B	441607545	441607580	KPQYLNPLALIL	90	-
Chr3B	454951244	454951288	RVFLCEEGTKSGVIH	111	-
Chr3B	456464009	456464113	LDKEILDTCCEGISECIVKLIMEHAGSVQTPLGWK	179	+
Chr3B	460085234	460085305	RNVASWNAMLAGLVRLGCMNDAER	114	+
Chr3B	461376749	461376805	RGALLKAYYHAGFGVERGQ	90	-
Chr3B	475225829	475225882	KKKNAEECAADLDGHCYT	136	-
Chr3B	479740586	479740681	KLRSDSAYPVEHMGETHVQQLKILQCYAGDPD	245	-
Chr3B	512057146	512057220	RLLIQLVDKMTTRSSPSASTCMVGL	120	-
Chr3B	559998642	559998719	RTADLSTAAMAGSMFIMVLLVVAITA	116	-
Chr3B	564897460	564897552	RSEESSFVTLLVSALISVLLMVALSTVMDRR	137	+
Chr3B	597066206	597066277	AWSAMIVGLAMHGLAEDALAIFSR	113	+
Chr3B	599678932	599678979	RQMGISPYYFFTGIQD	83	-
Chr3B	615927303	615927344	IAGTSSLGHAIYKK	99	+
Chr3B	643632979	643633044	GAATRSPACCAAMSFSQSYRPK	101	+
Chr3B	665323964	665324068	KAASFFIKAMDLVLDQCGTDVMIVSCRLAAVNELI	169	-
Chr3B	672983781	672983843	KLWTNFDSAWQPPPSSSPGMK	158	-
Chr3B	674526778	674526834	AASIWVNLANAYHMAGEHK	92	+
Chr3B	682981875	682981943	KAVSKHDIHKITFSLLLHGNQGS	107	-
Chr3B	696371754	696371810	KINAVSIHYDDEAIESLLK	90	+
Chr3B	700548054	700548176	KLSISFR-------------------TLPLPTCGCLLSGYY	135	-
Chr3B	706271114	706271179	HNAVAAGSPAYDLTGESSSSSK	146	+
Chr3B	709077475	709077540	DAYDFIRYDLGMPPPSLEPEPR	110	+
Chr3B	712459189	712459245	KHDTPVKKEETAPIPIDVA	88	-
Chr3B	718954666	718954734	AEEVGLLLRSIAAASGFVNLSKK	102	+
Chr3B	719048899	719048952	KASALANDIVAMAMFGGK	128	+
Chr3B	734889110	734889199	KAAERQVFREAWAALLPTSGAAIITVGFME	142	-
Chr3B	744870405	744870473	KEYGVYSYFMSMNGDEEIVHEMK	114	-
Chr3B	750500921	750500959	KLLGAKAHAGETD	89	-
Chr3B	760585615	760585647	KVGKAVLIDLW	79	-
Chr3B	785852993	785853094	KPLFMKDLQDSQVNVHTLHHQNARDVVDIACGAS	175	-
Chr3B	795136594	795136653	AQGTYIAAGKDQLALLMLMN	140	+
Chr3B	795136624	795136674	DQLALLMNMNFVFTAGK	108	+
Chr3B	796829422	796829505	AVFEIVETPVQTEDVLDDDERNRVYEMK	132	+
Chr3B	798750641	798750691	RTMRLQKMCTADSTDIL	83	-
Chr3B	805989453	805989509	LLFTLMDNTAQLATNSSRR	86	+
Chr3B	807497781	807497813	RYIQKDAVEEV	79	-
Chr3B	808390820	808390906	FAIKFDHCRFDELVFLDLEGANIPNLPQR	146	+
Chr3B	811478400	811478456	LREPELLQPMVPAIINNLK	90	+
Chr3B	818897789	818897893	KLSTLMGPDELCDLFSQSSGSFDVSLSYDVNPTRI	170	-
Chr3B	828911930	828911974	KRAGTSESGSSQSAQ	103	-
Chr3B	833515278	833515334	GRQRTACDGGGLGRPYGAR	87	+
Chr3B	840396685	840396729	KCLKRAVEAPCDPHA	115	-
Chr3B	840398722	840398763	KCGNTIYPNGEYGD	106	-
Chr3B	840815821	840815862	LVDQITGLTSRRER	86	+
Chr3B	843782641	843782706	KTNTSDCRPCNLGPVPQPLRAL	164	-
Chr3D	26011336	26011416	RVLDPIELAAFILILIDKPLEPLTAAM	125	-
Chr3D	64976917	64976976	KNVITWTSMISAFARHGDGK	149	+
Chr3D	71589663	71589767	KEMDAPRVHQEWGSLSAEMKAFEEESLLNRAQEGI	174	-
Chr3D	81437492	81437539	KKPEPKSPTVCGVDQH	118	-
Chr3D	107933580	107933618	VNFNRIPCSPGST	97	+
Chr3D	115047424	115047468	ILGAHCCLPSAAVKR	110	+
Chr3D	131463149	131463187	ATIGADFLTKEVK	90	+
Chr3D	136913558	136913608	RNASLEKALLETQADLS	116	-
Chr3D	168346235	168346285	AGCLMEAQDLVKDMPFK	125	+
Chr3D	181664885	181664989	AMIGLGIEPELDHYSCMVDLLGRAGLLDEAWDLIR	173	+
Chr3D	181675549	181675596	RKKDPSDNGPSGNAPT	117	-
Chr3D	207528043	207528117	KEVLSFVVNSDEHFGAPSLLVLRSL	117	-
Chr3D	231883943	231883984	KDLLSELTLYASAF	98	-
Chr3D	296519100	296519225	RVQVQEDSVPKQLGFYVIGVIILMFGIVFLLGSFLAFAYPTN	203	-
Chr3D	348257071	348257145	KIQVEHLIHGESNPSTELPTEIASD	118	-
Chr3D	361668262	361668360	DSSFWALISVVLGFASFIAIPAEYLLFGIAGGK	156	+
Chr3D	425784339	425784428	KDVDVTYDVPLKLGTSSLFTEATEKFCNHM	146	-
Chr3D	439476136	439476165	MIMAWCDQLK	82	+
Chr3D	442479573	442479782	KLSVNYLNLSFTT-------------------------------------GILAFMFLKLLLRFSMAWAN	103	-
Chr3D	468547699	468547776	NKLASLEHTDRNDLLAMLSTPGVCSK	193	+
Chr3D	489310700	489310765	RRMEVIAAVVMLIVSMALGTGI	100	-
Chr3D	502098105	502098137	KSLNVNNQRLQ	81	-
Chr3D	515675047	515675148	GAADAVGWSTIGLFVLFAALGLYCIFQSIYFWFR	162	+
Chr3D	549037402	549037461	RIGTDAVKPLFDADVLVNAT	91	-
Chr3D	558606735	558606839	RALFDPGMIIAVGAGQNNNIPLMECDMLLGKSSTR	171	-
Chr3D	561698323	561698430	ACKLELFRSPLTNVSGPLHNHELAADFGFADPFDLK	174	+
Chr3D	570479924	570479962	KSESTAEDQEDIH	90	-
Chr3D	576758837	576758941	SGMFCEADRLFSEMVDRGLEPNEVTYPILIHSLSK	176	+
Chr3D	595813483	595813542	SLAQISGSANICNLFLSLLK	89	+
Chr3D	608604196	608604270	MVGVQTYGGGLWHTWFDRDLTLAGR	128	+
Chr3D	618885576	618885656	KGLAEFTYTVVPKGQGAQAIINDYVQL	128	-
Chr4A	1873087	1873134	KIPKNLEAAFDGRAAV	114	-
Chr4A	2631374	2631484	RLLGEKLAQNSPAPAPYALVIPVYTDIAARDFVTLQV	177	-
Chr4A	5309714	5309821	SVARPDTLPSGATVGPSWVVIIPFYSMGRMEAVWGK	180	+
Chr4A	5988923	5989006	VAMVGDGINDAPSLAAADVGIAMRTHSK	120	+
Chr4A	7110381	7110431	GVQSLTNCCGGDGTTAR	127	+
Chr4A	12533879	12533917	GIAEDDVLPDGTK	89	+
Chr4A	12611378	12611437	RETCFGLLLYTYTDQNVPLG	150	-
Chr4A	24057036	24057119	ETVYHATVISPQGAHVEVWPPALAFSSR	137	+
Chr4A	35608312	35608356	QAAPTAGSSSYPRSR	102	+
Chr4A	36350803	36350895	TAVNFSAGARSTVSNIVMAATVFIALEFFMK	140	+
Chr4A	37793614	37793667	RSNPETVAHASEQGELPM	128	-
Chr4A	42200433	42200474	LVDTLAGDTLLCKR	100	+
Chr4A	45356322	45356408	EEAGLGIRGVEDERPGAAGFDYHQRHGLR	140	+
Chr4A	58569040	58569075	ALDMAESLGLNR	83	+
Chr4A	60341948	60342016	KAMAFLPPCRLLYSLWCHYNDNS	119	-
Chr4A	63028458	63028535	VMVGATALPKETTVLQTWNNGAENTK	184	+
Chr4A	67251762	67251911	SMNAEAAFKG--------------------------------LQVAVKCK	89	+
Chr4A	80814795	80814830	KDPAGHFPADLE	90	-
Chr4A	101726026	101726079	KGIYYAGKFFSQERQSIQ	87	-
Chr4A	149379467	149379532	RLLMDTSVNETESADGSPLATH	104	-
Chr4A	164343951	164344022	RIESFFLLLIALSSVITILGGSLT	104	-
Chr4A	251047466	251047570	FTGPIPDFSNSQLEALNVRDNRLTGVVPASLYEIK	173	+
Chr4A	325222299	325222364	SKFDSWPVTNAAGASGEDGRGK	102	+
Chr4A	325231577	325231648	TEPDVSREETANENGGETVFSYDR	109	+
Chr4A	328299171	328299290	FEQGGSGFPLESNNALSPTVTTDMAYTSASPINSLLAGEK	188	+
Chr4A	435391744	435391785	ANCAGPKPVVLMER	108	+
Chr4A	461971100	461971162	ECTVKSVGGKGGTAASSLICK	143	+
Chr4A	464671970	464672092	WTVSWVAVSQPCMIHGLCGPYGICHYSPAPTCSCPPGYAMR	328	+
Chr4A	466485522	466485557	GAMMELGEGLCK	91	+
Chr4A	468670743	468670883	EASIAAAEQLTAHTGAMGNSSSPHLVASSLFPPTKPLYSSCFSQVPR	222	+
Chr4A	473854145	473854231	RLAVTTPPDDAGAGFTLETENEPLSPLGD	125	-
Chr4A	477854429	477854464	KLQFYFSDPAGV	92	-
Chr4A	510383727	510383783	RRGDQLELLTGDPGQGAIS	89	-
Chr4A	515704331	515704444	AQGFYIGADQTAMGFLQVMNLVLTSGAYNGSSLTVLGR	184	+
Chr4A	516999124	516999195	GMDPHTHRPLNAIAGAAMPAQQLR	115	+
Chr4A	518075964	518076041	MEEQYHDGLRQHEAAAESSVPLLEKK	124	+
Chr4A	536209240	536209299	RRWVGTAADLVNVDAVPEFT	94	-
Chr4A	561476096	561476134	YTGFANTTFDQDR	103	+
Chr4A	592122054	592122152	KVATVLAGTNAFSQSNAGVAIYLCMLWVPPRAT	161	-
Chr4A	606168508	606168639	KNRSLDLDSLSIPLKPITGNFQNSGLDIATAGMFEITSPLSGSI	205	-
Chr4A	609041893	609041997	RSALIESSSFRDGSTMSVAAGAEGDTRFEQMAVMG	165	-
Chr4A	618986041	618986106	DQGMTISGAADGELNSIMVCNL	152	+
Chr4A	620602109	620602153	KLAPSIASACTIGTF	100	-
Chr4A	693320895	693320939	KHSFLYWDNQPGTGI	118	-
Chr4A	710126672	710126797	TTLSLSFEVLRDVDPMVAEVADLAGFRDAWAALLPMTEPDIT	198	-
Chr4A	712980980	712981099	CLLDALGDQLTTVVGGVVDWNDLFWAVHPGSGGMLERIGK	200	+
Chr4A	726010854	726010886	MMAGAQEQGLK	80	+
Chr4A	733143924	733143968	AMLSALPVEVATLRK	101	+
Chr4A	736851480	736851554	FLGYCSETQLVVMPYDGKLVCAEER	124	+
Chr4A	741964117	741964155	ASNIMLDSTFCAR	98	+
Chr4A	744052298	744052339	KHGSPLVDDTMVMK	86	-
Chr4A	747284751	747284783	NMGTMTTSFRK	82	+
Chr4A	747966296	747966334	GNVVEVSEKSLVK	91	+
Chr4B	1141922	1141957	KYHLPKGSAGLG	82	-
Chr4B	23417041	23417103	DDLESQVVDEEKLTPEDALLK	91	+
Chr4B	23861537	23861593	KVEEAAPKVAHVELIGAII	123	-
Chr4B	88703888	88703980	DDEDEWVILASDADLQECLDVLDTTGARIMK	148	+
Chr4B	99625858	99625962	KCLADVLCNYAVINSEMDRIEMYCLQKHAAEFHGM	179	-
Chr4B	148928551	148928652	KDVALMTEINGEGATVTLDHLLMDTEELENSGGD	159	-
Chr4B	167235723	167235761	KSLCYVIGSMNMF	98	-
Chr4B	173298001	173298078	HISDDYGGMKSGSHSQTLGRLYAWEK	128	+
Chr4B	175727661	175727699	TEIGHGGSGTVYK	96	+
Chr4B	186824675	186824779	KRAYVDALTAGWGGNSFSYQVISSGFLVFVPRGMM	170	-
Chr4B	189159159	189159197	KLILVVDPDLPLQ	89	-
Chr4B	195347082	195347114	KPDLPLLGGHN	81	-
Chr4B	195348300	195348332	KEEVTMWGILD	87	-
Chr4B	195404559	195404609	RAMAQAGPLGSPKHHTS	122	-
Chr4B	344631069	344631098	RVNFGTQGGR	77	+
Chr4B	348296712	348296843	TLSENAGLGAMEIISSLYAEHAAGNVKVGIDLEKGACEDASIMK	207	+
Chr4B	367756702	367756737	KDGLALLWELTV	81	-
Chr4B	397786082	397786111	KNDEEHTNRE	78	-
Chr4B	405515103	405515135	KLLRLGHVVVG	79	-
Chr4B	415396409	415396459	DSAVLAETGDSWFNCQK	131	+
Chr4B	543162328	543162366	KPKNLMDKLLPGT	93	-
Chr4B	583575887	583575955	KAATLGSIGGGIIAVRSVPPVAE	103	-
Chr4B	590534330	590534380	KAAEQMASSTSATITAM	113	-
Chr4B	597376462	597376518	KPGGLFGNSSSGIPVEDLK	85	+
Chr4B	599255982	599256071	AFTEYCIVGTNNLPRTMLMYYTNMPLPHKK	155	+
Chr4B	618506098	618506217	KGLAVRSLYFGLLEEETPHFRFGPLDQDVEMTSAAVAMAM	199	-
Chr4B	633256976	633257032	QIPISAAGPAPVAAVTNGK	126	+
Chr4B	640221113	640221166	ELEKHVPMPFEVVVQYDK	139	+
Chr4D	1372422	1372457	KIMMTDHQQQQQ	86	-
Chr4D	3383650	3383682	KLVQAIPAYGD	80	-
Chr4D	6512752	6512886	VKLFDADAEPLGALAGSGIEVMVAIPNNMLDMMTDYDTAREWVHK	223	+
Chr4D	7756380	7756514	TVVLLLSITARHPDASGVGFEAIMFIMSEGHLSRSNYAFCIEASR	225	+
Chr4D	8364963	8364998	LSGANVSPCEVR	87	+
Chr4D	8365246	8365296	AGVDLLLDCLVVKRAQK	124	+
Chr4D	11279510	11279545	KAAGTLDVGMDA	86	-
Chr4D	16660497	16660601	KVSLLDPIIHVLMLATACSVVATSVKAVTMVMAVT	160	-
Chr4D	17000252	17000383	RDLTPSNFDVYVIGFKSSYGSIWEFNDLLSWAFYGLVNAGGDIA	213	-
Chr4D	21010432	21010491	KKVSDNEVDKDLIDNLTAYE	143	-
Chr4D	29105055	29105165	KEMISDQDLDALIKNLQHHCNDSVHIQRMQEENLDTN	178	-
Chr4D	29129568	29129630	KIELVAAASMALISIVLGIGM	93	-
Chr4D	31184848	31184889	KPLPPALPGIKCVE	98	-
Chr4D	36258198	36258251	RYSLLHADVLVLPVSHWV	86	-
Chr4D	60660287	60660319	RPENITFWNKV	84	-
Chr4D	73662141	73662224	RSGGTGDLMSDWAELLPASAGVILEIMV	132	-
Chr4D	92411324	92411362	REDDDMGFKVHKT	98	-
Chr4D	97214975	97215043	LPELPQDVLRKVSPPMQTETLVR	108	+
Chr4D	112253582	112253626	KIFGTGVCADAFVGA	104	-
Chr4D	114454492	114454542	KDCLVANRLASFDADSS	120	-
Chr4D	130722631	130722663	VILDLKPGEYR	83	+
Chr4D	142672664	142672732	RAVEHMMPQDIPHRKTCLLAQFA	116	-
Chr4D	180095668	180095712	KHPGGVYTKMMVQRV	117	-
Chr4D	236627928	236627975	VDPWGGPFLCSSCQVK	81	+
Chr4D	264156897	264156947	KLVLKEEDQAQAPASDI	123	-
Chr4D	270830642	270830689	SNGASSFPMKSTIIFK	114	+
Chr4D	297683530	297683592	KDVTEPNRELKYTSLEEDAIQ	159	-
Chr4D	306222635	306222769	MRPDGKLPPPHPSLAPLPQRPQQATGTDMDPHARLPDPVPSPILK	129	+
Chr4D	322444214	322444273	KMKLLDILRGPTAVVIECGS	98	-
Chr4D	348859841	348859912	RQEMMDDPVDDMQGHELLRPDMIE	114	-
Chr4D	354867050	354867088	IHKVPATDVEALK	92	+
Chr4D	385703133	385703180	KVRSKFIPVSSSFLGG	117	-
Chr4D	386517157	386517198	LPAGFADAIDGLGK	96	+
Chr4D	404565240	404565287	GCKETFALYAFKNSPR	120	+
Chr4D	419167305	419167358	RPVLHESSAAGRLDASKI	84	-
Chr4D	434086758	434086823	QILDAARNTNAKTMGPVPLPTK	133	+
Chr4D	453014284	453014388	KRAPKGSSVADSMEPPSGPTELNGLNDLSLSRVFL	164	-
Chr4D	468787146	468787211	RWVMMLEAENSALRAGGVGAAR	101	+
Chr4D	479553068	479553121	RTPQYFFPWSAALGPASE	89	-
Chr4D	481286038	481286091	RNTANSVVDLIWGGGGAL	134	-
Chr4D	486718298	486718357	RLFSPLPWESSSLGHWTVAK	96	+
Chr4D	488731452	488731505	KEGSPVHITQPGVEGKLF	134	-
Chr4D	497163293	497163370	RATSSFAIVSLRDNPGLTQIVFGMAK	126	-
Chr4D	507425575	507425634	QPSTIQLSPNEQLAAEETFK	145	+
Chr4D	507913932	507914039	VEASNHDVRLRGNIQHQHTLDNVSGMSSQASMEIPR	177	+
Chr4D	510422695	510422736	VAETNPDAVLRSNK	101	+
Chr4D	515877043	515877084	LSLTMEELTGAKSR	99	+
Chr5A	32339847	32339915	MMNDAGLFPDQVTYNMLIHVLAK	169	+
Chr5A	40576211	40576300	TPVHAPDSPSSAAMDILETPPIPPEMAQDK	137	+
Chr5A	41709733	41709834	QASYEQAVAWKVVGDDVAGAPHCLAFMFVNWTFL	167	+
Chr5A	71639039	71639092	KFVAGTAVTVCWNLFSVK	84	+
Chr5A	143127809	143127859	KLGTLPLSVDPLGELEA	115	-
Chr5A	256539467	256539529	VLGVLPKHAVIMHPLPRLDEV	102	+
Chr5A	309855562	309855669	REVNPNLFSYTSLIHGFCIRGQVMDASNLLVEMMER	181	+
Chr5A	323610630	323610683	TAGTGKPGGSVGEYQHLK	82	+
Chr5A	330313900	330313974	VKQLTFTFPEDSMTSSGAPFWSAPK	121	+
Chr5A	351199953	351200015	RVCVMDGPSLTSPPLKHTGEV	103	-
Chr5A	356853526	356853582	KLTHLLGENGVMTEMLMLT	140	-
Chr5A	360076902	360076985	QSTESHNEFTAELTIIADLKHPNLVQLR	213	+
Chr5A	378717999	378718082	KMDHQDQSSASNGNHLVFSNVSKSTGVM	203	-
Chr5A	393253334	393253384	KSHINEVIAHTVGGPGV	126	-
Chr5A	401757034	401757099	RNDQVNPAFGGEDGVNCADQGY	105	-
Chr5A	422228379	422228462	EMCAVDDVNYSYEHLKAYFEEFTELDNK	138	+
Chr5A	424863870	424863950	ALDPILSMQDFFPVGPFVFTVIVEEDK	173	+
Chr5A	436323439	436323495	KVNLSGSIGSGPTWYGVVI	89	-
Chr5A	487227321	487227395	RVSCVPSNCQGDSWESGSSLLMASV	116	-
Chr5A	502977790	502977894	RVLSPLTNELHGHFSGDALNIGSADAKMQHSDQVR	171	+
Chr5A	539398892	539398945	KNYEAAEAQSVGIQGDMV	86	-
Chr5A	546815960	546816073	KYVAGFGGEGLKNSEAFDGTAARLTSIDMLMSDVSETD	183	-
Chr5A	550631502	550631561	EITGETVGEVVAVSGMHERK	121	+
Chr5A	554890138	554890176	KPKMYADLLVNGA	94	-
Chr5A	562953703	562953756	SLIPPTCYPGRLLAGAIV	85	-
Chr5A	568663669	568663788	FEDLVEAGVVDPCRVARCVLQNSASIAGLILMTQAMMFDK	197	+
Chr5A	590217745	590217813	DYFIGELDLDETPDMPEMEVFRK	112	+
Chr5A	624638979	624639029	RTDPAGTGTPLSSNGPM	122	-
Chr5A	632724610	632724705	TVLSQLMDRLSNYAATSPEVSMPQTTLSDVIR	151	+
Chr5A	636750086	636750160	KASLVMRQVTTDEVVLAKMFSSGQA	116	-
Chr5A	645093008	645093085	KVAIEVNCSPLVGKYVKGFGGEGLLH	190	-
Chr5A	663935596	663935649	IGTNCGDFPNHTPASAHR	88	+
Chr5A	690845171	690845209	WTELNESWGAVWR	103	+
Chr5A	700306584	700306625	RAIPPVSCIPKVIL	94	-
Chr5A	710067498	710067686	RWGASL---------------------------VQQVLEEPASMAQSSQESDRMEACTFNLSA	238	-
Chr5A	710069828	710069863	KLGAEHVLQFLQ	87	-
Chr5B	9404199	9404237	GAQGGLARKVVIK	87	+
Chr5B	9553473	9553523	VGCIVFLSDGLDDGIFK	121	+
Chr5B	28013806	28013922	VPVDWSGAPFLVSYRAYSADACVPAADAGPLSCPAGTDR	185	+
Chr5B	38502978	38503019	VIEQSNTGDNVGGK	99	+
Chr5B	39197989	39198042	TQYPDGESSMSIASDEMK	87	+
Chr5B	68973687	68973788	ESHQQSSFFNWYTFGISFGGFVGLILIVWLQNYK	168	+
Chr5B	87586989	87587051	KAAKGPKASDANSAVSVGAIA	141	-
Chr5B	122876551	122876601	DIIECGYVEETGFVWLK	131	+
Chr5B	141373906	141373962	MDSSFAELMAAAGVGRELR	87	+
Chr5B	164660827	164660865	RTMNILLSGVMDM	105	-
Chr5B	186044452	186044502	RCLICVSFKLLDIYIGE	84	-
Chr5B	210385679	210385741	SVEAEELHAIVASLGENAEKK	91	+
Chr5B	225591517	225591585	RCVNVNQPVHCNEFDWWVSVKVA	183	-
Chr5B	235826022	235826090	IGRTELAYQYFHEMLERGLVPNK	117	+
Chr5B	250212227	250212316	RASLKRNVLLMIVALSAVFATANCYFFAVY	141	-
Chr5B	274222873	274222929	SFLARYENAEHSMEEMTRD	89	-
Chr5B	297242171	297242212	KMLDAATFLKSLRM	97	-
Chr5B	312937038	312937121	KPTDIEMVPGMPCERTVCVWPSDMDVGR	141	+
Chr5B	341709950	341709991	KLNQGLLINNTKVD	97	-
Chr5B	344250680	344250736	TGLPGVVDMYMRKELELDK	94	+
Chr5B	371567451	371567486	QLKESLRAHQGR	85	+
Chr5B	386041856	386041900	MGDDGAKAATTTIVR	106	+
Chr5B	406670012	406670119	DGFVHDVLVGSALSTMYSRCGEMEDSCKVFEEMQER	181	+
Chr5B	420434424	420434483	RKMAHFTSAVDGDAWAALTA	148	-
Chr5B	420898560	420898634	RMDQMDSSDQPESGMSQYVKPWDNG	197	-
Chr5B	421797937	421797996	REREMTAAAGPGSVSFTHPR	94	-
Chr5B	435038775	435038834	RMQNLGGNCSVMLYGNNKYI	98	-
Chr5B	449435057	449435092	LPGDAAAGADAR	82	+
Chr5B	457914061	457914114	KLLELMAKTSIYNPASIY	84	-
Chr5B	465660900	465660968	AASATMMYNNCLLRYVDPAADGR	110	+
Chr5B	465662924	465662974	QALGWETLYGIATGIAR	128	+
Chr5B	480513925	480514029	HANAFLPNTMDFGELENMLQEPSATPVCLPVEFLK	170	+
Chr5B	482767148	482767204	KMAVTTSAVGADEMPGVLA	85	-
Chr5B	496581238	496581282	KFGSWIGNAASIGGK	107	+
Chr5B	501062533	501062637	QPSQSEEQGQHPQPHGAFTQEHAPHDQLLQQGGGR	163	+
Chr5B	509471538	509471612	LTEEPAAYGKFGLANLLELREECLR	114	+
Chr5B	513749652	513749729	DGIDAVRGLPALTALSLYLQTATVER	179	+
Chr5B	514453352	514453615	RVNHLGCFLMVVRELGVGFGGHPPTGYS------------------------------------------FSDIYSKISSMGIGHEAA	173	-
Chr5B	521448416	521448451	AYIETLDGWLSK	93	+
Chr5B	525504645	525504716	RHEPGLGPQSQGLTTGYQSPMQGQ	107	-
Chr5B	530433517	530433612	RAAESALIDAIEMHPARPTFNIQSLDRMFSVK	157	+
Chr5B	537776200	537776286	AEQGFDPELTKPIITTANHHRRRPSTLHR	143	+
Chr5B	543064465	543064572	KGAPTAESPSIEVMLVSAHNNQDVQALPPRPPVDQE	174	-
Chr5B	549972332	549972385	GEKAGHAPSCSSLGITRR	84	+
Chr5B	565292564	565292608	SWFGDLAVLGLHMYK	120	+
Chr5B	565364160	565364198	IILSLNGCSGGGR	89	+
Chr5B	574749064	574749186	IACRMVPIFLTSAVGYMPVSIILNFTVQQGNTMDTRLGAIR	205	+
Chr5B	574858852	574858911	KLYDAGGLAALCFMLLVFTA	98	-
Chr5B	576158509	576158610	IMCLGQQEAVYILEKNLIYTVINGVHVKVELGMK	169	+
Chr5B	582056104	582056220	KMIELGNLIANPDGSDITSPGVQVVLTSNIISSSEAILD	183	-
Chr5B	594602776	594602877	RGLNKTSPVAQGNEAGAIAVGKEVSNEVEIVPTS	156	-
Chr5B	605226879	605226971	LYGVIEEDIQADEIITMHITNNYNTYSFGGK	150	+
Chr5B	620513961	620514011	GIWIWGKPVEMDVDGTK	141	+
Chr5B	645072705	645072767	RALDMLAARSEGGDALAEEAL	87	-
Chr5B	663280495	663280539	KNRHGDDDLEPEDER	109	+
Chr5B	665312653	665312700	RAHQDFLCGEANVGNQ	124	-
Chr5B	681424661	681424765	LVTPEGDEHEFEAPDDAYILDSAETAGVELPYSCR	170	+
Chr5B	681682233	681682286	RNPPGTNWGCGDMPVEPS	129	-
Chr5B	684362450	684362539	RQLFFPLSSVSSWVDHYIATGSAGPALTIS	220	-
Chr5B	685592497	685592529	ELGDDLSITAR	79	+
Chr5B	693843484	693843546	KAMKESSFYMEVSQCNKPSVI	130	-
Chr5B	704194695	704194730	AHGVSPVLALKR	80	+
Chr5B	705191480	705191596	KVVEFSGSYPVAIRQTINATSLQTYVRLDEPAMIQYTFG	196	-
Chr5B	711380683	711380715	GLLFNGVYNER	80	+
Chr5B	713298952	713299002	SEFPPFNASGIMFMGDK	82	+
Chr5B	714522703	714522801	RTAISLKSPDDALDMVHHHQHHHQHLPRQHGRA	107	-
Chr5D	2692448	2692501	YVYCTILDSIAKVTGIIK	98	+
Chr5D	28882298	28882363	LDDRGCYSALMCTQRVPGPDLK	148	+
Chr5D	29246708	29246785	RGVSAMAGGGEEAHLGGFLEYMDMLR	126	+
Chr5D	37111826	37111891	THFFTPLPSIMDGEHGAGNPFK	111	+
Chr5D	51212981	51213028	FSWTEGQNGMSIRGRR	125	+
Chr5D	58439538	58439576	AVSLFWEKVEEQK	101	+
Chr5D	59254325	59254462	RTCQALGYVLMAPDGDYPTTANAVRSPSSAARGTLDTMLTLWANLM	224	-
Chr5D	82433005	82433040	KIAVSGATDVLA	83	-
Chr5D	88543633	88543698	RGMGFPMMMRKGGQGCVNGGVF	106	-
Chr5D	97482781	97482903	KPDEPPVFDKMADQEAIGGVSAAVGAEIVPDGLILNDNQVS	294	-
Chr5D	129493866	129493922	KVLTNVWSLDPEDTNAGSR	93	-
Chr5D	176340598	176340666	MHFFYLLIAEVSNQMLELYEQNR	187	+
Chr5D	194809031	194809099	NAMALVGFCAERGKLMLVYDYMR	115	+
Chr5D	234275881	234275925	KQSVWGPCRFDGKEI	121	-
Chr5D	234276346	234276387	KSRTAMVEHLQVIS	102	-
Chr5D	247536453	247536566	KAIGLVAPDDTFLSSFSGFGFFLIIALATGTVGGIQLV	101	-
Chr5D	252736795	252736851	DVNVRCPCGSSIANGSMIK	92	+
Chr5D	252886217	252886327	AAQHVLSRELEPWETIAVGALSGGLAAVVTTPFDVMK	112	+
Chr5D	253220395	253220430	KADGSHAHPHMM	90	-
Chr5D	253230662	253230715	EPAADVDNALAYNTNLIR	84	+
Chr5D	278205062	278205121	VRKLDGVPVLFIPGNGGSYK	142	+
Chr5D	301089970	301090044	KILAAVGAVHPCAMSTGSLINYEVR	181	-
Chr5D	301528257	301528292	LIQGYPGNGGFK	90	+
Chr5D	304893079	304893135	MGVGGTLDYLSELLGGGGR	84	+
Chr5D	305757296	305757340	RMLLLANPPPPVSPA	106	-
Chr5D	315094630	315094680	KDFLEKFYRCMVYEDPM	91	-
Chr5D	324691116	324691151	QVDVGALDCAKK	85	+
Chr5D	324693250	324693294	VYALSALGGSLFYLK	103	+
Chr5D	349685016	349685060	ALFVSMDRCLSVKAK	108	+
Chr5D	352850729	352850812	RTSLDHEDAAPSNVHDGKDNHESLESRI	130	-
Chr5D	360365267	360365320	RGYEESVTVYGSYQDFNV	132	-
Chr5D	362994330	362994365	SFISAHPSKWSK	87	+
Chr5D	365598976	365599098	RAAMIIIDACSVIGPCQEELASKVEDVVEFSRLSNINSLAE	196	-
Chr5D	378058085	378058132	KAVLVLGSVSNKAVSA	107	-
Chr5D	383863264	383863317	GWRSGALSETASCADTPR	84	+
Chr5D	399585676	399585867	KWVISEKPLIDTLY--------------------------MLSPLLGTTVESLAQGAEDFRPSM	136	-
Chr5D	399590651	399590887	KKDLIDYFPLKMLDNYDLLM-----------------------------------------DCIDDEGVVGFPIITAGF	182	-
Chr5D	401297016	401297054	ARAVEQRADPSCK	92	+
Chr5D	424872037	424872132	RALAAMENIQRDNGEELVQVDVIEMMTNDQLK	153	-
Chr5D	427645561	427645608	RLFQLMPTFIADDWVD	84	-
Chr5D	431442877	431442999	CDVYSFGVVVLEVLMGKHPGDLQAFHSSLEDQFLLEEILDK	197	+
Chr5D	442444048	442444104	RPTHHQLYADDEKNQVNQH	141	-
Chr5D	446823625	446823660	KLAANECEVDGS	82	-
Chr5D	454030772	454030840	KESYFNMGIVEGRMNFLPGGIGA	110	-
Chr5D	455428755	455428814	ALVHSATIALQSPLPEYNGR	96	+
Chr5D	459577755	459577823	LTSQCHSSSAVIIRLQDEIISMK	111	+
Chr5D	460517698	460517799	KDEYTIAYEAPNAGGNSAGGDAGS---------------FCVFMAELAE	94	-
Chr5D	467582699	467582731	RFDHTSCTNLV	85	-
Chr5D	468590059	468590091	AVVYIAAGLFK	80	+
Chr5D	468597326	468597397	RFTMVPTAPDDTEPVVLAVEEVPY	114	-
Chr5D	471544578	471544613	KIAVLIGPAIEA	80	-
Chr5D	482189447	482189497	KGPSPSAQQPEPLPLGN	120	-
Chr5D	492016532	492016606	TAAPLQGGSSPYQAGATPTNQSMSK	113	+
Chr5D	493531040	493531117	MNNSQSVSVINGFINDLSSAATEVQK	119	+
Chr5D	507513967	507514020	EVGTTVAAFAHHELSGVK	124	+
Chr5D	512426037	512426090	KPPQFMLVFMCVPVSPGK	90	+
Chr5D	518536125	518536229	RPRSSPFPHLCLLGLKLVL----------CAEDISFDCQLRTDVT	159	-
Chr5D	520070463	520070561	RTITFASNFDGSYGVYVLNAFSNAPDLLTMLAW	162	-
Chr5D	537466706	537466783	NAADIMEAASRIIGPGAENISSYRVR	122	+
Chr5D	539814377	539814469	KIGIMAFISLMSCWLIAILSNTGLRLLSDFG	152	-
Chr5D	542253523	542253627	LVTPEGEEHEFEAPDDAYILDSAETAGVELPYSCR	170	+
Chr5D	560863858	560863911	RVETNGSNSFFIPHSSEC	86	-
Chr5D	566869763	566869801	VRPDGIMFLGVLK	94	+
Chr5D	567851262	567851381	VLDNIISQSEMRPGDHLLSVLLRIRDEGELDFPMELDNIK	193	+
Chr6A	1784456	1784566	LPSVSMPAFSDGLSGRSDNNSEAASSNGMTITKLEPR	173	+
Chr6A	2447486	2447548	KSELVRVCNIWDLANSDPIFR	107	+
Chr6A	6013735	6013776	RLIAVFQPHEVSIR	103	-
Chr6A	12994672	12994761	RSSTSMPAADVTTQHDSMVVIGGAPLQGNV	143	-
Chr6A	16075563	16075643	DVVAYNAMVEGYSKTEETAESSLEVFK	195	+
Chr6A	16099821	16099892	LATNIVGSTKIACTSISEANMSGK	164	+
Chr6A	17078265	17078330	AGFVDPLGVLADWKAAGSPHCK	110	+
Chr6A	22277505	22277558	TAHVWDPRSPSGSWATAR	83	+
Chr6A	42239406	42239441	GILPDLHVVAIK	83	+
Chr6A	52911134	52911184	KASQHNGGAVSEIVHAV	124	-
Chr6A	54337641	54337712	KAATSNAVARVLEAETTPYAVAAA	98	-
Chr6A	76383276	76383338	RLHNNNGTDAVSDGFALIAPF	100	-
Chr6A	81943389	81943502	AQGSYMLAGLKEPVLMVSITVALTGGPYNGSTIAVVGR	182	+
Chr6A	92473342	92473437	ERASLSGLLSEVTNKLSFLVGTMYPNDLGASK	152	+
Chr6A	94351756	94351812	RPRPAFLSGLMKELGDVTY	95	-
Chr6A	122919173	122919217	KQVDYGLIKCSEMAE	110	-
Chr6A	132687681	132687803	KGLARMDDVMRQWQLDALGGDDGDEGLSEIIQHPLLAGAAI	124	-
Chr6A	151257759	151257833	RCGFFFLVPATPEAVSQAAREEVFA	117	-
Chr6A	188911584	188911700	AAMGEEAPVAVTAAATTSPAPHLLLICFPGQGHVNPMLR	106	+
Chr6A	222241480	222241581	RGVPIARLSSLSPFKVQFGPDMPAGCVDYFGDSL	173	-
Chr6A	225328501	225328566	RNCVLLAVCVISHARNMCSLLD	105	-
Chr6A	226620494	226620556	SYTPSFSALVDNEAPAPAPAK	94	+
Chr6A	274742885	274742947	EKSGEVTYGTGHPEPKPSEMK	101	+
Chr6A	387304292	387304396	NSFYQFGIYAEAFNYKLTTSAFTQKYFYCFWWGLK	187	+
Chr6A	413417140	413417175	ADTVEQESSAAK	82	+
Chr6A	413418786	413418821	HAMSSKQGTVKK	82	+
Chr6A	416229977	416230012	DVTQEVANAMSK	90	+
Chr6A	481992008	481992142	GVVYRDSLGMVHVAYLNQGDANEIILSAGALGSPQLLMLSGVGPS	215	+
Chr6A	491554157	491554225	HAPSASEITNLERPSTPPPCPKR	107	+
Chr6A	493353142	493353252	EVVRHPGMGGDFPAKPMAVYATIWDGSAWATEGGKYK	184	+
Chr6A	496781600	496781671	DVAADDIKENAFSSTVETADAPTK	105	+
Chr6A	498766350	498766466	FIIPCNFEGAMLAIATSGLTPQSSPLIAFVEVIGAGLMR	191	+
Chr6A	522721401	522721436	AFVNGMTISTFR	90	+
Chr6A	612036978	612037013	LAAVSGVEYLPK	86	+
Chr6A	613506792	613506842	KNDIAKVVGVNWQPLDQ	85	-
Chr6A	616765511	616765591	LLGGGNVPAFALASVFSLVAGVLAVIK	112	+
Chr6B	7685169	7685279	KEFDEWMRVDVYGYQELALLGCAAEADVSEVATSTSS	179	-
Chr6B	11071950	11072021	MDWKPMVTMLAVVTVFAVMNTLTK	110	+
Chr6B	28725050	28725103	KISALLLLTAAFIVWPLA	133	-
Chr6B	29943422	29943496	ENGLLDGDPSFFTAVKMTEKVFMEK	189	+
Chr6B	45776102	45776224	RQTVDLTLTELSPSADLFSVLSFYDYTGSDNPGLRLIITLH	182	-
Chr6B	45784882	45784956	KIPLTEVLSFDLWNGCLYLSSLNPA	120	-
Chr6B	47606061	47606099	NGIIALDDALTAK	85	+
Chr6B	148427295	148427336	GKAFEEGEEHMHPK	108	+
Chr6B	154998002	154998067	KSWVDFNAELAKVINLVAVALM	103	-
Chr6B	156847784	156847927	DYLTTATIVTSSAVNITEHAVLTADGQSLAYDYLVVATGHVFASAGSR	220	+
Chr6B	161613770	161613835	RSLSPLPDQIMQSWSLSLSYLN	103	-
Chr6B	164230388	164230471	KLIQLANTINTFNNGGLSLFSLYKLNGI	126	-
Chr6B	191197977	191198054	LKKQMQASGYMPDTQYSLYDLEEEEK	194	+
Chr6B	213605336	213605392	LKQIQDQMQDEVKNMMSVQ	89	+
Chr6B	235598817	235598879	KWRNKGGVFVNEGSEQLQNGV	97	-
Chr6B	295289797	295289856	KHMKSLVEIVSGTTTKLTNV	90	-
Chr6B	358859442	358859507	DAAPSSLADMKKFADAASVSIK	96	+
Chr6B	455095225	455095257	TSADGHTSCAK	80	+
Chr6B	486040761	486040853	REPINEFSGILNNMYLHAAHLGFFCLYYAVQ	240	-
Chr6B	500174164	500174280	KATSQKSLVHGCPLLMPPNDDSGQERLVPCIFVSHFQFE	199	-
Chr6B	535721539	535721574	IPLLPYEELLCK	87	+
Chr6B	567155583	567155684	KALRAALSAIRADDHTLVASFPLDSPVSVPSCPG	158	-
Chr6B	603060283	603060336	CLVDVDIPLNQGCLAPVK	137	+
Chr6B	607456117	607456167	MPMETSNVQAVKEKDIR	82	+
Chr6B	624345880	624345939	KLSECNEPHVELVKEFSALS	92	-
Chr6B	641028984	641029025	NLLDLHSPLLQFCK	103	+
Chr6B	642741982	642742068	EPLCMLLTLWIKLVDDIPKQSTDASSYER	145	+
Chr6B	643139361	643139429	DQGHNLGSEDDFFRDALTQQLYK	122	+
Chr6B	660464406	660464483	EGLQISQPALDATNSKVHHWITARAR	127	+
Chr6B	673409402	673409446	RDDNANSAAAENRTA	89	-
Chr6B	673785962	673785994	FLQKGDAGIVK	78	+
Chr6B	694649000	694649044	LMESSSHIGKILLIP	105	+
Chr6B	696381541	696381609	KVATMFCLVLSRDEGPGELYLAK	114	-
Chr6B	696415028	696415063	KYVIGHGGHGLV	89	-
Chr6B	697468765	697468857	DVVRVLNGSAFHDTQFVCSGDLSYLGGSWSR	151	+
Chr6B	697564309	697564347	EPEAGGSKPSPSK	91	+
Chr6B	697566566	697566625	LLFNEEGCLDAAGMIMRVQR	150	+
Chr6B	698147892	698147924	GATNCVDLVPK	81	+
Chr6B	703480008	703480118	KPYVMRLYDPNGTYSAHASPLSTDCGSIAIVHSGFSL	184	-
Chr6B	712028154	712028186	KIQIWSSGAEK	83	-
Chr6B	713154818	713154853	TIVLGCALLQDR	91	+
Chr6B	725344796	725344840	RHVYISDGEFNLALK	110	-
Chr6D	8268901	8269032	KSVEDMKGVFLYGGILTSYTCVDPKVGMHVMLDFLDQAEMVRGN	220	-
Chr6D	11359389	11359433	RPVAFVTHLKPCREV	114	-
Chr6D	24773687	24773731	FKFTFGFEASSDMQK	109	+
Chr6D	101203417	101203449	VGEGGYGPVYK	83	+
Chr6D	103453051	103453164	RPDLHAETKESMLTPMDMLITPIEGTLTNNRIDLYFLH	192	-
Chr6D	103763265	103763306	KSCGGLGQPISGSF	98	-
Chr6D	104479011	104479079	KFDVTILNTCNSLASPLDGSMNN	108	-
Chr6D	106154456	106154497	KSCDGLTTPIDGSL	82	-
Chr6D	130249084	130249143	TSIKNKVSPRTYLCSVIILM	96	-
Chr6D	132247427	132247531	LCNIYTRFCVQGAFGMVCGLAAAVGMALLSVFSAR	165	+
Chr6D	134296583	134296639	NYPPTLLLAQLSHSLAGSR	87	+
Chr6D	164430988	164431044	VAVALGIAVTVTAISIFMK	84	+
Chr6D	218790221	218790310	RGGKSATNNVHMTPALTTLAPEESYNYLVA	215	-
Chr6D	288214147	288214194	RGGIMGYTLRSEAFEF	119	-
Chr6D	331750417	331750518	KLERDTPNDEVLAVSPDEVDVKVCLFHLPPFGEL	161	-
Chr6D	354407854	354407952	MDILGQFGVIMADPPWDIHMELPYGTMADDEMR	165	+
Chr6D	358579472	358579531	RLMQPMEFIAEEDMFDENGM	153	-
Chr6D	379791723	379791824	KWDFLGLSCLPDAASVPPPPMGSFSLHLGTEAMH	169	-
Chr6D	399255886	399255939	KAWHNYTETGNGAPVTWG	91	-
Chr6D	409525531	409525584	ETSRDYEDMMLALLGAEY	86	+
Chr6D	429514931	429515014	DFPSFVRTTDRNDVMLNFDGGEAQNAHR	137	+
Chr6D	435728957	435728992	KEALKEIESAFE	85	-
Chr6D	443259909	443259962	RINPGGDSAGTDFIGNNR	83	+
Chr6D	449093105	449093221	TTGSVTEKYTFGSIEWSDGEHSVTSPIAITWPTSKVAEM	190	+
Chr6D	449104432	449104551	AVSKGIVVSASAGNSGPGDSTAVNIAPWILTVGASTLNRR	182	+
Chr6D	467183999	467184043	KLSGHSETEASYHVS	109	-
Chr6D	472153191	472153238	HDPATYAEIIRVLSHK	122	+
Chr6D	473272832	473272960	KGGHPWAFANVTNLTAADVKSDMNFSISVEDGLYYANKLSSLL	208	-
Chr6D	476295062	476295169	FLTGAKPAYQNTVTGYIDVRDVARAHALVYEHPDAR	189	+
Chr6D	479137302	479137364	KLNPSLDNYSLSLINNMGDLS	94	-
Chr6D	489314686	489314727	GGILHIPSAADLAR	98	+
Chr6D	492145958	492146074	HNGKGVSPNFETYIMLIEALVESNAFVPALELCKECLAK	194	+
Chr6D	492637714	492637770	RHPRPTADGGVAEEAGEIA	86	-
Chr7A	17677592	17677675	AYVLCFVGLLVDFVPAWIPQVPLKTLQK	211	+
Chr7A	18274334	18274378	KVIGEVNVSSPQIMS	94	-
Chr7A	20496097	20496129	KGASSIVVCLE	80	-
Chr7A	26607449	26607526	NVPPDNTITNTLIYWLCKSGMVREAR	133	+
Chr7A	45067012	45067065	LLLCPQLKMLPDGIEHVR	89	+
Chr7A	60508959	60508994	KLSTATNRPMSS	81	-
Chr7A	62118778	62118822	LGVTDIYERQPYLLK	112	+
Chr7A	62259373	62259405	SNAPINLDGMK	83	+
Chr7A	73481161	73481259	TDMSMGSGVLTPEEGARGVVKVALLLDGGPTGK	235	+
Chr7A	89040204	89040263	KSLEDNLADSYSEMFSDDMD	89	-
Chr7A	89211833	89211886	LAAVCAGKVHGSLARAGK	123	+
Chr7A	96628145	96628210	RIFSAANTTDWNGGMAGGQLPV	106	-
Chr7A	104519468	104519545	KPPVTASTSTQQESSNDGSCDVSATD	117	-
Chr7A	133806869	133806901	MSPASPPDTKK	82	+
Chr7A	169246096	169246161	RPRAPAPEKPVVVTLVGNDVSA	98	-
Chr7A	178824510	178824608	HNDDIAALETWDNGKPYEQAAHIEVPMLVRLMR	165	+
Chr7A	188439605	188439652	KGLAPKLEEDVWVTVA	119	-
Chr7A	206176992	206177099	RVDQILTQEHEELYLAGNRKGGLIEILLVGFSFVDS	171	-
Chr7A	211231230	211231289	VGAGLPAERLRVDLSVEGHR	89	+
Chr7A	222043423	222043482	KEDELFNKGRFQNAAVTSAE	132	-
Chr7A	293362874	293362915	SMFGYFVQAIVTGK	107	+
Chr7A	343952259	343952315	QNSNAPAKKLGFGLIGSGK	135	+
Chr7A	345390002	345390070	KLEDPVWNTTLVFIVNGLSVERG	113	-
Chr7A	359978712	359978813	KRSLTGNYNAVPMVMNNSVSGVPVHHIDPAAKED	167	-
Chr7A	442628908	442628976	AGATVAVSGDLRLNGAQLVDGVR	99	+
Chr7A	450702264	450702311	KIFLDHDPVLFEGCLK	81	+
Chr7A	454787200	454787241	RLGVLNEHRLSTLM	104	-
Chr7A	463990561	463990644	KASRINFMWMELYRELANLEDVNMHENA	136	-
Chr7A	498976806	498976868	KELLLKLLSCYGDSSGTPISN	96	-
Chr7A	550225895	550225939	KCEEVMEEVLMPQSR	115	-
Chr7A	588932689	588932748	AAGFVPDLSCVLHDVDDEQK	145	+
Chr7A	600524203	600524271	KGHCSIFEGAHDAKLNHLALKLA	107	-
Chr7A	656338260	656338307	IADFGMAKLVGRDFSR	115	+
Chr7A	694003456	694003494	MELHMVHQSAKNK	100	+
Chr7A	705300362	705300415	KQKCERLEGVEVGSGHGV	84	-
Chr7A	727250359	727250409	AAQPTGNTFSTTSVRTK	124	+
Chr7A	732922247	732922285	DEVISLLTEQSVK	91	+
Chr7B	25396957	25396986	PADQIFEFVR	78	+
Chr7B	59312794	59312838	KNWSSMVLFNCGHPK	123	+
Chr7B	62043169	62043204	IIYGTTTSCVGK	86	+
Chr7B	77470038	77470121	VTSGVQNLVGSQFASLKEGHAVQLLLAR	193	+
Chr7B	95519524	95519568	SIIKHAHKGLWAIGK	107	+
Chr7B	157251223	157251285	KNIFVKAGAINYTLDLNGVTF	98	-
Chr7B	188143576	188143707	KAATPLSQNKSSSPISQLLVHNTATSPSPSTSSSPVNDTRVSQM	142	-
Chr7B	207291359	207291415	KLFFLSLHLEDLDSMLGGR	87	+
Chr7B	210022423	210022530	KWVILKQRVILVSLIILLTGVGSDIGVAIAFGPSHM	173	-
Chr7B	212666514	212666579	ILEWLDDIGIQRDWISQFLSAK	109	+
Chr7B	214641647	214641703	VEAASSLLLPNGASHVNVR	84	+
Chr7B	232066646	232066735	LSALSAQAILRVTVGVPVAPKEGGISAALK	133	+
Chr7B	254603034	254603069	KTMNYAELPKES	89	-
Chr7B	258513390	258513428	KDCRVVMLLAEAR	93	+
Chr7B	417050219	417050323	CNNYLMGLAVLAGAGL----------FFCTVEQSVFAALSYFQGK	161	+
Chr7B	457947306	457947389	KELIEVEAGKHQVTEEQLAYLPVTELST	193	-
Chr7B	487196876	487196962	HRSNIANIVGFSVLALVMLSCFGVIFLKK	140	+
Chr7B	489153972	489154034	KELQDKPMMYVEACENHVHAK	102	+
Chr7B	510591116	510591196	ASAGLGEDDGSEENKNDAGYQEQQTER	118	+
Chr7B	598103237	598103296	KMSMNAVSGDQEIVENNIAL	146	-
Chr7B	639131255	639131290	KPNPHCAVRAAM	92	-
Chr7B	644918812	644918952	SPEAVDAPLCVPSHAHISSNDIPEAVGCSESSSIFDGTEEKGIKSSR	223	+
Chr7B	648494236	648494298	ETLEWVAGFPDVVMACAKLTR	103	+
Chr7B	662762032	662762064	YIGGVDISFLK	78	+
Chr7B	669101136	669101249	AAAQTIPVYAMGCLDPTKTFCDDLSALTGRYWWSQMDK	294	+
Chr7B	695440217	695440258	KCLKIDFSLAGWNY	110	-
Chr7B	752591383	752591454	EVEAEANLVMPSAEPIVAPAPLLR	107	+
Chr7B	753532559	753532630	KSEPSSYSALLSAVSIIALPLGGC	164	-
Chr7B	754855295	754855354	ANQQDREILAIVAENKMYSK	148	+
Chr7B	759287294	759287389	KWAEQHGFVYKEFLHMFDDAGLRTLDVPYDVT	165	-
Chr7D	5158037	5158084	YEANPILVPPPGIGDK	118	+
Chr7D	5158037	5158129	YEANPILVPPPGIGDKDFRDPTTAWFDESDK	151	+
Chr7D	8585055	8585132	ALLKDVSHMQVTETELQLISGLCKGR	125	+
Chr7D	15844235	15844357	KELYGFSIGHVESYGSLFVVFDYKPRGTDAYEGAHLAWVSG	204	-
Chr7D	17612641	17612709	KIQAVRKTVEEQTSGDGVITTSE	104	-
Chr7D	18602708	18602845	EKIDVLMLLATFAVTITYVAGLSPPGGFWSSTEDGHRLSDPVLQAR	228	+
Chr7D	18857965	18858027	RLSHLSKLKCIETPLETIYSD	102	-
Chr7D	21352733	21352804	AFKCSSGVHIASGLGNLTNLQTLR	168	+
Chr7D	34050046	34050120	RVFHDRPLYAPADDAHPLHPLASAQ	118	-
Chr7D	42568206	42568259	KRPPSIDGDGLSQGLNQR	85	-
Chr7D	48991828	48991878	DMNSNHVGVDLDSMVSR	129	+
Chr7D	77651247	77651279	GYGIQPTGTTR	85	+
Chr7D	80006721	80006753	RTGHVRSLMLA	83	-
Chr7D	95921850	95921924	RAASVLREGTASCGFSDGMMGLLGM	117	-
Chr7D	99721222	99721284	KAAFSGGGSLPDEIIMEVLLR	153	+
Chr7D	111251711	111251770	RRELNSVYKWFGYVGTLTML	99	-
Chr7D	114378531	114378590	GADGTNYIVLRVSDVMAELS	94	+
Chr7D	116873188	116873247	TVNAVMQQHQGMVVEELMIK	150	+
Chr7D	123981470	123981535	KGPDLEIVLPQEDQHLIVEQMD	107	-
Chr7D	136148821	136148904	KSSRPSSGQASRDFQNTSEPAGGCGGET	128	-
Chr7D	141882068	141882103	KGEPKFSEMTLF	93	-
Chr7D	180632216	180632335	RQCYTCQQHARPSDDQGLSLASLMKDLAPKLAGDVWVTVA	203	-
Chr7D	184247672	184247737	RLAVAASYLAGLTALSIFWPEQ	103	-
Chr7D	187111591	187111647	RTIVDGDLDDQPDWNSEFL	91	-
Chr7D	198920356	198920427	KAYQEVLPRTQPDLALTNDSTLLS	113	-
Chr7D	205348643	205348696	DIQGIPWERLTITRDGYR	88	+
Chr7D	206705651	206705752	AAGDDQGGGEASGSVGGGLVDILPEALLVEVVGR	89	+
Chr7D	207916881	207916919	KMGLCMAAIAAVE	98	-
Chr7D	208411708	208411797	KAISNISSSCTSTGLPRKSSSSPVPLCDDL	134	-
Chr7D	216999810	216999851	DLMAWTSMISSLAK	95	+
Chr7D	222474680	222474733	KLLYPAQIPPTISAMVMI	129	-
Chr7D	236319208	236319258	KDTQSGHSKNRPPSAVV	124	-
Chr7D	334504681	334504755	KQYYAMDCFNVGGDQGSVAGIIGPF	187	-
Chr7D	378038236	378038316	KIHMIGHHNCYLKGLILNNITTTVKSW	118	-
Chr7D	384802789	384802854	RFSATAPAGGDLSPKVVAAVSQ	98	-
Chr7D	396410158	396410202	KEGAAETLKGSREVA	102	-
Chr7D	412583066	412583146	KLKDAMFAPAIVHRQHSWTAGNAMLLG	134	-
Chr7D	413683386	413683424	KLQGNMAGLMANE	100	-
Chr7D	414821721	414821777	MVAGGGPPHDQHVLAAESK	91	+
Chr7D	415745550	415745588	AKVANEGGSEEDR	93	+
Chr7D	416138246	416138335	RLYWGLMMEMWCWDKVGHSMVMEEMSARFD	163	-
Chr7D	421852998	421853069	SMSEVEAFALMAEDLKFVATQFRR	107	+
Chr7D	461809846	461809953	KLSQGDFPLDGDRISQEIASWDLGVPDKEEGHIHVF	270	-
Chr7D	475108669	475108737	GSLDLINLSPLLGISSPPITGSL	98	-
Chr7D	476268098	476268187	QATLTILKDISGTVRPSRMTLLLGPPSSGK	139	+
Chr7D	502659257	502659289	NDRRYQYVPVK	81	+
Chr7D	522742161	522742238	ALDGYGREIFINLEREEISLTETAGK	192	+
Chr7D	528366776	528366853	KGLQITCAAIGSSIEADPQFGATYFI	192	-
Chr7D	551115190	551115243	MLALEECTFTGSEQFFMK	139	+
Chr7D	552692419	552692460	FIAQLTELQGSMGR	102	+
Chr7D	556498950	556499009	LDHIRNVLHLSFIYLPAHLK	96	+
Chr7D	576433932	576434054	KMQESLEDLVECIEPALPNSRDGVLFPTFGNGLDAWALGPA	204	-
Chr7D	595292368	595292481	KEAEWPENSKAYMDMLSNYTILDPSLGSQEISEYMEMA	187	-
Chr7D	604922039	604922086	RGQASSEASLVKVAVA	105	-
Chr7D	614036587	614036718	LAAPRMGPDFSSRAAILDLLVVIPIMTNAYICHFNVQPIYNELK	223	+
Chr7D	629219778	629219819	DGNQQETLGELLKR	101	+
Chr7D	631845836	631845973	NGNVEGQENSAATLFSLSMVDENKVAIGASGGMAPLVDLLKDGTIR	219	+
Chr7D	631845983	631846036	DASTAIFNLLLNHQNKLR	85	+
Chr7D	632492879	632492917	NNLTTVGHSSSSS	86	+
Chr7D	633590106	633590153	IVSCMVKEGKDGSISR	91	+
Chr7D	634009549	634009611	KPEICNGVYHGPWSCNFCTMD	171	-
Chr7D	642624557	642624625	ACVDGEYDEEAGFLAAWDAMVSK	111	+
