# Supplementary material for: Community Resource: Large-Scale Proteogenomics to Refine Wheat Genome Annotations
Source: Int J Mol Sci. 2024 Aug 7;25(16):8614. doi: 10.3390/ijms25168614 (PMC11354340; doi:10.3390/ijms25168614)
Supplement: Supplementary file 1 [file ijms-25-08614-s001.zip › 11_ANTHER_2024-05-20_Apollo.BED]

Chr1A	1340547	1340618	KVTVAGNSIVNNSEGASALGTTPT	105	-
Chr1A	3393534	3393590	IGAKPPEQSDEQVLIWAGK	142	+
Chr1A	3421391	3421498	DRLIWMWIAEGFVQGGEQETGLFELGESYFDELANR	183	+
Chr1A	3968454	3968528	SLAIASNMFNGPIPRSLKTCTSLVK	120	+
Chr1A	3977174	3977215	FYGQIPPNLDACTK	107	+
Chr1A	6673823	6673855	ISTSLIEQLAR	78	+
Chr1A	7342214	7342264	EVGGVYQLKPLSSSDSR	120	+
Chr1A	8082382	8082492	KDITVQLEDTSGVAWMTYYYVGFVFGTLGGAVVVNKM	175	-
Chr1A	9631256	9631393	KAHVADVVPRWADVQEDTWVGPTPRHGQAAASVGTAETILMGGATA	217	-
Chr1A	10002217	10002267	VNDSISEDILSCKQAAK	122	+
Chr1A	10462707	10462754	GLIVKKNAASSPSSQV	112	-
Chr1A	10914718	10914756	SLLQVVQRNFAGR	93	+
Chr1A	10931871	10931903	KVTHLSRRFAE	78	-
Chr1A	10950503	10950616	KLHARLNFDLSFAQLESSKNTLVPLIYWLSVILWYSLM	183	-
Chr1A	11437952	11438041	FRCPEVLFQPSMIGMESSGIHETTYNSIMK	154	+
Chr1A	11437958	11438041	CPEVLFQPSMIGMESSGIHETTYNSIMK	142	+
Chr1A	12360359	12360547	RDKEFMLDMRANWIYE-----------------------------HLGAAALELTMNQFGAAI	134	-
Chr1A	12362493	12362549	RKQPMPMQDVIMPTPTSGD	94	-
Chr1A	13101448	13101528	ADEAERGISIKSTGISLLYDMHDESLK	195	+
Chr1A	13202784	13202975	RVATLPECQTYRKPPLV----------------------------TQSVESMHYYEHWCLDGSH	150	-
Chr1A	14471943	14472020	REACVGAAENNIHFMVTRELCITIVS	129	-
Chr1A	15584630	15584701	DPGSIAPAIDGIDALIILTSGVPK	104	+
Chr1A	15669382	15669477	KFMNAYDALRKGTEEIMECPRLGPQPIDIGTI	163	-
Chr1A	16138730	16138837	RQRVWHIINMPEPESLIAPKGTVLELLVVGFSYVDS	184	-
Chr1A	16716726	16716809	NLANNAAAARPVSDHMDTYQMPGSERSK	209	+
Chr1A	21792226	21792267	KSNKLDEETFGATM	105	-
Chr1A	21792235	21792267	KLDEETFGATM	83	-
Chr1A	22811733	22811822	KGWNLPDARAPQAVCLSNGNGAVQGNECEM	225	-
Chr1A	24233203	24233256	KHSILNEPVKESQLQEPT	84	-
Chr1A	24474751	24474819	DRAYLCASLKEDEHGETGIYLSK	172	+
Chr1A	30504320	30504361	KITYKVVKSAGAPA	97	-
Chr1A	35075169	35075225	AAQEAMSESLQLKDRLLDK	86	+
Chr1A	38562511	38562597	RGARGGSRCNVATPPHLFSPRHDVGGWLG	142	-
Chr1A	44370654	44370731	RPLTHDVPKRGTLLELLVVGFSYVDS	173	-
Chr1A	44519879	44519932	VEKPFYAVGPIFPAGFAR	131	+
Chr1A	51653124	51653186	KPFHNSADIAAAHPAIHEQAF	93	-
Chr1A	51795021	51795056	QAGGAAHSLHLR	86	+
Chr1A	56967307	56967366	RIVEAAQELEKESVILAPVL	89	-
Chr1A	59684936	59684977	TPMDVSAYVCFMAK	107	+
Chr1A	59898640	59898687	KEMSSFMNDAEEVAGE	84	-
Chr1A	60658203	60658280	GCQPDVVSHTTIVSALCKLGRVDEAR	188	+
Chr1A	61343518	61343607	KRASMAAVGGDAASMVAVGLVWGATNALMR	132	+
Chr1A	63005767	63005814	GCDASVLLDPTPENPK	113	+
Chr1A	63005767	63005823	GCDASVLLDPTPENPKTEK	137	+
Chr1A	66175931	66176023	RSDFGPLNDDFLSGMGFTKDIGLDSSIRDCL	142	-
Chr1A	69056919	69057002	KYMLTVNNMMESVVDWKYAWTPLWLEDG	135	-
Chr1A	79427011	79427046	RVGDSVGWSELT	87	-
Chr1A	81298710	81298811	RVVGVSVDEMLVLTVAAAVGDDELSACTVQFTPR	158	+
Chr1A	82026845	82026895	KTIGKQMFAWGEELDVT	118	-
Chr1A	83015204	83015317	RALLAIDDPMSMLKALFIIYATVDNGVQPCTQELAIFN	189	-
Chr1A	84828557	84828610	DELLQMVRFGAEMVFSSK	88	+
Chr1A	87626581	87626676	AITQANGGFPRPPIDLSADRFAAIMDDALGAR	150	+
Chr1A	88928319	88928354	KVEGFISNITAS	86	-
Chr1A	88928772	88928831	RSGDQSSVTINGDPSAGTAA	89	-
Chr1A	91672919	91672954	LKEHFSCFHPVK	93	+
Chr1A	95940738	95940800	KAHENLQQLLPFLGGSGLVLD	95	-
Chr1A	97548202	97548240	MSCNLSHTNQSVA	101	-
Chr1A	99876045	99876104	RATWGGPSRVGDEPALCPPR	97	-
Chr1A	100815086	100815124	KTPTGQPKPEPNK	98	+
Chr1A	101239204	101239257	YLTEVIFKKPVIVYNYPK	84	+
Chr1A	102123466	102123516	QAKVSGGMPNAAPSAAR	117	+
Chr1A	102141734	102141790	KSQLADLGARMVAFEEAAA	84	-
Chr1A	103605817	103605903	KHALMPGPIADGIAYVGKVNTMFRNDVLI	147	-
Chr1A	106754578	106754670	RVAIGHKEALRLMADAVTYDEHNEMWETSYW	157	-
Chr1A	112281948	112282031	MATCQAPTSAPELSSSSGRSATEARSLK	122	+
Chr1A	116063050	116063148	KPKQEASPPSQTESDSEPAGFSGHPQLSSPINK	153	-
Chr1A	120056295	120056525	KAGYFQGGSVYGVAHQIRVV--------------------------------------------SQSVEHGNSTSDR	105	-
Chr1A	126620241	126620348	IMLVAADTIPPLQELSYDYGYGMDSVIDPDGNV-VK	112	+
Chr1A	134883415	134883471	AFPFGVSEGPDGFPLVHVR	142	+
Chr1A	134886093	134886158	METDDAPQDPASSAGDHTQEPK	101	+
Chr1A	140307785	140307838	KFLDDPRPLRSALGLDYA	85	-
Chr1A	140310207	140310251	RIYHADREAETFALG	111	-
Chr1A	169803288	169803332	SGKGFHFPELPVRAK	112	+
Chr1A	214016389	214016460	RLPKKSLPCVLMDALAQPIGGGVH	117	-
Chr1A	226757724	226757774	TQQEAVNLFSCLDAFLK	127	+
Chr1A	237512019	237512090	WQGHASRNLSAGTVLEMLGKMPMK	180	+
Chr1A	238580999	238581034	GKTPDAETAPAK	82	+
Chr1A	246277944	246277985	VFMLKLKELMNDIK	104	+
Chr1A	247932908	247932946	RISLITAQVTKAL	92	-
Chr1A	249114708	249114779	RLLVRLHMLQAEIISCMEPKYDLL	116	-
Chr1A	258800838	258800942	KNVALGIVTLNTCHSLETPLTSELQAISVNIRELS	167	-
Chr1A	260626137	260626181	GFGFITFDSEDAVDR	111	+
Chr1A	263893813	263893851	MHISGFFDSKAVK	101	+
Chr1A	263894200	263894244	SAAAVGHNLVREGSR	99	+
Chr1A	281689802	281689861	KVQVPIVSSMSERIAKHQVD	96	-
Chr1A	286104081	286104137	RPGNFPQRYPAAASTAEPA	87	-
Chr1A	291916233	291916277	VAVMTLSILDQTNGK	108	+
Chr1A	300350728	300350799	LQQFVADGELSKDETEALTAFQVR	110	+
Chr1A	300351836	300351904	ADQLATIQTQVGLPSEHAQKIIK	108	+
Chr1A	303497030	303497140	MKELGFVFCSLPYNNLMGLYTNIGQHEKVPSVIAEMK	189	+
Chr1A	311933817	311933873	VLPIMLDVGTNNEELLEDK	87	+
Chr1A	314445533	314445622	WNNATTAERLQEEFKSLSSQVSFAFSANER	144	+
Chr1A	332343665	332343742	RGAGFEHEFEALFDVAEAASPPLELL	118	-
Chr1A	332804834	332804947	RILQTGDHSLSISQASPNKWWPTWPEIMKSLEGSALAQ	187	-
Chr1A	335171562	335171636	RAAATADKIAFLVASALFFPPEGVA	109	-
Chr1A	337762352	337762387	RPPTTDDGENIS	81	-
Chr1A	339247003	339247188	KAMSAQSSAKVLQVIV-------------------------------------FAAWFRAVA	129	-
Chr1A	345229937	345229978	RTEAGLLHGDAAAK	96	+
Chr1A	346035167	346035208	KVQRADTDTSGSHL	96	-
Chr1A	348231048	348231101	SCALRPDPEAGDELRPGR	85	+
Chr1A	348231180	348231218	RAFGFTITGGEHR	100	+
Chr1A	348231183	348231218	AFGFTITGGEHR	92	+
Chr1A	348867668	348867715	RTIEYAVFTAANAPVS	112	-
Chr1A	348867806	348867841	RPKKYDDVQIVS	89	-
Chr1A	348867938	348868006	RGGAMYQKVAEYVGFMIANGPIE	113	-
Chr1A	348868091	348868150	KPLAVGSVAGAEALSSQAQL	85	-
Chr1A	350238433	350238495	RTYKAIVQEETTPDELLQHLK	104	+
Chr1A	354393409	354393525	AEQILEEMLSAGMVVHFGLFNSVVAGLLQRTGSLKSVVR	278	+
Chr1A	355825885	355825962	KHYQSSIWYFSAHVTPDVDTMGDLTT	204	-
Chr1A	355825993	355826034	KHNGKDLHIAAIQM	104	-
Chr1A	356456708	356456746	KNGSSSNTHLMRK	94	-
Chr1A	358567408	358567464	TALDTGCGVASWGGDLLAR	88	+
Chr1A	361462627	361462662	KHPPLDSNAMSA	86	-
Chr1A	370234560	370234601	ASAPHVMDMARTKK	104	+
Chr1A	370509891	370509950	KEGDTSSLQATLSMVERELN	92	-
Chr1A	371413586	371413636	KSQQIDMQVVDGDDSVF	129	-
Chr1A	373638614	373638805	HIVPDKP-----------------------------------LPVNDELVWDNGTPFPEPCVDR	188	+
Chr1A	374038988	374039020	KNDEMRAGEID	85	-
Chr1A	375169430	375169465	KLKGKLDEGAAA	80	-
Chr1A	375531013	375531081	ADVLGIHINLPIHLSLILNFCGK	112	+
Chr1A	376080732	376080791	KFLPENGCSTMSMFPYQNTH	132	-
Chr1A	376863144	376863278	KPVSRNLLGQWFINGKEWTLEAVEDYQDPMPMAVPGTLGSDGPAM	229	-
Chr1A	377887369	377887425	KPRAVLSPAKAPDYLSSET	86	-
Chr1A	379128081	379128122	DVYFLGAYDDSTDK	101	+
Chr1A	382447710	382447742	GGNLLIETILR	78	+
Chr1A	386898474	386898581	SFAEQHYSDLSSKPFFAGLVEYIVSGPVVAMVWEGK	178	+
Chr1A	387273774	387273887	KETRGGTIMEQPMGNQDRLEHTPQVQSIENSSTHHFDS	188	-
Chr1A	391478612	391478671	AKYVGVSLVGKTLAIMGFGK	93	+
Chr1A	393428689	393428730	LGDVVSVHQCPDVK	104	+
Chr1A	402883272	402883319	VRLGDVVSVHQCPDVK	117	+
Chr1A	406273234	406273326	TNPEQNTGTSIQGCTLLPSPELAANAAFDTR	148	+
Chr1A	408750103	408750183	RGMIHHKQLWLQGQAYLLRDDGFNNDG	131	-
Chr1A	420910343	420910465	RQDGDACYGILNVLNDHHLLSLMLVEVLFERNGQLGNRDLQ	192	-
Chr1A	421354750	421354812	RSEILTGVTFYMIPALLLSSR	100	+
Chr1A	422383337	422383423	EESGSLVNADSMDIITENVGGNPSGMPKR	138	+
Chr1A	427566046	427566105	EGGDRPAVVPACEVAGNVQK	91	+
Chr1A	427585570	427585641	VHPTFTLLHPTEVVVAFTAINGSK	112	+
Chr1A	427585888	427585956	CLVHWGTGDLNMELWSEERPVSK	116	+
Chr1A	434026335	434026412	LFESGASGIVLSLAGIQHLTDNIIER	124	+
Chr1A	441764682	441764720	RLLESGDLWVAAV	93	-
Chr1A	442015830	442015916	RDERMSNCMECIDVSPSNDFTCAACRWMG	237	-
Chr1A	443597787	443597840	SAEEALADMVDWFNKNLK	84	+
Chr1A	445026638	445026724	KWQPTSEGTLIAENVIASGALLLMDAPVS	138	-
Chr1A	447069425	447069469	RAALADGPTDANAMV	105	-
Chr1A	447084568	447084627	RAAERSRGGGSTTPRQVCVA	90	-
Chr1A	447722425	447722493	KADAIFGPENSDLYTIFESLITR	110	+
Chr1A	450718599	450718691	LSLQTDMAPKMHSNENTGLSVDSSSSQAHTV	124	+
Chr1A	450934161	450934202	GPDLPLCVISCNQK	103	+
Chr1A	451304957	451305025	RNRVTAARGEALVHPLYLADVLG	108	-
Chr1A	455286288	455286389	RLQHQLVSIVGVCGYVPDRLRMDAEYALSNVADE	168	-
Chr1A	456785208	456785249	ECILSGLLSVDGLK	95	+
Chr1A	463237952	463238017	RRETNFADYAAQVMEGYSIISS	169	-
Chr1A	463710764	463710823	KAEESDGEWFHKLFNMHKPI	101	-
Chr1A	463712114	463712209	KAHELRVISVHSEPLIRSWSGYETSNFNLLGI	157	-
Chr1A	465945940	465946032	KETIVSALSEPKLLFNDSISTPLIVPTAGAL	142	-
Chr1A	470273424	470273477	KPNLPAETLLVPHDEPAV	127	-
Chr1A	470273478	470273576	RLENYFTHHWIKEMDDWNNVIGHEIPYKLTLIG	175	-
Chr1A	470273577	470273612	RKAQAEDGVYAD	85	-
Chr1A	473133038	473133094	KPDRTPATHAPTTLHGARA	83	-
Chr1A	475853275	475853310	KVTLCSSVPIIG	87	-
Chr1A	482842594	482842653	LTSTIMLSWHLWLVLMGVAR	92	+
Chr1A	483925940	483926026	KMKDEFEDAEALQNADLWSITGEIAEEVK	138	-
Chr1A	483926570	483926647	KENGEGSLIAAQVSAGYAVAEDPNIS	180	-
Chr1A	483927224	483927259	RLVNLGAIAGAD	82	-
Chr1A	484617389	484617448	RAEEHDMIGASTTLVIYGFQ	99	-
Chr1A	485275839	485275949	KPLLVPNINPLVGGYAITVGALLKGLEEDNRIALLVH	273	-
Chr1A	489039118	489039183	RFAPFVSPDGHALPLVPRPGSE	108	-
Chr1A	489039118	489039201	RFAPFVSPDGHALPLVPRPGSERVSASI	135	-
Chr1A	491861463	491861528	LGLVDSDTGDSLPAALLPYCGR	99	+
Chr1A	493192710	493192808	KLPQFFVERDIQQSGLWGAANVRLEGFSEVSVV	162	-
Chr1A	495449927	495449983	KAIEPTTVVAGIPIGNGIG	86	-
Chr1A	497562322	497562411	KGTLMELLLVGFSYVDSKQTPKKAELVEPA	221	-
Chr1A	497591280	497591393	RGAAADTASNSTAQHTKVPTSPRTKSPTSPRPKVPTSS	90	-
Chr1A	497640236	497640295	IKVLQAQEDVVGEMKENASK	92	+
Chr1A	497640242	497640295	VLQAQEDVVGEMKENASK	82	+
Chr1A	498705758	498705811	RTEEGPFVLWQDGMLSIA	138	-
Chr1A	499005432	499005470	APLYSPPLPLGVV	89	-
Chr1A	499006034	499006081	KLPTDGDVHSVGNFGY	119	-
Chr1A	499006544	499006585	KAAEWTFMPPNAAE	106	-
Chr1A	499006745	499006783	RSVVSILGFGGVV	90	-
Chr1A	499006784	499006831	RQMGISPFYFFTGIQD	83	-
Chr1A	503188612	503188710	EEVATKDFLGWQMPEMNKMAMDPVQFALSSNHR	170	+
Chr1A	504850443	504850514	VTPAAAPRGNNVSHERPAEPQKAK	108	+
Chr1A	506786234	506786356	GGSPMNYGPGGSPMNYGPRGNPMNYGPGGSPMSYEPRGNPR	177	+
Chr1A	507792295	507792333	KPGEKFLGLNGAA	90	-
Chr1A	510026572	510026649	SIAAEKMADATLIQAQATKVQAEAEK	114	+
Chr1A	510138753	510138821	KLDLNMLGLNLHDMKNDEQHYSQ	108	-
Chr1A	510507780	510507827	AGGNQIAGHIPTGIGR	115	+
Chr1A	511335419	511335469	KAEVRVTDNSFHCLLLV	83	-
Chr1A	514618284	514618388	KAKLTDVATGMGSNVLEAIENHDPSCERGMGGSLT	251	-
Chr1A	518536708	518536785	KTANQKLQDFAGARFTDACVLSPKFG	124	-
Chr1A	519093224	519093358	SVAVATILSLVLAWLTIVVFNLAVLIFPISIGRAITRLPLAGGLK	198	+
Chr1A	521608862	521608978	LADPDADASVPFANISSRPALDKGEDSMPPAAFVDQVAR	177	+
Chr1A	523904937	523904972	RAAAKLDNILEK	81	+
Chr1A	524212844	524212885	KAITGTGGGVDVMS	93	-
Chr1A	524271563	524271643	KLFVADAPPISEFMDGAIYEVDSGSPA	130	-
Chr1A	531825791	531825871	KPLPGTFMNNSFNATTIEQLSGLSTPL	126	-
Chr1A	532717381	532717437	KGQPAAAVLSEDTEPVRWK	91	-
Chr1A	532899871	532899921	QACTDIPLNFSSKLAIR	82	+
Chr1A	533281953	533281988	DKVPTDGSPMPR	91	+
Chr1A	534179889	534179972	RLHEHLAGESMYEYVLAMHEKDNCYGVM	135	-
Chr1A	534517415	534517483	KGDKVVGEIDQPSGYLEEIAHGT	111	-
Chr1A	534517424	534517483	KVVGEIDQPSGYLEEIAHGT	97	-
Chr1A	534517903	534517941	RGPYAGVLTEGLG	94	-
Chr1A	534519212	534519292	KALSLSPASQGDATDPSSSVLENEAIE	117	-
Chr1A	534519428	534519490	KGENQQLESFINPDFCTAFLV	102	-
Chr1A	534519604	534519693	RVSVHSLVDPMDPTLVAVVGDPIEEEGKVG	139	-
Chr1A	534520744	534520830	RVTSDLAIDLFILDKLRDTSGLLLPRLAA	127	-
Chr1A	534522115	534522168	RYLSELNDTFRDQAQSIE	87	-
Chr1A	534845497	534845595	SNSTLVSSGVLAQNNVDPVFDDPNLNWKEVFYK	155	+
Chr1A	536772330	536772401	AYHEQLSVAEITNSAFEPSSMMAK	114	+
Chr1A	536772546	536772599	CGINYQPPGVVPGGDLAK	137	+
Chr1A	538362920	538362958	KEVTPPQVVFQKN	98	-
Chr1A	538362920	538362952	KEVTPPQVVFQ	82	-
Chr1A	539039457	539039486	KFASETWIVF	80	-
Chr1A	539039655	539039717	KGPRIGVSDKAKDADAYAGLQ	145	-
Chr1A	539040021	539040065	RGTGWSEASTQHGAK	109	-
Chr1A	539644898	539645074	VVKQECDEISIPAHLMTGTS--------------------------QELFDFIAAALAK	124	+
Chr1A	539644907	539645074	QECDEISIPAHLMTGTS--------------------------QELFDFIAAALAK	109	+
Chr1A	539654189	539654245	GKQELPDDKLIQTPAVHSR	93	+
Chr1A	541458624	541458653	RIFFETDELY	80	-
Chr1A	543216542	543216586	KGIVNASVGAAHLKQ	106	-
Chr1A	547251596	547251655	RTMVSKKNNYPSNTGGSDAA	92	-
Chr1A	549037431	549037469	VVVLNTANLPLVK	89	+
Chr1A	550811725	550811796	KQAEAVTVINEFLEIPEAEATCLL	112	-
Chr1A	551327922	551327969	GDAKGSMILVTTRFPK	117	+
Chr1A	553418960	553418998	ILKNHYGNGVKVK	98	+
Chr1A	555973112	555973195	KYFQMGSGVEIAVGIPQGAVAVQMEPEN	135	-
Chr1A	557648833	557648889	AVRVGAGAAPKVAFLFLAK	83	+
Chr1A	559933015	559933125	KLSAPDLIVAGDIETSGMKEGFLAWSHKEILNCAENT	272	-
Chr1A	560210390	560210512	IPMGRSGKPAEVASVVSFLCMPTASYITGQVICIDGGRSIC	200	+
Chr1A	560669518	560669550	FFNTFAAPFTK	80	+
Chr1A	563086827	563086883	RVVEEYGPHIVSSIPVTLS	90	-
Chr1A	563087082	563087132	KWGPKVDITLIEEVPIT	82	-
Chr1A	563618451	563618522	QGREDEVHGVDEERPLLARPPAVR	113	+
Chr1A	565374417	565374446	KQNYVYTLGC	80	-
Chr1A	565374462	565374518	RDFHNAMFTGAGCEANPCE	152	-
Chr1A	568264057	568264125	KYKPVETLLKDYTAQDFIVANNV	170	-
Chr1A	568264063	568264125	KPVETLLKDYTAQDFIVANNV	157	-
Chr1A	568264084	568264125	KDYTAQDFIVANNV	108	-
Chr1A	569659699	569659770	RPTCMLAALIADTAFVTAKDEEAL	172	-
Chr1A	569659699	569659773	RPTCMLAALIADTAFVTAKDEEALR	119	-
Chr1A	569866891	569866950	KTLFLDQMVGIARMVGVFKD	150	-
Chr1A	569866960	569867094	REDETREPIPKPCDDGCTPKFESSFSLVGAEDGPKVAEVPIGEFA	220	-
Chr1A	569866975	569867094	REPIPKPCDDGCTPKFESSFSLVGAEDGPKVAEVPIGEFA	196	-
Chr1A	569867104	569867136	RHLDEICNALC	85	-
Chr1A	569867164	569867280	RANAFGNAMKALKAAVQLSMLPVSNVEPSGAAMNALLVH	182	-
Chr1A	573977583	573977648	SVSYIAEHVVGTGSFGVVFQAK	93	+
Chr1A	575353700	575353735	KTPVQVIDYVGS	91	-
Chr1A	576826838	576826909	KLSELGEKELASLEGLGMVEEVGS	97	-
Chr1A	576827391	576827471	KSAFFPLETVTSQVFSCEVIDPVGNLG	128	-
Chr1A	577079339	577079401	KMVHLGFIFDFSMMLKVAGYA	161	-
Chr1A	578303888	578303953	RAVADDAHIISVVDEVLPDKGG	99	-
Chr1A	579145924	579145998	MEAAAVASPGSGLRYLPPINPAQKR	119	+
Chr1A	579631972	579632043	RNGALAMVHLRSMNYIAEPVLSSL	115	-
Chr1A	580648418	580648486	SVSSDDKSQDFSAGSDNFSSKGK	95	+
Chr1A	580650170	580650202	VASMRTNFRTK	84	+
Chr1A	581672472	581672540	SKGNGTSSHIHHPLEMSGFHKPR	114	+
Chr1A	581672472	581672549	SKGNGTSSHIHHPLEMSGFHKPRTNR	129	+
Chr1A	582668088	582668150	EVASGTIPDPGWIEDSGEVTK	97	+
Chr1A	585027325	585027378	RVLGEASWQRVLDDREIA	86	-
Chr1A	585930601	585930636	KVVVCTINDGSG	86	-
Chr1A	588217021	588217107	RLLTSDDISQSIITMAMEEKGKDVESSAE	135	-
Chr1A	588440865	588440930	KNTTGEQNMELVETMPSDNQMN	101	-
Chr1A	589098180	589098242	YLNLSGCRDMTTLPMFPGSLK	105	+
Chr1A	589186392	589186484	SGQWESVRDSNIWTAPSLEDTSSTQVLASLK	146	+
Chr1B	706229	706282	MIDAHASANGDAIDPRLK	104	+
Chr1B	1241129	1241185	QVVPAEAAATNTEHGNAGR	138	+
Chr1B	3471723	3471758	ATSSGTTVDIFK	83	+
Chr1B	4527644	4527727	ANASSGQIFVTIAPDHFGPIPAENDPKR	135	+
Chr1B	5019384	5019476	RIATCMIGSWNCPRTNEQWSSMQLPPSALTA	159	-
Chr1B	5218755	5218820	KQLHLQTLQNSAGLNESIQGSL	97	-
Chr1B	5613599	5613649	VTNKVYFDISIGNPVGK	122	+
Chr1B	5613611	5613649	VYFDISIGNPVGK	94	+
Chr1B	5613662	5613715	IVIGLYGDDVPQTVENFR	135	+
Chr1B	6930119	6930181	KVVEQPEEPQDNGRELPTEPK	94	+
Chr1B	8236661	8236747	KGLGGIGVIPVVALDANNAQGLLTAVINK	202	-
Chr1B	8798040	8798090	KNCDVPRALVPACQLTT	116	-
Chr1B	8798091	8798150	KQAPRLAGLCNNADDLNVES	145	-
Chr1B	8798268	8798312	RSVDLQELKSCGSIE	112	-
Chr1B	8798550	8798627	RNSNVFIADYPKDFLAPPLEGEFENF	127	-
Chr1B	8798643	8798690	KLTPMELCVYPFPGVF	124	-
Chr1B	8798979	8799008	RWAQLGIYAR	82	-
Chr1B	8938408	8938464	KSAVLGAVVTIVLPLGGCK	133	-
Chr1B	10204292	10204324	VLYGEPVEELT	78	-
Chr1B	10571186	10571251	EDFDVAAWITVSESYCTKDLLK	108	+
Chr1B	10939983	10940081	KLRVIGIPLVNVESNCIDLTLLNSLKEISNPLM	154	-
Chr1B	12407066	12407134	GSMPFLWEQIVDLTYKPSFDIVR	117	+
Chr1B	12408786	12408848	VLWANHGDAISTQYSGTPALK	92	+
Chr1B	14317259	14317330	SAVQIADSYFMELMSRSMILPSEK	116	+
Chr1B	14899577	14899624	TAQANNVVVELKGVFR	114	+
Chr1B	15768663	15768704	RAVGLSAVDVSSIT	93	-
Chr1B	15768795	15768851	RTPDGGAEEFLVMTNPEGA	91	-
Chr1B	15768882	15768914	RQSPENCGTLC	87	-
Chr1B	15769041	15769103	KGLGLLDAVVPEKGAPAEFTA	95	-
Chr1B	15769041	15769076	KGLGLLDAVVPE	82	-
Chr1B	15769856	15769918	RYWLYDSQDGSTAIQELLENK	105	-
Chr1B	17702680	17702733	DVEFLMKELESMHAALVK	102	+
Chr1B	18700219	18700260	RAGHTPNSVIGITA	83	-
Chr1B	20033917	20033955	KAEMRANLLINTA	93	-
Chr1B	22208275	22208358	RNKIVIDYMHVSAFHSFDSPLSILDLSG	138	-
Chr1B	22905248	22905289	RNLLPNGLDIAVDV	104	-
Chr1B	23549454	23549519	SVTQNAFVAAENGGRAALVANR	96	+
Chr1B	23993163	23993204	RMPESITVVNRCSA	110	-
Chr1B	24024850	24024879	RICNDSGSNK	77	-
Chr1B	27082443	27082562	SDVYSFGVILLEIITGQLPMKLEGPNMQKILSSTFLSAMK	195	+
Chr1B	28326684	28326737	KIIKDLISYMSCNAEFTK	136	+
Chr1B	28614777	28614872	RPNFHLIRPPAEGDVVKTGVLEVMFQSVMLPT	163	-
Chr1B	29892345	29892380	KVAAMEASSVSM	85	-
Chr1B	30614264	30614347	LLSGVTIAHGGVIPNINPVLLPKKAAEK	134	+
Chr1B	31670461	31670499	TRGRDQLLPNLIK	90	+
Chr1B	32421035	32421100	KIFCDELVNLNYAVAGMIEAVR	162	-
Chr1B	33319600	33319644	TIEVLVAEMNAFGFK	109	+
Chr1B	36186358	36186414	RTLLSASSPNFGEVPKGEM	91	-
Chr1B	36187489	36187563	KGYALADPQAFFNSMLEDHNSVTEG	122	-
Chr1B	36187489	36187725	KGYALADPQAFFNSMLEDHNSVTE-----------------------------------GKLYVPQQSKIVGIFDCPIV	180	-
Chr1B	36187669	36187725	KLYVPQQSKIVGIFDCPIV	91	-
Chr1B	36188538	36188594	KEFSSTHFHNDISSAGELF	86	-
Chr1B	36191075	36191137	KDKVAWVEPVVNVGDSNIVAD	92	-
Chr1B	43441143	43441211	RRRAFTSVAEMIDAGSAIELVHS	115	-
Chr1B	43984877	43984927	RVNAACTCGFLKCVAPH	83	-
Chr1B	44074136	44074183	KAEMTATACYGACTYM	123	-
Chr1B	45449808	45449861	KQCQLLQCAFGMNPNAIG	143	-
Chr1B	45454110	45454148	RAYFNTVPAAAIG	92	-
Chr1B	46088986	46089054	KVIGSAPQSSVLKAADDEKLDWA	162	-
Chr1B	46089022	46089054	KAADDEKLDWA	81	-
Chr1B	46089262	46089303	KEKTAEPLVIGCTG	101	-
Chr1B	46089268	46089303	KTAEPLVIGCTG	85	-
Chr1B	48673124	48673168	KNVSNTEGTLSGQEV	106	-
Chr1B	50704730	50704768	VTALVNTSLAFIR	95	+
Chr1B	52123534	52123641	RRPPLVFVSNASHGMGNWADPPNRGSLVTNHTQLVE	179	-
Chr1B	61991654	61991710	KAYAGILISFVHCDAAIGN	137	-
Chr1B	62498793	62498897	HGMMDDAMLIFTEMQQQGLSPNVVTYSTVISALSR	174	+
Chr1B	62506415	62506447	YHEDMKLLPAK	82	+
Chr1B	62617955	62618041	VCREEAGAQVAALTVCTYNILMDCCCRAR	143	+
Chr1B	62922643	62922699	KPMSRSIAIAERDGDQPCA	142	-
Chr1B	64112789	64112857	RQPPMAMAQGSGQDEQGVGSFRV	106	-
Chr1B	66531223	66531303	ISYNRNKSENISSSSSCSTQLFALQEK	88	+
Chr1B	68509784	68509843	GSEDVRYELVSDGFPLGFDR	97	+
Chr1B	71133506	71133559	KPQGQSRPCDSIGGSAVA	83	-
Chr1B	72828735	72828806	KVQNNPDKMSNFLFDLRAQMLPTL	118	-
Chr1B	73450537	73450587	KAGKIGQLIGSYAEFIG	114	-
Chr1B	75300220	75300267	GTLGGTCLNVGCIPSK	116	+
Chr1B	75302039	75302098	LTSPSEVSVDLVDGGNTVVK	88	+
Chr1B	75302216	75302275	KMVVIGAGYIGLEMGSVWNR	101	+
Chr1B	75302513	75302566	TPYTAGLGLDAIGVEMDK	86	+
Chr1B	75302594	75302662	FMTNVSGVYAIGDAIPGPMLAHK	115	+
Chr1B	75583115	75583309	RSSQLSTYMDAMKG-------------------------------------QLFQFEGIPRGFQE	93	-
Chr1B	75938975	75939061	ATQMFREMTSRGLAPNIVTWSSLMTSLCK	214	+
Chr1B	77995291	77995353	LSSSARDTAGIVGSGAGGARR	85	+
Chr1B	97756759	97756821	LTEPLTKEDLVAYLASGCKPK	153	+
Chr1B	97758957	97759064	QNISLEPGGQFELSGAPLETLHQTCAEVNSHLYQVK	169	+
Chr1B	97759605	97759658	AVGEELGVGFLGMGFQPK	82	+
Chr1B	97762401	97762457	TGVTPAEKLLNLYETKWQR	88	+
Chr1B	99136367	99136474	RNALRSSQEQMGADSAGTDGSCPEDESSEVMEDQMM	169	-
Chr1B	100268087	100268137	RAKTSTVRSEMTDAATQ	117	-
Chr1B	101791765	101791917	RDVGQVAVRVPDPELNS--------------------------GYFPIKAE	150	-
Chr1B	101943170	101943238	GRGPAPPSGPMSKSLQSGQTMSR	105	+
Chr1B	105989988	105990044	GCDASVLLDPTPENPDTEK	134	+
Chr1B	105990045	105990116	TAPINIGLAAFDLLDDIKSAVEDR	110	+
Chr1B	105990393	105990455	ARLTAPADQILPAYRGLLAGK	98	+
Chr1B	105990465	105990497	GPDPIVPNNIR	81	+
Chr1B	105990606	105990647	IVTFNSDWQLLTEK	109	+
Chr1B	105990606	105990656	IVTFNSDWQLLTEKEAR	129	+
Chr1B	105990726	105990770	LSKLPMPHGSKGEIR	115	+
Chr1B	105990735	105990770	LPMPHGSKGEIR	94	+
Chr1B	107786070	107786105	VFGPAMSTNVAR	85	+
Chr1B	107786711	107786755	GLPTNQTVVDESLEK	109	+
Chr1B	110712683	110712832	VLGTFGYHAPE-----------------------------YAMTGQLSSK	121	+
Chr1B	121661248	121661316	KIMQIQPLPLVSLLDVIFFRHLY	113	-
Chr1B	122974793	122974873	RGAFSSSLAFDQPRASMGDGHGTEEGE	128	-
Chr1B	125983191	125983250	RIQTNGSDPMLACVFSDLNA	98	-
Chr1B	125983191	125983256	RIQTNGSDPMLACVFSDLNAKY	110	-
Chr1B	139034512	139034598	DVHPLAQLTHTGTSVLVEGVLKKPPAEAK	136	+
Chr1B	142982065	142982124	INPDLPDAEKLMQWYITEGK	156	+
Chr1B	146019359	146019469	RKSLENLAVEAAAHEAQRLTPYFGPSEFSEGNFTVTA	174	-
Chr1B	148363502	148363618	YYGQAVDMWALGCIMAEMLAGGTLFVAETEEELLAEIYK	191	+
Chr1B	151243313	151243417	LGRIDTNTFNFKVFNDQFVTIAGVNAVATTAMAGK	162	+
Chr1B	151770063	151770104	RAELNAGYATDGQA	99	-
Chr1B	151770384	151770416	KTVQVAVTGPF	81	-
Chr1B	154450056	154450181	RPQGYTQVTGLRGLIESEGH---------------LALLAPFVAALAGGLSHGTIVL	156	-
Chr1B	156979461	156979517	KYGVKPDAETLDMLNTIAK	138	+
Chr1B	156979464	156979517	YGVKPDAETLDMLNTIAK	131	+
Chr1B	157384808	157384993	RVVAAGSSVQLWA-------------------------------------SLSYHHDSEMQI	137	-
Chr1B	160706877	160706936	YGVSGYPTIQWFPKGSLEPK	100	+
Chr1B	164459049	164459090	RIADGIEGVIQRFK	105	-
Chr1B	165922368	165922427	VFVPEEDRLTGINSFQDISK	97	+
Chr1B	166171381	166171410	RYDKFIDEVT	81	-
Chr1B	168701536	168701598	KSGDENEYVSLMLVLFQLSER	99	+
Chr1B	169320006	169320062	RDFHNAMFTGAGCDANPCE	152	-
Chr1B	169610408	169610446	KAEHYMHSSHLLA	102	-
Chr1B	176193599	176193649	KSFGMTSVKDVVDDVAV	126	-
Chr1B	178526512	178526568	KLYDSDPEAQEPPQYEGSK	140	-
Chr1B	184320588	184320653	RGNASQCESSQEHGQTKGAIEQ	165	-
Chr1B	186870810	186870884	TAGDYAHYMSQVRLEGARTLSGLLR	120	+
Chr1B	187772775	187772882	RVEVENLLMTRNAELESNLEVIIIRDESSDSLATSL	162	-
Chr1B	189930902	189930943	VSEGPDGFPLVHAR	103	+
Chr1B	189933244	189933444	VKVRLNIHGIVSLESAT--------------------------------MLEEEVEVPVSATSEVPK	124	+
Chr1B	189934030	189934092	KTNVPVAELVYGAMGSAELEK	96	+
Chr1B	192906344	192906409	TGAVAAALQSTDDDPVDPHLER	100	+
Chr1B	198373625	198373669	VKIQLGEGSAAQVAK	106	+
Chr1B	198373631	198373669	IQLGEGSAAQVAK	92	+
Chr1B	198377670	198377714	AIEANDGKPLPLVQK	106	+
Chr1B	198377670	198377786	AIEANDGKPLPLVQKAFIGLTAGAIGACVGSPADLALIR	183	+
Chr1B	198378231	198378299	MQPDATGKYPYTGSLDCAMQTLK	113	+
Chr1B	198378300	198378350	TGGPFKFYSGFPVYCVR	83	+
Chr1B	198949122	198949175	NLEPIDLVALSGAHTVGK	130	+
Chr1B	203257979	203258014	VSLLEIKGGRIR	82	+
Chr1B	208212613	208212681	TLTAVHDGLLEDVVYPAEIVGKR	108	+
Chr1B	212841607	212841678	AKSLIDEDGSPGQYDSPTRQQPPR	113	+
Chr1B	220931560	220931625	GGPINPLVAGVCAHTPFPELCK	168	+
Chr1B	220931560	220931640	GGPINPLVAGVCAHTPFPELCKGTAGK	200	+
Chr1B	220931641	220931709	HADKYPTIDNLAVLNMQVDAFAK	113	+
Chr1B	220931641	220931712	HADKYPTIDNLAVLNMQVDAFAKR	119	+
Chr1B	220931872	220931955	IMLQLAVQDFQSCDRPFQQSGIPNPMLK	142	+
Chr1B	223130937	223130966	IYQWQVPHHR	86	+
Chr1B	223131006	223131080	SGASSVAPGVLCILDSYSGEELNSR	116	+
Chr1B	223131081	223131125	SFDHSVAQIIPLTLK	107	+
Chr1B	235381626	235381658	KWGDPDTCATI	89	-
Chr1B	235381659	235381691	KTSIGPLPGPE	80	-
Chr1B	265866298	265866363	RQPLVPPITSEEISFTKTVSEQ	103	-
Chr1B	278407844	278407981	KPQAYSTLVVPQAACGRPGAALGVVGLTVLAAAWWPAAMPTPRRVA	152	-
Chr1B	283921168	283921218	KTIDDGWGYNMLDNLGS	84	-
Chr1B	285165798	285165830	RRGVQETLTDG	79	-
Chr1B	285181200	285181247	KGLSQDASEIIADFAK	116	-
Chr1B	286617197	286617253	RGISMAVDDVVTNLKGMAR	90	+
Chr1B	286617200	286617253	GISMAVDDVVTNLKGMAR	84	+
Chr1B	286619307	286619360	SAIEQSTSDYDKEKLQER	84	+
Chr1B	302876496	302876573	RGNGLTVSTAHDFLAKDEKDCPLDSG	192	-
Chr1B	302896920	302896958	EAMCFLMDPQLGK	102	+
Chr1B	305815178	305815243	SFSDIAAETGLTNVYVAQLLRR	105	+
Chr1B	305815283	305815342	AAVPALTDELVELMMRPPFR	94	+
Chr1B	307638850	307638903	RKYLADEELNNLYHVHSS	85	-
Chr1B	311877479	311877535	GDYFTSDDYSSVEGPSMER	126	+
Chr1B	313752500	313752676	TPSGEKPVRELVQDDEW------------------------------LNGEFIATVQQR	106	+
Chr1B	315221903	315222025	VGEALSFLQEAREGGMFRPLGMSFNTLMSALCNWGFIQPAK	308	+
Chr1B	315223478	315223555	EAAMFIPIMLSVGVFPDTQVFFVLVR	125	+
Chr1B	321691458	321691514	APEVTSSAAPYRQPFNGPR	90	+
Chr1B	333043265	333043330	GKGVVSTQLIGERTQIILDEVR	101	+
Chr1B	333048230	333048289	EGMTIQAERLNFHRYISHFR	101	+
Chr1B	333626833	333626877	ACHYGEDSGDNSAPK	113	+
Chr1B	333626953	333626988	QLLGAPSSGGKK	82	+
Chr1B	334008527	334008607	RPLLPDLLPCILNHDINKSFQLRSPYS	132	-
Chr1B	334107521	334107562	LELVYRCWQNNDIK	104	+
Chr1B	336748819	336748875	QVISNSPSMAETPAMQTPK	89	+
Chr1B	342429529	342429585	EGKPVDTLEGANPASLANK	86	+
Chr1B	342494110	342494214	KIYNSAVVAYTNWDVVIQPECEMDELTNEMGFFDA	178	-
Chr1B	347729408	347729437	MTLEGEPYHK	77	+
Chr1B	348128118	348128195	QYDGSDPKKPLLMAIKGQIYDVTQSR	195	+
Chr1B	352347877	352347990	KYLQDDECGVDSIAEDEDSIANNPVIGDFFFSQLITIA	279	-
Chr1B	361534714	361534755	RTSAAALEAGTGKA	86	-
Chr1B	375656999	375657055	REPTAPNDLPFWDLHGEEA	94	-
Chr1B	375674799	375674894	RFEVMGGPANEALPIDEKLLNFTEDLLGDDLK	154	-
Chr1B	375675522	375675560	KTEVGVESNGIIL	91	-
Chr1B	375675699	375675752	KESYSNGDIENYSCPLYV	88	-
Chr1B	375675753	375675803	KVSSLTSSENANVDTEN	117	-
Chr1B	380091439	380091513	KVKITDFPHGVVLNAIGGVTGATLD	147	-
Chr1B	380091445	380091513	KITDFPHGVVLNAIGGVTGATLD	133	-
Chr1B	380094747	380094800	RPGEAAVTQKVADFAGAY	84	-
Chr1B	381883348	381883407	DKIPFKVPGLADDGHEETSK	94	+
Chr1B	382681549	382681581	RSTDQGSAMTE	80	-
Chr1B	382690140	382690211	REGAPFFFANLLHRLLAGDKLAAD	168	-
Chr1B	384455153	384455194	CLVDTVYGSGLGLK	102	+
Chr1B	384456922	384456966	AKSWLLTTYLDKDLR	113	+
Chr1B	384456928	384456966	SWLLTTYLDKDLR	99	+
Chr1B	384889261	384889290	EKWIQIETAK	79	+
Chr1B	388267021	388267083	RAAMAPNDGADIQASLRMREL	98	-
Chr1B	388268438	388268521	RTGCEGGSSRAAAPTGGPGVSAPLRPAA	117	-
Chr1B	390554616	390554681	KGTGGPGDIFFVKGKTHLVHDM	168	-
Chr1B	391201831	391201914	KEEGVYSLEELILNVQESVLDPSAQGRL	198	-
Chr1B	392810048	392810086	SGQSCGPVHGNLK	97	+
Chr1B	397541709	397541792	DTHFEEYIIGPDDELADDGLAPDEEKLK	196	+
Chr1B	397541916	397541963	SLVDPLVTLFGSVHEK	117	+
Chr1B	397542480	397542542	DLIEQQLAGPAMVHPSEAVAK	99	+
Chr1B	398073391	398073474	KEMANQAPPPKQFSFSDRHDPTAADVDV	135	-
Chr1B	401771605	401771655	AVDLQMGSIADDKVGDR	120	+
Chr1B	405340185	405340226	GDAAYGGRLEATLR	97	+
Chr1B	406141384	406141437	RDDFFEKKDGEMQYTDNG	86	-
Chr1B	409549211	409549315	RNMVSAQEVAFTTMQAHITWFMITTAWIPLMRVVQ	175	-
Chr1B	411985237	411985293	TLVADKVIPANWAPSTFYR	115	+
Chr1B	412303863	412303985	KLNLGINESDSLALGIGVREARSLDLENSLTELFVDSVSLT	184	-
Chr1B	415559826	415559864	KHTETGDGEVKLF	97	-
Chr1B	415571614	415571712	KSMLELFNMGEDVLGCHCCATLVLLFTNADPKV	248	-
Chr1B	420089887	420090009	KWTLTSAMNGLLNDNSVGLSQNLKPQLCPTGIKAINSVLPL	197	-
Chr1B	422757230	422757337	IPESCAHPQFRSDVIKPLQIEQLMDRVVTNLSGGER	181	+
Chr1B	425124327	425124377	KWPEMYVMWASFVQAIN	139	-
Chr1B	425129668	425129724	MPLKPELVFQDISQDHAHK	92	+
Chr1B	427396416	427396532	KTVFIIGATNRPDIIDPALLRPGRLDQLIYIPLPNVESR	191	+
Chr1B	429960174	429960239	RIAFMEDKLEGDAFDAAHWVCS	108	-
Chr1B	430060359	430060421	EQSPADKSVEMPEAAEAADGK	88	-
Chr1B	430061255	430061308	RATFPMIPFKQSIESFIF	88	-
Chr1B	430061543	430061632	KTDANSVSLVVKNGDIVFQKLQHSLVGEVI	140	-
Chr1B	432350153	432350275	MLRTWIQYNRPSEPNFTHAGLLLAFGLHEHLRVLTMTDAYR	207	+
Chr1B	440257768	440257842	SLMLLQYKLSDLGAHPSGSENIYTS	119	+
Chr1B	440502513	440502620	DTVGDDGPVGTEEASPVLFTALQSFKEALIDDDNVK	167	+
Chr1B	442125011	442125061	VKVEPEALEFTSAMEKK	121	+
Chr1B	442125089	442125139	GGDADANAGQLAEGSLR	117	+
Chr1B	448175877	448175909	RVKMEYDDLTA	79	-
Chr1B	448603422	448603454	KWEVYFPTKLV	82	-
Chr1B	448603533	448603574	KYLPHAFSEETAVF	100	-
Chr1B	449442102	449442161	EGGDRPAVVPACEVVGNVQK	91	+
Chr1B	449447742	449447834	TRTWWASLVRDFVSNGVDGIWNDMNEPAVFK	150	+
Chr1B	449448168	449448227	STYEGMAMSSTDKRPFVLTR	97	+
Chr1B	453121020	453121067	DRVDMAQIMPSVSWKK	82	+
Chr1B	457677714	457677833	KLIASLGYDSVVAHGNADLLINSPKISMCVIGAAHLEAVG	191	-
Chr1B	458238421	458238492	VRSILKPFVHIHNGTILRTLPGLR	116	+
Chr1B	458679206	458679271	RGIGHKGGIENLKALLTAPSLD	155	-
Chr1B	458680500	458680562	KAYEIADERGTIDWERWPAVV	102	-
Chr1B	458681323	458681400	RLCPYIYEGVFEETLDKVVLQSAGSA	126	-
Chr1B	459263073	459263123	DPNRPFPSGQNETPLVK	123	+
Chr1B	459677609	459677662	KGMTTFPMLGLVRATKIE	87	-
Chr1B	462167507	462167611	RESVSDESPLVTGITDVVEDPLSSLTAVVADEPKM	158	-
Chr1B	470591778	470591912	KSGSGNAICTPMIRFVNINHGHVSATVLLTGSPDFCLASIPSTHA	220	-
Chr1B	470592212	470592256	KYGMDGLNIIGAAIQ	117	-
Chr1B	474367653	474367727	LGSILNIPESFLKRHPFPGPGLAVR	118	+
Chr1B	475464624	475464740	ITALGAPDLGCEYVKAIPHGSGGFLDTDTLFGLARVLPR	189	+
Chr1B	476264473	476264514	KQNCSIICLPLDPG	99	-
Chr1B	476559928	476559972	KNEEDKGGGPAPPVK	106	-
Chr1B	480027192	480027227	EVDEQMINVQNK	85	+
Chr1B	480461618	480461680	KLDGLNIELSIETLRNFLKPQ	97	-
Chr1B	483589489	483589539	LSAVYGGTYMLSKPECK	117	+
Chr1B	483599472	483599543	TLIHTNVTKYLSFKAVDGSFVFSK	112	+
Chr1B	483601294	483601368	AIAIMSHPIPNTNESHSVQIILPQK	115	+
Chr1B	483601294	483601380	AIAIMSHPIPNTNESHSVQIILPQKQLGR	138	+
Chr1B	486997068	486997115	AGVLMKSGAINTEDLR	116	+
Chr1B	487015797	487015883	DTGLKHANVGNPCCPSTPEPCLSRGSAAK	143	+
Chr1B	487464144	487464233	SPHLPYVPGDANATDSKNATDVLDLWRQQK	149	+
Chr1B	492694821	492694862	KPAIELLHNPSPVT	89	-
Chr1B	497204504	497204539	EVMVNGMLVKIK	90	+
Chr1B	502606511	502606633	RADSMNLLDGNSITFEVGTGAFATLVAPDADYLKVRNVNLS	197	-
Chr1B	507404549	507404611	RSSLALRQMDDVMRAWDAPSA	99	-
Chr1B	509403100	509403156	LGLQLDLVVATALLDMYAK	85	+
Chr1B	511155234	511155290	NYGVTCDAEVLDMLDTAAR	146	+
Chr1B	511155451	511155504	LCDAVEEQKIDTIVMGSR	87	+
Chr1B	514742037	514742123	KGSDYLGEMAAWTAPIDAPIVNEPSFGAG	142	-
Chr1B	516819094	516819129	GALLVGPPGTGK	83	+
Chr1B	517986827	517986898	ASGTPSVLCYNTLMNALVEAGHVK	176	+
Chr1B	518433335	518433400	VCISILHPPGDDPNGYELASER	107	+
Chr1B	523929511	523929588	RLGTTRSSLLPRPRSAAGASVLPLFS	109	-
Chr1B	524188693	524188722	QMIKDFDDKK	80	+
Chr1B	524189431	524189478	IVDEWKPTALVLSFGR	121	+
Chr1B	524189674	524189718	LMNMPFSLGESEPNK	116	+
Chr1B	527401504	527401548	KPKVGFLFTRLPVVA	109	-
Chr1B	530747279	530747320	KAIVFKGDGLNLLE	101	-
Chr1B	537091491	537091526	RRLSSNGQIQYQ	85	-
Chr1B	541981499	541981588	KGTLMELLLVGFSYVDSKQTPRKAGLVEPA	221	-
Chr1B	542285390	542285449	IKVLQAQEDIVGEMKENASK	92	+
Chr1B	542285396	542285449	VLQAQEDIVGEMKENASK	83	+
Chr1B	546062752	546062808	RPYVQITHRSVADLLNYTK	139	-
Chr1B	548752614	548752676	GAALGIVVPEVFVPIGATSSR	94	+
Chr1B	549537129	549537179	KSGQQMGMMAPGLRRLT	128	-
Chr1B	550106726	550106758	QGSDVADLLTR	78	+
Chr1B	550106915	550106974	QILPVVPKGGREHVIDASIK	148	+
Chr1B	553267546	553267644	EEVETKDFLGWQMPEMNKMAMDPVQFALSSNHR	170	+
Chr1B	560255028	560255093	KAGNGSLKTEENSAGDEAKPER	97	+
Chr1B	562648785	562648826	GSARQRINMGDVVK	101	+
Chr1B	568406378	568406458	RAVHIENELQCPGWIELKTPSDDDEAN	137	-
Chr1B	569699735	569699806	RPLYQTGYIPEPSDPFNTGHSNDN	182	-
Chr1B	570334443	570334499	AVSYEAENVIEVADYMGKR	89	+
Chr1B	573403706	573403789	EVPPSKEDLLLQAVAQQPISVGICGSAR	131	+
Chr1B	573404043	573404102	NTGSSSGICGINMMASFPTK	92	+
Chr1B	573404202	573404270	ALGFCLSWSCCELDNAVCCSDNR	110	+
Chr1B	573637059	573637127	RDTSNFRGPSSVSAMMEPDALSG	108	-
Chr1B	577099617	577099664	RGHNNVGIIPTFPMNH	127	-
Chr1B	577661415	577661447	KKPHISSQQLA	80	-
Chr1B	578013742	578013804	KELQENSAMFGEFEMLQDLLQ	95	-
Chr1B	580184535	580184600	KLEFINLVEAEGSIQTEATGPA	155	-
Chr1B	583027013	583027090	KLKENASVLEAAVGVENASHGADPVV	112	-
Chr1B	583027019	583027090	KENASVLEAAVGVENASHGADPVV	102	-
Chr1B	583524120	583524152	KHMVVVPLSSK	83	-
Chr1B	584954911	584954958	RPFPTSEAQLFGTGVR	121	-
Chr1B	588457830	588457892	TDTEDKSLESWELVEVCHLGK	99	+
Chr1B	590124033	590124092	RSVKVQEVLLMARQFIHQHA	94	-
Chr1B	590124586	590124663	RELDDTSAGFAPTIEHLGNVFDDMTV	127	-
Chr1B	590124742	590124783	KVVGELEAGSYNKT	98	-
Chr1B	590184418	590184477	RAIPRGRNAMSGPLGHGLSG	93	-
Chr1B	592090748	592090834	YMDNDVVAAVILGTGTNAAYVEHANAIPK	134	+
Chr1B	592091231	592091299	LAHDAALFGDVVPAKLELPFVLR	103	+
Chr1B	592092390	592092425	DKVPTDGSPMQR	95	+
Chr1B	592092396	592092425	VPTDGSPMQR	80	+
Chr1B	592348641	592348733	TVLIIMVIEWAILLPLAFYLDQVSSLSGGLR	147	+
Chr1B	592355176	592355235	QVLPGVNAEMRLEFLKEMPK	142	+
Chr1B	593300057	593300191	LDISTLEEFIH---------------------------ENYTAPR	96	+
Chr1B	593300192	593300278	MVLAASGLEHDELVSIAEPMLSDLPGVKR	135	+
Chr1B	598412744	598412797	RKTLEETEEDTFTVSPRT	133	-
Chr1B	599274731	599274796	RNNKTPFSRFFPMAHGNCLWYM	171	-
Chr1B	600546366	600546473	RSVKTMQSETSRTAPVSTASHHMAFGAENSDNVELG	172	-
Chr1B	600546375	600546506	KTMQSETSRTAPVSTASHHMAFGAENSDNVELGKNSGELITVGI	213	-
Chr1B	602253975	602254010	KSDLLLNEPKLD	85	-
Chr1B	605836078	605836185	RPGVIPLVGLGGAGLPDAQLLFSIAQEREMQRGFMC	177	-
Chr1B	605836312	605836365	KSVDRGFEMSGIQTDNSL	86	-
Chr1B	606038729	606038809	KVANAFESIEDVSPKSADSIDFEITLV	123	-
Chr1B	606038810	606038875	RQFKPFTKFVALVPADESQILV	106	-
Chr1B	606039485	606039517	RVWCDIIDAGD	87	-
Chr1B	606354981	606355031	AAEFVVSKVDDLMNWAR	129	+
Chr1B	606354981	606355034	AAEFVVSKVDDLMNWARR	135	+
Chr1B	606355107	606355151	YDFDRFGVIFRPSPR	115	+
Chr1B	606355152	606355193	QSDCMIVAGTLTNK	108	+
Chr1B	608094485	608094589	SGVMELGLMVHGLVIKSGLGVDRFVEVGFVDMYAK	169	+
Chr1B	610374443	610374559	RPELAPDPVSSSVSRAVAAAASYYKDVGLDVVDAVSSHA	104	-
Chr1B	610418724	610418762	KAVGDGVQLSQMR	82	+
Chr1B	611299342	611299380	KTWETHFSGPRDI	103	-
Chr1B	612143945	612143998	RHCSWVLKIAEPTGIGAG	88	-
Chr1B	612146777	612146848	KNMTIGDSNIFDVDEAPLGCEHLL	119	-
Chr1B	612148940	612148975	REPARLPNHLGH	94	-
Chr1B	612149280	612149333	KIFKEGNLPDVIWNWNAS	89	-
Chr1B	617288816	617288899	KLGARHKNLVLMSLAEGDVDEAFILLPR	131	-
Chr1B	617288828	617288899	RHKNLVLMSLAEGDVDEAFILLPR	114	-
Chr1B	617289758	617289796	KMGQVAELENDLT	95	-
Chr1B	618786935	618787021	EALRMHPPIPLLLHEAAKDCFVGGYSVPK	145	+
Chr1B	620127955	620128011	RVVLMPFFTNASTGTHMNN	144	-
Chr1B	620128285	620128335	RAVGTAIQYRTSWSLPA	128	-
Chr1B	624893321	624893392	KNNFPSSTGGSDAAKLKMFCSDCV	116	-
Chr1B	627608133	627608171	ADKKPAAENKVEK	84	+
Chr1B	629511183	629511251	KSTVLSLEFSNGDQDYSHCEKFV	111	-
Chr1B	629512052	629512102	KKIVSDIFDLAIVHGAE	125	-
Chr1B	629512055	629512102	KIVSDIFDLAIVHGAE	116	-
Chr1B	633303077	633303127	RPHIGSTIIQDTLHGRR	83	+
Chr1B	633303518	633303565	GEAKGSMILVTTRFPK	119	+
Chr1B	633305702	633305791	IMYCNNLFSRWPMGKAGGAPMTNPFPASLR	240	+
Chr1B	635048660	635048716	AADHDGKIIVVAGLDGDYK	84	+
Chr1B	637009915	637009956	KSVQVEPKLDQVVH	103	-
Chr1B	637893231	637893293	KAIVEDIGGVMYFAHESIDDY	99	-
Chr1B	637893704	637893775	RAVTMKDDESLEDMGLIAIIDQLN	116	-
Chr1B	637893704	637893793	RAVTMKDDESLEDMGLIAIIDQLNKYNQLV	148	-
Chr1B	637893719	637893805	KDDESLEDMGLIAIIDQLNKYNQLVKQVG	211	-
Chr1B	637893719	637893775	KDDESLEDMGLIAIIDQLN	136	-
Chr1B	637893719	637893793	KDDESLEDMGLIAIIDQLNKYNQLV	181	-
Chr1B	637893854	637893910	RSTSDLPDVAPYIGLESIQ	92	-
Chr1B	638261887	638261958	RNIINEWQDHQEPEDSCVFMLLPC	126	-
Chr1B	639072335	639072385	KGFCQCGELDLVKLLSV	123	-
Chr1B	639474714	639474833	KIEAEIDLVTNQLGSSDSYGLEKTITDGLSFPKELVVGQR	190	-
Chr1B	644728626	644728688	VTFGEDELAYQIGETTEILSR	98	+
Chr1B	645049928	645049969	RAGLETFFHDLLSR	101	-
Chr1B	645055869	645055907	RAGLETFFHDLLS	93	-
Chr1B	645058949	645058981	RNVVGIWPFQL	85	-
Chr1B	645061514	645061558	RPVHMFEAYERDGDI	115	-
Chr1B	646219114	646219164	CLTMLVVANLNNFTLPH	124	-
Chr1B	648013916	648013975	KMIKSMAQQLLPKSGPPPVL	91	-
Chr1B	649029832	649029900	AVDSVALPIYQVVPELGMKIEVR	112	+
Chr1B	652714828	652714896	RNTDFADEPKLATAATSFVADPA	100	-
Chr1B	655362737	655362853	AISQTYQSTAHLATLLPTGTVMAFQLLSPIVTDQGHCVR	191	+
Chr1B	655362974	655363036	RGLWVIDGGAPLDPQAAAAYR	101	+
Chr1B	655363229	655363258	HGIGFPLSQH	79	+
Chr1B	660514316	660514369	DTTLNGGVEQMYTEMASR	131	+
Chr1B	661209264	661209329	RGADPEGYAANFVESEQIMQTK	151	+
Chr1B	661209267	661209329	GADPEGYAANFVESEQIMQTK	139	+
Chr1B	663075394	663075450	KKTVLPVNSLPSSQPTGGI	87	-
Chr1B	663155974	663156021	ISVTGAGGFIGSHIAR	111	+
Chr1B	664469539	664469580	RAGSPDVGAAHVEC	103	-
Chr1B	665822189	665822245	NYMNAQYFGEIGVGTPPQK	152	+
Chr1B	665822246	665822299	FTVIFDTGSSNLWVPSAK	136	+
Chr1B	668530575	668530661	EEGLSDVAFHQLEISEPASAARLAAFVKK	134	+
Chr1B	668952250	668952285	KMFKPKADGSGL	87	-
Chr1B	669375397	669375501	RPLSNCYLLDLTELHQLKGIECPLETIMSHGIRLY	174	-
Chr1B	670065299	670065367	TMADFGDEEYKQTLCVDAAAAER	111	+
Chr1B	671457504	671457560	KNFEKKGEESLSNYVELMG	89	-
Chr1B	672841725	672841784	YEPTIGVEVHPLDFTTNCGK	88	+
Chr1B	672852602	672852688	LNPLVSSLSLYDIAATPGVAADVSHINTR	135	+
Chr1B	673342240	673342287	EKGLEQDYGCSWVEVK	122	+
Chr1B	676711278	676711361	RTSTLPFLQTGTGGGLIVAAVENPDAYN	132	-
Chr1B	676719383	676719412	MRDFTPLPPK	80	+
Chr1B	677335513	677335617	SGARPVANNAAKPAVGGSVAANANLNTVLPSEGDR	153	+
Chr1B	678268534	678268599	RGNDAPVLHGAGYVVVHTLAGS	102	-
Chr1B	681128267	681128353	KCWQSVESLSSYMYSLGTSFGKRLIDELN	142	-
Chr1B	682515866	682515922	RKRCAAPLAPLDSISNWAV	92	-
Chr1B	685341790	685341831	TTFAQLVYNDPAIK	107	+
Chr1B	685620814	685620852	DILVHIEQLGALK	93	+
Chr1B	689896752	689896793	EGELSIGTIDDIQK	95	+
Chr1B	689897449	689897481	GDFIVVGDLMK	81	+
Chr1B	696811778	696811846	KPQFWLAIEDKATEPGDSGHIIN	112	-
Chr1B	696814867	696814902	RQVGDPKIAIFT	86	-
Chr1B	697667127	697667189	LGGLNTLLQIEAARAIPIVGK	96	+
Chr1D	43300	43341	KPSGEHIAAEAGVR	98	+
Chr1D	2083538	2083591	LPEFFNVATDVAKWFFES	136	-
Chr1D	2582704	2582754	RMTPRTQPSSELCSFAL	83	-
Chr1D	7145527	7145571	KLKTSNMNLHTIPKE	109	-
Chr1D	7469813	7469869	KLAGELTQVVALMQKIGET	87	-
Chr1D	7809180	7809221	KKGQLHDHISEALG	104	-
Chr1D	8030004	8030039	QPTEYVWNQMSK	98	+
Chr1D	8289668	8289706	LQKLRYLYAGTSK	90	+
Chr1D	8295467	8295517	KASLCAVPKYASSNTVA	116	-
Chr1D	8678243	8678302	MQQMSGMAANAFAPDGGSRK	141	+
Chr1D	8761713	8761754	AAFGAEAAGDGNGR	82	+
Chr1D	9025534	9025587	VRSITVFGEWEPFFLSDK	143	+
Chr1D	9025846	9025956	GNYLCTRHLLHTYGFNQLDACTSLCCGAATPCIMMDK	292	+
Chr1D	9333321	9333431	KMVYSVVVMHALQCKDDFLFHWAALVLGLWLTNQVAS	278	-
Chr1D	10137206	10137304	RLLMGDFLQRAADIGGGLSAAHATMMTNHSAID	157	-
Chr1D	10328596	10328637	VMASIVEYDPKTKR	103	+
Chr1D	10584931	10584966	ESCTVPHTEDFR	93	+
Chr1D	11140541	11140663	MSSSVHLSNPDVVNRNSGGASAGTSSRLSDGGYLTADLNEK	189	+
Chr1D	11428552	11428626	RYEMTVITGLPLVIIRAEPKDQLIV	128	-
Chr1D	11586338	11586406	VSIVGFGGLGKTTLASAVYEKIK	164	+
Chr1D	11802365	11802400	KKQQAGFPMIFK	95	-
Chr1D	12059272	12059325	KLQELRFSGAPMVRSSAV	128	-
Chr1D	12940871	12940933	FLETLDLRVGGSAEVPSSVVR	95	+
Chr1D	14692221	14692307	RRNEVLRLSDDDGGYSTSMAEENQPKVAT	140	-
Chr1D	15701963	15702004	RALELENEIARSGN	94	-
Chr1D	19991351	19991464	SLGSGLEYLSYVWLLLAHMGMETFSERIQRTMSINLLK	183	+
Chr1D	20726004	20726045	HLLLAIRNDQELGR	101	+
Chr1D	20726004	20726114	HLLLAIRNDQELGRLLSGVTIAHGGVIPNINPVLLPK	179	+
Chr1D	21684282	21684338	FLEGASSIDNHVHTSSFEK	87	+
Chr1D	21685499	21685552	TPEQLHSEKVPENLIPHK	86	+
Chr1D	25153558	25153623	KLALDLKDKSASGSPEPFISAA	97	-
Chr1D	28200159	28200209	RPVIFLSGGEIHTELVR	83	-
Chr1D	30183669	30183761	KLSIDEDPSFVGIEHCIAEATEKNDGTIVMV	152	-
Chr1D	33151709	33151750	GNLSSILHKQELAK	98	+
Chr1D	37073115	37073168	TQSILQDRESEMEVLKGK	86	+
Chr1D	37080183	37080260	AVGVGDQENNMANMQQLHMSGLQDKK	124	+
Chr1D	40233953	40234018	LGAMSVKSNIAILNTMIDGMYK	103	+
Chr1D	41276380	41276427	KEWMETFILMAEDMKG	88	-
Chr1D	41696222	41696257	EIDWQMRYKLIK	98	+
Chr1D	41819558	41819605	SVTVFGPWKPFLASDK	123	+
Chr1D	44629315	44629395	QCEHADSELEGLKQGMELRLATIEALK	128	+
Chr1D	47716332	47716433	RQVLENLYGDAVEEMTGHGTEEILGEAIWERILI	165	-
Chr1D	50545281	50545328	RYIESSPFPSHLFFGI	87	-
Chr1D	51110348	51110383	KIDCDLVQIDKT	87	-
Chr1D	51676468	51676575	ILNQLLHVLADTYNEALKVLTGAVADAAGELVETLA	159	-
Chr1D	52099764	52099799	TVYAWIEYAPGK	93	+
Chr1D	52100646	52100708	NGSLDRTLFDASSPALPWRHR	102	+
Chr1D	52635778	52635810	RGDVKSMYNGA	78	-
Chr1D	52636039	52636104	KFMANIMTNLIAIDLKVNMAGL	102	-
Chr1D	53139407	53139523	AKVVTVEPFGAIVQFSSGVKALCPLPHMSELDNIVKPPK	186	+
Chr1D	53232186	53232254	AVNVKFNITTLNTIINALYNVQR	162	+
Chr1D	55137120	55137185	RSLDLGNPGRLPELWPARIDWF	109	-
Chr1D	55601691	55601735	LLKKGGGLTVEGFYR	104	+
Chr1D	62739993	62740061	RILIEGRSPVGLPDYGMEPVEEL	111	-
Chr1D	65762216	65762272	GCDASVLLDPTPENPHTEK	138	+
Chr1D	65762273	65762344	TAPINIGLAAFDLLDDIKAAVEDR	109	+
Chr1D	67634361	67634465	LAVLPTAARSDFSPLNEDFLSGMGFIKDIGLDSSI	162	-
Chr1D	69765271	69765339	KGYWQFNMGDLLIDGHSTGFCAK	118	+
Chr1D	70206885	70207019	RGIPVGEMYVKVFLSQQGHSGGGGREYAPDPSPAAPRMTTTTLTS	221	-
Chr1D	71065085	71065156	RTASPFPPFSCSAAGTMKAQELAK	114	+
Chr1D	73541391	73541426	EQDFGNFQVEER	89	+
Chr1D	76868312	76868350	INDVFDHVSDATR	84	+
Chr1D	76868501	76868557	ANDDLTPEHHQFFLYQLLR	130	+
Chr1D	79638255	79638362	RSAFAKDGDEKLVLY-------------AAALAAAAEGAAESGPSDGTI	121	-
Chr1D	83613007	83613051	TKITLETLRDFVHLR	112	+
Chr1D	83616241	83616309	MILFATGLENIRDVIPFPRYPGR	112	+
Chr1D	87680386	87680466	VNEPQLYQPRRTDAPPMFNMQPPYQPR	130	+
Chr1D	88364696	88364746	KTIGRQMFAWGDELDIT	90	-
Chr1D	92280958	92281020	SFDVDLPEDISEAALVAEVHR	97	+
Chr1D	92282231	92282311	HINEENILNQISIEKDVDGFHPLNIGK	126	+
Chr1D	92282767	92282835	GDWIKPGAAVIDVGTNSIDDPTR	107	+
Chr1D	92282767	92282838	GDWIKPGAAVIDVGTNSIDDPTRK	112	+
Chr1D	92286929	92286994	RALQTALVVLAEEKGEGTGSAD	97	-
Chr1D	92287583	92287666	RQLASADIVPDALGVSLAYVAAPTLVAG	125	-
Chr1D	92394878	92394934	RTAFQHGQADEVHITEFTG	142	-
Chr1D	92394878	92394940	RTAFQHGQADEVHITEFTGKH	103	-
Chr1D	92395019	92395075	KIFDVIKNTELDLKITDNA	86	-
Chr1D	93787341	93787433	KASLQAATPLVARTVSPVLPLRNLAAWAEAA	135	-
Chr1D	93787377	93787433	RTVSPVLPLRNLAAWAEAA	85	-
Chr1D	93787377	93787436	RTVSPVLPLRNLAAWAEAAK	91	-
Chr1D	93787506	93787541	KALGTATGMIGT	85	-
Chr1D	96282151	96282201	AQDAVCLFDRMARLGIK	84	+
Chr1D	98737801	98737887	GAENFTSNSSMEPDRNNFSMIPSYSNRGK	141	+
Chr1D	100698510	100698560	IINAGGECLTFDQLALR	83	+
Chr1D	100703936	100703995	RDGIACSPLEPALSVMVSLR	95	-
Chr1D	103284480	103284524	YHPDKNPDNEEATKR	112	+
Chr1D	103487800	103487853	KADILEILVPKGDKAPTI	82	-
Chr1D	104258637	104258717	RSGIVLSSIPMDHIAQCLKERPDGFLV	134	-
Chr1D	106500423	106500470	GALGGTCLNVGCIPSK	111	+
Chr1D	106502418	106502462	FSNLEVDLPAMMAQK	112	+
Chr1D	106502418	106502468	FSNLEVDLPAMMAQKDK	126	+
Chr1D	106502547	106502606	LVSPSEVSVDLVDGGSTIVK	87	+
Chr1D	106502547	106502612	LVSPSEVSVDLVDGGSTIVKGK	96	+
Chr1D	106503084	106503170	VLVDNRFMTNVKGVYAIGDAIPGPMLAHK	146	+
Chr1D	106503120	106503170	GVYAIGDAIPGPMLAHK	83	+
Chr1D	106503120	106503215	GVYAIGDAIPGPMLAHKAEEDGVACVEFIAGK	155	+
Chr1D	106503216	106503287	EGHVDYDTVPGVVYTHPEVASVGK	114	+
Chr1D	106503216	106503305	EGHVDYDTVPGVVYTHPEVASVGKTEEQVK	142	+
Chr1D	106503306	106503359	ASGVAYQVGKFPLLANSR	131	+
Chr1D	106503396	106503521	VISEKETDRILGVHIMSPGAGEIIHEAVLALQYGASSEDIAR	202	+
Chr1D	106503411	106503521	ETDRILGVHIMSPGAGEIIHEAVLALQYGASSEDIAR	179	+
Chr1D	106503423	106503521	ILGVHIMSPGAGEIIHEAVLALQYGASSEDIAR	158	+
Chr1D	106503522	106503560	TCHAHPTVSEALK	97	+
Chr1D	107716186	107716275	KNVEKGGTLCLSHFGVNTALFPANLLSSFM	142	-
Chr1D	110625848	110625931	AMEGAVRQAMAEVAFPEMVCGGSSWSKR	137	+
Chr1D	113070801	113070836	YTGNDLLGVTAK	84	+
Chr1D	113434379	113434426	GVDEFSHCVHLVSWEK	126	+
Chr1D	113434379	113434462	GVDEFSHCVHLVSWEKENVSSEALEAAR	210	+
Chr1D	113434604	113434639	GAFGKPQGVCAR	87	+
Chr1D	113434673	113434714	CKPNNAIHATEALR	102	+
Chr1D	115555518	115555595	KHVCELSEPRQFAEDMMGLHEYWLAM	135	-
Chr1D	115555617	115555679	RAPRSTALHGPQYGGMAIESD	101	-
Chr1D	115555884	115555940	KLYDSDPEAQEPPEYEGSK	136	-
Chr1D	115555950	115556003	RNGLCFFTLYDKPKADIG	139	-
Chr1D	115556370	115556426	KAADEPNDPFGFAAGGDIS	134	-
Chr1D	115556541	115556597	KRWRQEFNYLVDWAVPGEL	148	-
Chr1D	115556550	115556597	RQEFNYLVDWAVPGEL	122	-
Chr1D	115556829	115556897	KQHHTFMTSIQLDQVFSGSDDPD	173	-
Chr1D	115556898	115556978	RPCLVCHVDTDQFYNMTEEDHTAMLGD	214	-
Chr1D	115557303	115557338	RQSFFTYPVGPN	95	-
Chr1D	115557303	115557347	RQSFFTYPVGPNKGS	116	-
Chr1D	115557411	115557461	KGGGEVPNRSDDCLPLW	128	-
Chr1D	115557699	115557737	KGVGVTDEIGEVL	89	-
Chr1D	117227246	117227314	GNSPKAASKPPPEDPLKEYLGDK	106	+
Chr1D	117437033	117437116	KVLINLSSANPAVGTALMEDFANHAEEV	200	-
Chr1D	123590269	123590304	GIDVVLNEESKR	85	+
Chr1D	123590305	123590337	ETPAIVCFGDK	85	+
Chr1D	123590305	123590343	ETPAIVCFGDKQR	100	+
Chr1D	123590344	123590388	FIGTAGAANSTMNPK	112	+
Chr1D	123590926	123590958	HFASKFKEEYK	84	+
Chr1D	123591319	123591360	GCALQCAILSPTFK	106	+
Chr1D	123594087	123594131	VVNECSAAETWLMEK	81	+
Chr1D	124188155	124188196	VSEGPDGFPLVHVR	106	+
Chr1D	124188347	124188439	AVIDAATIAGLRPLRLFHETTATALAYGIYK	224	+
Chr1D	124190387	124190449	SSTFAVDVLNVDTDDLQITHK	97	+
Chr1D	124190852	124190917	METDDAPQDPASSAGDHMQEPK	101	+
Chr1D	124192218	124192280	KTNVPVAELVYGAMGTVELEK	96	+
Chr1D	124192519	124192587	LQEVEDWLYEDGEDETKGVYVAK	105	+
Chr1D	124457556	124457636	KGAVDVKLDATVRPRGSSETGDGYSEV	127	-
Chr1D	124457592	124457636	RPRGSSETGDGYSEV	108	-
Chr1D	128045383	128045439	KGEYEVPDFPSGSAFVATG	87	-
Chr1D	128045440	128045649	KSWTYAEEATCESHSTPNSLSFIVPK-----------------------------ENFSAMAEIVEQTFT	163	-
Chr1D	128045900	128045932	KRCDDVPLETH	79	-
Chr1D	128046288	128046353	KSYKALLDFANHNAFDEFQVLV	158	-
Chr1D	128046297	128046353	KALLDFANHNAFDEFQVLV	89	-
Chr1D	128047141	128047176	KDKLSIYLGQPR	85	-
Chr1D	128047195	128047266	KQCAEGVVPTYVVPLLEEVNDILL	169	-
Chr1D	128047360	128047407	KKEQHEQSVIAPPLLG	117	-
Chr1D	128047363	128047407	KEQHEQSVIAPPLLG	109	-
Chr1D	128047426	128047461	REAESFALGKNH	87	-
Chr1D	128838280	128838327	KLDHSADHHMASMDPT	81	-
Chr1D	140937414	140937461	KPNVHLFETPAATAIT	114	-
Chr1D	141239072	141239143	ARPDAGDYTIFMGLDKHENEDLIK	117	+
Chr1D	144890792	144890830	LVLNISVGESGDR	95	+
Chr1D	146116561	146116629	ATPAVAGMATATPSPMVAWILGR	105	+
Chr1D	159013185	159013250	QNPDVVVTSSYMSHGKKVCVDR	110	+
Chr1D	162017823	162017891	KNVIVAITSDKGLCGGINSTSVK	103	+
Chr1D	162017826	162017891	NVIVAITSDKGLCGGINSTSVK	98	+
Chr1D	163395623	163395733	IGSECLVDEATGSSSSASAPASVALAAPGIKPISAVR	90	+
Chr1D	166302189	166302254	RQDLTPVPVGTAPANQSHILPQ	105	-
Chr1D	168346512	168346568	KGTPATMEFKLCGLISAEM	92	-
Chr1D	176977734	176977778	KGQHEALALEAESPQ	107	-
Chr1D	183044253	183044333	QVAPLRGNHHNCDVSIENQYILGSYPI	136	+
Chr1D	184456120	184456170	MQLGKTSTLASAPSKQK	117	+
Chr1D	193564113	193564163	RVMDEPNVELPDYGLKA	82	-
Chr1D	196254863	196254952	SETQSVVSMLAFTHWLETGGLLTHAEAQEK	225	+
Chr1D	200838716	200838850	AGMYDIG--------------------------IAAGVESMTVNK	96	+
Chr1D	201029569	201029667	EEMLHLFEFGDEEMLDESGNDTIIDHTKVGTEK	152	+
Chr1D	202575768	202575833	RTLQDKSTSEFIKDANGVEFGD	103	-
Chr1D	202576266	202576358	RPISETIGDAFTFLSSDAVTSSQQLLGDPSV	143	-
Chr1D	202576903	202576974	RHTSVTAHNLAYGNVLTWGAYESE	116	-
Chr1D	203178204	203178299	RQPLGPKPGFMVEGTTIETVTPIPYDVVNDLK	159	+
Chr1D	203178204	203178308	RQPLGPKPGFMVEGTTIETVTPIPYDVVNDLKGGY	174	+
Chr1D	205290954	205290986	LVGSADFHLFK	79	+
Chr1D	205297440	205297526	WSGVSIEDWWRNEQFWVIGGVSAHLFAVF	142	+
Chr1D	205990678	205990785	LSGQIPGELGNLVQLQRLLDLSSNSLSGAIPSNLGK	158	+
Chr1D	206768345	206768413	RYESIAELSFGALKWLEPLFEVA	111	-
Chr1D	208195037	208195078	RGPALQLYWVGPSV	103	-
Chr1D	208209388	208209423	KSGDNEEIVNIL	81	-
Chr1D	210979855	210979908	KMNSELKNVSDLLPAAVG	83	-
Chr1D	217083947	217084021	GVMLGADQPVILHMLDIEFAAEALK	116	+
Chr1D	217083947	217084030	GVMLGADQPVILHMLDIEFAAEALKGVK	130	+
Chr1D	217084301	217084345	AQASALEAHAAPNCK	99	+
Chr1D	217084770	217084844	VLVVANPANTNALILKEFAPSIPEK	115	+
Chr1D	217084770	217084865	VLVVANPANTNALILKEFAPSIPEKNISCLTR	152	+
Chr1D	217084818	217084865	EFAPSIPEKNISCLTR	116	+
Chr1D	217084881	217084997	ALGQISERLGVQVSDVKNAIIWGNHSSSQYPDVNHATVK	190	+
Chr1D	217084905	217084997	LGVQVSDVKNAIIWGNHSSSQYPDVNHATVK	150	+
Chr1D	217084932	217084997	NAIIWGNHSSSQYPDVNHATVK	108	+
Chr1D	218697202	218697276	MLCCGLVPTPVTYNLLINVLCLKGK	122	+
Chr1D	218815879	218815917	AVEEGFINTSARR	93	+
Chr1D	221572089	221572172	RSSLYVVLRGLTEDVAKNWVHAMEASVG	135	-
Chr1D	222395965	222396057	KLINSFKGTALVGEPKEFAVFTQGPSDYPLS	149	-
Chr1D	222395983	222396057	KGTALVGEPKEFAVFTQGPSDYPLS	120	-
Chr1D	222396276	222396335	KVVNVSYETEAETLEFPTSS	89	-
Chr1D	222396478	222396540	KEYSADITPVPGNVASAPGTS	95	-
Chr1D	222398398	222398472	RNQDSILSEMDINCNTVALPHTSAV	122	-
Chr1D	223097533	223097589	RPGNFPQRYPAAASTTEPA	89	-
Chr1D	223097590	223097682	REVGPLDAMGLFALMDMTEKDVRIEDVELAS	149	-
Chr1D	223097770	223097805	RMLHTTFGAVKN	87	-
Chr1D	223593172	223593225	KAVPAGQAQAVTKQWDNK	83	-
Chr1D	223594809	223594844	RIPKAQDLAGSG	83	-
Chr1D	224678755	224678805	LVETYLQDTSCDDPATR	131	+
Chr1D	225386851	225386973	HEEHDEGINMDDQNSDDSDVAAGPAGLKNLSNDSTPIPRIK	196	+
Chr1D	225562626	225562697	WSLKPDAFALPLFDSIPKPIAAWK	118	+
Chr1D	225566829	225566894	GTCTVQDCEAHIGQLELTLDAK	163	+
Chr1D	230504987	230505037	VPEAGTLGALPAASLVK	111	+
Chr1D	233297701	233297763	LRDPAVPESVNLPQYAGPESR	97	+
Chr1D	237347976	237348044	KVLADLMLEDEKEQYSSTESMDM	107	-
Chr1D	238179642	238179677	AGVAQYMKTEWR	93	+
Chr1D	238274505	238274534	KFVDEPTCEA	77	-
Chr1D	238274603	238274665	KTTPNSMAFIAPCPSDSEKMA	97	-
Chr1D	238274603	238274656	KTTPNSMAFIAPCPSDSE	83	-
Chr1D	238275426	238275491	KKVVEVLSAGEHLDEVEEPGYG	91	-
Chr1D	238275955	238275987	KTFDALPRGQA	82	-
Chr1D	238885199	238885255	KDAAQPGPLEQPRSGINSK	134	+
Chr1D	239942095	239942145	KDVWQRAVDILNGSSVR	83	-
Chr1D	240672731	240672787	KLLATIRCMYMSNCAPVKS	142	-
Chr1D	242737571	242737606	KTQVNLIAPPLV	83	-
Chr1D	243189399	243189443	SMKITSDAEISDIKK	106	+
Chr1D	243190146	243190187	STIGVGVDDEDRKR	99	+
Chr1D	243195836	243195871	RYPMQLPYVFGS	92	-
Chr1D	244076733	244076768	KTVIDFTYTGVG	91	-
Chr1D	247567145	247567246	RSQVVLANYIYPLKGPPFTVDLVPGIIQDIRGTS	169	-
Chr1D	249910510	249910611	APTLTANMGFVRAVSQSGMPLMTIEHRPRALIGL	164	+
Chr1D	251616940	251616996	KSETLKGDALVVEAQQVFA	86	-
Chr1D	251616955	251616996	KGDALVVEAQQVFA	95	-
Chr1D	253507598	253507660	AAGDGGDELQNTLRLTRDNIK	97	+
Chr1D	254290425	254290460	RWPDQSGNAFVI	85	-
Chr1D	254290425	254290460	RWPDQSGNTFVI	92	-
Chr1D	254295976	254296041	RTGGYYLNTMSVDPYVGEGFVN	105	-
Chr1D	255105058	255105141	KMISNYTTEHIGPAEMGIISPQFLVEPC	144	-
Chr1D	255105058	255105147	KMISNYTTEHIGPAEMGIISPQFLVEPCRF	156	-
Chr1D	255778344	255778442	VNSVRGLILVCETLTSNVDQSSDIGESVYAYIK	159	+
Chr1D	255778524	255778571	EAAMDALERCTFILCK	81	+
Chr1D	276462896	276462994	GEAIYIPPPACIPVDTCGAGDAYASGILYGILR	159	+
Chr1D	276556425	276556478	ITFRQALEQIQQENMFPR	85	+
Chr1D	280024197	280024271	RLLAGDKLAADRMSEAAIADEEAIT	112	-
Chr1D	280024947	280024985	KAGPVTDSSAVAE	84	-
Chr1D	283369179	283369241	KGLSVNIATSNALVHGLYEGK	147	+
Chr1D	284840902	284840955	LILFPCSIDRSEALNRSR	85	+
Chr1D	284943530	284943646	RMMCDMLVNYMVLDPICGNSAMSGLLESAIDHRGARFLG	193	-
Chr1D	298973051	298973140	KEKQIDSITNEMETTCHQLGNIEQEKLMVT	146	-
Chr1D	299617899	299617979	RSCSPNQHIARLLWAGPSQMTEVLQLK	134	-
Chr1D	299802925	299803020	FLDTPSEWLVRPVLETQGWDHDVGYEGLNVER	165	+
Chr1D	300014795	300014830	KVLVALYNPNSG	88	-
Chr1D	300014882	300014914	RRFQLELEGFS	82	-
Chr1D	300015005	300015061	KDTIFITIPKDSCPSPKQC	93	-
Chr1D	301316443	301316532	RHVISTKDPYVLDGYQALSSDIVSPDDTVL	140	-
Chr1D	304236919	304236996	ADGTLKPVVIELSLPSDGEGDTELSR	118	+
Chr1D	304239491	304239580	RVQIHHTSEERWISQSGSQVLTVYDGENMY	150	-
Chr1D	304239521	304239580	RWISQSGSQVLTVYDGENMY	101	-
Chr1D	304239748	304239819	RSFTEEADDSFEMLIPVVGQYLAL	117	-
Chr1D	304240097	304240180	RLTNAMMTAHSGFMKSLQSKCFDDNLLA	137	-
Chr1D	304240320	304240376	KPRAVLSPAKTPDYLSSET	86	-
Chr1D	304240657	304240728	RTPTPHDIMSELMNTAVIVPKQMS	117	-
Chr1D	304242937	304243002	RKITFNFEQGEALMIPEPLDGS	109	-
Chr1D	305936827	305936955	DLIHNPLHLIFSVDFLGVTKSTLSSLSKGFAELSTDGQFLQLR	201	+
Chr1D	306924952	306924987	RPRHDEWVYQGT	97	-
Chr1D	309012485	309012592	SFAEQHYADLSSKPFFAGLVEYIVSGPVVAMVWEGK	179	+
Chr1D	309012614	309012664	KIIGATNPLASEPGTIR	120	+
Chr1D	309012617	309012664	IIGATNPLASEPGTIR	112	+
Chr1D	310557396	310557458	AEVEKFAIAFEMPGFRVSDMK	100	+
Chr1D	312630123	312630206	MKVEFTGHEESVQALAEAFHDSGEVPER	133	+
Chr1D	314063866	314063907	RDGAAAASDRPYKE	101	-
Chr1D	315655425	315655475	RIFGQHWTPTVQYGELV	86	-
Chr1D	316468577	316468639	EQSPADKSVEMPEAVEAADGK	91	-
Chr1D	316469155	316469217	KEHLVPYPQLLEHNMCEVLGL	100	-
Chr1D	316470160	316470261	KVMDNEELVSDDTALPSFHCVTNNVSVCTPFAIG	166	-
Chr1D	316764292	316764324	EGIDIDESKFK	84	+
Chr1D	321833328	321833414	LTDKDIVEMVFFPVVNEACRVLDEGIALK	140	+
Chr1D	324007187	324007222	RALQIDKQMITV	80	-
Chr1D	324567589	324567630	ARECLPLILILRNR	91	+
Chr1D	324567631	324567681	LKYALTYREVQSILMQR	94	+
Chr1D	324567637	324567681	YALTYREVQSILMQR	82	+
Chr1D	327046728	327046787	KPSAGETAKLADSHGMGAVS	91	-
Chr1D	331177255	331177308	GIPCDVIWMDIDYMDGFR	91	+
Chr1D	331200728	331200787	EGDELMNAGRLKQALPYYEK	94	+
Chr1D	335485422	335485457	ATTNTSVISSIR	80	+
Chr1D	336484448	336484525	LFQSGASGIVLSLAGIQHLTDNIIER	123	+
Chr1D	336488847	336488930	SRAITLMESTLQLSNIDLIFTYMLTGEK	134	+
Chr1D	337840683	337840805	RVCEPSGAALAFVIPPSEDKDLIDVNQQYAVIAEVLEASGR	199	-
Chr1D	344295074	344295109	IFPGVSHGWTVR	89	+
Chr1D	344301034	344301096	ANEIQAAVMSHPSFVTVDDIK	100	+
Chr1D	345083582	345083614	KVPFTVFGTGE	78	-
Chr1D	347744233	347744301	RMFMPRHSMLRLGSSSWQLRWSQ	111	-
Chr1D	348021400	348021471	TENMNGLAGQLFSGPIPAVDMLPK	119	+
Chr1D	349511550	349511663	YKSANGEFPGITSDPCEHWKLQQTAMSGFLIEIGWLIK	196	+
Chr1D	350347448	350347501	IGSDGGVALAEALGTCTR	83	+
Chr1D	350955625	350955696	SMSISDSTLDRLAGTVHALNQEKK	112	+
Chr1D	351843359	351843445	KDIMMISQQLAETIYPPFLEHLKSPRVGL	145	-
Chr1D	354203084	354203113	RPVMSNRSIL	78	-
Chr1D	354700128	354700286	AQKIAISHGYEIINW-------------------------EETFNNFGDKLDR	101	+
Chr1D	357443766	357443816	ARNFFIYVQDYNDADPR	132	+
Chr1D	357443772	357443816	NFFIYVQDYNDADPR	118	+
Chr1D	357444338	357444403	HGLSDDTIDFIGHALALHRDDR	99	+
Chr1D	357445264	357445338	AIAIMSHPIPNANDSHSIQIILPQK	112	+
Chr1D	357454942	357455007	YGLVDDTVDFIGHALALHRDDR	102	+
Chr1D	366309627	366309689	KKAIFEPYNDQLLALAQRTVA	100	-
Chr1D	372142862	372142990	KAHIACLNTDEFLGVLYAEAAEQLASVASSQFRLDTKFDQAIE	320	-
Chr1D	376560806	376560853	KCQPSGVQPELEGDLF	119	-
Chr1D	378982227	378982280	RLQGGCPMTPREAAVFLK	140	+
Chr1D	385437169	385437201	RKGESDLLLIN	81	-
Chr1D	385942830	385942883	RGLEQDNRIALLLHRPVI	100	-
Chr1D	387022016	387022102	KHTTITITQMNQLITAMSFHVQTLCMLIV	136	-
Chr1D	395655642	395655692	RGPVAPSGDESEGPVLR	123	-
Chr1D	399221340	399221402	SDQIILNWRPTGNINSNNAVK	165	+
Chr1D	402941976	402942080	IAAYFDVIAGTSTGALVTSMLAAPGENKRPLFAAK	164	+
Chr1D	403345888	403345944	EGDTASVIHIDDLEAQVFK	89	+
Chr1D	405365142	405365201	RERDNSDVVFILGQTNQFYH	99	-
Chr1D	405365142	405365219	RERDNSDVVFILGQTNQFYHRWLPRI	131	-
Chr1D	406199977	406200057	LMLNEAGNQKPAERPDIVVRVFMIKLK	132	+
Chr1D	406270210	406270266	RYHYIGSPLVLLVAHDKGS	91	-
Chr1D	411340728	411340802	SMVDDPWQGLQPIVGSILKPIDDAK	183	+
Chr1D	411342043	411342114	KGELLELSAGGGTSIHSMVDAVGV	107	-
Chr1D	411343121	411343177	RHATGFADNVFLDALSALK	87	-
Chr1D	411343220	411343306	RVNELLLVAGNALDAVLKEVEPGIVDEAK	129	-
Chr1D	411790580	411790690	KSDGVVSESGTSQFHADWNAFATTSEMQNTSQSGTKT	176	-
Chr1D	411816578	411816652	KNSVKGDKDALISQIANSLAGYSLG	172	-
Chr1D	415095833	415095871	MGNANPLTGSQGK	93	+
Chr1D	417833529	417833603	RSYSSPYVSHPGGHLVVITPSSASD	112	-
Chr1D	418885720	418885755	KTVEPPEEASMI	87	-
Chr1D	418885756	418885854	KEGDVWLDYYAGSQPALLAAINEATEQAFLIDK	163	-
Chr1D	418886008	418886073	RLTGIGFEDALTDMALYTQNPV	110	-
Chr1D	423131600	423131641	RLGTPLARLGGGTA	89	-
Chr1D	425428995	425429036	RPAVVGTSQAKIKE	101	-
Chr1D	427094941	427095012	IKAVEDSGGWMERTTVEDMDIAVR	171	+
Chr1D	427419036	427419089	SDANPVAMQKAIDYACGK	85	+
Chr1D	432806173	432806238	INPWNVESTAESLNEAISMSER	104	+
Chr1D	432811022	432811099	KGSFTPIYNYILNDLVKDAPPRNPSK	123	-
Chr1D	434589958	434590038	KLVLSKSPLSVMFGGQNIGALRDDLQQ	129	-
Chr1D	435650326	435650412	YMDNDVVAAIILGTGTNAAYVEHANAIPK	134	+
Chr1D	435652028	435652144	TVVALDGGLYEHYKKFSSCLEATLSDLLGDEASSSLVAK	181	+
Chr1D	435652070	435652144	KFSSCLEATLSDLLGDEASSSLVAK	109	+
Chr1D	435652073	435652144	FSSCLEATLSDLLGDEASSSLVAK	104	+
Chr1D	435901121	435901198	REVVMNCQGPTMPEEYAGVVLAQGTK	126	-
Chr1D	435901121	435901195	REVVMNCQGPTMPEEYAGVVLAQGT	120	-
Chr1D	435901380	435901436	KAGAVFMGTPALHGPEDFD	91	-
Chr1D	436383508	436383591	MVLAASGLEHDELVSIAEPLLSDLPGVK	126	+
Chr1D	436383508	436383594	MVLAASGLEHDELVSIAEPLLSDLPGVKR	133	+
Chr1D	437781569	437781628	RVVGEIDQPSGYLEEIAHGA	96	-
Chr1D	437789622	437789687	KNQAEDVLVFEISQLAPDDIEI	160	-
Chr1D	443616696	443616758	RDALQLLGGPEAPNITFPLDK	98	-
Chr1D	444870577	444870609	EAVSALGEIPK	78	+
Chr1D	444910051	444910125	SGALLDQHCVATIINSCTGLEDMDK	123	+
Chr1D	447564355	447564393	KYGDDLIEIETRT	101	-
Chr1D	448067512	448067544	KMANLWFDPVG	89	-
Chr1D	450802165	450802230	DKTGSVLQQAGETVVNAVVGAK	100	+
Chr1D	451713554	451713664	SLIMVTTQSKDAAAAVGTMPPLILGPLAFDDYWRMFK	185	+
Chr1D	454853134	454853217	WFNSVAAGYGDALDEVTSAYVGKRGIGK	206	+
Chr1D	454967310	454967339	KVDHLDYGRQ	77	-
Chr1D	454967340	454967381	KIYAAFEESPTGPS	100	-
Chr1D	454989059	454989124	KASWGNVIDDYDEQTFDALFAE	104	-
Chr1D	454989059	454989151	KASWGNVIDDYDEQTFDALFAEKNKETEGLE	144	-
Chr1D	454989059	454989130	KASWGNVIDDYDEQTFDALFAEKN	113	-
Chr1D	454990449	454990508	KSTVLSLEFSNGEQDYSHCE	96	-
Chr1D	454990449	454990517	KSTVLSLEFSNGEQDYSHCEKFV	111	-
Chr1D	455782571	455782624	AKVYLGLGAIRANPQYLR	86	+
Chr1D	464915859	464915888	GTGPKRFHYK	79	+
Chr1D	464972579	464972629	NSVEVPCPDSAAGLYIR	82	+
Chr1D	469097049	469097147	RLSDGQKPDQTLSDAHLVDEIRSMVTYALSELT	158	-
Chr1D	471853481	471853546	ARDEMGCDDGGANYPSPTQPLK	162	+
Chr1D	472464559	472464612	MQEHFEDFYEDIYEELSK	142	+
Chr1D	472707368	472707412	RAIWCQVPGPGVRGK	114	+
Chr1D	473233633	473233692	ELADYIIYIIDVSGGDKIPR	96	+
Chr1D	476511410	476511472	KALSSSSQVTPKADGTVVETK	91	+
Chr1D	479208162	479208203	RATTSCNDVMFAVG	103	-
Chr1D	479208204	479208281	RAHMFPNLSDVSEIVSENIIESYSHG	126	-
Chr1D	479208204	479208284	RAHMFPNLSDVSEIVSENIIESYSHGK	132	-
Chr1D	479836454	479836672	LVSEAEIPEPPLFTSTHRWE--------------------------------DTPEQNVCLTKPGLSPAERVR	159	+
Chr1D	480378852	480378893	LKAEATTDNKGWYK	105	+
Chr1D	480378858	480378893	AEATTDNKGWYK	89	+
Chr1D	480378894	480378947	IEIDQDHQDEICEVVLTK	140	+
Chr1D	480378993	480379028	ARVPLTSNNGMK	90	+
Chr1D	480379083	480379121	KECGGILQAYDLK	98	+
Chr1D	480379083	480379139	KECGGILQAYDLKDAPENP	139	+
Chr1D	480379086	480379121	ECGGILQAYDLK	90	+
Chr1D	480761978	480762028	GSYGVVAAAIDTQTGER	118	+
Chr1D	480842966	480843076	KNIKNWVFVVLSGVCMDIAFSGGVLFPVAMAMPIPVY	180	-
Chr1D	481027705	481027824	RPRLCSLCGIGRAQDVPIMGGGKSTDIADLMTVVEAMEPR	194	-
Chr1D	481423533	481423574	RNGMLLPITGFAGL	105	-
Chr1D	482355534	482355605	RAIDHVLLEYYHRVDDASKGGGVA	115	-
Chr1D	484170688	484170804	KNSEAFDETAARLTSIDILMSEVSEMGEAEDTSYNPDPQ	178	-
Chr1D	485066692	485066739	TRGSVGESTVAQGHGR	115	+
Chr1D	485530445	485530642	RSIVTIDLPKDPAEGDERIWPHN------------------------------------LIEAATL	175	-
Chr1D	487699956	487700021	RGHSLLIPLSAARRAAMHSGEM	99	-
Chr1D	488225586	488225687	SLSIYMNERYDEWSPIDLQHPSTFDTLAMDQKQK	176	+
Chr1D	488234932	488234967	KDHSVTIKRAQE	90	-
Chr1D	489534660	489534719	RPAAAPAIEDQSQFPTLGGK	93	+
Chr1D	489926447	489926542	TEERDIILDSLSESMTEDITILPIYGIGGLGK	151	+
Chr1D	490551640	490551705	KDYVQKALTTKGLGGFGVVSVV	155	-
Chr1D	490552069	490552119	KATPDLEDVLELKHLVA	115	-
Chr1D	492381889	492381939	VGTPLCIPSKEFIDIGK	83	+
Chr1D	493867682	493867738	VMQKNNSNMLGETKPTGTK	89	+
Chr1D	493872809	493872889	MMPGAHGVGMMTGVNRGMPAVRAGFPR	124	+
Chr1D	494462302	494462379	DLSNLIKPEDMVTSEHLVTLLSIVPK	120	+
Chr1D	494462780	494462860	LYEDNEYALYTVTLFAKVVDNFKVHAR	126	+
Chr1D	495461840	495461899	RDKAFELDTMSVSKAGDMAA	94	-
Chr1D	496806064	496806126	TLLATLETANDAGFFEQFDKK	150	+
Chr1D	496806133	496806219	CHGDCCSDNFSVEECNAQSQIGGVFGDFR	228	+
Chr1D	497164958	497165029	KQLLCGDASARLEGLVDEVQLMPI	116	-
Chr1D	497242350	497242406	GVLMPEVVPGIACIGFFKR	95	+
Chr1D	497737964	497738083	DLLDGTLSSGEQAMLVKDILDQRPTTPTTKEENSLVLLIK	186	+
Chr2A	5121787	5121834	RKDPRCASCQDADLLL	115	-
Chr2A	5394782	5394832	MLVEVATHLRELNDGMR	83	+
Chr2A	5682750	5682833	AVEAIGAGLCTPPGLPTAPVHCIGPLIK	191	+
Chr2A	5702286	5702336	RKIEDMTADEKGYTIND	82	-
Chr2A	6715256	6715342	RAPLIMMSFGAACREDLSVDAYGGRLALS	138	-
Chr2A	6719477	6719521	RSVLSQSAPITHTTL	101	-
Chr2A	7116867	7116938	EMALLSALQQIAGITAGPLSDALK	103	+
Chr2A	8186978	8187061	DGEAWKDPDTFRPSRFMLNGDAIGLDLK	137	+
Chr2A	8890746	8890814	AGTIVEEADTRYITNSGMMMQLK	151	+
Chr2A	13176196	13176249	RLATSAVYGDDWSCCHPK	93	-
Chr2A	15928384	15928461	KQLGRPAPGPWRLPLVGNLHQIVTSK	129	+
Chr2A	15942112	15942156	KNQLHLVATPYKACS	113	+
Chr2A	16100684	16100761	MATTEKKLHAVLVPFPAQGHVTPMMK	189	+
Chr2A	17377469	17377561	TLLIRPSLPSNSSCSQEDFSVNLKSILENSK	141	+
Chr2A	17793649	17793711	KDPPKMGPLALFDGSCEDLPE	160	-
Chr2A	18531250	18531342	RAFPLPIPVTCGELFWREPTPVMLIDGDAAG	156	-
Chr2A	18947581	18947616	NGATPKFDIILV	89	-
Chr2A	19308822	19308866	RGDIVENTVDIPTPM	117	-
Chr2A	19742382	19742417	KHHTAAELSILV	88	-
Chr2A	19774595	19774630	QNRSECEQLARR	79	+
Chr2A	19977275	19977340	ELFVGDIVLLKDPEKSDDLIVR	100	+
Chr2A	24449317	24449349	RHPFPIDDATI	88	-
Chr2A	24780502	24780603	KTGDFTCYSNFGCAGSGANVMVTECIDEPISSVA	257	-
Chr2A	28827663	28827752	RLSLYYVMGEHMLGSVLFTALVGAPSGARA	141	-
Chr2A	29093703	29093804	YIETSRGLTRLQGVTNAPVIDHLTETILGAPTIR	162	+
Chr2A	29116013	29116066	RSSYEQVMAGFISPRGML	89	-
Chr2A	29466207	29466296	RVGDEEVDMAEGSGLTMPMAVPLEALYWPR	147	+
Chr2A	31628497	31628592	RGEDSYQFASYEYPDCPRYVLPHGEDVLQEMA	160	-
Chr2A	31630604	31630642	KAEAPLAFLEPMA	93	-
Chr2A	31949055	31949096	AEFHVGAHLTKFMR	104	+
Chr2A	32000550	32000609	AVSRDFASGPGSGSARYIIK	94	+
Chr2A	33602630	33602719	SELCRATSQEQCTSLLDSILQGELPCDIEK	144	+
Chr2A	34237415	34237519	RAPNIGTGTIPITALHVMFVAFGIPLPALVPVHSD	168	-
Chr2A	34237997	34238047	RLEGMDFLPAPPPDSYD	130	-
Chr2A	34740777	34740830	ALKTFMQPGGPGDAARSR	128	+
Chr2A	35605875	35605916	GTVVYYDGQMNDSR	106	+
Chr2A	35607559	35607612	DHVVFEDYPGLITITGGK	89	+
Chr2A	35609560	35609610	LAHGYPFLEAEVAYCAR	82	+
Chr2A	35609806	35609841	NAQFRDGKHNGQ	82	+
Chr2A	37313065	37313100	TAQLFTGGALQR	86	+
Chr2A	38650834	38650890	RFTGGFSASEPIVNYADGG	90	-
Chr2A	38651057	38651146	RAVLQQLSLIASSAAIVPDVADHPNGAHGG	138	-
Chr2A	38665904	38665963	RKQPPDEPDLLSGATGAPVV	94	-
Chr2A	38679354	38679380	KLHFEWGAW	77	-
Chr2A	40613080	40613136	LTDSFLDGTSSVYLEELQR	133	+
Chr2A	40613191	40613304	NFVGQAATSP--GISGQTIQESMRLLLLVRAYQVSGHMK	211	+
Chr2A	40617769	40617801	GTFEDIKYVGR	82	+
Chr2A	41669632	41669697	APAMAAKCYPTVSDEYLAAVAK	103	+
Chr2A	41669632	41669703	APAMAAKCYPTVSDEYLAAVAKAK	111	+
Chr2A	42908325	42908438	RRAGGMVGTFVAGGLHDT------------KHPPPKCPLLHHMTGPSVCL	143	-
Chr2A	43555239	43555277	KANTAIEKQSPGA	88	-
Chr2A	43555548	43555604	RLSRVPSNSAMFAVHCHFG	91	-
Chr2A	44280826	44280876	KQEDKVYEEQIEVFEMH	139	-
Chr2A	44853471	44853503	KQDFAIEKADA	81	-
Chr2A	45247302	45247358	RLIYHMDTFFTTADAVPYL	94	-
Chr2A	46675311	46675406	RLVQIGVSDVFAVPGDFNLTLLDHLIAEPGLR	155	+
Chr2A	46675314	46675406	LVQIGVSDVFAVPGDFNLTLLDHLIAEPGLR	149	+
Chr2A	46676796	46676861	VIACIGDGSFQVTAQDVSTMLR	160	+
Chr2A	50801752	50801835	GKAEITGMAAENHVGSSGTVFSDKTMQK	197	+
Chr2A	50843102	50843155	KTLETECTEKYDMPQCFA	142	-
Chr2A	52953085	52953159	EIVPVYLPDSQTQFAMAYYVINYSK	123	+
Chr2A	53125580	53125639	GAYAIARSAVPEVSQPADVK	94	+
Chr2A	55716713	55716775	TAQAIVDGEGSSNAAHIRELL	96	-
Chr2A	59393339	59393386	KDGHFADFNLYINNVM	130	-
Chr2A	59394160	59394216	KSETWLVSADEYAPNFPVL	138	-
Chr2A	59394425	59394484	KLWHQTEDKPNVPALVVEGD	150	-
Chr2A	59394449	59394484	KPNVPALVVEGD	84	-
Chr2A	59394527	59394568	KFIQNPGSAPPAQD	103	-
Chr2A	59394527	59394595	KFIQNPGSAPPAQDKHHHGFGFM	175	-
Chr2A	67060675	67060716	KALGLMNLTGVVNT	97	-
Chr2A	67894333	67894422	KFRCVSKVPLLSLIEIILDDTLDAVSTAGN	197	-
Chr2A	69830731	69830829	KALELYPSIHGHALWPFMVVRMRESEAQAMAIS	167	-
Chr2A	71320621	71320662	KSGHSGDPLSDRVD	95	-
Chr2A	76412789	76412893	KEAAPSLAAYPGTIGMIAPNQMHHAYVLHQQHRTI	267	-
Chr2A	77548683	77548766	RIWRKQAAGDGGGGGWFNMYQVNYLVGA	101	-
Chr2A	77888476	77888556	RGSSTVLNKISAQIDKDELISELSVHL	124	-
Chr2A	77891180	77891233	KQYEHLFNSAVVTWLSGF	88	-
Chr2A	78830034	78830162	IKNFAVIDCSQVYENIPTECLVEEILTDVSVLDDIITLMIQLK	202	-
Chr2A	79681802	79681906	ATISQNGNETTANEKPNQTSQPNASGANKDSCNSK	155	+
Chr2A	80358213	80358260	RANMEADLLVNSAKVD	112	-
Chr2A	82232757	82232882	KFLGTAEGTESGTPQIQFASESVGGMVVDDLAGWVFKGCLNA	201	-
Chr2A	82457641	82457679	QKIDSLDKILLAK	88	+
Chr2A	85268196	85268312	MNVREYQALTPYANMLEENWGKPPGHLNSDGENLLVYGK	196	+
Chr2A	86330160	86330240	KHQPKVLFMPLRLLSECVCGPEVEKLW	216	-
Chr2A	86800642	86800701	RGISLIVTMLLLRMGSMYRN	93	-
Chr2A	87014654	87014701	KVMVEKEPVFLMPFES	88	-
Chr2A	87016657	87016710	RHFVEDPVSAAGTTASVK	83	-
Chr2A	88478573	88478620	RTESNCLSPDTLKDVR	119	+
Chr2A	91167302	91167403	RQIDAQSRLNQAAVNSSGFGAPAPRINDRIDSPA	156	-
Chr2A	93413290	93413334	RMKVEMEDTLEMARV	103	-
Chr2A	93901916	93901978	KRLGFGITANMHITGMHIEGK	101	+
Chr2A	97066694	97066756	RPDFEQVEHETLNDSSADNFN	97	-
Chr2A	97068829	97068870	KSLELAGGVANEIE	95	-
Chr2A	118956433	118956516	RTKRHTHPHTHIPNLQTSGLIYVPPPSA	138	-
Chr2A	120648117	120648161	RPKETDTLGPLDNKG	109	-
Chr2A	120648117	120648155	RPKETDTLGPLDN	96	-
Chr2A	120805526	120805570	TAPADFRFPTTNQTR	110	+
Chr2A	120805688	120805729	CVSAKGDEAAECEK	81	+
Chr2A	125089358	125089432	CAGGDGEAMDFVAAFSFEPRMEAAV	115	+
Chr2A	125766299	125766391	RHHFESYPTDAPLGSLHTEAKRLAGQLTGLS	147	-
Chr2A	125767858	125767911	RSFVAVLENTHASLSDGI	84	-
Chr2A	131060613	131060654	LSNRFYTPTVNVER	108	+
Chr2A	131060625	131060654	FYTPTVNVER	78	+
Chr2A	140022848	140022949	GFGQFSWKPILHFILWVFIWSCYVLLLNSIILNK	167	+
Chr2A	142798148	142798204	RGIEPGAAAYQEIVVTLFK	138	+
Chr2A	142819730	142819777	RGAASFASLVLGEDVS	107	-
Chr2A	143563804	143563875	KLGNKEDGSDLVYNHDYGGPVDSI	172	-
Chr2A	143563888	143563977	KHETTFDFPTDQVPMIEGTPITNENVPTVH	147	-
Chr2A	155538747	155538842	KNAMILGVSSVVNMGWAGLDSVAPPKKEAPEM	156	-
Chr2A	156621086	156621121	YAVQADLKAHAK	87	+
Chr2A	162112789	162112854	ATIGACGAIAPLVALLSAGSTR	95	+
Chr2A	165406567	165406602	KGISDIGEDPDR	87	-
Chr2A	171637036	171637092	LPISDLKENDELINDALER	84	+
Chr2A	174981162	174981239	WVENAPNEDLHLPKPNIFIPTDLSLK	123	+
Chr2A	175122716	175122751	SLGAAVIYNKDK	84	+
Chr2A	176477050	176477085	VKQALGSPATLK	80	+
Chr2A	176477086	176477151	TWSPASADCCAWDHLTCDEAGR	175	+
Chr2A	176477152	176477190	VNNVFIDGADDVR	97	+
Chr2A	176477152	176477250	VNNVFIDGADDVRGQIPSALAGLTALMSLSLFR	156	+
Chr2A	176477365	176477451	LHSLDSVDLSNNRLTGAIPNSFADMPNLR	134	+
Chr2A	176477470	176477520	NQLTGRIPASLVQGQFR	82	+
Chr2A	176477566	176477664	DDAQDEINTVDLSHNQLSGDASFLFSEGRPIGK	159	+
Chr2A	177629731	177629772	FPKSAGQDMYCLPK	111	+
Chr2A	181365514	181365600	EEIDDEPPSEKEGSEFGNVSSSGNDAKMK	132	+
Chr2A	189719335	189719409	SYKRPIPSIYSTVLQELLVQQHLMR	122	+
Chr2A	189719344	189719409	RPIPSIYSTVLQELLVQQHLMR	107	+
Chr2A	189720105	189720146	DGEIESILKDISER	98	+
Chr2A	189724135	189724263	LAMVAFLGFAVQAAATGKGPLNNWATHLSDPLHTTIFDTLGSS	204	+
Chr2A	189724189	189724263	GPLNNWATHLSDPLHTTIFDTLGSS	119	+
Chr2A	192540778	192540840	RDNPGHTKLWDEVLIDNGLKD	104	-
Chr2A	192540799	192540840	KLWDEVLIDNGLKD	102	-
Chr2A	198296397	198296441	KGEEGPQVQPVDEPC	112	-
Chr2A	198735172	198735270	KGISAGIACVNVAIVVMTPILMPAWQVAYLEAF	159	-
Chr2A	199875301	199875354	LGLSAVIMGSKGFGAARR	130	+
Chr2A	204718791	204718826	KALCHQEVSIRE	91	-
Chr2A	204719805	204719906	RQRMLQAPKTDEFEHKTSTTADDADPAMLVNEID	167	-
Chr2A	205456931	205456999	KPLLHQHINPMVGGSAITAGGLL	108	-
Chr2A	206600615	206600653	RPLANECAVETGE	92	-
Chr2A	210911748	210911795	GAAGVHLEDQSSVTKK	113	+
Chr2A	213808064	213808102	RGYDDDVYIAIVE	96	-
Chr2A	213943393	213943590	KDYTGEVALMGMYNFYQ---------------------------EVDDRDFDDRAQSGYIGAGEAD	270	-
Chr2A	218805896	218805934	KIAQSYPGLAAPA	94	-
Chr2A	225571759	225571833	KGTSICGNINNFVGGNLMKFLVMRT	117	-
Chr2A	227076234	227076326	KEPSLGLDEGNASGPNESPEKELSCEPDEGN	139	-
Chr2A	229385492	229385602	RAICCNIVQIEQYLLCCNLDPAANLSMRPVPQGDSWL	188	-
Chr2A	237626110	237626148	KPQYMYSGGTGAV	101	-
Chr2A	244023138	244023200	LGETSYGYEEFTNSLPADECR	101	+
Chr2A	244023201	244023248	YAVFDFDFVTDENCQK	99	+
Chr2A	248920496	248920537	GNTSGSHIVNHLVR	106	+
Chr2A	276316167	276316202	GGEDQGAAWVGK	84	+
Chr2A	282070411	282070521	TPSSLCAESVTDCQSDCSDSWASALITELDQYKTETR	179	+
Chr2A	282071284	282071400	SQLQAANSDAFALNEKVNTLEETLEKQGPLIAQLESQLK	177	+
Chr2A	309275038	309275094	RKDVLDTKNGVLVIIVDSG	85	-
Chr2A	309276519	309276557	KGVSQDGLFVLKY	92	-
Chr2A	310472820	310473002	RSTPPYIIGQLVEEEKMYSAL---------------------------REAAAQLMGDSVI	127	-
Chr2A	310475271	310475348	RAFPRADPDIDVREETILGHADVIWFQS	94	-
Chr2A	310488915	310489013	RPRRFLGSYNQCVAGVTPTYVIPAYEEINDILV	164	-
Chr2A	310489240	310489272	KALQYTDSPGD	82	-
Chr2A	318139013	318139069	REAPRGDISIELFVQPNLN	91	-
Chr2A	345701286	345701318	QEFDTHMANGK	81	+
Chr2A	348500178	348500213	RVPEPKEGAPAD	80	-
Chr2A	348500178	348500216	RVPEPKEGAPADK	87	-
Chr2A	348501989	348502054	RAPFMQVLDDTSMDLLADLDVG	102	-
Chr2A	349100478	349100510	NKDEILARLHK	83	+
Chr2A	353356910	353356996	GTLAASLASHVDVGIQAEAKELDTSASGL	128	-
Chr2A	353357129	353357254	KTVDNGEHVSMVGPKLEAITSVHGPLIGMLGTTAPVMVMDVE	200	-
Chr2A	353359325	353359372	KDTIESKYPLVFNVTL	121	-
Chr2A	353359325	353359456	KDTIESKYPLVFNVTLKSPISAPTPPRPKMASMPTQPPEIITTV	211	-
Chr2A	353359373	353359456	KSPISAPTPPRPKMASMPTQPPEIITTV	125	-
Chr2A	357667214	357667276	SAPEFAQAALHEIEFLSEITK	148	+
Chr2A	362291089	362291163	AVGEAHQAGSDSLLTCQAFMKIRER	185	+
Chr2A	363181512	363181592	GLSQLGSLQTLVADHNMLGGKLPGWLK	126	+
Chr2A	365899754	365899816	GTGTANQCPTIDGGVDSFPFK	102	+
Chr2A	365899874	365899915	AEGIQKNEPPAFQK	100	+
Chr2A	365899934	365899996	LTYTLDEMEGPLEVGADGTLK	99	+
Chr2A	365899934	365900008	LTYTLDEMEGPLEVGADGTLKFEEK	118	+
Chr2A	365900009	365900146	DGIDYAAVTVQLPGGERVPFLFTVKQLVATGKPESFSGPFLVPSYR	225	+
Chr2A	365900084	365900146	QLVATGKPESFSGPFLVPSYR	102	+
Chr2A	365900177	365900251	GGSTGYDNAVALPAGGRGDEEELAK	113	+
Chr2A	365900177	365900263	GGSTGYDNAVALPAGGRGDEEELAKENVK	132	+
Chr2A	365900264	365900308	NASSSTGNITLSVTK	102	+
Chr2A	365900309	365900383	SKPETGEVIGVFESVQPSDTDLGAK	116	+
Chr2A	369106781	369106840	RPATDPHELGLYQEWAGYMN	100	-
Chr2A	369106930	369106992	RTAVTDSDEFYDPRGLSIYAF	100	-
Chr2A	369109966	369110034	RIYVLFSPVDPYRFQDATDPKPS	110	-
Chr2A	369774237	369774281	KAIRGDNACQNGATA	110	-
Chr2A	381359867	381359977	GDLIPRILQIYLRNSESTSVLLDELACSVLPQVASLK	159	+
Chr2A	383371024	383371104	KHQAVAPTAAALGTLLETFSAAQASPA	116	-
Chr2A	384942931	384942978	KSGAGSACFGCETSSA	109	-
Chr2A	384943018	384943053	RYDPCTLSGDFH	97	-
Chr2A	387009738	387009779	SPLLDCSLCGATVR	102	+
Chr2A	387787973	387788008	IAHAEAVYAESK	82	+
Chr2A	388856046	388856090	VFCMSVQQASKSKCK	117	+
Chr2A	391932686	391932757	NTDFVAYSGEGFKLMIPAKWNPSK	123	+
Chr2A	393367505	393367579	KGGTDQEAEASPGGKAASAPNLRPA	110	-
Chr2A	396859473	396859550	EMEKGVVYIMGENEVVARPHSSLLKK	127	+
Chr2A	398183406	398183510	VLVNTDAPECGEAKPDGTMQMNNDALCTQAVNMAK	172	+
Chr2A	413771605	413771670	TGTMELLTDLPGYPDNLRPDKK	107	+
Chr2A	416546775	416546840	SVNPIWHEELTLSITNPNAPIK	102	+
Chr2A	416547063	416547107	LVAPSSGNCLAEESR	105	+
Chr2A	416584981	416585019	KALDYEELNENVK	96	+
Chr2A	416584981	416585022	KALDYEELNENVKK	103	+
Chr2A	416585089	416585151	IIFTNVGNPHALGQKPLTFPR	103	+
Chr2A	416589578	416589634	TTILPAEEDMPAIMSSFKK	88	+
Chr2A	416625338	416625454	RSGMWAGWSHNLDFLSSSGDLDLNSEPWCLATFLTDAVS	112	-
Chr2A	417521951	417522037	GWAEVGTEVRTYEQKHMCDAPANDSVGWR	226	+
Chr2A	419168589	419168645	AVNDMSNLGSDLAPGSSGK	125	+
Chr2A	419246690	419246782	RWDFWRLVPLYDWLNAVGVLPVTADVVDKME	157	-
Chr2A	420175620	420175679	GLANSGMYILLSNIYAAVGK	93	+
Chr2A	423797256	423797300	LMKLVYWFVPLPVVR	113	+
Chr2A	424370006	424370044	MPDLPFLSPAPTK	93	+
Chr2A	425383119	425383175	KAASFVTMGSDPNVHVVYV	108	-
Chr2A	430012913	430012963	RLWMEKWSMVQRPTGHA	87	-
Chr2A	435122287	435122418	KCPLLPARDTDGSGPLCSSSTSAWSSSAPPSSNSLAEEDHQQQQ	112	-
Chr2A	442011454	442011513	AVSELNPRLLGVNASGLLEK	89	+
Chr2A	444119737	444119793	AAEAMVIEEMKLQQDAVGK	86	+
Chr2A	447780302	447780352	ELQFGQTPQDRPDIAVR	131	+
Chr2A	450070988	450071074	KAKKHMLNEVHMNDAETALGQDEMAPKGL	213	-
Chr2A	451004093	451004134	KSSNTSILPKSSSH	100	-
Chr2A	451283181	451283225	AGGLETEKDYPYTGR	106	+
Chr2A	454974485	454974577	KWTSAMPPYRDGQVDGAAAYSELEAMEEPTL	195	-
Chr2A	454996731	454996808	REEAHQAVGNALAQYHFDLTQMLSQF	124	-
Chr2A	460049181	460049234	ALRLDTGNFSWGSEAVTR	86	+
Chr2A	460049307	460049381	NAIVQVDAAPFKQWYLTHYGVEIGR	130	+
Chr2A	465070401	465070481	RPGATAGMTAELFQAAFQGLVEAADVV	125	-
Chr2A	465070872	465070931	RAGFLKLPGHDASPTQARAT	94	-
Chr2A	469438757	469438804	RQSPLCGVPPVGTLAI	118	-
Chr2A	469438757	469438807	RQSPLCGVPPVGTLAIR	127	-
Chr2A	469438808	469438849	KAGLSVLTQIYSIA	98	-
Chr2A	469438850	469438972	RQVMLDSYQEVSMPDGFTFHEVIDNSGWVLLYLAKDPITGV	210	-
Chr2A	474504205	474504300	NAADDMIRILSGFDYRFSNITSDLFHSTSPSR	156	+
Chr2A	474512211	474512264	KPASLLYQVDRISINGIA	86	-
Chr2A	478155887	478155958	KMEEISALADIFLVDAGADAFAQV	109	-
Chr2A	478157350	478157427	RKINMSNGYGNDGDGIVPVSVAETIL	124	-
Chr2A	478157428	478157484	RGQDVMEGYSILGVDPLGL	92	-
Chr2A	480865738	480865791	AWEADPTSVDESWDNFFR	88	+
Chr2A	480865792	480865857	NFVGQAATSPGISGQTIQESMR	163	+
Chr2A	480865936	480866019	AVPDVLDPAFYGFSESDLDREFFLGVWR	137	+
Chr2A	498719098	498719265	MVLEALE--------------------------AMGETEALGMKAALESKGDVDFK	178	+
Chr2A	499714759	499714845	RDRLDQIENCNALPSQVLVMECIDEPHSD	143	-
Chr2A	499714759	499714857	RDRLDQIENCNALPSQVLVMECIDEPHSDKLEI	162	-
Chr2A	499714765	499714845	RLDQIENCNALPSQVLVMECIDEPHSD	134	-
Chr2A	499714765	499714857	RLDQIENCNALPSQVLVMECIDEPHSDKLEI	152	-
Chr2A	501188884	501189000	MLVEGVRPDGVTFLGVLIGCSHTGLVDMAKRIFSEMEGK	191	+
Chr2A	501393221	501393280	RDVLFAAFEKPEELADSYGY	145	-
Chr2A	506639500	506639535	EPIVPRTDRPFK	89	+
Chr2A	508427642	508427680	RTFEDVNHQLQTK	100	+
Chr2A	508427645	508427680	TFEDVNHQLQTK	93	+
Chr2A	508429265	508429315	ISTMTADEYFAKHPELK	82	+
Chr2A	511199799	511199834	ITCITVGNEVFK	94	+
Chr2A	511841051	511841086	YGCWSGSATILR	87	+
Chr2A	511842636	511842695	GADVEGGVGPFGLWVLASSK	90	+
Chr2A	511842636	511842707	GADVEGGVGPFGLWVLASSKLEEK	109	+
Chr2A	511842980	511843144	ISLRSL-----------------------------------IDRSVIESFGAGGR	99	+
Chr2A	514223133	514223165	ATVLFESMPVR	78	+
Chr2A	519072770	519072841	MPNPIIVVAYGLLLLLPLRNPACR	100	+
Chr2A	519073814	519073888	INENTSMQDRFYSLPCVGLPDNGRK	127	+
Chr2A	519075008	519075124	AFKVACWCIQDHEFDRPKMAEVVQYLEGFLEVDIPPVPR	247	+
Chr2A	519709836	519709895	QIEDDPEGAGTSHLYSVTQK	151	+
Chr2A	520001676	520001732	LASIATEKAQDSPEIAVLR	85	+
Chr2A	520001700	520001756	AQDSPEIAVLRLDDGTVIR	89	+
Chr2A	526229266	526229325	KAQSVTRSSLRADEFGASEL	89	-
Chr2A	530981605	530981658	KNWGWGYLKGDSTLAMTH	90	-
Chr2A	530983698	530983745	KVPQPTFVDTSNGHGL	116	-
Chr2A	530983746	530983877	RGFDGWGWSYVQHEDESYATTHDAGCIVSTIGPAEFGTIVTPVL	218	-
Chr2A	532137749	532137808	RLGPLPHAGVENGGSRMTRF	146	-
Chr2A	533506564	533506602	KAKLVGFTREVVN	93	-
Chr2A	533665887	533666003	YSLRVALCAYMILAHPSAVLSGDGEQETLLMESAANFVR	194	+
Chr2A	534246443	534246478	IHAEPMTATAPR	86	+
Chr2A	536712349	536712441	RGALTDARLVFDEMGCLDAVCWNILITGASR	153	+
Chr2A	537322536	537322574	KGSGPKAFDFAGF	95	-
Chr2A	537322536	537322577	KGSGPKAFDFAGFR	103	-
Chr2A	537323244	537323333	RSFLNRIADDNTNFFLSALGNYHGPPCQFS	227	-
Chr2A	538485523	538485609	RPLDPNSLFLRGYAVLDAYDDAIAKNGDD	134	-
Chr2A	541824037	541824108	RLGGMTAIAMAEQDINKTNWKCFQ	189	-
Chr2A	542206606	542206782	GENVVLIGEL-----------------------------DREKDELPSHMTCVSEAEIR	106	+
Chr2A	544697518	544697553	KLSFAVLPVGSD	84	-
Chr2A	544697596	544697637	RLVAANDRCNQMID	102	-
Chr2A	544698025	544698066	RILQYYQAIIQSSG	105	-
Chr2A	544698163	544698249	KSFNLTFTPQDAGLYNIHFILEDPLDEKN	216	-
Chr2A	544698643	544698672	KAPDMVYYGE	79	-
Chr2A	544698643	544698678	KAPDMVYYGERL	95	-
Chr2A	544699199	544699273	KNVSNQILKDCEPEMWTTVFSALNL	197	-
Chr2A	544699223	544699273	KDCEPEMWTTVFSALNL	137	-
Chr2A	544699382	544699432	RSAFTSSILSEGSNTQA	119	-
Chr2A	546393400	546393465	GSGSTLGLDLCFILPEGVPMSR	106	+
Chr2A	546393466	546393546	VYAPSMSLAFDGEWLKLEKEELFVEDR	136	+
Chr2A	546393514	546393546	LEKEELFVEDR	81	+
Chr2A	546488708	546488767	FSSFETIVEMIYKYTIPAPK	98	+
Chr2A	547027115	547027171	HGVGALELDDGAARRPAPR	86	+
Chr2A	547146716	547146793	DADLPIDVLVYNEMMTLYISVGELDK	126	+
Chr2A	547147154	547147213	MTSRNYVCVLSAYLMCGQLK	152	+
Chr2A	558370345	558370377	KDGCNDVAAYL	78	-
Chr2A	558370582	558370641	REYYDHGAGMMGGWQELDAI	100	-
Chr2A	558370642	558370701	RVGTGDSGLLTVGIASDTGG	86	-
Chr2A	560179538	560179636	ATPVNFLQHVYLNLGGEGSGDILGHTLQLSASR	158	+
Chr2A	560179637	560179678	YTPMDEELLPSSGR	105	+
Chr2A	560218669	560218704	VDPVAGTSYDFR	88	+
Chr2A	560310772	560310807	KEAGATNHFGMN	87	-
Chr2A	560311022	560311054	KPGDGYMFINV	84	-
Chr2A	562581060	562581107	TVNRPYGGVLSGQAVR	114	+
Chr2A	564975191	564975223	RTCGPCVSEAF	86	-
Chr2A	565122205	565122291	QAFDEAISELDTLSEESYKDSTLIMQLLR	133	+
Chr2A	565180737	565180823	KKEVAQSFDAGYSLHTIAVDDLIINFERA	143	-
Chr2A	565180740	565180823	KEVAQSFDAGYSLHTIAVDDLIINFERA	138	-
Chr2A	565705438	565705494	GMVPDLGVYTSLISELVKK	90	+
Chr2A	565751686	565751748	LIKSILQRDGVSWDQNASMIR	102	+
Chr2A	566321772	566321807	SQCPQELEPADR	88	+
Chr2A	566321772	566321810	SQCPQELEPADRR	94	+
Chr2A	566321970	566322044	TLGGSSADESPAPAPVTQEPHGAPR	112	+
Chr2A	566322045	566322098	SIGIVVDDSQPFTSIQLR	86	+
Chr2A	567493055	567493138	KDGFAPAIIGGNAPYFNVYSAALRKGPV	131	-
Chr2A	569806251	569806283	RLQVIEAEGVE	83	-
Chr2A	571604088	571604123	KTAIKAGFGFPK	84	-
Chr2A	571926439	571926471	RHGDIMSGVLF	86	-
Chr2A	573755693	573755761	QTTPATTGTPVPLPATRLLGNSK	103	+
Chr2A	579933288	579933326	RAPTIGFKMALQV	96	-
Chr2A	579933581	579933661	REGYVASMGMCGLGQASVELGQSGLKM	194	-
Chr2A	580994776	580994835	LVCANWASHLEPVAAEGLSR	95	+
Chr2A	582330519	582330602	KNLTTPNHKAWFVDLLVAYPCEKPDYHV	143	-
Chr2A	584557222	584557311	KEHSINGATDAMDLVNESKSGKEMNSVEVA	141	-
Chr2A	588966389	588966463	IGKKPMAEAIEASPLPPVGAPDVAR	114	+
Chr2A	589426932	589426976	RMEDFWGQAQEILGA	123	-
Chr2A	589585220	589585279	KQIMATDDPSNDSLSSIAAS	89	-
Chr2A	592041959	592042048	KVHFPTSPAAHTTVPTWVTIEIWDACLRRS	152	-
Chr2A	593407806	593407868	NYLLLACHASNETVQLYHLSR	98	+
Chr2A	593535567	593535659	MLPIFISCLLIYLPFTLLMTLTIQVGSTMDK	150	+
Chr2A	601230173	601230238	RINDTYFVQIRELVANPQLTPR	108	+
Chr2A	601230871	601230903	TISEIHTEAEK	82	+
Chr2A	601231408	601231443	TASLLEEYFGIR	88	+
Chr2A	602885683	602885775	KVEDEEAQEQQMIMTNSTGMQSEMDKQQQMQ	139	-
Chr2A	604627778	604627813	RTVETLCCAIGV	92	-
Chr2A	608447168	608447287	KLHKLKGVSHPISGSLNNSYGVLDQLSSMNGIEDPIPGHL	190	-
Chr2A	608819536	608819631	KGLSSNLVDMDVNESFDTRLYLLRLNTLEGLG	141	-
Chr2A	611611001	611611066	AFAESSMAMALSKKWPLYLSTK	99	+
Chr2A	611612394	611612453	LLDFTQKLESACVETVESGK	92	+
Chr2A	611614104	611614157	EHYLSTEEFIDAVAQQLR	87	+
Chr2A	611694965	611695027	LMDIDSEHLGIPDSEYQAIVR	105	+
Chr2A	611696132	611696200	ASPLSDQVTISLSSELPVVVEYK	104	+
Chr2A	613900230	613900277	AGTVSLFSVDAGAEDK	108	+
Chr2A	615073145	615073231	SLDTTSSSWYLGIWFNKIPVFTAVWVANR	144	+
Chr2A	615093815	615093880	RVPREATVPAAEAVTSTADAPA	91	-
Chr2A	615861370	615861444	RSLAAVLKSSRQGEVAGAPAVAMAM	109	-
Chr2A	618163883	618163954	KIVLETANESVTFVFTENWEPDSG	112	-
Chr2A	619029573	619029635	VTLLLPGKQQDLVNIIAGVTK	97	+
Chr2A	621192375	621192449	RFVEEAAEEGGGSPRAGEEGLRGGG	103	-
Chr2A	621794780	621794845	KMWTTGSKPMTAVVVDSPRAAF	162	-
Chr2A	623546182	623546226	IASQATEANNPQNIK	109	+
Chr2A	624807144	624807242	VDRVGAQGDSAGIEVAVIPYPSVEAGLPEGCER	155	+
Chr2A	624807153	624807242	VGAQGDSAGIEVAVIPYPSVEAGLPEGCER	140	+
Chr2A	624807243	624807299	LDHVPSPDLVPSFFDATTR	91	+
Chr2A	624807348	624807404	RPSCVIAGMCNTWASGIAR	145	+
Chr2A	624807564	624807629	RQLPLQFLPSCSIDAESLQELR	105	+
Chr2A	624807567	624807629	QLPLQFLPSCSIDAESLQELR	99	+
Chr2A	624807723	624807794	TVLAVGPVSLCHAPALDVSDDATR	109	+
Chr2A	624807969	624808031	MWLQENTDADGLADSQCLAVR	103	+
Chr2A	627304821	627304877	ATQASPKEANAEDPPLLVK	84	+
Chr2A	627304821	627304883	ATQASPKEANAEDPPLLVKLR	95	+
Chr2A	631254942	631254998	KDIFANSGVIVSGVPAGLG	83	-
Chr2A	631255513	631255608	RTTPYYMAGDPHRIAAVIKHIDMTGDPNNPVT	160	-
Chr2A	632483440	632483505	SAVDAIDTNMENIDGVDEMFGR	163	+
Chr2A	635268677	635268736	ESINKLIEMAILDADGRGVK	92	+
Chr2A	635671370	635671426	RFDGLDLQPGSVVPLDVGR	92	+
Chr2A	635671373	635671426	FDGLDLQPGSVVPLDVGR	88	+
Chr2A	636320216	636320260	LGSGDAAGAVEAYEK	95	+
Chr2A	636320261	636320317	GLALDPSNAALKDGLAQAR	83	+
Chr2A	637444426	637444488	ASIQGEHNTQGMLRMVARELK	103	+
Chr2A	639342029	639342064	GKNLFFSTDVEK	89	+
Chr2A	639679537	639679596	NYNEMLLGDGNVQTEMILEK	146	+
Chr2A	643940470	643940529	RAIEEIFAAEEHKDQQTVVE	143	-
Chr2A	647447635	647447694	KGRMDLLSNYVWVNPECGKQ	154	-
Chr2A	647766347	647766376	HRMCVEDDLK	79	+
Chr2A	650514662	650514733	LPPVEFAAHLAERSLSSTSKRPGR	109	+
Chr2A	655260085	655260135	SLRLITAVKTPYLPDGR	128	+
Chr2A	655472236	655472295	RLMGDIMVDIADKMGGGLGD	92	-
Chr2A	656644395	656644472	AVKEAWSVSLGIALPMMPPVSATAAR	120	+
Chr2A	657501252	657501476	TLTDVQVK---------------------------------GYTIPAGWLVMISPMAVHMNPELFKDPLTFNPWR	289	+
Chr2A	660797495	660797608	RHYRVHTLTIAKLAPPVSAAMEQYEGAGSMAGGCLESE	187	-
Chr2A	660797504	660797608	RVHTLTIAKLAPPVSAAMEQYEGAGSMAGGCLESE	169	-
Chr2A	662397384	662397491	AMSHLLALEPQDPSTYVLASNLYSESAKWHCSENTR	176	+
Chr2A	665373553	665373600	DQIGSFFYFPSLAFHK	120	+
Chr2A	666595179	666595223	VAAEGGFGRVVLTAK	102	+
Chr2A	666595338	666595457	AEGIGLGLYLSPWDRHEPVYGDTVAYNEHYMGQMTELLTR	203	+
Chr2A	666598081	666598113	SAVTLLDIYYK	82	+
Chr2A	669913618	669913659	KLQGEVAGEPVAAA	93	-
Chr2A	669914134	669914169	KIAAPSWTPHAN	91	-
Chr2A	669914134	669914223	KIAAPSWTPHANKLLAAVGALHPCSMSTGS	221	-
Chr2A	669914236	669914337	KPMEAKPPLVLDAIGPVGALINVGPGIIDPKLIG	159	-
Chr2A	669914596	669914637	KTTSPTGGTECIVI	98	-
Chr2A	669914722	669914781	KGYDKVESLSEGDLEDGSGL	143	-
Chr2A	669914734	669914781	KVESLSEGDLEDGSGL	111	-
Chr2A	669915055	669915093	KQEFCVQYFAIHA	106	-
Chr2A	670186189	670186239	KTQLLHGYQSPLVFCSL	83	-
Chr2A	671577801	671577914	AMVARSISDGAGIVVNTCRALEGEFVDVVAEQTAADGK	268	+
Chr2A	671852238	671852300	VPGMRPGEQCFICKGTDHAAK	107	+
Chr2A	671855540	671855602	VGQPGETYADFTATIPADECR	103	+
Chr2A	674266414	674266473	KFFSPGGAAIMSSFPHQGVA	91	-
Chr2A	675339489	675339551	RAVEGVFGLAAANPSPRATIL	96	-
Chr2A	676405591	676405710	KLLGRPSAIAALGEISLAAQVVSLDDDYLSRIIADQMNIF	187	-
Chr2A	676945304	676945429	KRGEAAAASMAMALVPPPSQLSRPAHAWYPAAPVEQVAMAPR	145	+
Chr2A	680304381	680304449	KRVELLQQELQDKEHVLNAHEQM	107	-
Chr2A	680304384	680304449	RVELLQQELQDKEHVLNAHEQM	102	-
Chr2A	680305634	680305717	KEKLDTVEAEKNAITELAEHLQSEIEAY	125	-
Chr2A	680305874	680305948	KASIEQKLAENVHMLSETESQVAIL	114	-
Chr2A	680305949	680306005	RENLDKIESDKQAITEHAE	87	-
Chr2A	680306117	680306188	KTVVDEKEAHTSNFQEQLEHLVAL	112	-
Chr2A	680306189	680306263	KADLEDKLAQNAAGMATSEALAEEA	104	-
Chr2A	680306291	680306389	KLEEITTEHTAIENEFAELEVKMSEVEETAGAA	146	-
Chr2A	680306432	680306497	KESLQQCDTEKQSLNDGVQQLK	103	-
Chr2A	680306432	680306494	KESLQQCDTEKQSLNDGVQQL	98	-
Chr2A	680306495	680306548	KKETDELLSQYLSELDIK	82	-
Chr2A	680306681	680306749	RASELDAQLTQVQKEAELHATTA	101	-
Chr2A	680306912	680306968	RFGNCEDTVDKLEQELDTS	94	-
Chr2A	680307449	680307535	KEETIQILSDMLDKEKGSAAEMVAELSAS	130	-
Chr2A	680308292	680308387	KSEADVLTGKLTEHEDKLEDLGSQLNLIQSQQ	146	-
Chr2A	680308319	680308387	KLTEHEDKLEDLGSQLNLIQSQQ	103	-
Chr2A	680308664	680308720	KFQSMTTNLSEEVQQHDVA	93	-
Chr2A	680309141	680309203	RETEQNFTASESTKEDEKPSA	95	-
Chr2A	680575958	680576029	REIVLPHVDNSQWGATFPALMGHG	121	-
Chr2A	681035322	681035513	KPNMVDASQGPQDRAPN-------------------------------MHFMYSSSQDESMHME	212	-
Chr2A	682283791	682283829	RATITNTCSVLLK	92	-
Chr2A	682429668	682429751	NLFYLGAYQSAINNSDVPGLDADAAAER	131	+
Chr2A	682876416	682876517	RSPRMPLVGCPLGSSWPCRGSPPSLPSGPLNIVG	99	-
Chr2A	683443544	683443600	RGAVPYYADLWPFMPDKLV	97	-
Chr2A	684107348	684107461	CVGCSETLEVERGLTEFVCPDCATPQSLPPELMPPPRR	116	+
Chr2A	684108917	684108952	SELVNAKTIAEK	81	+
Chr2A	684109295	684109408	DSSAAMENKPLESDPGDLQNFGHNVQVPADAMDDESIK	182	+
Chr2A	687083932	687083985	YGGMYALALAYRGTANNK	84	+
Chr2A	687083986	687084042	AIHQLLHFAVSDVSDDVRR	90	+
Chr2A	687084321	687084362	IVSLLSESYNPHVR	101	+
Chr2A	687084597	687084641	MGAILASGILDAGGR	105	+
Chr2A	687837427	687837459	AMPMRVLTVGK	80	+
Chr2A	688936924	688936974	MAAMGVGGAVKMICGTK	96	+
Chr2A	688936924	688936974	MATMGVGGAVKMMIGAK	107	+
Chr2A	690413513	690413566	GKALEVVQYIKDTFHEGK	88	+
Chr2A	690418618	690418692	STGPDTSKEAAISELTSSLEGPLKR	111	+
Chr2A	691959031	691959228	GCSSSQLVTLQH-------------------------------------FRDEFLSALPKPEQSPK	87	+
Chr2A	691959229	691959318	IGMFIDSCFAHCQSGAQDSWNADGSPSIQK	148	+
Chr2A	692507763	692507831	LYGGQVTSWKNEQGDELLFVSSK	109	+
Chr2A	692745782	692745853	VPQWSTASVQEMKDKFISVGLGPR	118	+
Chr2A	692745971	692746027	QVAVMSAFFGPDQAATEEK	89	+
Chr2A	694493087	694493161	VLDATSDEPWGPHGSALSELAQATK	115	+
Chr2A	697993199	697993237	KHGPSDLLVVRYK	98	-
Chr2A	698168652	698168714	YVVEPAHMWWPTSLVQVSLMR	102	+
Chr2A	698828175	698828210	TITLGPDVPTHK	88	+
Chr2A	699356866	699356934	KPVALELDAGSASSDRASLGSAV	99	-
Chr2A	704040693	704040746	RHLMLEIQGDKISSGGVS	84	-
Chr2A	704850291	704850395	KNTLDLQGGGEAVKELLLRLLPITSLTGASGVMIL	171	-
Chr2A	705273738	705273812	KRSSDAPASAAVEKPDDSAPERPER	103	+
Chr2A	708545025	708545123	TESLRSEIHHSEKLAVAFGIMNLPDWMPIHIMK	167	+
Chr2A	713856872	713856997	ELLYDSEDVMDELDYYRLEQQITEGASYFSTVPFLLLSVSSM	199	+
Chr2A	713952126	713952179	QEYENISNFNVLQKNLLK	85	+
Chr2A	714827745	714827789	KADLFVLHPIGNVDF	110	-
Chr2A	714827745	714827804	KADLFVLHPIGNVDFREDLS	145	-
Chr2A	716446458	716446517	KQDIIIPTQVDKMVMNEFLM	150	-
Chr2A	716451091	716451129	KFKIDELTVGSVY	96	-
Chr2A	718229379	718229462	RDDTPDYTIFVGDLAADVTDYMLQETFR	137	+
Chr2A	720063795	720063854	ILSTINRELLKPSASVALHR	93	+
Chr2A	720342049	720342150	KPIVPGSSNFAAESQVASAPMALIDQAMAALTPY	160	-
Chr2A	720434420	720434455	KTNIPFSVSVGC	87	-
Chr2A	720788155	720788241	RQGAAGFGAAILANLTADRDADPLIIAHN	128	-
Chr2A	721026028	721026150	KMEQHEVISLPYGHLIIMKAVDQYPSEQSFKSASMDNGINM	207	-
Chr2A	721028473	721028529	RIDEARNEDETSTLSACRA	87	-
Chr2A	722596004	722596048	ASGSIPLVHIDDVCR	109	+
Chr2A	723393101	723393169	DVRVEGCAWAANASDSDAGEVAR	103	+
Chr2A	725454490	725454534	KGYADCVDRPGQFFT	118	-
Chr2A	725912363	725912458	KFEQLNGACDTPPDVAPLHHFRIGLGCASAAV	161	-
Chr2A	726371757	726371795	KLDPNSEHDRISL	99	-
Chr2A	726646623	726646721	KSCLVLLPLWKLQGILQSVGNDMVAFLYDPMGL	162	-
Chr2A	726682477	726682509	GDQVQNVAYPK	80	+
Chr2A	726682663	726682698	VHDVGGATLIYR	87	+
Chr2A	726682726	726682842	NADPLYLAHAAGMVECPDLFPVSEPGVEVGLPASGAGAR	185	+
Chr2A	726904338	726904370	RLDYGHVYASK	79	+
Chr2A	727359082	727359114	VKDLSQADFGR	81	+
Chr2A	727359082	727359165	VKDLSQADFGRLELELAEVEMPGLMACR	136	+
Chr2A	727359088	727359165	DLSQADFGRLELELAEVEMPGLMACR	126	+
Chr2A	727359283	727359339	WCSCNIFSTQDHAAAAIAR	151	+
Chr2A	727359406	727359492	CLDWGAGGGPDLIVDDGGDATLLIHEGVK	212	+
Chr2A	727359406	727359513	CLDWGAGGGPDLIVDDGGDATLLIHEGVKAEEEFEK	251	+
Chr2A	727359673	727359741	LYQMQESGTLLFPAINVNDSVTK	176	+
Chr2A	727360892	727361014	VIVTEIDPICALQALMEGIQILTLEDVVSDADIFVTTTGNK	194	+
Chr2A	727361517	727361576	AQSEYISIPVDGPYKPAAYR	96	+
Chr2A	727361517	727361579	AQSEYISIPVDGPYKPAAYRY	101	+
Chr2A	727866033	727866101	RLWSDVEINPSLVMEAADATAAL	108	-
Chr2A	728218655	728218717	NLISLGTLDLSSNNFSGTIPK	92	+
Chr2A	729834131	729834193	YRYAAPKYPGEVPISIYDSQS	101	-
Chr2A	729834134	729834193	RYAAPKYPGEVPISIYDSQS	97	-
Chr2A	729834521	729834568	KTEPFVWRDTQPKITI	123	-
Chr2A	729834521	729834571	KTEPFVWRDTQPKITIR	133	-
Chr2A	729834689	729834811	KNGTTTVFIDAESVVDELTLIQIGEMLAQLACIPDIETVIV	192	-
Chr2A	729834827	729834883	KLAAACGKGVDGYGCVVAV	134	-
Chr2A	729834848	729834883	KGVDGYGCVVAV	84	-
Chr2A	729835520	729835591	KTVSDNVNIAPFLLTGSEQMQYLR	184	-
Chr2A	729835652	729835699	KHADTKLGDRIITLVI	118	-
Chr2A	729835667	729835699	KLGDRIITLVI	80	-
Chr2A	729835667	729835738	KLGDRIITLVIKFEPNDTSEPDPV	117	-
Chr2A	729835700	729835747	KFEPNDTSEPDPVKGS	117	-
Chr2A	729835700	729835738	KFEPNDTSEPDPV	96	-
Chr2A	729836057	729836095	RAGKFPQSPGFET	98	-
Chr2A	729836066	729836095	KFPQSPGFET	77	-
Chr2A	729836096	729836173	RCAMLGPMEVEALDLELRGFDAQSLD	127	-
Chr2A	729836096	729836146	RCAMLGPMEVEALDLEL	82	-
Chr2A	729836096	729836179	RCAMLGPMEVEALDLELRGFDAQSLDKV	137	-
Chr2A	731958294	731958332	ADDGEYYVYNHLR	101	+
Chr2A	732751454	732751513	RCSHGSFNISTAGLLGDIDS	150	-
Chr2A	733166350	733166406	KMDSDGLKQVPSHHSSVRV	140	-
Chr2A	735138050	735138106	KDNFLTHSAPEPAQLGHLT	92	-
Chr2A	735140408	735140458	RKDTPNFPLFHVERIGA	130	-
Chr2A	735140411	735140458	KDTPNFPLFHVERIGA	122	-
Chr2A	735140468	735140524	KPDALMGVMCADIADQNEV	94	-
Chr2A	735141017	735141100	KCTSGSFVEDGPNKTVPLSEGTLGSQDI	205	-
Chr2A	735141017	735141124	KCTSGSFVEDGPNKTVPLSEGTLGSQDIKLPDGELL	262	-
Chr2A	735141056	735141100	KTVPLSEGTLGSQDI	105	-
Chr2A	735141056	735141124	KTVPLSEGTLGSQDIKLPDGELL	161	-
Chr2A	737680198	737680236	AFAAANGEADAKR	88	+
Chr2A	738048514	738048591	NVAQPLMRLVTMGGAPILQQLHLEER	123	+
Chr2A	738556290	738556325	ARFEELNMDLFR	93	+
Chr2A	738556290	738556328	ARFEELNMDLFRK	100	+
Chr2A	738556296	738556325	FEELNMDLFR	78	+
Chr2A	738556296	738556328	FEELNMDLFRK	85	+
Chr2A	738590287	738590454	KGYFDKMAQEIVDVDWV----------------------------------HHLNS	118	-
Chr2A	738592968	738593033	RQTDAWSCVEALEGNASSPLLA	104	-
Chr2A	739928471	739928506	KVQATPMNGMLQ	89	-
Chr2A	743037709	743037846	RSVSSVNGPITAGPNDSNWNSLEPVLHRMDLAAHPAASPFGPAVLN	222	-
Chr2A	743756428	743756511	ATSPRSESDKAIVIDFHAQPIVHLPPNR	134	+
Chr2A	743756740	743756796	GKEEEVYVASIDQGTTSTR	141	+
Chr2A	747138764	747138805	KVVGLMTVTPVVNL	97	-
Chr2A	748544435	748544515	KLGFDGMWESWGEPKILDGITSEMVVT	204	-
Chr2A	748545044	748545079	RTAITAFGGKNS	85	-
Chr2A	748545212	748545244	KPVSNLAETIT	78	-
Chr2A	748700120	748700239	KCYEIVMSLTKSNVNPLPIANDACEDEIMHRITQSEMAVA	203	-
Chr2A	748804780	748804905	KELSGLSMDIPVEAHSESSYKGKGDGDSSPKGNMDADMSLQE	112	-
Chr2A	749012753	749012821	KNEEENNKGVSCSPTPENSCVKE	103	-
Chr2A	749022882	749022953	LGIPAYEWWSEALHGVSYVGPGTR	122	+
Chr2A	749024363	749024434	AMHNVGLAGLTFWSPNINIFRDPR	187	+
Chr2A	749027149	749027181	ETARQGIVLLK	78	+
Chr2A	749027161	749027211	QGIVLLKNNGALPLSAK	114	+
Chr2A	750606414	750606464	KAEESLPAKAPPPQLVT	115	-
Chr2A	752186308	752186379	WSLHVELERDGIDMEEKFGLSLTK	118	+
Chr2A	752539891	752539956	MAGAVKASSMVAMSVGAVEALK	133	+
Chr2A	752539891	752539956	MAGGAKASWMVAMSVGAVEALK	152	+
Chr2A	752899616	752899702	KLFEMFFPTGFIYINLSKNQMYEYILIRE	143	-
Chr2A	753501157	753501255	ISFGLDPGCLDLDMPMSDLANAFDAASRFCAMR	159	+
Chr2A	754544430	754544465	SGLWNGAQASDK	83	+
Chr2A	755143647	755143781	AALDGVLVSAMYQRESGPIMSQTIVNRGGEFYLTYTVSNGSPGMR	223	+
Chr2A	757530926	757530976	TGTLVPLSEQQLVDCDK	127	+
Chr2A	757530926	757530997	TGTLVPLSEQQLVDCDKYDGGCNR	184	+
Chr2A	757531097	757531141	AKPAVTITGHAAVAK	102	+
Chr2A	757653529	757653579	KKHETTSNYLLSTFFLT	128	-
Chr2A	759215116	759215205	KDFLDDLNLSKHHKIWNNFSEALNNTVYDV	225	-
Chr2A	761175677	761175781	RPSMFDLFYVEGPWAEGVLNAGNRKLFLDEHPAAQ	175	-
Chr2A	762431878	762431973	RVETDGNNSFFIPHTSGCKDYEEQTVEMVSDA	161	-
Chr2A	762431878	762431979	RVETDGNNSFFIPHTSGCKDYEEQTVEMVSDAKY	172	-
Chr2A	762431932	762431973	KDYEEQTVEMVSDA	103	-
Chr2A	762431932	762431979	KDYEEQTVEMVSDAKY	119	-
Chr2A	762563638	762563703	KSQNGQFDLIHLTGDHTGLLVA	99	-
Chr2A	762608697	762608744	RLEQSFDPLGITHHLI	126	-
Chr2A	762608889	762608945	RAYGDAAYGANLENCCGVL	131	-
Chr2A	762663210	762663281	LASSPFPAADVAALPGLAISQDGR	105	+
Chr2A	766321718	766321786	DKEDILEWGVPNDIDMIALSFVR	116	+
Chr2A	766321787	766321837	KGSDLVTVRQLLGQHAK	121	+
Chr2A	766322717	766322761	VENQEGIVNFDDILR	112	+
Chr2A	766322717	766322788	VENQEGIVNFDDILRETDAFMVAR	119	+
Chr2A	766505128	766505187	KLSSRKLTTGGSAYTSNGAT	124	-
Chr2A	766880601	766880669	RPHKTSVDGQLGPIIASTMLQVL	111	-
Chr2A	766880601	766880708	RPHKTSVDGQLGPIIASTMLQVLKTDESFSEYCGGW	278	-
Chr2A	766880610	766880669	KTSVDGQLGPIIASTMLQVL	150	-
Chr2A	766880610	766880708	KTSVDGQLGPIIASTMLQVLKTDESFSEYCGGW	255	-
Chr2A	766881382	766881414	RAQIPQKPDKY	83	-
Chr2A	767752600	767752638	TGILIGVQPDAPK	97	+
Chr2A	768327053	768327109	EVQVQNIAFPKNPVDPLLR	146	+
Chr2A	769555509	769555568	KARALVQVVSRIMSQIVGGL	95	-
Chr2A	770113475	770113543	KGAQLLNHISFACAESDGFLHLI	171	-
Chr2A	770114166	770114210	KYCKGLFQVDAATLA	111	-
Chr2A	770129864	770129896	TGFPFGNTMTK	80	+
Chr2A	770129897	770129941	EIISNPAYEKWFFSR	115	+
Chr2A	770386990	770387070	KQSGGSQALHVKSCPQSPKTATAGDEK	127	-
Chr2A	770491362	770491487	KEFSRSIMEDDQDCVMDTVGAVCVDGYGNVASGASSGGIALK	201	+
Chr2A	771562263	771562307	GSYGATTGGGPDYFR	107	+
Chr2A	771631957	771632073	FGFAPLDPFFQGHQASTEVKPAFGGQQVLEGDVTQSNLR	283	+
Chr2A	772363085	772363165	RSFMGRKELPYHMIVADTFPVFSTGAI	139	-
Chr2A	774551579	774551668	ADSAQTEVSAAVATVQEIISKEDDAKEAVR	130	+
Chr2A	774551927	774552022	ALLDASKAEEDVSNIMVLAEQAVALEMEAAKR	140	+
Chr2A	775486849	775486902	KHLQYMKTEDPLVAGVSE	94	-
Chr2A	775582575	775582655	VTAIASEFPDVELSHMYVDNAAMQLVR	131	+
Chr2A	778816781	778816834	LQNLDVITPDLFDNAYYK	140	+
Chr2A	778825243	778825278	RIEGVNGAPKPV	89	-
Chr2A	778825870	778825908	RPQISLNPGLATE	92	-
Chr2A	778960800	778960847	RGNAVDTALPAGGGSS	110	-
Chr2A	778961397	778961453	KPMSAPPFVYKTLGAASLA	87	-
Chr2A	779754420	779754458	KLIRDVACVPTQK	100	-
Chr2A	782846287	782846322	FSGEVLKKFSGR	83	+
Chr2A	784102730	784102792	RALEVADEQGSVLTFTALLQQ	95	-
Chr2A	786104302	786104382	RPTTLLLFVSSAPPSPETAPQSDTEHA	122	-
Chr2A	787686414	787686470	DSAVILSPYHVQEQGTYVK	93	+
Chr2B	1511268	1511303	KPKMPTDLEDLK	89	-
Chr2B	3216142	3216180	KTIPRSQAIDPIT	97	-
Chr2B	5083463	5083498	VAPALPDELYIR	91	+
Chr2B	7343864	7343914	ARTAMAIGGSSYQNLAR	121	+
Chr2B	8210010	8210081	KGDETRVDLIADMILIEWDSRQLF	122	-
Chr2B	8213635	8213688	KPADPNLTRDVCASIVPL	87	-
Chr2B	10492942	10493037	EKLSDEQIIDLIITLIYSGYETMSTTSMMVVK	151	+
Chr2B	10887019	10887072	RRATQVVGGDGATLMGAL	126	-
Chr2B	11710715	11710765	KQDPTAVEVPRSMVEGL	83	-
Chr2B	11909777	11909866	RFYYYPYEEQSVQNAPNATGIALMAACGEA	146	-
Chr2B	12772899	12772952	MHGDLVDLTCNTFGKNPK	91	+
Chr2B	13254590	13254646	KHCSLAGAGSTITAVMSSS	84	-
Chr2B	13620088	13620135	KLLSGGNLHLVSPFRS	113	-
Chr2B	14945006	14945110	ATCLDSHGALESLEIATSNMMEFIVLLGGCERMSR	173	+
Chr2B	16448872	16448937	RSEQESSSNESMHIAISSPADG	96	-
Chr2B	16476343	16476468	KPYSGVKAVSMPTLSEEVHLLPCAHQLLLPASSSISGNDLYE	201	-
Chr2B	17067811	17067852	KVGVPKTWTFAQLM	112	-
Chr2B	17767105	17767173	MVMAKINEAARVGGVVDMSELLK	107	+
Chr2B	19893955	19893993	KEDPFMLAEMIQK	106	+
Chr2B	19894180	19894215	ASLPAIAEYSSR	81	+
Chr2B	21929438	21929542	RLSGLNGLPPLICLSRCNILHLSRLQQLPELWSPA	164	-
Chr2B	24436461	24436547	FLQVLPCLLSLEIVDLPNMISLPAAETLK	134	+
Chr2B	25300624	25300701	GDIVQMLIQPCAKPVISLVGAGGIGK	189	+
Chr2B	26622460	26622492	KFELQGEVSFH	78	-
Chr2B	26692459	26692500	LVVGMQNCIMQFAK	102	+
Chr2B	27144029	27144109	RGVARAFSSALHEVAHAGPPPKPLVVG	123	-
Chr2B	27159405	27159506	LGWAAWLLNQAVAAVDEASVKDELAAWAANPGFK	155	+
Chr2B	27942143	27942178	VLIIDFKPAAVN	85	+
Chr2B	28622637	28622681	KANSVHHHCKACISN	109	-
Chr2B	29313526	29313609	KEEAKAPPSEKQPAEESPAVHTEAPAAS	113	-
Chr2B	29313538	29313609	KAPPSEKQPAEESPAVHTEAPAAS	97	-
Chr2B	29593926	29593994	NKSAEEAQKEDAVDSPMDLGTPI	167	-
Chr2B	29593950	29593994	KEDAVDSPMDLGTPI	113	-
Chr2B	29595312	29595473	RVDPEWLVDEDNEI------------------------------LSFDIAPFLT	140	-
Chr2B	29597887	29597940	KYAAFDKEGEVNHIGQAH	138	-
Chr2B	31948344	31948409	MKLLPLFVLAMVVVNACTVSSR	103	+
Chr2B	33184229	33184261	NVVLDEYGNPK	80	+
Chr2B	37806649	37806777	NAIELGMLEILVGAGGKMLSPSEVAAQLPSPTTNPDAPAMVDR	203	+
Chr2B	38184410	38184469	VTFLKVAKTMDQGAVDAVTK	144	+
Chr2B	38372734	38372805	LLLIPAISLTIGSLQYSLEKGAAK	113	+
Chr2B	41431501	41431554	QGASTVMAKCCNAGASEK	129	+
Chr2B	42627876	42627911	RIQQYVVNALTT	85	-
Chr2B	44303451	44303522	TGKLVPLSEQQLVDCDQYNGGCNR	186	+
Chr2B	44404535	44404630	KPSSVHGGPSKPSPPMPVEHGAPRPSPPMSVA	136	-
Chr2B	44709668	44709739	RSLIRGSPTTDFFSMPARLISDLM	178	-
Chr2B	49850128	49850175	KGENDLPGLTDTEKPR	119	+
Chr2B	50343296	50343400	RALRALADNIGDTSVLEIDATIGHEGCLDMMEQTE	170	-
Chr2B	50519867	50519953	RVYADPYEKKVEEVENLVQTADTCGFMPL	220	-
Chr2B	50519891	50519953	KKVEEVENLVQTADTCGFMPL	161	-
Chr2B	50519891	50519971	KKVEEVENLVQTADTCGFMPLKWMTWY	210	-
Chr2B	50585551	50585613	AKGSEECGPPRFAIFSVCQVQ	158	-
Chr2B	50595605	50595667	KLGQFPAVTTASSAMVAPAMA	93	-
Chr2B	53889175	53889228	KTAPDAEAHLGPNNAPAE	117	-
Chr2B	56104984	56105091	AMGETDVKIVGVSADNHAMEAFMSAGADLFVPKPIR	172	+
Chr2B	65210442	65210567	KGYTSALNWDILGTGYSNCFALLPAFVYATLVLYWKLQPFMM	211	-
Chr2B	65879475	65879531	DGAAMLGGPTAIPMRTGRR	89	+
Chr2B	68863209	68863265	RPAEVIDKDSGGNGGWPGV	89	-
Chr2B	70065644	70065733	ARSAPDLHLLHEVNSRPQQQQQEGSDEEER	111	+
Chr2B	71759381	71759425	KDIDLGIEPRMLLYT	112	-
Chr2B	72408709	72408828	AISTALKESKPVYISVSCNLPAVPHPTFSRDPVPYFLAPR	194	+
Chr2B	72409732	72409767	ALLGYAQGATDK	85	+
Chr2B	74256392	74256454	KLPLPSQVEEEEGWRRMGGAA	104	-
Chr2B	74615445	74615489	RSDHSMRKVAVEMDT	112	-
Chr2B	75949660	75949707	RLAVAQHNEAGATNEV	116	-
Chr2B	75950759	75950812	KTLEAECTEKYDMPQCFA	139	-
Chr2B	76684950	76685024	RYQKVSICDLFGPADTTFVFSPDAA	185	-
Chr2B	84413815	84413901	KQPNFEDTMVPGWTGFQRLPLVKFGPLSA	143	-
Chr2B	84433995	84434066	KRLNPTMWVPAPCNSCLQPSVLEE	183	-
Chr2B	85658630	85658692	YSESFLALCALQHVQANREVR	157	+
Chr2B	87797242	87797289	GTAAGIAPGAHIGMYK	114	+
Chr2B	92601573	92601614	DQAPAASGPNQIFK	100	+
Chr2B	92601942	92602010	LVPFNPAYEDASVLWTESKDVGK	170	+
Chr2B	92602296	92602331	NGTVCLAPTNPR	89	+
Chr2B	92602477	92602521	IRDEEGYPAFAIVNK	115	+
Chr2B	92602477	92602542	IRDEEGYPAFAIVNKVTGECIK	170	+
Chr2B	95796288	95796347	KQLKMVPEDAPLPTGDTQSR	97	-
Chr2B	100399486	100399617	RNLNSKAQELEMLVLNPHQQQHEQEDLGACMDVDAGANANGDPQ	216	-
Chr2B	101310043	101310138	KVLQQVMPIRSGGGVLIVDHIDGKELEADEMA	154	-
Chr2B	102528220	102528255	LASSVLKCGKGK	83	+
Chr2B	102528250	102528306	GKVWLDPNEVNEISMANSR	96	+
Chr2B	102528256	102528306	VWLDPNEVNEISMANSR	85	+
Chr2B	106505997	106506101	AFVVHCLKNEQTPTAFPFESISLGGAEEDAKYTAR	264	+
Chr2B	107547014	107547082	AYTVQFGSCKFPYNFTGCQDLAK	171	+
Chr2B	107547044	107547082	FPYNFTGCQDLAK	97	+
Chr2B	107547181	107547234	KVPFITDDLEIECEGKEK	82	+
Chr2B	107696228	107696296	RVNGARCYANIVVSYFYVDGAVN	111	-
Chr2B	107952526	107952585	RVPIGSNTLTEAKVFLLYMA	97	-
Chr2B	110030601	110030657	AGLAADVFVGNALVTAYSR	85	+
Chr2B	111533593	111533646	AMPGELDMAEEMGISVRR	86	+
Chr2B	111533593	111533649	AMPGELDMAEEMGISVRRK	91	+
Chr2B	111605520	111605576	IYPVADATTFFTDLHYVLR	91	+
Chr2B	111840499	111840549	KPLSYKWYNAEEVILGK	81	+
Chr2B	111840499	111840552	KPLSYKWYNAEEVILGKK	85	+
Chr2B	111840930	111840968	WCFHDRDIAPDGK	103	+
Chr2B	111841950	111842006	ALEVTHYLGGENYVFWGGR	84	+
Chr2B	111842895	111843104	INDILGNIDANTGDPQVG------------------------------WDTDEFLTDISEATLIMSSVVK	148	+
Chr2B	111843368	111843433	RESTDVEDLFIAHISGMDTMAR	105	+
Chr2B	111843371	111843433	ESTDVEDLFIAHISGMDTMAR	100	+
Chr2B	114337687	114337740	RIQSAVNLVPDGNREWVR	86	+
Chr2B	115842080	115842115	VFGSKPVELSAK	84	+
Chr2B	115842221	115842280	VFAQHGCTMVVPGMDVCMNK	157	+
Chr2B	115842290	115842331	NTGSSPDKLLVQIK	102	+
Chr2B	115842359	115842412	IAGENASLVMTHTSSFSR	130	+
Chr2B	115842473	115842529	MGAEFFSPEHWSPFMEFVR	95	+
Chr2B	117500531	117500575	KLSASVIGPGTLLCD	106	-
Chr2B	119017082	119017204	RAMEGAVARVLGVVAAKSVSYAPFAVGGLVAATSATCIISG	126	-
Chr2B	119340619	119340696	QAMGRDVFWAIRGGGGGSFGIVLSWK	102	+
Chr2B	119434247	119434327	RGSSTVLNKISAQIDKDELISELPVHL	128	-
Chr2B	119437399	119437470	RWWGYNDKSMEEWNYTPFGWNQGS	120	-
Chr2B	119437420	119437470	KSMEEWNYTPFGWNQGS	85	-
Chr2B	119437552	119437596	RDVGIPLDGKLIVKN	109	-
Chr2B	119437552	119437590	RDVGIPLDGKLIV	96	-
Chr2B	119438870	119438989	KNVSTDNIPLLQVLHFGSNVAWDVLLKLDPFEGVGLDENS	188	-
Chr2B	119438990	119439040	RISFMPVAVGAGRWPAE	83	-
Chr2B	119441482	119441529	RVEVVDGDKVGEPVVL	107	-
Chr2B	119441554	119441631	RLVNKHDDVVHYSYECTFVAPVLVQG	190	-
Chr2B	119441566	119441631	KHDDVVHYSYECTFVAPVLVQG	110	-
Chr2B	119441632	119441682	RWVLANGEHVPSLPLGQ	83	-
Chr2B	123866200	123866316	RAPLGDCGPAKLPGIQFLANSIEEESYPRCLMMNMEETV	240	-
Chr2B	127180734	127180775	LVAPAYVAVRDEVR	101	+
Chr2B	129917226	129917297	KIDSMIEANLLDFSGQDNYSGVSR	117	+
Chr2B	138987429	138987479	KALESACLAAGSSAMEK	113	+
Chr2B	140717642	140717713	KHQPKVLFMPLHLLSECVCGPEVE	190	-
Chr2B	140717642	140717722	KHQPKVLFMPLHLLSECVCGPEVEKLW	216	-
Chr2B	141693413	141693451	RTFGIIKPILNAA	92	-
Chr2B	142123425	142123472	RRYSTFGIIKSILDAA	114	-
Chr2B	142481338	142481451	KIFSHPEALMILCNNASEMALVALAQGSTMQLLQASDT	182	-
Chr2B	142886419	142886457	EKKGIGNSMNYIG	97	-
Chr2B	148686621	148686755	AFLPEGASRDHPAAHVTDENAELAEAFPPAMVLVGGFDPLQDWQR	216	+
Chr2B	148686648	148686755	DHPAAHVTDENAELAEAFPPAMVLVGGFDPLQDWQR	175	+
Chr2B	149741972	149742061	KGSLARCVMDNVFTNMMEGMDIMTSAAASE	144	-
Chr2B	149813823	149813918	INKDVFVAPSASVIGDVEIGHGSSIWYGSILR	151	+
Chr2B	150267661	150267738	MQITGVVKWFNETKGFGFITPDDGSK	126	+
Chr2B	151635225	151635320	REAMGEQGLARVIIAFTVPMPRIGSEAMEDFL	155	-
Chr2B	152404934	152405026	QQLSIRAVAAPSSAVDYSDTGAGAGDIPSLK	143	+
Chr2B	155301807	155301938	GLSLEDMVTLSGAHSVGRSSCSSFHDRLSPNSSDMDPQFASSLR	206	+
Chr2B	156876659	156876700	KDAEASGPPGAVHV	95	-
Chr2B	156876932	156876991	RGCPSVAPFADNGAEPRTLE	95	-
Chr2B	156878003	156878059	RVTPRDHFLSGEVAPLPVA	90	-
Chr2B	160621767	160621802	KIGSVELDSGAK	84	-
Chr2B	162928658	162928717	RHSEPLQADPYSPDPAVVSY	94	-
Chr2B	169009193	169009225	EIAHDFKTDLR	83	+
Chr2B	173067690	173067743	KKVIVLNIVSLDQSVICG	83	-
Chr2B	173229862	173229951	SATSTVAEVVPQKDTETSPADETAVAVEEK	123	+
Chr2B	176738375	176738428	KGMEKRISGLGNIIELNH	87	-
Chr2B	178513352	178513474	RPLEEWANSGVDCMFCGNADADGSSVCVMVRGGHGVCNVDA	200	-
Chr2B	179144325	179144354	KNWHSPDEQC	85	-
Chr2B	179146567	179146659	RHHFESYPTDAPLGSLHTEAKRLAGQLTSLS	146	-
Chr2B	180106239	180106274	KHAAFLKELENA	84	-
Chr2B	180106740	180106805	RSDKRGIQESAVPVEHAVPTIE	107	-
Chr2B	182439287	182439340	SSVLLDVKPWDDETDMVK	84	+
Chr2B	182439287	182439358	SSVLLDVKPWDDETDMVKLEEAVR	112	+
Chr2B	183150422	183150451	FYTPTINVER	81	+
Chr2B	189187824	189187892	RTLGVSFSMLAAGGHVSRSLAAM	103	-
Chr2B	190774251	190774331	WTERPVFIQSFAPTSLIYAADLTDSPK	132	+
Chr2B	190777963	190778079	KPIGGSILNEGLNMMELSHCSTWNGPLEGELTARPAWLV	197	-
Chr2B	191379977	191380009	KPGEVVPVGGI	78	-
Chr2B	193248277	193248351	KSSVRLSWAEDGYNPGNILIGIQQK	115	+
Chr2B	194433750	194433785	AMYSLPEATTLR	89	+
Chr2B	194433912	194434001	HITPVNENTIPTGEIMPVQDTPFDFTTEHK	148	+
Chr2B	194434014	194434085	ISDVPGGYDHNYVLDSADEKNGLK	172	+
Chr2B	196166268	196166354	KLKPLPPEPIASSDFQCDVSWHAKSLIGT	216	-
Chr2B	196402989	196403030	KGDIPRVFKDMPGL	110	-
Chr2B	196614029	196614103	RMLEDDAEPLAEGLSIHSRMHGGLS	118	-
Chr2B	199876281	199876400	GPSLVLPGMLYGNHLTQDAMLSPRFPARRPLLSAAQAAPR	195	+
Chr2B	204298219	204298323	RPPHFPLCCIQSAAAIILFSCLPLALVRGATQPAS	166	-
Chr2B	206454825	206454854	KCLEKDYGDE	78	-
Chr2B	210241059	210241175	KERAPGDEITEVLAPIGGAEVVADRGEAISALSALVVMA	176	-
Chr2B	210241131	210241247	RGEAISALSALVVMAKESTGTGREDILHVLPVVAGASVA	171	-
Chr2B	214187569	214187661	NATHEMSAPPMKNVVHQINSSMPSSIGGMMR	149	+
Chr2B	215663642	215663725	KGAGDDAEAAGQKHTATTGFLSSMDELT	199	-
Chr2B	216680535	216680576	RLVRACLSNPECLL	100	-
Chr2B	220044095	220044190	LGMTALVATGIGNAVLIVISLAISVAMFVYMR	150	+
Chr2B	225443491	225443556	TWSPASADCCAWDHLTCNEAGR	177	+
Chr2B	225443770	225443856	LHSLDSVDLSNNKLTGSIPNSFADMPNLR	134	+
Chr2B	225444181	225444252	SLEALSTLQTLDLSYNNLCGPLPK	110	+
Chr2B	225444181	225444270	SLEALSTLQTLDLSYNNLCGPLPKLHGVMR	144	+
Chr2B	225444271	225444309	HGCKPYEHNLCHR	108	+
Chr2B	229915594	229915632	IGKGPVAHQVLLK	95	+
Chr2B	233543357	233543422	LPSDSIVEFFDGLCTISAEELK	106	+
Chr2B	233555340	233555396	EASDLQPSNGETASADIHR	136	+
Chr2B	244431851	244431892	KATMKFSIGKLGLS	101	-
Chr2B	245247175	245247213	KMEEDFDALTASK	94	+
Chr2B	252524855	252524986	KDFVRDILEALDGGVSMDTEPDFPYPAEPTTVDLLRDMPVAPRS	206	-
Chr2B	252525321	252525395	RWGASLVQQVLEEPASMAEEAQESN	116	-
Chr2B	252526645	252526698	RGHFLPRDDVGITLYEQN	91	-
Chr2B	253254585	253254677	KPTVSPPVVAPPPPAPLRLMSWGEYFPRVSY	90	-
Chr2B	257374523	257374618	VAESPHFAGD------------VVAGALPFVVVVRLDGKALVLR	97	+
Chr2B	258612253	258612357	KAASFVTMGSDPNVHVVYVRSEMENVQMLMDQIAT	175	-
Chr2B	261159629	261159670	KDTVAVQKIQFAYR	102	+
Chr2B	264108129	264108233	KDVMEQLVRDAEKLEGAQCLGNILATYTVGDAALG	163	-
Chr2B	286664801	286664887	GTLAANLASHVDVGIQAEAKELDTSASGL	130	-
Chr2B	290396098	290396145	TAAIFPNAIEIVAGAK	113	+
Chr2B	292587709	292587771	ASGQEADAEDATSCQGLLARR	96	+
Chr2B	321919765	321919842	DGQQPMACEVTLFHYEDMGIPKDVAK	199	+
Chr2B	334210218	334210274	EGTGWLWMIMERLKVGNAK	96	+
Chr2B	334210311	334210379	QIEGHTICALGDAAAWPVQGLIR	113	+
Chr2B	334210311	334210403	QIEGHTICALGDAAAWPVQGLIRHFRPELER	156	+
Chr2B	344735812	344735844	ALVRPLWFDLR	81	+
Chr2B	344736907	344736975	ISYADVAHPDELDEEFDTFPTSK	176	+
Chr2B	352240819	352240881	SLFPSWADMTVFTTFFSTYHL	99	+
Chr2B	365737084	365737155	KWLEEKANPEEVFIFDSGHHEAAI	115	-
Chr2B	365750815	365750850	RVLLETSDKGGV	86	-
Chr2B	373128764	373128820	KSTPLSGNANRLKDLWAIT	135	-
Chr2B	373129010	373129090	RNAGHVSACAAEGAAMLGPIVTDPNDG	128	-
Chr2B	373129971	373130033	RAVMANGDGTCTHASTASFYA	98	-
Chr2B	373370586	373370642	APLPVSSIDSSVMSIPAEK	85	+
Chr2B	375757686	375757730	KSPDEKGTEPDYYVA	109	-
Chr2B	378558423	378558476	ADALKTAFEGQPGLVGAR	82	+
Chr2B	380785865	380785900	RSAKDGLPCFIA	88	-
Chr2B	382070654	382070806	KMYSFTSEAEALKDQ------------------------KVYSCILSSYVE	97	-
Chr2B	384776693	384776806	DGMLVAYAPALVAAAASFVVPGTVEGLRAELLAVHFLK	89	+
Chr2B	384990552	384990608	DLKPENFLFVNQKEDSPLK	142	+
Chr2B	385403379	385403414	KPLNTGGGETAL	82	-
Chr2B	388281545	388281667	QQHLHHHPLALSMSSAGSLSSCVTAGAEYGGVVATVDGGRK	121	+
Chr2B	391692599	391692655	KIPAPSLFPLDPMGVAKDD	139	-
Chr2B	395779516	395779581	RAMQLLPELDVEADGMNDDKSF	105	-
Chr2B	395779803	395779853	KQNDLELMVYPDSGDVD	82	-
Chr2B	396727181	396727303	SGNVGTDGNGALGDAQVSMSTVEHPCCPEANMAEKGTQVKK	201	+
Chr2B	402180102	402180149	HLSSLYDTLLEQNLCR	113	+
Chr2B	402189776	402189883	RMTSEPHGPLVFRTLWLALFAAHEIVADMDTDTLFH	177	-
Chr2B	405710771	405710836	KTTDIDAHLPERAEEWALAASL	102	-
Chr2B	405710837	405710890	RLISPDPACEAPVVGDWR	89	-
Chr2B	412896633	412896749	RFIHEQEGEEEMVAIAADGMSRQHNHSAQHATTLQFAAA	192	-
Chr2B	413435176	413435229	KDLEQQLVSVDNGEDVER	82	-
Chr2B	413941050	413941169	FAAIPDGLPSSDADATQDVPALCNSTMTTCLPHLLALLAK	186	+
Chr2B	414324935	414325072	KMSQNAASTPTLLNTPTAPMPDGSLVPWENGTVFATALDTPAVTSS	212	-
Chr2B	414792765	414792806	IDNFNQNVGALAVK	102	+
Chr2B	420165181	420165237	KLYMDVLATGVYSNSEFPA	139	-
Chr2B	420844618	420844653	KKLSIVIESMGK	86	+
Chr2B	421324406	421324480	MNVYLSKPFTIEEIREALNSMGDLK	125	+
Chr2B	424633267	424633434	ISVDFL-----------------------------------AAALGVKENVPPYLK	104	+
Chr2B	424633719	424633841	VGTIPNQALYLLVWGSNDVVEHFTFGDPMSVEQYSDLMSQR	319	+
Chr2B	424633884	424633934	RIALTGAPPVGCVPSQR	126	+
Chr2B	424633887	424633934	IALTGAPPVGCVPSQR	118	+
Chr2B	432917827	432917859	ALQRDPIKSPF	80	+
Chr2B	450590190	450590294	DLQQEYGPILTLQMGVRTVIIISGAEVAHEALVEK	184	+
Chr2B	450842696	450842773	GLDMVLGAESVAVILDDTEYVSAFLW	124	+
Chr2B	454575316	454575366	DLINWVALETAIQPSIK	122	+
Chr2B	454575451	454575492	ADINYEVQNIAFPK	106	+
Chr2B	454575706	454575783	VRKPLHSAPTGMWECPDLYPVTVDGR	134	+
Chr2B	454575712	454575783	KPLHSAPTGMWECPDLYPVTVDGR	181	+
Chr2B	454575784	454575822	QNGLDTSVTSSPK	94	+
Chr2B	454576987	454577046	GADVEGGVGPFGLWVLASAK	90	+
Chr2B	457352601	457352726	KYTRAAKGSIPTMHPSSVGETFGPSTIMWETSEIADSEGCPA	203	-
Chr2B	458649581	458649628	YMTYLESFGPDEHFLR	81	+
Chr2B	461623633	461623731	GAEFGSRGRNVVFDVFTDGGQDMVFAAYGDHWR	161	+
Chr2B	462268356	462268433	FYRQLNAHMPINMFPTGGNSSSQAPK	129	+
Chr2B	465360150	465360179	LKICDFGYSK	78	+
Chr2B	467493071	467493124	KTMQELGMDKAELNTGKA	130	-
Chr2B	467493641	467493712	KIQVNEDLQDSAYSPPFYPPDFED	119	-
Chr2B	469799882	469799962	RGREGAESETDSLEDLGCAATKSCSGA	121	-
Chr2B	469962009	469962140	RGFDGWGWSYVQHEDESYATTHDAGCIVSTIGPADFGSIVTPVL	217	-
Chr2B	472665557	472665655	VLDIRLPLPTPGEMEAVAYVGYLAADCVRLPGR	159	+
Chr2B	472665644	472665697	LPGRERPSMSEVVGVLER	83	+
Chr2B	481062549	481062632	TAANAIYVPPAQQGTIDLQSGILHAEEK	199	+
Chr2B	481062549	481062641	TAANAIYVPPAQQGTIDLQSGILHAEEKDYK	152	+
Chr2B	481062738	481062785	IMVNQADDVAGIISSK	115	+
Chr2B	481063140	481063190	TEAIFPATLETISNVGK	120	+
Chr2B	482509708	482509764	IGQGMPCAPKNVLVLWSVK	140	+
Chr2B	483009177	483009245	AKAETVTDEELNTLQNEMEEKLR	100	+
Chr2B	483456906	483456938	KGDIYGESSFG	82	-
Chr2B	484604459	484604596	RLAPSQVAAAAALRHAPCASSTLHLFSALHSPHSQLAIPPSAHSYR	140	+
Chr2B	484708137	484708196	AGEIPPNSTLLFDVELMNVQ	153	+
Chr2B	485668373	485668447	KNVSDQILKDCEPEMWTTVFSALNL	197	-
Chr2B	486322329	486322382	VVVGEAPVLSAGGEYLVK	123	+
Chr2B	486996052	486996156	KIEMYSPAFYAACTAGGITSCGLTHMTVTPLDLVK	258	+
Chr2B	487437612	487437692	KISQLVTCLMDYSPLGLNITENGSDKT	133	-
Chr2B	489077682	489077741	IVLMGSLSLELKGQSSVIEK	89	+
Chr2B	490052196	490052267	LAEADAAIFNTLEELEPAALDAVR	103	+
Chr2B	494008417	494008467	KGQGAEFYFILMALMAL	82	-
Chr2B	494008573	494008626	KGGPYGQEGTFNAFNEAT	131	-
Chr2B	494895590	494895679	IVPGGGGGYDMNYAVDGQHGQQNAMRPVAR	144	+
Chr2B	499469134	499469172	RGGFGAANLGLLM	92	-
Chr2B	499469725	499469763	KTGSNSSFNHPRT	98	-
Chr2B	499469764	499469868	RIDFIYPKQLWPVIFHTGEGVTEPLVGRFRDFVVA	269	-
Chr2B	502086481	502086537	SPAEKLWTAMRESTELFPK	92	+
Chr2B	502086780	502086839	KVVSYSVVDGELVSFYKNFR	94	+
Chr2B	502086783	502086839	VVSYSVVDGELVSFYKNFR	89	+
Chr2B	502086864	502086950	GADGAGAVVNWTMDFDKASDEVPEPDVIK	134	+
Chr2B	502086864	502086965	GADGAGAVVNWTMDFDKASDEVPEPDVIKETAAK	156	+
Chr2B	502972692	502972799	RIGGRTTLKAGDPENQQVASETQSVTSSEDGGSSEE	163	-
Chr2B	505987586	505987642	RKPPTVDEVAEVHEGAQDS	89	-
Chr2B	511506300	511506392	YNKPEGAAGVRSGRSIAQDTHASSGPRPSEK	145	+
Chr2B	513559941	513560072	KATTPQAASAIDDMVAGGGAASVVREGGGGAASMSVKGPAAIAA	189	-
Chr2B	516689804	516689845	QLDLLTVELDDKIR	97	+
Chr2B	520357852	520357896	VSGHGVPAALQAEMK	107	+
Chr2B	520357945	520358064	NADIIAGSGYVAPSPANPLYEAFGLLDAADPADVDAFCAR	137	+
Chr2B	520358177	520358296	ETVKSYAEAMHELIVDVAGKVAASLGLEGHPFEDWPCQFR	203	+
Chr2B	531265909	531265944	AAAPSEAKVMKK	79	+
Chr2B	533547281	533547316	GLSFEEVDLLWK	88	+
Chr2B	534863440	534863520	ESMVVEAFVAAANLKVQYQSQGTGGYR	128	+
Chr2B	538410306	538410422	QMQQQKDMESQMGTSNTMIMQQEQAEEDEVKLVHQESAR	180	+
Chr2B	539544175	539544228	KAEDIVNFGGLSLNALDT	83	-
Chr2B	540081507	540081566	KGITNFFQCIAEVHEEDPCA	150	-
Chr2B	547242775	547242831	KELRRFSAPIVGTFGNSDL	93	-
Chr2B	547319381	547319410	QRGEFVPISR	78	+
Chr2B	548749179	548749229	RQQMHASMGALMYARGS	82	-
Chr2B	550209348	550209473	LSGSVPEAIFNMSLLNQMALELNMLVGTLPSNMGDALPNLQR	194	+
Chr2B	551080716	551080832	GTTTAGPAEGVLGHDADATLMELAAVDPAATAVLQAAKK	261	+
Chr2B	551461229	551461282	KGPVMIYLITADQMGEKS	90	-
Chr2B	553057654	553057731	MMDQGKSSSEGQSSTEMQGQSSNESK	109	+
Chr2B	553314093	553314161	MGLSEAPGTFQGAMNTTLSPVNK	167	+
Chr2B	555062537	555062569	KVGQLGDERVS	79	-
Chr2B	555063110	555063148	RTFFEQVAAMIEV	97	-
Chr2B	557186439	557186492	KKLMAVHRLATSCVGMVF	136	-
Chr2B	557474620	557474733	RTLQNMAGKTMSYVALGPFGVFGAISSVHVISSAGGGS	268	-
Chr2B	557615170	557615202	MTFLQSSGLDK	80	+
Chr2B	558649197	558649316	RSVGQQASSGDFAADLASPAMLGTGYDMDMDMDLWDAFMV	191	-
Chr2B	559377250	559377333	KIQEVAATGRAEDRATLVVTIAGGGALQ	124	-
Chr2B	559460183	559460293	RDFYAGTPGDDPLLAVKVLNSAGEEPTLVGMHMSMDS	180	-
Chr2B	563775414	563775533	KSDRWLTESLPSLGVVMAGSASTATAGNAQLEVMAQGAAT	140	-
Chr2B	564717723	564717827	LVWLVFVGVICDGLNPFLLIKQVILFDLFNESDLR	169	+
Chr2B	565258985	565259104	RVVADDAAEASSFGPMAMTQPMLTATPMAMPRYLQFTAAD	191	-
Chr2B	566069594	566069656	RQMDLWGMCTSDAQWMSSPQQ	107	-
Chr2B	568208512	568208577	RQLPLQFLPSCSIDEESLQELR	165	+
Chr2B	568208515	568208577	QLPLQFLPSCSIDEESLQELR	156	+
Chr2B	568208671	568208742	TVLAVGPVSLCHVPALDVSDDATR	110	+
Chr2B	568208776	568208811	SVLYVSFGSAGR	87	+
Chr2B	568285750	568285785	KGNSGFDPSFDI	86	-
Chr2B	571057108	571057161	KTLEEADFLPAPPPDSYD	135	-
Chr2B	571057162	571057203	KAAYGGGPPAAEID	92	-
Chr2B	571194266	571194307	KSYGSSLENAGGGY	96	-
Chr2B	571194728	571194769	KAGYEGGPPAAEID	95	-
Chr2B	574386693	574386755	KVDRMAWDLVMPVRGDYTENF	154	-
Chr2B	574614921	574614989	KVVLQDHPNRGGGTGPLSEELKQ	112	-
Chr2B	576455237	576455437	REFKANGSLIEEVAK--------------------------------EICTLTYQVDSDSIQYHTVL	129	-
Chr2B	576456867	576456953	RPHVGGLTSIGGNEYIHIHSNDGLIVESG	141	-
Chr2B	576456954	576457025	RTDCHALVSVLNGMTGSPVFLAAE	119	-
[truncated: 7,743 more rows]
