# Supplementary material for: Community Resource: Large-Scale Proteogenomics to Refine Wheat Genome Annotations
Source: Int J Mol Sci. 2024 Aug 7;25(16):8614. doi: 10.3390/ijms25168614 (PMC11354340; doi:10.3390/ijms25168614)
Supplement: Supplementary file 1 [file ijms-25-08614-s001.zip › 12_LEMMA_2024-05-20_Apollo.BED]

Chr1A	5280797	5280832	EPDDCLKDACLK	86	+
Chr1A	5547389	5547460	RVSEIMGADRAAYNLNALEDHFIK	118	+
Chr1A	7062488	7062571	SYIVTIVVPVSTAILLSTLCFALIMLKK	193	+
Chr1A	8456771	8456887	RPSSPFTISAIAVMGAPLALDITDMMTNGLSLSADAMAC	180	-
Chr1A	8528914	8528976	EKSLSPAEMEGVDTLLMYLYR	99	+
Chr1A	10053320	10053361	RYSLNLVAQVHNNG	104	-
Chr1A	11835025	11835123	KLRGELGMSLELVALSPFMGPQFSLRVEEGEIS	154	-
Chr1A	11836153	11836239	RVMAQSNSSCGEELTFVLNEEMSKSVGIE	209	-
Chr1A	13048762	13048872	TEEDAFWMLAVLLENVLVSDCYTDTLSGCHVEQRVFK	181	+
Chr1A	13102135	13102194	EVIQACMDNQKDELWRMSQK	103	+
Chr1A	14471922	14472020	RPTFDSTREACVGAAENNIHFMVTRELCITIVS	165	-
Chr1A	15027865	15027903	KLYSCPGSVRASR	90	+
Chr1A	16138967	16139005	KAELQANLLINTA	88	-
Chr1A	29895763	29895834	MTLCVANTCQIHWEMVQSLKHLMK	117	+
Chr1A	35074776	35074850	EGLQEQLMHSESAVAEANKAMQEVK	113	+
Chr1A	39036463	39036558	QGVVPTVVTYNIIIDALCKAGEMDKAELVFQR	159	+
Chr1A	51837083	51837121	AHEIANGNESNVK	87	+
Chr1A	51906574	51906618	NNCADEAVVLFQKLR	112	+
Chr1A	59885967	59886086	RFELRLQPLVLYDGDTLEVVLPVPGMVSAIAAVSATIGRV	188	-
Chr1A	62420595	62420642	RGGKDHLRSGEEDLLG	114	-
Chr1A	67121014	67121145	MSCVATTSMPAVDQGMAMPMSVPQIAASNIATAPAMDFDKAAMK	205	+
Chr1A	71575251	71575373	KIAALDSPGFIFSRMVMDGAPPAPPPILDFERHPFSAMPPN	197	-
Chr1A	74069650	74069688	EVLALCDHPDLLK	81	+
Chr1A	74215132	74215188	RNRNYYLLPDEEDPERPVK	93	+
Chr1A	75687130	75687213	MSSVPWKRLELAALCAYAVVFYSAMVQR	137	+
Chr1A	95619835	95619900	EMMGLTGGFPGGEVGLKDFVAK	106	+
Chr1A	95620027	95620071	NPNNAYHMYCGIVQR	127	+
Chr1A	95620189	95620245	SVVLEALVAAMDEDEVAEK	129	+
Chr1A	97551952	97552026	REDAPVWYRDKAGVVVDAALLPDAL	115	-
Chr1A	101456485	101456526	VTEFMSPDFGMVKK	108	+
Chr1A	114228189	114228236	KLNATGKKQVPIGSSM	114	-
Chr1A	119974759	119974815	RTMRSVLDVRCCTSVLDVA	88	-
Chr1A	149041311	149041349	SVCSDPIAISHQM	100	-
Chr1A	152072326	152072421	NGTALAPAPALDNAETTAMVSTAAHSCKVRVR	147	+
Chr1A	167170010	167170066	RVIHHAIHYDTNEDPEDIM	94	-
Chr1A	167564798	167564890	CSSSMSVRGSGTFGTHGISHMDLHGCDSLLK	145	+
Chr1A	232363528	232363596	RDLTPKTASAVKRNVNPLGASSG	158	-
Chr1A	237512328	237512408	EEDAIIEQFMDTMVIEGNDEAKGMVMR	130	+
Chr1A	260759873	260759959	KEMVNREVTFWSGYAWTLVMSLWSLPWMI	147	-
Chr1A	278363001	278363105	TDMALELFDEMEAYGISHSEYSHSILIDGLCKQNK	172	+
Chr1A	300350800	300350865	LCIPQETVDAAHTGICGQLFEK	109	+
Chr1A	311598863	311599045	KLEIPRGVVLHMPTSFAIPT------------------------------GYRGWFIIPTF	120	-
Chr1A	313482238	313482324	RAVKSCLEPPKGGAIFKELLCEQAQGLML	215	-
Chr1A	328857068	328857121	KDAGDLSMEVIPVWLMMQ	135	-
Chr1A	335757618	335757662	RNVTAITCETEGLVI	112	-
Chr1A	336003395	336003442	KLDCNANLFLNSPKLD	112	-
Chr1A	338845783	338845833	KSCEAFAGELTELAAVA	114	-
Chr1A	339246721	339246831	KGVDPMVAEVADLSGFNDAWAALLPTTAPDFTKVGKM	175	-
Chr1A	350238358	350238432	GSDDSPAGPLLGPAGSHSDNIAKGK	111	+
Chr1A	353553029	353553076	KWAGECGHDEVALTTS	122	-
Chr1A	353555916	353556026	MLQRISELHPSYMSMQYPLLFPYGEDGFRPEIEYQKK	187	+
Chr1A	354777008	354777076	AQGTTSVVQKMLLQGMGTAIGSK	169	+
Chr1A	364496223	364496300	KSYMDIVATGVMRDLELSRLIFGHIS	129	-
Chr1A	386975732	386975791	RAWFTDLLDDYKCAAPDYQV	159	-
Chr1A	386975792	386975881	RVVENHGTAGTCVDEYTPDHFAGQSYGVET	150	-
Chr1A	391426793	391426825	RQVRQKMTAAG	78	-
Chr1A	391692733	391692840	MPEDPLTSQPQFEDIAPFSMVDKAEHAMPSTLSGRK	180	+
Chr1A	419185895	419185939	KTPNVHGAGMAYATA	105	-
Chr1A	429665201	429665254	RLQARSTVANGNICVTPA	86	-
Chr1A	432434796	432434861	QVANTRFVESAEAHFRMNLDPK	158	+
Chr1A	443597056	443597115	CPISILGAETDVMSPPELVK	96	+
Chr1A	443628809	443628856	VVDSLGGIAAYVAGVR	109	+
Chr1A	447722253	447722312	LSYEQFSAFLANVKELNAHK	91	+
Chr1A	448915011	448915046	KGYMVMKCHYLS	88	-
Chr1A	450704455	450704538	AFTELLKSQGDLEELYVMNDGISGEAAK	133	+
Chr1A	451293592	451293636	AQELIDAIKSFVARH	108	+
Chr1A	454526564	454526596	KATTVTCSCAV	81	-
Chr1A	454527266	454527301	KVALFSGDPLVA	85	-
Chr1A	458402065	458402103	RVNSLESPLGSFY	94	-
Chr1A	465525613	465525666	LSGQMDLTRIETLYHAEK	133	+
Chr1A	468937846	468937905	TSWVWYPTARVLAVVMSLSK	92	+
Chr1A	473779747	473779776	RKHNQCSGHK	80	+
Chr1A	476834294	476834332	KLAEPNLSSNAYN	90	-
Chr1A	488323596	488323643	KSGDAATGPSVLNSLA	103	-
Chr1A	491666817	491666897	KIIQGAVAKYAAQTPHVADFLMYQAPS	129	-
Chr1A	497221120	497221155	ECGDYEEWFNYR	103	+
Chr1A	497221165	497221215	AAPESCADFMGSFVADK	126	+
Chr1A	497995325	497995450	KPSRHMPSGAVGIATNDTSRSEPANDTCLSPPNPTAVPVNDA	200	-
Chr1A	502328473	502328508	RTGEGDGCDMLR	90	-
Chr1A	506998223	506998288	KDLLGGSHCSDSVITFLCGDPV	165	-
Chr1A	518475335	518475367	RSIENLCEGLV	79	-
Chr1A	528443454	528443516	SGHRFVWVLRGLPADTSHGAR	103	+
Chr1A	529640743	529640817	KGSFTPIYNYILNDLVKDAPPSNPS	116	-
Chr1A	530335934	530336002	KLPGDQTIGENLSGSPTDENVAD	109	-
Chr1A	534475886	534475948	KTGADVYSATGPLGCDISIFG	151	-
Chr1A	536014128	536014178	DGGEGVEDTYSNIALTR	82	+
Chr1A	539654216	539654245	LIQTPAVHSR	77	+
Chr1A	539654327	539654380	ELWARFEAVSTNELHLDR	89	+
Chr1A	553374042	553374113	RLLEQVYDNSECPIGTAETIHSGV	184	-
Chr1A	554124021	554124083	VPATNCIAIGRAMTQICVCLK	161	+
Chr1A	557478899	557478940	KHVSEGDDRAASLI	100	-
Chr1A	574683805	574683846	FGSCEFPALTASPK	102	+
Chr1A	580104325	580104366	SGDEYFELTGDYQK	105	+
Chr1A	584741011	584741052	NCAGGTTGVLVNGR	99	+
Chr1A	584763638	584763721	RSAVYVINVAIMALFTGVGIIGAIASVR	125	+
Chr1A	589145614	589145664	KSVYPEMEKHLGRVWSM	87	-
Chr1A	589178120	589178173	FKLNQGNNSNEPKVTDIR	87	+
Chr1A	590068281	590068331	LGWKEGAIYEDCVRMIR	88	+
Chr1A	591239708	591239761	KCDFQSDIKDYVQKALTT	131	-
Chr1A	596479867	596479929	LLCECNFPSICIHSGMTQEER	108	+
Chr1A	596514896	596515003	RNSEAAAAWARPPRNSEAAAAWARPPRNSEVVAAWA	153	-
Chr1B	891913	891981	SDIYSLGAIIIELVTGCMGAPDK	109	+
Chr1B	1419731	1419862	RFQAISVDSAMVAQMGEAGSIGVGIDAEQIMGVDNAGDGIALTV	200	-
Chr1B	9198413	9198466	TLLDRVEFYESDLLSYCR	86	+
Chr1B	9200912	9201040	EPAEVISKEMIGFSSSAMSTLEGAEFFFPGSKESGVIHMDLDR	209	+
Chr1B	9387174	9387248	KPTIAVGSLWEPALYGATGRITTLV	186	-
Chr1B	10065717	10065788	KVTNYVHAVLTTKGVGPMGWVSTV	183	-
Chr1B	13538761	13538796	ALRTLGVVNIGR	82	+
Chr1B	14258559	14258660	RPNDWNKPDQSIAVANIYINTGKPIDYGMVTCDE	263	-
Chr1B	17521338	17521391	EIILKDMPDADIDVLPAG	83	+
Chr1B	17752530	17752583	CGGVPLAIITIASALEVK	131	+
Chr1B	20980282	20980323	DIIGLPAQDLYMIK	111	+
Chr1B	28683863	28683952	RALMPLDRLEIVMFSCADVVLERIGSCVVL	144	-
Chr1B	30336690	30336746	EVEAARSAVENGTAEQQNR	84	+
Chr1B	31968102	31968185	ALQDLQKEVSGKIYLIVLDDVWNEDTEK	133	+
Chr1B	47609968	47610030	RKPTEASPSEEAAISVGGSWL	96	-
Chr1B	52123750	52123809	KGVVDLLNGIVPLPTPGPPL	138	-
Chr1B	58752237	58752305	KKMTVGTVTMANGVMMGAVPIIY	109	-
Chr1B	63895331	63895426	KLINKIVIGYTSANPVLGSASVAAFLDNAEER	150	-
Chr1B	72823794	72823868	RAHEVAHLARTQSLPSEVLGPRSVA	112	-
Chr1B	75296960	75297049	LSGDLELLSILANGLPVSEDVDMASVELLK	132	+
Chr1B	75302171	75302218	IVSSTGALCLSGIPKK	110	+
Chr1B	76085760	76085852	ACNLFHEMTKQGFVPNVVTYNSVISALCKAR	234	+
Chr1B	91208328	91208387	RTIPMGEGQVVEEYTPSIVS	97	-
Chr1B	93730454	93730513	RANWQGDLLINSSKVDRHVI	115	-
Chr1B	138152479	138152544	QLLNKTVQDANVYAVISPQMGK	106	+
Chr1B	143265290	143265487	KLNNSQFSQQD-------------------------------EVEDDALVDPDRSLPLSTDSGDEE	117	-
Chr1B	151771149	151771193	RCSPHNEVLAVPNML	115	-
Chr1B	156378282	156378344	KSGNGSEDDDVHFLDLRSHSL	149	-
Chr1B	156979659	156979712	LCQAIHDMPISCLVIGSR	89	+
Chr1B	161985614	161985670	KEAVEDEDMAEVLAELVVS	129	-
Chr1B	163123756	163123803	IDQACTEFGMSIGPFR	122	+
Chr1B	165071836	165071889	RWSAALDLPSVIDAKNFV	86	-
Chr1B	172621907	172621978	KLFLSEIFPGDQACLADLPFHYVR	182	-
Chr1B	194138200	194138265	KVAEFNKYTYGVFSLDKTNPIM	107	-
Chr1B	194142311	194142349	KVICHSGVEALLN	96	-
Chr1B	196136909	196136971	GNTEYLRNHELPNPRTFVSSK	101	+
Chr1B	206013272	206013340	ATSSALSSARMSGGSAPLPYSMR	98	+
Chr1B	221955012	221955068	RATPRRAGALNPAQVLLGM	87	-
Chr1B	246836413	246836469	KGALPPAAGNAKPDTVINK	135	-
Chr1B	284938205	284938300	TISKEEMLHLFEFGDEEMLDESGNDTIIDHSK	148	+
Chr1B	286356563	286356640	ARAADALGVADTIYDMVAAGLSPGPR	118	+
Chr1B	288876126	288876197	MSCRNQAATVEDEDDLPSFLAQGR	118	+
Chr1B	310723339	310723440	NMAEEALELLNRTLALGFQVKVTTFVMVIQALCR	163	+
Chr1B	310851744	310851797	KNIDEEEDLQQMAAVLNG	83	-
Chr1B	321840150	321840203	RETLDSIPSSIGQRSCFV	85	-
Chr1B	323059624	323059683	LPRTNVLLWNLPNGSLFPSV	89	-
Chr1B	323061834	323061887	KEFGLYSIGGFSNALNVE	82	-
Chr1B	332099857	332099886	HMPILFGISR	78	+
Chr1B	336744828	336744887	RRPPPLLVEADGDVVEIEFA	93	-
Chr1B	337387091	337387153	KGGYSEAVLFLPSGQQLTPLE	153	-
Chr1B	339552648	339552719	RFLGTTAICGPYLSAFTVGTEEHY	179	-
Chr1B	344214649	344214687	KTVAYFEEPSVDG	94	-
Chr1B	348315211	348315288	EHAEALPPISLAVGGVRLFVDISVPR	124	+
Chr1B	355510764	355510808	ANYMGDLFMQLFELV	114	-
Chr1B	368159998	368160033	KVALVQGRMDGK	90	-
Chr1B	384466565	384466615	RSVIGPLFFALADASGV	119	-
Chr1B	399519795	399519911	RAFFGLPSHTVQTCNAMMVGLVRAGLANEALELFQFMTR	193	+
Chr1B	420724552	420724647	MELPEYNTIQPYANMNENCPSSPPAYDRPLRC	153	+
Chr1B	429843708	429843758	KLTGGTISGVVEDLLLE	120	-
Chr1B	429846497	429846619	RVDIGQVLQDLIPEICSTGWAGSDNVMGNLAYGNPLASHDD	203	-
Chr1B	430062115	430062198	KLVSDDTALPSFHCVTNNVSVCTPFAIG	134	-
Chr1B	432564693	432564776	KDWPAVSQVLCVMSEWQNRNLSDGVFMM	141	-
Chr1B	443012981	443013088	STFLQSGLTIIATGDGMITTLSMETELIRDLEAAVL	164	-
Chr1B	443014309	443014362	KFNKHILPPMLSHLHNLG	85	-
Chr1B	444520342	444520395	NVTDTEMTDLFSQYGNIK	87	+
Chr1B	447366089	447366184	RANAPTAATGGGSPWGSESVVLKVNSGGHKAM	151	-
Chr1B	447366515	447366577	KMAPVLNQTAGGAVENGVCVY	102	-
Chr1B	448155675	448155716	RISTKEVGLFSWYK	102	-
Chr1B	453119611	453119658	FCVQAAVGHPLTVYGK	122	+
Chr1B	462871671	462871724	KNPTAAINAHHDMNDGNS	84	-
Chr1B	463753724	463753783	CPIAILGAETDVMSPPELVK	95	+
Chr1B	468672675	468672704	QTTCNNFRLG	80	+
Chr1B	475820290	475820346	DDGAVTIAKSLEEGHPSLK	88	+
Chr1B	477086210	477086242	RLADCYELNTD	84	-
Chr1B	486996828	486996881	GTFDGPFGVILNRPLYTK	134	+
Chr1B	498459316	498459381	AMLTSRTPLTDVFISRLEEHSS	103	+
Chr1B	513891655	513891744	RHIHDIASQVDDVIEVTCAMSSYELHLSDA	142	-
Chr1B	516819589	516819666	LAALTPGFAGADIANVCNEAALIAAR	115	+
Chr1B	524190402	524190461	QTVQVEDVIDASGGHTNVDR	96	+
Chr1B	526597020	526597109	QIITSVLQACPQQALWMMAAVSKSTVSARK	143	+
Chr1B	529648443	529648571	RMFVVGELDPLVSGRPLPIFRLEPRESLPDVSIAGWSEDIWWL	209	-
Chr1B	537788785	537788847	NQPPVQTTEYSGPPLSYYVAK	102	+
Chr1B	537826602	537826712	KMSDFLSLGQSVLGTSGYVSLLAVFTIDNAEIGSKNM	177	-
Chr1B	541981550	541981603	KQTPRKAGLVEPARYGVL	131	-
Chr1B	544247123	544247167	DFESRQYLLTFSVIA	112	+
Chr1B	562326246	562326302	KVDPVTNMRAYEFDNMREA	95	-
Chr1B	566256998	566257060	AGDVRTLSPEEVSAMVLTRMK	100	+
Chr1B	569698279	569698359	REAETQALPCLPLAPCAMSTINLLDVD	126	-
Chr1B	586030845	586030958	KFMDGSIFSVHVDSPAEAIVHPLDLVTCKMQPFAIAIA	187	-
Chr1B	594969401	594969436	TFNGGNDYVSTK	87	+
Chr1B	595541270	595541332	KAYLAWQNDSKNSMELAHNWG	101	-
Chr1B	598413158	598413244	KLCNALEAPGTFDMVQSPTNCHSLDAAVG	218	-
Chr1B	612144933	612145034	KLIEVLPVFVATPKFAGYIEPISHNELPEGGFLV	162	-
Chr1B	621516087	621516146	TGSVLQQAGETVVNAVAGAK	118	+
Chr1B	639475244	639475333	REDFTTNAASNIIVDVKKAIEDALEPAIGM	140	-
Chr1B	640048018	640048113	GCGSQHLGAYVNLGSFYLFGIPMSLLLGFVLK	147	+
Chr1B	650097079	650097123	KLLVIDGQFISLKEM	113	-
Chr1B	653056355	653056411	VASHSFGADNDRLCIMDCR	95	+
Chr1B	671457423	671457503	RIESGSAVDEYCEYLIDMCPYFSASYA	134	-
Chr1B	673904480	673904518	KETGQLADLESTV	85	-
Chr1B	673905623	673905661	KMLSQYFEVVEPA	98	-
Chr1B	676721304	676721426	VSGYANKLFFTETGVGDLNHGQQHGEGSSITSFQALADFLR	196	+
Chr1B	678729658	678729765	RCLALATVKEPVAGAEATAFLNPSASANKPLAAATL	156	-
Chr1B	684305075	684305119	KNGHDCTSPESTDVI	112	-
Chr1B	685782724	685782762	ATIMFSGKKGLAK	93	+
Chr1B	695249600	695249635	KDGGDQACTQDG	90	-
Chr1D	2584129	2584200	KNNNIKLSELKMCAGLGEPISGSL	112	-
Chr1D	2614091	2614195	LSGQISPNLGACTQLTVLSLGNNMIRGSIPPFLSK	165	+
Chr1D	6975320	6975382	KNGGLGRASLIGVELMGIASK	149	-
Chr1D	7026996	7027046	KKAIDDALEPTFGMNAE	81	-
Chr1D	7808871	7808909	RGICSIAIPLGQC	103	-
Chr1D	8029245	8029301	ELPKYWRDTVQPTNNDHAK	149	+
Chr1D	19043036	19043071	KGLGGFGVISLI	84	-
Chr1D	27023626	27023748	RLLVFPGGEAGEMPQVAWVTNHAGRQSSLCVGHGDDDAAMY	206	-
Chr1D	30451380	30451436	AQEVSDHIYDFIIKFSPPT	141	+
Chr1D	36213825	36213866	ATKVFYLPDMKYGK	107	+
Chr1D	39351117	39351173	QKELGLVARAGSETDSESR	84	+
Chr1D	50550041	50550091	RMIDKLEVDVDAAPGRI	124	-
Chr1D	51625674	51625775	RPSPSAWPSLMDPKRPSPSAWPSLMEPKRPSPSA	148	-
Chr1D	52633579	52633653	LTLEPAAGGEQSILEADIVLVSAGR	114	+
Chr1D	53139971	53140009	SKLEVLASYADAK	90	+
Chr1D	65989049	65989102	TAAMVADNAANPIAWMVR	85	+
Chr1D	66562199	66562258	YYNDGAYGTDPAMPAAYAER	92	+
Chr1D	67148476	67148517	KGCSSRSPRVAGGK	101	-
Chr1D	75691734	75691823	AVWADVPPVPGALVINVGDLLQLVSNGRLK	141	+
Chr1D	82154503	82154541	YTGFPCLGVLLQK	86	+
Chr1D	82154503	82154562	YTGFPCLGVLLQKLENPALR	94	+
Chr1D	89375191	89375283	GLEALCLDSVAWKHLPPLGELYVIGQSVEER	150	+
Chr1D	93729069	93729107	TFQTFEINGDKGR	97	+
Chr1D	96141616	96141705	KVLDGLANGYMSLLYRPDFYNPNPADGPLV	144	-
Chr1D	100300236	100300349	KDETMLPILMSKYVREPFNELYQMGTALAVDFGVLDTM	188	-
Chr1D	100300636	100300680	RNVAFGTCNGVVIPT	111	-
Chr1D	104258637	104258690	RSGIVLSSIPMDHIAQCL	88	-
Chr1D	109964010	109964084	NLPACDVIESASVAGPGFVNIVLSK	116	+
Chr1D	111219048	111219086	DTEASIADSSNSK	86	+
Chr1D	113108645	113108755	KALEGEFNTIVGQLMGIEAELASKDHLYKASLEGLEQ	175	-
Chr1D	113436721	113436837	VAGQKMMASSSFQLSLYCVGFFVMIWIAAVMFKSNDILR	190	+
Chr1D	116984380	116984445	KELDNKNSLGDDVLVDFGPSSD	153	-
Chr1D	123591025	123591081	MLSANPEAPMNIECLMDEK	145	+
Chr1D	124289127	124289219	KAKPLPQGEGQGGDLLSMYMAWPRDPAMTDR	235	+
Chr1D	126746716	126746754	RYPLKDNPRAPNV	94	-
Chr1D	140936508	140936546	KGSEQLEMIPKMK	101	-
Chr1D	152560042	152560101	QSLVPLGSVEELLAAYDSKR	92	+
Chr1D	171342902	171342940	KLGQGEIAAQQNL	94	-
Chr1D	171344191	171344253	RQQDLLLKLGFAGLKSLVEAA	93	-
Chr1D	193560151	193560327	KHALQLSDYLVVMDQ----------------------------AEQIKISNGGAKAESL	111	-
Chr1D	207191389	207191436	SPLVDLAASTGLLASK	105	+
Chr1D	208808665	208808697	TSGVCSGLDDK	78	+
Chr1D	218697493	218697579	EAVMFIPIMLSVGVFPDMQVYFVLARALR	141	+
Chr1D	227048643	227048684	TTISGFKAGGEHVR	101	+
Chr1D	228076091	228076126	AAMAQLLNDYNR	88	+
Chr1D	237347031	237347090	KLTNLEELYTQMQDKLLALE	91	-
Chr1D	242737871	242737951	RNARDVSCESSSREDSTTPMPVYTQPN	130	-
Chr1D	243490176	243490400	KACESLENHFPISSSNVKASPFVTEGGEEVDS------------------------------LYMLVTAIRQGGN	183	-
Chr1D	243837659	243837703	TGVPVIPITLLGTGK	102	+
Chr1D	251618604	251618663	KSALEPDFQLEECLNQLFSA	94	-
Chr1D	252730182	252730244	KVKMLCLSGALEQLAMSCSDL	98	-
Chr1D	261539620	261539709	KELLSVSTQFAVAMLNLDVSIFPFTYRIIA	145	-
Chr1D	271049431	271049532	KHVCWPVDGANSENHKEQFMPSVACGAKMACPSE	256	-
Chr1D	286888821	286888892	AGRQAGAGPIDPSPNLTHAAETSR	110	+
Chr1D	304237412	304237504	FTEQSLPNDLLKRYPDHFSLIFHLIFLGQQM	152	+
Chr1D	305311659	305311727	KGDRDLGQGNNLLHIEDVTASSS	108	-
Chr1D	315657207	315657290	KESFQCIYKDDAGLIQAGVGTFQPGYLT	138	-
Chr1D	319782810	319782890	TTCENVMQVLRTNKDSVMAMMEVSNTY	128	+
Chr1D	326246919	326246984	KLKETIATMMPHSNDGALLMHV	107	-
Chr1D	332813925	332813963	EFQSEVEAIGKVR	95	+
Chr1D	334538829	334538891	AAFDVLVVLFGAPMCALLVKR	97	+
Chr1D	335222446	335222592	FFHNCPDNAFQV--------------------------------ALAGR	92	+
Chr1D	344301202	344301237	CPIAILGAETDK	87	+
Chr1D	344301202	344301261	CPIAILGAETDKTSPPELVK	143	+
Chr1D	357353964	357354026	KFKLTTTIGTTNMHLFDSNGK	96	+
Chr1D	357706754	357706798	QKLKVMEQLNVPYCM	119	-
Chr1D	361980609	361980662	KQAVIDDAPALADAGPKM	128	-
Chr1D	381674901	381674954	KAQQWVPHCEVQNAAPPV	112	-
Chr1D	381676361	381676399	RYARACDIHRYGA	91	-
Chr1D	389743722	389743769	KEEGVSYELPEEGECQ	103	-
Chr1D	393755022	393755090	NAIDVPGCVRPAILKKLSASLEK	167	+
Chr1D	399231890	399231931	KGERPAALKMAGND	99	-
Chr1D	402942979	402943062	MSVARVNIDTGMYEPVDGEGTNEEALAR	136	+
Chr1D	406074914	406074970	RLPKADLLEQNPAPIFNRA	92	-
Chr1D	409795690	409795746	RAGDLRKVAITTMSDSLVG	137	-
Chr1D	415220458	415220499	QGCDGSVLLDSANK	98	+
Chr1D	417821327	417821437	HLPSLVEFEALRVLDFEDCEGLDEYDMHNMDKLFNLK	182	+
Chr1D	422124874	422124936	RIPQPTLSSGHDKNSVPDVKT	103	-
Chr1D	422986148	422986192	AGNRMNINTNWSEPK	122	+
Chr1D	423419675	423419719	KFTYTGPEVLVEFSN	110	-
Chr1D	424667045	424667113	LVLTPCRFLASDCSSFWKGSLQR	112	+
Chr1D	447594327	447594530	SQENGHILNGNVPYAEMRSSFGPAETRPYM----------------------------GSAPDLTIHR	160	+
Chr1D	448790604	448790651	FYTAVVGAAVTEQLYK	119	+
Chr1D	455013696	455013764	RLNQMVSLGLLGESNFYPHALAA	110	-
Chr1D	456727612	456727668	VIAESEGGSELSPEQVLSK	84	+
Chr1D	461414821	461414895	GSLTAVAFDRGGHLMATAGGDQKIK	178	+
Chr1D	464675374	464675436	RYFQMGSGVEIAVGIPQGAVA	98	-
Chr1D	467557100	467557144	KQREDGATSNNGEAK	109	+
Chr1D	472707479	472707514	VSALGGFMLLGR	86	+
Chr1D	472753947	472754039	AVSLSQYGVLGDQISFLDDDEENRMEYGYDK	150	+
Chr1D	479065693	479065749	IHISSGNAFYTSVLGNMRL	93	-
Chr1D	479208793	479208873	RIESGSAVDEYCEYLIDICPYFSASYA	129	-
Chr1D	480740795	480740872	KLQTVALPNNPIDSSQEGPESNVAPA	121	-
Chr1D	485066611	485066691	ELVLSIPNFSSNSKQGAYCDDAGSIYK	202	+
Chr1D	486564002	486564052	KMGELTPNAAFQTGLSN	127	-
Chr1D	489398680	489398724	FWNFLHHITTGMVPK	120	+
Chr1D	489424345	489424437	RLSAGQKFMESSPALEQLTVPVGPKLTSSAM	147	-
Chr1D	489941952	489941990	KVPESIHTIGSFK	99	+
Chr2A	262099	262134	KMKGVEQDLERA	87	-
Chr2A	5085068	5085118	RAAAVVVQSATTMPSEG	121	-
Chr2A	5450653	5450685	LREDAPVYCWR	87	+
Chr2A	5668037	5668081	FLWVVRSPPNDDPAK	107	+
Chr2A	8949643	8949750	TTGKAVHLESHDTLESLEIAVANMAEFVVLLGGCDR	174	+
Chr2A	8950306	8950365	VLHSTQGSLVAINMFADVLR	95	+
Chr2A	10102750	10102806	ESPSVTFGDLITDPSVRPK	114	+
Chr2A	16106588	16106671	KLPMLEHAPFLLSISAHTRVSGSTSDFF	132	-
Chr2A	17546331	17546426	KLHGPLNKYSLLLASFVTGDQLGTELINRWHA	158	-
Chr2A	18338323	18338421	EAQETCSEDAASGECAAAWDEVEELSAAASHAR	144	+
Chr2A	18338422	18338463	DKLKDSDPLENYCK	107	+
Chr2A	18338428	18338463	LKDSDPLENYCK	93	+
Chr2A	19666778	19666831	AAADLECVLTVICNLVTK	133	+
Chr2A	21404977	21405027	IGVAVAKGALSYTGLPK	118	+
Chr2A	34603323	34603382	KLGQFPAATTASSAMVAPAM	87	-
Chr2A	34695471	34695506	KFCLLARRDSES	83	-
Chr2A	34846751	34846801	RPPPGAGAMTTSGMLKK	125	-
Chr2A	43539575	43539658	ADASAASNAMNVPGPAKLSSTGVNTYAK	124	+
Chr2A	50803310	50803396	NKGPTDEAAKPVIEEGDGMSCGDSSPDAK	136	+
Chr2A	56271285	56271314	RKPPLTFYPV	78	-
Chr2A	60619883	60619987	KDQSVGDATLASTVEEIMQSQGCLVAGTSAPNAIN	249	-
Chr2A	62685533	62685628	VATSSLGWGFMWVIFFGLGFAGVGAYAVYKYR	152	+
Chr2A	63899176	63899238	EGKNRTIPVFVEAVAGGIVAK	95	+
Chr2A	64648475	64648549	RLLSAGMRPDSSVAAMVGSKITALA	113	-
Chr2A	65481708	65481782	RFFRCQSQGITHAGSLAVMDTVSLG	139	-
Chr2A	67025710	67025775	VEEAGRSPERTENPSDLTEPAK	154	+
Chr2A	67057106	67057213	RANPDITDQVVKALELMTFEGPNGLNFPGVHEGEML	177	-
Chr2A	79498510	79498575	VMQYLDRDQSIPDMSAYMSYNR	109	+
Chr2A	81942742	81942801	RQLDTYEFAIIRGGDSGYTK	99	-
Chr2A	82231942	82231995	KISSFPLEFQGEAFTPNL	83	-
Chr2A	83889729	83889785	AEDSDKADVFEEIYKDAAA	84	+
Chr2A	85268778	85268843	QCNLDKDVDLPDEGEELPANER	161	+
Chr2A	86428038	86428115	KQAHAAAILGKMPMPDPSLGIDKMNI	127	-
Chr2A	92185757	92185813	VPALTENSNADCLAEQLAK	87	+
Chr2A	93413290	93413328	RMKVEMEDTLEMA	92	-
Chr2A	94224776	94224820	RPRWFMAQPAADGGG	114	-
Chr2A	95421251	95421331	IPDSLRPPASNTGSGEFDVTYLDDDTR	126	+
Chr2A	108488925	108488963	KQGSRPAYKINLG	98	-
Chr2A	111871134	111871178	AAVQEPVLLLNGSGK	100	+
Chr2A	144625584	144625652	KLSEIECQMDLTVSELKEIQLAA	104	-
Chr2A	146526526	146526567	KFSASNVEEETPGT	99	-
Chr2A	151601669	151601728	RDANTPLCQVLNVAASLAAI	91	-
Chr2A	153499438	153499500	RWADIIKPGCVNTDPIFPNNK	105	+
Chr2A	161347997	161348062	KDMTVREAVGAEAFVIFGFGRA	99	-
Chr2A	177046067	177046180	EMYEQFSNLNKHQLPSVGSPRNSNAASWGNVGSSPMGK	186	+
Chr2A	186898721	186898792	KFEVGVWKQLVEPFVCGLAGLMAW	121	-
Chr2A	189723643	189723708	FEDADVKSTPFQPYAEVFGLQR	107	+
Chr2A	192540476	192540598	KGQNNYQSGHCPCLFKNEAANWPVVCGLHTCVANIGYTALT	204	-
Chr2A	192540521	192540634	KNEAANWPVVCGLHTCVANIGYTALTKDSEVVLYTPDG	185	-
Chr2A	192540521	192540598	KNEAANWPVVCGLHTCVANIGYTALT	126	-
Chr2A	215013283	215013345	TVEGAGPGPGVLGMFGKLGSR	98	+
Chr2A	235805512	235805562	KENPQTFEQLLIESLEK	120	+
Chr2A	294203063	294203101	KLIEPTEAPGDGA	87	-
Chr2A	313974321	313974389	KKGFGFISKIANIANENIFSEDY	103	-
Chr2A	313974345	313974422	KIANIANENIFSEDYKNLLTAFEESN	115	-
Chr2A	322283880	322283969	KGVIGTNLVCAAAVAGGVVV----------WKWDFGHQVA	109	-
Chr2A	328602469	328602528	KLNNMTIARWWQYESVLLLM	163	-
Chr2A	339529268	339529327	GSDTSSMDVTTGNTEILEKK	92	+
Chr2A	369109282	369109332	KIPQPKPQQSYCNHSTL	82	-
Chr2A	390146933	390146986	ARTGTGKTLAFGIPIMDR	84	+
Chr2A	391249033	391249107	RLEEVEDAALSWGLAGAFEMAQGAN	112	-
Chr2A	423356138	423356176	KLALFVSAIGDVA	86	-
Chr2A	426047777	426047824	AFHRTPSMLGFVLNLK	119	+
Chr2A	437696526	437696585	KDKQHVITEAVLMETYLWAH	99	-
Chr2A	449774156	449774215	KGNDDRIPTVTLLNWFPTGD	99	-
Chr2A	472376392	472376424	RTFFGTDPTPI	81	-
Chr2A	478158311	478158370	RAGLADFCCPAQHAGPTALI	95	-
Chr2A	494439829	494439960	KSVDAMVVDEGPRFSSANPSLISAAAAVASDGTDQCEMDEDDPK	206	+
Chr2A	496285736	496285792	IVCGEDSRTTLMIKNIPNK	144	+
Chr2A	519222643	519222753	VNSYALHPDGCTIFMSTANFMTAPSKGCMGTYSFNTK	282	+
Chr2A	519875137	519875181	AMDDVVRRAEDIAAK	105	+
Chr2A	520185747	520185791	KASSSYVTEGTSDVR	99	+
Chr2A	523686061	523686093	AISLKKSCTHV	78	+
Chr2A	527988730	527988816	RRDNAVIRMLEGMDSSILNQVGESPLVVQ	140	-
Chr2A	529940150	529940188	GSNNIGVVVNPVR	90	+
Chr2A	538476455	538476511	SGDHKTILSYLFQQYSLGG	88	+
Chr2A	541827387	541827425	KDWPRSATIPDDN	101	-
Chr2A	566321970	566322116	TLGGSSADESPAPAPVTQEPHGAPRSIGIVVDDSQPFTSIQLRLADGTR	229	+
Chr2A	567609762	567609797	GMLANGWPVAVK	90	+
Chr2A	569806296	569806346	KTLHSEDVGDGIVVLLD	125	-
Chr2A	570703335	570703385	RYMTEMMDLYCKGEDVL	88	-
Chr2A	572877457	572877501	KPVRFGAATEMAQRQ	108	-
Chr2A	572877820	572877876	KGEYTTIVSKLDHSAREVH	143	-
Chr2A	586498072	586498125	RAETWVQDETLSLIALRR	131	+
Chr2A	590656435	590656521	DLFEQVMLEFALEKGMPAGGFYALHCASR	148	+
Chr2A	601573436	601573495	VYLFVSGGRIAGCLVAEQIK	99	+
Chr2A	602886289	602886354	RGDQELDFLFQNETSPDVLPRL	105	-
Chr2A	607075482	607075523	LSGCLPYELGLLAK	97	+
Chr2A	607245610	607245678	ATVIDAGTNQLTGTIPASYACLR	147	+
Chr2A	611617210	611617269	GGKLVALLTEAGAISGSSSK	83	+
Chr2A	615743185	615743286	RGDSLSCWVGSWWCHDPESTNWNSLEARPDDDIA	166	-
Chr2A	627694792	627694884	NTVLNNHLITMYGRCAAPDSARLVFDEMPAK	158	+
Chr2A	635269240	635269293	EYDMLKLRLPDTSIAYLK	84	+
Chr2A	642506713	642506781	RDVRRSGVLSAVTVSPANLDSCW	109	-
Chr2A	643806711	643806749	KSCTVGANVTHEE	92	-
Chr2A	645305765	645305884	RHEALTATLSDAHSSTEGDSASRLLEPGEGDNAKALHLSQ	182	-
Chr2A	646702743	646702811	LLLFLSLVAITAVTGTSEIIVTR	102	+
Chr2A	653154612	653154656	KVKKGADTTADIASN	101	-
Chr2A	653365492	653365536	KLVVNDSESGSPTGT	106	-
Chr2A	655567285	655567347	VNGTSTAPPASSGNNRPVIRR	90	+
Chr2A	657996113	657996247	ITTTIPLSPRIYSTIFLEAMAAMAYIALRGAALAAIVALIHWVYR	94	+
Chr2A	658664272	658664331	KHSDSFKVAVNIQGASYVLK	148	+
Chr2A	666600130	666600159	QLGLPMHKIR	79	+
Chr2A	673819882	673819935	VTGTGMLYAGRAMGQYSR	83	+
Chr2A	674384921	674384998	LADIVSCIDALAASAPDADTVSDAAK	111	+
Chr2A	679491024	679491065	KNLNAMPYRQGEIL	104	-
Chr2A	683557970	683558011	KKGILQGGAGLSNK	98	+
Chr2A	683562686	683562748	KVIDAPIGAAEDAHSFPQGIF	104	-
Chr2A	683588095	683588148	RKGSGDAEELAACIEGQV	122	-
Chr2A	683671676	683671756	YPILEEEDVLGALSLVLYTLILMPLVK	123	+
Chr2A	696190970	696191029	KSRDFDPHSIEESQAIIDKD	134	-
Chr2A	696392297	696392335	QKGDNSVLLGKTK	92	+
Chr2A	698880073	698880111	RLIEKISSLEDVL	89	-
Chr2A	700821040	700821093	EFFSQFNPVSANIVFEDR	85	+
Chr2A	700821739	700821807	VNDQAEGVTVDDSGVVEGEDKQE	94	+
Chr2A	704497883	704497924	SMLVSLVGLLTAEK	97	+
Chr2A	706629050	706629136	KTSSLLGHHAPQEPVAEPECVVVSTAKRG	213	-
Chr2A	707654229	707654306	VALMESRVVVLHANPDSGLALLSLAR	117	+
Chr2A	709271316	709271372	CAAESKAMQPQAPREEADR	88	+
Chr2A	717315510	717315575	RDLQAITAAAKLKGVSLFADVM	103	-
Chr2A	717820757	717820843	LGTGGLVRAYGGVAAECLKDAPTCLVKPK	132	+
Chr2A	722752862	722752912	TACVTGGSGYIASALVK	118	+
Chr2A	722752862	722752942	TACVTGGSGYIASALVKMLLEKGYAVK	184	+
Chr2A	723145101	723145277	NAFMYIFKLVN-----------------------------LTLMAFIVMTTFFRTTMHR	102	+
Chr2A	723919345	723919374	RLAGMHDLML	79	-
Chr2A	726671415	726671459	KLSATYQPFCSSDAI	107	-
Chr2A	727677094	727677138	LSLHQLLSSGYLGKA	102	-
Chr2A	728468513	728468590	KEVVLGSNEANELLHGETTPLILTTW	182	-
Chr2A	732750734	732750772	KPALKQRVVGALE	91	-
Chr2A	733559217	733559309	AGWIGNEGGSMETQSKIGDGGEMEAGGKSSK	139	+
Chr2A	733834151	733834183	RIETSTFCDVA	86	-
Chr2A	733850718	733850834	MGALAESIASHVPSGMLSAGLAALAALPNPGELVRKAAR	121	+
Chr2A	735140717	735140812	KHSGIAMTVSLVTPMAIPIGGILLVLLNEIGA	149	-
Chr2A	743324710	743324772	RGKTNFASESIVASAPIPLID	149	-
Chr2A	744420327	744420389	KLSVQACGILDSEQIGDDDYI	100	-
Chr2A	750916726	750916767	KGKAMELLLMDEKG	102	-
Chr2A	751683748	751683810	REHTSLGSMEVLGAEELSLFT	97	-
Chr2A	758478551	758478628	RSPRAVTEISSSAGGYLNNGLSGMMA	119	-
Chr2A	762663282	762663362	HWARIEGGHHTGALLGVGEDHPQGWEK	133	+
Chr2A	765434350	765434460	LTGAIPSSYGNLSSLAYLDLSGNLLSGVVPEFVGRFK	172	+
Chr2A	767371721	767371837	KLVHRMAGSATGAAYDLRGEDMGPEAVPFLDPCEVMGAA	287	-
Chr2A	767585085	767585186	RGDYFTVVDSSRDIMSRSVLENYHAEAVEMLTLG	165	-
Chr2A	768641961	768642029	KAISLANSNGTSGWLVRYTPKLT	168	-
Chr2A	774551738	774551818	RGSVGQLEVSLDDVEEEALASAQEEIK	118	+
Chr2A	774551741	774551818	GSVGQLEVSLDDVEEEALASAQEEIK	113	+
Chr2A	783262767	783262901	KAVLIVSLNGDYYDKLSSLYYEHGAAAVTVSVFQPTHLGTQHSEK	330	+
Chr2A	785893517	785893558	VKDEKDGVLPLMEV	105	-
Chr2A	785910993	785911130	VLNLSANSLGGEIPGSISHCAALGTVDLGENSLSGSMPASLGLLSK	205	+
Chr2B	2917997	2918065	KEAEELTAHMDFTDDLMSTLVFV	109	-
Chr2B	7343870	7343926	TAMAIGGSSYQNLARLIQR	141	+
Chr2B	8803017	8803109	KLLQTCNALSSFFTWAGAELHNSYLMVYELN	158	-
Chr2B	11741922	11741990	NRQQAEIDMMHDSDEIAMSVIAR	111	+
Chr2B	25301920	25301976	LPESIGKLLHLQVLCFTGK	91	+
Chr2B	26692441	26692500	LDGGDRLVVGMQNCIMQFAK	100	+
Chr2B	30020480	30020578	ANKMGGTATVFEGRDGGGSMALGVWLSPEVLAR	156	+
Chr2B	30714929	30714994	LETLLLMASLTEEATSVEQSFK	95	+
Chr2B	32931703	32931744	KDPLIGDPNHLVLV	99	-
Chr2B	40077049	40077081	LVLITIVAAVK	78	+
Chr2B	49511624	49511680	RKGVLHLYEDVIDEIRHAV	92	-
Chr2B	50343296	50343418	RALRALADNIGDTSVLEIDATIGHEGCLDMMEQTEKMGGTM	199	-
Chr2B	50519867	50519953	RVYADPYEKKVEEVESLVQTADTCGFMPL	211	-
Chr2B	50653776	50653850	KYAALNAEGIIPAVLNNAIEAVVAA	106	-
Chr2B	51255205	51255240	KKEDNFSVTHME	92	-
Chr2B	65216817	65216876	RRAKEAWNVLGETVNEDFIT	99	-
Chr2B	65627162	65627218	RGVSHAGLLAVVAEADLGM	85	-
Chr2B	71638111	71638203	KGDGAATDMGRLVFDLANSSGEEALPYGSFR	147	-
Chr2B	74999524	74999583	VNTLGAALGMKHAARAMLLR	91	+
Chr2B	75521195	75521257	RAVEAMSPRAAAVPACCGMAL	94	-
Chr2B	84413815	84413880	KQPNFEDTMVPGWTGFQRLPLV	111	-
Chr2B	85678157	85678258	RPVHEVDLGPSVELVHLNPGLLGVQHEDAVAYKL	160	-
Chr2B	87293317	87293364	KSSPSAKQTLAEGDIT	107	-
Chr2B	101310043	101310111	KVLQQVMPIRSGGGVLIVDHIDG	111	-
Chr2B	114573827	114573862	KVGGYDVVYPDR	91	+
Chr2B	125578052	125578087	ALKLYAWEGHFR	90	+
Chr2B	126987823	126987873	RTRGPVVCLWQLVGNGM	88	-
Chr2B	130981037	130981090	VCPQNLEEMQKLSLPASK	86	+
Chr2B	139433285	139433401	RTLYFVADVDPLGNCLGQQIFQGGGYVMTYFEETGVEGA	300	-
Chr2B	148354600	148354656	KHVVRMTAPMAPRSLRGAA	90	-
Chr2B	160518471	160518503	KVVHPAFNVDK	83	+
Chr2B	168187483	168187548	SLSSVFSPVGTLPDKLLVGITR	101	+
Chr2B	168267015	168267113	LDGPEARIADYFDVIAGTSTGGLLTVMLTAPDK	154	+
Chr2B	169699429	169699503	KAALGRMDLATSGVLMSGSLLDSMK	113	+
Chr2B	180105393	180105440	KHSHVPDISKKQTYAV	118	-
Chr2B	182438420	182438485	DDLAVYSEFSVAPPSTCTNVAR	104	+
Chr2B	186420474	186420551	AVGAGGVGALPSPGGSGSQQRESTPR	113	+
Chr2B	190777963	190778061	KPIGGSILNEGLNMMELSHCSTWNGPLEGELTA	163	-
Chr2B	199671372	199671410	ARDLDTGKIVALK	91	+
Chr2B	222617685	222617786	TVELGYYDHIVAHEHLLCLIHTYIVRWHNLSPRR	172	+
Chr2B	223224353	223224436	RDPGPAEPPAPAVKPDGEAAAPVGSEAR	116	+
Chr2B	235644140	235644193	RVTETDVEVAPFADLTNK	85	+
Chr2B	236710080	236710121	FYAQNGGPILNGVK	103	+
Chr2B	240719801	240719875	MRPQPRLIMILIDIAMFAVLPSLDL	117	-
Chr2B	344519639	344519752	RVRSGWETTNSGGHLEWLAGYYPDNIRVGWSMSGAEGL	189	-
Chr2B	369731568	369731609	APAVTGTAKPKLRR	94	+
Chr2B	373846112	373846165	KMTTTTNHGRVGDACGGN	138	-
Chr2B	402179412	402179474	GIIDAVSKIPGTSDLQISLCK	151	+
Chr2B	443226669	443226725	IYGGVAGLYDYGPPGCAVK	135	+
Chr2B	448284114	448284158	WSPEEVCTENLDVTK	104	+
Chr2B	459589755	459589787	KPETILSLGIG	80	-
Chr2B	459972622	459972663	KGMLGTPDKMGGAR	106	-
Chr2B	461623438	461623518	KLRLPPGPVPVPIFGNWLQVGDDLNHR	132	+
Chr2B	476731090	476731146	KGQHQWAFAMVDRAAAVLR	93	-
Chr2B	482509294	482509353	ELSFLQWHPFSVSSSPMDGR	99	+
Chr2B	485703987	485704058	EEVFVTTKVWCTQCHPDLVLPSLK	188	+
Chr2B	491824727	491824786	RRDHEVAALIDSFEADVDVG	146	-
Chr2B	496313295	496313405	GDIPTYVCGVNADLYTHADTIISNASCTTNCLAPFVK	183	+
Chr2B	496983259	496983318	VDAPSDILKPIIVGQSSALK	90	+
Chr2B	502495678	502495734	RAMLLSLFSLQDTIQLNGA	88	-
Chr2B	505913909	505913980	RAVIGDVIMNLDFGGRTTKLATGG	175	-
Chr2B	521489840	521489965	RAVVNNGLAAFMESLNAAAGADTATIISRLLGGVEEARICEM	195	-
Chr2B	521507082	521507129	KASPVDLSLDDVCDAV	107	-
Chr2B	529973225	529973284	RMLTHPAEVLDTQLDPLNGH	96	-
Chr2B	530876742	530876798	RPTGAVVKSHCVSCEMVGN	93	-
Chr2B	534404055	534404087	IAEPSVDEDPR	84	+
Chr2B	534797799	534797864	RNQLDDYFAEDWYLPADAAPPC	111	-
Chr2B	539543254	539543313	KSAFSAAMADVSFGTDIINA	90	-
Chr2B	540081827	540081877	RLSDAGEFAEQCNNLLV	122	-
Chr2B	549885824	549885874	KDLVATSLMCLLSEWQN	132	-
Chr2B	553176276	553176311	KCVVMDFAAAAS	87	-
Chr2B	559492416	559492478	KVPNSAGEEPTLVGMHMSMDS	101	-
Chr2B	562366536	562366598	RSPAQGAADGDPLSTSSRLSQ	92	-
Chr2B	563687646	563687693	AAAAGTHVVESEVVVK	103	+
Chr2B	564552639	564552752	MEKAGHEHVIGIPVSSTAIGIEEPEFTGDDAKYLTNTR	188	+
Chr2B	567333855	567333974	VSNFIPIPMAMAIPFYIGSYFAIDMFIGTVILFVWQRLDR	199	+
Chr2B	569246794	569246865	RAFIQDIAAVINGYCEQVQLEDKD	114	-
Chr2B	591554970	591555071	KIHMSALTTYTTWNAVVSEDAIMQNLVREMADAD	165	-
Chr2B	622939272	622939322	VHYDHDQPPPKIVKGYK	134	+
Chr2B	623650634	623650744	QGGLGVPSAGLLLNSCRALEGEFIDAQAETLSLDGKR	173	+
Chr2B	633796063	633796125	LLTVLNLWFVQIDKLPSSLTK	97	+
Chr2B	640033516	640033581	RTKSHDDGVQSLQSELQMCLDN	109	-
Chr2B	646470850	646470948	KVVHMFTQRTLGSVGNCSQLVHQTLERMDLDVQ	160	-
Chr2B	654968302	654968415	VKQDLTMHGGQYCSSLAPATHLVIVSVLQVYNFDILYK	186	+
Chr2B	660248726	660248764	KMEQVSASGWQPV	97	-
Chr2B	663866334	663866450	KAVGSSLSYFKMLLFSESVKSNEMAYSTDVLDHEEYADA	185	-
Chr2B	664478223	664478270	KLTVLRGFLSTGFGAE	113	-
Chr2B	673103383	673103448	VNEQAEGVMADEGGEVEGEDKQ	89	+
Chr2B	673848031	673848090	SCFSSKSGRGVVVDSDNPVR	93	+
Chr2B	676162326	676162385	RTRPADCDPMFATLFVAAAV	95	-
Chr2B	688268582	688268635	EHLFEKSLTPSDVGKLNR	132	+
Chr2B	694088911	694088970	NLPKVIQILVPSLEELALVK	90	+
Chr2B	703424381	703424446	GAAQSHRPLSSQHHRTVMVTEK	105	+
Chr2B	703849838	703849924	VSYWDLARATGNFSEINLIGEGSYSSVYK	215	+
Chr2B	704358024	704358080	SGLASGTTVANCLISVYGR	134	+
Chr2B	706665543	706665605	WCKYLTGFWTQIIVRHGLSSR	110	+
Chr2B	707566484	707566519	AFHNRKDHTCPK	97	+
Chr2B	708667743	708667790	EGSPEECRALAAITLK	109	+
Chr2B	712059577	712059642	RSIILMQPRMGPVEGLASPRDR	108	-
Chr2B	722241645	722241701	GLDGGETTSVAIAVDGRAR	84	+
Chr2B	724490438	724490518	RLISNPGNEHQEEPMINFSMASAFFQF	134	-
Chr2B	733020839	733020922	KVITLRAERVSEISGSHTPTTAHGVMSC	137	-
Chr2B	738467638	738467718	RGLVPLSCGLAGCILISFFAAIKLPKA	179	-
Chr2B	739632162	739632242	TVLIFDLGGGTMDVSIVSVQNDVFTVK	126	+
Chr2B	739632969	739633013	LLGEFMLEGLVPAPR	109	+
Chr2B	741552752	741552871	FLDILDAQIVEEGGAEDAEVVA-------------RLAEACLSLKGEERPTMR	151	+
Chr2B	745146634	745146696	MALMGADAFAGNPGLCGEVVR	102	+
Chr2B	758118028	758118078	GAAAMDTVSAGNGLAGR	116	+
Chr2B	759628721	759628816	KIRFLRDYNALGTQVMVELELESTAQGPQLAS	156	-
Chr2B	760787137	760787256	TLGDDPPPAVVAAAAATSSEDMPGASNDDGDVDIKLSFNR	122	+
Chr2B	772968868	772968921	ALVWINKVLAVAHDIAIK	82	+
Chr2B	776298319	776298363	LSTQLGISDLFQVGK	107	+
Chr2B	778247824	778247892	RTLGENLISLERDSWESPSGTVF	112	-
Chr2B	782870686	782870748	DGATMGEIVLRGGCVTMGYFK	106	+
Chr2B	786024167	786024241	RVTIAHAMAPCAPAIKAFAEPGVTR	116	-
Chr2B	791863814	791863894	EVDPCRLYVSNLPLSMDTLKLLEHFLR	135	+
Chr2B	794298183	794298299	AVPVIDDMEMRPLKKPLSVRFATDVSCYTYSTESFGPAK	195	+
Chr2B	797832487	797832537	ERDAGIKPDPELDAYMK	126	+
Chr2B	797833510	797833623	TNMPSGQISDSIKFSGALTFSLITILFNGLAELQQTIK	178	+
Chr2B	803083474	803083518	KEEDLPFQAADTIEM	115	-
Chr2B	810784250	810784333	KVNLPYLGCEAEDVMDFLLVETQQLLYR	212	+
Chr2D	2168886	2168996	GSLDDILHSNSKVPLDLNVRLNIAAESAEGLAYMHSK	175	+
Chr2D	2999097	2999150	GILSLYNATHLLIQGEPK	86	+
Chr2D	5318443	5318490	KKGPTPTPVIAAKDLF	114	-
Chr2D	11302605	11302670	RGTRQTTVACNAGLEFMLDDEK	162	-
Chr2D	12855914	12855979	KDPPKMGPLALFDGGCEDLPDK	168	-
Chr2D	14320077	14320196	RLNPVELIMGEEPELFAASINGAGNTSRSTIVSMSSGQSQ	191	-
Chr2D	14622139	14622174	IPSSLCGIVGLK	88	+
Chr2D	20045593	20045646	KALRLSAAGASCGNLNLM	121	-
Chr2D	21362942	21363043	KPYVYQRFVGDPDLTARNFFDDMSTVGASTINIH	173	-
Chr2D	23430636	23430713	KIVMHLYHLEGLNTNTIVARDEGLLE	136	-
Chr2D	26936727	26936780	KSIASGFPFDRSMQRVAV	86	-
Chr2D	30601421	30601492	KHVQGSAAIPLSMEPFSGNFPEAR	118	-
Chr2D	31491201	31491239	KFGGDIFHAMWKA	98	-
Chr2D	33789104	33789169	KEDAAIAGCIRALAVDGHENAR	101	-
Chr2D	34246653	34246730	SICSWWNGPCLFEILDKIEVPLRDPK	129	+
Chr2D	37249954	37250025	RTNTMQVAGGNAEDIPSSSADTTI	110	-
Chr2D	38170798	38170860	LIDTTTFTVAGGGMLYALTHR	100	+
Chr2D	39484010	39484057	KAAFDDTLHITTSGFS	118	-
Chr2D	40000191	40000241	RVPLEQDGQLVLVEEGL	121	-
Chr2D	40003616	40003651	KIIRYIINGEVL	87	-
Chr2D	52688739	52688801	MQLLADSGIQKVALVSEGLSR	97	+
Chr2D	52923756	52923824	VDASDKVASLEMQNIKLTDELEK	105	+
Chr2D	53609825	53609872	KYMAIHASPAIGAATG	113	-
Chr2D	54676835	54676891	RSQAAPNAQMVRAANSMQE	86	-
Chr2D	57642613	57642717	KDQSVGDATLASTVEEIMQSQGCLVAGTSTPNAIN	253	-
Chr2D	58673218	58673274	MLPSIPDDLAASVEGLRPR	88	+
Chr2D	61509978	61510043	KTNGDTIEYQKVLNQEMRPALK	109	+
Chr2D	62215565	62215657	ANCPRPTGSGDSSLAPLDTTTPNAFDNAYYR	147	+
Chr2D	62215778	62215837	AAMVSMGNISPLTGTQGQVR	96	+
Chr2D	77961818	77961880	KPLAVCWETMEKEAESTHTGM	129	-
Chr2D	78041231	78041317	RKGVADFLQEVSVIDLLYEVFPDYGSILK	141	+
Chr2D	79258650	79258703	RISSFPLEFQGEAFTPNL	84	-
Chr2D	80763872	80763907	SEVLGQFYLDLK	86	+
Chr2D	80768225	80768311	EPTFCMGDDIPLAVLSQKPHMLFDYFKQR	148	+
Chr2D	80777507	80777593	NSLGQAVVEGTGDHCCEYMTGGCVVVLGK	137	+
Chr2D	81436823	81436876	REVSLAAICGSGAATVAQ	126	-
Chr2D	85520896	85520946	KSVVDLSTSTPSSPATG	115	-
Chr2D	88196533	88196568	KPIKCSLEGMGR	94	-
Chr2D	89653703	89653741	KKSSEAEKIGEEM	97	-
Chr2D	90192187	90192264	KQFAIQVALSCFMSYMLQIGGRAPNK	132	+
Chr2D	93275212	93275253	KANQSTLVNEYGGN	103	-
Chr2D	97823380	97823448	KDLDPHTLAVHDNCSICNGLASL	108	-
Chr2D	102692414	102692449	DSAVNAICYGAK	89	+
Chr2D	110038590	110038628	RKTVMELAGDLEG	95	-
Chr2D	112022516	112022548	EGGFEARPLRD	84	+
Chr2D	114540846	114540887	RGSVIATPFHQAVG	100	-
Chr2D	122897728	122897784	GGLSADAFVYTCLIGGFSK	136	+
Chr2D	123403564	123403620	RITSGGVTSALITVRGEEV	84	-
Chr2D	123403834	123403884	RWQEWSGNPHMRQLWGD	88	-
Chr2D	130716716	130716757	ALRILGALHAKDAK	97	+
Chr2D	133300620	133300676	ETTPSKGEEHLPELPMLPK	83	+
Chr2D	135565128	135565175	SGALGPISEIAKHTSK	108	+
Chr2D	136629740	136629790	KQLDTPGFVVGPTYVGG	113	-
Chr2D	136631420	136631464	KFSANNVEEETPGTK	110	-
Chr2D	136631420	136631461	KFSANNVEEETPGT	103	-
Chr2D	139942395	139942478	KWPVAIKSYVHLVVNYTVIAPQIGNAVM	217	-
Chr2D	140597435	140597476	RKMGWGAAHENLMT	104	-
Chr2D	143896307	143896360	LGWPSICGARASDGSPCK	88	+
Chr2D	146863114	146863176	AIMISDAMESGTVQINSAPAR	97	+
Chr2D	162054990	162055028	KEAHEILAGVTSF	95	-
Chr2D	178796599	178796679	KCSSSGADRVGKSTVAYPTSAVPLSPS	118	-
Chr2D	180135845	180135910	RQDVVSPLESNSVPPQGRLSMG	103	-
Chr2D	183516753	183516866	EGNALALLDEVVAGGGGDRESEEVLRCVQVGLLCVQER	170	+
Chr2D	189363793	189363846	RYLPHSCCTNTWVLPFTV	92	-
Chr2D	190741111	190741167	KVGSSSPTTALMTHMRNKI	91	-
Chr2D	194956994	194957071	VALDSRFNGMLTNPMFASSEAPVDKR	130	+
Chr2D	197005303	197005356	RLRPTAAGQPAVKIAELE	123	-
Chr2D	198893595	198893675	VEQLEQISQNVAAVLVKFPNLQQLGKR	126	+
Chr2D	204720915	204720953	KFAGVEETSFGAA	90	-
Chr2D	228637112	228637168	RPFPIADRINDIGTAFQVL	90	-
Chr2D	231727340	231727417	NSEEFATLLNKYDESFINESAINAIK	116	+
Chr2D	236396589	236396648	DSCRGGHVDLIGLSAYFANK	149	+
Chr2D	251229757	251229795	AGDGSAETPEILK	89	+
Chr2D	268964545	268964604	VAGSAEDVGAVTQPTALQEK	89	+
Chr2D	297089908	297090015	VSASCNVLGSAVGSEEMGSAKATAGNQCANDGRIAK	260	+
Chr2D	297765326	297765388	RLADTGYENMTDLPDIVNGLS	102	-
Chr2D	299171660	299171713	EFPPVLVVSAGTDLLHDR	85	+
Chr2D	303048552	303048623	AAASPSSFTSSGGEEASTALPEGR	99	+
Chr2D	304426710	304426766	KGLDLGEFNKLTLNPPLVF	85	-
Chr2D	307557346	307557381	DVPVPPPNQTIK	87	+
Chr2D	309213194	309213247	KLASLVSGRGFRWPLAAF	84	-
Chr2D	322709169	322709219	KLMFDAVNMLLLEKFEK	123	+
Chr2D	330135919	330135954	HNFRVPFVCGCR	100	+
Chr2D	334098534	334098599	GAIPTAAAVNWVLKDGLGYLSK	102	+
Chr2D	341127838	341127891	KNLSYSMGVGAPSDLYIM	86	-
Chr2D	342726662	342726742	GCTPSQLALAWVHHQGSDVCPIPGTTK	210	+
Chr2D	348364511	348364609	SPVAADGPGLAGFLAGYSRGALGEDECVELMRR	155	+
Chr2D	349988564	349988647	LHMFGVVGCALCVVGSIDIVLHAPMERK	135	+
Chr2D	353305627	353305689	KSLGQFFNMVDQKVEMIGDAL	104	-
Chr2D	353305627	353305662	KSLGQFFNMVDQ	95	-
Chr2D	353306394	353306441	KVLASPDPVPFEGVDS	110	-
Chr2D	353306463	353306522	RSVACENFEDVVSNEFLDGC	95	-
Chr2D	355572044	355572094	DEDGVGEIKFDVETAIR	120	+
Chr2D	356821056	356821160	DYDETNLYIGYLPPMFDDSGLINLFSQFGEIVMAK	267	+
Chr2D	374097637	374097711	KPGSNSAIWSVIVDVLANVDEPAQA	115	-
Chr2D	375618364	375618405	KRAVAATLTSADVS	93	-
Chr2D	377416659	377416757	VAEDSYILDAAEEAGVELPYSCRAGACSTCAGK	156	+
Chr2D	379070642	379070722	TAAVHTSLIGGYANAGKMQVAKMLFDK	192	+
Chr2D	387441034	387441117	VAADEKTDEVPEESSTSSVNQDGPGNSV	125	-
Chr2D	388758813	388758857	KANARSIWDEVISSM	106	-
Chr2D	402305743	402305790	REHGSKVAQLLPSKGS	112	-
Chr2D	405698660	405698764	GIHVAAYSPLGGQNWSGDGNAVLDSEVLAEIAKAR	166	+
Chr2D	406313722	406313790	QPEVSSCGTALSMAETVMQAPLK	169	+
Chr2D	417208122	417208238	KVLITAPGKGDIPTYVCGVNADLYTHADTIISNASCTTN	188	+
Chr2D	417208125	417208238	VLITAPGKGDIPTYVCGVNADLYTHADTIISNASCTTN	183	+
Chr2D	422001496	422001555	TRGVQPTVVSFNTLISGMCR	149	+
Chr2D	432628105	432628164	DLNAIVADTVEQTTSTGGLD	89	-
Chr2D	447098617	447098712	SLAPTANLLLSQAISSYAVAECRLSECKPADR	149	+
Chr2D	447100753	447100836	KCGGNQGFLVDTDLRDGVMCIQSTTIGF	136	-
Chr2D	447100753	447100839	KCGGNQGFLVDTDLRDGVMCIQSTTIGFK	139	-
Chr2D	448934752	448934820	ACIHHGKDGDWSVCNATKVEETK	180	+
Chr2D	460440165	460440221	VAADFLDAARTYPSSLASR	84	+
Chr2D	463284610	463284660	RPIQGTINNNSFDVVWL	86	-
Chr2D	464127700	464127780	KEFNQIIEQTGRQGQQVVNRIFDFASV	206	-
Chr2D	475412914	475412970	KDAVIGAVPESTLITCIEK	87	+
Chr2D	475412917	475412970	DAVIGAVPESTLITCIEK	82	+
Chr2D	477728851	477728967	AGHEHVIGIPVSSTAIGIEEPEFTNGDAKYSTSARTGGK	187	+
Chr2D	485281957	485282025	EQQMVDLDLQQQALLGSPPPLAK	107	+
Chr2D	487086122	487086157	VLNLFRSQYGIR	89	+
Chr2D	490423714	490423785	RWVTESQPEVGAVSDFLCIAGDLV	119	-
Chr2D	490641788	490641847	KLPVIGLSLEERMIHYKVAQ	148	-
Chr2D	497564631	497564732	RCNPDNANSGPVASSCGKAAVDSEKSAGNGTNAG	150	-
Chr2D	500252030	500252074	HPLAAVRDKVQYVMR	112	+
Chr2D	524683958	524683990	EKLNEMFLILK	79	+
Chr2D	528483302	528483403	GSLGTIAPMAIGFIVGANILAAGPFSGGSMNPAR	152	+
Chr2D	529520558	529520662	VGDGPIPGSSAYGDDEVGACGATGDGDIMMRFLPW	164	+
Chr2D	533376841	533376888	KEDLATEMDFPIDTDF	120	-
Chr2D	538341467	538341523	KAGVVAHVLGNLADVCAVL	88	-
Chr2D	538808348	538808404	KLMQSGCVDFHEINRKHGI	95	-
Chr2D	541379242	541379295	GAANQITVDHEPHISNER	86	+
Chr2D	544115352	544115405	APTICSNVMPYTHGDLKK	141	+
Chr2D	547429057	547429116	MIFSLSLAGPCIMEFRQYPK	103	+
Chr2D	558110274	558110345	KHLDAAAASTVETVPFDLYATTVA	109	-
Chr2D	558648081	558648122	VAASAGEQKKGGAK	94	+
Chr2D	564047370	564047432	GLLSTDAALLLDGDTRAYVMR	97	+
Chr2D	567119265	567119369	RDNPLPNPASSSANGNVVQQTNDQMSKAEDLGELS	163	-
Chr2D	567123127	567123219	DVVSWNMMVSALSQSGRAREALCMAVDMHNR	151	+
Chr2D	573062662	573062700	VELRRSQMMDPVK	99	+
Chr2D	574420887	574420925	DNGGSFPNERFEK	100	+
Chr2D	577847991	577848053	RSKLFAQVNDMSSFAKVFPMM	156	-
Chr2D	585485903	585485947	LGACDIAKLLIAVPR	104	+
Chr2D	587526741	587526794	KTACVTGGSGYIASALIK	120	+
Chr2D	592652708	592652797	RTVQILMLEEPGDDGSPHLSLVESTPKLPM	224	-
Chr2D	593206285	593206344	RVLGQTKVIALLCQLSEAAQ	92	-
Chr2D	593336397	593336447	RTKYESNGLNHFALKMA	126	-
Chr2D	597039025	597039117	KLNIMHQTVADVTMGAPDKAPLCNDDISIVY	233	-
Chr2D	597039148	597039207	RCSHGSFNITTAGLLGDIDS	150	-
Chr2D	597487938	597487991	KLVKNPSRTGGDAAGVEE	125	-
Chr2D	598395554	598395646	AGWIGNEGESMETLSKIGDGGEMEAGGKSSK	139	+
Chr2D	599080201	599080233	KGHAHQKYSAG	80	-
Chr2D	599869349	599869402	KDSCLVDMGALEEIATMR	89	-
Chr2D	602837893	602837961	IELGGVTYPPNVMLALQLMFIHR	117	+
Chr2D	602868507	602868566	WCGLPLYSNEGSSAGIIAFR	100	+
Chr2D	604902102	604902221	RMTPREEGKLSLCAEALR-------------AVVEADEAGGEEVIQTDLIDIL	132	-
Chr2D	604922860	604922988	NKGLLHSDQQLFSGGGSADAQITAYASGMGAGFFDDFRDAMVK	205	+
Chr2D	608501372	608501413	ECVGHERVKCYIDK	112	+
Chr2D	610369768	610369821	KLLKMVDNETLGTSVNGI	84	-
Chr2D	610915774	610915851	KNGGLSLLRINELYGVWNLNGMFHNH	126	-
Chr2D	612712527	612712589	RLSSRGGIESQVSSRPSFEDL	95	-
Chr2D	614824268	614824315	LLEVIRQKPSIVHDHK	123	+
Chr2D	619886395	619886430	SRGHTMGGNNYK	92	+
Chr2D	620341807	620341857	RKLMREFVAMGEFPKGD	85	-
Chr2D	620474111	620474203	DLFATISAIGLVPSVVTYSLMMTNFIKEGLL	147	+
Chr2D	621011841	621011903	QHGCLLHKTGAMPEVLKDTEK	102	+
Chr2D	622557176	622557271	APDDPSTSDYSLGGDSSFQILVWNRTMPYWRR	162	+
Chr2D	622557272	622557316	AALDGVLVFAMYQSK	112	+
Chr2D	622698486	622698521	KCSKDPSGNSSS	79	-
Chr2D	625338595	625338651	REMEVGLGQLWEIMHSYTV	97	-
Chr2D	625815039	625815086	QNPANEPFVTHIFNLF	120	-
Chr2D	626861461	626861505	QPETTVKIAGCTIPK	114	+
Chr2D	630915148	630915177	NYWNTHLKKR	84	+
Chr2D	637259047	637259094	ICVEAESSLDNDAVFK	114	+
Chr2D	637531675	637531746	KLGISVMDDPSPIDFKFPVTLILM	115	-
Chr2D	640490620	640490658	KGGILYGDMREVA	98	-
Chr2D	642940943	642940978	KQLGPILSSAIR	88	-
Chr2D	643882557	643882613	TKPVVSDDESDTIDGALAI	84	+
Chr2D	649537370	649537435	ATIQFGCCYNYAADRDGNPPGI	168	+
Chr2D	651710833	651710877	KMGFYNEPSRPEVCH	124	-
Chr2D	654328377	654328493	FLASAGISLPHEDDGGESWLDIVTALSWEAALLIKPDGK	185	+
Chr2D	654335347	654335442	KITQMFSVPIYRLSVNGLVINMCFVFSMPFIR	161	-
Chr2D	655860234	655860290	TAREDNDPATVSDAQSLFK	138	+
Chr3A	1716256	1716306	GSIDYVGINQYTSFYMK	84	+
Chr3A	4732704	4732796	YLSIGEVSSTENMCYHNHWNKCHTDQNGMCR	156	+
Chr3A	7981058	7981096	RYPNPPTASPCSS	101	-
Chr3A	9142677	9142721	KGNAGACEGLGLDMS	109	-
Chr3A	13210507	13210611	KATDISMEKHFSLGVVVHPYCLVEASQRDMDIVAH	178	-
Chr3A	27487082	27487123	KACGPFDFEDSGEK	106	-
Chr3A	36310773	36310829	LQTQPMGHMQAGKYPNLGR	96	+
Chr3A	44890516	44890617	NPDAMLHDMELSSEDNRAVCGTVWGQNGVAYRCR	263	+
Chr3A	52123935	52123988	KCDLKSEKNIVIGSAAML	126	-
Chr3A	54037203	54037244	FMVGEGEAAEVDFK	104	+
Chr3A	54951944	54952030	KIGNADWEALAQVVDDYVEGKIEGSEFGR	142	-
Chr3A	54961186	54961242	KSHMDLTANAVLLSAAMCN	88	-
Chr3A	57606370	57606462	TLMELLPSFDVLVLSSGHWFVTPSAYILNGK	153	+
Chr3A	59903246	59903308	GICKCLVEVVSEETDSFSYVK	154	+
Chr3A	63945703	63945738	RQAALQEETPQF	89	-
Chr3A	64288329	64288370	KAETYNVAAPKQDR	105	+
Chr3A	98380517	98380558	CPDPKRALGLIAHT	100	+
Chr3A	99364366	99364404	RTGPADSGFVVLA	86	-
Chr3A	165432464	165432547	LGYGDIGSVYLVELRGTDTFFAMKVMDK	214	+
Chr3A	167510988	167511074	SPWGNSTNHPSKNAYSIAQYNSPFRIVGR	142	+
Chr3A	167615177	167615257	KTQMSSSDLLVEEIVGTPRLEGENATV	126	-
Chr3A	172818868	172818957	KGETLWGLGRGPVALMSTMRAAATASHLPL	132	-
Chr3A	181368462	181368497	KDELLDQAAAPL	81	-
Chr3A	198384560	198384640	LIHSNDEEVLTDACWALSYLSDGTNDK	129	+
Chr3A	206921841	206921954	ASVPNLEDVVVMEGVSHFCNQEKPNEVSDYICEFFSKF	186	+
Chr3A	243448781	243448894	KAMTQVALEPYAGAATEGSLMVCDTGDLVANAVDTAEA	176	-
Chr3A	255894875	255894994	RQKSEFPMDEISAVPKPKEPQEAADTPGAEASAHVVVPMK	189	-
Chr3A	261608859	261608897	KELEGSQTKVVEK	92	-
Chr3A	269703891	269704016	RERAGEWIQVGASPPEEQQREGTDGASGPRIVVASDVATFVS	196	-
Chr3A	315105322	315105414	LGQILAHIYGENDTEMLPAVLLSLSGEGGYR	149	+
Chr3A	333521601	333521711	ILSEVVNASIQKLVDSGSGLSVSQAMQVAANMSIMER	171	+
Chr3A	334784602	334784646	QRCGTEVVGFDGRTV	114	+
Chr3A	352583826	352583885	KIDEDDLFRVIPILMDSGLL	145	-
Chr3A	387894702	387894758	LGGATAEIMCNLLSFEADR	89	+
Chr3A	392421925	392421972	KLEETNQGPFFGWLAK	123	+
Chr3A	392421928	392421972	LEETNQGPFFGWLAK	116	+
Chr3A	405574605	405574706	KEMNTSSKTITGVEAPKSMNTHTQISNRDNTPEE	161	-
Chr3A	427470349	427470390	ELEEVVEYLRNPMK	103	+
Chr3A	438981663	438981746	LRSNAFQYCRNSTTTTKPSTEAISSSER	212	+
Chr3A	444958358	444958447	DTLAYISSAFFAMFLVAEHAEARTSRQENK	143	+
Chr3A	458764682	458764741	TGVVWDLIPGVREDKFPHQR	104	+
Chr3A	465638318	465638392	KQVDHDQIQLVRQEDIKLTSSEVEV	117	-
Chr3A	477963289	477963342	NCPGSPEAEVGASGHITK	84	+
Chr3A	480061361	480061402	KKLGHAFTGALGHV	99	-
Chr3A	502365967	502366071	ELAGVHFAMEFLHANTKSLLDSNLEDGRYISAQGK	263	+
Chr3A	511415907	511415987	DLNTQNNGVVVRGDARSGNLDWFGVIK	126	+
Chr3A	518162338	518162397	AVAYLNVDISVFGPGGLMPR	97	+
Chr3A	556016545	556016607	HRLYDELASVGKLSPALLVIR	98	+
Chr3A	558363086	558363205	RPNQPDVEMIHEAVMNGRAVDMNAMCANLMAVCIAGHLQS	196	-
Chr3A	567193728	567193763	AASNRLSNVRPK	84	+
Chr3A	568461004	568461051	DMKASNVLLDKEMIPK	99	+
Chr3A	570076332	570076406	LDVINAHPPALDNEADICLSVKGDR	121	-
Chr3A	571602785	571602886	MPQPQQDRPARDNDLDISQGNSDGQDGAEGSQPK	151	+
Chr3A	571834448	571834504	KCQTLSHTIVLVFRFCNYY	95	-
Chr3A	572747792	572747902	DINGHGTHTASTAAGAIVEGVSLHGLAAGVARGGAPR	98	+
Chr3A	574669453	574669536	LDGTEEETFKPAIEQDMGSAEEAYAGTK	131	+
Chr3A	586788445	586788573	FNDVRGGSSNYQHQQQPHEAGGRSSGTSNTGAWNTNYSQSHGR	202	+
Chr3A	589350872	589350946	DITAELSQHGQISETNVYNWFQNRR	127	+
Chr3A	598231452	598231514	DLAYALQAKECPQLLFLRGNK	100	+
Chr3A	607820007	607820072	VAYALAQGLKVIACIGETLEQR	104	+
Chr3A	607862077	607862319	LVLRIMDHDNFSSDDFIGQAT----------------------------------------INVTDLISMGMESGASRLNP	118	+
Chr3A	620911755	620911814	SMTDDEIVDYDSGRPAAGGK	95	+
Chr3A	621061100	621061156	KLSLEIVHVTGDLGRLLPK	88	+
Chr3A	627562899	627562943	GDLTILLSHIVLGCK	111	+
Chr3A	632575846	632575884	RTGESWFSDNLNR	103	+
Chr3A	635760471	635760569	SQTLMVDMVPETLQASIPHQWSIFTERIGIWDK	167	+
Chr3A	654408977	654409006	LRKHACSWPK	82	+
Chr3A	656517849	656517938	DSGAEGGLCGIAMEASYAVKTDSKPKPTPR	197	+
Chr3A	660714202	660714267	VGSVGVAANLTVYLVNRYNIGR	98	+
Chr3A	660716076	660716177	FTGVESGITLLQRQGIGLVISPISMVVAGLVEHK	162	+
Chr3A	662281833	662281889	DGITVPNLYVQKLSDGQIK	90	+
Chr3A	681680670	681680714	LTASDNNNNNNILVK	105	+
Chr3A	681681348	681681446	VDELMDVSAWEDTRNALSLLNCSADLMIVTTAK	204	+
Chr3A	681888704	681888793	MEIKQAFQECHDLLSNLELQQDEGAPSPPK	146	+
Chr3A	686963377	686963415	VSNNYVAELATRR	91	+
Chr3A	688732071	688732103	RVFEQLVLVLQ	79	-
Chr3A	697437038	697437079	LEPQEIEYLLGFPK	108	+
Chr3A	700860664	700860729	HESPSYIKDTSAVTIEQLSPLK	105	+
Chr3A	701077712	701077756	VVSNLDVAGSSKDNR	99	+
Chr3A	706581513	706581605	SSQSETYVMFGVVKMEDMDAQLLTEAAEQSK	148	+
Chr3A	709366986	709367066	KGLLCPSNSGEAGSGMIVDSVEDNIAG	192	-
Chr3A	712710921	712710959	RLVVKICDIVTHR	93	+
Chr3A	719224586	719224642	RGIERSFDGTISKILSYPL	90	-
Chr3A	726791720	726791761	AVLECHEKQLSAIR	101	+
Chr3A	727838749	727838850	MPFFLVSAIIALGFLVIHTSLMIIAFNGYGERKK	138	+
Chr3A	729272340	729272378	KFVDGNSCNFAEN	99	-
Chr3A	735261705	735261764	KGDEVDPTILSELDVDKGFV	90	-
Chr3A	748277586	748277741	KILEAPFFC---------------------------------ETPEKNALCD	89	-
Chr3A	752987042	752987140	KVLTKCLGLYLQVNYMTHDPDMALAAKYDEVAV	159	-
Chr3B	3985400	3985432	KFEPSGASYNA	78	-
Chr3B	4899304	4899372	KASVKVTVEEPIEMTESALITKM	162	-
Chr3B	11557240	11557287	HLNLDFQLQEGGRRLK	121	+
Chr3B	11587442	11587489	MADAVDARRVCGMPEK	124	+
Chr3B	12188864	12188947	RCLSNGMSTITDAGYKVSYGHVQQGLDI	210	-
Chr3B	12487780	12487830	QLAEDGHTVICSIHQPR	131	+
Chr3B	13901344	13901397	LDTSAFFETLGGTESPGR	84	+
Chr3B	13941259	13941309	RKLHEYENQFLMEDVGI	84	-
Chr3B	16117863	16117922	KCAPPSTTTSYWPGSSPTSS	84	-
Chr3B	16196398	16196433	RVWDAGEMFGLG	92	-
Chr3B	16196509	16196538	RALEYDFICI	78	-
Chr3B	21974418	21974471	FSPNGEWVASADASGCVR	86	+
Chr3B	22713064	22713123	VADPAAEAPLGLPSGAEFDR	89	+
Chr3B	26201452	26201508	KVEIDLHVLDNISAMGMPI	92	-
Chr3B	28344260	28344373	EEKMMESFKAILSDSISFLFPTMVAVFASNFSFGEYEK	180	+
Chr3B	29642325	29642405	MESGSGALHNMTDEELMWRASMVPRIK	137	+
Chr3B	30268352	30268414	GDAKVEVVDGDVLVISGQRAK	92	+
Chr3B	30522899	30522982	RIVQGNVWEAADTCLFGVAPAIDGVEGL	139	-
Chr3B	30522899	30522982	RLVQGNVWEAADTCLFGVAPAIDGVEGL	134	-
Chr3B	30638765	30638806	FTPGFAILNISYGK	103	+
Chr3B	30643291	30643347	LGPCLFVSVLAVVYTMPAR	91	+
Chr3B	44530812	44530868	RAYSICPSLASTVQGCSIA	90	-
Chr3B	51038454	51038561	MGMTYTAAANSVTNWGGTCYATTLIGAFLADAYLGR	167	+
Chr3B	54906817	54906876	KWMSGDLVEVNDGAVLDAPL	96	-
Chr3B	57961503	57961547	RWAPFAKVTSEDEDD	116	-
Chr3B	61725514	61725546	LSGSGSHINQK	78	+
Chr3B	61725514	61725585	LSGSGSHINQKVITTPTNAAHILK	173	+
Chr3B	65169041	65169145	VSVVTMDMVTNKMISVVPYIKGEEDLDGEDADMVK	164	+
Chr3B	70189605	70189643	SPISTTLPQITGR	92	+
Chr3B	71251357	71251398	KILEDPSCLADIFG	107	-
Chr3B	73386680	73386736	KMPCVGGTTAKAFPCLSSM	90	-
Chr3B	75460400	75460441	KCLEIALKCVELDR	103	+
Chr3B	76494698	76494745	KNHNPSGGVYMEWKNA	125	-
Chr3B	76495618	76495707	KPESSSAGQEGGVNAPVGVIPLPPPAGTVQ	135	-
Chr3B	84891885	84891980	AGPADVEWKQGTAHPVAVEGAAQFAVFFVEAK	147	+
Chr3B	85536641	85536769	YIYTHPYPPLVHLGGMFGAVNAFGAGAG---------------DLTGIGWQSMNSQIK	173	+
Chr3B	86014306	86014356	WAERSYMRYNYCDDGYR	87	+
Chr3B	87711268	87711348	RAYESLALEKYGSVVATFSALAGAFEG	122	-
Chr3B	90279418	90279555	KSTGNNGSNCNFNDKNVGNGNGYVVEMGTFLAFQQGTVMESSDKDF	336	-
Chr3B	93805124	93805213	KALVFSNEEVTFPTYLRFISVYKLQSEINI	147	-
Chr3B	101482194	101482262	LDSLSEDVWGDLQVTDGAINGSK	164	+
Chr3B	113663098	113663160	VYSSSGMCHFGDSYYFFSRYK	100	+
Chr3B	126613639	126613701	CTADGVYFAEAVAECSLEDVR	157	+
Chr3B	126615470	126615502	FTCGGFVMGLR	82	+
Chr3B	126615749	126615781	FCSGFDVLTAK	80	+
Chr3B	127921071	127921214	VSAVGVGAMGYIGDKGSVSATAS----MFCFVCTHLSAGERPGNLLKR	279	+
Chr3B	131170861	131170920	ASTLFPELGSDQTLLQECPK	96	+
Chr3B	132312717	132312770	LTTEAQENCEDAQNLITR	85	+
Chr3B	144997171	144997230	VWTVGPMCLCHRNRNTMAAR	158	+
Chr3B	148290691	148290753	RGNRAEESIAAADPVAAVNEM	91	-
Chr3B	151623076	151623147	RGDIQGSGDVTLNDVEHFTLVSSS	112	-
Chr3B	152775109	152775171	KQDNDNNEQHMTAAKSLLEYV	100	-
Chr3B	155278430	155278468	FSDLTPVQKEAYK	98	+
Chr3B	156574990	156575079	AVVIHLAVCFVV------------GALAPLAATGGPFIDGIR	90	+
Chr3B	157932959	157933075	RVEVVVLEPTLEYIEAAVALAGNAGERTGEMIVSGDERA	178	-
Chr3B	157940622	157940699	KVMDIPQIVCTALMGSAGGNVFPKVT	185	-
Chr3B	158455021	158455080	RVLADTSGDGVGSGYLEQDS	92	-
Chr3B	158730186	158730269	KEMTAPHLNCVSNDDNTAAEEVVLRNAA	194	-
Chr3B	160036626	160036691	KKEAANRFFADLSYAAALNGSL	100	-
Chr3B	162630447	162630479	SVDTYLHGEAK	79	+
Chr3B	162884577	162884624	RWKCSRTDVSYTGCVA	123	-
Chr3B	165369220	165369273	SKSPLPSVVPSDTFREAR	82	+
Chr3B	169662263	169662352	VLQAGAETTGNHTLITNLYAACGMWDDSKR	149	+
Chr3B	170457300	170457353	RPPDAIASPRLECGNAVD	85	-
Chr3B	174353878	174353943	EGAATAGADCAVCLSELADGEK	149	+
Chr3B	180408478	180408507	RFCLNDEGFS	78	-
Chr3B	180409108	180409161	RYSGIGLHTTIADVADIH	133	-
Chr3B	180409429	180409482	RTYTDEEPISSEGNSLIE	83	-
Chr3B	180409948	180410001	RDGGMWSSFQILPVDYPL	94	-
Chr3B	180410170	180410244	RQLAEDIEQKENDSVGEVCLQTLCT	186	-
Chr3B	181391789	181391878	RGQEDVLVPDGLAVGIHPVWWEDGACRVCT	147	-
Chr3B	201036478	201036522	ADYAGNVTDAASQKR	106	+
Chr3B	215840290	215840343	IAECLVGDETGSIIFTAR	136	+
Chr3B	240202460	240202531	KIPVFGAQYVAITEWAPQSMDFHQ	188	-
Chr3B	240259262	240259300	RSLSVGLTNLGPV	90	-
Chr3B	250697165	250697203	RLASGASCQCIEG	97	-
Chr3B	251323165	251323260	DKTFFDSLDSDGTCPPWLSEEDISYYADKFEK	153	+
Chr3B	254302229	254302357	RAGAIDGRQGGGVPVPVSDLGMLKAVVGPKCWVVSEGAVTSPM	207	-
Chr3B	261383604	261383684	GIDVDIPSPLGTPLHLAATYGQDGTMK	131	+
Chr3B	286550697	286550756	RSKLHYFDILDDPQAHSIQA	154	-
Chr3B	311298062	311298118	RGPLPDQLTAGLSSSPSEE	83	-
Chr3B	313861102	313861140	RGPTGVVIHPCEN	102	-
Chr3B	327016364	327016408	AMGSLSSEKAVNTTK	102	+
Chr3B	339404509	339404556	LVSAAALTENTRKDHK	109	+
Chr3B	360618884	360618976	RFHVNVVTPQMYTQQISLALPFFPHFLFSSI	149	-
Chr3B	361266306	361266377	KTAVLVQDAEAEDMMSFKEDDDDG	109	-
Chr3B	372329649	372329714	AAAMRPLSLGAEEEDTGERPSR	99	+
Chr3B	374263094	374263150	SDGYAFSIMISALHRGGYR	90	+
Chr3B	376666206	376666250	MDSTAFFWFVAARHK	120	+
Chr3B	382015496	382015549	TPPSGIGTTLEECLAIAK	85	+
Chr3B	383642938	383642994	KAKLAEIVASFDHDALGLS	85	-
Chr3B	387005074	387005109	QMSLLLTRPPGR	88	+
Chr3B	391656448	391656591	CHPLGMFD----------------------------SIASLAVAQNMR	114	+
Chr3B	396359355	396359411	RCGKTAYSKHCTDLCVAMM	95	-
Chr3B	407008881	407008979	RVLIFGGLVMFILLMFSAFVNAVIMNRAAGGIF	151	-
Chr3B	411069614	411069661	RQYMSILYPLGAFHVT	83	-
Chr3B	411069746	411069802	RDDSIIGFAHWESLPSRSI	94	-
Chr3B	418904685	418904762	RRGSCARAALAASPSNPVTSSCASSS	103	-
Chr3B	418923406	418923498	RRFAHTIVAIGADDEVPSNYSGTLGMCGFGL	153	-
Chr3B	423276488	423276541	HSVNLIMELCEGGELFDR	137	+
Chr3B	429491592	429491627	KYMVDFMEDALS	98	-
Chr3B	432501756	432501845	EMFDEIMLEEYEACMQGIEELRLAMDSKAK	146	+
Chr3B	434956032	434956100	RLLLEVMEVNGDCVARHLPINGD	114	-
Chr3B	436795183	436795230	KMAAAGYVADTGAVVK	106	+
Chr3B	440144438	440144491	DGFPAPVDGLDSCYDIFR	88	+
Chr3B	449672066	449672179	RLDAIMGEGVFRHFPEIANLVGEMAILLLLAVWDYTHL	186	-
Chr3B	449844037	449844069	KHEDQDVTTGT	80	-
Chr3B	453332632	453332667	ISAQTTTDGGER	86	+
Chr3B	456463493	456463534	GAGTSRHVSGMIGR	106	+
Chr3B	459792881	459792952	RAARPRAAVLFAEGPPGARPPPVA	98	-
Chr3B	461006425	461006490	RSWSISFRYAEFNLGKMLNVDE	108	-
Chr3B	462365258	462365341	KLVNNHADAKGNEVQAIEERISILADCF	133	-
Chr3B	462365285	462365341	KGNEVQAIEERISILADCF	91	-
Chr3B	462366024	462366137	KSAETLGQSGMMAIYTYSIPLILASGWPAASISGLPDT	177	-
Chr3B	476354968	476355021	RKHLPLDLDIGLREAAAT	85	-
Chr3B	477209429	477209482	RAHTLIVSAKEPQMSVFM	89	-
Chr3B	480160276	480160341	RLVQLTGFSDPVYAEGLVTLNR	160	+
Chr3B	483700391	483700444	MPKLWVGFLKLAYQTQPR	90	+
Chr3B	483964537	483964632	RGFEPPIGGELKNQSLDLGLLETHNSLEVPIQ	149	-
Chr3B	493425617	493425700	REVLPGSCIFEYLDQVASILAPSSAPAG	132	-
Chr3B	500004029	500004097	RGSLAITASETGVTGRAASGDKY	102	-
Chr3B	501270102	501270158	RETVVGAVTGLLAGSGYRG	131	-
Chr3B	501270159	501270233	REMLGELKELFDAIAWGKPKELPLN	124	-
Chr3B	503975269	503975328	WSTGMEPGSYGGGPTTIKPR	97	+
Chr3B	505455313	505455366	GLDAAGDHRLLYCKGAGR	123	+
Chr3B	534163652	534163714	RMIQGCRESMGARITVIGVCS	101	-
Chr3B	535840181	535840252	RELSPHSLVTAYLFSALAPEADAD	111	-
Chr3B	538040904	538040939	RALINQHQEILV	89	-
Chr3B	538372335	538372373	RILILTKWTLVGE	98	-
Chr3B	548152310	548152408	KDYLAAIGPDGKAFVMEVLDITVRFFPWENYME	166	-
Chr3B	554269564	554269605	VMNASTYGIVILTK	108	+
Chr3B	555411064	555411105	NIFMMNNICYMVQK	117	+
Chr3B	557317615	557317686	KFAGVPVQAMLTTSSELLAPDSGL	111	-
Chr3B	560097092	560097166	RSMMLKLSLPTICGRGEMEYMGFAE	124	-
Chr3B	560371348	560371410	VRAARAPAPVGESAGTPSLGK	91	+
Chr3B	570486402	570486440	KVRFVPSRMALII	90	-
Chr3B	571289576	571289665	DAAAAARFPLLAHQAQLVEAFRPQIAQRAR	113	+
Chr3B	575096888	575096953	LDCPAALNRLVQSGVPATIELR	106	+
Chr3B	575649378	575649416	KTVGADVLGKVGA	89	-
Chr3B	579227336	579227374	KGGAKAADVECSA	85	-
Chr3B	579936770	579936820	TLDWMDTEFKPQDPEGK	83	+
Chr3B	593731082	593731141	RTSQGHVRSMMFLLALIWTA	98	-
Chr3B	599645414	599645461	SVALSEVDFSPGAPLK	104	+
Chr3B	603265664	603265804	ASPLNSQELEAAMGMSGDGPAAGAASRSPLADPGFQQNLLHALENLR	217	+
Chr3B	603577879	603577911	KEPGCSYVEHK	86	+
Chr3B	607928509	607928562	EHQIVEQLCPGLKDEVMK	140	+
Chr3B	609800075	609800125	KLSKNPVLELNALVQGT	115	-
Chr3B	612133699	612133752	RDSGDGEGINMAGNRTVR	84	+
Chr3B	612494380	612494472	YGAVLESVITYTEELAYKQAKEADDLLEQGK	139	+
Chr3B	617372590	617372661	KTVFNYIGGKGEEDGAYWNQVTSY	120	-
Chr3B	637017465	637017524	SGDLDISVQLMNSSNLPINK	90	+
Chr3B	637328559	637328642	LLVIQGFEEEDMVMNYIRLVMERAVGLK	136	+
Chr3B	638586178	638586261	KLGDLLGVARVPPAVDQVECHLGWQQAK	170	+
Chr3B	643383171	643383239	REPAACEAALAMVREVAAVAAST	93	-
Chr3B	645309153	645309182	RYHNVVDAVT	78	-
Chr3B	647444158	647444196	SENAIKNHWNATK	99	+
Chr3B	655081666	655081716	AAVLLTAAYFVHGQGMK	127	+
Chr3B	655682658	655682720	LFLGLPASKDAAGTGFVPAGK	92	+
Chr3B	663065998	663066126	AVSPLIWVPEVEVSHGGAIAVVATERDGLSYVGIAHPVMLEVD	203	-
Chr3B	671513264	671513305	KDAEMSKPAMDEHR	102	+
Chr3B	674974065	674974157	ALRELLFCTPGALQYLSGVILFEETLYQSTK	152	+
Chr3B	676659446	676659529	RVDMLAQMGMEAAAGKQDDTFRDTLSTL	199	-
Chr3B	677970653	677970730	AASPAATELETVVMDWMGKLVGLPGR	126	+
Chr3B	683791443	683791475	TRTQMAAIPPR	79	+
Chr3B	696070282	696070338	KEFASLAGSTNVNGLMESV	85	-
Chr3B	698946413	698946484	ISMLGHADLSRNLNLHGMAQAAVR	112	+
Chr3B	699893851	699893991	KAAVLPTYVLEQTFNRGP-----FPGGGFIAVGT----GGRPLCLLF	156	-
Chr3B	701192521	701192562	YQLKMALSQGFQLK	105	+
Chr3B	701193751	701193798	GVAEVSHPSPTAVVPR	114	+
Chr3B	709087981	709088079	RNGMSQYSPLAEETVMNGVLCVLIDDPVGAAGM	164	-
Chr3B	709232283	709232363	LVDGLNFGELCNDFECISSPYVESTAR	133	+
Chr3B	709238846	709238896	KAHMDVLATLVKENREI	122	-
Chr3B	710463870	710463932	KEAAVNTFKMDSHLHGGGMLA	101	-
Chr3B	720612459	720612494	KGVDVYMGIAAK	87	-
Chr3B	720723131	720723163	RGALTCLYDQA	81	-
Chr3B	723079689	723079769	PTVWAGQFLQSVTKGLIWELDSSSIAV	130	-
Chr3B	732465774	732465830	SIRVASMVMGMMISMLRVR	84	+
Chr3B	737735730	737735765	KISPVCEATAPI	86	-
Chr3B	738168069	738168104	AQRPTMKDVEMR	91	+
Chr3B	739446161	739446238	RVVGGHARPASTPPIPAALRPPTAAF	115	-
Chr3B	739627450	739627512	KQGASLVVELPLPALSSWHEH	97	-
Chr3B	742437626	742437727	IVPTEDGGLGIIHLSTFHSQIWKREPGSVWVHDR	172	+
Chr3B	743292697	743292759	RLLIEQLLDEDDPLSAPPSST	93	-
Chr3B	745788780	745788818	KNGTTMEQAGGGK	88	-
Chr3B	747585833	747585922	KPPNTDGDVMVQAPGIMCEMNPRILTAVSM	148	-
Chr3B	749125504	749125590	VTVSDVEVGGNENLDLMASSSTVDCSMGK	132	+
Chr3B	751675417	751675506	KIFSFSPSMHPVDADPAPLPKDNTTLGVNI	143	-
Chr3B	751872204	751872254	KNYGQYFFGLISQPMKE	138	-
Chr3B	752501906	752501938	KHGKILRIIEA	78	-
Chr3B	752729713	752729760	KGVCPMAAAVFVATAV	107	-
Chr3B	754125496	754125540	LAVEGCNDTYYEPEK	117	+
Chr3B	754782870	754783004	MDEVPSFEDYSRPLLDAVAAAPAGERLVLVGHSLGGLNIALAMER	213	+
Chr3B	756559593	756559679	QVASIMCTVKPHELVFLSEEDSWELFSNK	143	+
Chr3B	759348839	759348925	EMSYNNYLDADAAWNCVSEFENPTCVVVK	144	+
Chr3B	760339425	760339460	RGIKIESREMTS	90	-
Chr3B	761877868	761877906	AGAAFDNVNKAWK	97	+
Chr3B	764780284	764780328	DGNGITLVSLWMVWR	117	+
Chr3B	766356435	766356473	KVERISESAEFLK	94	+
Chr3B	770944623	770944724	KDSSKDASVAGNVDNPGSMNMLSGGHRQLQLIVL	242	-
Chr3B	772001382	772001438	RTIYAFVASVLLSSYITTF	86	-
Chr3B	780678188	780678241	AGIDMTKHEIRMVGSVVK	87	+
Chr3B	784510285	784510341	LADGASEFMSFVQLGGTPR	139	+
Chr3B	786312716	786312790	RGLMEYATPMSRSNRDDAAPVLSAA	118	-
Chr3B	788321786	788321824	KGGQTDQIGCIAA	97	-
Chr3B	792496992	792497024	KSYESPPPAPK	83	+
Chr3B	792666134	792666181	AVAIKIFKPATSREGR	114	+
Chr3B	794740862	794740972	TAFGVVMVMDNSLTEGPSLNSSRLMGRAQGTYIAAGK	181	+
Chr3B	795929618	795929656	KTVFEQVYNEGFS	101	-
Chr3B	800056704	800056763	RASLMFEEEMSYPRTSNNSR	97	-
Chr3B	800061068	800061193	RAQCCGIGSCLMSTDLRSLMETHADFGNTCLSSCSSMTVNGS	203	-
Chr3B	800086818	800086898	ALAHDLVKELKGVPSELIHFGKPMAGR	180	+
Chr3B	800985301	800985375	KTDEMHDMWDHVMFQIWAAALINFQ	126	-
Chr3B	801151233	801151277	VAASATELCSTPELK	100	+
Chr3B	803902386	803902448	EAFGMYEMEGQGCITPASLGR	105	+
Chr3B	804673980	804674018	KSTCNLAIDILHK	95	-
Chr3B	808389614	808389685	NTDADSKLLGIWGMPGVGKSMLLR	117	+
Chr3B	812830938	812831000	SVAPGNFERHWGIFTFDGRPK	162	+
Chr3B	816067775	816067825	KYNKVIRMPPEDDNGAV	84	-
Chr3B	818546362	818546406	FHLASLPPANPPQLG	110	+
Chr3B	818601720	818601773	TFPLDVDNLDTIDNLKAK	110	+
Chr3B	820922499	820922585	KDMMSPLNEFWRPDLNGSFNNSAIDIIQL	144	-
Chr3B	822274169	822274210	QRNVFLLVLAERDK	106	+
Chr3B	822502138	822502188	ALEETIVIYGTTFAILK	120	+
Chr3B	823054829	823054864	KSEEEVMYGTID	87	-
Chr3B	823741078	823741194	VCKVACWCIQDNEDNRLTMIEVVQILEGLQVVGLPPMPR	199	+
Chr3B	825825458	825825565	ALPALSALSLHVWTTPIEMIIFDKEEFLVLKSFEFR	176	+
Chr3B	826453229	826453261	RVTSFTGGPSK	80	-
Chr3B	830883017	830883076	IVDQCANGGLDLDWDTVFTK	100	+
Chr3B	831203288	831203344	VLAVDDDPICLKVLMVLLR	83	+
Chr3B	833288235	833288279	KTGEDAGSELVTSVA	98	-
Chr3B	833464211	833464258	WEATEGTQRGHMVFPK	83	+
Chr3B	833465267	833465314	GCHSLTGILDLPPSLK	113	+
Chr3B	833514981	833515028	WHLDKNPAGDKDSEAK	120	+
Chr3B	834106803	834106892	RGILEMFYGDLVEEMSKGHVESSYGEAIWR	151	-
Chr3B	834523464	834523505	KPAAGEEFGVSKLN	100	-
Chr3B	834608275	834608373	DLVELINCKDDALRVIALWGTSSSDLGEISILK	188	+
Chr3B	842717472	842717570	DTVETEDGGGHIKVGMYDGANPIPSDHPLASVR	191	+
Chr3B	844760431	844760475	VAELAVGLLDTVEAR	101	+
Chr3B	851250538	851250585	KARAVLMKFEFQANEQ	118	-
Chr3B	851350236	851350283	RALPIITPEQSSGILT	112	-
Chr3D	3250662	3250727	KLECDLLSLNVINQMAGQEITV	105	-
Chr3D	3575613	3575645	KILVHHQLITR	86	-
Chr3D	4390516	4390635	AMGEMLLEHLHEGCPMVIVRPSIITSTLKDPFPGWMEGIR	198	+
Chr3D	7525089	7525127	MVDQAYFGAPSSK	97	+
Chr3D	8328353	8328391	KAELMSFNQGICS	96	-
Chr3D	10180428	10180466	KMVYRLTQGVFEM	100	-
Chr3D	13288191	13288289	YLSEEAAAAVQELLPESAGGELSTMCPWADTMR	157	+
Chr3D	26167098	26167178	KEAIMMDDITIEEHFATCTFELNPGSE	133	-
Chr3D	26208227	26208271	RGRGILNPTSFGETA	109	-
Chr3D	26294516	26294560	LDLSFNHLHGEVPTK	100	+
Chr3D	30038320	30038361	TTLAQKIYNNQKIK	101	+
Chr3D	30040006	30040059	RFATWFGTTYLSSLIYLK	140	+
Chr3D	32289674	32289760	SIDRPSMGDVLWNLEVALQLQDSASYNSR	141	+
Chr3D	33361191	33361244	RGMSEPLKNIETYSLDLL	85	-
Chr3D	37853507	37853563	RQAFFAHVLARSTTSVVLE	86	-
Chr3D	40826054	40826170	MLDHNRISGSIPPSFIELAQLSVFDVSFNNLSGDIPYLR	190	+
Chr3D	42011973	42012038	RFAALADKGGLVDELLDESCLY	100	-
Chr3D	49131997	49132032	FPIGRPDMLKPK	92	+
Chr3D	64888609	64888665	KDLSGSYLRTASVALSIVH	87	-
Chr3D	88120495	88120548	RNLYQRAPEVVTWGKVDG	139	-
Chr3D	96508523	96508570	EGKSVHAYAIRNGMEK	117	+
Chr3D	132330237	132330293	KPCAYSFLEDYAAYAEDDF	90	-
Chr3D	161491201	161491248	VCVFSMLVDPATCFAR	81	+
Chr3D	194031625	194031711	RGIPVLSDVAELGTQIPEHVSKHEIIRPA	141	-
Chr3D	199795601	199795657	NFNYCVIDEVDSILIDEAR	91	+
Chr3D	210229767	210229805	KENGADVNRIVHK	92	+
Chr3D	301138901	301139002	NGMHCEVMNLCCKMQEVEPAPSPTIFSAALVAMK	170	+
Chr3D	301526646	301526696	KMFADIDADPKINAAKE	124	-
Chr3D	311917681	311917740	KENGNELSDPDVKTSNQGHM	95	-
Chr3D	326613404	326613460	VQDGAHVTKDMDRLTAFSK	86	+
Chr3D	342916705	342916818	RPNYYIHFISKVAVAQAVNGLSSLSSDQNFLAPVPSVN	179	-
Chr3D	343930681	343930782	KGVQMYEHHTINGERMTSNFGSFIDESLNITKSA	133	-
Chr3D	352681583	352681621	VIDDDVADTISSK	88	+
Chr3D	360658965	360659009	RQAAVISNGAITPNK	110	-
Chr3D	362710140	362710199	KPIAGSLANSSFDLEEISLL	90	-
Chr3D	374764712	374764771	VTEGVLLFEYFISLITFQWK	96	+
Chr3D	382424836	382424880	AADQSSSRAMEFAHK	113	+
Chr3D	383231737	383231808	KQCAEGVTPTYVIPLLEEVNDILL	163	-
Chr3D	383339640	383339702	YEEIMSDPGYLDSVLLDGAGK	98	+
Chr3D	386649990	386650076	KAKYQLDSSDDPPSLLGAEADDDTSPVLY	202	-
Chr3D	398357953	398357985	RGQGAFGFSVL	78	-
Chr3D	411107068	411107100	GPAHTKAGWVR	86	+
Chr3D	415923742	415923816	KHEGTGFNIPVLEYEVGAEELAAVC	185	-
Chr3D	416693309	416693383	RENWINLLEVSPATGVIGPHTLGPF	122	-
Chr3D	421005407	421005463	RKEQYSEESNDDFQMKEYQ	88	-
Chr3D	423675873	423675932	ELVQVLLRLISSELGLQRLT	85	+
Chr3D	436368835	436368900	VPDGCIFTIVSDSCHSGGLLDK	165	+
Chr3D	436369333	436369416	LEGTEEETFKPAIEQDMGSAEEAYAGTK	130	+
Chr3D	442085863	442085982	KLRTAVVTMTPRDVAANEVCNMALDVVSQLSSADYQDMLR	195	-
Chr3D	462011320	462011379	RDLSDIVMESQAKFGEIAMQ	99	-
Chr3D	492705516	492705596	KSPLLWSEHKEHLGQLYDLSVGGEESR	128	-
Chr3D	497429953	497430021	KFMDLAHDVKETGCLIGILGHFF	178	-
Chr3D	508697421	508697588	ANIVLRPIGGALQ--------------------------------QVYIIIEGIEK	135	+
Chr3D	518189055	518189168	VDCVSPMNIEGMVSENIHNDALYDYQLQGLKWMFDNFK	193	+
Chr3D	521270565	521270639	RHVIPATTAAAVPDSLMVQDSPLPA	152	-
Chr3D	534457314	534457352	KEDSAIIGCIQAL	96	-
Chr3D	539961360	539961413	FDGNSELVAELVTSNGYK	83	+
Chr3D	553635708	553635746	TMQVGMNYKIKLD	98	+
Chr3D	576253066	576253101	KIVTTMARRGYS	89	-
Chr3D	579590258	579590290	AYNQGLINHVR	86	+
Chr3D	579590306	579590359	KPSLLETYIFAMFNENQK	137	+
Chr3D	581776941	581776991	KASSNGGTITNEMWLIH	121	-
Chr3D	600110081	600110149	VSDFGLSKASKDVDNTHVSTAVK	165	+
Chr3D	601326626	601326664	ANNLKDKATQCIK	97	+
Chr3D	605828549	605828626	RYMRAAKFVSYHSECSAYIIGDPFLE	130	-
Chr3D	615643154	615643222	NNMGMTLVDVCDPTKVIEMESAR	114	+
Chr3D	617411971	617412024	KADVEPGAEAVHMSIGNV	126	-
Chr3D	619459652	619459699	RYDVYLPVGCSCPNPA	119	-
Chr4A	2408743	2408850	KSLTSNDDLNSGLNFELKWVAEPGELLAISQWGGPA	258	-
Chr4A	3123750	3123800	RVEGGLSQIHNVIPMCL	86	-
Chr4A	3326619	3326651	SVTAVHLLPKR	80	+
Chr4A	3782103	3782168	TGSWSPEEDALLVALVRQHGAR	107	+
Chr4A	6758366	6758425	RFQDQTLLVAPVYTELPELK	94	-
Chr4A	9362112	9362165	RPDVARLLNGDLGCDRVW	88	-
Chr4A	11719588	11719623	KIMQYAEELKGA	84	-
Chr4A	13946757	13946819	KGGLFEQIGLGDARDHDGGAE	141	-
Chr4A	16403456	16403497	RELALNGRELKQDD	99	-
Chr4A	21919382	21919429	RHMPPEPRTSPLVPKA	119	-
Chr4A	34029024	34029077	KKDTCGCVSANYFGDIME	143	-
Chr4A	37753804	37753857	KVNTIIEKSMASGLPFAS	133	-
Chr4A	43166770	43166820	KCCASTQLVTPSSGQLG	125	-
Chr4A	45357057	45357089	GGLDPSEDIMK	81	+
Chr4A	45751520	45751627	VVYGVGTNSPCSPFTNVSNGLFGFSAGCLSMDRWDK	175	+
Chr4A	60946634	60946681	RPLDLGEENAVAHTPA	112	-
Chr4A	62572161	62572232	KPLVTLTCGAAELKEKAASSFAGA	105	-
Chr4A	66605465	66605503	RQVANGQQNGGDQ	83	-
Chr4A	73517044	73517082	VATPGEDGAPKAR	88	+
Chr4A	88062193	88062279	KLCKSAGYPGRYNCSNVCGSQPAINTPWY	144	-
Chr4A	96024244	96024294	KYSYMTNHSPATSFVIT	130	-
Chr4A	109780989	109781054	VSAEDLTTGNKSSVTIDKGGLR	99	+
Chr4A	111823866	111823946	NNRGRMTGNMMTFPHTVNYVSHAQTAK	130	+
Chr4A	114496564	114496689	TMIDHEIHVSSQEAPDVIDMPDSSEQTLAHTVNSGHELDGVR	206	+
Chr4A	116391452	116391505	LLDHGQMDDVPDDMMEQR	85	+
Chr4A	118858634	118858696	RSSGGLENRHPGSLARFLASW	101	-
Chr4A	140890606	140890674	DVNLGVSEDGVLLPTVQPTTHQK	171	+
Chr4A	148494037	148494102	KKEHSDPLEEFCEDNPETDECR	107	+
Chr4A	148494043	148494102	EHSDPLEEFCEDNPETDECR	96	+
Chr4A	148774210	148774269	EIQDIVDAPPLPVLSFSPSK	92	+
Chr4A	170883106	170883165	RCSERSNSNIVIQTMDRTLL	97	-
Chr4A	192320355	192320498	CTNPRFLRTTLCFSHSASAPALGAASLQPTPPPAPPTTCSSDGGGGMR	105	+
Chr4A	368712025	368712201	VTRDVISAFSVSPDGTLLAI--------------------------GNIEGSISVLGSR	112	+
Chr4A	386231807	386231866	RVPLRLRLQPSLTPPRHLFH	93	-
Chr4A	425018801	425018869	KRSDMQTHSGIILVGPPLLELKS	111	-
Chr4A	446211978	446212010	KYEISQKPSKA	78	-
Chr4A	448420142	448420201	KVVSEDSVNDTQFIGKCVGI	146	-
Chr4A	461355366	461355395	RGLHATYNTC	79	-
Chr4A	461357880	461357909	KQWQQFLAGY	82	-
Chr4A	471741936	471742004	APPAVEPPRTSLSKRPSLGASAK	161	+
Chr4A	472804736	472804804	GILDEDAAAHKFDDHGKVQSATR	111	+
Chr4A	473847711	473847764	KQVDVPMHPVSQCADVLV	84	-
Chr4A	491079837	491079869	RLLDCLNSEES	81	-
Chr4A	510382977	510383024	RATLPFVRGWRESEYG	81	-
Chr4A	510383583	510383624	KSEFPQGGAYDALG	101	-
Chr4A	519229073	519229159	LPFNAEKYIPFYGGAEHHDYHHYIGGQSK	139	+
Chr4A	530289491	530289529	KEWDLIKAALLPR	94	+
Chr4A	538764748	538764801	KQEAGEVWMDTGDASIME	89	-
Chr4A	543184376	543184417	KDVWSNVQGAVEAA	100	-
Chr4A	543369298	543369360	KILGSTLKEVWTNVQCAVEAA	153	-
Chr4A	544214381	544214440	RLFTKATPNGMEFKLNNLID	95	-
Chr4A	551786576	551786632	KVPGTHGALVALGVHEAGD	87	-
Chr4A	555436055	555436123	VNTAASGFGHGQAEYSTSLIVER	108	+
Chr4A	570737822	570737905	GLPYDGPVAAPTPQPSPAHAPAEKKNGR	199	+
Chr4A	579225126	579225191	RQVIIDMNPASELVVFPKMKLE	106	-
Chr4A	582796779	582796820	EGYGDSGHEMPKEK	103	+
Chr4A	583551433	583551468	KPFAGDGAVTGS	82	-
Chr4A	588460323	588460376	KLNTQMDVKLKELCELAQ	83	-
Chr4A	590700573	590700632	AVLYVAAQCLGAVVGVGVVK	84	+
Chr4A	595519191	595519226	REGCGTVMPVHG	89	-
Chr4A	596479327	596479389	KTENVLDVATHMLSCSTSVVL	96	-
Chr4A	600120921	600120962	VFQGASVQQFMHNK	112	+
Chr4A	601645711	601645755	GTLIIDTAPELPPPK	109	+
Chr4A	603755821	603755856	KNQLLVRLESIY	90	-
Chr4A	603987188	603987238	FAFGMGSSASTTSRGIR	120	+
Chr4A	604633826	604633879	ESMPARLSSDVDHEMYDR	89	+
Chr4A	608700081	608700131	KYLLATGIGNVEAGVAI	120	-
Chr4A	612534534	612534575	LAQICGTIAADERR	94	+
Chr4A	617057553	617057609	KLGLRVQYLDPVYVGGFCR	96	+
Chr4A	624304317	624304373	KALSHQALLFFASPGQFVF	135	-
Chr4A	624453420	624453515	WGGKSNCIYFARLSEGPDETWSAVDLGQPVLK	240	+
Chr4A	626894060	626894113	NHFIVIGCNTLGLIGSYK	132	+
Chr4A	631134702	631134803	ENNPDARPHMRNWMYMAMSYVGLLAITLHESSNA	173	-
Chr4A	632473496	632473558	MDEMVSRGANDFGLFSPQFAR	103	+
Chr4A	636025330	636025371	RLISNSIFSSSAQA	96	-
Chr4A	636107157	636107219	RVAEDNANHEASLQEAVIQGS	94	-
Chr4A	639667023	639667097	SPSAYIYTLNPSVLLHLSQPRPSNR	117	+
Chr4A	648423677	648423748	EKYDHQTLMFQFVMGLKPDFENIR	196	+
Chr4A	651528201	651528254	RGHSSPVASFLVRGDRAD	83	-
Chr4A	662296649	662296723	RWVPVNRPAMTSPAAGNPSDGMPPK	106	+
Chr4A	674814277	674814369	DAAADMHAIRDEYLVFAANHTGGHGAKEVPR	150	+
Chr4A	677884370	677884411	KLNIPQVTGLSAVD	100	-
Chr4A	677884448	677884492	KGHRLIPLLEQLMQK	111	-
Chr4A	679697969	679698001	RQKGIIDHMEA	87	-
Chr4A	689251847	689251897	RVEFVTESSCLVTLKSA	122	-
Chr4A	693320817	693320858	KDRGTAKWFGAATA	99	-
Chr4A	700127343	700127381	RPAWQGRGSTQGS	92	-
Chr4A	708654527	708654589	FAVKDGQLASVAGAALALPFR	94	+
Chr4A	711993738	711993779	CGGVKDNLLQAMAK	101	+
Chr4A	719101711	719101767	MRPAEVSAGTPILNVSLLK	89	+
Chr4A	720649000	720649038	TMQAFLVAAEKTK	95	+
Chr4A	724208306	724208362	ALVPDNPMVAGMVLDEVIK	140	+
Chr4A	726041891	726041932	GLAYDYLPEDPGCK	102	+
Chr4A	726362190	726362228	RDRLPANLVQAQR	93	+
Chr4A	733142637	733142672	IATIWGMGGVGK	91	+
Chr4A	733143654	733143722	EQLTVLSSATSLRSLHVFDSHLR	103	+
Chr4A	736399075	736399176	RDLGEELAAKILATTVASILDFVLMAIVPKWEDI	158	-
Chr4A	740312776	740312811	RDNDGINSEEVA	87	-
Chr4A	740957852	740957902	KIVLHLKGLFGALLYPC	128	-
Chr4A	744259701	744259736	KFLALFQANGIN	90	-
Chr4A	747967924	747968037	GLTNKSIDPFEDPSQFCAVTLSRLSTIGHDVCDLCGAK	189	+
Chr4A	747995910	747995951	RTSDNSSEMLHVLK	102	+
Chr4A	748514998	748515093	LPTTRRDLDHDAPCWYVDDDGPFMHDLNSPMR	165	+
Chr4A	748521475	748521507	KFVADPLADGM	81	-
Chr4A	748947997	748948041	KSADCYSVSSGHAVL	109	-
Chr4A	750872171	750872209	TCSGLVIDGRMSK	95	+
Chr4A	751860936	751861028	RAAVPSGWGFDCGYMDFRPSSGMMTGTPDFF	159	-
Chr4A	754073679	754073774	KSVDVGSPVADEDFVVNHPYGANNKFTITEGA	156	-
Chr4A	754175422	754175553	RSLIHLQGAVEMMTPRQEVDLSLCEMAMGALSDRLELDEAIAIE	213	-
Chr4B	1145346	1145402	AMAYQKGEARMPQPGHSVK	95	+
Chr4B	2319391	2319438	RHIMGKETGTHLYHLG	123	-
Chr4B	5015343	5015429	RPLGDDAQPFPLEVIELPLMAGRARDALG	136	-
Chr4B	5040442	5040480	KVGAKTHDFAKLA	92	-
Chr4B	6274557	6274673	KLMAYSVSQGNLAPFETMSAKTVTFNQAGPMPMTMNMTA	187	-
Chr4B	8364823	8364855	RTIATGAVDDR	78	-
Chr4B	9236515	9236571	KGPNRAGASSDTSPSSILG	83	-
Chr4B	9246700	9246747	KKDATLNSPTMLPLVE	118	-
Chr4B	13623117	13623164	KSSYWPTMSMHGEIRT	83	-
Chr4B	22439570	22439644	MDMDCGNYTQVHGMAALRQGKMAER	199	+
Chr4B	29259782	29259844	LDKTLACSDLADEGSLISLVK	91	+
Chr4B	30020801	30020860	MILGGLVDSLTGANKSARLK	89	+
Chr4B	30923353	30923424	SKAPTGFKYNNVSTDALPAAVDWR	149	+
Chr4B	31309216	31309272	SERPSVTQAMSILQSEEAR	137	+
Chr4B	31501615	31501656	ATRILLPRGEGPAK	102	+
Chr4B	34586302	34586355	RTLSSAVWDTSDASTTAA	120	-
Chr4B	35714004	35714066	NTIIIMTSNLGSDYLISKTAR	98	+
Chr4B	37266069	37266113	SANDAANMLKPALAR	98	+
Chr4B	39341089	39341157	RRKLVIGSTDELEMSYSGLGLDI	169	-
Chr4B	40742561	40742602	RLFESVTILPKNSL	98	-
Chr4B	41018864	41018899	RPHIVMAHPSQV	95	-
Chr4B	42461892	42461966	ISPGTPLIPPPATKSTHLERSFNYK	179	+
Chr4B	44560665	44560727	LPPGYGAPAVRPPNAMPRPSS	92	+
Chr4B	53997463	53997510	KKPAGGSFSVFDLRVF	116	-
Chr4B	55545039	55545095	VNDRGSWFQTYEDVPDSRK	97	+
Chr4B	55546555	55546587	AFKVEDEKSNK	79	+
Chr4B	56045340	56045393	FASGNTLGVPFVDPTLIR	117	+
Chr4B	57993892	57993981	GTLVLANGFLMAGALAMSLGGSYAALMVAR	129	+
Chr4B	58801111	58801149	KDMAWGEGDSMTE	100	-
Chr4B	59049032	59049121	RYDDLVHCGTGASFISTGGTVMSVPIALID	225	-
Chr4B	63186714	63186749	RAVAADAMNPAT	79	-
Chr4B	66318372	66318422	RPHTGGGENGNGLLSVV	120	-
Chr4B	66529825	66529899	RSGCTTAGGPYLDHLSTAGENLNSV	118	-
Chr4B	70953746	70953826	RGSWAKGTPSPPSIHLSLDPADAATAM	127	-
Chr4B	73331994	73332047	MVNIEAALSVGMLGLHFK	85	+
Chr4B	76366019	76366123	KIHGHMLINYSAPNPYVENHYMDRITMDVKHIMGA	177	-
Chr4B	81061522	81061620	MVTGDNINTAKAIACECGILTDGGLAIEGAEFR	158	+
Chr4B	95543319	95543357	KPALPKDDNGTAQ	85	-
Chr4B	96772725	96772826	RSELWQGKDALLSLLAGTIAEASHPDVLLGNHLA	158	-
Chr4B	98340162	98340224	LDLEMNMLTKDDIKLTGSLPK	96	+
Chr4B	98661734	98661823	YLKISCDMIVELPAQMQGLRYMETLEINAR	152	+
Chr4B	99625636	99625683	RVDNQFGASRLGAIVA	117	-
Chr4B	110333570	110333608	GKNGNSYQINPNK	96	+
Chr4B	120255080	120255160	KGASNQWIAELAPIIPSVDTGSALFGL	130	-
Chr4B	120258654	120258692	REIDLQELASNPK	95	-
Chr4B	127522918	127522971	RRYIDLPHLGLHPVAAPH	87	-
Chr4B	128688026	128688106	KALCPDELLAHLEDELFTMSRHLVGTV	134	-
Chr4B	131540262	131540309	RLGGCMTDITASPSSI	116	-
Chr4B	134192998	134193036	KAGWGRGVEAEFA	91	-
Chr4B	147836588	147836638	VVAMDTDHSPFFSAPER	83	+
Chr4B	150480394	150480450	KAAGLAISMRTAWPLPSAT	85	-
Chr4B	155154939	155154983	KDVIRITTAADGGSS	105	-
Chr4B	162627203	162627262	RSVVVEDDDLLGGFGMKLAR	96	+
Chr4B	178252145	178252234	KDCVVANRLASFDADSSRGDSPIQDPSLFE	143	-
Chr4B	178873652	178873693	NPSDCSIDGHYPVR	113	+
Chr4B	182625777	182625836	RVDGPTEPTMGKSSTPMSST	91	-
Chr4B	185552525	185552575	TFCCLINGFSNAALFHK	133	+
Chr4B	194515633	194515707	KPSDSTIGGSSDGPWSVPLVVGLAT	116	-
Chr4B	218258219	218258272	RRPDMRLIVTSATLDAEK	86	+
Chr4B	245946292	245946378	RLASSATLRDAPDIALLTEILRLASQPFD	131	-
Chr4B	251615655	251615726	LINTALLTPAEIEWVNLYHSECQK	116	+
Chr4B	273304741	273304827	KIIDESALLSCDKGTPMDPYVSPAQNPKS	218	-
Chr4B	286424434	286424469	ALYLETTFTNSK	89	+
Chr4B	288726749	288726829	FPALFYYGIDGNMRPKAEYLLGVMGRD	140	+
Chr4B	295936146	295936178	RKPIYCRETTA	88	-
Chr4B	309758783	309758833	KAGLGLPSPCGGIGLMA	124	-
Chr4B	395934226	395934291	RIFVPSAQQLADEDLSTTVAIC	104	-
Chr4B	397774686	397774772	AQSDVIPRDSGPRVVTAPQNPVVTIQKPK	139	+
Chr4B	402803434	402803532	RAHSAAASLEEVEDWAAVCEGGEPDGACTEEAQ	152	-
Chr4B	403953547	403953609	VVDVMTAGAAPPPSVLAAMSK	92	+
Chr4B	403954072	403954119	ADEQWGESPCAFVTLK	122	+
Chr4B	404025805	404025870	RHFLQQAANSSSTAAVESLKPK	100	+
Chr4B	411250069	411250137	RSTSPKDVVDKLNEDAKFAVMHM	172	-
Chr4B	413966753	413966794	NFALMGVSCGRKGK	105	+
Chr4B	415528868	415528933	KLNDLKKEVQMSCAGGAELNEQ	105	-
Chr4B	423789321	423789386	LCFAWIDEWYGMTMEQIREMER	112	+
Chr4B	425800670	425800717	DLKPSNLLLNANCDLK	113	+
Chr4B	426334299	426334337	EQLEGCYLLAGIR	95	+
Chr4B	426334632	426334736	SLETMPSRAEVYSKLLGALNGPATSLVTTLQAPAR	160	+
Chr4B	426522549	426522584	DKASEEIVNAVK	81	+
Chr4B	427043082	427043132	AGFLYMARKVFELHENR	87	+
Chr4B	427484821	427484889	KQFAEELLAFSDGFNSAFFSCLR	103	+
Chr4B	427986902	427986952	SALGLPVEFGFTAYSER	82	+
Chr4B	430800919	430800951	DGRWKHGLPAR	88	+
Chr4B	433462830	433462880	KQALLCELICEKCFTHG	84	-
Chr4B	438275863	438275946	KRKDDFEEAEALQNNDLWTIAGDIADEI	132	-
Chr4B	438275869	438275949	KDDFEEAEALQNNDLWTIAGDIADEIK	125	-
Chr4B	448803216	448803269	IYSFNEGNYALWDDKLKK	134	+
Chr4B	449892018	449892104	RIWLWIDPAFGSAMSPLPPLAPEIDISEM	142	-
Chr4B	450934444	450934503	RLDTLFFNLTELVTNSTALE	87	-
Chr4B	454089142	454089231	TLGKMVSMKMYTLLALLDGEGNVVEVLEDR	140	+
Chr4B	462486381	462486455	SAPTTPIKDTSASPFAVAVSDEDRR	114	+
Chr4B	462490508	462490561	KIIDAIHSGELLTANYQK	124	+
Chr4B	467178467	467178529	DVFFEQLKKLLGSVADQLQER	97	+
Chr4B	494194541	494194591	ALEKALGHKPCAIHLSK	124	+
Chr4B	494291777	494291824	ADMNIESHDAVFAVNK	120	+
Chr4B	515599345	515599446	RPEVAFHGPNFDPGHVCFHSVAPPDALYFTVKVI	169	-
Chr4B	516062110	516062208	RDMSLCGASFGFLGNSVNTFPSCPSNTGVDYVV	156	-
Chr4B	518138516	518138653	KESGGNAVDIVDLATLAHQHAGVLEMLEEGSGLIENYKGAQAIRGD	220	-
Chr4B	518140457	518140519	PLLGAVSDGHDLDPVDDLGLT	94	-
Chr4B	518874076	518874144	GIQVLGLIPIPGGTVVKDIVFSR	161	+
Chr4B	524082210	524082257	KGVVSSIFESPNISEN	110	-
Chr4B	526185228	526185320	KLRGKSQGEDSTAVLDQMISSLNTVMESVFA	148	-
Chr4B	532629156	532629191	INQHGFIDVAQK	87	+
Chr4B	532629770	532629805	SYWVPLIEDSCK	94	+
Chr4B	533526909	533527022	KGHGYLRFLNFASVLAIGVMTASAAVACAVGGGAQTCF	92	-
Chr4B	545152786	545152821	TLLMMPDYDCGK	98	+
Chr4B	587908922	587909005	AWLNLMSRVDNWSNSVACIGETTASAAK	135	+
Chr4B	597235687	597235737	LLIDSVNAALLDIGQSK	117	+
Chr4B	599624808	599624846	RIGGDAAGSYLAG	85	-
Chr4B	600465339	600465371	VDEEPNGCCIR	85	+
Chr4B	606335952	606335993	KICSLAFSPSNPPK	105	+
Chr4B	620514853	620514888	RNGDEPFQTCLY	94	-
Chr4B	620547924	620547962	KSPRPVSQLEVVK	92	-
Chr4B	620699778	620699846	YLPMFPIPKLILSLGPEDSSHPK	112	+
Chr4B	623646145	623646186	ANQLAFGGAVVAHR	97	+
Chr4B	632586645	632586710	RSAGIPASFMALFLAEPEGTPK	105	+
Chr4B	632586711	632586755	KLLPRALQWLIEFAK	112	+
Chr4B	644008997	644009056	RGAAGSGGTAPRGLALSLDM	85	-
Chr4B	646730885	646730944	PETTIVITSGLNVQQFTGDA	95	-
Chr4B	650231500	650231628	AVSNYMIFLLFERPYMLPSPVRPGLYANIEAAYIGRLDLPRVK	211	+
Chr4B	650260382	650260465	KLPMSIATPDALNLFNSLNLFIEGLIGT	130	-
Chr4B	651628273	651628344	QSGGIQAPEYSAAECSTFSVKEVR	116	+
Chr4B	653634621	653634704	EQNGGFTANGGSVAKGGHENGSTKDSSR	125	+
Chr4B	655711857	655711922	HRWLAREADAQPQLPCPRPISR	103	+
Chr4B	656998937	656999023	KEVGPAIQSVIAGMAEVNMMESLGYEISV	135	-
Chr4B	660678223	660678309	TTGYLGSAVGLISGLRSDGPCSGPPRGEK	136	+
Chr4B	660682159	660682191	KAAISERGQMK	83	-
Chr4B	662498688	662498732	GMSNVCFDEVLTLIK	113	+
Chr4B	666026259	666026324	RGGMASKVFNLIRVYDYFLASH	110	-
Chr4B	667867980	667868018	VVGQDEAVNAVGK	88	+
Chr4D	626116	626220	HKHLVSLIGCCEDNGEMILVYDYMAHGTLREHLYK	282	+
Chr4D	1811710	1811787	QLTSLGLKCGGRVGDGLVQGEVSESK	182	+
Chr4D	2120069	2120104	RVVGTIQYARAE	91	-
Chr4D	5626963	5627013	IAKDGASGSTDAYVVLK	120	+
Chr4D	6138721	6138762	RIGDVNCDSPLQLD	108	-
Chr4D	11276973	11277029	RIVIEISGPGPGSVEGNAR	86	-
Chr4D	12265712	12265816	RDSQLASFVVYTSQQVVAVYYIIGTSWVPVIRILC	170	-
Chr4D	13585799	13585855	RPVMEEEDPGTCNCLNEGG	94	-
Chr4D	14848130	14848171	KSMPKCPHGNVSVA	101	-
Chr4D	15989278	15989325	ALGILDTAIAVLQGNR	110	+
Chr4D	16228413	16228493	VKYEAMPGWEEDISLIQDYNDLPKTAR	134	+
Chr4D	16674660	16674710	IDSADYMMSICGGDSLK	82	+
Chr4D	17215017	17215070	FLRPYGTIYQAINTDTLR	87	+
Chr4D	21963807	21963845	GAGGSAVFVARNR	91	+
Chr4D	23754299	23754355	VLVIGGRVADALVVFDEMK	88	+
Chr4D	26188161	26188202	KIVFDLLGTDGIEV	101	-
Chr4D	32426362	32426448	GDWRPGAGRGMNKGFHSGYGMTPWGGSGR	131	+
Chr4D	41149064	41149144	RLCSLLFGIPIWLLTLLALAPSPKQVI	126	-
Chr4D	43841656	43841724	LDALDWIDSFAKLILAMERDLNK	109	+
Chr4D	49613231	49613320	KHSFRRILEPSLAAGGCLVVQLTAASAAVS	140	-
Chr4D	49778477	49778584	FSVRFLKPCGVNPLQGYGSTEAGGISLMIDRDECSR	181	+
Chr4D	50025542	50025607	KRFYSFGANGAPTDPFVTVTTG	105	-
Chr4D	50386602	50386634	LGDINGAFRLK	79	+
Chr4D	63724562	63724636	KWPYCIEAGSSCILADFGAPDAGCA	126	-
Chr4D	63726632	63726691	RELMEVPEGYTWDVDPCSIQ	106	-
Chr4D	64058771	64058836	KGHLVEGLSGGGMYEYVLVNAE	155	-
Chr4D	65183255	65183317	RILCAVEDQFLKDEVLADSLK	99	-
Chr4D	69927056	69927097	QDRIVEGFVTGALR	104	+
Chr4D	82306977	82307042	NFAAEEKLGQGGFGAVYRGNLR	160	+
Chr4D	82849471	82849539	SLLVEDKTPGGLSYVEFLVHVHR	112	+
Chr4D	84243360	84243443	RAGTAEPEENRAGAALIVLEVGPEVNRA	121	-
Chr4D	87913646	87913723	ELEMALAEARNQLDTSCDTLMAANSK	120	+
Chr4D	92534591	92534683	RKLVLQLEQTSMKLEALNEQMSNCLDILLLS	162	-
Chr4D	94047907	94047996	KYMTVVNDDPFPLSGALLVYLIVGCSWLDA	230	-
Chr4D	101346023	101346094	EHFVLVHGAGHGAWCWFRLLPLLR	120	+
Chr4D	111330796	111330891	RGGALILTDYDGEPVWNSTVAGAPTASRAQLR	152	+
Chr4D	117068318	117068464	VLPVGTSSIDQTELGLAAAMASATSGLIISIGDLKELVPDDGELQEMGR	231	+
Chr4D	122905913	122905969	SAGNCTAGFLGRFAFQPLK	92	+
Chr4D	165194276	165194302	KKMIHWIWW	78	-
Chr4D	166214152	166214184	VMLDEVLDEIK	79	+
Chr4D	208655183	208655221	KLLPDSVDCAAFA	90	-
Chr4D	209329406	209329474	ICNGILALLDSHLVPSAGAAESK	160	+
Chr4D	246768880	246768927	KDGGACEAGNRFAPAE	117	-
Chr4D	265575845	265575904	SEIGQFAATIKKWRPPEPYK	101	+
Chr4D	271379063	271379119	SKSTSCDISTMEASAGDGK	85	+
Chr4D	295428382	295428423	KQAELTSPEGFVAV	100	-
Chr4D	296162257	296162313	KAPTKETRDTVLEVGLMLG	98	-
Chr4D	301065264	301065341	RKNPIPATPGFSIYHGSVANLASYMD	133	-
Chr4D	301065267	301065341	KNPIPATPGFSIYHGSVANLASYMD	183	-
Chr4D	319416927	319416962	KGAAMLSSGSND	82	-
Chr4D	323259121	323259177	RVSSTAIPIDEALPLDCLE	90	-
Chr4D	323509501	323509599	RAHSAAASLEEVEDWAAVCEGSVPDGACTEEAD	135	-
Chr4D	324075841	324075906	RDIPLGTGALACAGLPCFNVRE	104	-
Chr4D	324075841	324075900	RDIPLGTGALACAGLPCFNV	94	-
Chr4D	326046280	326046333	RLAGYGRSSFGLCGLVGQ	88	-
Chr4D	337086129	337086212	DEGLTKAGVALVGDLADALGPSIKLLLK	120	+
Chr4D	339136542	339136601	KGYQEAMIENYFDGHNSANE	148	-
Chr4D	348861854	348861952	KKVLNSPMIEVNGSVTQPMTTRPNVNCAVPKLL	161	-
Chr4D	349491665	349491754	KMLKDVTDASTTTTGEIPKDVTAPATTTAE	131	-
Chr4D	361049466	361049507	RVSEPLICPMAGRV	110	-
Chr4D	361049715	361049753	REFMGCSVLTELE	98	-
Chr4D	380392064	380392126	DVFFEQLKKLLGSVAEQLQER	98	+
Chr4D	384918324	384918392	KSCQAFAEELNALVVLAEKAKEA	154	-
Chr4D	385478513	385478620	VGVSLARELMTVAGDALKTNITTLGPLVLPLSEQLK	252	+
Chr4D	388716809	388716904	KEEIEEQSAAFWTTIAPNVDDYSSSVARLIAK	154	+
Chr4D	391673321	391673386	REARQEDPPSPLAAADEVAVGL	97	-
Chr4D	394102551	394102607	QGKEHSQSTLIAANVESAT	86	-
Chr4D	402130221	402130289	RMLAALQERGMCPDFVLCIGDDR	116	+
Chr4D	408687548	408687622	DMDLENLDDKKADASNAESTQGGNR	115	+
Chr4D	417494034	417494105	KGADPFADHQMLVEEVSFCKAELG	118	-
Chr4D	417504732	417504782	RSYFVEANDRDMLLVTN	130	-
Chr4D	420367408	420367488	GAEWGVGDCSTVGMTDQEKEDFITELR	129	+
Chr4D	428785506	428785553	KFCGLAEELEGDKCLG	115	-
Chr4D	432406108	432406146	CAQLAQFDEELYK	100	+
Chr4D	432407402	432407434	TLCCILENYQR	89	+
Chr4D	435013895	435013942	HLYFWAPDASEFVRLY	119	-
Chr4D	435454378	435454419	LSLTSDPQVSCSTK	96	+
Chr4D	441279990	441280049	EKEGGGDAKILHLADGSTLR	91	+
Chr4D	443128394	443128456	KDFKIHSLVAGTLEVPKAGNN	153	-
Chr4D	444473139	444473246	SGDAMMSWYLAAKNAGFVPGIQAFESLIVGFVMLNK	178	+
Chr4D	451381052	451381123	RDVPLAAWFACVQNRQDSASSAAA	111	-
Chr4D	455452720	455452776	QLKSLNIEISKGSLSTVAK	132	+
Chr4D	469230860	469230961	KGGALPHPAAYAPKLVASRSTPAVQGAEAYNVEM	158	-
Chr4D	469475086	469475151	KGTASFVALGVEADCLISLEEA	155	-
Chr4D	474686921	474686980	QITVLKPARSVELKSENALK	141	+
Chr4D	477665889	477665936	RSYPEVLEWMTNPIGT	125	-
Chr4D	477785839	477785877	KSFLVAGARQFSL	90	-
Chr4D	478416602	478416670	GDAILTLDPNLEVNDATNLAIEK	104	+
Chr4D	483585704	483585745	RKSTGYVPDAIGEQ	106	-
Chr4D	484777720	484777800	KDAQSWYSLWIAKIEHTLRPDSLADIW	119	-
Chr4D	486666695	486666724	KYYGSMVTNG	79	-
Chr4D	488579315	488579398	RLDGARGLLDTMCGYHEIQPIMGYDHQM	146	-
Chr4D	488587473	488587514	KDNETKPGNEPTGG	103	-
Chr4D	488746108	488746239	RSPSFMPIAMPPTYCQAERGPLPPEAFQQERGPVPVPGGEQQYM	212	-
Chr4D	502556027	502556077	KCDGGSLDKTCQALGHL	120	-
Chr4D	503685320	503685373	SNCQGKHKLTEDDLADLK	134	+
Chr4D	504625842	504625886	KSKATTSADLEMVGD	106	-
Chr4D	505472996	505473061	RVDLALVTVSSVMTRPSVRTGA	96	-
Chr4D	506188201	506188269	RPPSPIPCTAVQDQTSYQVGCET	110	-
Chr4D	506265906	506265962	KSGIQNGCQGGQISVIERM	117	-
Chr4D	508601312	508601380	NVNRYPFMAMTSCGNQPLFQDGK	174	+
Chr4D	509213237	509213284	KWTSNPAVTGMEQFSV	124	-
Chr4D	509524627	509524686	KAHLLQGQGEEGDVLSMCIK	147	+
Chr4D	509763467	509763505	ELDDLVTASNISR	93	+
Chr4D	510833822	510833956	VTDSQGRKVSFTNSIIIMTSNVGSQYILNMDEEGGATDSAYESMK	218	+
Chr4D	512521951	512522031	KLAEIGGNMICDLVVYCSDQTHFAFRK	212	+
Chr4D	512986517	512986573	RGGGGGLVITDDADDDEDQ	132	-
Chr4D	515034336	515034368	RGSILPATPNS	80	-
Chr5A	3873093	3873197	KPDALMGVIATDIADQNETRSARAAMLIVQDQTIG	164	-
Chr5A	4121306	4121383	KYGLEELIMYVFDWMNVPEMNTIFYA	129	-
Chr5A	13011769	13011813	RARSLADAASNDSGK	105	-
Chr5A	24149120	24149170	LAISTDACKCLENAVKK	124	+
Chr5A	32150555	32150650	KAVFNSHVYGAAVGGVLNREKEEVFELDTIQM	148	-
Chr5A	36409844	36409906	EIVLFHDHNSATVAYHLNSSK	154	+
Chr5A	42539809	42539871	AVVIFGMSSCCMCHTVTSLLR	102	+
Chr5A	46808208	46808303	FHNWTSSVAAAMQPSMSPVVEGGMSSLQSLVA	151	-
Chr5A	49463744	49463803	KLSIYGNKIMWEMSWHNNVN	97	-
Chr5A	49465498	49465551	KATGYGNCIQYEGQLGTV	87	-
Chr5A	66882536	66882598	VVMTSSIGAVYMDPRRTLDGK	103	+
Chr5A	69376100	69376198	KLGKNHDAADISITSGEGVEGKVLMECITNMVN	161	-
Chr5A	70470183	70470248	RQIQINHMTSGTGVGTDADSQT	106	-
Chr5A	73288916	73288960	KSNGANTSENFAVNA	98	-
Chr5A	76560892	76561056	EVLLDEVSNIRN--------------------------QVVQMLEGRMLTEQQNK	102	+
Chr5A	78895131	78895163	RVVNEPLESCL	81	-
Chr5A	90399530	90399655	ASSVESANLPESFCYSKSINPLGGTMARPLASQGKEVMVGSK	203	+
Chr5A	90745854	90745949	EAGVELDVAAVVSILAACAESGSLALGKRIHR	220	+
Chr5A	94182637	94182717	EAVPFVEWGAKGGPQFLSPAGTLTFNR	128	+
Chr5A	98144916	98144981	RALHVLQQEGSCLHLMVAAANE	104	-
Chr5A	98145225	98145299	KKGRQSGESLLVVLAPIAGTGGITV	116	-
Chr5A	106295374	106295427	KIRTNLTGLVDIEQQFGR	87	-
Chr5A	106300383	106300466	KVQPELEQIEQVHRDITDVPRLLIEVGD	129	-
Chr5A	137671659	137671799	FLSTYSSPDFAGF---------------------------SCTIPHK	118	+
Chr5A	141837599	141837655	KQLKVHLDAVISETDTDKE	89	-
Chr5A	144809083	144809148	KNLATTDLASFENAAALVALGL	90	-
Chr5A	146968219	146968269	RCINQHLKDQLDIFSNY	84	-
Chr5A	158671177	158671257	KMPLWKLLFVSLGFTSIGLIDRPLVHL	128	-
Chr5A	159557356	159557406	RDTYDRNVILHGNYNEK	81	+
Chr5A	204819089	204819127	KSQAMLKSAGISL	89	-
Chr5A	230876817	230876882	LEGCNTCDGSGAKPGTKPTTCK	103	+
Chr5A	230876922	230876999	TPLGIFQQVSTCNTCGGTGEFSTPCK	128	+
Chr5A	251023169	251023228	RAVDDLSAPYFNQIELVQSG	97	-
Chr5A	286595935	286596132	LTIINNLLQYHP---------------------------------------ESSEKLAMGEFFGIK	135	+
Chr5A	302162345	302162401	KLGGLANWYFCGQPFPALS	94	-
Chr5A	319300455	319300514	QEEEGDGSANQGVNSGEDEK	143	+
Chr5A	329052456	329052497	TIKIETAITGASVT	97	-
Chr5A	329297190	329297267	LREKEERPPAPPGPNQEDESEQDYNK	119	+
Chr5A	332419310	332419339	SAPQCGFSQR	78	+
Chr5A	338843269	338843328	ASQSGQNLAGELLKPYDESK	137	+
Chr5A	339003959	339004012	KMCDDNPGIDKVAECLPE	132	-
Chr5A	343491436	343491519	RPQSVLLGLVFCVLALGAICANFIGAMK	133	-
Chr5A	345637323	345637370	ALYDTFCVFGNILSCK	121	+
Chr5A	345639502	345639594	YQTGRGMPDPAMHGVGGVMTSPYEMGGMPMR	152	+
Chr5A	351200681	351200713	RWDSILGQNQH	89	-
Chr5A	356208903	356208974	ATFDDHMNGDSEEEDMIHEMQSGK	116	+
Chr5A	356854123	356854191	RIDEVLDIITSVLIEEAGHDISE	104	-
Chr5A	364169822	364169881	SQRSAGEYKVVSDDASALPK	93	+
Chr5A	370549864	370549932	RVDTEMNCHITGSLMPPHTGCMR	118	+
Chr5A	389784810	389784857	TKGELLGGASGTNGKR	111	+
Chr5A	402418887	402418979	RYSLQQFVAKCSLPDAVGYHDLYAVPGELVL	153	-
Chr5A	403109437	403109487	KVQAEDPAFFYAVQLDK	127	+
Chr5A	414314701	414314751	ADGKGSFSLLGNPNYKK	123	+
Chr5A	425123651	425123719	LLNNSLSVQLGWFEQLRPAICNK	113	+
Chr5A	436238842	436238913	RDLVPVLMRVGSETYPLTFDVYLS	117	-
Chr5A	439666975	439667061	KPKTDPAPAQGTKGEATPAVTTASASNGM	127	-
Chr5A	448409618	448409671	KAISEIKEKISSDLPYLF	83	-
Chr5A	458056574	458056612	MISKAVAIFYQTK	91	+
Chr5A	468931799	468931831	VVKPARTTPAK	78	+
Chr5A	470363032	470363061	MLTMVTEETK	78	+
Chr5A	472777820	472777855	HIYLADMMRFMK	79	+
Chr5A	475759703	475759822	KVMHHPWVQQN--------------PEEMESLLEEPSAMVHSTIVSDQYFSIEK	156	+
Chr5A	492489625	492489660	KKSCSPVKDDVH	83	-
Chr5A	493381286	493381390	RELIPSVIVMNYKQALEQLFQTSEGDVPEAFECWR	178	-
Chr5A	504370711	504370791	QSYAQGPLAVPRLEGGRLFSTFWKASH	131	-
Chr5A	525116782	525116814	WVGGNTLQFGK	86	+
Chr5A	540135308	540135448	KYNIVEVEGGEALSWVPAGLGVLVKLEEMACAVHQIALANGDAEPND	227	-
Chr5A	544755376	544755435	QVDGNLLAEFIPCPILMLPL	96	+
Chr5A	546178985	546179050	KLMPNFTHCDPICGKAIMKALV	165	-
Chr5A	549295327	549295392	SKIDSMGSILANLSNLRSVTLK	98	+
Chr5A	554071195	554071323	AGSQIFSEGGLDYLGNPSLVHAQSILAIWACQVVLMGAVEGYR	321	+
Chr5A	567468219	567468314	KAALRLYLVHDGTNDIGKALIVNLLEGNWVSC	233	-
Chr5A	577766392	577766454	SGLRAAADGDPDGALMQNEKR	96	+
Chr5A	581305822	581305860	AEFFGSMEESTTK	92	+
Chr5A	582355287	582355355	IMVFTSGPTTVGPGLVVETDLGK	167	+
Chr5A	584258988	584259059	KTRTEPPLSGYVVSCLHNGAMEIK	120	-
Chr5A	585906306	585906374	KVDGPLSAFPGAKSYFEALSKIA	105	-
Chr5A	591180546	591180578	MSINEGGSSYK	83	+
Chr5A	592954870	592954926	KEDWHILSRSLPVNSCGSR	94	+
Chr5A	599887458	599887520	DGANINKSLLALANCINALGK	151	+
Chr5A	606944811	606944897	LEQLIQAGANAIVIDSSQGNSTYQLDMIK	140	+
Chr5A	613305181	613305276	QTSASPFMFGSKPSSTSDLETSTAAGVKTKGR	146	+
Chr5A	621545337	621545432	RVCVTLNMAAAVAVTVLMQISVIVYVKRIFAW	250	-
Chr5A	640863180	640863218	ELVFLADTIADNK	90	+
Chr5A	647133658	647133699	QLLCLGRVMLKHSK	103	+
Chr5A	650937252	650937287	NPLVDAVAAHDR	86	+
Chr5A	655359011	655359049	WTGSMNKTIARSQ	100	-
Chr5A	655376100	655376210	IGNLAVACLHVERNMRPTMDYVVSVLEGVQDSSDPGK	184	+
Chr5A	658835102	658835179	RIEEFQEKSEDIVGAICYANLVGELS	126	-
Chr5A	666129172	666129342	AVEDELEK-------------------------AMSAYGFEIVQTLIVDIEPDAHVK	183	+
Chr5A	704756952	704757011	SNNAESSKAKPSKLPPVCLR	92	+
Chr5A	706106507	706106572	KIRSISNGVNAFEAPGGTICAK	153	+
Chr5A	707230195	707230233	KLLYVDLDAMQSE	92	-
Chr5A	708814791	708814820	GYIHNLPTEK	78	+
Chr5B	6475174	6475224	RIFLKGQPEPLIKSWDT	87	-
Chr5B	11512276	11512359	KSLGFDAVKANFNDDLLINQPKIDLHAI	203	-
Chr5B	11819956	11820021	RYVNGSGGSGILNEDRVGGVIE	101	-
Chr5B	26513629	26513667	KVVLMVEPRRDIN	99	-
Chr5B	42135104	42135166	AGRPIPIPNAGNQITQLGHVK	101	+
Chr5B	47829685	47829771	KDDDELEDMSPMSDTYIFHLFSKFVAPQM	145	-
Chr5B	54338165	54338251	LGGSQIQLKHPPGSPEALTLASWIGRSYR	143	+
Chr5B	63978231	63978287	KLVPNEEDANPDGICKDIA	117	-
Chr5B	71731067	71731126	VVDMAGILGKSVNVELNGQK	92	+
Chr5B	71731857	71731973	GANLDSLPHSSTRMSYMHAPPRPTQIFSEMHGAQRGEIK	198	+
Chr5B	83018045	83018104	VNTEHHDGREFVNFIIKSVK	95	+
Chr5B	96861599	96861658	DGNLLSENMGGLDSLNAQAK	138	+
Chr5B	100000314	100000361	YHGNHLARTTADDSPR	118	+
Chr5B	104075811	104075888	RESHLKGKCLNGFFLTDQDLSLDVAL	121	-
Chr5B	107126748	107126795	RVVSLYMADGTSEYRH	124	-
Chr5B	107199988	107200062	KQAESIQERGHYTSSEEELAQNANR	114	+
Chr5B	113076962	113077060	NSKAAVFVFESAAMKAAADAA----------WPQVLPLGDVGK	127	+
Chr5B	114942277	114942354	RQRWEPKTINEEVFPMVLPVVDDGVT	133	-
Chr5B	114942907	114942984	KNVQDQDVAEPSVEECLYGLTELTAQ	125	-
Chr5B	115256237	115256305	RHLQNSSLDKLLQTMIGDCYPLI	116	-
Chr5B	116774858	116774938	AVPAVYVFGDSLVDVGNNDFLPPPAPR	125	+
Chr5B	116798535	116798573	SPNILLDENYGAK	97	+
Chr5B	123777957	123778007	KIWCKSLEDPDEVESMM	87	-
Chr5B	123777969	123778040	KSLEDPDEVESMMKLFAHMSELEA	172	-
Chr5B	132245543	132245593	KPYKPSYTDDHLMESRD	86	-
Chr5B	178028712	178028777	RGGTRGAFTTELAVPLVLTGAM	100	-
Chr5B	220099763	220099816	KTNHAASLHLSGALDATG	117	-
Chr5B	246514545	246514586	HPNLVPLRAFYYAK	110	+
Chr5B	254633551	254633646	VKLVNSGKAVLEPEQIALLHLYQAENDEYSVK	229	+
Chr5B	275054001	275054123	RIPMPDKCVPCIVGGDAEHSTSIVLSPLNGIFSTAAPPAGR	304	-
Chr5B	293606412	293606447	KGPRVLPISAGT	86	-
Chr5B	300171676	300171726	KEVMNDVAANSPATVLV	122	-
Chr5B	302795974	302796042	GDGEVVELEAYRQGTQKMELCNK	109	+
Chr5B	302963030	302963092	LPMFGCTDPAQVVNEVEEVKK	137	+
Chr5B	312936507	312936551	YYIGSALLSRAHPSK	111	+
Chr5B	320112289	320112348	RCGPACCFCPLRLMAAPQTG	96	-
Chr5B	331336266	331336310	KLMRITVFGSGGAIM	113	-
Chr5B	335563510	335563569	KESPMQAKIGGGSVGDMKLF	97	-
Chr5B	335759440	335759529	KGLGMPGVISIISIESVS-----------KQMIMDMLNELD	101	-
Chr5B	339867793	339867861	KVQSSAKDVLEEPLGDGDALFLD	157	-
Chr5B	357068739	357068837	RVVPGVEVLAIDMGYGSVPLLKLERLVCFAEAM	163	-
Chr5B	358744896	358744982	RASLMMCIFTADSPLGMFNSGTENWSLFM	144	-
Chr5B	359471698	359471769	AAAGQSVLFVALGTLLAVSDEQLK	105	+
Chr5B	361478271	361478378	KAGLQNKQERGALEEHSSNQHVEQNMDNPIDLLALG	172	-
Chr5B	385374932	385374973	RQFFRAPLGDTRPA	101	-
Chr5B	391375134	391375172	TLAGMDANDSITK	93	+
Chr5B	402216180	402216215	TAASPTPPAGKK	81	+
Chr5B	408522934	408522996	RKCHSSMLANYTYHNPRMGTE	166	-
Chr5B	408670778	408670813	AIEPIHGHLNVR	93	+
Chr5B	411989281	411989361	RAPTSLTYADRPAPAVASCPRPGGTHR	123	+
Chr5B	423266885	423266923	AGEEGLDGGAKLK	89	+
Chr5B	433943797	433943883	RVESPEVVETVVGESSDVDANTEAEDTGS	119	-
Chr5B	436724917	436724970	VGDATAVVRCAATCKAWR	130	+
Chr5B	442338679	442338729	QVPEQNGKTHFEAGDER	127	+
Chr5B	451673653	451673703	KLVRDQVYFGPMVMIKV	131	-
Chr5B	458160705	458160788	RYTQGEVDQLIGMRRYCEISDLLTEELA	137	-
Chr5B	458178533	458178571	KEGYELAMEEAET	84	-
Chr5B	458801660	458801725	DTYVGGLVSNLQVAELIACVAK	110	+
Chr5B	464519619	464519711	RAAAAHAACSGMIGAGVVIVDFSHDAPPAAM	141	-
Chr5B	467159168	467159239	ATGLAADEGAGGKVRLYGTLQLPK	111	+
Chr5B	468262507	468262572	EDMEALLGMVSQGKLQVVIDSR	162	+
Chr5B	468839046	468839108	RTITVLVVANGDMGSLAGGGR	96	+
Chr5B	479641110	479641217	LSNAQSVLKESNTNTAEIRTMLPVVDPALPGYNNLK	177	+
Chr5B	482618702	482618791	RACEMSQEMQLKAYMDVLGCSVCTDSVLGL	148	-
Chr5B	489052313	489052357	QFRGNDDKVQSEVGK	110	+
Chr5B	489057317	489057433	RAHPLLGLACYLKLLSNTVVPHALAGCKLAHAHAVPAAL	178	-
Chr5B	490219317	490219388	KDALLNGYADVMTADLVNDASLGY	171	-
Chr5B	490982824	490982913	VSVCGMISQYNLEQLEGVHNLFSIVAKRIR	148	+
Chr5B	492346268	492346393	RKAFQLMPHVHGQSPYPLLLVHGGGPEAGVVAAQADEGHSAM	201	-
Chr5B	494032165	494032203	RASIGFAETMDLD	94	-
Chr5B	508436761	508436799	KFYFEKMAASELQ	95	-
Chr5B	509232219	509232248	MAQDNWVPIK	83	+
Chr5B	509751766	509751825	KIEQWYEDPEKLLVSSQGEK	98	-
Chr5B	509914405	509914509	KGVMATAEVFQVEGGFSTWVLGVSVGPSSVRDAAE	163	-
Chr5B	510444102	510444200	SNDVAWGNQIGYILLPFHLAVHDDPLAYVRMAK	204	+
Chr5B	511848657	511848725	KFCVDFTKGAEREELLEGICAMV	110	-
Chr5B	514411806	514411841	KTEPLDTDIWND	92	-
Chr5B	514422370	514422420	KAEMDKIQIVSSTAAGE	119	-
Chr5B	514743903	514743959	DPECVEQMVLAGACAAFAK	138	+
Chr5B	521448908	521449000	IGLASMFEALAEFSRDSVALYEDLLARAGPK	146	+
Chr5B	530627948	530628040	KVLMHNYDSLSVYDMTCLLYLGVFPINRPLK	158	+
Chr5B	530628620	530628709	TLPIEAIMLYHLAHLFGKLTVDRDDLNNAK	147	+
Chr5B	531704900	531704959	KRFTMTATTEVEECSTAVAR	90	+
Chr5B	534660511	534660564	AFTTNQPCFLPDIGSSTK	138	+
Chr5B	536651985	536652020	RKIAVEQGGVMG	80	-
Chr5B	536710107	536710157	RPPNEEGLEASTHMGDL	82	-
Chr5B	539223389	539223445	VALHNDIDFSRLDSPGAGI	88	-
Chr5B	539491617	539491682	RGENHEDDPGASAPLAAEEDGA	94	-
Chr5B	539750501	539750560	KGLDSIYCAEDAGTGPKASS	137	-
Chr5B	539751638	539751760	RLGDMSSPLGQAVAVEVSFLCGLRTMGIHSLARMPKWGWLG	210	-
Chr5B	539752022	539752084	RNSHAQYLTHSLADLEQLTQD	158	-
Chr5B	543859085	543859144	KGEEAVKVDGFLSVMLAYVV	94	-
Chr5B	546040624	546040722	DMMESLGVPCMVEILQFLCSLLNIAEDMDVSQR	161	+
Chr5B	547474228	547474296	IPSVLLAFPPIILSDVEKDIKPR	103	+
Chr5B	548522962	548523006	REAALPVKLTDMGPA	106	-
Chr5B	549577067	549577129	RCAWDITLPVVLNNDVVKPGS	104	-
Chr5B	549899610	549899687	KMQAEQQAQLLIHDQEPRPEAGQNAR	123	-
Chr5B	550666904	550666993	SIPVGTLSATLTTTVMYLLSVLLFGALATR	130	+
Chr5B	550668910	550668963	KFLYDLRMHAEVIVVTMK	90	+
Chr5B	552322433	552322537	RIEVDHSALIMFGWTYEDVIRSSVGTRPPGVMSVS	174	-
Chr5B	554343762	554343839	RGENQGVVAVEEIGTSKLKEALLFQE	189	-
Chr5B	561680426	561680473	KAQDTNVLIVPLDRVL	113	-
Chr5B	569915799	569915867	KLNGINEVHGQFLCFIDNVSGFM	116	-
Chr5B	572768239	572768334	KDMVQNSGQVIALEFGNSSTQHRQPRDKPPEI	159	-
Chr5B	574683272	574683337	KSIWSPLLCPTNNLADYTTEKA	109	-
Chr5B	574685552	574685608	KDFPLLSRDLHEQVFGEVR	94	-
Chr5B	581392656	581392712	QQRWWDTSHGSIGGSTLKK	141	+
Chr5B	581393343	581393429	AVILSTDKSEELFMDIMAEAKGCQEQQDK	211	+
Chr5B	583510799	583510864	LDDGGAEGDKKSMIAVLLTLQK	155	+
Chr5B	589254524	589254553	RAFQHQRQDK	80	-
Chr5B	589695350	589695454	HWKPAPEDMPFSVMDGGVGVSFLPAPQGPALYMDR	175	+
Chr5B	595305465	595305530	KISASLSPTNNDGNSASCSVSL	96	-
Chr5B	598682722	598682796	AIDVVIGGTMISGYVLNGMSEAAMK	116	+
Chr5B	602922418	602922450	RYGDFTTAGVC	85	-
Chr5B	607291411	607291482	RIAGMQLVSLPMEQDKGDDILGLE	116	-
Chr5B	608988059	608988121	KAQAILASWPAAAGSKAKLGE	142	-
Chr5B	610127941	610128015	KASASAEDKIEAVLPTPSSAVAAAT	161	-
Chr5B	614079489	614079530	RICSDADPSPADTG	101	-
Chr5B	614671167	614671220	AELLGAMEESSGSTIVIR	82	+
Chr5B	616457859	616457942	KTLCGLGVSLSVCVTFIGLFVLNVPHKQ	193	-
Chr5B	626018581	626018652	RPTLGWDQMRSSKVLHVACSTCTR	123	+
Chr5B	640408591	640408644	HHDWVARKEAQDMWQEWR	90	+
Chr5B	642178891	642178929	EHQIVETLCPGLK	99	+
Chr5B	642178891	642178944	EHQIVETLCPGLKDEVMK	139	+
Chr5B	643887826	643887894	KASSMERLSPTCGVPGTGLFLVK	171	-
Chr5B	649201067	649201135	GTVITSIYCWDSKTASAMDQKNI	112	+
Chr5B	656257788	656257901	RSIRAVITGDSDDGGGGGGASVTCAGAYYSGGIVFDPV	116	-
Chr5B	657393023	657393118	TIVNAWALCRDTESWGENAEEFWPERFMDGAK	161	+
Chr5B	659537771	659537800	KWYAVCNETV	80	-
Chr5B	660102004	660102054	AESDCLAMDHRVKSILK	124	+
Chr5B	660558513	660558551	RGDLQLTELYQLG	91	-
Chr5B	661107801	661107878	IEDAVDAAIQWLDANQLGEVDEFEDK	122	+
Chr5B	663782685	663782738	WRISTALAMISDGATTVR	83	+
Chr5B	663800799	663800867	EKGLVVLPGEDAPQQPPPDVAGK	104	+
Chr5B	664832256	664832288	MEVVVPIGAQK	80	+
Chr5B	682211937	682211990	EGYPLVDIMTGQDEPSPK	86	+
Chr5B	687849471	687849569	DFLSAPCAEPIEANDMEQTMASLTKATRSLLDK	157	+
Chr5B	688896005	688896058	KKASTRIGSGEDMLETLA	131	-
Chr5B	702374153	702374194	RTLFLKRSHLDSLA	99	-
Chr5B	702395030	702395119	KGLGGFGVISLVKCCKSNNGEEVMWNALDN	229	-
Chr5B	704777298	704777333	LEGLENDAYLSK	84	+
Chr5B	707518377	707518427	KLDELNPFCDFSTGDVQ	125	-
Chr5B	708934022	708934060	KGDCESPGGGDQG	89	-
Chr5B	710938270	710938335	RAPGMVVTLTGPLAYGSSGRVV	102	-
Chr5B	713254816	713254869	KAVDVPNIMNSVEKTPAK	85	+
Chr5B	713369748	713369807	AVAAGFDIDNLIYLISFAER	93	+
Chr5D	9333180	9333239	RLMVLREAVETMDPRDEIDE	94	-
Chr5D	9609792	9609836	RSGTVHINNMYAGDK	114	+
Chr5D	9688619	9688678	KLANAAVVPLEKSLNIGTIG	141	-
Chr5D	12042799	12042939	RLESPIAGTLKNGALNMTSLASCSGLSAPIAGSIGNGAIDLSELHVL	215	-
Chr5D	14193919	14193990	KQTNFGLLEMFLSVAAIWIGTYVA	115	-
Chr5D	25107108	25107173	RSATSSAVKVVIGLGHLLVEAT	150	-
Chr5D	31297470	31297505	KATGNAYGFLSA	83	-
Chr5D	43414613	43414690	SNDGADVTFRVGGDIFSAHRSVLAAR	164	+
Chr5D	44187634	44187675	ARKSIASPGFSPSK	92	+
Chr5D	45641825	45641884	RRLLNNPIALMVEVGSGALA	92	-
Chr5D	57786904	57786996	RALEDNKHVRCAGLLAGWVGANPQIQMGQVL	154	-
Chr5D	58469430	58469468	RTSPVADEITMPS	98	-
Chr5D	59455617	59455697	YAASPSLLAVELLNEPLAPGASLESLK	156	+
Chr5D	60674176	60674280	KVVLGAMPALVSGKPHSRGESAQSPQSSDDLLHEA	163	-
Chr5D	73053045	73053122	KAAATNPGDLGVDAVLDTMGSGPAAD	115	-
Chr5D	73063154	73063204	KDRGIVPDGEGESSGGM	122	-
Chr5D	76376795	76376833	RHQEACLLNTGDK	98	-
Chr5D	88449301	88449390	ATRLGATAVSVKLAAFEFVVNVIMAMVAGR	136	+
Chr5D	93882057	93882098	VFGHQDQMATAETK	106	+
Chr5D	103663293	103663337	GDPSYPVPSGLPFNK	106	+
Chr5D	103663356	103663397	CPTCGAAQSFFDSK	105	+
Chr5D	104523155	104523241	KGAELTNHLEMMIVPVLQMVIPATEETSC	143	-
Chr5D	114349810	114349848	TTEPAMHARVVNV	92	+
Chr5D	119451579	119451614	KKCDMMGAGTED	84	-
Chr5D	119451582	119451614	KCDMMGAGTED	79	-
Chr5D	119451984	119452046	RVKMNEGITAITQKVWEGTTV	103	-
Chr5D	119452479	119452511	KCDMMGAGTAD	82	-
Chr5D	127258773	127258862	REDIILPMMEAKAYTRLVSNYIETTVYGAE	147	-
Chr5D	128579057	128579113	RELIDKIDTKNLGGDSTFF	137	-
Chr5D	129493797	129493865	RGLIGISETAMTGNTSSKEPTPE	109	-
Chr5D	155184491	155184559	ALICVPNGLGAICLNNQGLESVR	168	+
Chr5D	160289092	160289184	AETESGETGPMVHESDIQHIVSSWTGIPVEK	153	+
Chr5D	160289218	160289268	MEETLHKRVIGQDEAVK	83	+
Chr5D	162084474	162084509	KGLVTVPPQATA	86	-
Chr5D	200306416	200306472	KDWKQNLLATTEKVGGEIV	140	-
Chr5D	206916535	206916597	AVLVQIANPRGGSGKDVQGLK	152	+
Chr5D	207160072	207160104	EYLYMPLLGTR	88	+
Chr5D	212119952	212120005	KHNAPSEPRANMDAASCV	86	-
Chr5D	223181035	223181094	IIFTVRSAHSSEPAMNVAAK	145	+
Chr5D	226916903	226917034	KIEDANSVFTHEVLQHREVCQLTVEAVVGLGGLGCRALYFLDPD	217	-
Chr5D	234275704	234275757	RRVGLTPVADTNANESPL	132	-
Chr5D	234561365	234561493	RMVFSSTVHPLLVFQYVCSNLTDSSGIQGNLLMCTYSFGPYLK	212	+
Chr5D	241050557	241050610	EDKISGLPDEILVLIIDK	124	+
Chr5D	246671425	246671475	KFPMNEIFEVAEDLRGA	127	-
Chr5D	252075216	252075272	VAIPDEETPDKSVLTNAWK	90	+
Chr5D	252888085	252888138	KMESLSMLASCKPYPCYI	90	-
Chr5D	252889927	252889983	KGQSDCLAVALVAVRPDWD	94	-
Chr5D	255430376	255430426	RRLDSWGDWHGNALQSN	84	-
Chr5D	257237138	257237242	TSPHNSPDSACCLNLGLFSVLMEHDWRTIGDVEEK	269	-
Chr5D	257649196	257649321	MGVDRIHANYYMGSLFYALLLLMVNGFPELAMAINRLPVFYK	203	+
Chr5D	259519142	259519195	LEYNGQPACLAQSPQLYK	134	+
Chr5D	262915013	262915051	KCVEEAATEAFGE	89	-
Chr5D	264789312	264789368	ALISCHRCLIYLGDLARYK	96	+
Chr5D	265935998	265936042	AVLSDGQVVAVKRAK	97	+
Chr5D	266808094	266808129	KIGMDAAATIVY	88	-
Chr5D	267423471	267423539	KILYSLLGTKGTGPPGQIVLVPR	165	-
Chr5D	272068124	272068165	RPPCAAGPSPLEEW	102	-
Chr5D	273021116	273021220	KKPLLVFVSNAPMDLEGIVSECNQSTVSSDLFELK	169	+
Chr5D	276326278	276326316	RIVQIAEWRSDNS	101	-
Chr5D	282083074	282083154	KELEGVETYCDAIAGYAETVGSDEGTM	124	-
Chr5D	285117322	285117354	RQPTGMCTGGF	90	-
Chr5D	289675862	289675915	KAAGLLMTTHADHGCAHM	128	-
Chr5D	295512428	295512481	RARDYIVTASKLFQDADG	126	-
Chr5D	295528158	295528214	RTEAESKDSTGFADEWGRG	88	-
Chr5D	295990597	295990629	RLFPPTLDPHA	79	-
Chr5D	300119977	300120039	FIPDRSAMDMDVAHYLLTEGK	128	+
Chr5D	302727493	302727528	QKGYPVINAKIK	83	+
Chr5D	309831353	309831454	AKYRDPAAAGSSGEGGAAADDIDELMNPELAAVK	95	+
Chr5D	311263385	311263489	SATLLMPFLSLAFLIWLPPMAAATQEMKSIYAGSR	167	+
Chr5D	316116272	316116340	AGQSGIVTSLYTDANRDLVRAVR	107	+
Chr5D	322117350	322117382	KAAFELMAQCD	82	-
Chr5D	324691116	324691148	QVDVGALDCAK	79	+
Chr5D	328625887	328625925	EQNLMAWARPYLK	105	+
Chr5D	331702733	331702831	HLELPQEIMPWLTANEAESHIHVVPMWTLASFK	169	+
Chr5D	337314939	337314998	RPATPATENYGPWVITNLDS	152	-
Chr5D	338236632	338236664	RTQDVNQFVIC	90	-
Chr5D	338238064	338238120	RGTAYLESLCGHADAILGA	136	-
Chr5D	340135662	340135721	KDFLRSRTYLTIMASYANVC	101	-
Chr5D	344501183	344501293	RGEEVHGREILSNPTEPLLFGGVTMLLAPAAVLGLSL	173	-
Chr5D	347453635	347453688	KKDLFAGLAQCLGVTTTS	83	-
Chr5D	347895837	347895887	RHISDREPMSMSMLQDV	84	-
Chr5D	351156599	351156631	FNDFFDPIIRR	83	+
Chr5D	351478555	351478617	NMSSLHSVTIFVTLRYLLVPK	152	+
Chr5D	368613094	368613195	NSSYPVILSHSILAASINCVMHIVSLQCNCDTIR	165	+
Chr5D	371920129	371920251	NNISGMLPPSLYNWSSLEVFSVALNMLYGSIPDDIGSKFAK	201	+
Chr5D	373735374	373735451	LMTMQTRVFIVHMSSTMTSLLFTKAK	149	+
Chr5D	376628255	376628296	LIVPYVTKHITNLK	101	+
Chr5D	376651853	376651957	EVMLAVANGLGFLPVQMVVEEGSFLKVAVDRELAK	161	+
Chr5D	389508980	389509021	KNSGYGINPMLTCG	104	-
Chr5D	398689822	398689893	NLIDELLSLEMEMGNFLEAAGIAK	109	+
Chr5D	398975630	398975707	KPVEAVVLNAHPDHHVPYVQVLQRGA	184	-
Chr5D	401297037	401297072	ADPSCKIWYICK	98	+
Chr5D	401304909	401304968	SALAHLHSSRPHAIIHADLK	143	+
Chr5D	406411958	406412014	VVDTVLAGELSKPLTPYCR	136	+
Chr5D	408291628	408291663	RCVPSGGKAISG	83	-
Chr5D	418110526	418110600	RSTDNAASEEEANGTSNDTIADSAV	105	-
Chr5D	424872745	424872780	KYVTGHAGLGLI	87	-
Chr5D	424894587	424894625	GLFGGATTNYQER	96	+
Chr5D	427464679	427464726	AHADVVDELEQLALHK	118	+
Chr5D	431307850	431307891	KRFKINALTTDSAT	97	-
Chr5D	434721844	434721876	KCGLHLTGTIY	83	-
Chr5D	434746290	434746358	KVGDAVNISQVLSDVAADTLNSA	154	-
Chr5D	436502117	436502212	RNSSPFEQNWSILWSMWKGDSAICLRDSWQSA	161	-
Chr5D	437138092	437138124	VSQEEFGFASK	79	+
Chr5D	438741274	438741339	MDLVYGGGSLGLMGEVSEAVHK	99	+
Chr5D	439384313	439384369	RVSPMQFGGALFHIVWNAV	144	-
Chr5D	440125942	440125995	MPAGDNPHSISEKKAALR	89	+
Chr5D	440482657	440482719	AGIGGPLVDFDGNFVGMNSSR	147	+
Chr5D	446234023	446234076	AGEIVLMENGMSIAHWFK	88	+
Chr5D	448364778	448364813	KPKTCEPANKAK	82	+
Chr5D	452021915	452021971	MLAQVAVSNPNNHYTISNK	91	+
Chr5D	455545338	455545373	SSTINALVGEKK	82	+
Chr5D	463987532	463987612	QLDPYIHAILKNTNRLIMYCFLPTFLK	204	+
Chr5D	463988687	463988782	SSINEQSLHSANDFGAKSSSFSYHMSESVQGR	148	+
Chr5D	464991981	464992049	AAGLGAGGIQHHAQQEADGVIRR	162	+
Chr5D	472120564	472120647	MAGAAPHVMVLPFPAQGHVTPFMELSHR	210	+
Chr5D	475126243	475126287	KIALQTGDETAGLYV	109	-
Chr5D	476680910	476680954	GFVAAIVKLGRVGVK	107	+
Chr5D	479034030	479034092	RAHPITPDGSSLAVVNDLFYQ	157	-
Chr5D	479777948	479778004	RAVGLCIAQAQGSLGGGQV	84	-
Chr5D	483524377	483524457	RNAGHVSACAAEGAAMLGPIITDPNDG	126	-
Chr5D	485401253	485401330	RQDGSVILHPLGDSGCLLGFKGYNEF	199	-
Chr5D	486502010	486502081	RPDPIAVVGTNPNITCFPFNAAQA	116	-
Chr5D	487413638	487413682	RDAITDMINGMLKEA	102	-
Chr5D	489714077	489714130	RGAGAGLLMHMEDIFLII	87	-
Chr5D	489986732	489986788	KNRDDTTDISMMSGESAEG	88	-
Chr5D	491700334	491700375	EEFELTMALGGCTK	107	+
Chr5D	492146593	492146673	RAASPSLRFWPHNHEPGVSEVFAAPFR	129	-
Chr5D	494454004	494454054	TPEKPCLDDVSDVGTWR	84	+
Chr5D	495572663	495572761	KLAGDIRIPRSAPVEILSDFLSILKAYNPEEDF	158	-
Chr5D	498472154	498472213	EAGKTPARVGAATTPLRPTK	87	+
Chr5D	509357217	509357264	KMVHVFDTVGMEEFFQ	127	-
Chr5D	511867094	511867129	KLINADYSTSRD	86	-
Chr5D	512311421	512311462	KPLPSGYFTCPAVY	95	-
Chr5D	512796822	512796860	AKVHAFSVCYGPK	99	+
Chr5D	515823962	515824000	EQLEVLTALDAAK	91	+
Chr5D	517852010	517852066	RVQPWPLSGEGGRYLPGVA	91	-
Chr5D	520072257	520072301	KVGSIETPQLPASFC	112	-
Chr5D	520697232	520697318	VAAVNIATQFQESSKDVFKMVEEETEVAK	209	+
Chr5D	520701596	520701646	LPCGGGSPLAHGLSTAVR	110	+
Chr5D	522610586	522610642	KYNNIPMIGPVIPCTIGIQ	93	-
Chr5D	523633613	523633681	RAILTDSEGLSVSCAGDHYSGTI	162	-
Chr5D	524727940	524727969	CWTDIDYCDK	89	+
Chr5D	528200557	528200748	ARAKQLQPQEYNS------------------------------------GTFTLSNLGMFGVDR	155	+
Chr5D	529831654	529831776	ELAYDTEDFCDEVIQSGGGGGGGSSGRSAPVSAIFGVTSKR	138	+
Chr5D	529959912	529959995	RATVQSFLAKFDKTPTGEGEPKSALDFA	129	-
Chr5D	532407653	532407721	RTHAEMLGLYASPDPTHGTDAME	112	-
Chr5D	533190560	533190649	LGGGGFGTVYRCTLPAAASKTERPMDVAVK	218	+
Chr5D	533839431	533839499	KGDEYAEDISNYCDLRVWHIVHT	115	-
Chr5D	534322900	534322959	HNLTSADDFFNSTLVKSYYK	93	+
Chr5D	540786347	540786538	APFANGGECGQTSSAVVPVQSNATMVAT---------------------------TETPACKFR	144	+
Chr5D	541638597	541638707	DYPIMGLGLATLGASLVRWHKEWTMAANLDTQFSVGR	189	+
Chr5D	542253658	542253753	IEAGAVDQSDGSFLDDAQQEEGYVLTCVAYPK	154	+
Chr5D	544278948	544279010	VMLLFLPAVLHLDIGKSVLTK	95	+
Chr5D	545811146	545811220	AMCAVENGGSSYNDVGSLMNELMAR	120	+
Chr5D	546770593	546770646	GNSLGMVIQMPEEEDAYK	90	+
Chr5D	546775750	546775800	LRAAAMVPDMTPFPANR	117	+
Chr5D	550854344	550854403	KSWHAPSLLPNPVFGQMSNY	100	-
Chr5D	558954882	558954923	RESHLDGLAAMEYV	103	-
Chr5D	559788812	559788850	RPKSSNNGEEVMW	106	-
Chr5D	561000674	561000748	LHTLSGALMNGARSHDVLLVIEHAR	117	+
Chr5D	561600676	561600735	RPPALALCPATNNCVSTSER	92	+
Chr5D	561695703	561695744	KESDPTFCLSTVAS	98	-
Chr5D	562522277	562522360	LLEASMAYIAGNPIMSDAEFDELKLRLK	133	+
Chr5D	564703389	564703520	GKADTATTFSVLENWLLDDMVPGQAAMDGLIDISAGCCANPIMF	222	+
Chr5D	565869191	565869250	TADAVFSDAAEEYSSLTIVK	90	+
Chr5D	567030237	567030287	RDESFNGTAAALDDYSF	92	-
Chr5D	568664037	568664111	LAEPKSNASTDHPPNPKSVSSDYPR	115	+
Chr5D	569291959	569292042	FARMDDAWAVATTMACARDNLTYTSLAK	136	+
Chr6A	2433434	2433472	RKVAVNIGNPLLG	86	-
Chr6A	2780647	2780712	REKGHPTVSLYYPVNRAGAVHG	106	-
Chr6A	3750337	3750372	LVLVYGGGYNTK	88	+
Chr6A	8997914	8997958	AQADAQISHVISGAK	102	+
Chr6A	9963190	9963255	RLVAQIVQYMPTIGSGGCIMAL	169	-
Chr6A	13187653	13187733	KAKGFQAYGSVLATWSVQDHFPMEDFL	207	-
Chr6A	13801726	13801770	CCTVISVWGMGGLGK	121	+
Chr6A	13805306	13805341	LDGVVLPKGIGK	82	+
Chr6A	14229046	14229120	KADVGAAAPDYNVIEVTAGAAAACM	110	-
Chr6A	15779679	15779732	DCLIGPYNPSDSFTGGTR	134	+
Chr6A	16075767	16075817	VISDIKAGSALLDMYSK	120	+
Chr6A	18446821	18446877	KAPNEESVMEPAPGILCDM	140	-
Chr6A	20732702	20732809	GLSTVTIDMDMAARVDGFLVSSSTGPLMEHDFSPEK	173	+
Chr6A	26391966	26392028	VMSTFNSDLHLPVTCIDASEK	104	+
Chr6A	26551875	26551907	TCPAQAPNGDK	79	+
Chr6A	26552043	26552099	QYVANPALFASDFVTAMIK	92	+
Chr6A	27331726	27331794	TLDLSPVQEALGNLNSLTTAQSR	86	+
Chr6A	29774165	29774209	KLQCLDLIDAAEYMI	107	-
Chr6A	32386765	32386806	KHGIYSEAQESCRK	108	+
Chr6A	37114333	37114374	RTNTLLMVMKDSAA	96	-
Chr6A	41288689	41288754	EAAELLKEGIDLITDADAALCK	98	+
Chr6A	51123094	51123126	PSLSIVLLGNL	78	-
Chr6A	52912334	52912387	KCYGKVLLTYTVVNPSLG	133	-
Chr6A	54773258	54773332	RCLEAIDECPSTTIIIGCSTMPFAH	125	-
Chr6A	59115789	59115878	AVGAQKPASKTSTHDSSGKMLFSPLNIRPK	143	+
Chr6A	70386053	70386139	HENALSPSRPIYIIGDSFGGCLAISVAAR	139	+
Chr6A	73312690	73312749	DGEVARVDPQELVVPKLSER	90	+
Chr6A	74414748	74414801	CDVNVSVRPIGQSEFGTK	89	+
Chr6A	75315267	75315332	KEEFRDGISEALELATKFEVVA	101	-
Chr6A	79948201	79948269	AADTAPEDTMCDVPRTLSGEDGK	110	+
Chr6A	99346539	99346622	RRSSGWASFSLGLFSSMTIAPWRGSQGL	136	-
Chr6A	100702659	100702742	RQTDILNMVPICADMAIRWADGNQMAEK	141	-
Chr6A	101859542	101859616	KGRSMVVLTQE--------SSSNSSTSEIYGNN	93	-
Chr6A	103246309	103246353	KYDLQKTSLITAPPA	108	-
Chr6A	125464238	125464303	ASARTTVSSLQMLALQVHFGDR	102	+
Chr6A	129673366	129673422	NTHGTGCTLASSIAAELAK	85	+
Chr6A	145887296	145887382	KLHYVLGYQYVFFRLCLLVEIIRSSLVSY	141	-
Chr6A	150188160	150188210	VSEEDMGGMWSQPDVLK	83	+
Chr6A	152681832	152681900	RLKAEIEGATAPADASSERAQLL	101	-
Chr6A	156082184	156082285	RSPSPTEVSPAPSLTDISAVLHAAHSPRVLAPVR	151	-
Chr6A	170727233	170727298	CGAGIVPYELLKPFSEPGVTGR	166	+
Chr6A	174697837	174697902	LLAAVLSCGALNDDAMELATLR	97	+
Chr6A	179124128	179124187	ALGVEMDLSDKPMGLGVRSR	96	+
Chr6A	181429839	181429871	RHAIAYKHLAD	84	-
Chr6A	183973878	183973934	AVVVHSPILSGLRVMYPVK	137	+
Chr6A	184299876	184299935	FLDTGNGGIAGDALAAEVWK	145	+
Chr6A	187220075	187220113	FYGPYEVLARVGK	100	+
Chr6A	192286432	192286491	RALFASVGLSLSHGAPPVAR	89	+
Chr6A	208840604	208840651	TALLARIAAETKIPVK	108	+
Chr6A	208840925	208840960	SLLVSADTGSGK	81	+
Chr6A	212131372	212131494	RIMDIAEHIINMGDQVLINLIHACCRVHLHQGELLLEHKHY	205	-
Chr6A	216763449	216763493	HLPEAEVKGLCEQAK	108	+
Chr6A	224461337	224461381	KVDFGDAELLALGTM	103	-
Chr6A	224462617	224462673	KRISLVPSIQESTVDEDKL	89	-
Chr6A	233322100	233322162	VSSVGGGAASDLDNFSDTSDR	90	+
Chr6A	251842424	251842477	LGDAAGDPPMVTVSCPVK	82	+
Chr6A	266476037	266476093	KCVNLALDGPRQHIGVIQG	93	-
Chr6A	267447512	267447559	VRFLNMDPESVRFMAR	81	+
Chr6A	361589696	361589737	RLSFLITHESSFFI	105	-
Chr6A	414395121	414395171	GKGNYTEAAMDEGMELK	121	+
Chr6A	433705511	433705564	KGEPAAVNMKADAAPCAV	125	-
Chr6A	441758538	441758612	RCYENDMVELAAQITTAGDALSGTV	185	-
Chr6A	443955617	443955646	RHVQGIILRM	81	-
Chr6A	474256258	474256332	RGDYAPLRGGLLSHRFLTVLQGIVA	118	-
Chr6A	488226855	488226893	AGHPSIGYNYCVK	103	+
Chr6A	488350175	488350213	TLEGEMHMFSPGK	101	+
Chr6A	495641208	495641312	LGVPMAGHGLAAGPCAFDAVAGLQMSSSPRGGGIK	161	+
Chr6A	496781012	496781065	SVPLSAMEDSPILGVLSK	85	+
Chr6A	502093692	502093745	LEEFGISGSDAANICYLR	87	+
Chr6A	504094441	504094539	RGWFSGFWFLGEQGVLAEWVGDDDCSDVAFCRQ	161	-
Chr6A	509364590	509364622	DLVLGENQDRR	81	+
Chr6A	514601625	514601663	MADRANHPSVMQK	94	+
Chr6A	516298459	516298539	VDVYSFGVVLLELVMGSRVSERATDGR	125	+
Chr6A	521539175	521539213	GLVALKNVRNGEK	93	+
Chr6A	521557554	521557619	EWEESLTAAPSQEAREAMLAAR	97	+
Chr6A	527321493	527321522	KLVDPIDVPY	78	-
Chr6A	532667404	532667460	TVPDALTSAEVDELIAANR	86	+
Chr6A	537297567	537297602	KVAVMLGNPLMG	87	-
Chr6A	537458119	537458181	KYPAADTALWQEVTFLQQACG	156	-
Chr6A	540138201	540138293	RASFHVAALPGAALFLIPMPSHLRPASPTAM	142	-
Chr6A	545268062	545268094	KIATDSLHWIS	83	-
Chr6A	550010861	550010932	RMGPLSANLNAMADGLAINFGDAL	110	-
Chr6A	553147685	553147738	KGHGGAGLIYKDDFNETA	131	-
Chr6A	554230414	554230452	KIVYSKHSDIVPK	95	+
Chr6A	559452196	559452249	RTAAKSSPSYDMALGITR	85	-
Chr6A	561985320	561985370	RLGAVLDPRPCPPYSSV	117	-
Chr6A	573789252	573789317	SGMIADADKILKEMNNGGVTMK	104	+
Chr6A	574691476	574691529	LDLSCLDGIADDVDFCTK	131	+
Chr6A	575943147	575943203	DAAASGTLESHSMSRVSRR	83	+
Chr6A	577214439	577214495	IIDHSTGEPLDLLDQKTMR	94	+
Chr6A	581949374	581949478	NTAPGTGTAARNSLTGTGTPQARNLLTGTGTPPAR	145	+
[truncated: 443 more rows]
