# Supplementary material for: Community Resource: Large-Scale Proteogenomics to Refine Wheat Genome Annotations
Source: Int J Mol Sci. 2024 Aug 7;25(16):8614. doi: 10.3390/ijms25168614 (PMC11354340; doi:10.3390/ijms25168614)
Supplement: Supplementary file 1 [file ijms-25-08614-s001.zip › 13_GLUME_2024-05-20_Apollo.BED]

Chr1A	2059998	2060057	KITEMPDQIPSEFIFFVTVA	98	-
Chr1A	4660697	4660753	KLSHLKMCAGLEEPILGSL	130	-
Chr1A	8538900	8539028	KGAGAGVAAFTQGATLTDGASSCRPATYSLLLLGLLTYILPSM	223	-
Chr1A	9496966	9497022	KYVSGFGGGGIKESFNKTA	138	-
Chr1A	10053968	10054012	KGLGGMGSITIVTSE	106	-
Chr1A	10424910	10425011	FRPYDHSTMMDYSPCEYAFLVDRTNYTFLRSHLK	176	+
Chr1A	10711553	10711594	VVMTSRKQTVLATR	101	+
Chr1A	10712243	10712302	ISVVLGNIEQLSLSGATQLR	90	+
Chr1A	10913911	10914012	TTLVDHVYNTVKVDFDAAAWVTVSESYSFEDLLK	249	+
Chr1A	11835100	11835198	RVEEGEISKELMHLFELHPLNGLLQITTDHETI	158	-
Chr1A	11837734	11837823	KGLGGMGWVTIVQFEQTPQDSILKVIEDKE	151	-
Chr1A	11849838	11849918	KRSHISQQSPLIMSRSILELFYSDAIE	129	-
Chr1A	13648563	13648616	KLQPFCGASLVLAGACRV	132	-
Chr1A	14952522	14952557	KELESMNAALVK	81	+
Chr1A	15344247	15344282	HRADVNVNGLNK	89	+
Chr1A	15792475	15792507	KMQSKDFIGGL	83	-
Chr1A	17404576	17404611	QQVEEMKELRGR	88	+
Chr1A	18808436	18808489	RHALQPSAPRDPDGGDAT	83	-
Chr1A	24688099	24688158	AIAELARGADAPSVPPAWGR	89	+
Chr1A	26378775	26378837	SAVDNLRTLNSVDIVPDELLK	94	+
Chr1A	26378775	26378840	SAVDNLRTLNSVDIVPDELLKR	100	+
Chr1A	29102984	29103055	RAPLHTEDETGSSSFAPVVGGAIA	112	-
Chr1A	30905684	30905719	KVAPADHGAEGM	83	-
Chr1A	35079112	35079171	MDDAYYMKQEKIGMEAIVDK	98	+
Chr1A	35153056	35153133	RFSLSLPKTFDELINIPLLIPTPKIY	123	-
Chr1A	38895275	38895340	LGAMNVKFNIAIVNTMINAMYK	103	+
Chr1A	39716208	39716249	VVFVLGATATGKSK	95	+
Chr1A	41660984	41661043	TLGKPDKAPSVASGSSKTPR	89	+
Chr1A	49752305	49752421	KPLCMLHYDHCWIIDGEKYIKCVTEAFMQNAQTYAEFQS	200	-
Chr1A	51132832	51132900	AAGLWGMAAWGSKKHVAQEQHGK	110	+
Chr1A	51324169	51324273	AGQSHASQSTYGGWNGLEENFCDHKLSVNIDDPSR	178	+
Chr1A	51836933	51837013	VPMDISRAPQMSGGFNSTLVLPGREPR	134	+
Chr1A	51836954	51837013	APQMSGGFNSTLVLPGREPR	98	+
Chr1A	56414989	56415057	RGIEDMLKLLTAVMRLSLEEGGD	105	-
Chr1A	56965156	56965311	DGADHG-------------------------------VDLIGGYYDSGDNVK	117	+
Chr1A	59893654	59893707	KLLNKIMVGYTSENPVLG	90	-
Chr1A	62420289	62420351	RIHKQSTSLPLDLGLVAPSVT	146	-
Chr1A	100250031	100250096	RQTLERLTAAAALQQGAYSPTA	95	-
Chr1A	106754791	106754847	KVSLNANPLPVGDAGRAVV	131	-
Chr1A	126619575	126619634	EKIPICVVNNIDAAHPASFK	96	+
Chr1A	166459335	166459418	KGHNPSAERGMTTSELPQSEEVSTLQQE	132	-
Chr1A	186043145	186043255	AQCSWPGCPWSIYGSISSRSDWLQVVRYNNEHTCIPR	297	+
Chr1A	225382573	225382629	EQSGGQKMAATDAALEAFK	86	+
Chr1A	241732927	241732995	GGLIAYHGPVSEVENYFSGLGIK	111	+
Chr1A	260626236	260626349	ALPREANPGSGGGGRSMGGGGFHSNNGPNSNASSYDGR	101	+
Chr1A	294650476	294650520	DQDIVNAINLVSVTK	105	+
Chr1A	321855345	321855461	KQPVHLEVLPNPSGSLAAVFVSCTFVTVSEIGYLARMLV	283	-
Chr1A	327375699	327375749	ESINGTLFMFVRQCGRR	84	+
Chr1A	330296857	330296898	ATGWHNWDKSENER	99	+
Chr1A	338695243	338695356	SLSMDSLMGKLSFSANGGEPSKFSLEFGSGEFTPAEMK	176	+
Chr1A	346035167	346035298	KVQRADTDTSGSHLKVNNGSLHDTVPTGSAIQQAGLNTLATQLT	209	-
Chr1A	356838225	356838269	AYKGTLPDNTMVAAK	112	+
Chr1A	365471586	365471642	RLVKMGAETEEDDWTFVGD	132	-
Chr1A	365678727	365678777	RMMERMIEPNRAAELTQ	82	-
Chr1A	368813891	368814004	AAIYTLDPALLVSTTILLITHHSSSPLCVTGVRASSVR	176	+
Chr1A	428778777	428778854	KVQFIPFAHLHALGEELRLNGSLSPA	124	-
Chr1A	431346853	431346942	RKRGDLAVADSEVEMGQLLPVLMDVATEAA	140	-
Chr1A	432447401	432447436	VAMECGVGIFTK	94	+
Chr1A	447353463	447353579	KGDAFRSPDFEDANAGWINVDHHMEIIPLNLQTGAPIDL	195	-
Chr1A	447722253	447722321	LSYEQFSAFLANVKELNAHKQTR	108	+
Chr1A	447741724	447741816	RGANSGPVLCFSDGIGTQVHGSHVGGVKLGF	147	-
Chr1A	447928544	447928624	KIVSSANRDSLVINALNTLPGNTLITI	121	-
Chr1A	450704476	450704538	SQGDLEELYVMNDGISGEAAK	100	+
Chr1A	460641673	460641786	VQDSSDDDFLGNSDGGDAEPICPSNLNGTSNKVKPFLK	179	+
Chr1A	461037769	461037810	KPVVVNEEYVGAAV	96	-
Chr1A	464949837	464949899	RPDDAALVTYTGIDAEDVFVV	96	-
Chr1A	466989166	466989216	KLVRGAGQEVGGVFFFM	129	-
Chr1A	479871377	479871427	KPLGCLTSKPSGATVEE	112	-
Chr1A	483228078	483228191	LLPIPSEFKFTDDVNGAVLCAASDHGHVHGSCHSSPFK	283	+
Chr1A	495267022	495267081	NQPPVQTQYSGPPLSYYVAK	143	+
Chr1A	495963479	495963535	EVSLGQMLSQKYEMYSPMR	97	+
Chr1A	497220635	497220673	MEELTAGMNEAER	96	+
Chr1A	498705962	498706054	KRWVTLTVPEDDRAAAAAAMGLSPVALNPHV	119	-
Chr1A	500036318	500036356	QGSITMPPDLSKK	94	+
Chr1A	501278214	501278282	RAEAEDVNQGLSRLATVLEGAAI	101	-
Chr1A	501869335	501869424	VCLPAGLEDASCLTAITILRCPLIPCLPGR	141	+
Chr1A	502520784	502520846	RPWKGHEFAERAAGVALDVDA	97	-
Chr1A	505800195	505800251	SMAILIQGIFVNTGSEVVK	89	+
Chr1A	510134060	510134122	TRGLMAAGVAAVIRGLGQFGR	94	+
Chr1A	514117871	514117918	MMNGSAGSPGNHVNGK	117	+
Chr1A	518268131	518268235	RWNNSFAALAQCMEL-----------AATIVIVVVTVSRDLDKVGI	137	-
Chr1A	518475233	518475274	KNTGAALTELNVIK	100	-
Chr1A	530338021	530338161	KSPESNGSRIAFNPDDSDSGDDEPELGLIQDEASGDTPMGVYKLPTN	151	-
Chr1A	536219889	536219945	RAPSTPEEIIPESNNTHFV	89	-
Chr1A	539653574	539653618	GKEARAGVATPYPSK	107	+
Chr1A	541073981	541074094	RSFMSLDYVMVLFYGSEDTATSTMNLVRYGGKSGYCVL	184	-
Chr1A	544610994	544611068	RQFGIVVLEKLHHHRLASTEGPVEQ	123	-
Chr1A	546202105	546202140	EVPSLGDLLKMK	89	+
Chr1A	547573601	547573741	RHLAALGDGGMGSWPARGTAMEVITCGLAWVDAAPGQEVGRAVEADM	229	-
Chr1A	547612584	547612619	RMGGKKQGAAGM	83	-
Chr1A	549263645	549263686	RATSVHTDSNSNFA	88	-
Chr1A	551832241	551832294	RRPPKKGTMALFDVEIEQ	91	-
Chr1A	558782959	558783027	RLTTDAPPGRSTTGSASAASQKA	111	-
Chr1A	560669419	560669517	SVYFDLDDIANTTGQWDLYGSDAASPYNGLQSK	162	+
Chr1A	562651430	562651468	EIITEAIESCMNK	93	+
Chr1A	564178092	564178124	KQTMYHYHSGK	82	+
Chr1A	570712145	570712204	RRWPGSALAPSGAGHRPASK	89	+
Chr1A	571849511	571849555	VASAMGGTKSAQQVR	95	+
Chr1A	574283755	574283859	RIVHFNTVIHGLKDWVFGSGSGQPVELVDLTFADQ	170	-
Chr1A	577687220	577687294	HDNSGLRLANNVLASRFAVLGGNQA	117	+
Chr1A	579898768	579898815	KNQMPTWVASMSLSAM	119	-
Chr1A	580103896	580103958	RADAALSNTEANPSSAAAAMK	86	+
Chr1A	587194432	587194467	VSSSDEEGPDSK	80	+
Chr1A	588411177	588411212	RESDADSLSTIA	82	-
Chr1A	591239606	591239644	KRAHSSVPDNMGL	95	-
Chr1A	596885030	596885122	KITNGSGSMMSIAEAVPDLALLPEEIIPEPA	143	-
Chr1A	597842273	597842320	MPWVVTNISLPGAGIR	119	+
Chr1B	877224	877280	KLRPDIADGSSNAHAEIMY	131	-
Chr1B	4143864	4143929	QVYLELNQLSGDISQYFGVYPR	111	+
Chr1B	5219664	5219735	KPIMGSLASNSLQLIQLNVLRGIE	110	-
Chr1B	6401700	6401759	MAEVVVTMAIRPLVSMVMNK	92	+
Chr1B	9198877	9198966	AVEEGISVIKPSGLMVFNMGGRPGQGVCER	143	+
Chr1B	10094639	10094722	TTLVWLDWAICGNGSVSGDILSCKQAAK	208	+
Chr1B	10386093	10386146	LDSHLMKDVIPDVHMILK	109	+
Chr1B	11933735	11933815	RGRNPDDMDADMVDGMLAFLPEAKPDK	128	+
Chr1B	13767480	13767521	VSMNCEGGRAADAK	105	+
Chr1B	14660055	14660141	MFAGATETTSTTLAWAMSELGRSPEIMAK	136	+
Chr1B	17358771	17358812	MNIVTGAMGSLIPK	102	+
Chr1B	27649058	27649096	GILKNNMTIAIKR	91	+
Chr1B	28020032	28020082	KGALEVPNAVFLETDPG	119	-
Chr1B	28614798	28614872	RPPAEGDVVKTGVLEVMFQSVMLPT	180	-
Chr1B	31669630	31669692	EKLTHLSLEWNDDSTELDQQR	98	+
Chr1B	31951234	31951290	LQKPKAVELSDVVDKIMDR	89	+
Chr1B	31951318	31951356	AFGSMLSNKTSMK	99	+
Chr1B	32519767	32519808	RKLIKHQEEMGDMV	106	-
Chr1B	32519770	32519808	KLVKHQEEMGEMV	95	-
Chr1B	35210996	35211070	RALAEPALCLEMGIGGGRGLEYVTA	118	-
Chr1B	35210996	35211082	RALAEPALCLEMGIGGGRGLEYVTARGDV	137	-
Chr1B	42605740	42605802	ESVEELKQSLLAATMELEVSK	136	+
Chr1B	52423742	52423792	AELLLVYEYLSNGSLDK	116	+
Chr1B	52424075	52424185	ATPLSDVFSFGMFVLEVTCGRKPIEPASQGNQLTLVR	282	+
Chr1B	52848891	52848989	GLGEHIMKTATLSSTRNCWPFASMAFQVSPILK	257	+
Chr1B	58402897	58402956	IAEVNADKVEILSGEVTRLK	91	+
Chr1B	60509913	60510050	RALSVGLTNLGAIQAVNVATVISGQKNSTNGAMHLGSFYFDEVVAT	219	-
Chr1B	61990815	61990880	KYMANIMTNLIAIDFKVNMAGL	106	-
Chr1B	64246978	64247019	QSKLMLNKCGGLPK	106	+
Chr1B	67695181	67695243	AQEDVHRSDGLSEMQPELEAK	99	+
Chr1B	68512163	68512207	MAQKQAGVATSGGRK	109	+
Chr1B	75302171	75302215	IVSSTGALCLSGIPK	103	+
Chr1B	75302276	75302344	LGTEVTVVEFAPDIVPSMDGEIR	111	+
Chr1B	75302276	75302347	LGTEVTVVEFAPDIVPSMDGEIRK	116	+
Chr1B	80040815	80040934	EMQSAPKSPAKPDVACLSYAANVHGLWVLRGYAPVLAIPR	199	+
Chr1B	89319105	89319194	KNGKHPLFFILSGAFIPLVVLISLWPFYSM	142	-
Chr1B	97756711	97756779	RGGAVAASPPTEEAAKLTEPLTK	101	+
Chr1B	100486134	100486199	RGEKCLSNIVSNFFVINPRPIG	162	-
Chr1B	100486662	100486757	RGHKCLSYMFSNWTYMNPRVGNNVMQQLVLKA	246	-
Chr1B	111955933	111955974	MPAPPPKLELLDLR	98	+
Chr1B	117261432	117261473	RRCNEEYGLDGALA	106	-
Chr1B	118434060	118434188	KLALIPNLGSDCLSQLQQGEADCFNGWFTMEVSCGSMDKLQLV	329	-
Chr1B	124734529	124734588	KGIGELLENTKDLLMTLREN	94	-
Chr1B	125257264	125257311	LAGVTNTVHSYDVDKR	119	+
Chr1B	126612034	126612111	KEPSSDIDMPMPANLDPVSFANFQLK	198	-
Chr1B	130124975	130125082	SGLSCDHATFTTVLSVCARAVSLPACAMVHGLVVSR	169	+
Chr1B	136103744	136103788	AGHIADALEAFEQMK	109	+
Chr1B	148646204	148646296	RLAGNVAPVKAFMAASAGGGNGVLKSGLLLM	138	-
Chr1B	148842699	148842749	ILYGSRNEQVPGGFLPR	85	+
Chr1B	149435266	149435304	KLLLLGYGDTFMA	93	-
Chr1B	151770138	151770224	RKGVSLQDEVKLGTAVIDGLFTVSFGGTT	136	-
Chr1B	163123594	163123638	ASLQAVVTLLDVGKK	97	+
Chr1B	166445319	166445354	KQQDSLSNLSGS	80	-
Chr1B	168801493	168801567	EQSSGFLVKDSCVFGIQFIKVVAVK	183	+
Chr1B	186997367	186997420	VMRAVLTCDVRDVLPDVK	85	+
Chr1B	187772541	187772600	KVSALEDLLAKSVSEAEEVK	83	-
Chr1B	198377715	198377786	AFIGLTAGAIGACVGSPADLALIR	109	+
Chr1B	247259137	247259241	LQEEEQKSMGASISVVALESSLVYAKDEYVALLNK	161	+
Chr1B	269792531	269792569	RVPLEPFHFGKGS	96	-
Chr1B	283919080	283919151	KAYIHAETMSSILEMRPIGCSILF	182	-
Chr1B	291756752	291756820	KAKLMELDGDLLKQLDALANLAE	99	-
Chr1B	295207006	295207065	TKTELGHLLDLSSYIVCSGK	94	+
Chr1B	302896920	302896961	EAMCFLMDPQLGKK	109	+
Chr1B	310857734	310857796	RLAGPALEPLQLLEPDLASAD	88	-
Chr1B	321857998	321858042	RCNAEDAQVIKVFLS	112	-
Chr1B	322564284	322564328	KSSNCASLSLRASKG	103	-
Chr1B	323738510	323738590	VRMEEMSLRSSGLWEVHHPWLNMFVPK	135	+
Chr1B	337386601	337386654	KSDIFDLLESWSGQSDAL	82	-
Chr1B	348284440	348284517	QEVADEALPPAPEPVQVGEITADELR	117	+
Chr1B	351492197	351492250	KSEVGVESIEGPKKDFLG	83	-
Chr1B	365326018	365326101	KQLAHGAFYDMDYQVLLALAQAALERLS	87	-
Chr1B	377516004	377516066	KPPSLLGESSMPLEMDTAIRL	101	-
Chr1B	379201478	379201591	WEGRPRALLGGFSDADEDVSDDEDEEDGPGALSGGPPR	89	+
Chr1B	380088006	380088077	RTAGGILEVAYVDGIKMGSQTLVD	114	-
Chr1B	381876058	381876147	INDVMALESEAYLLFYAKQGSSPWFSTLLK	147	+
Chr1B	382685250	382685339	KAAPEHAPTTPQVICMCRSLLTALLPIGSD	148	-
Chr1B	384456730	384456804	EGSFQPPEISSSVNLPEQIAIFGQK	116	+
Chr1B	384463608	384463676	RSAGIYCLMSALIDPVHPNLDLH	113	-
Chr1B	413499949	413500014	RQPFKQLQQAGEPIPTICTEMK	169	-
Chr1B	417507602	417507640	KRDMEAAGGFGRD	92	-
Chr1B	422755419	422755475	AVQGNVGQLLDKLDQRGVK	85	+
Chr1B	423202924	423202956	FAISFEMPGFR	81	+
Chr1B	424605153	424605248	RFMVPAYFNMVNIGTLQSFFPILFVMALQPRY	160	-
Chr1B	424739425	424739490	RLLSRSALEGLAADVLADWQAM	98	-
Chr1B	426265450	426265506	DTAGNYSWAIGDHVDAWIK	93	+
Chr1B	429094909	429094986	KINGEAASRLNGDPSQAALLIQTIDM	123	-
Chr1B	447365918	447365986	FSIPYVHQMNPYFLGWNQEVGSD	122	-
Chr1B	447366470	447366514	KIHGLGASALAGQVN	99	-
Chr1B	448176291	448176320	RVMITCITES	78	-
Chr1B	448599868	448599933	KELGLFKQTHTTSPRWLHDPFA	170	-
Chr1B	450648532	450648582	RYAVDEELSHHFLAMYA	82	-
Chr1B	450648532	450648585	RYAVDEELSHHFLAMYAK	87	-
Chr1B	453119281	453119310	EFSEECHLVK	78	+
Chr1B	453120723	453120782	DTVQCVELAIANPAKPGEFR	148	+
Chr1B	458235011	458235064	APINDDAKAGTQDPVDHK	117	+
Chr1B	480025096	480025152	MREILHIQGGQCGNQIGSK	143	+
Chr1B	480025102	480025152	EILHIQGGQCGNQIGSK	127	+
Chr1B	482543536	482543595	KSRVISAPLQSYWFSLSNAM	89	-
Chr1B	487464909	487465028	CPEPDRTLGTGPHCDPSALTILLQDGEVDGLQVLVDGAWR	199	+
Chr1B	488346223	488346297	KLATKDDISVGGQFDHASDDRQETV	116	-
Chr1B	493568390	493568467	KGTKKEWLSVLENHSLTNAPPKIYLV	197	-
Chr1B	493638092	493638184	RYFVVNELEPVGLDAGLLADIGFSKRWLVAA	159	-
Chr1B	518644455	518644487	KAVAIHETGDL	80	-
Chr1B	518644791	518644844	RILDTISVIPIDHELAMQ	88	-
Chr1B	522969442	522969534	KHTTITITQMNQLITAMSFHVQTLCMLIVQM	145	-
Chr1B	533136563	533136628	SESLKIILHGNAEFEAKDVLLK	102	+
Chr1B	533136703	533136738	GNHMFEVPDGHR	92	+
Chr1B	536677190	536677273	EVKPMVPASVFGEREVRPMVAASVSGER	126	+
Chr1B	537103518	537103556	VVDDYTMSQIVMK	104	+
Chr1B	541742372	541742407	KVVVTTGDELGA	83	-
Chr1B	542508205	542508240	RCGSAELGAGIE	85	-
Chr1B	552201941	552202048	AALPVASKGPDGASVVQ-----------GAAAAAGDDDGMRSASNGR	131	+
Chr1B	554696074	554696142	AVALGRYLQNPLAMVATLCGPGK	172	+
Chr1B	557737806	557737859	RLVVHLTSAHQVDYDALT	131	-
Chr1B	558567726	558567791	DDEISRMKELDDLVSTEQVALK	102	+
Chr1B	561987627	561987695	KLTPSLASNRGSSLMGNLLESGT	157	-
Chr1B	569699394	569699468	RQTVVIAKIAYLIDEKPVYGLPDAL	118	-
Chr1B	569699439	569699489	KPVYGLPDALRPFTTEI	83	-
Chr1B	573630784	573630837	SIAEEFSVEAMPTFVLMK	84	+
Chr1B	577995268	577995324	KFVGETGTVGMGDIIDRTL	88	-
Chr1B	587585008	587585046	GFLTKPQAHEIAR	97	+
Chr1B	588248302	588248328	MLKTHPKWR	76	+
Chr1B	588735331	588735390	RQPTFENSQRVFSGAESEKG	94	-
Chr1B	590484272	590484340	RISFALVGILILTFACLVGGFAN	111	-
Chr1B	592328123	592328167	RCKCCGMNFSGPYTK	118	-
Chr1B	592354896	592354982	GLFHVYVSYNSSFSRDNGHHSMTVLRVAR	139	+
Chr1B	594958649	594958729	FISDAGFIDAGTNYNMSSEYITPTMGR	132	+
Chr1B	594980447	594980497	TAILQEATPISIIHWTR	126	+
Chr1B	595781715	595781771	AGCQFNSYVGNALITMYGK	143	+
Chr1B	598076712	598076747	KHFNINDDFPLA	94	-
Chr1B	604211996	604212025	KHMDVDEFVM	79	-
Chr1B	605981927	605981980	KIDAGVASVDHGSLDLHY	131	-
Chr1B	624889643	624889729	NLPTTFEGIRTLAVAWLTVFIVTLFAMFR	143	+
Chr1B	635597635	635597712	REEATIMERDDSPNALVMSAEIKSLL	121	-
Chr1B	638125588	638125647	KDMFWPQLETVLFQVEGDYA	158	-
Chr1B	644708676	644708717	RYVVGFTGAGIVEL	103	-
Chr1B	649595005	649595052	KSIQLFSMGMLYNICR	82	-
Chr1B	649595812	649595847	RKDVFVSEALTS	84	-
Chr1B	649926084	649926164	SLATEWARDNIRVNGVAPSMIMTGMIK	132	+
Chr1B	654479369	654479461	ADTMIWGALLTACKNHGDIDVAERAVQEMLK	154	+
Chr1B	659851088	659851126	AVAVSRYGLLGNR	92	+
Chr1B	661208675	661208734	QAEPRFLWNSYLLEPLIENK	96	+
Chr1B	663082192	663082305	KPNEVSSLHNNPMISTYSTEMKQVDSSLSLSCTENPAS	182	-
Chr1B	664469626	664469691	RYCVPAAEENESAFPNPEDFTV	107	-
Chr1B	668531046	668531099	INYHGNKTVTEALLPLLR	131	+
Chr1B	668533296	668533379	KGAPGNPPADLVLVGSLGLQEVSQDPAF	129	-
Chr1B	668534392	668534490	KDKPAEISLVAVDKDQDFGVVQAEYVSQDALTV	152	-
Chr1B	670138318	670138419	KLTNDTSASILTEADLFRVYSVAKGHGSITCWPI	167	-
Chr1B	673906688	673906720	RLYVLEEVESF	80	-
Chr1B	676720176	676720217	GHRTKTSCGCPMLR	110	+
Chr1B	677725642	677725695	GNLTAPVIFALQESPELR	86	+
Chr1B	677733506	677733559	EPSCQPIRKMEFDFEHSR	89	+
Chr1B	681737968	681738033	RVMDMPYTASMAIIGATAGAGL	99	-
Chr1B	682524563	682524601	KLGHIALTHKQKL	89	-
Chr1B	683353908	683354015	RVSLTSLLVGGAVLVWSAGEGQAHNVRGAKQVSGNS	162	-
Chr1B	688638151	688638222	KMGLSLLMAAQGYAMSLNITYVKA	110	-
Chr1B	695604425	695604463	NDCPHIVVGTPGR	103	+
Chr1B	696812402	696812443	KSPVVLKIAVLKYG	99	-
Chr1B	698181926	698181967	KLGSVINNSVAFSF	98	-
Chr1D	64002	64088	ACVSDMSVGNSRFFTYQEMYQITDGFSPR	149	+
Chr1D	436286	436339	QLVFVDMGINMVSTLLLK	85	+
Chr1D	718086	718121	VQPEVDIQILGK	82	+
Chr1D	2652789	2652869	AAQNAMRALHGKPLGLVKLDVQFCIPK	133	+
Chr1D	2654930	2654974	EDPRTTLMIKNIPNK	111	+
Chr1D	6607124	6607180	MAETAIAAVLSKLGEFATK	85	+
Chr1D	7198962	7199015	RSTPKEDEIGHFAKLEAF	86	-
Chr1D	8029416	8029475	ESSVITVSGMGGLGKTTLVK	140	+
Chr1D	8325488	8325544	KIAGDSAPPLRDVMVLMPA	89	-
Chr1D	8636311	8636343	KLKGQLDKTEM	78	-
Chr1D	9017094	9017147	RISNLAPLFPHGIFGDKE	88	-
Chr1D	11159793	11159840	LSVAVLLLCVGVCMAR	118	+
Chr1D	12177130	12177165	RAKLDNIQNAIG	86	-
Chr1D	13706602	13706715	ARDILDLMVHIGMRPDVFTFSLLIGGYCLVWKMEDASK	196	+
Chr1D	13707118	13707213	NQEAKDLFAAILANGLVPNAVTYTIMMTNLIK	152	+
Chr1D	15292353	15292451	RLAGVTSSSAPFHAFHRPSQWHTMGPLIIDRVD	167	-
Chr1D	16532272	16532334	RAAASADVTSRGGSAFCPTAL	92	-
Chr1D	19991351	19991431	SLGSGLEYLSYVWLLLAHMGMETFSER	129	+
Chr1D	22298567	22298599	AGFSNYKIVKK	78	+
Chr1D	23603935	23603988	RANDIADENGQSPKEEIW	83	-
Chr1D	25702576	25702677	RAEVQQGKESQLAINNNWIRDCINAFGDPKSDGN	168	-
Chr1D	28200759	28200815	KVAVVKEKTAEPLVIGVTG	83	-
Chr1D	34166916	34166981	KNSPAPLLWHGGVVTIFNEERA	168	-
Chr1D	35206917	35206961	WQATHKAMDGTNAKR	119	+
Chr1D	40233290	40233409	LTDAMDKFNQMISMGVQPNTAVYHSLIQGSCMHGDLIKAK	202	+
Chr1D	41169045	41169098	KLFTNAIIENTKLGTRLF	132	-
Chr1D	43499442	43499495	IQDDSLTGHTSSVDIATK	122	+
Chr1D	49866551	49866676	RDPSGSVPVLGPASVAPDQPEGSDTDAAGVSSSGPSSSSTVL	137	-
Chr1D	51106287	51106409	SNPFDPVITPFGGAPVSESVLPRLYKADYYTLPSIAELAAR	197	+
Chr1D	52099368	52099406	LLGDAHLNNNTIR	98	+
Chr1D	55137171	55137227	RIDWFRMTEGGFIVEGTPS	96	-
Chr1D	55912686	55912739	AVTMFQEGCRAFQAAFTK	141	+
Chr1D	56512322	56512456	RGVGLVKYYDAEMSPSPQHPLHNRSGVQSQSQSTASWPPPPRPNQ	222	-
Chr1D	61847594	61847653	KINMARVKQFLTIAEDACNN	99	-
Chr1D	62102139	62102192	RQASHRKGAFISNLLNAL	123	-
Chr1D	63380525	63380578	RERIFGVDMGLLEFSELT	88	-
Chr1D	69304155	69304265	TILRQEISFFDMYTSTGEVVGRMSGDTVLIQDAMGEK	183	+
Chr1D	73541109	73541201	IILVRHGESQGNLDMSAYSTTPDYRIPLTPR	229	+
Chr1D	80544912	80544968	INTLEGKVDILDKSLAELR	87	+
Chr1D	82155228	82155293	KGDVITSFDGVSVGCEGTVPFR	97	+
Chr1D	82273963	82274007	YGHLDKCLIIFEELK	118	+
Chr1D	82298469	82298519	SPVFKAQLFGPMSDRAK	125	+
Chr1D	82531462	82531518	RTAEWLQSEIGLKKLEHLG	88	-
Chr1D	88369336	88369380	KSLIKYKACSLSHLL	97	-
Chr1D	89391899	89391937	RAFSSKCSAAPAM	96	-
Chr1D	91385149	91385274	MARYVEVMYHIMHQTPLQLQTLLLLSLIILLLHLATTSKQAK	103	+
Chr1D	92394980	92395057	RGGTVMVVNGVDFKIFDVIKNTELDL	122	-
Chr1D	93787308	93787376	RKAGDLVASNYKASLQAATPLVA	103	-
Chr1D	100300744	100300887	RVIELLPMIHAP----------------------------AFFHTGVI	110	-
Chr1D	100384587	100384652	GAAAKADAFRVISGTWMTPVER	105	+
Chr1D	102995543	102995647	KIGSHLYPLSGALAVYMSATAAVATVLVIFLIYPR	162	-
Chr1D	103825594	103825650	VVARAADGVPLPNANVSVK	82	+
Chr1D	104742866	104742976	RPASMDVTPIAGGGASPPPLLMTATEQRAPTTSPVVM	174	-
Chr1D	110081054	110081125	LFVHPRGDAPNGAGPSGYGVTTVR	115	+
Chr1D	115557411	115557491	KGGGEVPNRSDDCLPLWREVEDGGYID	133	-
Chr1D	117228893	117228946	IPICVVNNIDAARPASFK	86	+
Chr1D	117228989	117229054	SHQGCDCTNGCSDSASCACVLK	159	+
Chr1D	124188626	124188661	EEYKIDVYQNAR	93	+
Chr1D	138700791	138700847	AEICAGLGMPMAELEQVFR	92	+
Chr1D	144227904	144228008	NLSAVMMASFFAITTPTGIAAGAGLSSFYNANSPR	94	+
Chr1D	152554764	152554817	AMTTLIEKELLKFPKPQK	84	+
Chr1D	160968819	160968914	KSMFGPKFVDPLDDMYKLNYIEHEKDSWGMLL	165	-
Chr1D	179211261	179211296	GLNFESPEVKGK	83	+
Chr1D	198841137	198841169	LMEIVSAIASR	81	+
Chr1D	201030110	201030166	KGAHDSERKPTETNPPPPK	87	+
Chr1D	205295824	205295922	AGAMNALIRVSAVLTNGAYLLNVDCDHYFNSSK	177	+
Chr1D	215398641	215398721	QGATRASGLKYVVGAVSLACIIMAGQR	128	+
Chr1D	224551407	224551439	KSGRDLKYFLQ	82	-
Chr1D	242724032	242724085	KQEGSVSPALFVEFPGVT	84	-
Chr1D	247567184	247567234	KGPPFTVDLVPGIIQDI	82	-
Chr1D	249287842	249287883	RGGAYWRTSLAVIM	112	-
Chr1D	251616820	251616879	RSISAEIASSLKTTTISKII	83	-
Chr1D	251617911	251617976	KEFLQGCIDTHAADVTEQPICL	109	-
Chr1D	255780461	255780541	IRKAAADQVYLVLLQNDSLISAEDMDK	127	+
Chr1D	278265687	278265749	KWTAEFSRIAQRLNNSASAAI	95	-
Chr1D	296084110	296084196	GFYTYDAFIAAANTFPGFGTTGSADDIKR	134	+
Chr1D	296528089	296528208	SSVKIGGGEGSNSTVFASGEDVDLPAPQVYVGHRNCETVK	191	+
Chr1D	298973378	298973479	KLMVTRVFESIKTEHVENASVHSEVSSTLVLLEE	155	-
Chr1D	301322905	301323033	KKPTNLYLGSPPFSTPTTYTMPLALSPLPDVFVPSNHSTKLDM	200	-
Chr1D	309837672	309837704	AQLDRNFQQLK	85	+
Chr1D	321832536	321832580	LADLVGFGVAVATGK	104	+
Chr1D	326246925	326246984	KETIATMMPHSNDGALLMHV	98	-
Chr1D	332083185	332083217	RLTLSDAIQAS	78	-
Chr1D	334537670	334537732	DGKAVANHNNAKEQLIEFMDK	98	+
Chr1D	336487959	336488021	LLNTEDVTLFPVSSRSALEVK	95	+
Chr1D	337528212	337528271	SKKSAAESTTSVSTMELEDR	87	+
Chr1D	346069980	346070057	RITNLCTLLPSFAANVISFNANGDQK	191	-
Chr1D	346074737	346074814	AVTSLIMLMNNENLIACRGSLQGLSR	123	+
Chr1D	347577723	347577779	KAFFAVSSPEGGHEGCIGV	91	-
Chr1D	347582908	347582970	KYQGVLERLDNATLDTDNDVG	97	-
Chr1D	347688966	347689043	SSEDNTQDNDIIRSAVELYEAGIQFK	125	+
Chr1D	349179786	349179857	QFFVGSPSGFGHKWMMGLITDAES	185	-
Chr1D	350086990	350087043	RSPQESAFMSHSTSPLSQ	82	-
Chr1D	359716560	359716622	DGSRNPAGMASSCRPSTAERR	96	+
Chr1D	363373941	363374018	YPKVVELILNNSDHSANILYEISGGR	191	+
Chr1D	376585717	376585845	KIEQNDCVQLEHASVFGNRGHDDNVVTEMMQVLVDEEEAVKQN	210	-
Chr1D	378982260	378982361	EAAVFLKAMGYPSSTKIYIVAGEIYGAHSMDALK	164	+
Chr1D	387018238	387018300	KDSDSSNDGNQVVSSYSGMKQ	94	-
Chr1D	387155904	387156011	RDYEPALCGFAGMMPSAMPMNGGGSQGLQQLGFDSL	117	-
Chr1D	399225999	399226166	GSSGVGLTAAVTSDQET------------------------GERRLEAGAMVLADR	112	+
Chr1D	408246063	408246128	RNAIDLNKTIIGAALGYKTCNA	156	-
Chr1D	409795705	409795746	RKVAITTMSDSLVG	101	-
Chr1D	411343220	411343303	RVNELLLVAGNALDAVLKEVEPGIVDEA	124	-
Chr1D	434094984	434095028	QFTVEVTILARLQHR	111	+
Chr1D	437735161	437735226	KLERLATLNKMSEPLYTINPCD	106	-
Chr1D	449221252	449221317	KYVPKPRKAKVGDSGDASLGAS	150	-
Chr1D	449221273	449221320	KAKVGDSGDASLGASR	102	-
Chr1D	450947021	450947128	KCPSTGSSPTPPAVAAATNVPCRNSEDMNIQLDQPF	95	-
Chr1D	451974563	451974619	KLVKQVAVSPQAEIDAILK	86	-
Chr1D	454126407	454126466	RAESSLIQALMMQRREEAEQ	85	-
Chr1D	455013570	455013623	RLEQLQAETFGGGEETGS	128	-
Chr1D	455015142	455015222	RHVIGTSHLGDLAFLLQGMVTQVIKNE	131	-
Chr1D	455015142	455015213	RHVIGTSHLGDLAFLLQGMVTQVI	115	-
Chr1D	460543017	460543079	KTQETRTELIGGADVYMPVCR	106	+
Chr1D	461073284	461073364	KGGSACLSGDPSVAVANVYGGHGALTS	184	-
Chr1D	465300083	465300118	VVGLIGGCRSGK	85	+
Chr1D	470951830	470951877	MYGKNGAIEEAVTVFK	118	+
Chr1D	473501934	473501996	RAPPMPARAALVSPVVLLGAS	90	-
Chr1D	482202231	482202287	RALNGLSPPITGSLSNEGL	83	-
Chr1D	489420941	489421009	LMEEAEKAIQDADSVMEKEDVVR	105	+
Chr1D	489427627	489427680	KIFSYTMAGTSTSGLFAK	83	-
Chr1D	489942066	489942152	FIVRAGDDESGSNLVLLQPTYPVELQIIK	142	+
Chr1D	490551514	490551552	KRPRSSVPNNMGL	97	-
Chr1D	493259144	493259218	ENPGPQNIARGPTLSDGAIQNLSSK	117	+
Chr2A	1842676	1842720	WVTDDGKLRHEPSYK	116	+
Chr2A	2926036	2926116	RSMLEQMNFPTDTSAMHAFLPLLINEV	132	-
Chr2A	3162376	3162435	KSKCTSSSGKNIQHDHEAPA	140	-
Chr2A	6067047	6067148	KAMVHGSADRNGSMAEL----------SSSSDWSCSSLPLYPRQ	138	-
Chr2A	8890746	8890814	AATIVEEADARYITNSGMMMQLK	160	+
Chr2A	10441064	10441129	RPIDSEQVLKDKGVVANIEDTA	159	-
Chr2A	13871695	13871760	ALQGHKLTGDLCEEMTQDLCSR	170	+
Chr2A	13872877	13872924	GLLHHDQGDNSIATSR	118	+
Chr2A	14156937	14156987	KYMEHNGDLVFANIMER	93	+
Chr2A	14897858	14897965	RPASSLAAVLAQVAERQLPALGGLRSPHLTEATLNC	105	-
Chr2A	16059682	16059774	CPDGSFHSSPAATAAALSHTGNKECLAFLDK	196	+
Chr2A	16520023	16520079	MPASTLLVVGGWVFSPIIK	144	+
Chr2A	16927843	16927875	KLPNVTYLQSA	82	-
Chr2A	16928134	16928226	KNSSSSVSVWCKVDFHEQVTADTFVMQALTT	238	-
Chr2A	19231447	19231557	KSAGAAEPGSTGDAPAAADSSNETAAGNNSVPGEAHL	156	-
Chr2A	20790365	20790400	KEPTEGEGGGRM	86	-
Chr2A	21091265	21091336	LPVIGHLHLVGSLPHVSLRELAAK	108	+
Chr2A	21287163	21287321	KSQPLHQLQETFD--------------------------KIDAAEESIDTEKG	91	-
Chr2A	21405172	21405225	LAYEMEDIVDQFIYVVGK	89	+
Chr2A	22209775	22209825	KVKALVGTFSMNKNEEQ	81	-
Chr2A	22270057	22270131	KALEGALDAVDATHFSMRAGVDKDA	114	-
Chr2A	24803997	24804068	KKWCTNTSAHFVATACFCDIICLR	192	-
Chr2A	28483983	28484051	NSWGAGWGEDGFIRMERDVADEK	114	+
Chr2A	31395877	31395930	SADDLDKDLESYHAEAMK	86	+
Chr2A	32440110	32440166	KIPGCLTASVCEPLAAADT	89	-
Chr2A	33650061	33650096	EAVEAIAPYSTK	88	+
Chr2A	34450426	34450494	HTQAVSGWAAMEPSGEVVPFAFK	170	+
Chr2A	41194615	41194665	ALMTITALRSCQGTVAK	127	+
Chr2A	43112880	43112912	RVIETGHNVVA	84	-
Chr2A	46844024	46844140	RMTERGYVALQRSHLDEDIEQPAAGNSGGGGGAGETEGL	118	-
Chr2A	56204690	56204743	RFMLSCHFIPALNIAIVK	87	-
Chr2A	57250297	57250335	KGAVSGYYANQCF	100	-
Chr2A	58485814	58485849	REAKEGGQPESD	84	-
Chr2A	63882093	63882131	FYPVVTAMEIIRK	102	+
Chr2A	64101571	64101636	KLAPRMEQNLVKQYELTDGNTK	159	-
Chr2A	70213096	70213155	RRELAALSRMTENAPVYVLA	91	-
Chr2A	72237712	72237768	CGDAASDDWEGEFFPGITK	89	+
Chr2A	76094155	76094241	KLMILTKLSASVIGAGTVLCDKLDLEELS	205	-
Chr2A	77491943	77491990	RGLDDQVDALVVKAGN	108	-
Chr2A	77909105	77909161	KGQHAALALEADSPTRGGD	87	-
Chr2A	78013614	78013682	ALGGAVLDGLRQTFLNFSQTAEK	110	+
Chr2A	82037807	82037851	GDKEVRADSTSIAGR	104	+
Chr2A	83031463	83031663	KLHPLTASYGDVVDTLPSWRIPD------------------------------------EGGEGSNS	176	-
Chr2A	83256938	83256997	TANGRASSVSGMSNCSGGDR	87	+
Chr2A	86429662	86429706	KGMPLQDFKSVFAAE	114	-
Chr2A	86847497	86847565	KSYGGLLVVTAWTFALTGLANGL	164	-
Chr2A	89254546	89254614	AVNGDYSQLATVVLPGTKSLTGR	166	+
Chr2A	92169784	92169840	RFMYIICSDTGELRDELAK	148	+
Chr2A	94228210	94228284	KAVSEKLSPTEPEDAFKIVIGNSGN	118	-
Chr2A	107026164	107026217	ANDLPGLASYAYNDYFQR	88	+
Chr2A	111969828	111969875	NVEMPGLGTNAEQLAK	114	+
Chr2A	112918922	112918999	SETVGAFKNLEVLDLSNTGIAGMVPR	124	+
Chr2A	125088665	125088778	MYGSPYRVVLILGELPHLSMAVFDSSKNAWEDAVPLSR	190	+
Chr2A	128978167	128978205	GLAALLYAPSSAK	82	+
Chr2A	131068511	131068588	RASSYDMQLSLRLNSHAVHNLHQELK	121	+
Chr2A	148384041	148384094	RLADLGLKLWPTPTSNDA	133	-
Chr2A	150095278	150095313	KVAAVIGDELVA	83	-
Chr2A	153499441	153499500	WADIIKPGCVNTDPIFPNNK	99	+
Chr2A	162047500	162047589	KADMVLGEIFNASSETVVPTIDCDDEPPGV	143	-
Chr2A	184307314	184307358	KVIKGGSLQIFASGG	108	-
Chr2A	186898703	186898792	KFWVPEKFEVGVWKQLVEPFVCGLAGLMAW	152	-
Chr2A	189719416	189719520	STYQYDPVFALGFVTVYDQLMEGYPSTEDRDAIFK	172	+
Chr2A	200387650	200387709	GLTDANMAVMESANLDAAEK	89	+
Chr2A	203816857	203816961	RLFAELFRLVLSVDYLSGTGSPAQVLLNDLTAHDL	164	-
Chr2A	207751189	207751260	NGNNLMDPASVVQLLKKNGITSVR	115	+
Chr2A	207751849	207751881	LGSSSSRNHTK	79	+
Chr2A	208706851	208706919	KLVQEMEMSMTPINVRGSLNTVR	107	-
Chr2A	215013283	215013333	TVEGAGPGPGVLGMFGK	121	+
Chr2A	216454736	216454867	KEYLPVSQSVDPKEQQSMQVEFYKTLEPSVVGDMKAVPFISALT	210	-
Chr2A	237630009	237630086	KLGGNIKTLLNSMTSDSWPDVVSFER	125	-
Chr2A	277781969	277782028	KFASSCWEPYLPYMKGRFIT	105	-
Chr2A	282076121	282076180	KNCVEWTSSPGVDSDSVTNE	94	-
Chr2A	293418409	293418474	KFYLDVIYNSNDTVYPKDDENL	163	-
Chr2A	293418535	293418600	KWCFQVVEVPMALGSGGLGTVL	109	-
Chr2A	301593243	301593341	RQTTKAGPLESSPPVVKEVSQDGNGLAANPEDS	154	-
Chr2A	324526905	324526976	AQWPTRPQDISAFEVSFLEQKPEK	117	+
Chr2A	345997652	345997687	KNPGYVHQTRGV	85	-
Chr2A	365899368	365899424	MAASLQAAATLMPAKIGGR	84	+
Chr2A	365899754	365899825	GTGTANQCPTIDGGVDSFPFKAGK	115	+
Chr2A	377668010	377668042	RLGGCAECKER	80	-
Chr2A	383068063	383068137	KQMATPSIMIPMSLKFGLITTTMDI	115	-
Chr2A	383068063	383068158	KQMATPSIMIPMSLKFGLITTTMDIKSVDILI	147	-
Chr2A	383068105	383068158	KFGLITTTMDIKSVDILI	82	-
Chr2A	383068501	383068560	RNEQLTWEDEAGSAYYDYIM	100	-
Chr2A	387009873	387009971	GISATSGINGWVAEATDRNNAEGRDEACTVEGK	156	+
Chr2A	391932686	391932742	NTDFVAYSGEGFKLMIPAK	95	+
Chr2A	397250057	397250170	KLTVQCSSYVNTSVKMEQLKAGLVSACNLAQLNTIFSQ	178	-
Chr2A	398216205	398216261	TGVLLNFKYSVFSFTNKIR	89	+
Chr2A	414974664	414974732	LRMSSNSLDDFIPPQIGRLAELR	111	+
Chr2A	416585247	416585330	QVVALCQAPFLLDDPNVGLIFPADAIAR	130	+
Chr2A	416586634	416586696	AMVIINPGNPTGQCLSEANIR	103	+
Chr2A	419177095	419177157	YFPEPDLPEVVLTSDYIDEIR	100	+
Chr2A	449758808	449758882	RILPWYIDEFFPHEKIDNAGTNSGI	125	-
Chr2A	449774276	449774317	KSVENQDTEPGQLF	106	-
Chr2A	450001719	450001775	EKMVEAASGKFVVVVDETK	86	+
Chr2A	462904773	462904826	KVRGLNQEHYMDWIRTLF	94	-
Chr2A	465605977	465606045	KQVLFTMVMAMILINDNGPYITV	111	-
Chr2A	468744268	468744336	RIRTKGIVPKGSFASTELIEPPK	107	-
Chr2A	469438805	469438849	RKAGLSVLTQIYSIA	106	-
Chr2A	480077472	480077534	SLGLGPDDLATYPLALGCSVR	97	+
Chr2A	501831652	501831702	KVLRATLATCYIPGHCW	87	-
Chr2A	519858027	519858056	RRGPKQTQME	82	-
Chr2A	523283967	523284020	KVMGKSGDAACPISLYLM	139	-
Chr2A	530617568	530617627	RRGAASDSSTPEQEEMGDAT	89	-
Chr2A	531335376	531335462	RFYRRGEEVLGSHGCASLVGIMTVSDPSE	143	-
Chr2A	532781119	532781181	LMHIQQAAMTVSSQREADRIK	101	+
Chr2A	534218170	534218229	EEEEMGDAMRALENRAMDSK	89	+
Chr2A	534245390	534245497	KYGYGGGSATPFSALVAGDGYLCSVDPISSPPVSMR	172	+
Chr2A	541270881	541270973	RDAAVLDAGFEVLMGAVLHLGESAAVHLPTR	143	-
Chr2A	541827022	541827093	RPDTMHYADCNVAGGLYEAIIPAD	119	-
Chr2A	541827687	541827737	KEILNQVGDSFVSLGGM	119	-
Chr2A	545688450	545688497	KSAAAVAISVENAPKE	109	-
Chr2A	551230607	551230648	ACEDLVVKMDAKTR	99	+
Chr2A	555080142	555080198	LQCMEQELKLKQDVCICLK	92	+
Chr2A	557861220	557861258	KIAAYKAGGPITE	94	-
Chr2A	560311685	560311747	KAVTAFVEKPNETGNSASTLT	94	-
Chr2A	561029342	561029395	NGIYMADIGPSFAAHAYR	89	+
Chr2A	564446129	564446167	RVTGAEAKTEKSQ	93	-
Chr2A	564975224	564975346	KQLCNGGTVMYVVDCGLQVILQQPVVVWLGLRPGLAHVGLD	200	-
Chr2A	567586263	567586355	AVAGEAGIPFFSVSASEFVEMFVGRGAARVR	138	+
Chr2A	572877457	572877495	KPVRFGAATEMAQ	92	-
Chr2A	573256486	573256524	VVFAGGEAMGSGR	95	+
Chr2A	579933548	579933655	RILAVMDPEPKPAGYFASMGMCGLGQASVEMGQSGL	197	-
Chr2A	580483127	580483159	LALIDHGVAHK	79	+
Chr2A	582329677	582329739	KEALSERAQREQEATYYYIGS	95	-
Chr2A	589426767	589426871	KCLGDILASYTVANPYCSDDVMRHFIINAQCLQKS	178	-
Chr2A	595038801	595038863	RHLHESELIVGDCDFILADLS	160	-
Chr2A	595363300	595363383	VPHGARAVELVAGRETALVQEVATVAGR	123	+
Chr2A	596603298	596603420	SSGDLGSDGDPEQGSTSLVPRPIAGNLLADRMLMALSLFRK	192	+
Chr2A	601231444	601231512	ILDEAQQCIEELQSPDYHPEIVK	177	+
Chr2A	602666235	602666309	RLNNDEENIEMMQKDNEITQSNVES	113	-
Chr2A	607075146	607075187	SLQYFYELDVSNNK	105	+
Chr2A	617459187	617459222	KGTPGGEPALAV	80	-
Chr2A	617459701	617459733	KTGYYNTQVGK	82	-
Chr2A	619027536	619027637	GQETPGEDPAMIAAYSVEYVKGFQGEYGDGREGR	252	+
Chr2A	619258211	619258294	KGGDFLFTASVAPSALLLICLAFPGAAA	126	-
Chr2A	621488619	621488666	VKAAMPSENQHRPEQK	122	+
Chr2A	621488730	621488783	ASLQHLEQVIGAAGGGMK	127	+
Chr2A	626849749	626849868	KFNGRACYSAFMSAFTAVSLLGGEQSMSLVADWMPDFMAA	195	-
Chr2A	632487133	632487171	KTSAATSGSIPKD	91	-
Chr2A	643805970	643806029	RNPNHESGVYMIADHIDSGI	101	-
Chr2A	644418236	644418367	NMAILGVEGFSALPQHCLQLCYGFFGFAVVANLMRDLLPPKYGR	221	+
Chr2A	644527996	644528100	IDRSKAAHMVPAVASGFICGDGLWIFPASLLALAK	168	+
Chr2A	647767276	647767380	YLLNMQYRMHPSISIFPNSSFYGGQLLDAPSVMQK	174	+
Chr2A	647931424	647931471	HCLWIVGNGTTLSNSK	118	+
Chr2A	647991448	647991555	RMRRPFPAGNLLQELVEALLMTYDELLEAVIGVLFM	176	-
Chr2A	660488020	660488055	FSLYYTSTGEAK	84	+
Chr2A	660797528	660797608	KLAPPVSAAMEQYEGAGSMAGGCLESE	196	-
Chr2A	662559526	662559585	LGSVVWFVIGWTSNVLARGK	97	+
Chr2A	666962047	666962124	RKPDTASFVTYVLVFTGVIEAGLATG	154	-
Chr2A	666962047	666962124	RKPDTASFVTYVLVFTGIIEAALGTG	161	-
Chr2A	670635549	670635593	AQESTNTKNHVISER	106	+
Chr2A	671545582	671545638	LDISAAAEPAKPSDIPAVR	84	+
Chr2A	671572998	671573039	HISTGAGILANTCR	104	+
Chr2A	672714056	672714088	KLEPTGKIVAV	79	-
Chr2A	675994075	675994134	TVRNDPDGTMDIDMIVAAIR	94	+
Chr2A	679491705	679491746	RFLGEPLQAVTFLN	101	-
Chr2A	680308607	680308720	KQELDDVQSKSLELAEQVMKFQSMTTNLSEEVQQHDVA	177	-
Chr2A	681771346	681771423	DQEANDVPGDALVGATDTNGQLQPAK	118	+
Chr2A	683672496	683672594	IGFIVGPCLLIWFCCLGGIGICNLSRYGSGAFK	155	+
Chr2A	687092450	687092506	RLASSDQPNSDCIMAVSKI	92	-
Chr2A	688601376	688601486	IEQMVDPLHAMLLDMIPSLREEASSDPPAKVEHDPPR	183	+
Chr2A	696250478	696250576	RVKDIGAAASGSNVFARAANALYGLSDEGVGEA	147	-
Chr2A	696778617	696778682	DGAASGGIGEDDAMRMMASGKK	98	+
Chr2A	696781414	696781482	ARGENVGAWRQACYAPLVDIAAR	110	+
Chr2A	698880957	698881010	KLLNPPVFGGCKNDPCVI	134	-
Chr2A	700821025	700821096	SADLKEFFSQFNPVSANIVFEDRK	113	+
Chr2A	704166138	704166191	AHSPDLKAPLAGWAFGGR	83	+
Chr2A	704521502	704521567	LLEPKPMARPFVLPGLADEDEK	105	+
Chr2A	711813525	711813581	AKMSSSMSMVEARLPPGFR	88	+
Chr2A	712776427	712776489	KKLSEPSYDGDLRPDAIAELS	97	-
Chr2A	713516208	713516270	CPAAVSNTEVVDKDPAVDSYK	148	+
Chr2A	716324594	716324635	KILIDPENALASMS	92	-
Chr2A	722595462	722595563	VVLTSSTAAISSRPLEGDGHVLDEDSWSDVDYLR	160	+
Chr2A	722707696	722707731	DLQALGPLDIIR	86	+
Chr2A	722752862	722752912	TACVTGGSGYIASALIK	112	+
Chr2A	723340338	723340445	HFVLVTAAWMLEAMHTMVMIFADREPAMWCPAGDGR	183	+
Chr2A	726903834	726903872	ADGEQVQNVAFPK	96	+
Chr2A	727068038	727068136	VGVDYRGGGEVSVSYSGVLLATGRWPAFYQAPR	93	+
Chr2A	728467433	728467492	KNTNVSVESSPTCQSEVFTT	94	-
Chr2A	731919756	731919860	RSLALSLVIPIYTGLDGMAGNLESWVSRFAMNDRA	170	-
Chr2A	733279755	733279811	VAEAACNAVMDLSASSIGR	85	+
Chr2A	733562605	733562661	AIMSGGIMEPTVTIEVHLK	91	+
Chr2A	733668749	733668781	SGIVDDLFVGK	81	+
Chr2A	735140459	735140524	RAEKPDALMGVMCADIADQNEV	108	-
Chr2A	737315903	737315947	RLVEIGKDVRGVDGG	108	-
Chr2A	737366130	737366186	KNITSYEVMYEYADAQANV	92	-
Chr2A	742438484	742438540	KLLNPNGKQKSPVVALSVA	85	-
Chr2A	743036170	743036223	KLLKMVDNETLGTNVNGI	83	-
Chr2A	744405609	744405641	KQMDDVAAIVA	79	-
Chr2A	747131353	747131406	YGQQVSADDLNELYGNSR	83	+
Chr2A	747138191	747138256	RFFDERELEDLEGKIYTITNEL	166	-
Chr2A	748507682	748507768	AVLVAMAGMALPFCMGIATSFIFRHQVSR	142	+
Chr2A	749026930	749027022	SGLDLNCGNFLAEHTVAAVQAGELSEEDVDR	143	+
Chr2A	749045805	749045870	MAIVAGLVAPAAKPLGLSGARR	95	+
Chr2A	749273845	749273904	RGYVKLVDDIRGAETLGQFM	150	-
Chr2A	757036050	757036109	RLFHPLQVNLGWAKTAAEGV	148	-
Chr2A	757651300	757651356	DHNVSQVHVIVQEISEFQR	89	-
Chr2A	763069956	763070024	LIYPSGTATAHLINSFHTPQGAK	170	+
Chr2A	763823067	763823099	VQPTKLSHLRR	81	+
Chr2A	764608636	764608728	KIVNTFVMADLAVGKVLMDDFLSLAERVNGS	144	-
Chr2A	768537486	768537530	MSVMDTVQDYYVVGR	83	+
Chr2A	768643180	768643254	RIAGLRESARDLVMSLNSDLCFEIM	121	-
Chr2A	770618355	770618387	ALRKGSSNEHK	79	+
Chr2A	770618559	770618597	QEHILPSLKDCGK	98	+
Chr2A	770618916	770618975	EIDASYLYVSHLPLSMDTLK	98	+
Chr2A	770876083	770876124	ALDEFQAEIAILTK	104	+
Chr2A	771668534	771668608	GGGRGEDDWGWLEEMLGWYLRANGK	186	+
Chr2A	773605401	773605469	RTLLVDLLGEDGTGGNSAARVAK	154	-
Chr2A	774551579	774551656	ADSAQTEVSAAVATVQEIISKEDDAK	113	+
Chr2A	775636595	775636663	KLDRHIINNQHLYDMGKSIGIAI	110	-
Chr2A	777083572	777083643	MGGNVFTAGDGRMGGNGFTAGDGR	103	+
Chr2A	777590610	777590735	VSIGVEAVRDPAVLVLDEPTSGLDSASALQIVGALRAMAESR	188	+
Chr2A	777748979	777749041	AAIRQLKSGNGIVTSDSENCR	157	+
Chr2A	778981921	778981995	GIATDAAVFCGLGPKIRVDYQCAGR	122	+
Chr2A	780483088	780483126	KPPQADLWGITAE	95	-
Chr2A	787555164	787555256	AGNGMDPTLEAGMAASLAKTCKAAGDGGTAK	136	+
Chr2B	1511268	1511306	KPKMPTDLEDLKK	98	-
Chr2B	2936354	2936440	TVAVDDIMPSGHEVHAGDTIFISVHSMGR	146	+
Chr2B	4109841	4109915	KDLTLTEIGTEKDSVLVQELSHLDG	114	-
Chr2B	5865009	5865110	KSTGRANDCEVATVSNEQEATTNDHAAPIVFILL	163	-
Chr2B	6700958	6701008	VAVGVCTPVIFEPDETK	127	+
Chr2B	9711308	9711361	KMGGVAAPIEGAIRNGGL	128	-
Chr2B	12617136	12617174	TLFKRADDGFHAK	91	+
Chr2B	16321478	16321549	RLVLSGSEVLKPYSGVKALSMPTL	110	-
Chr2B	19242368	19242445	LSINEYLADLSYSPVHSLADIIAFNK	123	+
Chr2B	19297611	19297676	RPWGRHLAAALMPMEILFATPA	107	-
Chr2B	21931706	21931756	KLVELEPFPAKWGRGWA	86	-
Chr2B	24434181	24434222	TTIAQMVFSDATVR	104	+
Chr2B	25300624	25300761	GDIVQMLIQPCAKPVISLVGAGGIGKTTLAQMVFNDATVRDHFDVK	345	+
Chr2B	25632814	25632861	TGENPPDGFMCPGGWK	82	+
Chr2B	28310863	28310925	KHELQDSYTMHALPTVADRVT	107	-
Chr2B	28311206	28311259	KLQEVNEFTVFGVTMGKK	85	-
Chr2B	28762673	28762714	KPRDAGGGGNEPAW	99	-
Chr2B	29593950	29593994	KE-AVDSPMDLGAPI	86	-
Chr2B	30713129	30713194	LGGLSNSASEKQQSEFTVPVMK	116	+
Chr2B	30901533	30901571	KPVGAAKATVPAT	81	-
Chr2B	31336448	31336510	GKEMVTEDDLDSLAYLKAAIK	123	+
Chr2B	39100078	39100128	RNDDLFYSPMTPGIMKA	127	-
Chr2B	39100808	39100888	KTLVPQLEPVAAFPPMDEPGLEVGLAE	125	-
Chr2B	39506615	39506647	AVNGCMPRGSR	78	+
Chr2B	42311024	42311125	MGKNGAMDTDSIATPIVSGTTHWFKSSHDLIAFK	255	+
Chr2B	45458515	45458556	KPPKVGLTKFLKPH	104	-
Chr2B	46845201	46845242	KKIQQKPISIELIK	93	+
Chr2B	46854777	46854833	KKWYGEMFSTHVVGDYVTA	150	-
Chr2B	48237192	48237248	LWGDMFTITYQKADNEVDR	155	+
Chr2B	50519891	50519953	KKVEEVESLVQTADTCGFMPL	151	-
Chr2B	50519894	50519953	KVEEVENLVQTADTCGFMPL	153	-
Chr2B	50519894	50519953	KVEEVESLVQTADTCGFMPL	144	-
Chr2B	50519894	50519971	KVEEVENLVQTADTCGFMPLKWMTWY	202	-
Chr2B	50585554	50585613	KGSEECGPPRFAIFSVCQVQ	150	-
Chr2B	51264985	51265035	KHFRPILGTFSNKQLDV	125	-
Chr2B	54175263	54175316	AVFNLDYGQLKLVFHALK	85	+
Chr2B	59072208	59072252	QGKEPISSGTTKQGK	95	+
Chr2B	59108304	59108363	RPPAPRPLPTNGRCPLHEVA	91	-
Chr2B	60150408	60150539	GLSMLRQWLNNVPMFPVGPLLRAASSSSLEETTSSSPVLAWLDK	145	+
Chr2B	60159594	60159650	ANVHIVADMFLAWTADVAR	91	+
Chr2B	65879826	65879879	ATPMVLDNMYHKNLLKGR	134	+
Chr2B	68808286	68808345	KISDIITGSSVTISELRRPH	92	-
Chr2B	69725455	69725526	FQAALDEEEVSHSSSALCKTSPAK	174	+
Chr2B	72315194	72315229	RAPDMGFESPLF	89	-
Chr2B	72409729	72409767	RALLGYAQGATDK	94	+
Chr2B	74486217	74486261	KLVITVEETNFEGGL	109	-
Chr2B	76115021	76115095	RSAHIGAGQSPIMQPMACEEGNFFV	125	-
Chr2B	78749019	78749084	KDLDFLHDINDF--MDTDLYVM	117	-
Chr2B	83501097	83501132	AMEAFDLFKDMR	86	+
Chr2B	95802531	95802587	RSPLAIAKEPTMYLVDYMG	95	-
Chr2B	96236068	96236097	LSSMHDKCWA	78	-
Chr2B	102939134	102939187	RARRLPRVAGCGVSLPFT	86	-
Chr2B	103702042	103702083	RQGGSIGKCVRGGM	105	-
Chr2B	106837827	106837904	EPGSVVLVSFGSEYFISDRQMAQMAR	129	+
Chr2B	120167697	120167780	AIPLGGYVGFPDDDPESGFAPDDPDLLR	134	+
Chr2B	126265905	126266018	TLSYRASFQNFSGQILQATTPNLRTLVGFELSSIFLPK	181	+
Chr2B	130633639	130633692	NGEIDKMASYYEQIANEK	84	+
Chr2B	138987495	138987569	AGILVGSGMGGLSVFSDGVQNLIEK	121	+
Chr2B	147243512	147243568	RSGAGTGTGARPRPKGILK	83	+
Chr2B	148354657	148354782	RQVMLQAMAVLEDHLGPSYLVGASTESDSAPAAADSPLALHF	128	-
Chr2B	151747507	151747584	KLESIQQAVACGGYVAVCNVGFAKSF	195	-
Chr2B	152405780	152405860	LPDSLRPPASNTGSGEFDVTYLDDDTR	124	+
Chr2B	154782416	154782484	RVTPLPHPLSLAHCGGDLDPAGR	108	+
Chr2B	156877328	156877387	RYPILSDGPAGAGRFRHYGL	99	-
Chr2B	167479601	167479633	KKMSGPSRLDC	80	-
Chr2B	168883917	168884000	VAGNGLFGMMPETLLHNSMRLLEVDLSR	133	+
Chr2B	169458416	169458454	RDLLYGDVEDTAV	96	-
Chr2B	173201153	173201197	LGITDFINPDDIGER	96	+
Chr2B	173208345	173208389	GRSVVGSLFGGLKPK	107	+
Chr2B	174418505	174418567	FIPKVGMLPVMNMQTLLEKLK	100	+
Chr2B	175594487	175594543	AGSKQKNTVGGNHDQFEGR	90	+
Chr2B	180105249	180105293	RATARSHGASPKTNE	101	-
Chr2B	180105249	180105296	RATARSHGASPKTNEK	108	-
Chr2B	186787780	186787815	RTVLSGQSGGEK	83	-
Chr2B	187472834	187472905	ENTPNGKITPANITENKASATEIK	107	+
Chr2B	196403969	196404028	RSSHLLPSGLGLVPEIKVRQ	93	-
Chr2B	210682136	210682189	LRPERLAELIGVVPAGNR	83	+
Chr2B	214190858	214190926	RRGVLDLGGGRAYASVSDDLGTI	163	-
Chr2B	215548548	215548580	DLDGDVVVMPK	79	+
Chr2B	225801494	225801532	KSISKCALAERTA	93	-
Chr2B	229085845	229085919	APADVVRAHPASADALGDLEILLGR	111	+
Chr2B	229087006	229087071	SPRLMEPTSPMSARFGATVTQR	105	+
Chr2B	235041793	235041855	RMIAPPLCELGKLFPLFEKPD	104	-
Chr2B	237799356	237799415	DPLHSESIQLLSSCKSDLPK	92	+
Chr2B	239906659	239906718	RLYPGGSYFDPLGLAADPVK	140	+
Chr2B	239906758	239906886	LAMVAFLGFAVQAAATGKGPLNNWATHLSDPLHTTIFDTFGSS	205	+
Chr2B	243951490	243951579	SRPEEEEEEEAMAVLDFDMLCASVAMSAER	101	+
Chr2B	247813933	247814046	TACETSDISGVMDGELDPFIKAYLQYKLSAAAEEQSVK	183	+
Chr2B	253255149	253255220	RLVCADEYMTAGTNNPCNDQAGAA	116	-
Chr2B	258806944	258807012	KAKEFNPSRDVLVGDSHLMPSSS	110	-
Chr2B	258811243	258811278	KSFADAATNEAG	84	-
Chr2B	259669288	259669368	RHLQAARVANHDATPATGPPPSQGGPR	120	-
Chr2B	263453301	263453405	REQLDMTYIADWSQIANDNKKNALEFVSELLHLDI	170	-
Chr2B	266487628	266487750	RPKLEPSELSGTVGIVNNVSTIRNLLSLSMDKSNISETPRL	196	-
Chr2B	271453735	271453797	VAAMSVAKRVSEEMETELGDK	96	+
Chr2B	275772585	275772638	VSTDGSGTDRIPARHHVR	85	+
Chr2B	285614976	285615065	QEPKKPQDETNATDVTVAAPPPPPRCPDSR	140	+
Chr2B	296199801	296199857	KLIGVFIFTSVVLGMIRIG	85	-
Chr2B	322702165	322702233	IEDAKVGAAGNGGSASKDVTVGK	99	+
Chr2B	339736906	339736965	KGIQEASSGPFIAEIYTGGD	94	-
Chr2B	339736906	339736971	KGIQEASSGPFIAEIYTGGDRG	103	-
Chr2B	344734222	344734263	LGVEVVSAHDLLPK	101	+
Chr2B	348191762	348191815	KKLYDCAPPEAFLETALT	134	-
Chr2B	348982557	348982607	CPAVLARPSGCSYPTGR	84	+
Chr2B	371425481	371425534	GKACPVNSAYASSEAAAR	128	+
Chr2B	372268262	372268303	AGVTKDVEPSFRSR	80	+
Chr2B	375988623	375988673	GFHTNLYAVRGTYSGGK	127	+
Chr2B	381404976	381405044	LGSLQTLVADHNMLGGKLPGWLK	110	+
Chr2B	420165343	420165441	RCMVVFLKLAESPHDNQVYGSIMSNWTITNGED	171	-
Chr2B	421651411	421651476	GAALANTISYLTNLLILALYIR	95	+
Chr2B	448284051	448284158	SIDDPAGFWSEIAETFYWKQKWSPEEVCTENLDVTK	176	+
Chr2B	459590292	459590354	RCGSGAVSAPLASLPAHVALV	92	-
Chr2B	459913825	459913920	TGNLVLQSTSNSSHILWQSFDYPTDTHLAGAK	155	+
Chr2B	459972622	459972660	KGMLGTPDKMGGA	97	-
Chr2B	464274187	464274285	NASCATGANLDLNYPSFMVILNHTTSATRTFKR	164	+
Chr2B	478236181	478236237	RGYAVLDAYEEAIACNGEE	90	-
Chr2B	481512945	481512998	KGFGGDPVFIEGGSNMTN	138	-
Chr2B	481513377	481513415	KLNTLKELAQLVQ	82	-
Chr2B	482510703	482510744	GGAVFHFNSHSFDL	107	+
Chr2B	483901980	483902054	KPPPFAKTFGTSSDSPLPPFPLASA	108	-
Chr2B	487002072	487002101	KGYDVTVFER	78	+
Chr2B	487002138	487002215	GPIQIQSNALAALEAIDMSVAEEVMR	123	+
Chr2B	487009200	487009265	DGGLYRGLSPAVLRHLFYTPLR	105	+
Chr2B	489076562	489076636	IVEFRNGLEGRASQMSAVQILMNSK	120	+
Chr2B	490879222	490879254	IRVVVSSFFVK	82	+
Chr2B	496313268	496313405	KVLITAPGKGDIPTYVCGVNADLYTHADTIISNASCTTNCLAPFVK	226	+
Chr2B	496313271	496313405	VLITAPGKGDIPTYVCGVNADLYTHADTIISNASCTTNCLAPFVK	220	+
Chr2B	498984503	498984562	KKVNTLEAALGTAIDTGEAA	86	-
Chr2B	499140176	499140220	KSTQPPPQNKDVDNL	114	-
Chr2B	502974233	502974307	RTEEMTNGDTAHVVHLPVIQSKNAT	122	-
Chr2B	504631944	504631982	KVEEVKIIQAHGL	92	-
Chr2B	507666580	507666630	RHEDLAIQDEARAQWNQ	83	-
Chr2B	530117987	530118082	SNGFLDDNELEFFRQTILRAGITSSAAALTER	152	+
Chr2B	530236557	530236622	AEDVIMDELGRQLVLAGAHVVK	103	+
Chr2B	549571357	549571446	IPSNLGDSPVNYLALANNQFTGPIPSSIGR	140	+
Chr2B	553057414	553057509	SNMETHQKAADSQMIDLTVGKGQSSTETHALR	153	+
Chr2B	553135297	553135371	KASDEPKSGGPSRDGNIFAVVADME	118	-
Chr2B	557613791	557613901	ATPFTYAAHALGAAAAAMVLVWCIHFRGGLALEAVNK	121	+
Chr2B	559490252	559490320	VFPAEEGMAFYAGTPGGDPLLAV	107	-
Chr2B	563687937	563688005	QESGGRAWLGSDGSAQLGRGAHR	104	+
Chr2B	568479996	568480103	RRANLWAIIDSFIVDVNEDPEGATLGHWMGPYLKIA	184	-
Chr2B	581150866	581150985	RHGSLIFWTPEPEWVASSGDHNGGTMSCDDIVYENNEVAI	310	-
Chr2B	583082795	583082875	RLFYLYDPDFKDASCDGAAFPSLLSPM	199	-
Chr2B	590956711	590956782	KGEPQELVHDAASSINSKLGNGTV	167	-
Chr2B	591048713	591048748	LLTGMPPLSIAK	81	+
Chr2B	591413084	591413185	RTPAAGAGAPSGLVAPDLGLLLCNTYMAGELEAE	157	-
Chr2B	611664825	611664869	CGYKALLRMPLTMSK	118	+
Chr2B	614221485	614221592	AMNHLLALEPQDPSTYVLASNLYSESAKWHCSENTR	177	+
Chr2B	614221836	614221886	LAATYGLLMAGSGKIIR	122	+
Chr2B	620929538	620929573	QSGARVVQGALR	84	+
Chr2B	624655336	624655389	IRGASNSIFSLDDNHAAK	127	+
Chr2B	627940686	627940763	DGTVDEWVRCQDGGVPYTRDIASSIK	130	+
Chr2B	630599595	630599675	RPPSTQGGGGGASMTAVVGGCRTFVAL	122	-
Chr2B	630810007	630810114	RPLLYVPTTRSSPDLALAAIMPHTGTMALMSGPIDL	170	-
Chr2B	642872446	642872514	EPHVCATSVAAAREFAATVLGTK	105	+
Chr2B	646108288	646108338	KQSGCVDFHEINRKHGI	83	-
Chr2B	646110134	646110235	KPFCPVQPSGSLPVMAVWATDYSSPLLEAELLQK	166	-
Chr2B	646738063	646738149	KIRVSEPRNMTSKDIELTVGVLSGVYAIN	199	-
Chr2B	653882744	653882854	TAQIVALVSGLEAMQVRNVADDESVVKASTNSAMIEK	170	+
Chr2B	657335949	657336044	PRPPLSCEKPRSTATYRNSMDTCYDYIVYGMN	161	-
Chr2B	662156683	662156793	MLAVEGIFTAVAVDVPAAGEGVATVPSVRYGLSPVSR	169	+
Chr2B	664935794	664935856	KPPGMVVMRDGIAALADALVR	154	-
Chr2B	665715343	665715405	KNSKSFTFPTQELSINGIGTA	156	-
Chr2B	665715352	665715405	KSFTFPTQELSINGIGTA	134	-
Chr2B	670973979	670974080	DMEISGIEPSVTTFEWLVRGHCRTGDVDAAMLVR	172	+
Chr2B	672053349	672053411	DVTNDTSMDNVEIVTAEPALK	97	+
Chr2B	676162227	676162325	RRVFEPGLFVSPPAHEEDVVSDMWDSVPVEEIV	159	-
Chr2B	683315810	683315872	KVAVEMSMRRLYGLYVTGSGG	100	-
Chr2B	683333463	683333522	LAVAFGIMNLPSWMPIHIMK	102	+
Chr2B	684100419	684100502	RDPALAANIIKNSSCSNCFMSGCNYCNH	214	-
Chr2B	684650018	684650116	KVAQEIICLCMLLHFYLYCSSHWYNLECGSEPI	168	-
Chr2B	685917966	685918037	TLADYSIHKESTLHLALRLVGGGK	165	+
Chr2B	689607811	689607894	NGQVLRSAELYNSEAGQWETLPDMNLPR	137	+
Chr2B	691806405	691806470	LEKCSCSSMWDMNSSLRVLNIK	107	+
Chr2B	696492402	696492476	MVPFAGWSMPIQYKDTIMDSTLNCR	206	+
Chr2B	696492444	696492476	DTIMDSTLNCR	86	+
Chr2B	696492477	696492533	ANGSLFDVSHMCGLSLQGR	142	+
Chr2B	696492588	696492626	DGTGSLTVFTNDK	93	+
Chr2B	696492705	696492755	DKDLAHIGAHMEAFQKK	125	+
Chr2B	696492711	696492752	DLAHIGAHMEAFQK	101	+
Chr2B	696494418	696494504	LEAGLCLYGNDMEQHITPVEAGLSWAIGK	218	+
Chr2B	696494418	696494507	LEAGLCLYGNDMEQHITPVEAGLSWAIGKR	154	+
Chr2B	696510996	696511046	KAPRANLWPLGVDQYTY	130	-
Chr2B	696511362	696511391	RYPQGLFLLT	77	-
Chr2B	699031113	699031160	KSIMYANLNPCVARAK	121	-
Chr2B	701943745	701943792	LPVEHLEITDCDVSGK	118	+
Chr2B	705971597	705971638	GIEANLQGDSIIEK	98	+
Chr2B	713259861	713259908	APDSCPWDAEENKYIR	131	+
Chr2B	717466591	717466644	RSGAAPPGRLTWLFRHGS	86	-
Chr2B	722241639	722241695	ARGLDGGETTSVAIAVDGR	84	+
Chr2B	736779913	736779957	KNTLDEEAYEYGTLG	110	-
Chr2B	737005534	737005620	RPTHTTQLRYMVDPVAAVFGPMASVADLE	145	-
Chr2B	741822346	741822405	KSLSQSFSEVLGIKGDETRA	113	-
Chr2B	742335112	742335153	RGDMISAEMEVTGA	103	-
Chr2B	749122719	749122796	KALDKDIFNKPVVAGNAHVSLWSLPK	121	-
Chr2B	754000330	754000407	GWKVIASGWTLGAGFGSAAIIDGAKV	116	-
Chr2B	758319039	758319092	VDAGAGDETPPPMEVAVK	127	+
Chr2B	758332536	758332583	RKLYPMVWDHHDVAYL	84	-
Chr2B	759628727	759628816	RFLRDYNALGTQVMVELELESTAQGPQLAS	144	-
Chr2B	760701724	760701759	KRKATELLLMDE	89	-
Chr2B	762045221	762045283	LGAVTTVVVSSPAMARVFLQR	95	+
Chr2B	762081222	762081302	QEEEGRIMAGPAKAPWMVAMSVGAIHR	134	+
Chr2B	766792571	766792624	RGIAEFMVGGCGVDEEKR	86	-
Chr2B	771669588	771669623	KAYGFEAGRYMS	89	-
Chr2B	772761132	772761188	DQTVSQVLAIVQEISEFQR	87	-
Chr2B	772761243	772761302	RKSADEISDFDEVHAIGVIR	93	-
Chr2B	779935064	779935102	YQPNPPRSNATGV	101	-
Chr2B	788755660	788755776	MIIVSLLPQVVHVVDTTRMNDGSTEPLSYVSLFSHTPGK	192	+
Chr2B	789601418	789601459	RVTPAFTSTGRQAK	96	+
Chr2B	790964736	790964819	KMFNAALHRMCERHEVGPFMNDVAVELG	206	-
Chr2B	791212493	791212528	KGLFWVDGATLA	87	-
Chr2B	794569259	794569306	DAPHSPTTHSAPGSQR	118	+
Chr2B	797228385	797228447	RISDERDSDFDPPDYYVNLDL	98	-
Chr2B	800879701	800879772	MGVNGFTAGDSRMGGIGFTAGGAR	104	+
Chr2B	803751374	803751445	EGLCRAVAVYPHLAGRLAVDHQGR	117	+
Chr2B	807880871	807880951	RLLPMITIPMMETRELGVHLKIHAMEL	133	-
Chr2B	808328327	808328422	KLLAALASKFETRVAHLDEMASEDESAIAEQV	147	-
Chr2B	811799011	811799136	KLSIPPQLSQLVDIENDQIIQSQHLMDIENDQMFQSEPYGLF	204	-
Chr2D	324836	324892	LGLARSVGVSNFSAAKMER	88	+
Chr2D	394706	394795	MGEEVALSWTDEEEASFKAVMQTYAPSPAR	223	+
Chr2D	5308446	5308514	RWNGTSAKVAPQGNVDMTGDNTY	112	-
Chr2D	5540034	5540072	QLNQPDCVVSTYR	104	+
Chr2D	6843134	6843193	KNIIGRQGTMELAKVITETM	93	-
Chr2D	7274562	7274627	KPLLSARIAAPHVLGLMAGRMA	98	-
Chr2D	9561466	9561534	NNMDDLSAVPRVMSFQLLNEITK	112	+
Chr2D	9770823	9770888	VVQRLQHLLMRVSILVEEADGR	103	+
Chr2D	9829642	9829740	KGVGVGGIIPLVAPAHFDNHELLFSLLKQKEAH	237	-
Chr2D	14122833	14122862	RPPDVIAVFN	79	-
Chr2D	15103488	15103589	KNPNCAVHGAMIVIALPLGGCMKWVEEPVKNDSG	261	-
Chr2D	15104889	15104951	RGLVGEAGQQAQVSSQPMVQN	96	-
Chr2D	15804740	15804775	KAVELAEEHLVD	82	-
Chr2D	16869700	16869774	KKLGTYEHLDPMGSSGGVIEIGSLI	120	-
Chr2D	17035390	17035464	IILMVGAIPAILTYYWRMRMPETAR	124	+
Chr2D	24867477	24867554	RAYSADPGLEAAVAHGLDDQIDTLIV	123	-
Chr2D	26479028	26479090	RILNAAISEMDHMQRQSFEVA	105	-
Chr2D	29979071	29979133	KGTLLELLLVGFSYVDGGVSI	145	-
Chr2D	29980577	29980633	KVPISGDLSNTSLNLELLG	82	-
Chr2D	30390527	30390574	KFENNELDVTSCVTVA	117	-
Chr2D	30596922	30596957	RFCSKVEDAIGI	88	-
Chr2D	30597000	30597044	RECALNTVTEFFADE	115	-
Chr2D	36529883	36529936	KDPLDTSAEDQPAVEQKT	83	-
Chr2D	38904015	38904113	RLSLLMSVDISGCPNMDLNKLSIPLINGETNGD	155	-
Chr2D	38906226	38906279	KEALHASASSGPETAAIS	123	-
Chr2D	40002788	40002844	REMESQINGICQNIMKKYE	97	-
Chr2D	45718263	45718298	RESTDGGFIVFA	86	-
Chr2D	46139166	46139213	KVSTTLEGDGKDGGNG	112	-
Chr2D	50781465	50781515	KVQIDARVIAPFTPCHR	85	+
Chr2D	52581881	52581964	KIHKAMKMVHEESEIVNPGALLFFPQAA	135	-
Chr2D	57727514	57727555	KVPDFPGSVTVMNK	101	-
Chr2D	58241939	58242028	KIIEIASIGGLHRGDMANEMYIDFIIWCAA	149	-
Chr2D	58725264	58725317	QQLMVRLLEINKTMDNPR	88	+
Chr2D	62221155	62221205	KLSTAFATNINTDGGYI	92	-
Chr2D	65070376	65070438	DGDPGPVEIVQSMMSSAASTR	97	+
Chr2D	66042271	66042333	SGGRPSSSPCEFESDAGRAMR	97	+
Chr2D	66530517	66530603	KIELAKDVMGLRCYGDIMTNFVIQNHGVG	147	-
Chr2D	73380103	73380156	HLQILVVQVLGAGYVLYK	107	+
Chr2D	74794409	74794528	KQINPSHQLLFILADFDATMCWEGLSLTKLNGFNPCTNLE	195	-
Chr2D	75121229	75121270	RDVAGAGSGAPQGA	97	-
Chr2D	77658208	77658321	VLYEDGDSEEIDADEMGSILVGAPMPPQPETPGGSAGK	182	+
Chr2D	77802538	77802639	RPRASTGAPVDPTFNRLVQDFMTPNIVKAAVLAF	162	-
Chr2D	79261375	79261431	KPAETPASATISSMISEVI	85	-
Chr2D	80763872	80763922	SEVLGQFYLDLKNELYK	122	+
Chr2D	80763872	80763946	SEVLGQFYLDLKNELYKSPFAIYHR	125	+
Chr2D	80944484	80944546	RSGSFQGSSMSLGVELAARLD	93	-
Chr2D	81177616	81177648	KATREGTNDGR	81	+
Chr2D	82249294	82249395	GAGEVGGYIVQYKGDLSLVTVRGAGHEVPSYQPR	159	+
Chr2D	83689749	83689805	KMPGFLQARFVPSRAALVV	136	-
Chr2D	98052354	98052401	KRIEGNAATKLEIAAM	114	-
Chr2D	103740975	103741097	KCEDIIEDMSLLPNQGDEPACAELMLGLLDSGYGMTDKTAL	308	-
Chr2D	108475371	108475409	RRSLATGMFCVAK	100	+
Chr2D	108976444	108976545	RDYIVKADLVKGQESFLNELTSNDVGWSLNGVYL	167	-
Chr2D	112051562	112051624	VRIVPVGSTIVTADFDLNRVR	97	+
Chr2D	120194478	120194555	KTTLDNEDFSKHLDIKTPPKLSMSVT	123	-
Chr2D	128057934	128058032	KLEPHNSAYHEVLDQMNPHATACLYRGVAVDRH	164	-
Chr2D	129311593	129311628	MLATSSWSGIVK	91	+
Chr2D	130717193	130717252	SKPSQVKSNRDNEVSQSPGR	90	+
Chr2D	135573086	135573121	AGEASSAFMLHR	84	+
Chr2D	136631192	136631257	KQLDTPGFVVGPTYVGGKPLNA	157	-
Chr2D	136631648	136631707	RDVFESTEDVGPLGEPHETV	95	-
Chr2D	146862707	146862796	VGPPEDDSDITPVVTESSANFIEGLVMDAK	140	+
Chr2D	152799728	152799766	KVFKTHAGVADYD	98	-
Chr2D	155035952	155036065	RFITAHGPDALHAFLNDIPGTGTYEAQFWAGMVALMAL	188	-
Chr2D	155036514	155036546	RCHVLEAQVNW	84	-
Chr2D	155410350	155410391	RAAGAGTGNAEGDG	89	-
Chr2D	157850007	157850042	KFLEFATDAELG	87	-
Chr2D	157850076	157850156	RCHSAMEQEITVAIIVNQRNSGSVLNA	129	-
Chr2D	159095820	159095861	IAGIQHGFFELQPK	110	+
Chr2D	165368648	165368719	AVVEFTVEKGDGSTFFPTAGGEPK	106	+
Chr2D	165370589	165370648	KGYTLPLEVMPAGQFEPLYR	99	+
Chr2D	167809285	167809317	RPAHTVPDIGM	83	-
Chr2D	168443184	168443240	MAISGDDRYAPAADSGGGK	85	+
Chr2D	170955410	170955463	LELESDVLGFQVEGRSLK	84	+
Chr2D	170958308	170958424	SNGATNAAEGDIPDVCNNETCTYSGPSTDDADLEWRSLK	187	+
Chr2D	172745185	172745226	HFATLGGFDGSPKK	103	+
Chr2D	174684925	174684987	KGKPKSTLSRVLLNGMMNGMF	97	-
Chr2D	191042122	191042151	KLHMTGNTCH	81	-
Chr2D	194960611	194960703	AVDLYMVMTSCIPKGGRVLSVSIYPSEFGLK	240	+
Chr2D	196957450	196957500	WQDGAIVANNPTIFAIR	128	+
Chr2D	196961585	196961635	KKAVAFGTIFERVEGSA	120	-
Chr2D	198535157	198535192	NSNYVTSPSPHR	87	+
Chr2D	215060539	215060679	KYNSLIEDVADLAVPLALSTHILNGDTAVSPDGVTHLEAKLSIASLL	219	-
Chr2D	215829152	215829187	LLGNADADTSKR	79	+
Chr2D	226017438	226017509	LKQAGQSAGDNIADVAGKVGTVVK	106	+
Chr2D	231726180	231726239	DGGTYIEAIFPGSSAEQTGK	94	+
Chr2D	258918010	258918072	RVEEVEGAETLAAAVDDEMAE	84	-
Chr2D	262869412	262869498	AAAECVQISIGHCSLLEARGLSVSAVLLK	134	+
Chr2D	270269533	270269616	KLEPSAFVHMPEPWDPLIEGPAAAWIFA	136	-
Chr2D	270273273	270273320	KLSGNSISLPMKTFEA	113	-
Chr2D	303499483	303499527	FKFRTLHVNCLSLLK	113	+
Chr2D	304426396	304426443	KVLIPMTTISQLWKVD	123	-
Chr2D	309603916	309603981	KQYQSGILGLMNYLVEDVQDHY	106	-
Chr2D	310604138	310604182	RALVEEALLDHLQSR	110	-
Chr2D	318041544	318041609	RKAEVLAAVGTAVTASLFGIGI	96	-
Chr2D	320785419	320785460	GWNPKVDYTSWVKK	102	+
Chr2D	322687994	322688059	NQEQSPSTLLDAGDVVPDKSGR	104	+
Chr2D	330136312	330136416	AIVQAVTHYSDPNVLAEVSCDLGEAMVGINLSDPK	172	+
Chr2D	330136312	330136425	AIVQAVTHYSDPNVLAEVSCDLGEAMVGINLSDPKVER	186	+
Chr2D	336799165	336799209	TTDNCVAVLGEQPMR	117	+
Chr2D	341126778	341126861	RGGLEPWLTVHGSSVPLGLPWSLGAMRK	134	-
Chr2D	353305810	353305851	RDALPPEAGCTNDT	104	-
Chr2D	353305936	353305986	RTYVVAGGYGDWADNRG	130	-
Chr2D	353306394	353306444	KVLASPDPVPFEGVDSK	117	-
Chr2D	359005968	359006030	VIRNHPSALEIYQNQLLESGK	103	+
Chr2D	363709931	363709993	RLPALNSNVVGSLVNKDPFLA	149	-
Chr2D	363712856	363712888	KFGIVSNNPNA	80	-
Chr2D	374097754	374097810	KAVAEWPTGTTLNALLEGG	87	-
Chr2D	374327815	374327877	RGHFSASRQGPGRLLQGGAEQ	96	-
Chr2D	384453957	384454001	EILEVGGEVAERILK	107	+
Chr2D	387437291	387437389	DTALAKQVDLAPLMVIDEAANDSSLTNVQGDNK	153	+
Chr2D	397912505	397912606	RRNIWLQFYVARSLCILGLISVISVLAITVVGII	155	-
Chr2D	407018498	407018617	RAPVLTPVLMAPAESSSSPHEGGRVSVNPRVSFEASDSLK	185	-
Chr2D	407628702	407628758	VAEALFSNINADDVSECYK	142	+
Chr2D	407628972	407629022	NVEDGRFELVSLTMPIP	84	+
Chr2D	408425694	408425777	ISGHAYGTWNIPPLIGDEESFRFDRLNR	140	+
Chr2D	409153857	409153928	KQLYAPVTDGLHGDYIAFLGLENG	116	-
Chr2D	417208011	417208085	NPSNLPWGEMGIDLVIEGTGVFVDR	126	+
Chr2D	417208718	417208783	CSDVSSTIDASLSMVMGDDMVK	101	+
Chr2D	429295067	429295165	KELFSALESICSAAFIDIAGVPTGLFDSLKQAA	155	-
Chr2D	431053659	431053757	YMSIFGGEVVSTQLKSPSEDGDGWTVYDVMTLR	164	+
Chr2D	432606296	432606406	KWTNLFTNHYRDGQVADMAAYSELEAMEETSLEVSLA	182	-
Chr2D	432630358	432630450	RIVVIDVNQHRTPLGPVNACNVLSAFLDLEK	154	-
Chr2D	437220223	437220276	RAVKREDLIETIIHEILD	83	-
Chr2D	440124379	440124447	SGEVISEIGVLCYRPQLFTARTK	115	+
Chr2D	442683239	442683343	RLEHLIEDMQFVAPLTEVLVTARISGREIGAVMEA	166	-
Chr2D	447100979	447101035	KALYDMMFTSPKGVVLPEQ	96	-
Chr2D	449184564	449184608	RAKQELESNESCLNL	107	-
Chr2D	453310732	453310833	ALASPVYADRPMLGSFSACSNVTGVMTDTREIAR	166	+
Chr2D	460969319	460969360	GIEMAGGGGLGKVK	92	+
Chr2D	463283377	463283430	RNSALKKVAIIQGPKLVA	124	-
Chr2D	464128003	464128050	RYPMDVYNKETHMQPF	130	-
Chr2D	472259070	472259141	LGGGGFGSVYKGMLSDSKTTVAVK	171	+
Chr2D	472259550	472259657	GTVGYLAPEWLSGVAITPKVDVYGFGMVLLEIISGR	266	+
Chr2D	472475408	472475473	GPGWEVVMASKSGGGMLSALTS	101	+
Chr2D	474355273	474355353	RSMEDLREITLNQINNLEQKLDEGSFY	130	-
Chr2D	479486214	479486276	VAITQLSWRPRGLLVDQFDSK	102	+
Chr2D	481416926	481416970	ACADAMATAASEWGF	106	+
Chr2D	483002761	483002874	MNDGNTEPLSYVSLFSNMPGKLTQELMDLRGEEFSCGR	191	+
Chr2D	488044222	488044332	APSLFSGLIFYFIGHPLTFKVELDELIAAAGGSILGK	173	+
Chr2D	488520431	488520484	AEFKECLRLTWSQPYILR	94	+
Chr2D	490422874	490422930	RELVVLNDPDCLTEGTITD	91	-
Chr2D	490423027	490423071	KKDKNSNLVYSGAIL	107	-
Chr2D	490423030	490423071	KDKNSNLVYSGAIL	100	-
Chr2D	490423171	490423278	RELILEPDDPDTGKMPPLDLPSPLYDVVADLLPQVG	168	-
Chr2D	490423285	490423335	KFASGCLIPVFSAGITG	126	-
Chr2D	490423285	490423338	KFASGCLIPVFSAGITGK	133	-
Chr2D	491879626	491879661	EYGSQWLSCTTR	92	+
Chr2D	491879671	491879730	IYAAYIDPETNAFDQTQTDK	149	+
Chr2D	498511517	498511582	RIFGPMEYVIESGADMVASPPR	109	-
Chr2D	508895549	508895608	RAQLAAHDEWSDEVAAPNSW	93	-
Chr2D	513809728	513809799	GGPMQEVTKIYKGQQNGNAVSLLK	180	+
Chr2D	516446911	516446964	KPILGVLNQPYQGSSKAT	86	-
Chr2D	520718310	520718372	KLTNGFMFVALVLQSSLLVFL	92	-
Chr2D	526192471	526192566	KIHKMLHGIFVSSMFVLLVFMVSFGQQPSGAE	152	-
Chr2D	528941964	528942017	FVNQLSSRCEQLGILLNK	87	+
Chr2D	534533637	534533750	VTGAHAIPYWKATGPVEYVESGTDRPGEGMVLVVPEGA	183	+
Chr2D	539111539	539111622	KAWLIRADSLEGPLMTGAASLYFYALKQ	136	-
Chr2D	539794076	539794138	DEIADCSGQAYDHLPVDDARK	100	+
Chr2D	540512144	540512197	SVCTSVNECMCHGIPDSR	91	+
Chr2D	544694012	544694062	RAECGAIIRDFVDDLQG	84	-
Chr2D	554040196	554040255	KTTLITMITHYMFHGSSCAL	153	-
Chr2D	554040460	554040492	KWKVNFTFDLS	83	-
Chr2D	558686335	558686379	CNASIPPYLLKRLLR	107	+
Chr2D	559118148	559118204	GEMEVAMRLQAEMAGKGFK	87	+
Chr2D	559986926	559987015	TEMLATGGTDSDLNLWHDCTMEDKQEDFLK	146	+
Chr2D	562031222	562031260	RCPMDPTLYPSGK	99	-
Chr2D	564018156	564018188	KLGYKRGGGLF	80	-
Chr2D	564018693	564018749	RLDFIVSTVSQLFSLILWA	89	-
Chr2D	570481071	570481178	RGCKTYLNILINCTVTDTVMGFHIALGHCSKGVLLS	178	-
Chr2D	576865560	576865604	VRPAAHLVDAEYLAK	82	+
Chr2D	578186566	578186604	AFVFGPSDVAAIK	88	+
Chr2D	578186566	578186607	AFVFGPSDVAAIKK	97	+
Chr2D	580051590	580051649	KAGSVVAYNDYDTALVDYPL	141	-
Chr2D	580101927	580101983	VNNENNTCSDEERIMQRIK	91	+
Chr2D	583975576	583975695	VAALSPLGFILEGPSVKQLAPVVDLLLTMMEDGEEGVRGK	188	+
Chr2D	587245882	587245920	KTCQPAAAASPVS	93	-
Chr2D	587519048	587519095	YKNLDEIYDDLVVYGR	95	+
Chr2D	587527987	587528076	YIVCTLNTTAVALAHFLAAKYPQYEINDDR	148	+
Chr2D	587867030	587867095	KTFHAQYRVEGSLAVEVQFVGT	161	-
Chr2D	588740497	588740577	RSEINQYMIPGSNGQYVAYVFVGDLAA	209	-
Chr2D	588894383	588894418	KIAVENDGQLIG	79	-
Chr2D	593205418	593205489	RTTEEVFASSESPRQTEEVDDPVL	110	-
Chr2D	593206884	593206973	KEDPKELHLPKESAYSYTSSYVNNSPAVDA	142	-
Chr2D	593374857	593374922	KEGSQPDTIPEDVSEQRLLMNG	106	-
Chr2D	598126837	598126890	EDGGFDVIKKAILNLSLR	84	+
Chr2D	599151444	599151512	REAFMALMADGVQPQGFTYVGAL	112	-
Chr2D	599869430	599869474	KHSGIAMTVSLVTPM	108	-
Chr2D	601752778	601752831	RGITGIEAMFGEQVKKNM	88	-
Chr2D	603279125	603279202	RPAIAAFFVGLPPKASPFAAMVELLS	118	-
Chr2D	604575317	604575364	TLLEFTTCPQATDLHR	119	-
Chr2D	606569998	606570093	IGKVSSTMNAGAMLAIDCEMVLCHDGTEAVVR	153	+
Chr2D	606719729	606719806	RHPHPRQRLLLAPRRGPQVQPVHAPA	115	-
Chr2D	610584741	610584812	KASAEMFVLDHREAFERGEEYSVA	113	-
Chr2D	612356570	612356626	VAILNSPLTVSSPVPGVFK	84	+
Chr2D	613218340	613218393	YGQQVSADDLNEMYGDSR	86	+
Chr2D	613219054	613219122	SFEEALGKYDILISPAAPSAAYK	103	+
Chr2D	614093664	614093720	KLDTFMSELKSTFQYGCET	96	-
Chr2D	614825906	614825950	VAVDAADVKSAIAER	104	+
Chr2D	616026865	616026963	KFLPRQPYYLQHSLTDVRTLPNTTSYGIAQQSH	254	-
Chr2D	620561478	620561513	GAVVKAATYLAK	81	+
Chr2D	620656994	620657053	AMNVKIDVITLNTMISAMFK	93	+
Chr2D	622557272	622557352	AALDGVLVFAMYQSKSGPIMSQTIVNR	202	+
Chr2D	624256044	624256112	YFLCGYPGHCAGGMKVKIDVVPR	184	+
Chr2D	626322111	626322179	TRSARATPPSTSTGIAGGSPTTR	92	+
Chr2D	627518722	627518796	FSDAKKPIASVCHGQLILAAAGVVR	119	+
Chr2D	630758223	630758255	TGKQIHAWSIR	90	+
Chr2D	630865173	630865235	KESSAASISRQMGNLGQSSDT	94	-
Chr2D	633641696	633641794	KLISEIQVISLAEFSPFHNTIGIMVIRLAAHLS	158	-
Chr2D	634479926	634480015	KVFNTYGGWGTTFVLPTMRLSGGRNVDAGA	221	-
Chr2D	635291043	635291117	RPNQQGSTRNCTNASPSTQSSLLVR	116	-
Chr2D	638645743	638645775	RIDYGHVYASK	82	+
Chr2D	644649202	644649285	MAQAVIGAMGTLLPKLADLITKEYSLQR	135	+
Chr2D	644651542	644651574	RLVIDNAYPFR	84	+
Chr2D	645425602	645425679	DLVATMPMEPTVGMWQTLLSACRVHK	133	+
Chr2D	646436311	646436349	KLFIVPSGHDGSG	93	-
Chr2D	646439362	646439442	MGGNGFTASDGRMGGNGFTVGDGRMGR	116	+
Chr2D	647883902	647884033	SMSTLTLPSFDLMNNLTAAIEYDGVSSVLSVTVWLGDDNKGQPR	217	+
Chr2D	647946479	647946520	MDPEYVVTQELTEK	103	+
Chr2D	649092810	649092872	RGLQELNSDRLSLDCRELDMV	98	-
Chr2D	649187436	649187474	IVTCVLDLQDQGR	95	+
Chr2D	650817387	650817497	EVVLTQTHLAIVMEYASGGELFQRICNAGRFSEDEGR	220	+
Chr2D	650873816	650873866	RGVAGAVANGIYGQPIG	86	-
Chr2D	651576974	651577036	SLRLDVLSVRASTPDGLLALK	93	+
Chr2D	651674442	651674507	KASVTVIGNADIDFTVEVQPTG	104	-
Chr2D	651676825	651676890	RKAPIGVLLEGKPSFAVVSPTT	104	-
Chr2D	652376173	652376301	RNVGLDLYVLNPLTGLSPVVGHFLNNGLYIHELNTTNALSTPI	203	-
Chr2D	653286871	653286966	DVFMNILMWWEDFDGKVPAPTILKPRPIWTGK	161	+
Chr2D	653575337	653575402	KGSACPWEPKPECYSGPSGQEQ	161	-
Chr2D	654335485	654335559	KLVHIAIYAGISSCIFHVCSVTLPF	120	-
Chr3A	7337107	7337181	ARAVRAQPSAKPAVDVDYVNWLLLR	118	+
Chr3A	7337731	7337823	AREFILETNSNQEMMVDFKHWTEVYQEGPCK	162	+
Chr3A	8916038	8916091	AYDGKELNFPATSLPKLK	128	+
Chr3A	10211291	10211353	QVKPKESDHENQHKTGSSDTK	151	+
Chr3A	10234304	10234360	MRFFSTLAQLRFYTALVYK	93	+
Chr3A	10374878	10374919	NKQIFPVPPEIMFK	110	+
Chr3A	13046991	13047044	KEQDEPPSIGKMLSVPAV	130	-
Chr3A	14202560	14202622	KTSIESGESQTVPSNFETILV	97	-
Chr3A	15757941	15758051	VLNAPSVEEILMAATDRVDVFSYADDPCSTNYPLMHK	187	+
Chr3A	19761333	19761401	SRDGSPDSVMHQWISPSSTSNST	107	+
Chr3A	19971078	19971137	RRVISMTPTVKTELEPFFDT	97	-
Chr3A	21531155	21531235	SMLWVIPVAVVPLTAAAFFFFICYRRR	133	+
Chr3A	24695752	24695787	KGAAAANCAYLA	83	-
Chr3A	38722665	38722733	CNPGILVGNVLYWTSKSANAKSK	173	+
Chr3A	42047848	42047877	AVNNWLGQLR	79	+
Chr3A	47635043	47635105	LVGGVQIMYAFAVLSELILVK	97	+
Chr3A	50338634	50338693	LKPDLFTYGTFINALTKAGK	148	+
Chr3A	52127709	52127768	RWVGEGSDSSTGFEEELPNV	95	-
Chr3A	55171912	55171983	RGLYVASGDALWGPRLVGVPFQET	116	-
Chr3A	63563683	63563784	REAAAQQVERPVNASERPDAADVYVTITDGDAVA	150	-
Chr3A	67276077	67276154	NALIQYHVLSTAIPMSQFDTVSNPLR	132	+
Chr3A	67674589	67674648	KAVVEAPSVGDPPRIALLPT	140	-
Chr3A	69999193	69999291	KRSMNIQPDIEMPADPSVEACINATSEPIDIAE	155	-
Chr3A	84124038	84124136	KLSLLQLLEIPQKEFAESFPLGLIKATQLVAII	150	-
Chr3A	94324653	94324694	KYAVLTNIVEATAG	100	-
Chr3A	95950858	95950899	ASPSAAPPRIPTVT	100	+
Chr3A	104006262	104006318	RTLTGPFVNSVTKLKALQE	89	-
Chr3A	115854316	115854402	KQHLNSGQSTHANNLYSLLMMSSPSKVLS	136	-
Chr3A	122365005	122365061	AEKDNASVLDKTVNAPAVK	83	+
Chr3A	122732903	122732959	RSYLAMLANGVACQSGLGL	87	-
Chr3A	123797433	123797492	MQPDATGKYPYTGSFDCAMK	99	+
Chr3A	123797493	123797552	TLKSGGPFKFYTGFPVYCVR	98	+
Chr3A	125589747	125589782	ANYAETQSLLLK	87	+
Chr3A	126358453	126358509	KCPKLQKDTLDMTEMCLPC	88	-
Chr3A	131922344	131922409	RSLFFMGEFGGNDYTFLMAAGK	102	+
Chr3A	131922344	131922442	RSLFFMGEFGGNDYTFLMAAGKTFGEVAPYVPK	157	+
Chr3A	135542465	135542551	RGLFNFGVSIGTTALTLAFVGALQLRAQV	130	-
Chr3A	155635285	155635335	KHVDSNMTNLLRKVQIT	84	-
Chr3A	155908818	155908913	GNDISDHGANAMYQKMNTNLQALSACKETFAK	155	+
Chr3A	161423914	161424048	RWMKVTGDASGTFICGDAENVLMANIPGDHAVFSDVCSGDSLKWA	226	-
Chr3A	165433424	165433459	ATLSNVVEQPLR	85	+
Chr3A	167212520	167212561	YGQSMDDVIAGKGR	99	+
Chr3A	167653350	167653442	KITQLTDSSEAVQQMSGLELVGTEFPVLLIT	148	-
Chr3A	178432473	178432541	DARIFPQEIIEFPAVLVDGATGR	109	+
Chr3A	182814509	182814553	GFAIEVLDVYSGPPR	110	+
Chr3A	187493489	187493545	QLFAHFLAGKELPPKSIIA	142	+
Chr3A	214301676	214301765	KMESGSPIFVTADPQQAAFSVLEYSKGALY	145	-
Chr3A	231585532	231585567	KAVDSIDTQSPK	87	+
Chr3A	255899721	255899777	KMAITLGATIVSRAIRFGH	137	-
Chr3A	263097858	263097914	SLHMPLMNLIRMFGRGLSR	144	+
Chr3A	278368721	278368783	MMVVLGELGGSDEYSLVEALK	96	+
Chr3A	281105782	281105865	AGFPSPTPIQAQSWPIALLNQDVVAIAK	134	+
Chr3A	336593433	336593474	EIYLYLSDKDSAPK	102	+
Chr3A	337748767	337748829	FSVEEGVAEKVASGCVNIEVK	95	+
Chr3A	346712883	346712930	RVVVLDAGNEGGLVLF	116	-
Chr3A	347820506	347820565	RRLIDAPFAGTASPDPAGGA	89	-
Chr3A	384465503	384465571	KLQDVEATLSNVKETDEVLVPTE	101	-
Chr3A	385564041	385564139	ANGFLHLVEEIFGTFGMTHIGPFLNALLIIVVR	161	+
Chr3A	394814564	394814626	MKVVLSSLQLPLNASMDNVAR	95	+
Chr3A	425348739	425348795	KSCISMSYISRFFHFIIVE	90	-
Chr3A	427468700	427468768	GVAEYLRALILTNAIADYLPDER	108	+
Chr3A	455322100	455322195	AVTPTQAQTDEKMDLTQENNEDTEMLDHTPLK	154	+
Chr3A	467901700	467901801	CNVSVTMTHFSLILALFTRTAELMCCGQYVYCFR	168	+
Chr3A	468940560	468940643	KECESDQHDSIGNLISSKKSPEAMSGLI	135	-
Chr3A	472855399	472855479	LPGIVTLKHTRTSSYNTTIANIYTFNI	127	+
Chr3A	474580918	474581010	KGNTVRSMKWGNNVGDSGGDNIVPDAPTLAS	223	-
Chr3A	480060583	480060687	KPDTVPMMEVTANLKMTCSGLPIMSHCLSLDKSQL	168	-
Chr3A	480060625	480060675	KMTCSGLPIMSHCLSLD	82	-
Chr3A	480061361	480061417	KKLGHAFTGALGHVRDAIA	89	-
Chr3A	493357950	493358021	RLLETHNSLEVPIKGTLGNTSLYI	115	-
Chr3A	500167579	500167668	RQGRVLGETGDMAITRVVNEGLHQAVELVL	215	-
Chr3A	501777167	501777220	SGSIPTREEDIDIVLLHD	85	-
Chr3A	501777167	501777223	SGSIPTREEDIDIVLLHDK	90	-
Chr3A	523629065	523629193	KAGPVGGEANLSLSMGVVRSPNMEMNAEIVNGKWTPLYSDLPV	205	-
Chr3A	532611546	532611605	RNSDDSPVQLEHGSSFPEFV	95	-
Chr3A	535034692	535034733	RKFIEMGKQVLGGH	107	-
Chr3A	543664025	543664090	ATVEDTDMPAKMQLQATSAASR	98	+
Chr3A	567588768	567588896	VVKVSDKTITMSNPLTGEIAVPYGLAVWSTGIGTRPIIMDFMK	211	+
Chr3A	581666200	581666277	SAKDNGVNDLQMMEGSQAVEMEPELR	123	+
Chr3A	589603116	589603166	KAAGLAVNLRQSFNLPQ	119	-
Chr3A	594920662	594920718	EAPSVLCLTLYNCNKLKTR	92	+
Chr3A	596888149	596888202	VTVTGNITAEEVVKALQK	120	+
Chr3A	601328396	601328482	VVGLIVFAFATAFILLGMESLSAFLHALR	128	+
Chr3A	610903375	610903422	KWKFVRIYGELIDDWF	84	-
Chr3A	615020385	615020420	ATVYGALIIKPR	86	+
Chr3A	615606749	615606808	KLADAYAGTIGLNGVANTLA	87	-
Chr3A	616604330	616604392	FWDSTSVSGIRNVITYNIMLK	104	+
Chr3A	623826458	623826499	RSSDASSNVVKTKA	96	-
Chr3A	629943548	629943604	RIGALGIKKNSMNTNGHYL	102	-
Chr3A	632308369	632308473	ACDPFEPNPPQNNPVADWDPQAMLSNLTFLEQKIK	175	+
Chr3A	633336455	633336565	KNMLSSVPSCTSIHDGATRKEPLISLDYLQVVDEEAG	182	-
Chr3A	634129822	634129905	KTTAGSGFGSSPNLNTMSSGLTDLVDVA	127	-
Chr3A	635431083	635431160	INFAVFPSLQGGPHNNHIAALAITLK	189	+
Chr3A	635621071	635621130	KVSIQQGDHKSHSLNNELWK	93	+
Chr3A	640999202	640999252	WNTVSNAAAKSGSHLQV	122	-
Chr3A	642282547	642282606	RVLQSISVGNGVVTLKETPA	141	-
Chr3A	645796987	645797049	HESKPSDAEESTKTDSFASEA	90	+
Chr3A	649744535	649744594	DAYDGPFGVILNRPLYTKMK	154	+
Chr3A	649841074	649841130	AQKQAAVATPCRPSTSERR	86	+
Chr3A	652217410	652217466	VLSKAELQFLAMLPDLRPK	88	+
Chr3A	655271420	655271455	SLQLFGNILTNK	87	+
Chr3A	660440859	660440915	LNKDDNIEVYPDPLGDPTK	141	+
Chr3A	661851125	661851172	GACESAVYTLNQAGIR	119	+
Chr3A	662129732	662129773	AEALLAKKGICPWK	106	+
Chr3A	663454397	663454459	MNPEDEAEEDGANIDLDSQRK	155	+
Chr3A	674916694	674916750	KLSFVRFTAQIRGAAQVAN	90	-
Chr3A	681625146	681625178	MVNMEVLSNVK	83	+
Chr3A	681683348	681683386	IVFNSGSASRLEK	83	+
Chr3A	681812157	681812195	VPNEVSEAIEKHR	93	+
Chr3A	681820737	681820787	WVAEGLTSKEDWPSSVR	134	+
Chr3A	681820869	681820922	SCLVSDSVHGFITTIARK	132	+
Chr3A	681888977	681889078	ALWYKEEQGSQGRCLMVHTCPSEEHGMLAMLGFK	263	+
Chr3A	695572566	695572679	FELPNEDAMDQQVKDELLALVEAKHAGAAYIMGHSYIK	281	+
Chr3A	695824990	695825067	RDATDTHTAKISHTDVEMRTETGHQM	125	-
Chr3A	701077586	701077639	AVRSQCNELGLDLDNVRR	86	+
Chr3A	711531512	711531559	VEDGSGPANPENRVKK	117	+
Chr3A	717654310	717654366	KQLEPIYKIVRSVTTPISM	93	-
Chr3A	722869058	722869123	KLHENLKQLEDNSDNSSIAISR	99	+
Chr3A	725580179	725580208	KESHWNMWSQ	84	-
Chr3A	726792440	726792499	TNGAGARGPPTDDGSESEVR	90	+
Chr3A	728216234	728216290	MVGIMVSASTGVMNSLLGK	130	+
Chr3A	732681625	732681678	KSAYSNLPSSEVFRLRQE	83	-
Chr3A	738754052	738754081	LYMGAQNTTK	78	+
Chr3A	740292662	740292733	KIAVVRQDSLMGKYVMGHGGSGII	177	-
Chr3A	744905671	744905775	KLVMPGGASGFLLNGILEISNDIHSRHGMMELLQK	206	-
Chr3A	745237694	745237789	KNDLVTTDIDDHSLLAAVMKPNCKEVALHLAT	150	-
Chr3A	748363175	748363210	KDPASSDPVLVN	82	-
Chr3A	748649164	748649262	QAEMGSIAAGADEDACMYALQLVSSSILPMTLK	159	+
Chr3A	752771903	752771941	GAFRMAKGYGLLK	94	+
Chr3B	2638282	2638335	TPAARRPVLAYEDYNYTR	86	+
Chr3B	3521054	3521134	VTAIASEFPDVELSHMYVDNASMQLVR	132	+
Chr3B	5386923	5386976	KISELMPAVMKVECINEL	136	-
Chr3B	5452476	5452508	QFRSSTTTGNK	82	+
Chr3B	5452659	5452697	LKRLFLIGCMHLR	87	+
Chr3B	5453640	5453723	KYANAPHIIHDGVLFPKLTTIHLHDLPK	203	+
Chr3B	5502574	5502633	RQRPIAGYGLVAEPTREISA	94	-
Chr3B	11054372	11054449	RSILGTHADVVPLIDSSVAALMVLAM	120	-
Chr3B	11065127	11065192	RTAIVFETGNPVVGVQEEEIKL	156	-
Chr3B	11088126	11088206	KKGETGEGVALPSGGQGGDSGEAAEPS	115	-
Chr3B	12488564	12488671	YFASLGYQCPDHENPAEFLADLISTDYSSAESVQSSQK	155	+
Chr3B	12488708	12488770	VLITEFNSPVTQSEGSEFSTK	98	+
Chr3B	13921659	13921751	GLSRHAVIDMDRQSEEVLCYPHVVVGLSFHK	156	+
Chr3B	14295525	14295590	RPLGYVGRMHKTFDVMSYGNPA	112	-
Chr3B	14899164	14899214	FLEDALARYKGFLYLIK	123	+
Chr3B	16235639	16235707	AQLLGPMKESTSMCVQIEDMEPK	178	+
Chr3B	17259701	17259763	QEVAHSGNALEATASSLVTEK	92	+
Chr3B	17260787	17260843	NILGRTAIPALLGQVLGLK	135	+
Chr3B	17494561	17494599	ALTSEGGDAELVR	87	+
Chr3B	17648410	17648460	RYLVAIGKMNEKTGVVL	124	-
Chr3B	17992957	17993022	RMISCPGAGVPIPVQDVDGVDD	104	-
Chr3B	19242726	19242782	AVWSPTPVSTVYEVNLLVK	89	+
Chr3B	21587613	21587693	AQMVVEEADARYITNSGMLLQLKMLAR	130	+
Chr3B	21594910	21594960	LLGGSFVGAYSIANILR	118	+
Chr3B	23078806	23078874	RGDSFLVHSELDSSPPPPALGPT	106	-
Chr3B	25454395	25454445	QQGSPLDLNNLPEEYGK	125	+
Chr3B	28343699	28343776	LVAGGRLDPGANDVLLRTLLEQHLGR	124	+
Chr3B	28388476	28388526	RGLQPHDSPDASGFTLT	125	-
Chr3B	30255564	30255638	QRQGGSPAPAATATVGAHERPHCKK	120	+
Chr3B	32199475	32199540	VYMVLSDMSMSAAADDLVQRGR	103	+
Chr3B	35020088	35020153	RAVEDHILQAAHSLPQGLLDSV	103	-
Chr3B	38274686	38274742	KFVVGYGGKGLQDNQSSTI	126	-
Chr3B	38375079	38375135	QWFNISLGLGLSPFVISNK	141	+
Chr3B	38554599	38554661	FLHDCKGNGDEFVNEVMRIGR	153	+
Chr3B	38695985	38696116	GFLLDWMVPGDCAACKATGGQCRFEAGTNVFGCLCPGGDMQLAK	325	+
Chr3B	53694654	53694695	RFATCTFELNPGSG	107	-
Chr3B	53817690	53817767	YIEPMVVAIGPYHHGIPKLEEMEKLK	130	+
Chr3B	53866361	53866426	GLQLYSSEPTAHRAISVFIELR	108	+
Chr3B	55550415	55550462	RPVAGTYLELCSRMVK	81	-
Chr3B	55557736	55557780	KPYEDPAVRGSGGAK	102	+
Chr3B	61813869	61813913	GSKLLLNHPSPSSGK	106	+
Chr3B	63594179	63594229	VTASALASRDLTENDWK	122	+
Chr3B	65465631	65465753	EHLYNTRNPPLPWQQRLEICIGAAQGLHYLHTGVEQGIIHR	290	+
Chr3B	66968862	66968936	KWVDDLVLLVSKGNISDVLLPLLET	113	-
Chr3B	69845854	69845919	AQVESCCPNSTVQIDHHTINGK	173	+
Chr3B	70073345	70073443	FVLIFNRDTDASACVYESTSGVWGDIVSVVTKK	246	+
Chr3B	70076463	70076516	KPTLSKDALEPLMYRTAV	87	-
Chr3B	70689131	70689238	RSQGSHGDLKFGLTVNVGETGPDTLLEAYVSIHGQA	265	-
Chr3B	71140211	71140294	KSLSASLLMLLDGSITPPPVVSIFCNRT	133	-
Chr3B	73943591	73943644	KWQLCLTLSLQFGHPASI	90	-
Chr3B	75281783	75281836	IKNWALGHRPPAAARVAR	86	+
Chr3B	75535073	75535156	RGVVTVSSGAYPGSTLLVEMTVLLEPNG	130	-
Chr3B	75989992	75990072	REEGDPAGINVDESLQGFINSTETSGN	126	-
Chr3B	77475424	77475498	IAMEWLQDPLSWLFVASVVFVMLQR	124	+
Chr3B	77492530	77492574	KADKEEATEGGFGEA	100	-
Chr3B	80191893	80191970	RFLDSSNSEMILDINNNIQFSHMRED	125	-
Chr3B	80198679	80198744	RSAAIFALGIGTNGSTAEVLVS	99	-
Chr3B	80746818	80746886	RPAISLLAQPLNIVYVAQMLETQ	177	-
Chr3B	81105805	81105873	AELDSVRYLLKRPEFLAIMPVSR	112	+
Chr3B	81277033	81277077	KGPPGARAAARLEGA	105	-
Chr3B	81555537	81555644	KEVMYDGLDSDKVGETVISNWVFYKDNVQMHESAEE	179	-
Chr3B	82154698	82154751	ALCVPGGAKVFSNTDLKK	84	+
Chr3B	82496463	82496525	RQAKTDVLLKMTMLTGNATAV	97	-
Chr3B	82729633	82729701	RALVIAVDGISQMSGLVGVSRLA	102	-
Chr3B	82920770	82920844	NGVDRTWHSVFYLVACGDRLLMVER	126	+
Chr3B	83148199	83148294	QGSSLPQGRGVAQVFSGQGQVAQDCPGSLVQS	139	-
Chr3B	83752741	83752830	RSLVGVVLEITAQSAYVRKLTMLEFVEWAV	146	-
Chr3B	86320113	86320148	RRLTDEISVNGA	84	-
Chr3B	87743201	87743236	RLMDICAHGPPK	95	+
Chr3B	89990397	89990522	KVWLGKELDMLFWLDMSQPLRHHVQAAVLSGNLNTISLLGVD	207	-
Chr3B	90279685	90279744	KDPLPEEGRVVGSLDVAIPL	146	-
Chr3B	93805124	93805171	KALVFSNEEVTFPTYL	117	-
Chr3B	93824147	93824227	ILEGNALPSLMMVLCISAIYSHPDVNK	202	+
Chr3B	94377824	94377931	WPLPRAAWANAVLLAVMVTAGLACAVSIWAVAVRVR	166	+
Chr3B	96628686	96628793	RGTFANHSMNLGHLVILKGVSAPIPGDFANNSFDIM	177	-
Chr3B	101146680	101146754	KIPRQGSTVELLFIGFAFMDTLTSA	185	-
Chr3B	101170444	101170485	KVLLSLQAFALRLK	91	+
Chr3B	102944232	102944315	MVELAGKGGMDAAEGMELEMDAKAEAMK	117	+
Chr3B	106637647	106637679	IGIQVHCDGIK	88	+
Chr3B	108603966	108604001	LLGKGGTGFVYK	82	+
Chr3B	121681437	121681478	KDISSAVMHARKAD	101	-
Chr3B	122022843	122022875	KTVGGCGVQLL	78	-
Chr3B	126461002	126461061	RCDGATTGLEPFFADMKGVL	146	-
Chr3B	129321331	129321363	EVLGLTMEKPR	80	+
Chr3B	129856436	129856501	GTACKVVENPTLLDAMGELTAK	161	+
Chr3B	130824137	130824199	ELAAVRKEIAPTVAASVDPPR	93	+
Chr3B	135153271	135153372	RSQMYSDQQVALQQQQMFAPSSLSSSAGHDGNTK	109	-
Chr3B	137528923	137528988	EAIPNPAGAVVGSLPSPAGAKR	96	+
Chr3B	137881727	137881780	RAPPVQQDHESNYDLLLR	86	-
Chr3B	138209606	138209671	KPVEMLAMCMTGERLMVFTNEA	110	-
Chr3B	143879904	143880014	RSHCAKKGVGLCGVMCLQGTSPRWVGEAALTMGSLGS	277	-
Chr3B	143945340	143945426	KLPIFEELVLPARAAAGGHSGMQCAELQQ	142	-
Chr3B	149544927	149544962	LGSCTGSGEVKR	85	+
Chr3B	151205384	151205425	KPGSGDGAQAELNT	99	-
Chr3B	151205426	151205497	KFSPLLGAVSDAHDLDPVDDLGLA	109	-
Chr3B	152911273	152911392	ADMYTYSSMLEASASAQQWEYFENVYRQMTLSQHHLDQSK	197	+
Chr3B	153411854	153411907	RPREVPRVVQTLILRGGR	83	-
Chr3B	153534268	153534300	KYVFFKDAVRD	78	-
Chr3B	154946903	154946962	RGCEMYTVEEVGPAVAQKVK	97	-
Chr3B	157937460	157937519	KMACDLSGTYPYKGTADPQM	98	-
Chr3B	158357211	158357240	IKVPYEVNNK	78	+
Chr3B	159291817	159291849	TGCSWIEARGK	82	+
Chr3B	165989951	165990040	AMPVLTFANQSGLDMLETTLAALREITMDK	143	+
Chr3B	168376171	168376257	ATANLHMTMMALGELEFDKVFLIYVYLGR	215	+
Chr3B	169661363	169661407	GYLFVTNSLVCMYGK	116	+
Chr3B	178449621	178449725	GGGAGAVLVQPAMVYTLNAVTDGTERGGTPAAAVR	157	+
Chr3B	180408538	180408603	RLSGNVTNPPQSLIALHSPGGG	162	-
Chr3B	180408892	180408987	RQLLEVALVDSPATAMSIVYAGFSDAPLESIV	149	-
Chr3B	180410476	180410538	RQFTEDIDSETPALAEDAFGG	99	-
Chr3B	183881152	183881238	EKMDVIDLEDDTIDAEILNSMAVTNGHLK	137	+
Chr3B	188786689	188786739	KGSGTCAGFDGCFFGGS	117	-
Chr3B	192565242	192565301	RAHLDAGDPDDWWSAGGMEA	95	-
Chr3B	194060296	194060373	KCPKLLGGNFLEPRKLPLMVLEQLSE	159	-
Chr3B	194428677	194428778	WISGAARSSMAVYGNQFGSGRGLGPFHFAGSSYR	159	+
Chr3B	195206127	195206207	VASSCDTCGVKEGFRPVVSAAEEQVRR	130	+
Chr3B	213054297	213054338	RGPGDCPFRFGLNA	110	-
Chr3B	213055929	213055970	RSFHGPRAWEEFST	104	-
Chr3B	226064652	226064705	APSMPVTSSATMGDGHGR	83	+
Chr3B	227099765	227099821	KMVVAYLNVALIMTCVLLI	88	-
Chr3B	248902149	248902256	FILSALNMNSTELSTMLTHAVKNCRFEGLAMSVSPK	175	+
Chr3B	250752116	250752175	RRTVVQPKEDVAVGEAQPDE	91	-
Chr3B	258393182	258393217	KNPNIELGSLKL	83	-
Chr3B	258393212	258393262	KLKEKDSEVSFGAFTFL	117	-
Chr3B	262553120	262553200	TPACTLQTSDYSGGPVFLRVPTFIEKM	134	+
Chr3B	266388086	266388139	WITSGAVVGMQGGTDAVR	84	+
Chr3B	267701280	267701345	KKRGAELAELTLHHLTGAVTQE	100	-
Chr3B	269164649	269164723	RLISLLEEQLQDNMSMPSEKLDNVR	115	+
Chr3B	270695307	270695402	EMEEEQIVPDVISFLGILSSCRHACLVEEGRR	157	+
Chr3B	274165952	274166011	ACELAEGEASSSAMLLVSGR	86	+
Chr3B	283082863	283082961	VRAPPVGTLAHDLHASDCLHELRPGANIEIQWR	162	+
Chr3B	286549647	286549700	RNLRNADDTEKTFGGTAA	125	-
Chr3B	290868128	290868223	AEGELEVEEVLYWTLVNVYRSPHMLLEYTKPD	152	+
Chr3B	322343748	322343786	KGYAFDANREPDQ	93	-
Chr3B	327008794	327008832	EAIPIKNISVVSR	80	+
Chr3B	353613725	353613787	KEMDHYHIDIMRGAVDALSDF	105	-
Chr3B	358816339	358816389	KVDLGRAAVDTAAMIPS	101	-
Chr3B	368510657	368510722	AGDPVLHEPAQEVSPGDVPSEK	101	+
Chr3B	373358386	373358583	DGSDDADDLVPMDTQGMYHR------------------------------------EELVRSLEQK	98	+
Chr3B	375781699	375781746	KDAKDPESTCVIELTE	116	-
Chr3B	376670129	376670170	WQVEAVGSSSRGQK	97	+
Chr3B	382018620	382018673	YASLIMSGVTLPELGFTK	130	+
Chr3B	382047872	382047952	KPLTLSVQPTHFGMFQQRRIEPSPIPL	135	-
Chr3B	383642920	383642994	HQSSQVKAKLAEIVASFDHDALGLS	114	-
Chr3B	383643004	383643075	KYLENAAAATPIPQSVSEALALAL	103	-
Chr3B	390503885	390503941	RAVVVQMWGGPAACLDLVG	89	-
Chr3B	392902936	392902968	EGALLKGNVHK	78	+
Chr3B	392988620	392988730	KQQAMAQSYLQSLSNAAGCFSSYLTRDAEDLRPAADT	176	-
Chr3B	394832385	394832420	EALVVLRAAPSK	79	+
Chr3B	395452299	395452331	RGNRLREEMEV	82	-
Chr3B	408542490	408542615	APTCLTLNTMRTQISYDQNEDDLEVVCNPIRNFLEAQSIGDK	210	+
Chr3B	429718456	429718542	RALNDWSGEGHQSIYGVLILDEELTWPGK	146	-
Chr3B	430463038	430463070	NIANMVPSYCK	86	+
Chr3B	434414455	434414490	KKLTPLGVGLFK	82	-
Chr3B	438412680	438412742	KAVALNLIQTVDTATTEQGVD	94	-
Chr3B	449691080	449691124	AGVATMLVVSKGPSK	102	+
Chr3B	456463439	456463492	LGPRPKSDSAAIFPSSHR	133	+
Chr3B	457917016	457917054	RELEVSQFLGDTT	97	-
Chr3B	461819677	461819802	RATGFVTHTKGSGTPGMAVLLGSKGGLFEDVLPNMVQTFIDN	203	-
Chr3B	461819746	461819802	KGGLFEDVLPNMVQTFIDN	95	-
Chr3B	462370168	462370260	KNMSALHAMHELMQSETFGADFKGTFQMPPA	230	-
Chr3B	462925125	462925196	VGDAHFPVTAIVFGSPQVGNPEFK	178	+
Chr3B	462925620	462925658	VIDDDVAATISSK	90	+
Chr3B	467253790	467253894	RLSQNSDLLLLDCIIIGRGLDVWGVSGLEGGITIG	259	-
Chr3B	468108753	468108812	KEPWAGFSLQRVLAGVAKAW	96	-
Chr3B	470024008	470024052	KAGLEILAEISLVIS	97	-
Chr3B	474881669	474881728	RVPEVSGKIIRGLDQVLDGS	145	-
Chr3B	475224683	475224769	RGADYPHQNIYPTCSRLYAYNMDLMVMWA	152	-
Chr3B	476323373	476323465	ASLAQSAGLRTVVFLPCKGGVLELGSAVAMR	145	+
Chr3B	477804349	477804381	KNPFFVDFSSK	80	+
Chr3B	477804349	477804396	KNPFFVDFSSKFEDAK	117	+
Chr3B	477807213	477807287	GLKLNTDFSWDKFSTQLAAVGATAR	123	+
Chr3B	479799599	479799691	QVAQQTGILLDPVYTLAAWEQAVDLCRGDGR	150	+
Chr3B	481244157	481244222	RAVDGEAAAFFAEMDEVPPSRG	101	-
Chr3B	482861015	482861047	KSDGSQHFCSE	79	-
Chr3B	487008562	487008618	KDLLLLKLSETYGSTTNEK	127	-
Chr3B	487008580	487008615	KLSETYGSTTNE	88	-
Chr3B	487868144	487868200	ELASCTGAIQTCLTQHMSK	91	+
Chr3B	492933818	492933892	SAVRVVMSVAVTEAVIVSGALLLSR	104	+
Chr3B	500009455	500009526	RCKVWTLD---------PQAPTGV	94	-
Chr3B	501270102	501270152	RETVVGAVTGLLAGSGY	117	-
Chr3B	501270243	501270290	KWGIEYNPPEEQTLAT	82	-
Chr3B	501920494	501920649	KVLDME-------------------------------SPPGADRVVNKPPLQ	117	-
Chr3B	504895628	504895699	RMHVAIASALRGLIKDEADVVYWT	118	-
Chr3B	505561957	505562010	GFAVDVVPHEMKRHAPFP	88	+
Chr3B	506479693	506479746	RGSAEKNIPGLEHVDEAR	86	+
Chr3B	508502202	508502282	RKLAATAVREFSEAAADNGGSAHAIAQ	120	-
Chr3B	508830278	508830340	RPNEIMLAPLCDQNGLLNGIT	103	-
Chr3B	511658437	511658511	KAPSDYTYPPDAGSFRPTNQATKAH	120	-
Chr3B	516345550	516345633	AAGGDAMCSICLSEYMDGEMLRLMPECR	144	+
Chr3B	518584752	518584784	KEGNDAAAECE	79	-
Chr3B	521081310	521081354	NETDDDPAVKLEWLR	111	+
Chr3B	521082358	521082390	EDAGTPAIIQK	82	+
Chr3B	521985880	521986005	GSTCILLNDAGRSHSSPAEFDGLLNHASVTMAKTSLPEMQLK	207	+
Chr3B	521988613	521988672	RQLVADKPELTSSMFPCMEK	153	+
Chr3B	527184756	527184797	GQWALSMWGATDAR	114	+
Chr3B	534283907	534283963	RGSPGELTAAMSAEKLGKA	83	-
Chr3B	535676444	535676479	KDQPVYMWTMAK	100	+
Chr3B	535689607	535689660	KEDELDDGSMLLISSFHS	131	-
Chr3B	539713587	539713616	KPCSSFWEGL	78	-
Chr3B	541955465	541955524	RNSDDSPVQLEHGSSFPKFV	94	-
Chr3B	545851866	545851901	KRVAAIYENLAA	83	-
Chr3B	545852279	545852347	RPAGPSSLDVVPMGSFYDGPDPS	105	-
Chr3B	548153007	548153075	RPEQFVISRYEETAVVAMEDMLA	111	-
Chr3B	551638380	551638472	KAGAADATIFPLNIETQATSSLEIKAKEAAE	137	-
Chr3B	553059718	553059771	KFARVIMEHVCLSQVHSL	90	-
Chr3B	554270908	554270943	LLDTLNRPSPVR	84	+
Chr3B	555653374	555653430	RRLPRPPGRSAHSNEAASQ	86	-
Chr3B	555689325	555689441	REALGEGELMRVVESMSPRDEPSGQTCLLAIQMMMEVEQ	184	-
Chr3B	558365475	558365531	NNDTGNGQTPQQLRLPRTK	142	+
Chr3B	564984589	564984654	RHPPAADPVATRFTHNVTSNKF	104	-
Chr3B	571506817	571506867	GALSCGDRLCKGIPTTR	83	+
Chr3B	571881736	571881771	GGKDKAKPEGGK	83	+
Chr3B	572329476	572329586	KVQAKGFYQEGVYSCNSLVEYPSANAEEAANIHNLTD	180	-
Chr3B	576440409	576440453	KDSCAEDGCLHAFHG	115	-
Chr3B	576447421	576447456	REKMDHDKVVHI	93	-
Chr3B	579522617	579522724	KRIEGNDGTLVEMRGMNIMATAYDHFYEETSEAAAM	178	-
Chr3B	580446898	580446954	KVLAHLFADILEHNFDAGK	90	-
Chr3B	586447524	586447556	KGSNGTEEPKK	79	-
Chr3B	586907281	586907319	RGALSMDLSGEEG	95	-
Chr3B	593523398	593523433	KPLMKKGILAFV	89	-
Chr3B	594438669	594438707	KGVSKWRGTDGTN	90	-
Chr3B	595012165	595012251	GEVGVREGLHFNPGMQFADSFFVTDMADR	146	+
Chr3B	599111896	599112054	KPPVVKAGFES--------------------------LAQFMVDIAPVVAKAV	86	-
Chr3B	599647047	599647082	SLIDPAIRDSAK	82	+
Chr3B	606448483	606448560	KYESPGNLNGVANITETIDKISDPSN	184	-
Chr3B	607893061	607893129	RQAGNEASSPAQSGTQGMYWSMS	110	-
Chr3B	611459888	611459917	KAEWIKNMSE	80	-
Chr3B	611477128	611477205	KKGGIMPQGGNSSGLSTGTKNGGSTS	116	-
Chr3B	612090439	612090525	ATPSVQWLKDINVCAPLGKFQLPSIGVHR	218	+
Chr3B	615928193	615928234	GSLTIGKSKTLSIK	94	+
Chr3B	617372662	617372766	KIEAGEECVLEVVAAHLQNSDYAPATCGELYSVTS	254	-
Chr3B	617379259	617379330	RWSSLIGHADGLRRSMPRLHQFQQ	122	-
Chr3B	621592959	621593018	KQHSSQYQLTAELMTEAMVA	91	-
Chr3B	625530503	625530691	HAIGGLHGDVYHVTTLN---------------------------------DDGPGSLRDGCRR	178	+
Chr3B	626422193	626422258	KYSGMDEVIMDLDRSPVAMSMA	107	-
Chr3B	631225826	631225945	LEENSELASFPKDGTSPLYLAILLEEDIIVETLYNASHMK	193	+
Chr3B	633625874	633625912	KHKRILETTTNYA	96	-
Chr3B	643633400	643633456	ATPDKNLIRLLICMGEAMR	95	+
Chr3B	643633478	643633555	TASCGGTACVNSFGDEQLAVDMLADK	188	+
Chr3B	643634363	643634431	TTFVVALKDCPGTHEFLLLDEGK	107	+
Chr3B	643635776	643635844	AGGHSSDGKQSVLDKVISVLDER	105	+
Chr3B	643635803	643635868	QSVLDKVISVLDERTQVAYGSK	103	+
Chr3B	650406243	650406299	KNGLTPFLIPTGHTPDGQA	138	-
Chr3B	652940066	652940116	GGTFVMDVYGGTSSECK	129	+
Chr3B	654427908	654427982	SAMTQADMMNCMGDGAMMESGGTRK	117	+
Chr3B	655715940	655716020	GQTPQLDLASHCDPSSGGCRGQSKDIK	200	+
Chr3B	657825871	657825921	GGIVPADDDGVSLGTVK	119	+
Chr3B	659828306	659828410	AVCESLVILEYIEDAFPGAAPLLLPTDPHARAQAR	165	+
Chr3B	665017034	665017084	ISFEVDIKLTAPTPGGK	122	+
Chr3B	666485665	666485760	LLPIWVSSIVFAACISQITTLFTKQGSTMDRR	157	+
Chr3B	669301229	669301285	RIKYLGDYIYIKGTSCTLD	145	-
Chr3B	669301970	669302032	KSHVPPTLTDSSDQVLKPRGR	100	-
Chr3B	670361940	670362008	RPGTATWLGAIVGVAFIVLFMVS	110	-
Chr3B	670783499	670783537	FGEILEAVVIADK	89	+
Chr3B	672870114	672870185	KSMQGDSDDGEVLLDGESTPAAVK	111	+
Chr3B	674538795	674538998	HITTTITALHRLTML---------------------------------------VSAVEQLQVMASKR	89	+
Chr3B	676763312	676763383	TGFVKDEEEREAMWEQQHEIGAQK	182	+
Chr3B	681376981	681377061	QFMIDPQDFQDAEPDLLSNHASDIIKR	132	+
Chr3B	683791767	683791823	NNRLFGVIPADFFALPLLR	90	+
Chr3B	683795690	683795719	TPMDWNTRKR	83	+
Chr3B	684344123	684344182	KSAEEMELEKVAAILSRTIG	89	-
Chr3B	685911699	685911752	KAYEPDDCILINDFVSGA	86	-
Chr3B	686987591	686987644	KMESDFVVELNGPRSDYI	90	-
Chr3B	690452877	690452924	QCKLASLDDYQRIVLR	91	+
Chr3B	694524478	694524597	KVLMWAWDTVLVMGSPEALDLAPRGSMVELVLVGFSYVDS	193	-
Chr3B	695113648	695113686	EERMSIATFHTGK	101	+
Chr3B	696366775	696366867	VDCVSPMNIEGMVSENVHNDALYDYQLQGLK	154	+
Chr3B	699487309	699487362	RPPGNHMTLFSPQAPVAG	135	-
Chr3B	703992509	703992610	AHGVPLFEYMGKNPRLSGVFNQAMFHMSVTVISK	170	+
Chr3B	705187431	705187469	SILITSPGEALVK	91	+
Chr3B	706277591	706277638	RCWTVTVLRSQESIVA	119	-
Chr3B	707767674	707767760	KQGGSLLADDVITNYGDPLAMLFDHAYAQ	142	-
Chr3B	717607194	717607280	EQMVRVLGIALDCTADEPWKRPSMVDVVK	144	+
Chr3B	718944052	718944177	RAFSIADDLAVEGPTAMHAANYLSLLGRPDGGVSESFSGQDE	199	-
Chr3B	719174582	719174671	RRATSGVIMDMDLEDPRMGNPLSWDFYYFL	152	-
Chr3B	719175528	719175560	KVAVEVVPMYQ	85	-
Chr3B	719213464	719213499	KTIGEMEQEFLR	93	+
Chr3B	731896455	731896646	VADLPSFAM---------------------------RGIPVEVHSSFLSKNPFPNCTSFFQSIR	141	+
Chr3B	733803314	733803373	RHHGHGFKAQILQEIAADHQ	95	-
Chr3B	734974453	734974497	KAASPIKSIVEYAGK	106	+
Chr3B	740259852	740259902	RIPLPFLPPRTMMRASE	84	-
Chr3B	740416508	740416558	YGELWDFTVNRDDLIQP	86	+
Chr3B	741123191	741123226	KVKEPPPVDTAD	88	-
Chr3B	742483105	742483149	KQRCLTLPPELDNDR	106	+
Chr3B	743612225	743612284	GAGHTVPEYKPQEALAFYSR	96	+
Chr3B	744400250	744400297	KAGAPPNSEAACQIAM	114	-
Chr3B	744684073	744684111	KGEGLICPFPRLG	100	-
Chr3B	749824153	749824248	KETNLLDGLHQHLDSPAVTVFAPPTEEPLDEA	220	-
Chr3B	751663645	751663674	KSEPCSYGFY	81	-
Chr3B	752137833	752137886	KQFSSYETGFLKLNSVNH	135	-
Chr3B	752501990	752502058	RHPHEVHHNSSASSDSGLIMLAA	169	-
Chr3B	753833175	753833228	RIVPSPLADACVLVQLVL	123	-
Chr3B	753906961	753907023	SLRAHPKDDVPSSDDEETAAR	94	+
Chr3B	753966445	753966549	RAAFTASINSLLAVLGGATSLLSNEFQEALQWRMR	165	+
Chr3B	753972485	753972538	RTHEHNKSTDHEETTLNI	134	-
Chr3B	756560352	756560390	AEHTYNFLSRSHK	101	+
Chr3B	756598664	756598726	RVEASYRELTDTFAAPKTPWL	103	-
Chr3B	759638203	759638277	GAKGVVFHAVPEGGGGAGDIAMALK	171	+
Chr3B	759789180	759789221	SYNFSEATTSNITR	101	+
Chr3B	759866790	759866825	TIMEEHRGEMAR	95	+
Chr3B	761914512	761914595	RPADVVDIDEMFSFGLQVCRLSHSVLRV	136	-
Chr3B	762917832	762917891	KASAGEQSKLADSQVMGAIT	92	-
Chr3B	775644937	775645026	VVSLSELLGEAAINELRLDFQSENVSEGDR	135	+
Chr3B	778166458	778166520	FAEENKLGQGGSAFFYRGLLK	154	+
Chr3B	779634874	779634933	RILEILLDSQRPAEIVGITD	94	-
Chr3B	780680336	780680380	DADMNTKGITISPPK	108	+
Chr3B	780695420	780695476	SVSAFAPIANPINCPWGQK	90	+
Chr3B	780957748	780957801	KGIESLETELTLMHAALR	98	+
Chr3B	781947076	781947138	TCLGKDMAFVQLKTVAAAVVR	147	+
Chr3B	785976932	785977018	KEGDIVEIMTGASTPDEELSDHPLLLIGL	203	-
Chr3B	786592365	786592427	RMAPVISQTDGGQVENGAAIY	102	-
Chr3B	787172144	787172326	KITRWIKGGLQSVFWDPL---------------------------------VLSHMFNGNI	102	-
Chr3B	789768846	789768944	MSAAAGKPSRSASAIIASTASGYHLLKIDGYSR	127	+
Chr3B	791826274	791826309	NGDGLISFDEFK	84	+
Chr3B	792629401	792629439	ALAGGLGDIGYLK	89	+
Chr3B	792634219	792634281	QLTNRHVAIKIFTPVASGEGR	102	+
Chr3B	795482497	795482577	AQGTYIAAGKDQLAMLMNMNFVFTTGK	132	+
Chr3B	797886299	797886364	RQTGPLQSDFASIAVAPAEGVS	101	-
Chr3B	798565446	798565559	RQVPYYPRLGSGQSGNSGLLYNKTSPRASESLTIQNFS	117	-
Chr3B	799447991	799448020	LYPPVPINTR	80	+
Chr3B	799605680	799605793	KVCISPAILALVLLAGPGAKATAFAGGAASMDVAVAVR	91	+
Chr3B	799909713	799909754	KATGVDASVCLNSQ	99	-
Chr3B	800087598	800087660	LGMKADGNVESQSQKIYNFLK	103	+
Chr3B	801997584	801997646	RVSAIRMATEVHPGLTKIGLY	155	-
Chr3B	804277030	804277077	LGVLVPAILISPWIEK	107	+
Chr3B	804312865	804312912	SAVAKPSPHAAVADLR	86	+
Chr3B	804313465	804313533	LLEIDMHYTGGLMEAVGKLLLVK	174	+
Chr3B	808004257	808004307	LLGIWGMAGIGKSTLLR	123	+
Chr3B	811203365	811203403	AAGAEDAGVTIVR	92	+
Chr3B	811514671	811514778	SIGRHALFLGGRSLSVNAVELPSVDGDCVYLASENR	170	+
Chr3B	812830740	812830850	IGFGSMPVVIGEVGWPTDGDKHATVPYAERFYNGLLK	280	+
Chr3B	813534965	813535015	KTVLNCVVTLSCELDAA	125	-
Chr3B	815985381	815985422	RLARVAPGKSSNLV	93	-
Chr3B	818617771	818617869	RLDSLRGLWSPFTDVMHNNGIDLVELAACNSLS	163	-
Chr3B	822818205	822818270	LPMLLFCDAMVWAVTFLTFPVR	105	+
Chr3B	823231021	823231056	ATQCMKKGGSSK	87	+
Chr3B	823740925	823740990	RNSAEVHSGTGSSGHVEYFPVR	160	+
Chr3B	823741126	823741194	LTMIEVVQILEGLQVVGLPPMPR	109	+
Chr3B	825825800	825825859	LVHPIFHGDATTSVGTIKVK	141	+
Chr3B	826878227	826878265	VFDNQYYVNLLHR	102	+
Chr3B	827735169	827735252	KALIESNAVDMEFSGLCRMLNSTGVSET	135	-
Chr3B	827888450	827888539	EAGFIEIHDVHDAFVAPSVRRLCFDIYGGR	228	+
Chr3B	829360093	829360149	FAKAIIPSNLDMIRSLDSK	139	+
Chr3B	829369835	829369957	KGVDLSHTISNADEHTLCLGRDMMGQLQAINYDTVREQVSM	209	-
Chr3B	830930884	830930946	RAVEEEPLADLLGGPLERFWA	99	-
Chr3B	834377764	834377805	KIISTGSIDLTHLQ	84	-
Chr3B	834523284	834523337	KLVPGNQNEALQGRLHEM	87	-
Chr3B	835792394	835792444	RLKIRDGLHMTSSQLAV	82	-
Chr3B	836229694	836229780	RYMHDNEVLLHLRDALMVIGIGICPLILL	144	-
Chr3B	836262218	836262346	RAWNSTWCSLLQLVQLLALSVLVVGTIVFDVITTDVFITDPSA	117	-
Chr3B	836306732	836306791	ALKGSSNNYPQPPIYVQMFK	157	+
Chr3B	840412953	840413000	THDEDCCTRPVSPGMK	130	+
Chr3B	841020637	841020699	MGGYLHDPSEDLVDFKCENLK	104	+
Chr3B	841062305	841062361	RNELLEFTNLLIGMTETNR	139	-
Chr3B	841868975	841869010	RVARSARGGVAG	81	-
Chr3B	844073740	844073814	AVAVPGAGDETEAEEKPASPRLSRR	110	+
Chr3D	369157	369252	KIMEPAMWRYTGTFGKGSGCQSELCSIGFDAV	165	-
Chr3D	2145292	2145417	DFLAIQGTSLDPEELFTSKGDSIHKQQYCLPLSSMQATMCIK	212	+
Chr3D	2562167	2562229	KTVGTILNQVHSIATRIAAMT	99	-
Chr3D	3050479	3050535	SEEESFCQAYNGSRDFSAK	145	+
Chr3D	3575379	3575480	KPCLLPASIEMISVTFPRAAVVKVLKAVSDAGPS	161	-
Chr3D	5222018	5222065	KPSGLMLGQKNSAGAS	108	-
Chr3D	7220973	7221008	VNYKLRDWLFAR	89	+
Chr3D	7223148	7223204	GNVINPDDVVSEYGADSLR	88	+
Chr3D	7223396	7223434	LVVGAPLPDGSYK	93	+
Chr3D	10180029	10180085	KIDATGLLDLIESLHDMDT	135	-
Chr3D	12328616	12328678	GLVTAMLSAPDDAGRPLFAAK	97	+
Chr3D	13305532	13305591	KSGPTGVLALEKIIPYAAEF	95	-
Chr3D	15935286	15935348	RLAVQAPTKGLKESISIIIPE	98	-
Chr3D	16521565	16521621	KSFLDFWNADPENSGQGSA	89	-
Chr3D	17773049	17773081	KGGVERSPIAK	79	-
Chr3D	19393877	19393936	KISKNSQLDMAYSAFFLVVS	93	-
Chr3D	24078952	24079020	RWEDSEDETLGPKECHECVLTKE	110	-
Chr3D	25131563	25131634	KLVEYTMFAIGVSPVVKLYEPVIG	116	-
Chr3D	25393340	25393432	RLEGRFEEMIHHLCFAHHSDEFVHPVAADLG	155	-
Chr3D	26673910	26673954	KDIDMTEVFGLTVSR	95	+
Chr3D	29253263	29253322	LPKTTGQNVDGQPSSQSNGR	92	+
Chr3D	30306947	30306982	FLRIDGAHAVTK	90	+
Chr3D	30453926	30453985	GYKSGKFMATSGIVIDKPSK	122	+
Chr3D	31451772	31451813	LMAASGIVINNESK	97	+
Chr3D	37179663	37179773	KSHVWPMLSAMMFALVMRIRAQINQLGLNETHSGGDV	184	-
Chr3D	37762983	37763093	KLDSYVNPHSAIYEICLDELQRCSYRGHVVMLTPIVS	189	-
Chr3D	43901873	43901926	LTGVAILHYSNSQGPASG	83	+
Chr3D	44119056	44119118	AEAEMKECEERISQFLVSSLY	98	-
Chr3D	48932080	48932142	LNTSAAILEVMGAPLAGTDVR	97	+
Chr3D	51251816	51251854	AVLLGKDSIQKAR	93	+
Chr3D	61327910	61327969	QDLALVSLAIAGDCLCGKLK	89	+
Chr3D	63373448	63373498	KEEELDGLHYQHMVWNT	140	-
Chr3D	63534036	63534107	AINAAHVEAESAENGIGVVKLMGR	110	+
Chr3D	64304755	64304811	RVMEGSNPLEGEWKPIANA	93	-
Chr3D	84526384	84526431	LVGAADRHVVPTYELK	117	+
Chr3D	122554644	122554694	RILGKGPNSMCAASDNK	83	-
Chr3D	123026148	123026180	FKFHLSQIPSK	82	+
Chr3D	132006680	132006769	QLMRSTMSVTTPLRLWGSPTHDESPDVVLK	151	+
Chr3D	132007070	132007117	DGRNAQNNHTVDEHAR	121	+
Chr3D	144763670	144763714	KSIAPIQTVPINGSA	110	-
Chr3D	162313809	162313862	RFLPNAEILKKLEILMIS	83	-
Chr3D	185615607	185615648	SVITAGLAIAMKAK	99	+
Chr3D	185889743	185889781	SCTAEFSGFLLYK	94	+
Chr3D	235054221	235054286	ELLELDEDCTLISALEPNELLM	97	-
Chr3D	239774714	239774803	TTVSPTVLEEAMNGTVTVRPLPVGTSAMGK	134	+
Chr3D	248081269	248081304	RTVGHYGELSCW	91	-
Chr3D	274350263	274350298	IEVGLSPPLLGR	86	+
Chr3D	279877711	279877785	HQSSQMEAKLAEIVASFDQDALGLS	115	-
Chr3D	287181583	287181681	ANGFLHLVEEIFGTFGMTHIGPYLNALLIIVVR	240	+
Chr3D	287182496	287182630	QEAGSSEKPSSLFSCFMVMSQSPKLAPLLGTNNLVPAIFSILTVR	216	+
Chr3D	307625125	307625190	KIEEEWKSCLLSATVAADEKSM	102	-
Chr3D	331143562	331143630	KELEMEFNRVSAQSQHLESLVTE	108	-
Chr3D	339384791	339384889	QAIIPATEVVDTTGAGDTFTSAFAVALVEGKPK	149	+
Chr3D	342120226	342120264	TRALGTKTASLGK	89	+
Chr3D	347764931	347765047	EPESSDNSPLISEPVLVSSHNVSEISNLPNGRAIENMVR	180	+
Chr3D	352217797	352217880	KLVNNHADAKGNEVEAIEERISILADCF	130	-
Chr3D	352217824	352217880	KGNEVEAIEERISILADCF	88	-
Chr3D	352217984	352218073	KSESETPEIMLTGPVPWSMTPGHFGYDMLR	149	-
Chr3D	352218411	352218524	KSAETLGQSGMMAIYTYSIPLILASGWPAASISGLPNT	177	-
Chr3D	360021150	360021218	VSKLQIASLVADVFSNIEIAENK	102	+
Chr3D	360021159	360021218	LQIASLVADVFSNIEIAENK	89	+
Chr3D	360022787	360022861	DTTSEEAGASPVNEAQASLENLLTR	112	+
Chr3D	360425763	360425798	NPAVILEDGRPV	88	-
Chr3D	360658851	360658919	KLFSPPELIMEKTDSVGLKSNDS	109	-
Chr3D	361907552	361907605	RIFGIIFCGVFTTLLQAY	88	-
Chr3D	376198366	376198464	FALLADDLKVTVANVEEGGQFTISGAEEILKAL	150	+
Chr3D	379491049	379491084	LYDVCLFLAFLR	94	+
Chr3D	381836885	381836953	KALVSKAPMAVSGTSCGMDRNVN	109	-
Chr3D	385228509	385228544	KGGGDHHINVPK	84	+
Chr3D	407615318	407615392	KQDVDGNVTVKQMEMDIEVADVGEL	109	-
Chr3D	409508961	409509020	HSIGGGMSPYRRDVALSPSR	96	+
Chr3D	413256291	413256356	ETEEGIEMQRLGTPLQHGRQPR	106	+
Chr3D	418349708	418349785	KPPSCNKPTSNHVEGCPLLVTYNMKS	203	-
Chr3D	419852369	419852407	ASNVLLDSELNGR	90	+
Chr3D	425136590	425136622	GDDLIVQNITR	78	+
Chr3D	430243580	430243642	KEFLKPPSSPDYNMEITGVAG	158	-
Chr3D	430573254	430573370	MLYWQLENCFHGIFKAGNPVCSWSVEPFAGQKVHTILPR	201	+
Chr3D	434354387	434354440	MYAAEEILRITNQNIPSR	89	+
Chr3D	436623426	436623464	AREAPGLIVPAVS	90	+
Chr3D	439380165	439380227	GSTVVLFVASASDKQWQSSEK	148	+
Chr3D	451344584	451344640	KPPLPLPGSVELPGSANIA	84	-
Chr3D	456712547	456712618	LLNRVMKSGGGHANSQVEVDLGPK	114	+
Chr3D	460026131	460026193	KPTEVSQETNNNLKGNTSEDQ	92	-
Chr3D	465589006	465589044	TLMDESVVAESPR	95	+
Chr3D	470258039	470258080	RPKVSYDMMSEFLK	106	-
Chr3D	482652956	482653060	KMGGTGNENGSFASFEYLGRYLSFGPIMQMVVISG	169	-
Chr3D	485083049	485083090	TLLYGGIFLYPADK	99	+
Chr3D	489113548	489113619	KDKLFGHVALFQGHTPALPMDDIK	177	+
Chr3D	499112139	499112234	GNPTGWIARVSTGQIPFQMDGVSLSNSRQAAR	155	+
Chr3D	507515703	507515738	KNVVIDHLVHGK	91	+
Chr3D	523797688	523797720	HKLPTIEGLPK	83	+
Chr3D	534516261	534516359	ISGLEHLYYLKEVSVNGSCDMELQEDLQSQLDK	158	+
Chr3D	545840435	545840482	IDKMVNMEVLYNVKAK	121	+
Chr3D	546061916	546061975	KDHGAENLFLNVCKLLYPGT	152	-
Chr3D	547128523	547128564	KQPPAFPPITISGE	86	-
Chr3D	547185701	547185736	MNVLLTDSYTAK	91	+
Chr3D	551416276	551416341	QANESKCSLGSNPPALTAKPNK	159	+
Chr3D	552745767	552745826	RSIPSFVSQEEELRPEPEAQ	91	-
Chr3D	554016078	554016161	GLMNETGEKQLMESELQNLKLHDNMASK	130	+
Chr3D	562805512	562805571	RKLKGNMGSASVGNGIDDSD	90	-
Chr3D	566701865	566701945	KYCDTLGNNVATILPSVTGVGKVDAGA	123	-
Chr3D	576204244	576204291	RSTLNSMEVSYKDLAV	117	-
Chr3D	576759155	576759202	GDLSSAMAIHQEMAEK	110	+
Chr3D	578886955	578886999	LAAAGIHGILKKLGR	85	+
Chr3D	581749569	581749637	RVSSFPWPILLMIIFLHLSPLHM	112	-
Chr3D	584160671	584160730	RVVKTKDNEEAAQDTLQLWA	92	-
Chr3D	585210286	585210393	RIKHQLVLIENQNGFFTAFNEEMSKSTLLDLIMDHV	178	-
Chr3D	587686373	587686408	KKLAVELNDCST	84	-
Chr3D	588733570	588733632	KLIVMPQFLAVFQPPEKGQYI	102	-
Chr3D	588735115	588735204	RDELQTVRGVWVFMEAGCDLLFCRTNELVA	148	-
Chr3D	589751493	589751561	RAPVNESSMIVVPIDKLSSSGKV	100	-
Chr3D	589991468	589991533	IAGIDKNSNDPVGGTIVRTTER	104	+
Chr3D	592839794	592839874	AASSTTLFATDTHGNVPNVIFALALCR	126	+
Chr3D	596221975	596222010	KHAGFAQGCLTE	90	-
Chr3D	608634871	608634960	RAVACDTSFIDSSVYSTIGGMVPMSASVRL	144	-
Chr3D	608778067	608778111	LSVSANMPVMGGATR	108	+
Chr3D	616971975	616972037	RLQQSPVWGEHMLNVNGGKNG	104	-
Chr3D	618886862	618886906	KLWKSFQNPVFHQFK	114	-
Chr3D	619462665	619462712	RSLQGLEPALTGSLDL	107	-
Chr4A	2931812	2931862	QVLATIAEMFWEQTKLK	129	+
Chr4A	3102494	3102607	RAQEVLGSHSCASLISVFTVDDPEVESAIMMSFLDLAS	180	-
Chr4A	4173272	4173337	RYLPMMSSKGVVLDRFPKPLVE	108	-
Chr4A	4562209	4562277	KVRLSFDNLVTVDPRSPYAFIVK	172	-
Chr4A	6839666	6839704	EEMIAHSVNVARK	93	+
Chr4A	6889595	6889651	KLKGDSGFVCCTNYLSNGS	91	-
Chr4A	9872492	9872575	KGSMLIGHSSPGVETSNVNYELLAHPEK	202	-
Chr4A	11266428	11266490	VTVISGLSGDDRTDFPYSSVR	99	+
Chr4A	12328763	12328822	AGADIVSVHCEQTATIHLHR	94	+
Chr4A	15025673	15025849	VATVLMYLSDVKMGDETVFPNSD-----------------------------AESLQPK	178	+
Chr4A	16366244	16366357	GNADAEGMTFVSATGDTVHGCCFTCGDPSHFANACPNR	185	+
Chr4A	16848357	16848473	RVAMHHALSGGASVGSVFVRRSDASGALWSDDSGSTLQD	179	-
Chr4A	21919013	21919069	RNCYAAVTMDGQETASLEE	146	-
Chr4A	24587419	24587469	MGFEDLYLSSPGGLYEK	131	+
Chr4A	24587470	24587550	FGNDYFLCTGPASILVPVVVGPGEEWR	139	+
Chr4A	34281782	34281880	RDIVDAFGDVWEAVFASPLPHGAVTSAPAASCR	157	+
Chr4A	35461902	35461976	RPSEPMSLVGVALFVPPVPGALFMA	115	-
Chr4A	36306971	36307072	KCLGDIITTYTVVNPSINEELMMLLEQVASFINH	167	-
Chr4A	42721507	42721587	WGALKAGQAMMEPKPIFAKIETEIEEK	127	+
Chr4A	43166893	43166967	RPDRFINVNPSWITLGEAQGLNYLA	126	-
Chr4A	45875172	45875282	RPTPAATPTGLLSGPTNQDDPLQRGSHSDGADGCHTA	172	-
Chr4A	47096977	47097024	RQAGASGGGGEFDFDK	112	+
Chr4A	54085388	54085528	KLASMAGIESPLRGSLANIQLFLTDLATLNALEPPVTGSIGCSAMDL	221	-
Chr4A	56209639	56209692	KGAHILGKACGVAFNLSR	131	+
Chr4A	56231060	56231107	LYTALTSIQMGLAEDK	120	+
Chr4A	58512527	58512655	RAEMATRGSLLELVLLGFAFVDSSTAAADAMAPTAVSFNSIRV	121	-
Chr4A	60752995	60753102	AADVLPDGTAVGAGWFVAYNSYAMGRMESVWGDDAR	173	+
Chr4A	64581072	64581170	FLAGEVAAGQEMYVLMSKSLADAGRWDDVCSVR	159	+
Chr4A	69958952	69959035	EALILFASMRPQGPSCSPDHYTYPLTLK	143	+
Chr4A	89941013	89941105	RSVDKAAVAVAMMGLEALSAVAIETAGILKA	135	-
Chr4A	96281701	96281739	KAGPQESLNCTDD	97	-
Chr4A	109780089	109780151	MVLIFDLGGGTLDISVINIDK	98	+
Chr4A	110976135	110976263	RTGACNSGIADMAMGLPLLAMGLLLLGSRARCLAMTSAISSAM	93	-
Chr4A	113511907	113511981	KEAASCAEKLENQFLEDMSSHVSIR	119	+
Chr4A	136857799	136857885	KLVHSCLLGMHAFQECECDFEDGGELITV	166	-
Chr4A	137956128	137956199	LYSRKVLIGGSLEATQEVSSGAPR	167	+
Chr4A	139316230	139316268	ATMEDGSYVAVKR	99	+
Chr4A	153489206	153489337	TFYANAGATDERFDDDDIEAMITAADADLDGFVQYHEFEGLLGR	204	+
Chr4A	182676855	182676896	QEPAPQKPPAMETK	101	+
Chr4A	214880839	214880910	KLLSANSNENPENTQRDTASRSDG	108	-
Chr4A	283002405	283002443	VVFWSSAGTCGFK	99	+
Chr4A	290920631	290920705	KLYIDQLFLSPYSVVWIGLSKICLM	122	-
Chr4A	293594971	293595045	KGALEGVSSELQTVNESASAAEVQK	109	-
Chr4A	300309330	300309407	KEPSGVEDVNATSDTDELSFQNKVLE	119	-
Chr4A	328296768	328296884	AGGIPEGDANTSLHAGVVRIVRQQGVEMPADADGFIEVR	281	+
Chr4A	345880390	345880449	SRLQFVTSVDNDTEDEFSLK	94	+
Chr4A	390004251	390004301	RPKPGDPMVPRPNGRGK	127	-
Chr4A	435441552	435441611	RSSPQSGGDGGASAMVADVQ	87	-
Chr4A	448419434	448419490	KATQDTCGAPVPLTGQQAG	84	-
Chr4A	448420872	448420949	KSLHVVLKDMFAPAIYFGGMTNDFDY	132	-
Chr4A	449044708	449044755	KDCELETNLLQLREVE	112	-
Chr4A	451213703	451213837	RPMAMSGPVPLAVQDSSVLVFSSAQSDLCHLIGPQMSHCAPRRMT	217	-
Chr4A	454386859	454386918	GSSASDHALGLDVNVDKIGK	90	+
Chr4A	456944384	456944434	RDIKAYAFILEGDVKPE	83	-
Chr4A	461355639	461355692	KQHEMGGMWGSQVIQELS	88	-
Chr4A	464927944	464927985	RLAAASPVAIALPM	97	-
Chr4A	466371914	466371982	KRALQSSADVKLTANQTAELESA	162	-
Chr4A	477006083	477006118	KGRTLLDMMDRQ	86	-
Chr4A	498027618	498027665	SKRFHTVDEEVFYSDK	117	+
Chr4A	499167559	499167615	IDAVKTLSAQHKADADMAK	87	+
Chr4A	532482794	532482853	LMSLICSTLIGWSRHPVCGK	99	+
Chr4A	536557141	536557206	GMQQSELLAILEHHLPRFLVQT	105	+
Chr4A	540895766	540895798	RLLPTPQQPVG	82	-
Chr4A	540994649	540994708	RSPVCSQGKARCASSCSEGQ	87	-
Chr4A	542337994	542338056	APIKDQVLSHGVLSAAIATRR	97	+
Chr4A	543369591	543369623	KTQFDVSHTEA	79	-
Chr4A	543598829	543598903	KEPATLCQMANTSFSNGASACHDAE	181	-
Chr4A	546210868	546210957	KQLMLNAKRLNGDLCFYNLVINCTTVDLPF	150	-
Chr4A	549453047	549453106	RQADRMIAVADCDSAVYRCA	91	-
Chr4A	552269358	552269438	RPPTAPRTRGGGAMNTIMNVVFGMAGH	129	-
Chr4A	555432665	555432808	AIGTVTGMNGEEEAHCTDVMAPVAHSDRSPVLLLMGGGMGAGKSTVLK	167	+
Chr4A	555819109	555819177	KESSHLSNMVSAEVKLVSSIRMD	105	-
Chr4A	556292948	556293016	QPRVAHTTESCNYMLELMRAHGR	118	+
Chr4A	556295108	556295158	SMRIGDMLKVQEEMHNK	84	+
Chr4A	558103418	558103480	RLAAAKNHGVLVGPSRVLGTA	93	-
Chr4A	561429678	561429713	FKMKLVEFSYSK	91	+
Chr4A	569237202	569237270	KNSVPTSSTDTNNGANDGDRSTA	99	-
Chr4A	574355180	574355299	NLVPEKEEPLNGYAVKTVLPFPTEIPSSSYHSAHQDGNER	198	+
Chr4A	574731751	574731813	RPSVGCMAGNLVAGDCWRPKD	158	-
Chr4A	583697896	583698015	RPAIGLGTCIGGASPSSSTVFPYTGFDIDLMTAQGGEVLI	194	-
Chr4A	584573696	584573779	TVRNDVIFDVIENLLPLHVAVENTCLHK	134	+
Chr4A	585319666	585319725	RGALSETVTLLHEGAGLSSY	85	-
Chr4A	591654043	591654078	KDHGAAGFGIEE	88	-
Chr4A	594195003	594195056	DIYCNVIEGYAAAGRMAK	133	+
Chr4A	594233296	594233328	DGNLLGPFAFK	79	+
Chr4A	594792579	594792674	KDLGATYRFFCAVSQPDLKEPLLHNGQLFELG	234	-
Chr4A	594792675	594792716	KKPDRNFHDAGIML	105	-
Chr4A	595826971	595827066	MRPTEAAEHATISDFQAELVQLGAALNGDHAK	153	+
Chr4A	596477353	596477409	KLGCDPNVWLINTDLVALM	144	-
Chr4A	599181839	599181874	NVHGPWATSIHR	93	+
Chr4A	601068949	601069023	RQGWGFPFFPLADGSVGAKSIGNAF	190	-
Chr4A	601072574	601072693	ESETVLPEAKEWLEALEMRTAGHGLIVHGWAPQVAILSHR	193	+
Chr4A	601645561	601645662	AVMSEMLAAVLGFHEEPVGAKALYYGRDYGRPVR	168	+
Chr4A	603754998	603755051	RCAHVKGDYWIGVPQVMS	149	-
Chr4A	606168550	606168654	KPITGNFQNSGLDIATAGMFEITSPLSGSIKNHGM	169	-
Chr4A	607440537	607440620	SELGSEVGITIVTPGWIESEMSKGKFLK	130	+
Chr4A	615836154	615836213	RVTKPHGSISGEEVRDEIVK	95	+
Chr4A	619917249	619917293	GIVHSEMPAADGVQK	113	+
Chr4A	620850908	620850946	KNSNTIPWYKLLG	102	-
Chr4A	621204357	621204413	VTASTPAGFVSFERKVLPR	87	+
Chr4A	621304423	621304476	YTRRTQPSADADPIFTAR	84	+
Chr4A	621309193	621309225	KQLDVLMGANR	79	+
Chr4A	621584197	621584253	RERDARVSVDCASATVHLG	89	-
Chr4A	625525633	625525701	KIQDGTLSPTGQNQQSSSRGVGQ	105	-
Chr4A	627028528	627028566	KMDLTAHGIRDPA	97	-
Chr4A	632552684	632552722	NKELFQSQTHASS	95	+
Chr4A	636025870	636025917	RNSNIPNGNSVSGAGA	113	-
Chr4A	636411742	636411777	NGCPVDEVSEQK	90	-
Chr4A	638233450	638233500	FGGYSQEDVLIHKSRAR	127	+
Chr4A	641748901	641748942	NAGMIAVMQHGEVK	107	+
Chr4A	648462154	648462198	RALSLDDLQASAQHK	98	-
Chr4A	653860730	653860843	RELLHFDDDKLQSSMLKTLVTPSPHGAITAAWELAAQT	185	-
Chr4A	663956001	663956063	RGAAVAAALFSVLPGALGDMA	88	-
Chr4A	676790924	676790977	WGESFPSLMVLELSSPGK	87	+
Chr4A	679698035	679698142	REVSVDASPSAPVRPAEIWELKLSLNDQATHIGSAV	169	-
Chr4A	679955344	679955394	KAAEQMAPSASATIAAM	106	-
Chr4A	682335124	682335180	ALEMESPRMLRYENMVGVK	94	+
Chr4A	683173387	683173419	HAGSVENVEYK	82	+
Chr4A	683953883	683953930	KAEMNPDLLVNSSKVD	114	-
Chr4A	686658204	686658254	DAIAGLITEVMEGEKGK	124	+
Chr4A	689251973	689252038	RAEMIEAVKMRLSDIMLVMSGE	105	-
Chr4A	689690588	689690677	GGYTISDNSTGNKPDYIIMSTGSEVEIAVK	142	+
Chr4A	691238406	691238489	KRIMEKIQDEVLIITSTASVASAQEQIQ	120	-
Chr4A	708768551	708768658	KVNMEPDLLVNSAKLDRHVICMQSHLHLYVLGDAIG	177	-
Chr4A	717821710	717821766	KYLSYLCLMSENTTTDPLT	89	-
Chr4A	719314692	719314793	EKLDSFNLPVYGPSMDEVKAVVDQSQLFELTHIK	165	+
Chr4A	725730451	725730483	HHTSSGPLPLA	81	-
Chr4A	733144521	733144556	ALGIWGAPNLNR	90	+
Chr4A	734335872	734335922	RIFGFEDVPDMLEEVSK	85	+
Chr4A	737181400	737181540	LACGGFIMAVRIQHTMADGAGIVQLMGAIAELARGAPAPTVRPVWGR	228	+
Chr4A	737481828	737481953	GICEGVHYLHQQRIIHMDLKPQNVLLDDNMVPRIADFGLSHR	213	+
Chr4A	738608014	738608073	FVNEMGKLMRPALADTFPKM	100	+
Chr4A	740068585	740068638	KYSLKLIPMVEYKGGDND	122	-
Chr4A	740226162	740226251	RGIVQELQKQLLEISGPHYCSGNAALEIIS	219	-
Chr4A	741219312	741219365	KADGFDGLASSAISYLRL	128	-
Chr4A	741964156	741964197	LGDFGIACTVAADR	102	+
Chr4A	744557249	744557293	RVQPNRIEPGSFAHH	119	-
Chr4A	744949918	744950028	QLLCLPAGYIAERPIIPSAAVPETTSLPPLKVIGRDK	220	+
Chr4A	745649972	745650034	IDHLASQLGLIWGVDAGSDIK	148	+
Chr4A	747313960	747314073	GIPDQAQYMEEMATVFRLGVDCTVDDPQQRPSMQMAFK	191	+
Chr4A	747747012	747747089	YKLADAQNALEDIVLNDGEKLVGMLR	125	+
Chr4A	748203404	748203442	LLQWPVEEIESLR	95	+
Chr4A	748448357	748448401	ASGPLPDPPNDEYDK	112	+
Chr4A	749375996	749376058	RPTNMADADALGTWSNTLISY	100	-
Chr4A	749767671	749767703	SLTVFGSQARR	80	+
Chr4A	750552270	750552377	DLLLSPTNSNDEVMRLYNAGNITSDVVSQFNAAVYK	173	+
Chr4A	751339785	751339859	GCDMGFRACGDRLIVIGPPNNSTSK	195	+
Chr4A	751827289	751827324	KGEDTRTTLMIK	93	+
Chr4A	753211148	753211213	AVWEFDPDHGTPEERAEVDRLR	104	+
Chr4B	637262	637297	KNKAPDLTMYKA	91	-
Chr4B	905360	905422	GNAGENFQRILLSGNLMSDHK	155	+
Chr4B	2980976	2981011	VMGGLTSNGANR	86	+
Chr4B	5006103	5006222	ESETALPEAQEWLQALEARTAGQGLILRGWAPQLAIMSHR	190	+
Chr4B	5044564	5044659	AMLAELNMTVGLPNLSDFIPEVAWLDLQGLRR	157	+
Chr4B	11112240	11112278	GILVGNPLLDDAK	91	+
Chr4B	22704386	22704451	GADTSSDNAVATNGSKIRSADH	157	+
Chr4B	25547141	25547227	SKAPDQSTEGLTRQGSGIIGTFGQSEELR	134	+
Chr4B	25673725	25673781	RIQFRAVAIVGAGTASGAT	85	-
Chr4B	26227182	26227256	KSSSLLCESLYEAAEQGNDDELGPV	116	-
Chr4B	29885160	29885207	AIESFPADLDILEQTK	116	+
Chr4B	30993213	30993311	REKGVAAAAHESVGRAWTAIVTAAGLLLMVCLV	151	-
Chr4B	31090796	31090915	KLMPIEMLAIPIQGTFSNNSVDLYFLSNLSNIWGPMPGTL	199	-
Chr4B	31261869	31261964	RPSSSTASGGAAMNSGSVGSGAQTGGSTVTGD	134	-
Chr4B	31308343	31308384	ADLERGVAAGGPKR	97	+
Chr4B	31504634	31504669	GSLKLIDFGIAK	80	+
Chr4B	33591496	33591585	TRNGGLELGLWVSLAYLAQAIGLITSEAGR	140	+
Chr4B	40032024	40032113	KTVMGFASTLWSAGASVYQNGMLASGAVSA	140	-
Chr4B	44329904	44330011	RRKGEPIDMWYEGDNWGGGPLNSGEADIEEGVAGGG	171	-
Chr4B	46820178	46820213	AVHFGHQKLMAK	88	+
Chr4B	57496080	57496115	KDSSILLDEEGT	87	-
Chr4B	58433649	58433690	AAQELLDEFCSVGR	100	+
Chr4B	61852265	61852372	KPTVGGATWLTCHPFDNESVIAEGNVMGLHAGLAAM	180	-
Chr4B	63127734	63127781	MNDLMTKSFMSYVNLK	127	+
Chr4B	66044964	66044999	ATCEAVMGALLK	85	+
Chr4B	66059323	66059403	VLENVHIAANKNTVPGDVSAMVPGGIR	126	+
Chr4B	70202089	70202145	DGAEHVGLGVLAGHTGPVK	87	+
Chr4B	74419355	74419453	RLDLMELKVLSDLAPVEGSINNGALALETLMTA	151	-
Chr4B	81649099	81649164	RAPAAGGLATSGMDAVPHLRAR	98	-
Chr4B	81654917	81654973	RGVLFEVKREVDDLSYLIA	92	-
Chr4B	85297689	85297721	GVPQQPTPPLR	78	+
Chr4B	89054264	89054350	TQDGITSCVENCGVPALSANNVVETEMAK	137	+
Chr4B	89133998	89134045	KLVQLLEADNNKGILS	110	-
Chr4B	91974571	91974687	VPFLFLEWIGMNAMLVYVLAAQGIFAAFVNGWYYESQDK	189	+
Chr4B	92536487	92536546	RSQMTSMDLTGDPWMGNIAG	98	-
Chr4B	93743113	93743202	WAMLGAAGFIIPEALNKFGANCGPEAVWFK	145	+
Chr4B	96772224	96772280	KLTEATEPITMGTSLVYGQ	144	-
Chr4B	98082536	98082568	SIVEVDTKLMK	81	+
Chr4B	98651832	98651885	KLSNLLGECCKGFHLSLS	84	-
Chr4B	101670485	101670577	KAWIMFIPVNHVYFGGTLLYALMIVTALTSA	152	-
Chr4B	102049522	102049575	RIATPSTGALVDHWYLKF	102	-
Chr4B	120056228	120056299	FGDMYTIDDALTEGPGAASPVIGR	117	+
Chr4B	120108165	120108233	RDVTDPVPEYNQLDLEYPDELRS	109	-
Chr4B	125246512	125246559	APQDNLSGTDLPSGVK	115	+
Chr4B	125591502	125591642	TLLVTPPGLGNYISGAILFEETLYQSTVDGKKIVDILVEQGIVPGIK	224	+
Chr4B	127517238	127517312	LPPALPSSLSGFEAVLLAVYSSEAK	109	+
Chr4B	127522831	127522893	RASRVDAPKAAPEELQINRET	150	-
Chr4B	131020242	131020289	RHPGIIPLISIHACDH	129	-
Chr4B	135379281	135379325	KVSPVTTNPSAKTGA	102	-
Chr4B	138163485	138163526	KAPIDEADRCGLKI	100	-
Chr4B	142474686	142474796	QSGCPRATGSGDNNLAPLDLQTPAVFENDYYKNLVQK	183	+
Chr4B	142685968	142686024	KFNGISGGNTNVMISSDRA	87	-
Chr4B	142741273	142741317	KVTPVMTSPSAKTGT	110	-
Chr4B	149777960	149778031	KLFWVHMERCLTNALEVTENMGPT	185	-
Chr4B	154602321	154602380	IIQQAVEKIPGGPYENLEVR	96	+
Chr4B	173159010	173159096	STEQVASALVTEAEQQDDKTAEAAVDVIT	121	-
Chr4B	175743187	175743237	KFTDSPMLSVQDFWVVG	95	-
Chr4B	176115732	176115794	AASLLPSEKIVTWPGVEAVLK	149	+
Chr4B	176392868	176392939	RHGFLPVSLTATVGDIAALRRALA	110	-
Chr4B	184570250	184570303	SWNDTGIGACSGHWTGIK	139	+
Chr4B	186822477	186822572	RHFTWESPNITSKGSSTVLDYPSDEGFETPMA	156	-
Chr4B	188163884	188163973	GLRDAGGVQAHYVLAPVQGHLPQSLQLRLR	136	+
Chr4B	210138086	210138148	MLICDSCEAAFHLPCCIPCIK	106	+
Chr4B	215330759	215330821	KLNTNHLEHLPEVFKYAPPAK	154	+
Chr4B	234626674	234626742	TLCTMIGKLAWTPEGLETLLDWC	111	+
Chr4B	273371847	273371903	RDLALTQVDSEASCSIRHT	91	-
Chr4B	306203085	306203144	DPEGLKNHSSGSNITEAMIK	96	+
Chr4B	306825184	306825234	REKEMLMEPQGSFSDVK	83	-
Chr4B	314635558	314635614	KIDDIKWDEAAEAVTDLVT	84	-
Chr4B	324518437	324518553	KRAEAWPIDFANTCNLGMSGAWHGSPKTPFIAELIISVR	202	-
Chr4B	329267560	329267631	RPSSVSFPVPIAGYYRVSALLGLG	111	-
Chr4B	343834539	343834595	VMLRPACPGSGVTAGGAVR	88	+
Chr4B	344630958	344630993	STNNAKGAQLVK	82	+
Chr4B	357329987	357330022	TICYLVKKAEGK	88	+
Chr4B	367756039	367756107	KVVSSGPKCQVHSHGLIFATGAE	167	-
Chr4B	368616552	368616614	KEATKMGLLTYGNLGDGIGLS	153	-
Chr4B	373077255	373077305	KCAESNEASQEVTGNEE	111	-
Chr4B	379934051	379934092	NGSTSQPAAAVTGK	93	+
Chr4B	395927994	395928029	KRHGEGSIQALV	87	-
Chr4B	401921431	401921499	RDALADLHVSNYPLSYNDCRGTA	112	-
Chr4B	403305828	403305884	RSSAEGLIPIVAVAAFSTH	86	-
Chr4B	403953784	403953837	SMAPVPADGSTLGEIVMR	85	+
Chr4B	403953838	403953876	GNAVMKGYLKNPK	98	+
Chr4B	403953877	403953933	ANAEAFENGWFHSGDLGVR	142	+
Chr4B	403953967	403954023	AKDIIISGGENISSLEVEK	133	+
Chr4B	405514635	405514682	CISRHMMENYQLLSIQ	129	-
Chr4B	411896178	411896315	VQIANFLCP---------------------------GNYAVSGGVK	100	+
Chr4B	417429061	417429141	KRGSTDTAGGGLAIFTDTTIGSSANNE	194	-
Chr4B	426296014	426296121	AVGARLNLVTWSSLINAYANSGLVDGAIEILEEMIR	170	+
Chr4B	426334377	426334415	DALPESCHLLVAK	93	+
Chr4B	430800583	430800645	GLSSDDAAARLHKYGPNELER	152	+
Chr4B	432647871	432647915	KEAADFRSTTNGNRG	104	-
Chr4B	438276406	438276492	RPILVTMVGGATELGQSLPTVDLLLLDQV	209	-
Chr4B	439278652	439278771	KIKKLLMSMNEVVAGPDGGSAMEHLALSEQNLDYITVLQL	197	-
Chr4B	447996179	447996310	DKLDDGSGEPFFVLNSDVISEYPFAELIEFHKSHGGEATIMVTK	215	+
Chr4B	448802386	448802427	SSYDMITLTTWLLK	106	+
Chr4B	448802521	448802586	APISNLTGVQGATNVQGEDQKK	150	+
Chr4B	448803216	448803266	IYSFNEGNYALWDDKLK	127	+
Chr4B	448803423	448803476	LLYECAPMSFIAEQAGGK	132	+
Chr4B	452925789	452925842	IVAQVEKPNIEWPKALQR	85	+
Chr4B	461526829	461526900	ASLESGLMNMRRGQVSLPSSIDSK	110	+
Chr4B	462490511	462490561	IIDAIHSGELLTANYQK	82	+
Chr4B	462496328	462496360	KRPPVSGHNHT	84	-
Chr4B	464725212	464725283	AGGALSDAQPASLMLQCNRALPRR	111	+
Chr4B	466985457	466985495	TDVFDFLVDIVPR	102	+
Chr4B	467178052	467178108	AEFQEVLSDILLGMAAGLK	87	+
Chr4B	467178052	467178132	AEFQEVLSDILLGMAAGLKKDPIVILR	128	+
Chr4B	467178530	467178580	HVIVAHTENTFDGSGVR	82	+
Chr4B	470222856	470222990	HAIDPSGGSSQGQNAENDPAELDQDAWMYETCTLALQLVVDLFVK	337	+
Chr4B	480447650	480447709	SPADGLFLLREDDHTTTSAR	92	+
Chr4B	480811896	480811958	RTSGHHPNGNGAGFMTPMPRR	101	+
Chr4B	493157378	493157443	LLMRVSEACTQRALSMLWVVCR	109	+
Chr4B	493362018	493362077	RGPANHIFSFSSRAHTGVAE	94	-
Chr4B	497552417	497552473	RLTTCLPSQPEANGAEAAV	88	-
Chr4B	517969524	517969592	RLFTRATPSGMEFNLSKLIDTEM	111	-
Chr4B	519291964	519292029	EIKILQNLCGGTNIIKLLNVVR	104	+
Chr4B	519597238	519597306	LVSGANGSRVTHLEITGMPGDAK	109	+
Chr4B	519597442	519597504	TEAYLEEVALASLEGAVTALR	90	+
Chr4B	521608949	521609065	RGATDIDTGIQSPDDEDVQHLPATNDDAEHDDEMYTVQK	186	-
Chr4B	521857676	521857726	DIKPGNILVGQDGELVK	126	+
Chr4B	523131361	523131426	TEEMTVTLEDVSLITGLAIDGR	137	+
Chr4B	526764736	526764831	RTPTASAMSVALGLDCIKVVGEGGVLINRPKI	153	-
Chr4B	543777797	543777850	KPCFPFDTFGTSQRPSIL	141	-
Chr4B	546328449	546328556	SEMCKPGTSITVSATNFCPPNWDPPSDNGRWCNPPR	206	+
Chr4B	547316018	547316113	RPAVAPAQQLPESGSMDVGELILGSEQVESAE	147	-
Chr4B	547316018	547316158	RPAVAPAQQLPESGSMDVGELILGSEQVESAERIGTAGIMLLTLGVV	219	-
Chr4B	548257188	548257253	KVFFGGALMFTMVTVSALTTAK	97	-
Chr4B	551140430	551140474	KLITYLNEEVTWAGQ	114	-
Chr4B	555022644	555022682	SAANNINLNIGAR	84	+
Chr4B	557768918	557768950	HIDFSVGSSSK	79	+
Chr4B	561505711	561505812	DFVAEQMSLRGITFHTEHSPQAITKSNDGLLSLK	168	+
Chr4B	561510563	561510652	REIVDSGDGGLGMGLAAFIANGEDLGPMIR	142	+
Chr4B	561863136	561863180	RLNGRGGPANKMSSN	106	-
Chr4B	579451564	579451644	VVAMSATATGSMPVADARDGGGGVRSR	119	+
Chr4B	579451654	579451722	TAWRIFNGALQKPCMPSGCNKNK	182	+
Chr4B	585485619	585485726	NNTKPIKAVVYSVADLQIATDSFSMDNLVGEGTFGR	177	+
Chr4B	585487637	585487717	WASPQLHDIDALDRMVDPALKGLYPAK	131	+
Chr4B	585891994	585892125	ALEESELAASNTEQGSPGMITLDLNEHASLIEKSHQAEELLHKK	192	+
Chr4B	598614211	598614303	KHIADFLPMLVDTDYNSMKNQLISTLREFGM	155	-
Chr4B	608383215	608383301	RLSLESPVSTSWEELDPLPGTLAVYNVSE	131	-
Chr4B	612172504	612172539	KATLYIPGEIGF	92	-
Chr4B	612229650	612229715	CSDVSTSIDASLTMVMGDDMVK	102	+
Chr4B	612759213	612759281	RAPLPPTLIDIMTEKERPTLPVG	109	-
Chr4B	615852262	615852318	RLFDACTLHSVDHTVEFFG	94	-
Chr4B	619783952	619783993	KGTSTKPLEAFIVT	100	-
Chr4B	622149151	622149210	KATGADAKDGGMGLTNMVAD	85	-
Chr4B	623778288	623778404	TRVNCDACGKLLGHVYDDGPPLMEGTGQLGMGPSQVVPR	196	+
Chr4B	630545881	630545994	RHALVAFVVCNAAALLTLFAYYYDL--------------HAANLNDAVWPSG	135	-
Chr4B	633387534	633387626	KMHLIISLKPEVVHGPVTEVALNWLVAAAAT	224	-
Chr4B	634789480	634789587	HIFTSNFENYPKGDVFAQMFDILGGGIFNSDGERWR	278	+
Chr4B	640227416	640227487	AGNVATVEVFVDGVQIGVAQNPQK	110	+
Chr4B	641127380	641127448	VAGGGGSHLSEYTTAIPKWSIFR	112	+
Chr4B	650072788	650072841	RLVRCGNCSARMTTPRAE	89	-
Chr4B	650231500	650231622	AVSNYMIFLLFERPYMLPSPVRPGLYANIEAAYIGRLDLPR	200	+
Chr4B	652581071	652581112	DAKLAGYDIPAESK	100	+
Chr4B	656643717	656643809	LDYFYWLLGAISTANLGIFIAAAKGYVYKEK	223	+
Chr4B	658061410	658061481	DGEPSHLKENGTSDACPENAVTTK	113	+
Chr4B	658417933	658417974	RALERAVAMKGGGD	98	-
Chr4B	660167590	660167640	RYPRHQVAAMVILEITM	85	-
Chr4B	660554532	660554585	KHLGFLEAKGLLYKEWEE	134	-
Chr4B	662193914	662193952	DAPSAKSSPGVFR	91	+
Chr4B	670306767	670306814	WADDPTQAYQLHEVPR	82	+
Chr4D	604489	604554	KYEENVAAATNTDPNYLQEGTA	160	-
Chr4D	1299142	1299177	RLGGNTVDMGYK	91	+
Chr4D	1299145	1299201	LGGNTVDMGYKAYVYRVLK	143	+
Chr4D	1406802	1406855	DVIEPLESVSINMIPTTK	83	+
Chr4D	1407814	1407861	AYYTFEFTAQAPNFTR	121	+
Chr4D	1695147	1695203	RGITIQTLEPMLSFLLTLE	88	-
Chr4D	1812232	1812273	MPPGLMSHAMALKK	103	+
Chr4D	4019147	4019197	AEAELVVFSAIDDLFAK	115	+
Chr4D	4870283	4870342	KEIMQLSAPSFVGKWTGFLH	104	-
Chr4D	5627041	5627142	TILDQFNPRWNEQYAWDVFDPCTVLSIAVFDNAR	175	+
Chr4D	9417708	9417893	SGIMQILLQHNAD---------------------------PNTVSADLGTPMAAVLCVASGR	133	+
Chr4D	12832809	12832865	IMIYYPNSAGGGMKELFRK	92	+
Chr4D	13433405	13433527	DFSYLLDILISSGMIVSTDWQLLCKSWHSSSFPVGPQVFER	205	+
Chr4D	15759417	15759455	RKMGTAEGLVEKL	93	-
Chr4D	16221056	16221103	AIDSFPADLDLLEQTK	112	+
Chr4D	16221190	16221240	VKYEALPGWEEDISSVR	81	+
Chr4D	16221271	16221339	LYVERIEELVGIPVHYIGVGPGR	106	+
Chr4D	16227506	16227541	GIGPCYSNKFIR	93	+
Chr4D	16305035	16305067	RIVPLIAETIA	79	-
Chr4D	16346930	16346989	KLRANKNAGTLSDILGGLIM	89	-
Chr4D	16794498	16794560	KAPLADLWQIIAVDEANESAS	144	-
Chr4D	17215896	17215952	APGSGKGELEITYLDEELR	86	+
Chr4D	17231267	17231377	AAPGNGGLPSQGQGLSANEQSTSAKDGGTSQANRDQK	166	+
Chr4D	20330864	20330899	SIAVFSLVIAIN	84	-
Chr4D	20330963	20331028	RGIPAKGEGGGHPNGVPNMVVG	100	-
Chr4D	21347685	21347735	YLDLDLTTAMAGVPEPR	83	+
Chr4D	21965970	21966005	KARQVQQQCNGK	88	+
Chr4D	22139396	22139455	KKLGQLIEITTHMSPEEVQV	151	-
Chr4D	29671443	29671529	KQLNTRISMSCLFYLFVMACDTPDNGPLG	226	-
Chr4D	29968880	29968942	EENTVSVEKQNSPSISPKDHK	96	+
[truncated: 1,566 more rows]
