# Supplementary material for: Community Resource: Large-Scale Proteogenomics to Refine Wheat Genome Annotations
Source: Int J Mol Sci. 2024 Aug 7;25(16):8614. doi: 10.3390/ijms25168614 (PMC11354340; doi:10.3390/ijms25168614)
Supplement: Supplementary file 1 [file ijms-25-08614-s001.zip › 14_PALEA_2024-05-20_Apollo.BED]

Chr1A	3282207	3282293	REGGCASWLGDIFNLMGSLTLKTGDADQK	218	-
Chr1A	8534139	8534243	GSIPAQVATLAGLQQFNVSFNRLCGAVPTGGNMSR	174	+
Chr1A	9672930	9672962	NSSPQTSHNTR	84	+
Chr1A	13649859	13649903	RLHNYVDNWAHEAPQ	120	-
Chr1A	15669070	15669126	RPINADLMDFMSSYHFMVE	97	-
Chr1A	15680175	15680234	VSCGSRLAVLLTILKSQFER	92	+
Chr1A	16716726	16716812	NLANNAAAARPVSDHMDTYQMPGSERSKK	217	+
Chr1A	26379027	26379062	EFGEENMNLAIK	90	+
Chr1A	29895140	29895181	MEGMPCTAVMNQIR	94	+
Chr1A	31383660	31383752	KESMDVGSREVEHPLKWEFCHLLSGLMAHIM	159	-
Chr1A	31385911	31385994	RWQLDMMSAFAAHGVEVPAGSASLESVR	134	-
Chr1A	35075103	35075168	AEKEGLQEQLAHMESAVAEANK	96	+
Chr1A	38895590	38895658	VDGKSISLEASTTSLMFSLFSMK	104	+
Chr1A	39073317	39073379	ALALVAATPGVDSVALAGDGK	135	+
Chr1A	39786916	39786990	KGNRSFLSLMLSTTSAELLINKGDV	116	-
Chr1A	41663320	41663403	VAEHDIFGTKGPSMPLIRAAQTEIETPK	141	+
Chr1A	41663653	41663775	VSEHEAHMQETGLLGAMDIAEEGFPALHENVQVNGEGESSK	199	+
Chr1A	41891937	41892017	KVTEVYEEMIDLESPPSSSMTGGQEVA	128	-
Chr1A	43147793	43147873	KAGENGFVRSGFGLFPQPWSSVGTSTR	131	+
Chr1A	61703512	61703631	GCSDIFHLPSSLGVLSQLQSLDVRHTSIVTLPTSITKLHR	114	+
Chr1A	70085901	70085987	AIRESDGTELLSQIISVDWAFSNGPVKQR	141	+
Chr1A	81306802	81306924	KLVELGGVKDDQFLLIVGGADTHARLGTILDPRPCPPYHSV	303	-
Chr1A	88845591	88845629	RKWWGLVDFDDGA	101	-
Chr1A	92429974	92430072	RHSTAGFGTTVGYSDTGNAMSAMVWDNSEKVRG	248	-
Chr1A	93376544	93376585	LANLIGYCCDGDER	95	+
Chr1A	95940738	95940806	KAHENLQQLLPFLGGSGLVLDRC	109	-
Chr1A	97300808	97300918	MIYSMSIDNIEANGFKFYQVLMEQYYPWFAQYMVMQR	181	+
Chr1A	98714716	98714784	RAMGSIMATWTIVNREAMGQFAR	115	-
Chr1A	101224449	101224505	RRLPVAMLSVTNAVATQSR	85	+
Chr1A	109309076	109309174	SAAVQNTGSSGSSRPLLHHHVAGASTVNTPNIV	151	-
Chr1A	116252286	116252378	RIDWTSSFDQLDDRPSNSLHTLVPLMLVVQQ	149	-
Chr1A	125693137	125693208	RTFVARSPQAGGCIREGAAGADAL	108	-
Chr1A	159379397	159379435	QGSLFSFGVSEDR	95	+
Chr1A	170733266	170733355	RIAHAGLVVSNRRGSGVLSMTDMTTTVPVS	141	-
Chr1A	247330070	247330147	VLSAASEDGDLSIQEAIDAVEDIFRR	117	+
Chr1A	250843994	250844086	TKVGMEKLSMPNSTELPVDTLMLNLLSDHPR	145	+
Chr1A	259858305	259858367	IGAGMLLQVVTMVVTAGIENR	98	+
Chr1A	262718990	262719025	HGLRRTTVPTQR	85	+
Chr1A	287809425	287809550	CLPAEIELHRGGEGDVSYADVSGGAMWIELLEQSLKAGLAPR	206	+
Chr1A	289488741	289488779	KDLAVFRPDAGWK	95	-
Chr1A	293028381	293028503	VTSSVSAVNLEETNVSINIQNDLEKEEILEPMEEDVQVIEK	121	+
Chr1A	299858397	299858483	LGSLFPKGSDTPKFAELYIHDPANEITHR	214	+
Chr1A	300350722	300350799	QKLQQFVADGELSKDETEALTAFQVR	120	+
Chr1A	301843922	301844011	GLNQMPNDSNSTSPATMQKMKPDMDDSGRR	141	+
Chr1A	308257847	308257963	RRVTECDPPNEFIVTRYGTHYASQVLGALLCAEAILFTL	193	-
Chr1A	332343428	332343472	RSANLSNSMKFGETR	114	-
Chr1A	336004943	336005020	RGIPRIPPAYKSAVEFLNGYVNYLVY	129	-
Chr1A	337376433	337376525	AVLAALRCVDPDSGQRPTMGHVVHMLEDDLR	152	+
Chr1A	341782638	341782751	EQSTVPPFFCSGGEARMLVVELGIWVIPLTLVFVPCRR	186	+
Chr1A	345736412	345736504	AVANETGAFFFLINGPEIMSKLAGESESNLR	223	+
Chr1A	348867938	348868030	RGGAMYQKVAEYVGFMIANGPIERGMTPVIG	152	-
Chr1A	370510302	370510364	RLAESDEQVESLRTQSELHKQ	94	-
Chr1A	371520695	371520733	GALYFPDNESDLK	89	+
Chr1A	375163773	375163871	ITGNPHGLSPLQRVFVGLFLSIVGMAAAAIVER	157	+
Chr1A	378055739	378055789	KQLQQAGEPIPTICAEM	127	-
Chr1A	382771898	382772002	RITSRMSNLISGYTTAQGQEIAQIFCFTMAGTSTI	168	-
Chr1A	387280532	387280615	TASAQSWTCMDLYVFATPYRIGWDYYTR	141	+
Chr1A	391694152	391694286	GANSSSEVGGHNVAPVSESSANKSAMSVNSDINSICSSGTVPVAK	199	+
Chr1A	396859962	396860048	GKFQHSVWQVDGATYQEAMDDNAMLSIPR	147	+
Chr1A	398773685	398773729	KQWSPLTPEQVADPR	111	+
Chr1A	402884262	402884348	EKMDVIDLEDDTIDAKILNSMAVTNDHFK	137	+
Chr1A	447353478	447353597	RSPDFEDANAGWINVDHHMEIIPLNLQTGAPIDLKGLKVD	200	-
Chr1A	454052793	454052885	RFQDREVTGVPRTLEPKSVTSHNVPRRGNNE	151	-
Chr1A	456089143	456089196	HDTDAFAAVELALDSVVK	129	+
Chr1A	465525613	465525672	LSGQMDLTRIETLYHAEKDK	100	+
Chr1A	473340715	473340816	WLDEDNKYMAEIQGALQAQVLDANLGTIVEDCMR	167	+
Chr1A	478522617	478522736	NDDGCCCRPDELTLASLLSSCANMAAAYEATQLHAYALKR	193	+
Chr1A	483835891	483836022	TIARDFGYHQPSYMEIVTSIEGTTGIAMVVLMLIAFLLASRPSR	215	+
Chr1A	495351708	495351815	KEVLCHVQGVHNISATSACARLVSSYTVQTSPARAA	260	-
Chr1A	501257571	501257669	LGERVIEAQIITGAHVGAKVCIPQIIMLPFEPK	240	+
Chr1A	511776664	511776747	KLCYMFCALCERKLYSMSSPAAIVCSLS	135	-
Chr1A	511829926	511829970	KAQCRLFEPLETRPI	114	-
Chr1A	516808875	516808946	RPPFSGAGTPEGTISLRPLRNPVT	111	-
Chr1A	535149214	535149327	KRLPGYTEDSSDILRPFDCALHNGAHLIVGVVIAAAIT	185	-
Chr1A	535431320	535431439	RLESVLPSMKILLGLPQGIGGAAGLVAVKYSAEPLIQAVS	188	-
Chr1A	550312225	550312296	SGARRSPFSDSAVAAGYLGFSGGK	102	+
Chr1A	552317344	552317451	TELIGGANVYMPVCRQHYLDGQIVIEATRIVMDIER	180	+
Chr1A	554124477	554124572	RLNVSITGMCQEMAGLGGSPKNAYAAFSGFQK	237	+
Chr1A	557648941	557649027	GLYSVYVHTDPAFNASAAAPDSGSAFHRR	138	+
Chr1A	559139652	559139792	AVDSVALPIYQVVPELGMKIEAPVARLEAGVGAGEVIDAAEVGTGSK	217	+
Chr1A	562963651	562963707	RNSLGDTTFLSSDPESPGR	132	+
Chr1A	564937511	564937564	RIHSMIPDKDYIHRCDMC	89	-
Chr1A	565885807	565885851	KLYLVEWHGALLMVR	113	+
Chr1A	566794164	566794199	RAQEGPPGSRTA	89	-
Chr1A	572958713	572958829	LEGSEYMYELAPRSVMFATFVNCSQEVRNNSPYLPVACR	192	+
Chr1A	574448312	574448365	RPNFGTLQRCDDLDFDQR	85	+
Chr1A	576108234	576108296	IIETLYVEAGTAADFKSVVQR	100	+
Chr1A	580649984	580650085	EKIGDDPVLEEAPSATDPDAWSEAQVLALVQALK	158	+
Chr1A	581672157	581672282	SSLVTHSSVQEPVPFSTSILHPPPVPQRQTTLSNSEHHHLIK	199	+
Chr1A	585799946	585800047	RLRQVPMNMAEAVEADTPESQLENRLNEQVELIA	159	-
Chr1A	586191152	586191220	RGFAMNVQSQVVHVYSDAVIGSL	114	-
Chr1A	588695973	588696047	KFMESSPELEQLTVPVGPKLTSSAM	115	-
Chr1A	589185861	589185989	TTMAKMVYNSSQFNEYSQVWVYVSQTFDLIKIGNSIISQLSEK	212	+
Chr1A	590835942	590835995	KLAANMASLEKQLFSAQK	122	-
Chr1A	591700300	591700428	KNDLVMCEDANEVLWHASLTVNYPEVVTDSVEPSPFVSFALMM	209	-
Chr1A	598559606	598559689	ATSTSGSFTAPSRPPGARLSGSSAAPPR	112	+
Chr1B	876473	876556	KSDDDTLPKMQYIIDDGSSCCAKSISGI	132	-
Chr1B	2565143	2565175	KIQAESLVDGA	79	-
Chr1B	3373707	3373793	KANLTSLSLCELVDIVLSQSWEVFLKPKD	137	-
Chr1B	4298853	4299092	QVLDGYRKCPNFVSNILFVMS----------------------------------------LNCSMEDLPEALLTEILNR	150	+
Chr1B	4534210	4534278	RSMANCMQQLSPFGAGVPSFMTE	115	-
Chr1B	5310573	5310623	KHAAVPTSYCPPLGPLN	129	-
Chr1B	5312403	5312531	RGIEEPIPGSVMNQHILLDTLMTLNGLSEPIHGTFRNFSLELL	208	-
Chr1B	9436520	9436585	RGDVIAMRPEIMHIYLIGHDNL	110	-
Chr1B	11933435	11933512	AVARRSGEPVNLGDLIFNLSMNVTFR	125	+
Chr1B	13251612	13251686	KACTKCAPNCGTPSIDMCRCQPPFS	118	-
Chr1B	13730904	13730942	KLGVTGVNKGNGK	91	+
Chr1B	13759883	13759918	DASGLVGIDGPR	83	+
Chr1B	14302414	14302461	SSSNTGIAGSDGSGNK	108	+
Chr1B	15768882	15768935	RQSPENCGTLCKLGDGEA	134	-
Chr1B	17891446	17891511	AGDVLSEAQIKGCQELGVRVDK	159	+
Chr1B	18355650	18355775	RAPLTVADMFEHDAVLRELADPALCVELSMSGGREPGEFVTA	201	-
Chr1B	24858226	24858324	RAVAVVIRVRNLNLDQTVQVDVPIVEIQADPKD	151	-
Chr1B	31742420	31742506	KQIVSILVDQGSDRDLIVLPIVGMGGLGK	188	+
Chr1B	34765152	34765253	FFIWLAYLGSDALAIYALATLFNSHRKQEWTSTR	162	+
Chr1B	35212031	35212099	KGSGGTHEETALRGAYPYFRALA	168	-
Chr1B	52121348	52121389	KPITHGQIKVTAEA	102	-
Chr1B	52849554	52849673	TLLGYLHKIWALGPSQVGPNLLLMPGVKLSSGLTTIQNGR	301	+
Chr1B	57670246	57670287	EAAGSAITTPDEFR	103	+
Chr1B	58404082	58404156	EGLQEQLMRTESALAEASKALQEVK	110	+
Chr1B	58410775	58410834	QDSSTSCHSISKGHSEQEMK	93	+
Chr1B	61467215	61467286	TVSFGIPIPDWVNNMDNPADIVNK	116	+
Chr1B	61804873	61804914	MPLASCSSGSKRQK	102	+
Chr1B	63684611	63684694	KCLTNIISNFFAIDPRPIGKNMMESVLG	140	-
Chr1B	73451890	73451934	KLLTELLMPALSPLA	99	-
Chr1B	74021144	74021218	KAVEKDAAHVAAEVMGQLFGEGIEG	174	-
Chr1B	75924159	75924251	EMEHKRVKPDTVTYNIILDGLFHAGGTIAAK	156	+
Chr1B	100261961	100261999	ASNVMLDERFRPK	98	+
Chr1B	100267532	100267585	RGLEAPITGVLRVAQLDL	85	-
Chr1B	106922675	106922764	KDLGINMSLGALFDRPNEGNIQATGMDEAT	144	-
Chr1B	111946485	111946559	LSSLDRVPGLRHLVLSLHAFDGATR	116	+
Chr1B	112937459	112937497	ASEGASNQNKSGR	88	+
Chr1B	121487830	121487889	LPCITPTPPPKSAANPSQLR	89	+
Chr1B	126603865	126603927	LSGGIVVNIHNTKTIIMFRGR	101	+
Chr1B	129108891	129109001	LSTHATAATMVFLPYLLAVALLYSSCVYFPVGLCASP	172	+
Chr1B	130125878	130125955	ADGANPTDVTFLSLLHGCSHVGSAKK	189	+
Chr1B	141605420	141605518	RGMAIDVMQEDLTGTGAGSLAAMADIKPPCSLS	241	-
Chr1B	146016819	146016950	RVTVPAALWPPRQQYLLGSSSMPTAAGYRAPAQMDLPWLEPSTA	213	-
Chr1B	154438277	154438339	AQIGIRMMGELDPKAFLNVCR	107	+
Chr1B	154739380	154739421	KVADVHSGSLEAAA	86	-
Chr1B	155830192	155830224	KSCVGKKMCVC	87	-
Chr1B	162260893	162260961	RLARPSFASAPHSNGHGHHQTPR	108	+
Chr1B	165922978	165923052	SREVVSLGRELLGGNGILADFLVAK	112	+
Chr1B	165922984	165923052	EVVSLGRELLGGNGILADFLVAK	101	+
Chr1B	170978469	170978507	RAPWESKVNTLAE	95	-
Chr1B	177654128	177654196	LTSLNVLNLQKNSLTGIIPPTLR	102	+
Chr1B	182094644	182094712	RAGEGEDMLAVVARELAERGIQV	104	-
Chr1B	189931034	189931090	SAVVDCCIGIPVYFTDLQR	147	+
Chr1B	198682355	198682408	YHLHHTATISDPRSSPHR	84	+
Chr1B	200037567	200037638	KVASVEVFLNAVFAHADAAPVPSQ	109	-
Chr1B	204600827	204600886	RRQLYSPFSLSHDMEEGQHH	98	-
Chr1B	220931854	220931955	DKGTAKIMLQLAVQDFQSCDRPFQQSGIPNPMLK	170	+
Chr1B	231892523	231892588	EEDSIIEQFMDTVVIEGNDEAK	103	+
Chr1B	247257930	247258013	LAMDIEELTGKLSEVENIKMDLENIVNK	127	+
Chr1B	256424508	256424597	QQIRPQSAALGGQDMQWKKGMQYASLNGQR	148	+
Chr1B	256989533	256989631	MDATIGDPLLAASVERAFEKQPLPGLWEQVTPR	163	+
Chr1B	263004584	263004676	SQQPLVMKNWSACNDISNNKQYNVADGSVPR	157	+
Chr1B	269792294	269792356	RTLELPRRETDEEGLTAGIGL	96	-
Chr1B	283908538	283908618	KLEQMLKQDHCDGASNSGALEECEHRV	128	-
Chr1B	283920925	283921029	RVVNNGSFGALSVILSTKGVGPSGELLLPKSLQMG	161	-
Chr1B	291756851	291756907	RVSLVDDLTNMTHKSLNGL	133	-
Chr1B	291758206	291758316	KLKQFIATAICVPSFEMGCIGVWAEGGPGEIISFHVR	188	-
Chr1B	297291215	297291337	AMSTVEDEDMLYPTEFLNSTFSGIPDHELRLKVGLPIMLMR	204	+
Chr1B	302896686	302896784	DHPGMIQVYLGSQGALDVEGHELPRLVYVSREK	248	+
Chr1B	311512895	311512954	RQGPLVFCAAFLDGSGPDEL	97	-
Chr1B	333049312	333049413	KKEFPATHEEIHPTAILSVVANLTPWSDHNQSPR	165	+
Chr1B	333500928	333500987	GTYTWNMNNFLELDSDHFVR	158	+
Chr1B	339552648	339552722	RFLGTTAICGPYLSAFTVGTEEHYR	188	-
Chr1B	342495727	342495846	REIEPVLLTDPHGLPWLTSQLGPPRRPPREASNSPPSSAT	180	-
Chr1B	349855876	349855938	RLDNENGLDGQFSAITESLAQ	97	-
Chr1B	356542278	356542355	MSLWAEHIGIIEEDFNHPESLECMRR	131	+
Chr1B	360362945	360363022	VAALSSELVCPLTCSPFPSSALPTCR	115	+
Chr1B	363778355	363778432	RPGNPLNSADYKGTLMGLGLPSYAIL	120	-
Chr1B	366017321	366017377	SYSAVSPIPSQAGDGMDLS	141	+
Chr1B	380401876	380401908	KKVLIVEPLNQ	79	-
Chr1B	386749939	386750043	VQASQLNAGSDQMTNISPAQYDKDVNDNENLPHSR	168	+
Chr1B	391325244	391325342	GGMVVAPLPEIGDRLQHMSIVHHPRVPAAMKPR	159	+
Chr1B	399520623	399520718	QEMLVDEYISSTLIDMYAKCGYMQDSLLMFEK	159	+
Chr1B	400646497	400646595	WTPTAADTAAGRVPGYGVITNIINGGLECGMGR	158	+
Chr1B	400646635	400646691	YCSMLGTSTGGNLDCYTQR	95	+
Chr1B	406663361	406663408	TRSQELKAGSSPGTVK	110	+
Chr1B	411143966	411144049	ANDPLLSAENASAMEDKSETVQPVSAGK	128	+
Chr1B	429092872	429092955	RNLQSNSLDKLLVTMIGDCFPLIKDELA	137	-
Chr1B	433935736	433935813	GWTPGIGVYNQLIYVLTRENCMKDAR	135	+
Chr1B	435631437	435631496	EYLATTGAGIMEEEPPETLR	91	+
Chr1B	440251916	440251954	FRPGIVALREIRK	83	+
Chr1B	442130396	442130467	KLKETIATMMPHSSDGASLMHVKN	115	-
Chr1B	444526553	444526678	KLENTKDQVKDISFNLTFNFSAYPKQVLFAAQPPIITIGGPF	204	-
Chr1B	448187320	448187403	KLFIDALEDLLMNRLREPPVVYNLNGLA	133	-
Chr1B	453120705	453120782	GYLDIRDTVQCVELAIANPAKPGEFR	196	+
Chr1B	462920762	462920791	SGHRFLWVLR	78	+
Chr1B	463216618	463216746	KLMNEAISEAMTFDGQIMCAELINLLAATNCKQLKNQVLDEAE	204	-
Chr1B	480462421	480462465	RRDDDANDNGSAFDA	110	-
Chr1B	482534278	482534343	RARVKLLLGPYICTSIDCGPMY	112	-
Chr1B	489279604	489279672	REWLIHVNVAFADMADVVAGEPI	113	-
Chr1B	493568399	493568467	KKEWLSVLENHSLTNAPPKIYLV	176	-
Chr1B	493568543	493568683	KTEGDGLIVVSDTPPAPSLVQGITPLSYGAFYNAVVYTYPIGEAEIA	353	-
Chr1B	500276024	500276104	FTVQELLSSMLPYDSSVSTAEDTMLDK	130	+
Chr1B	508703097	508703210	QAAWFSAIPWGVMALSGYVAGASADFMIKSGLSIVRVR	182	+
Chr1B	509572034	509572084	LDDGSMPWDEFQSEVRK	84	+
Chr1B	509572142	509572192	QEEYFYSNPMPGCLCKK	87	+
Chr1B	514590349	514590417	KEMAGWTAPIDVPLFNEPTPIAG	180	-
Chr1B	537788122	537788181	MKMACPAQSMLSASSCMLLR	90	+
Chr1B	544750305	544750358	RTEEGPFVLWQDGLLSIA	137	-
Chr1B	550107020	550107067	NMRLNSLCNDQAEKQK	82	+
Chr1B	551545153	551545215	VIATAFGELKLPQDVAEELAK	137	+
Chr1B	554694524	554694583	MILDDAFLNFLLPAMEKEAR	95	+
Chr1B	557733568	557733600	KVIVANTAGHD	81	-
Chr1B	562647482	562647526	QGATRSYICECNALK	117	+
Chr1B	562647545	562647643	LVKVITVCDSLDHSGSQFKAIVLDFIPNGSLDK	158	+
Chr1B	566686385	566686429	MQTQSCLKLAEEADK	109	+
Chr1B	566844900	566845016	LGSVSDYCVHHCVCPVVVVRYPDDAGASGGAESVGDELR	109	+
Chr1B	575472601	575472660	KINAQLDCVMKFRVDAQMLA	101	-
Chr1B	578005858	578005923	KLTRSTVEIIEVSGDSLYTKLL	99	-
Chr1B	584943881	584943988	RPLKSPHLGIKMALESPTMSGGHHQITNPIQLEMAC	248	-
Chr1B	585080620	585080673	REIGEFSMILLDFLAQTE	86	-
Chr1B	591141984	591142094	RCLVTGDSLLERLEEDSSDPPMGYEPILASIWKIVEA	178	-
Chr1B	592346057	592346158	AVSTASQPLDGLPGQACRDAGSCPAAFLVTGSNR	155	+
Chr1B	593299683	593299805	EVEAIGGNVSASASREQMSYTYDALKSYAPEMVEVLVDSVR	193	+
Chr1B	598388449	598388544	KAAPRNGPFATRSVDVLAKFSYPEHMSLESLV	156	-
Chr1B	600547209	600547316	RTQQYTQLNQDTVGEALLSALENNTNAPITSQLKCH	177	-
Chr1B	603312486	603312572	KALVVADRSMLTLVDACSVVGPCAAELKA	133	-
Chr1B	621421528	621421569	RNSEDVNIQLDQPF	106	-
Chr1B	629921749	629921904	KNTLQFTTLY-------------------------------EPALYGRTGVV	116	-
Chr1B	631693260	631693316	RIIDSTQNIIQLRLSGKGT	86	-
Chr1B	633144172	633144258	IVAALLSHEDIDVTMIDNNGDPATWELWK	143	+
Chr1B	638264149	638264232	RNSAAHLPKLITSSTSSHPPLPDKGSKA	200	-
Chr1B	639711087	639711209	RDMPLEPLSAVYDDVAQDPDAEVAVPDLTPVIMHDDVNVAT	191	-
Chr1B	644093703	644093768	DVEDEASAVCSYLLLLAMFVDK	154	+
Chr1B	644726710	644726778	YPSYCRRNIWPADHLPELEIAFK	103	+
Chr1B	644754422	644754502	KNVMAHAVASNAFQSWKFPVGGAAPRW	203	-
Chr1B	644754998	644755072	KVPLRLLVELMMDDPLLQACLAIVA	118	-
Chr1B	649462905	649462958	KVTMTDHSAKSPEGLPPV	131	-
Chr1B	655781067	655781156	EKQIGEMLEQNNQQRSNTVQVLESLLATER	137	+
Chr1B	661207800	661207862	ASGSMNLVEELPPRSPSTNPK	154	+
Chr1B	663156070	663156126	NEHMTEDMFCHEFHLADLR	97	+
Chr1B	676403796	676403918	REMFGLYMTGDYRHLLTELSGNPMFQLVLARFDMNSCTNLI	208	-
Chr1B	676405869	676405946	RQLYIEELNNMHLLLGPPIQGSLQNH	125	-
Chr1B	681054384	681054470	KCWQSVESLSSYMYSLGISFGKRSIDELN	141	-
Chr1B	682194934	682195020	MTICSCEETINEFEMLTRDAARVQLDTLK	143	+
Chr1B	682545928	682546026	LTDVQVEIMMGILSVYALLGSFAGARTSDWIGR	161	+
Chr1B	685309045	685309173	KARDLAKIYEELPFSGHAWEADMDDEDSYFGVIESMWNALNTS	214	-
Chr1B	685383679	685383732	VKVAQIMKMCINDSHNLR	89	+
Chr1B	697666546	697666695	RVATGMGL-------------------------EYEDPHTVIEESPSLRR	158	+
Chr1B	699147744	699147806	KPQTVPYGVVMDIIIVKGGAE	154	-
Chr1D	435527	435628	VYQSMGSGLENNPGLMDMRRILFVSYYDLPPNLK	171	+
Chr1D	5688878	5688973	LTSPDLASAMRNYFGNVTTYAYGDATLEEIQR	157	+
Chr1D	6770492	6770581	RVFSEFISANVASPVPLFSRDLDMHIVGSE	146	-
Chr1D	7026078	7026197	RIGEIWGPIPESWTGEIISPRITVVPIEGRVSDLVMEGMA	184	-
Chr1D	7296715	7296780	LNDHDILYIHMIEPRMAIVDGR	109	+
Chr1D	7632502	7632573	KTMSPRNRPNWQICWLAVMALQRV	188	-
Chr1D	7807782	7807838	RLVENEAAACIELHFLHSM	93	-
Chr1D	10137128	10137205	RVVELAQEPRKAKVYGNIMVNWSVVN	201	-
Chr1D	10160648	10160728	VKNSGDIENEEATAVHNAAGSIVSSNR	121	+
Chr1D	11089769	11089846	KGMPDNRESMQGVVENCLLGSLNGKQ	191	-
Chr1D	19709803	19709880	RFNLFCDPGMSSFLQNGTYLPPAVVV	133	-
Chr1D	26272628	26272684	IWVLSSDEPFSPQSDTKPR	94	+
Chr1D	30138085	30138216	MARAPTMVVQDDYIDMDLSPSSPKCALLEFEFQSAGGGGAGVSR	218	+
Chr1D	40255705	40255782	VLDVMESVGVEPDVITYNTLVNGYCR	128	+
Chr1D	40799374	40799442	ETQQPAYNMTQKIVIAVQMASSR	170	+
Chr1D	41276731	41276832	RLQGSKSYGHIMCNYTVENPQAGNDVMQRLVIEA	174	-
Chr1D	41688355	41688432	AELDALEGVVRDPTAEPMSLTLPLLR	120	+
Chr1D	51625605	51625673	RPSQLMDPKRRSPSAWPSLMDPK	109	-
Chr1D	53181419	53181457	SQQALGLLQVMAK	93	+
Chr1D	53230770	53230817	EGRSQQALNLLHVMAK	115	+
Chr1D	60732775	60732879	KMLETLDAPSPPPPPSS---------ADGAIGSAVSCAAGGEGR	141	-
Chr1D	77463388	77463510	QIEFLVGGSFTSSLEDALGIAQHHDAVSGTAKQHTTDDYSK	195	+
Chr1D	77720204	77720272	APSDGEDPAAASSTRALPGDGPR	96	+
Chr1D	79636669	79636782	YSALTPSAPKQSQGMAAACAGVFAANIYTAPESHASDG	123	-
Chr1D	80569658	80569768	KGKLGGPDDGMDDLFADLGFCGDYGSDGETEDTKPEK	175	+
Chr1D	82239585	82239674	RPAMTRCCLPPGISGSHAANAQATGQTCKY	149	-
Chr1D	93787254	93787310	RAIRETPVLPLYTAVSNGR	90	-
Chr1D	103981713	103981769	MLTGENAQMCHQCQRNDKK	92	+
Chr1D	111946899	111946967	RGGNVPNAVSQNCQMLEMGDAVS	114	-
Chr1D	113758256	113758342	MHSLTGHASVIVLVLLFIGGSDANPAARR	138	+
Chr1D	117081969	117082025	RAPQAGGCIREGVADADAL	86	-
Chr1D	117226232	117226342	EEGGLSLQTAPANADVPVPEKLTASDSGAPVSDGDHR	169	+
Chr1D	122374865	122374930	RAADPSAAATVAGRPSRSLLSL	88	-
Chr1D	123083336	123083443	GLSFLEDNMWRLAEEDSVSMPIGFEIAFPSLLEAAK	170	+
Chr1D	131515221	131515292	KVKPDRVVFNALISACGESGAVAR	113	+
Chr1D	133612687	133612800	AYHSGFNCGFNCAEAVNVAPVDWLPHGQCAVELYRDQR	195	+
Chr1D	147243239	147243331	KLQSLSNISSDLSEDYVDSAASYAVGSGAPS	139	-
Chr1D	158614291	158614344	LVRDDNGNVKLDCPAIGK	135	+
Chr1D	166302270	166302326	RATGIIEDDSDYEAPKNMA	93	-
Chr1D	167325758	167325796	KGLMELVTGASRN	93	-
Chr1D	179213625	179213687	NSALEMSLCGLKAEFEDMRIK	103	+
Chr1D	179252895	179252963	RSIMAFVASDTIVTTQIGKEVLE	107	-
Chr1D	182280186	182280233	SQVVVIEKINPAMPPK	125	+
Chr1D	182981899	182981988	RAGLKRCMPEIMFSSIGLLVSNLLLGFAGQ	145	-
Chr1D	199539743	199539802	RNNEDAGKALSGSEYKEDST	92	-
Chr1D	200838653	200838850	TVNRQCSSGLQAVADVAAAIKAGMYDI--------------------------GIAAGVESMTVNK	99	+
Chr1D	223790253	223790330	QYLAHHPTPAGWHQHFGPRWERFVER	131	+
Chr1D	225566000	225566083	HAFVTMSAVSLLIFDECHRACGNHPYTR	141	+
Chr1D	230713585	230713644	RVNAGSRGIVPGILESPCLI	96	-
Chr1D	239939086	239939148	KLYRLDPLHDETVHGADGVAT	101	-
Chr1D	240932832	240932891	KENMGDNLSDFGDMFGGNSS	87	-
Chr1D	242730263	242730313	KGEEEMDSLHPNIHGGI	129	-
Chr1D	246817669	246817731	RTLHYVSALSRGPAIDYACQS	152	-
Chr1D	249575107	249575205	RGGAYWRTSLAVIMDGNSHYKGDCESPGGGDQG	213	-
Chr1D	251616724	251616792	KYITERLPESILSDLEFNADKLG	111	-
Chr1D	251616913	251616996	KQITALQDAKSETLKGDALVVEAQQVFA	126	-
Chr1D	251617977	251618054	RVQFAMLAETEDKSLEGDAVFQQLKQ	122	-
Chr1D	252729813	252729845	KQGTSVPMVMQ	83	-
Chr1D	293075324	293075437	EFSLETQPLIEGLIVAMSLIGATVITTFSGAVADAVGR	176	+
Chr1D	300645662	300645697	VVTAGGAHGLPR	86	+
Chr1D	305916693	305916731	SSSSVSVCVQRPK	92	+
Chr1D	311824943	311825071	KGDSVCNVNRGGPPPLDYENLDDQQAKWPEMYVMWASFVLVIN	220	-
Chr1D	312623200	312623301	KGGKAVLPAHTAVTLHSPTFNMSPLGSSTLNLQR	164	+
Chr1D	312623848	312623916	LVPNSSLITSVPNYLGGKGGEQR	165	+
Chr1D	315566304	315566384	RPPLYCFGHDEMESKIRQMESSSACFS	138	-
Chr1D	316208651	316208749	RPLGASQESISPSELSGSVLTGDTSTIIPVLNS	152	-
Chr1D	324585379	324585456	NAKAELMAQVQAVEKDLVTMAQESEK	114	+
Chr1D	335191242	335191310	INLSVAASHQAENGPVTTVSSKK	105	+
Chr1D	341354383	341354493	TASTYFMFLFVNVFLGSVITGTAFQQLDSFIHQPANK	178	+
Chr1D	343702773	343702871	VALGSPAPARTTSMTSGTGIFDPALREQIMAGR	157	+
Chr1D	344353446	344353508	ANEIQAAVMLHPSAVTVDDIK	97	+
Chr1D	345095556	345095681	SVNGNLVTAKGCSDSTEYVNWDGIHYTEAANFHVTSQILTGK	204	+
Chr1D	350087452	350087544	KNVLGSSDGSVEPKSATTASEQKQTKLAEEA	138	-
Chr1D	350088166	350088228	KGSLNNFTSAGTSNGVPKVAV	148	-
Chr1D	351846416	351846463	KVQGGEVIFDDVRTNF	111	-
Chr1D	353237639	353237734	ENVGFLVGKAGLSLEDIVAYPSMLVRSLESHR	155	+
Chr1D	364057826	364057906	VVSTSPEMWRCADMKSTVDGTCGGPCK	129	+
Chr1D	367435689	367435790	EPPVSLMMDRAASGSGNVPPQHVPYLRNVPPLLG	163	-
Chr1D	373866224	373866307	RLLGFVFQPIMQLHPCQSFDIDIHSEPT	141	-
Chr1D	390835003	390835107	KLEEYSVIGDNDTDMVKFMEKIDEVEEASLHDAIV	163	-
Chr1D	402149160	402149231	KKVIYSSPSQPAGQWGVPGQPFGV	113	-
Chr1D	407885063	407885140	IGVVDDMSFHPLSQAATMEDAAQLAK	125	+
Chr1D	409795822	409795887	RFAIIGGASGPNDYIPLGCWKF	112	-
Chr1D	410527205	410527264	ECGILTEDGIAIEGHELHDK	96	+
Chr1D	412872342	412872404	RVLRNAVHSAIFGAAGTILIN	97	-
Chr1D	424687786	424687872	KMVMSIIYKIIGTVHGFLEKLFLSNEEIA	141	-
Chr1D	426131089	426131121	TNSELCKMEPR	85	+
Chr1D	429757333	429757404	RAAGGHGGGVDILSNIGLFVDGCE	178	-
Chr1D	429981192	429981263	RAAGGHGGAVDILSNIGLFVDGCE	177	-
Chr1D	432805684	432805782	QQFEGMTVLLGVDDTDIFKGINLKLLAFEYMLK	249	+
Chr1D	434348559	434348615	KVFHSVLGDGDLFFYSFPK	144	-
Chr1D	437623526	437623627	QHLAQGNIEDVADVHIRGDYDINSVWKVVDIALK	164	+
Chr1D	437736499	437736621	KLVLESCTLGVLEVISSCRGSDIEHVHHHVYSSLGLSQKMA	197	-
Chr1D	447712789	447712884	RDAMTNFTFESGQLADEVIKDLRVAMALTMHN	158	-
Chr1D	451715060	451715170	TSCSLPNVTSMCLTDCLNWESLPCLHDMPCLEVLEIK	182	+
Chr1D	454372200	454372256	GYSGADVMNILFAILVGAR	88	+
Chr1D	460543035	460543142	TELIGGADVYMPVCRQHYLDGQIVIEATRIVMDIER	179	+
Chr1D	461615944	461615985	RSLQSRVTIAALPS	97	-
Chr1D	463429114	463429161	RQLAVMNGLGLPVKAG	113	-
Chr1D	470262045	470262098	VLVGWANESDTVPDDIAK	127	+
Chr1D	473920870	473920962	KSMGEQDPHLRLLYQVANEEMTLLDVFHQSY	157	-
Chr1D	474268373	474268489	KPNEVSSLHNNPMISTYSTEMKQVDGSLALSCTENPASK	190	-
Chr1D	478364112	478364186	KDMPARPRANAQVQIEEHPGQYTVR	126	-
Chr1D	480843359	480843463	KTLYGTKFDHMLDASILVLQKVCTGTVLGAVVGND	250	-
Chr1D	480870461	480870520	RRATCDYYSPSHFCPEVSMA	102	-
Chr1D	484180862	484180909	KPARHQHQCACWSLAM	81	-
Chr1D	488826701	488826751	MGVLDGAERFDSQRGCK	83	+
Chr1D	490549432	490549557	KGISCVLADLEPEELCWLSITLDRLNTLEGLGMIGNMGNLDE	202	-
Chr1D	490552177	490552266	KGYEEGMLANLKGILPDMVGSAVTVIEYAM	213	-
Chr1D	493865227	493865265	RADDSGLSRLGVK	86	+
Chr1D	497114559	497114642	LGANTPGAGIAANVQASGERLVTISDLK	173	+
Chr1D	497735080	497735151	RMPWVVTNISLPGAGIRGQLGELK	120	+
Chr2A	3413538	3413597	RRGGSFPMMKITNDTGESAG	148	-
Chr2A	5388607	5388729	RESVDLEAASGGDPLRWEFAHLLSALIFPVVREAMPVGPCL	201	-
Chr2A	5702415	5702492	KINIGDILVEGAQPDYFREVLSVVTS	127	-
Chr2A	6873025	6873114	QKFFVPMMIALSALVALALIL-------------GVFSFWLRR	95	+
Chr2A	6907817	6907945	PILGSIENTDLQLQVLATANALQVPITGTINNDSLMLDQLAPL	197	-
Chr2A	8891451	8891486	MGRGSKIIIISK	89	+
Chr2A	13312693	13312761	GDAPSSIAIHMSENGSSEQESRK	124	+
Chr2A	13354030	13354092	RVNVINKAHPMMVCCTTNNIY	166	-
Chr2A	15075130	15075219	KFYYDPYDAQYVCNAPTATGIALVTAPGEA	230	-
Chr2A	15981783	15981839	DLDLDIPYDHPVLEEIYAK	90	+
Chr2A	16119040	16119096	TSKLNEMSLAVSVCPKQVR	91	+
Chr2A	19462700	19462810	KQPMGPLMYPCELVLFMMYDSMVRITHVDPAAEVSKA	285	-
Chr2A	19664282	19664497	NPLTGLKGDPSDDFSFPSLFPDAM------------------------------RPVTDPVANLFDRMLCAR	159	+
Chr2A	21656430	21656486	QVEMTLESLGAVHDSFIPK	93	+
Chr2A	28932958	28933050	RPSSTAGLGGGTLIEALPVIVEGVDRDGGFM	148	-
Chr2A	32000235	32000291	SAGCHAVDAPVSGGDAGAR	82	+
Chr2A	32468194	32468277	RVQSAANAPHFPQPSGYGPQGQNPTYSG	129	-
Chr2A	34702331	34702363	KHNSCAVVERI	83	-
Chr2A	34971116	34971184	KVGADCLDATVTNQELTASLKDI	156	-
Chr2A	35378721	35378801	EALREGGESNLMLTGLVEGWMLGDMGR	123	+
Chr2A	36313556	36313630	GIEKLRNLHMFGAFNVGQGNGVGGR	184	+
Chr2A	36313853	36313942	WITSLNDLATVKMLGTKLQQGQVDILGNLR	143	+
Chr2A	37268763	37268855	VRDADFRYQEYLVFDPTVSPHYQVFVIPNPR	155	+
Chr2A	40202195	40202251	ASVTEDDLADLKYMKLVIK	135	+
Chr2A	42897740	42897823	RTNTMQVAGGNAGDIPSSSADTTIKNPT	128	-
Chr2A	50029440	50029499	KLGAPPLPIRAAVGRAQACG	92	-
Chr2A	53075092	53075160	KRRHDMPVDPLVAVVLPYASNVA	107	-
Chr2A	58303777	58303899	TNIAPKTNTNTRPDMSPSVSSPMPVKTLSGDSGAGFTLTTK	119	+
Chr2A	61613564	61613668	KPCGYHIVCRVDPKDIGMGFAITAVMVLVEDRVFS	176	-
Chr2A	70257873	70257941	RISGNKIYGDIMVNYTVVSPRSG	111	-
Chr2A	71313199	71313300	HGSYDAVMGLFDDMVRSGVAPDGVVLLSVLTACR	164	+
Chr2A	72249879	72249920	RGQGPGTAFWRNLT	108	-
Chr2A	74788951	74789010	LGGDECTRRLTELGLEYVGK	94	+
Chr2A	82040528	82040572	DLQTLWLTCASAGTK	111	+
Chr2A	83856273	83856347	FHSEKLAMAFGIISTPNGTPLRIFK	189	+
Chr2A	88296469	88296558	RDISDDDVRYLVSPCLLVIAVVPSWLSLTH	144	-
Chr2A	88305881	88305940	RSPAPGSSLIELPGVSGDAV	89	-
Chr2A	88306139	88306174	REVAHQLEVEDT	86	-
Chr2A	95327732	95327812	KAHIIDQLEKGMPAAGSIVMRVSSLDH	132	-
Chr2A	106590818	106590901	KAPELSSEDNSSAAVLDEQQSLPGSTAK	187	+
Chr2A	110071185	110071292	AVDAVAAGFCTPPGLPTPPFYCIGPLIKSEEVGVKR	182	+
Chr2A	110181977	110182090	ADRPDLTVDVVPVGTNVTGEFNENRVRVWVDTVAEVPR	170	+
Chr2A	135376459	135376503	GCNDANELDDYQIKL	114	-
Chr2A	142802090	142802158	DILRQIIRPVNQNGPAPAVDPLK	168	+
Chr2A	151600733	151600801	RPHPHQFGNLIMSVVQELNKLMV	115	-
Chr2A	159668749	159668853	RARCSADQTGPAADEAEPGTDTMGFLSGMEELTRG	168	-
Chr2A	161695708	161695791	RDADQEPLPLDDASAFQLQSAVQDRLRT	126	-
Chr2A	165249702	165249779	EGGATTGIAVNCMNSLRGVVPGGARR	124	+
Chr2A	169882139	169882213	VAVITGAASGIGKATAVEFIRNGAK	160	+
Chr2A	175594317	175594406	SVLVISLATITSVVVCSMCLVWCLLHFRTR	146	+
Chr2A	184305553	184305612	KLLGEQYESILVAACELAAD	90	-
Chr2A	186463505	186463609	KLLFSQLDAIADHAVPHATSCTSEATRPSSSDGSN	163	-
Chr2A	189723664	189723738	STPFQPYAEVFGLQRFRECELIHGR	190	+
Chr2A	190321741	190321818	MALSQPVLADSRPYMPKMEGIVTRTR	130	+
Chr2A	197080418	197080495	RGNAETMDSDPLQVASAQNGSDSSEL	119	-
Chr2A	207417563	207417628	NAQQLCAFNRRATMFDDPCILR	111	+
Chr2A	207851799	207851834	RGSQGGSLYKPM	93	-
Chr2A	208706140	208706187	RPNMNEDLLINSAKLD	90	-
Chr2A	213806209	213806271	RAFSGVQYGIASSSSILSDLG	93	-
Chr2A	265669619	265669672	RNGSGHSNVLSEIALGTS	119	-
Chr2A	288394131	288394172	AAAGAAADETPQCR	88	+
Chr2A	355053925	355053960	ATSLKNKELIGK	80	+
Chr2A	357667442	357667516	EICRSILVGLDYLHGELAIIHSDLK	121	+
Chr2A	365899841	365899891	FCLEPTSFTVKAEGIQK	85	+
Chr2A	369775383	369775448	KAANYIMSLVLLPDFEAKPDII	106	-
Chr2A	390145555	390145671	AFHASPGPLGFRSTTPAPWPGTVSESGAAAGDDGLEVAR	184	+
Chr2A	395029461	395029541	RQLVGHWHITINYPSYNVVHVVVADGD	133	-
Chr2A	400355801	400355866	KVGVFATSSKVTNRWTNALTPF	156	-
Chr2A	414408873	414408956	RQLNEQSGAGMCDSHFCRGCVDCAMNIG	140	-
Chr2A	415247082	415247138	RELTEEVINVEPCDQGEGN	92	-
Chr2A	416586697	416586798	ELLNFCYQENLVLLADEVYQQNVYQDERPFISAR	161	+
Chr2A	421088745	421088786	KSNNPLLADSNSLS	90	-
Chr2A	425203979	425204050	KDHSSGLKTGEMSSGTLSNINKLT	108	-
Chr2A	454976440	454976478	RHQYYLDICSVGL	82	-
Chr2A	457472846	457472920	APAPASVSASTHGTAVRAPAPASVR	96	+
Chr2A	473066323	473066361	KALGPMPPIASNK	91	-
Chr2A	474512202	474512264	KYIKPASLLYQVDRISINGIA	100	-
Chr2A	478605371	478605430	RQRSRTLSIQHAQLFPPRAL	89	-
Chr2A	501837704	501837784	RRGNGEKSMGPLPAILIIGLEYNCIHL	135	-
Chr2A	501840597	501840695	KDLDAVLVSVANADAPINTNRKLIVETTGHMNE	157	-
Chr2A	505557318	505557383	AFFRPELLNRMDEVVVFHPLEK	110	+
Chr2A	506332839	506332970	RAPMDGAQSISTNQTITNVKWKSLQATCNQFSFCITGHAESAVS	333	-
Chr2A	507891469	507891522	KPIDCMESQIRMFQLVHA	92	-
Chr2A	514222938	514223030	EFREKGICPDELVIVALMTACSQLGNIMLAK	155	+
Chr2A	514886410	514886445	KAFDKIMESVNK	88	+
Chr2A	528172043	528172093	KFEEFINPTPANGGATW	130	-
Chr2A	530173409	530173489	LSNRPGSQPHRTTAGQASCTAPGGLGR	121	+
Chr2A	530617292	530617351	RYYQGTAGARSSARLMPACG	97	-
Chr2A	541826382	541826543	KITAIAELGGAAGLCHGIMS-----------------------KTSNIKIESPN	111	-
Chr2A	546394277	546394459	RVANALDQVHQDVVG--------------------------IKNLADELKFLYETNPGTPG	227	-
Chr2A	546602931	546602987	GAAGRLKGIVLIHPWFWGK	142	+
Chr2A	555834301	555834366	RRDHEVAALIDGFEADVDVGKG	157	-
Chr2A	559049648	559049758	GLPPPWWPTGQEFWWGLQGETQAHQGPPPYRKPHDLK	282	+
Chr2A	562523498	562523590	RINLNLGMGVADSAVLVDYENDQENFLTAQQ	148	-
Chr2A	566617360	566617452	RNSLPAAKSPLHPTYTQDLIPEDLAQSPSLT	143	-
Chr2A	567492801	567492863	SPRVPQQQTICHINGGGLVIE	100	-
Chr2A	569806065	569806136	RHDGSWRAAGPNAAPSPAYVPYTV	113	-
Chr2A	574573498	574573557	KLLSPIDEYMKLVGRGSVGI	97	-
Chr2A	577305099	577305218	LWVHMNKLRSLPSSICEMQSLYVLDAHFNELCGLPSAIGK	204	+
Chr2A	578777979	578778053	RYRDFNQLLYSPLHVASFTSPINGL	121	-
Chr2A	580003369	580003479	KAPPRPLWPMPSEAAFTHYQGRFGPGVNVVQLSTPFL	188	-
Chr2A	580393086	580393184	FGQRPSSGAGRAAAFPSASEEPHVAVAHMDRPR	153	+
Chr2A	587821852	587821896	EESLLVSGSGGPLDK	98	+
Chr2A	596442600	596442683	RSYVAVGFSGKGGMVGSSAMVGWSSGGK	125	+
Chr2A	599718819	599718926	APESIALPLYSAPGTGGNDDSKDAERQAATAVEQGR	168	+
Chr2A	605415974	605416060	GNGEVSLPPGRRLAVPLNICVVQGMCLVR	216	+
Chr2A	607257015	607257050	SKFSGQIPHFGR	94	+
Chr2A	619030294	619030356	QLVGFERVYTAAGRSTNVEIK	101	+
Chr2A	625250716	625250772	RLEPRQGPPRAQIIAYLDQ	93	-
Chr2A	625284085	625284147	KAALFVPSPSNSCSFEHEMLA	154	-
Chr2A	635504664	635504747	DVEMRPFANQTCPEYNPNVHWSCMDCLR	231	+
Chr2A	636009723	636009818	RPSDVRPAMFAVHDNNFWFASDTAAMRQVTAV	159	-
Chr2A	636663215	636663307	RSMVSSISAVTNSEAGSTQSSYSSDRLPRAT	137	-
Chr2A	642782625	642782759	NMVTPGGLAPYGVRGVLDGAAVVYFSYIGYDSASTMAEEIRDPAR	221	+
Chr2A	643805748	643805828	RQCAVEKMARSLIEGNYQNPLQNQSGN	134	-
Chr2A	643806417	643806548	REIEKLASTSNSAIAMIMSINENDQISDNLSCPGIQVDSSSGNN	206	-
Chr2A	643940731	643940841	RSCAETLSNLEERTPEVNLGHHIQGVDESYEQESPPR	180	-
Chr2A	647448019	647448108	KAVGLTDELLGTEVQMIIVKLFMDPDRLMG	147	-
Chr2A	655450712	655450792	RPTPPQCHQIGLRSVPPVVLYALSSLS	129	-
Chr2A	660769635	660769772	KQSPSVSIPNDASNQEDVTSQKQSPSSSIPDDASNQEDVTSQQPEV	198	+
Chr2A	662397384	662397503	AMSHLLALEPQDPSTYVLASNLYSESAKWHCSENTRLEMR	197	+
Chr2A	665364466	665364564	VAGVSYDPVKASSDVDRTIAVLNGLGIIAFAFR	156	+
Chr2A	665981768	665981893	LTLPSSIGNGMQFVSKFMSSKLNGKPESMKPLLDYLLTLNYR	201	+
Chr2A	666540491	666540553	EGGASDRPIDSAVLSRMKQFK	100	+
Chr2A	671273150	671273206	RRFDEAAVVVDFYGQLGVA	91	-
Chr2A	671545774	671545827	EANPIEMANHGNQLLGGR	87	+
Chr2A	671577510	671577545	MPMFEAFTAGAR	89	+
Chr2A	674875380	674875487	KGLATTALGALVVGFMTGACVLAAGSLTGASMNPAR	159	+
Chr2A	676690089	676690154	AVFLPWGTILKHLEYYWTSQQK	112	+
Chr2A	681041118	681041213	RRGMIAVHAGHRALQAAIEFCIGSGGGTVLAA	151	-
Chr2A	682279189	682279278	VSTAVSTAMVEGLVKAGKLDAGMELWEEMR	141	+
Chr2A	682572946	682573002	RGIFRLGTLVMKMADLGNT	91	-
Chr2A	684484338	684484436	RRPLGPVHHYVHDLFLLLSPGQHGVLHMGGEAG	155	-
Chr2A	686207134	686207190	RVCAGSAQATGISCAAMAR	85	+
Chr2A	691779569	691779649	RGGDVETEMDITNYSSGLQKLVAGIVE	128	-
Chr2A	692510813	692510914	TILDFGDEEYKHMLCVEPAAVEKPITLKPGEEWK	168	+
Chr2A	695409773	695409838	CTAAKEHMGISEYIESAKQMPA	95	-
Chr2A	709509674	709509751	AALLTSDRVMADDPRIASCVDAHRPR	120	+
Chr2A	717839032	717839118	RVPRASGVSRVARGLDSMLGPRDACCVWA	137	-
Chr2A	719700081	719700143	QGARVIGDAVRASMEDGGSSR	95	+
Chr2A	723148061	723148168	QNWSYWRNPSYTAVRLLFTIVIALMFGTMFWGLGNK	180	+
Chr2A	723549459	723549563	DVMASATADRSGTYTMNMGPATSSLLAPLLGNQCK	167	+
Chr2A	725421649	725421735	KGLMGPPFFGLTFSGGASVLTEGDTINRA	138	-
Chr2A	727835700	727835783	AVFGGEGKKVDNIAGLPSLDVLSAMGHR	132	+
Chr2A	728467865	728467915	KADHGVTSGPAVTEINQ	82	-
Chr2A	728467940	728467996	RPTHVKSKSPADLFSSSNS	87	-
Chr2A	730001497	730001532	VINTVQSLASLR	78	+
Chr2A	744111020	744111103	ITDVDIPVLEETKPLICGIGECEGGVLK	134	+
Chr2A	747410231	747410329	KDNILMNVLGSNEMLFLRQMHNSLMEKDVVNAI	157	-
Chr2A	751142127	751142177	RMSEVLIEHSANDLRMS	130	-
Chr2A	754429724	754429783	RDGIILERQGHGIPVLSDVA	96	-
Chr2A	754530448	754530534	SPNGTVVWQSFDHPTDTIFPGMRFLLSYK	148	+
Chr2A	755776232	755776270	KDGLTGACRKTAM	93	-
Chr2A	756868827	756868952	AVLDMFTCVSNASYMFKPVVISPEAQSIFSEIGGSLERQGDR	209	+
Chr2A	756986953	756987012	KCHEAEDDRVNVFVDYLNDV	90	-
Chr2A	762554924	762554998	VNLKGWQQAAVAVGSAFGALLDPKR	116	+
Chr2A	774594373	774594426	EKIAHLDIKPQNILLDDR	129	+
Chr2A	777539726	777539764	QGLPMISYLQLAK	94	+
Chr2A	778617485	778617532	SVFALARNSSFRVCAK	112	+
Chr2A	780367927	780368022	VVAPGEFSAAASIPLPVGSVLVLAGNGADVAK	139	+
Chr2A	783263133	783263171	GDSDNGKLVPYIR	98	+
Chr2A	785916650	785916706	RAGAEDRLELRMSGVATGT	86	-
Chr2B	1006332	1006400	QKPAAGPHDKSYPVGSVLISALR	108	+
Chr2B	5404021	5404062	VRSGGHDYEGLSFR	100	+
Chr2B	7504999	7505079	RLHPNSLRAVEYTVAEPHSSALPPFRV	128	-
Chr2B	10904436	10904468	KGHFDVPGELI	82	-
Chr2B	10906934	10906984	KFDFSAHLTPKLWLQAK	127	-
Chr2B	11741922	11742005	NRQQAEIDMMHDSDEIAMSVIARVMLGK	137	+
Chr2B	13187590	13187649	KAYTGTQCNLLDPTKIIDPF	155	-
Chr2B	13468713	13468841	RSMRECGGLLVIFESMNAAAIELTELAAHSDLGMANNAKVTAT	205	-
Chr2B	17705879	17705920	GNNFKLLPFGAGRR	103	+
Chr2B	18127233	18127358	RLDHLFTPATDHAQLYALASALEIAISVRHHWGLTARSGGVT	203	-
Chr2B	19471261	19471335	KRHGTIVEMIIVGLSFIDAMPTIIG	118	-
Chr2B	21930275	21930343	RVTSPIDCKMGDEIHFCDEAAVS	182	-
Chr2B	21976936	21977001	MEDIAREYFGLLLSRSFFQEIK	109	+
Chr2B	24268690	24268722	WQGYDGASNMR	92	+
Chr2B	25301530	25301583	LGPKTYYLMHSLLHDLAK	110	+
Chr2B	26357684	26357776	YARPMMLLAAACSIMGTFFLLLSMIDAIQLK	149	+
Chr2B	26637994	26638062	REVEFTISFTNQWNGAYIHLGQA	119	-
Chr2B	30020015	30020122	AKANAEMSGTSNGTTTISS------------LQALLAHLWWIAVTRAR	125	+
Chr2B	30713162	30713227	QQSEFTVPVMKLNVERPATKLK	120	+
Chr2B	34761986	34762078	LTLMQSGNLRGEANYLRDAATTNMINPLSCR	151	+
Chr2B	38183846	38183935	LVAPATANPPLCIVTPTNASHVQAAVRCGR	141	+
Chr2B	44941949	44941990	WLTAPGSSAGSIGR	101	+
Chr2B	50519891	50519971	KKVEEVESLVQTADTCGFMPLKWMTWY	201	-
Chr2B	50520702	50520833	KLGQFPAVSTASSAMVTPAMTNSSLLHCALSPGWQQTVVTYIAM	215	-
Chr2B	50585551	50585637	AKGSEECGPPRFAIFSVCQVQRLNDFGIV	213	-
Chr2B	53880825	53880908	SQAACPAFTDVFAAIAAVVNSKIPAVGR	196	+
Chr2B	59236171	59236269	ANNGGRIMADMSISTANCLAQPAQLQGETPTGR	160	+
Chr2B	61910545	61910628	LLFDLANDVLVDTITYLTQCGSQQGLAK	197	+
Chr2B	63018207	63018254	GGEPDATMAEPEPAEK	108	+
Chr2B	70661194	70661298	ADAVEYGLGGLRTFQIMNVAEKQHGGYPHVGYISR	174	+
Chr2B	89348285	89348365	RGGSKPQFPRFMGREGPEIGLTTWISS	134	-
Chr2B	91065669	91065779	LLNIHVHIFSLDVQSNYDPIKNQTCLNVPAILYFLEK	180	+
Chr2B	95851008	95851091	MLLCLLDDAPVPRMHPLLSRAPDPWLQR	127	+
Chr2B	109645838	109645894	RPLYLPLELVRVVSWFVTR	93	-
Chr2B	111846410	111846481	RPEARPDSLMAKTAVIAAPPLSSA	107	-
Chr2B	118447272	118447400	TQTWQGLEQDLENISAGTEYIVTAYVRVHGEFHEPVGVQATLK	211	+
Chr2B	121282942	121282992	RVFDSGTIPQVTGFRAT	123	-
Chr2B	121562186	121562248	EELKLDSSISEIHKTENTESK	91	+
Chr2B	141588984	141589040	RLLSAAVYIYKGDHILIMH	95	-
Chr2B	141694240	141694332	RPIFSFFELICAVSYFIGQGLVMGYFIRLSA	144	-
Chr2B	142123473	142123574	KSIEVCNDQGSGALSDIIEMALAPLFDHDTLQQE	168	-
Chr2B	142583047	142583166	MPNMAYFEFLPVDDATTDEVVAPEGDAARLVDLARVEAGR	185	+
Chr2B	143233885	143234022	GVDHGEPSPAPTAPIAFHASHIAVAARPGPATTLPAAAGAEPVGVR	114	+
Chr2B	148680026	148680091	RGHRSQSPGLVIGERSDVPGYM	110	-
Chr2B	154237557	154237682	RSPLPLPTARAILAAVITGAVLSILCILSFTHSFSYLGFQPR	196	+
Chr2B	154782548	154782664	APSTLLSTSTQQPLPRSTPPGHHLAFIAPDYDGFVAGRK	185	+
Chr2B	164589859	164589966	RVEAFSPEEADFLRSVEAHGLSARLGEGAGAVGLGI	161	-
Chr2B	172862150	172862278	KILGNYSVVDLSCGHLVMENALRIADQLGGKCLLAHILTNYTI	208	-
Chr2B	173206232	173206297	AHEVRIRILCTSLCHTDVTFWR	110	+
Chr2B	186907340	186907480	KALFAVRSIVFGAAGPANMMAGTTAPAAAAPWLFYISVAGGLVMAAA	128	-
Chr2B	186907358	186907495	RSIVFGAAGPANMMAGTTAPAAAAPWLFYISVAGGLVMAAAKVAGE	125	-
Chr2B	190775992	190776072	RGQKLLMCAWAVINFGNGYPSFSPDLA	208	-
Chr2B	198153240	198153281	TSDPISGLSLPSAK	96	+
Chr2B	202938714	202938773	RVGDRALEEAVLRVVSVVTA	85	-
Chr2B	215663678	215663725	KHTATTGFLSSMDELT	111	-
Chr2B	222321915	222322025	RNPRVRARLMGDFVELADAFGGAGVHASLMASWAIPT	179	-
Chr2B	232629742	232629813	KPEGGATPYFTSGDGKEVTFEVVA	108	-
Chr2B	234478668	234478769	RVTPGWAAPDHHMTSVPVFFYTGKPALLQGLRVD	169	-
Chr2B	240199495	240199557	AAALISSAAEDGCDLPFPPER	94	+
Chr2B	252474599	252474667	RGTPGPLRVGQSLGTMSAMTQAM	109	-
Chr2B	258173016	258173096	KPKLHGGQDFLGAVKTSIYGESEEAEM	131	-
Chr2B	268746011	268746217	AEPWLTVLYAPWCPYCQ------------------------------AMEASYVELAEKLSGSGIKVAK	249	+
Chr2B	278177261	278177341	EESSMAEVLEVALRCTRPAPGERPTAR	123	+
Chr2B	338118582	338118623	KDRDLVISHPVGHM	98	-
Chr2B	373370235	373370357	ITMPAPPVPSGPWNTMSASSEQQLGGAGKSLGGQESAGDSR	195	+
Chr2B	391370163	391370300	RVLQLATLLGALRAGEVSRHSLFGLAGTSLSAAGSAFCSNAPGVNM	122	-
Chr2B	391997575	391997637	RQLHTVGGVYGTIRRLSPVIF	102	-
Chr2B	394736761	394736796	VVFVGYGSSYDR	92	+
Chr2B	402181324	402181359	GNGGGSADVAQK	83	+
Chr2B	402189776	402189889	RMTSEPHGPLVFRTLWLALFAAHEIVADMDTDTLFHKM	189	-
Chr2B	413435176	413435226	KDLEQQLVSVDNGEDVE	116	-
Chr2B	415919814	415919894	FAEMLASSSWFSLSFGFMGLFPTDHVK	204	+
Chr2B	415919814	415919933	FAEMLASSSWFSLSFGFMGLFPTDHVKSVVYLITSSIVDK	195	+
Chr2B	420158676	420158774	QPDDNEHDGEEDMWSPPTSPLRAHLVDTLDDEK	157	+
Chr2B	444013449	444013562	QSLGQSSDSPQGACKGHVFALEVTEELKQWPEQETHGR	186	+
Chr2B	448284051	448284107	SIDDPAGFWSEIAETFYWK	93	+
Chr2B	451769110	451769247	RALWGYQESTSNFAAYSGLMVVHVAGGAADFSYYLASTSGSEEHPM	225	-
Chr2B	456598616	456598729	ATVLFESMPVRDVFSYCSMMQGHCLHGSANKAVELFSR	193	+
Chr2B	461221472	461221576	KSHMAQVMAVTSSSDKPSFNNPYFVEGSSSLAPMF	168	-
Chr2B	464279816	464279953	GINSESIHNNASSGVVEEGEINHSPMPSDDKPDDGSIMDEKAEHDK	216	+
Chr2B	465614149	465614259	KNESAGLGIQGDEVSAIESNSLVLSVSQSINDKSNGN	161	-
Chr2B	481513107	481513223	RLSTLSLTLKELGHMSVIWKPVEFLNGCLELTHLHEPPA	192	-
Chr2B	481514418	481514477	RLKSAVLGAVVIIALPLGGC	139	-
Chr2B	482779292	482779405	MAARLLFPFFLILLVGSHGAFASVQETCAKAMEGSEHK	189	+
Chr2B	483452461	483452514	RWPSCVLGAGMLVDVHDL	91	-
Chr2B	483785131	483785196	KIQFPEEESVEVYLLRGDSVGM	121	-
Chr2B	485470930	485471037	RGMAVEDASQPHGLRLLIEDYPYATDGLLLWSAIAR	175	+
Chr2B	485471308	485471364	LVPAESDPEYEHLVADPHR	89	+
Chr2B	490877078	490877197	RGFLSWIGGGGSWTGGDRVVG--------------WPAMSVSSSSMCGGDAGMK	142	+
Chr2B	493888621	493888674	RGRGSDVNGGTSENGVER	122	-
Chr2B	501060926	501061000	TLGGSSADQSPAPAPVTQEPCSAPR	112	+
Chr2B	504067268	504067390	RLCSVLCVPDIGDGVVELQDRADGTIGMSTVGAARSALTLA	304	-
Chr2B	511515994	511516059	RLPMFVDPCFAAKMTAIPLQQE	170	-
Chr2B	513989212	513989262	QELVMLIPSKYILDRWR	88	+
Chr2B	514409593	514409715	KDGMEEVLAHAEAARGEMFLAHVFLNYTAVTMSVGRAVMEE	197	-
Chr2B	518424488	518424559	RWVVANPEIPMNRIFQHAEDILGA	122	-
Chr2B	522045649	522045762	KRALFEEGVLAVNSQNSFRSVNAVSNTQVDTALSVAAD	177	-
Chr2B	527224082	527224132	ITSWIEHHNHGFVSPDK	132	+
Chr2B	529974893	529974970	RENPLDSVIVFMLYIAGVLQLAGVAM	124	-
Chr2B	530869304	530869387	STNVLLFDGMRAKIADYNMFSQAADMAR	139	+
Chr2B	547316796	547316927	RGLYDGTERISLVSSFMASLLIGGYACIDQTDGAGMNLMDIETR	217	+
Chr2B	550210488	550210580	NATGISLKGNWRLCGGVLDLHMPSCPAASHR	234	+
Chr2B	555061973	555062011	KFGMGGMSKPLRL	97	-
Chr2B	559415307	559415360	RCVELGIGRNAGTVLAVR	82	-
Chr2B	564223806	564223868	AIADVSDAVARSSYRPLCGKK	98	+
Chr2B	568208278	568208352	LMKSPRRPSCIIAGMCNTWASDIAR	194	+
Chr2B	576806288	576806347	KLSVDAAVGETTEKGRAEEM	89	-
Chr2B	584029468	584029530	RVRESQEAAGSSWQSHSCTVA	99	-
Chr2B	591554637	591554687	KVVFGERSYWALLINMT	87	-
Chr2B	595024475	595024534	GVVGFLADNQRTNVALTRAK	107	+
Chr2B	601900539	601900667	RLEQLSTLQGVAAPLDGTFANGSLNLVTLGQAEVLWTPFPGGL	200	-
Chr2B	604439039	604439143	RPRSNIVGDESVFRQAPSGASTDALTATFHTMNEV	169	-
Chr2B	611383986	611384081	LGPAALRPCPLASPLSQVRARLGPGATIGILR	143	+
Chr2B	614219949	614220002	YYGGSLLVANALLGMYVK	83	+
Chr2B	622080970	622081113	RPAMGVATGVALGSINADPVFAGAATSSTHTGHQGENIPLVPDDIGKW	232	-
Chr2B	622121132	622121188	RTAAVELDGTLAAQVSISG	85	-
Chr2B	633427474	633427557	KSLSHSGREILTYLLYMIVTSLSNEGLT	130	-
Chr2B	638001655	638001744	KEYEECMDCMVYGCGEFGSLSEYMITVKNR	154	+
Chr2B	640429101	640429133	FHPIIPGTPDQ	83	-
Chr2B	644619188	644619283	DGVRPASPGVYSTMVDVLAKSGRLDAAMGMYR	153	+
Chr2B	645776035	645776139	KVDRDQVFSAMTGLHNTTTYIAYFLIKVQESYFED	172	-
Chr2B	662410721	662410819	RCICSLNAMGLADCCEASPSDKPNNVAAAPQFL	158	-
Chr2B	664471254	664471343	KAIENIIVNTRVLTYLSQPKPSIHVLPELK	226	-
Chr2B	664816983	664817081	QLFNLGLQFLHQLEEEHSLENSEPLEVSTIRSK	205	+
Chr2B	665166476	665166562	TNGTALSVTLVPAASWPERHEWMINPYSR	145	+
Chr2B	677344681	677344776	KYAGVWSSMNKPMTWIVMEGASADVAVLSLMG	240	-
Chr2B	680339512	680339580	REMATQQEIQESYYRDMAVMFGK	183	+
Chr2B	683331453	683331500	TGDSLPNAFTFGCTMK	119	+
Chr2B	683998678	683998743	SKGSSTSEEVVCDNTSDAPVLK	100	+
Chr2B	684718901	684718933	AITTDDEDDDR	78	+
Chr2B	689611633	689611695	RFVSGFGGEGIKNAGSFDQTA	143	-
Chr2B	691126482	691126565	KLTLIGMLNIMEISVPSLEELILIDMPK	130	+
Chr2B	693312829	693312885	TECATMDGLQCNNMLPTIR	149	+
Chr2B	696510693	696510812	RMEEPRVMHPTHAFSGACYGTATAPTSGVGGEPENVLVDF	198	-
Chr2B	697911831	697911938	KDVWVNFILELLEPMESEDASLLVMAINAGDSVLRT	173	-
Chr2B	699449328	699449399	RGALPYYHVLAESLARRITDVPDG	116	-
Chr2B	703424855	703424941	LLNGEAFGLHCLALSMLVGRMDASHRLLR	137	+
Chr2B	703425716	703425763	GMAVRQGARVIGNAVR	115	+
Chr2B	703849964	703850026	ILDLDIPGAEGSFALECKALR	100	+
Chr2B	704064278	704064337	ESEPNLSLRGFGTIDLVKAK	95	+
Chr2B	704358708	704358800	LEEARELISSMPMPADGSVWGALLGACKIHK	154	+
Chr2B	705858985	705859056	KRDKGEFHTVDIILEYNMGSMLQQ	123	-
Chr2B	705972364	705972453	AHSAGQLLGMALNLALCYAQMQYFLMMLWR	140	+
Chr2B	707565569	707565661	ELPVKIEQIRQQLNMMSNVIMQIDTVYLMDK	151	+
Chr2B	712792050	712792178	AEIFAAEVATSGRYIVCTLNTTAVALAHFLAAKYPQYEINDDR	207	+
Chr2B	716147724	716147786	KGGVENSSSLYGPMPGNHIEK	102	-
Chr2B	716719084	716719170	KTTLMAAIDSMAPRDDPSEQICLLGIQIC	142	-
Chr2B	725029100	725029186	KVGEHILLTADGGDDVILDPGGGVGWDLC	216	-
Chr2B	738284260	738284370	KQLKLPAYIVANVAGVMETPSSYGDTQSYFLENIKCM	188	-
Chr2B	750393412	750393468	HAFPGHGLCERPRASRLWK	97	+
Chr2B	750776630	750776728	GGGSAAARGCVDMDANTTFVQADPATFRALVQR	161	+
Chr2B	757898457	757898516	RGSCISSAAMMSCRRSGAWM	96	-
Chr2B	758334961	758335053	RAASPVLTPRQGDRRELAGAPRLMTATWGPA	146	-
Chr2B	759571249	759571338	RNGQLPLIFNSILSDISCIECLAAIAYCAE	131	-
Chr2B	762945966	762946043	RVVLNGSDLLQVAAASAPLFNSSWVT	117	-
Chr2B	766824875	766824907	SFEECTAQCER	87	+
Chr2B	771655976	771656053	RRVAFGAMFGLLMALMVSGAIGLYRM	123	-
Chr2B	774514762	774514827	NAYSEQVKICIEIGLSCVQEDR	106	+
Chr2B	774693657	774693710	NIEEADIVRLPYLQAIIK	86	+
Chr2B	775410821	775410913	NRPLMSSIVMMLATENATLPEPNEPGGNIGR	148	+
Chr2B	776297796	776297885	VAQTSNACGYFLNLHKATGHPVLVCMVAGR	229	+
Chr2B	776940614	776940703	NGTNYVGRVWPGEVYYPDFMSPRAAEYWAR	152	+
Chr2B	777058822	777058872	TLVIGKVAFMGLRSPPK	83	+
Chr2B	777271817	777271882	RGFYEMSGTSTNYCYGVIFNLV	109	-
Chr2B	778211955	778212026	KAMTVLYIMDFFRDVTLFYAARWA	188	-
Chr2B	778213407	778213502	RLSLRRLESLMYLDSPISGTIGSGDISLEVLM	149	-
Chr2B	779222004	779222090	KSAWDNYTSSDGAAPVVWGADGGVEFDAA	134	-
Chr2B	780387681	780387719	ASNIMLDSAFRGR	98	+
Chr2B	788930440	788930502	DKEVQVQNVAFPKNPADPLLR	151	+
Chr2B	789232679	789232807	RNRWLSASCSECEVIAYPISFQSLCAATALGAPGVGVILVTVG	318	-
Chr2B	791864303	791864377	VAGLSPLASSSVVQGSPTPSLEMKK	112	+
Chr2B	794293303	794293362	AWCELALCALNRLCGCAEGR	96	+
Chr2B	794569667	794569735	LGSGGFGVVYKGVLQNGNMVAVK	125	+
Chr2B	795291597	795291680	RSMEEMVLSRGGDDDWGWLEEMLGWYLR	144	+
Chr2B	795628713	795628769	LMIRQVWANNVESEFQAIR	96	+
Chr2B	797227541	797227612	KLMMLHYVENEFQKQGLMFSSAIK	117	-
Chr2B	798179048	798179119	ELALSWTEHRDGSYLEQDVSNAEK	176	+
Chr2B	802596621	802596674	EAGLTFHLLKDVPGLISK	128	+
Chr2B	803794101	803794235	RLIVAVAKADLRTNITNLVAAAMPVAFHMEYMAPVNPALVSVVDN	210	-
Chr2B	812718476	812718550	GIVERVVLAPAPGAPSPTALLTKHK	160	+
Chr2D	330526	330654	KDGMDFSGCFSNNGGDIEDDDENGTPAELVSLANRQLKVEVGN	135	-
Chr2D	7349694	7349774	GSLNTSCVKPCAEDSFLQSDINPDVLK	132	+
Chr2D	7366138	7366200	MACLAISLQPVNGPDILLQTR	105	+
Chr2D	7366387	7366524	VVYRLVNSIYVLGVTT-----------------ASDHAAPAVHAFAVADAVNQAVSVLVAACR	140	+
Chr2D	8160016	8160075	KQWVPMINNEDTSSLNYMIK	102	+
Chr2D	9150283	9150342	RKPKPVEEEDENFSYAVDKVA	121	-
Chr2D	10965000	10965098	KEAPRDLVGGGKGPAAATIVIPIAFNTQLFFMY	160	-
Chr2D	11298550	11298615	TRYVDFTMPYTESGVSMLVLAR	107	+
Chr2D	11556132	11556215	RMTSLHQEYVMQQVTGNPFNFFGNPVGI	141	-
Chr2D	15803429	15803476	RPDVVSIYWQFEFSAT	82	-
Chr2D	27287921	27288013	KALGVVISAAEANAIAIVLLFGLVLARPAAM	135	-
Chr2D	28505980	28506051	RVWVLVSWGAPIMYGGYEVDKNAV	122	-
Chr2D	29561637	29561732	KQLNLPPTKLENLQLIGDKDSMTIHLQNLLQM	149	-
Chr2D	29954899	29954979	RLSTATGLSLPINGSFMNGALNLNQLS	119	-
Chr2D	33566665	33566748	KQFDGFMKLLTMNSSALDASGGLFGPIV	202	-
Chr2D	35622441	35622560	GIQEGALELDPAALPVNLEQPLTCLVSESMSVRGSEFDAK	292	+
Chr2D	35975077	35975112	SCQGTVAKLVEK	87	+
Chr2D	36205991	36206050	KSMEDAKDKGAATAPTWPQV	98	-
Chr2D	40474216	40474293	KRMIPRVDPLPYTCLLGLKLVITVEE	129	-
Chr2D	45054249	45054311	ELDLSDEVEGVMDGTIDFVFR	156	+
Chr2D	48021812	48021877	RISFLATVAVPNVFVGVMPSLD	104	-
Chr2D	58241396	58241443	RPLSKNGEAGCADTEE	115	-
Chr2D	63820022	63820147	RSGTIIGLLFDPVIAAVIMMLGEVLMTCTWLTAVFFFFHEIG	207	-
Chr2D	64448022	64448075	LLAYDADPLLDCLRPSSR	82	+
Chr2D	64770230	64770304	RSFSPVYPLYPPFTHYSHEKLSCIV	193	-
Chr2D	67718553	67718615	KKRGVEASLAEMAEFFVPNVE	148	-
Chr2D	71938778	71938846	LHGSMSSIVSQTEQLAAASDNLK	107	+
Chr2D	71972988	71973080	RSLSHSLGLSMPGLDHEALGSMLETLQNRLG	140	-
Chr2D	73633652	73633726	DVGLMGGIATCCFVTLPTMILRQWR	126	+
Chr2D	77266431	77266547	HHSDGHMQCAEFLEPLANFYCEMLLGDNGFPCWKSFITR	209	+
Chr2D	78943346	78943375	SWSFGNMPKK	78	+
Chr2D	79258438	79258500	KSLDLGPREPRTVGASSVHVF	99	-
Chr2D	80767333	80767494	LGPGMMITVDLETGQV-------------------------------LENTEVK	128	+
Chr2D	81612040	81612111	RAPDVTLEGHIRLGAIVEPFCHVR	119	-
Chr2D	82355675	82355743	VLPTGKNIHALDPQSIPTAAAMK	169	+
Chr2D	84689280	84689348	KARAVLASLPVSHEMLGADGLFF	165	-
Chr2D	90191635	90191703	HFIVQTSLTPNARSDERMLQLFR	113	+
Chr2D	102691889	102691921	VTGNLIVCVDR	82	+
Chr2D	111244797	111244883	RRGPVIAGSAGCASLVGVLTGTNPKLGEQ	206	-
Chr2D	112972873	112972965	RNAWVDASHYGVYIPMDGMISIGLKQAHSRV	155	-
Chr2D	113688423	113688548	RLTKSSSLMHLMKAFADFTSLNPPVDLGLSNYYYATIASVST	203	-
Chr2D	114909005	114909118	KKTNTRFPQDSVG------------SLSSSTSSPTTPADPFHAAAVFGIS	149	-
Chr2D	121647129	121647230	KVVEELASITAPAYDLQRAGHNSVIIGAAGAEVA	148	-
Chr2D	122175428	122175499	KYDSTTGAEGCTFLVSDMFLEFEK	179	-
Chr2D	122909491	122909544	RSPSSSSATAYLTNHVRK	132	+
Chr2D	128057934	128058008	KLEPHNSAYHEVLDQMNPHATACLY	123	-
Chr2D	143899660	143899839	KTNVDLLLPT-----------------------------ESCVYCSPNPEFPEVPMLLLK	106	-
Chr2D	145721252	145721287	KVYNAAIDSQKA	84	-
Chr2D	153888321	153888410	RANGSADLPSPELINMSNKVLDDMTTIKFM	143	-
Chr2D	154498836	154498958	TECNSGCSGGLMTNAYKYLMGSGGLMEQAAYPYTGAQGPCR	198	+
Chr2D	160263812	160263907	AEPPAAAVKPDGEAAAPVGSEARNGEATTATK	132	+
Chr2D	172922402	172922461	KIKHLQESDLGICTTPIVRT	99	-
Chr2D	175113725	175113820	KSLEKSSSTTDAANETHSCSETHCGLNNGNDH	145	-
Chr2D	176607913	176608023	LMLPALSTSCEELVNRWTRSLGSDGTYELDVFPEFQR	182	+
Chr2D	196956225	196956290	GLRILSMDGGGMKGLATVQMLK	100	+
Chr2D	196956234	196956314	ILSMDGGGMKGLATVQMLKQIEQGTGK	123	+
Chr2D	206645362	206645460	MLLMGEKLDCLDEVLTVVSMLSVPSVFFRPKDR	161	+
Chr2D	207735339	207735440	AAELGRGGSTAVTAILISSNDSVKLVVANIGDSR	151	+
Chr2D	220148192	220148245	TRSILQLFAATGRFLGLK	84	+
Chr2D	220485139	220485192	RPGLIDVNQLKEDKFYAK	135	+
Chr2D	228637801	228637857	KPYDRIIVPSGGFAVETIY	93	-
Chr2D	270271168	270271233	KSGAPGCLDLLHCVAYPKLGIN	165	-
Chr2D	290868254	290868343	KHSPQGNILVSFTPSSICAHILNIFHGHLG	168	-
Chr2D	296277846	296277938	SGLHSNDHILESCKQIVEIGKDYLPVGIPAK	232	+
Chr2D	296280172	296280240	AVVTYSTETLDSPVLSIEEAVRR	103	+
Chr2D	296284188	296284247	RGLSFVPIVHKVLSRPTPGK	150	+
Chr2D	310435391	310435447	RVVAAELIVANGRAKGLES	84	-
Chr2D	311057351	311057458	KSNMEELSFFGLVKPYDYVMTGFDNENMGMDTYFRV	179	-
Chr2D	311557371	311557451	IGSLTSLQKLILDHNAFTGSIPREIGK	98	+
Chr2D	329583725	329583820	RDCVESTSDPKVSKAILPNADILATSPGLWDG	158	-
Chr2D	339858374	339858433	GLIGRSFSDATMQADKLQNR	96	+
Chr2D	348164398	348164532	KGIEKEEGVKMTAPSDAEEEEDVDLGDMPEGDPENMMADDEEELA	196	-
Chr2D	350000925	350000984	RAEMPTQSPNCDEMGCNQLI	165	-
Chr2D	351519391	351519486	RSPEPLPKFIPNSPDEEPLPEEGAAKRSMNEQ	147	-
Chr2D	353253999	353254076	ENWDKFFALRGDGDSFEWYAEWPQIK	131	+
Chr2D	355122929	355122982	LQNPSDPSYFMCDPQLKK	137	+
Chr2D	360600137	360600190	KAYFSSDGSWFMDGECAR	143	+
Chr2D	363711839	363711925	KAYEVAASDILVIKGSGDIEGLVAMSVRE	133	-
Chr2D	369656152	369656241	MRGEGLGPDDVALTAVLSCCAHLGALEKGR	142	+
Chr2D	372649459	372649521	EMTGECSGYLCIKKSWPGAFR	106	+
Chr2D	382267033	382267143	KLYQGVKCLNLSELLTLFGVEVDSPIGKLSMGGGLDM	178	-
Chr2D	384166682	384166708	KPMWHFNHY	76	-
Chr2D	385577656	385577778	HIEDDFGLLLCMAHLAVQPNNAFMDCDVNLMIPANTMVASV	198	-
Chr2D	386124591	386124665	APGQAKLGETPSGEPGDSSGNDTPR	109	+
Chr2D	394288289	394288414	VVLCAYMILAHPSAVLSGDGEQEKLLMESAANFVTEFELLVK	207	+
Chr2D	394290464	394290568	LLDNSPEAGTEEIVEAMMSASGSAGSLSDAKIQAR	90	+
Chr2D	397069711	397069752	KSQLPKVIYDEAGA	103	-
Chr2D	402761168	402761224	AVSAELDNLDRQRASIEER	83	+
Chr2D	410224020	410224085	QEKEEMDQSYKEQLYANDTTIK	100	+
Chr2D	410605232	410605297	QAIMLIGGVMFLVGSIINAAAV	97	+
Chr2D	411514959	411515021	SPESIVEVDTKLTDGKVYFHR	160	+
Chr2D	416216103	416216168	KEGIADQVLLTDTSVSFVVDGT	156	-
Chr2D	416660615	416660653	KLGNMTEVMTNKE	91	-
Chr2D	419333198	419333254	KCHGLILASFTSANPELKS	139	-
Chr2D	424960776	424960862	RYTDYNAARTQGGELITSLPHLLSIASDQ	216	-
Chr2D	427038860	427038898	KALQDGERAPPMS	89	-
Chr2D	431040883	431040999	VDNLYNDGHQYFADIVEMGATDPDAMEYVLSVMKEAKEK	195	+
Chr2D	433839111	433839200	RVSSHSPGDSLDFALLGDDSHSFEVEHADV	137	-
Chr2D	438510098	438510178	DAATANGNEPSNSYSVARSVEPGGNKR	123	+
Chr2D	438526497	438526589	KGINKVLTCSESIVTEQSDIDMKSDWASVNS	146	-
Chr2D	443921628	443921672	MKAAISNVLPATSHR	112	+
Chr2D	447098542	447098577	SATSAASSHVRK	79	+
Chr2D	447099613	447099756	IAPWATFGFSLVACAGLLKHGDGIECAAEAAPSVPMIASLGRGLESLR	236	+
Chr2D	447101234	447101296	RNTAIFLCGPNERICLTGYQV	96	-
Chr2D	447102526	447102702	KDGKWIVG--------------------------------DCDFIFTEVSDILAEADEL	167	-
Chr2D	457036860	457036949	KADKSDDNGGTGPAAYLPLAISEPAKLHLA	140	-
Chr2D	460450292	460450387	GAKVDTNIEEGDMEGSEEDEVYDYAQVESEGR	101	+
Chr2D	461214952	461215020	RKGPQPPRGASAEQDRLGDGQVL	107	-
Chr2D	463668650	463668721	KTIILLTSCFVLINIKDQLESSLG	109	-
Chr2D	463838197	463838271	KLCISGFDGQPSIFGEAIWMDILTE	127	-
Chr2D	475951743	475951799	KPKMAVLHIEEAGLPFVAT	140	-
Chr2D	483278698	483278775	DLISWGSIIAGFAQQGCEMEALQIFR	131	+
Chr2D	487290203	487290277	GANVSGYFVWSLMDNFEWRFGFTVR	120	+
Chr2D	509555162	509555248	REPRFEEADDGWLFKMRGMPYPQYNVMDG	143	-
Chr2D	513811079	513811180	VMGGEGDPASIMLLPSGFAILPGGPSMSGDDGHK	159	+
Chr2D	515867298	515867396	RGGNFSSASKMEAELSSMDSSSQHHDGRPTSIG	154	-
Chr2D	520380268	520380327	YGSENWFKDEMFSQQTMSAK	99	+
Chr2D	520726359	520726421	RGKDDMSATVAPENLYAYTSK	99	-
Chr2D	523761705	523761824	RGKWKAPPPPMGDDSFSPHDPFIGSDIVGVIVGAGFDSTY	200	-
Chr2D	525460526	525460579	RWNIVRVGVITAQVTKEL	87	-
Chr2D	526254166	526254243	AVEFLLQSLRLDDPESVLPIYIGDDR	121	+
Chr2D	526295178	526295285	ALAVFAYAFFCAPVVWASLVKIMSSLQVLIERDAFR	171	+
Chr2D	530451588	530451662	KALSLLNCSADLMIVNPTKDIQLAK	182	+
Chr2D	531119292	531119393	MGWAGTARGTSNTGSPLFNGSIGSGPTRHTQPER	160	+
Chr2D	532373473	532373577	KIPATLSVPKTCRAFVFCMSYVLKQLDVSQFGHGN	179	-
Chr2D	534043595	534043669	KELDMSPEPDAPLRKELDLCPEPDS	113	-
Chr2D	534535129	534535356	KLEAVKMETSKMAEGYISVL-----------------------------------EEVEGATMTLPPSMMISDGAV	147	-
Chr2D	537523101	537523190	LTALKRDQEANDVHALVGATDTNDQLQPAK	139	+
Chr2D	539570538	539570606	RLPNESEALLTGAEVAESSRAAV	99	-
Chr2D	542015699	542015758	KNIDPVGGLALETLMNSDIE	94	-
Chr2D	545983491	545983556	RRPTYCGMLDVAMTAPTHDGTV	165	-
Chr2D	550211484	550211579	LLLSYTRKGSNVLEELCHVCSTLVDSIFEHIR	156	+
Chr2D	552638713	552638772	KPTGIVVMNDGIAALADALV	143	-
Chr2D	553568692	553568811	VHLSDMFQLSQNFRTHCGILRMAQSIMSLLYFFFPSSVDK	202	+
Chr2D	553572603	553572683	SSVQETLLPEKSDGDKSGDVISGNIPK	125	+
Chr2D	554039743	554039781	KDGDTEEPLPTEQ	95	-
Chr2D	554361354	554361386	RKLAAATVDFQ	80	-
Chr2D	554758145	554758213	KQVDGLDETSIMDANINQFSAID	109	-
Chr2D	562075974	562076054	RLLTAVKYWCWGGHGTGHVLILRTSTA	212	-
Chr2D	564392165	564392281	RGQYKDITHVEVLPDVQQRILNVQANYPTIIGIEDQAVG	177	-
Chr2D	564890808	564890879	RSSDALAPAAVEKPDDSAPERPER	101	+
Chr2D	565217360	565217476	RATMYPVTSPLSPDQYSARAAVGANTSPLFMSASDGDWA	185	-
Chr2D	568119112	568119147	AVINGSAVAVKR	81	+
Chr2D	574420668	574420787	TVRLEETGQEYLDRLVDLGFFQMVNSHYVMHDLMHELAGK	201	+
Chr2D	575922662	575922784	REDYLPSSRNAYIAPLTMGAPADWNWFPLAFTDDGILKGLI	202	-
Chr2D	575923056	575923127	KMLAVAREYKALYEADVLHAAPRV	171	-
Chr2D	579131624	579131671	DGKAAAMQHMLVAADR	114	+
Chr2D	580101405	580101446	GMLESTNTCGNGQR	108	+
Chr2D	581717311	581717427	QAAVAAAGGYPAEFFTDFVASMVKMGNMQVLTGAQGEVR	158	+
Chr2D	583023300	583023353	RVRALPGGDLDATSSNVK	83	-
Chr2D	583248929	583249030	KEDILLVIKKEADTFSLCAASSSSPVHVLSALEE	155	-
Chr2D	584526931	584526993	QWHVVMPWAPLGECLPRDMSR	111	+
Chr2D	588214927	588214983	MHTMVMIFADREPAMSCPK	152	+
Chr2D	591412693	591412737	YKVLMCTDLTRSTTR	106	+
Chr2D	593204245	593204298	RASETFQMYSPLPTSNSM	90	-
Chr2D	593336403	593336438	KYESNGLNHFAL	85	-
Chr2D	596676122	596676196	AIADGHEEQGKSANASLVDKYNSSK	115	+
Chr2D	597481348	597481437	FAQMIQEAGFEAVEYENLVGGVVAIHSGVK	140	+
Chr2D	601950598	601950711	RAADLLNVSAVAHFARIWAVFGGLAIDVYGPGDGGFFA	178	-
Chr2D	615366641	615366712	KFNGSGDAAVVANPKQLGGPIQLL	171	-
Chr2D	615368120	615368173	RDGDHSMETIEDMTESLL	85	-
Chr2D	618983467	618983589	RDVPPTYVTSIAGHREDEPDPSSLEIALPKLTSDDQLLLLT	194	-
Chr2D	622557272	622557406	AALDGVLVFAMYQSKSGPIMSQTIVNRGGEFYLTYTVSDGSASMR	222	+
Chr2D	623665375	623665500	RNLHITETMTETLKHEAEVGAIQTAPFGLAVLFLQMLKNALA	198	-
Chr2D	624829140	624829202	DHTVSQVLAIVQEISEFQRRG	100	-
Chr2D	630105459	630105557	RSLDIYFLNNLNGLWPPIPGSLKNWSIDLVRLN	158	-
Chr2D	630106581	630106715	RGLGEPAQGHLSNRSLNLTVLGDLLTIASSISGHLSKNSLDLGVV	203	-
Chr2D	630865173	630865250	KESSAASISRQMGNLGQSSDTRIAAV	118	-
Chr2D	631100657	631100746	NVKPDNLTCCILMTSCAALNKIDDVEQVLK	146	+
Chr2D	631258300	631258395	RCYHALTTNATFGGTLYDHMVIPVGLERAFVA	161	-
Chr2D	633261427	633261540	KMMLECWGAEFEELTLIFDVCNNFDKSLGPNRGLLAGL	290	-
Chr2D	640039348	640039476	EGYGHPGVQGIVMWAAWHANGCYVMCLTDNTFKNLPVGALVDK	222	+
Chr2D	643287520	643287624	KLEAPCGYNGFIKYYFLQESDCDSLPQLEHVIGDV	180	-
Chr2D	647410784	647410876	RGQKNFLTMVQAFAVGYALCAVWISLLRLVA	152	-
Chr2D	647410793	647410876	KNFLTMVQAFAVGYALCAVWISLLRLVA	136	-
Chr2D	653289087	653289158	INHEFDDDLSCIFNDDNADKLILR	114	+
Chr2D	654328752	654329003	LLLLQGALGDSDVGLSSFDSMG----------------------------------------------QEKDHLEKAISQVMEK	120	+
Chr2D	654346409	654346519	LSGEIPEALSSCVQLNCLYLQGNLLQGQIPKGLSSLR	173	+
Chr2D	654466033	654466158	RLSIIITLSCLGGLLMHLIIAAARQVSIGFLLPFADCKQDIN	198	-
Chr2D	656398900	656398932	RIPYCCYDIKA	85	-
Chr3A	8914655	8914705	KTCPDELEILAQMFLDK	128	+
Chr3A	8916146	8916196	AMQNIVQLILSDCPELK	83	+
Chr3A	9956104	9956211	YIMNSRMMMQLQLLSEAMYQGYHVVDTFSYQSLQDK	180	+
Chr3A	20976091	20976180	KAHSTTVEWMRDTMGDGMIARLIEPRVTLM	151	-
Chr3A	26532789	26532827	LATDAIESQANKR	95	+
Chr3A	38924943	38925038	KANFNDDLLINHPKVDLHAIRKTCEEHLYTLG	243	-
Chr3A	42490587	42490625	KDMLVLPSMDKVK	93	+
Chr3A	44989116	44989193	KDPDFLHIHPISCLILGMHSEMLRAR	130	+
Chr3A	53867993	53868130	KGVPLDVSDMPVPKEDSKSAKEEVTSEVEAANGEGHTDESVPLQNQ	214	-
Chr3A	56811112	56811183	RVGVDADKEGATLNYQSILGCVAI	173	-
Chr3A	58179893	58179988	SQVLSGPCDQTVRGQGSFVQALGRGQPLSSGQ	143	+
Chr3A	58264094	58264186	VELIADVLITNPNPVPIPLVDVEYLIESEGR	145	+
Chr3A	59074235	59074288	RLDRAPLLNNDWDVVQVN	86	-
Chr3A	59819975	59820040	GLGSHSPRAIVRSLFAAFAWLR	102	+
Chr3A	60881113	60881229	KGSGQLNVMEFSTEACYGILQVVNQHKIGMLSSLENQFK	190	-
Chr3A	65781978	65782034	DKNVLAWTTMIKGLAMHGR	95	+
Chr3A	68149835	68149867	KLAQFSDNLKE	80	-
Chr3A	68641267	68641377	TTAAYDVTGMEAERVLLSEMFGSTPVFTPADDSGSFR	178	+
Chr3A	75964627	75964686	LSSALLNMYANCADMEMAKK	93	+
Chr3A	86858239	86858325	RAQVDLEDMGALKVLLASMSSFEDLLSAV	131	-
Chr3A	87767718	87767840	ATEWSLVINAISTVDVLRSFAAMALSSFGTMCRPCILLKDK	200	+
Chr3A	94330323	94330361	KYAELSTVTKGIA	93	-
Chr3A	97465239	97465307	WLATKHGVAVIPGSASGGPGYIR	110	+
Chr3A	100411008	100411073	KFSGEKDENLAAHGHGGNSMMK	153	+
Chr3A	101268935	101269015	RCGGGEDMLTNVAKEVEDRTITVMVEQ	130	-
Chr3A	101269664	101269711	RIQEMGPICFNGPCKA	103	-
Chr3A	123797502	123797552	SGGPFKFYTGFPVYCVR	83	+
Chr3A	131922347	131922451	SLFFMGEFGGNDYTFLMAAGKTFGEVAPYVPKVVR	166	+
Chr3A	133015410	133015481	KRHDSGYNSGYIPGCDVDLPDGCL	186	-
Chr3A	135536940	135537044	RVVELVRILEDTSPMEPKAGLGDSTSVESLFSLPA	163	-
Chr3A	138612734	138612769	NGVVTELKSFGK	86	+
Chr3A	142896006	142896041	GTVAGPTAVAVK	82	+
Chr3A	166062179	166062259	GLNLTLVVGAIMETIDIAEGIRACKAR	192	+
Chr3A	185610606	185610671	KDHIDGDDDGELHKMVQLTGNL	103	-
Chr3A	192402106	192402180	GRELPPPNGILVNGLGPYEAEVTFK	121	+
Chr3A	198384302	198384370	CRDLVLANGALMPLLAQLNEHAK	108	+
Chr3A	206449699	206449761	KPVKEELSVAAGEIDGDGSAV	95	-
Chr3A	219752243	219752320	KGTWLVQDSNLLGRGEVILKYYSNDF	130	-
Chr3A	219757941	219757985	RAVAQAVISHVMEKA	104	-
Chr3A	223606872	223606934	KGHAEGAGGPAPVKKATLIGS	144	-
Chr3A	227831412	227831453	MASTVASDAMQEKR	101	+
Chr3A	278132889	278132954	GKVNLVDSNVRPLEVFMCSVVR	106	+
Chr3A	278368721	278368837	MMVVLGELGGSDEYSLVEALKQGKVQKPVVAWVSGTCAR	185	+
Chr3A	312708199	312708234	KPVPTGDVNPYM	93	-
Chr3A	315104181	315104309	SNGSSIDKISTMPVFAKSYQNGITVFEYSTWTDLGEDFIFVPR	212	+
Chr3A	334453156	334453263	KIGNCDHPKESMNQIELTRDILVGGFKPMQLDSADS	183	-
Chr3A	370115003	370115101	EKQPLMGAEDFSFYTEAIPKTYYYFVGMLNETR	166	+
Chr3A	370559761	370559994	DRVLFAIDNCLLSAETPPKEWLPHAD--------------------------------------ISFQPLVQCLDVDK	149	+
Chr3A	372045112	372045171	KFGDLEVLLQNLTMKMYQQD	156	-
Chr3A	384463537	384463620	KAEVQRLDGLGGILRSGLFPRAASQPSA	128	-
Chr3A	402551240	402551296	AIATDQRSQRSLEGANINR	87	+
Chr3A	404335402	404335512	RHIHLLLGNDRCYHALTTNATFGGTLYDHMVNPVGLE	186	-
Chr3A	452022433	452022567	RVQFTVTSVPNGRSYSTRSAPAAAHLMCVLSEWQNLSISDGVFLV	221	-
Chr3A	458765582	458765644	LGPFVHIHNGDILQKSLPGLR	158	+
Chr3A	468402831	468402911	RMGVAYSSIMMLAPGLFFRIGLSLLMK	125	-
Chr3A	468966201	468966269	CDMLVNVAITGQESVQWLMDNSK	114	+
Chr3A	471425868	471425981	LWVMLVLYLQAAAIVAWDGETWPWQNLRGNQHREAQVR	187	+
Chr3A	473301584	473301640	KADVPLGLAWEPAMYGMTG	142	-
Chr3A	490392923	490392982	DVLKQLGDELIEILPPASRR	94	+
Chr3A	499317203	499317274	KDDVEFKINDNASSLGGQFFSVCL	112	-
Chr3A	500630629	500630676	RVIPTVGVDGGKLDGK	115	+
Chr3A	521513288	521513341	HGAPPTYDAVNSLFEAGR	89	+
Chr3A	541431319	541431363	KMNNICTEMNDSPGK	113	+
Chr3A	543943201	543943257	KEISYITTDATNRIDILAK	89	-
Chr3A	545768223	545768303	KGSMQETIRSTDQVETSATGPKVRYTA	130	-
Chr3A	571227002	571227058	KLPRFATDVISAVFEMAAR	90	-
Chr3A	585399956	585400051	DTKAWSAMIVGLAMHGLAEDALGLFSRMLQLK	154	+
Chr3A	585859824	585859892	RCSIHQGIPLGLVSTPTPLAFRF	112	-
Chr3A	586799408	586799464	GFSPEEKTESMIQAWRSGR	141	+
Chr3A	589352933	589352992	KVVTSIHEPLTGEVDPIPAL	93	-
Chr3A	589807389	589807424	AVLEDSTTVVVK	83	+
Chr3A	594396737	594396859	RPPLLASTSSRPSVLHQNRSPPSPSFTMVPHQPVIGNLSTS	188	-
Chr3A	604320022	604320060	RNGISLLSEGTTL	91	-
Chr3A	610304527	610304622	SVGNAQSVGGLSSINASASQTFASVLGSSASR	134	+
Chr3A	614569607	614569696	KVKSSERLVLQVPEGFFDLTTFNPATSEIV	217	-
Chr3A	616604711	616604749	GFCQASKFSDAVR	98	+
Chr3A	620782892	620782969	KGRLEAIEAEGSALRQQSMAEAEIAA	112	-
Chr3A	621294298	621294366	RGSYSIALTLDLQLNDRTAEEAD	103	-
Chr3A	621522979	621523047	RDDGGVEGDFETRGDDDACRPGD	101	-
Chr3A	623360137	623360229	KRCVASSVMVDRAASLHALINGIVEVPLHEM	150	-
Chr3A	623485295	623485354	LQSDALREAITNIINDCREK	95	+
Chr3A	628149734	628149835	AQSSLDDFLDPAPVIQESRWASLPPELLQDIIRR	163	+
Chr3A	629332749	629332802	KDEGPMRKVESFFLNDAT	130	-
Chr3A	630489971	630490027	KLVYQEGIPVDTREFAYNR	136	-
Chr3A	631209533	631209586	KLAFQGLNEPSGKVDSNK	83	+
Chr3A	633017194	633017295	SLGVALCISSFLVYAIDRVTSSNGGSWFSNNLNR	159	+
Chr3A	635381417	635381479	NDEHPAPARGNEIYPIAMPSK	159	+
Chr3A	650028460	650028570	AQGVLHDDFWEELMSRALSDEDDNPVNVDGMDVMSEK	179	+
Chr3A	655271378	655271455	DDEAMGIATMHELRSLQLFANRLTNK	155	+
Chr3A	656172328	656172447	RLLNGYYKNDFVDPTITDLNALTEEDQGASCNRQTFQCQA	201	-
Chr3A	664878354	664878407	KIYYICEPQDPREPFVNE	92	-
Chr3A	666138796	666138882	EQMVRVLGIALDCTTDEPWKRPSMVEVVK	144	+
Chr3A	666407922	666408029	RYSPPALIKQNIDRLTTAGHFGCPKILEFPYAVSAV	182	-
Chr3A	671806850	671806942	KLQISSFSHELNPTASAYSKNTSGGRASSPA	140	-
Chr3A	677321939	677321995	KVVREYGIAPSSIPMLLLA	90	-
Chr3A	678491470	678491580	LTMIEVVQILEGLQEVGSPPMPRLLAAMTQSSDGASA	175	+
Chr3A	681482473	681482526	RPTKNADIVTVGYMERLA	140	-
Chr3A	681719535	681719576	MKVFTHALHANPKR	109	+
Chr3A	687648433	687648540	LPSFTKSQSQVVKGAVDFIGINHYYSMYVNDRPLDK	179	+
Chr3A	687715306	687715338	LWVAEGFVLRK	83	+
Chr3A	689598204	689598296	TSASGTAGSIYLADAQGDGNGMFSPVRVNVR	147	+
Chr3A	697687129	697687245	AVVIFGASNCCMCHVVNTLFTELGVSWTVHELDKDPRGK	199	+
Chr3A	706274648	706274740	APSPSSVISKGEPSMAAAHDDEEVDETGVDK	142	+
Chr3A	715004843	715004902	KAWGELTEVFSERDFMGSLW	102	-
Chr3A	728216720	728216767	LVGMEGPTNEVVSWLK	119	+
Chr3A	735347090	735347164	KVPAAITAAPPTDKAAPEEPSQVQQ	110	-
Chr3A	736117491	736117562	RSMKQPRQGVWAVPPSSATAAMPR	116	-
Chr3A	739427979	739428041	FLSYFKPCIIPEEGGIASGFR	152	+
Chr3A	740789039	740789134	LLLYMFEMMSGLKLNFQKSENLTVGGDDAVIK	155	+
Chr3A	741011775	741011837	NWRRMMSEIEESGSAVSSILK	100	+
Chr3A	752929773	752929853	KMQVHGPPDLVVSPAQSQLPVTPDFNR	130	+
Chr3B	425837	425911	RAIAAMTPNNAAVGGDILHYEGGNA	183	-
Chr3B	3966000	3966056	FKNMNPTLQVDENVTNRCK	96	+
Chr3B	4706897	4706935	KLNLFHFEWLPRG	101	-
Chr3B	6517687	6517743	RSCALELGPAGCSQPSSAL	131	-
Chr3B	10973167	10973370	RGCALHGVNCQ------------------------------FVPPKVPHSCVRCSFLSMDMRITAEGA	155	-
Chr3B	11065127	11065192	RTAIVFETGNPVVGVQEEEIKL	156	-
Chr3B	12366886	12367011	LAVVPLPGVPFPTDEQTLITTPSAKLVSNVENDDTDMVASTK	197	+
Chr3B	12368303	12368377	SGICVKTGEKGNSAAAAAENLQDGK	112	+
Chr3B	12596391	12596525	KPELQGLMTKVIAAALPPFDPMLEDACTVLSVSPRALGRALEGVA	213	-
Chr3B	13251608	13251751	RDDDSAMEGPPGGGGGAAAAPPGGWVGTGLMRTPFMEPDEPPWRIGAM	140	-
Chr3B	13268265	13268321	RPQLLEDAAVGPVRCGVAL	89	-
Chr3B	13795915	13795977	RTFVLHQRQGNQVTIGKVSVD	155	-
Chr3B	13992308	13992391	SAWPDGSGAAPIGASVAMALRVEADPQR	129	+
Chr3B	14901207	14901422	AVALVDAESEFITV--------------------------------DEDWFLLPWIAISFLFLNSIGKDGAK	255	+
Chr3B	15161354	15161434	IGVPEYLEFAATGHVACPSEAELVLFR	196	+
Chr3B	16013619	16013738	DTRIIDRAFTLLGFAEGNVQDASEFDLVFVHATMENTTSK	196	+
Chr3B	16220967	16221035	RTALMIKHASFVEGKVEFTVDAG	168	-
Chr3B	17035299	17035352	AVVVQLKQIHVAQATVIR	128	+
Chr3B	17233863	17233922	RLQRKAESTALVLNVAVATG	134	-
Chr3B	18819120	18819191	SSDDQFQKSAEAPNKEGLMLGSPK	113	+
Chr3B	19077751	19077795	RELFIVDADEDYGVV	82	-
Chr3B	21574345	21574413	AQMVVEEADGRYITNSGMLLQLK	113	+
Chr3B	22871576	22871653	KIVCADTFNTYEQLLTSFMGSTFNTN	124	-
Chr3B	23319575	23319643	RLVDALVAEPLLAALDGHDAQEM	161	-
Chr3B	23933199	23933243	TIRIVDTSNIGLNAK	112	+
Chr3B	24071754	24071846	RSPDAMSPGCSKCTSPCDFVQDMCSCIPPIS	142	-
Chr3B	24492142	24492231	KGIGGVGVIAFVMISDSKDGSEMMLMHVLA	142	-
Chr3B	24725013	24725081	RVVIQQMNWMMDMDSKYINIFLR	116	+
Chr3B	24983664	24983804	FSRLYESAMAQLELAMAQLKELDATLDLNPSLMFGAGAALAIVLLSG	132	-
Chr3B	28268024	28268077	RSLQEVCEAVLQQHGMVK	87	-
Chr3B	28637127	28637180	VAGWIGLGDGAAEEHAVR	82	+
Chr3B	30640229	30640327	IDPVNLNLILYNCTEEAAAGALARQDRGLVHTR	242	+
Chr3B	30871558	30871653	HLTADHMLPATAFAYGYSFTLHMQEGMRVLHR	235	+
Chr3B	32199424	32199534	QAAGEEDDNVGLSDEDKVYMVLSDMSMSAAADDLVQR	171	+
Chr3B	32200636	32200674	SLFHVPKACSLAK	95	+
Chr3B	33973235	33973339	RVLEADAGDSTLAEAPLEEVSGNCCGHKTEFRPST	169	-
Chr3B	33978035	33978118	KDLKADVGVVTTASTDTTEEHVEPTVYA	197	-
Chr3B	34331296	34331379	RMSPVYGDGGPFGLVPVVSLRCAPPLDG	132	-
Chr3B	38280887	38281015	KAPCGGGQQEEAATVALMLPLCWAWVLMLFWGHMAAHTLKPIQ	327	-
Chr3B	38344191	38344232	RRLMEEMSSKNGTQ	112	-
Chr3B	38696033	38696116	ATGGQCRFEAGTNVFGCLCPGGDMQLAK	207	+
Chr3B	40578835	40578891	KELEDVLLKNHYRSFENMW	96	-
Chr3B	48699206	48699289	KPVLLNILNSAVSCHETMQRDIYSMPSK	143	-
Chr3B	49021050	49021148	AEGSGMGAHRNGHVPRGQSEELSGYLCNGHGGR	157	+
Chr3B	51229011	51229073	KKRFFDQSLATASAVAFNVGY	98	-
Chr3B	54391307	54391369	HGCAVLKEACMDFLSCPGNLK	159	+
Chr3B	55688964	55689041	SIVPRGLEIVSETELNNMVYLRAVIK	124	+
Chr3B	56855191	56855244	SCLFDANAGAMLGDGSFK	83	+
Chr3B	57700005	57700082	RHQEGTIPACMIVEDWLTDMLLVRGH	134	-
Chr3B	57711809	57711883	RVFEPPVAMLRQEGIIPDCLILEDR	123	-
Chr3B	60352623	60352712	KGSSGVAPTPAPPPT---------QEVPKGDMRIGVGVF	112	-
Chr3B	63595169	63595228	LERAAHGSTNTLLMNKAHLK	143	+
Chr3B	65168009	65168083	ATSSTSVGEPFDVAILHAEPPAVSR	113	+
Chr3B	65420883	65421020	KGRGTINGVQPMGGQGILLMNGSEQIPPGILEYYDAVNDLQSGENV	227	-
Chr3B	66031929	66032063	TRTSNMNATSVVLTNSGNLALTSSSGQPLWESFDYPTDVVLPGAK	213	+
Chr3B	66033306	66033416	LLVYEHMFNGSLDGHLFKSNAVLNWDIRYQIVLGIAR	186	+
Chr3B	70073537	70073611	QSLGMIEKPADTHNGHAEFSYHLLR	190	+
Chr3B	70649464	70649568	RTLGFRCAATLMDGTLLRTGDGPLLEDTYIFHLVA	199	-
Chr3B	71251135	71251221	KVVGAHGGYLAGEEIVDLCAQHQPMNAAV	214	-
Chr3B	71368729	71368776	KAPVTYGELECQDISE	121	-
Chr3B	74701105	74701230	QWTADGGSTALEVVWAPVLLIHLGGQMAITAYSLEDNELWRR	206	+
Chr3B	80162333	80162407	KQAANLEHPLICIDVIEEGIVSGPR	123	+
Chr3B	82135761	82135838	RMDGGGAMELTAPKLKTRGDIMGIIT	125	-
Chr3B	82248240	82248347	LLEGDGMAGATGDAGKGELFCTGSGRPVSLSERAIR	93	+
Chr3B	86321154	86321189	RGQCPDKDGDDS	91	-
Chr3B	106637644	106637679	KIGIQVHCDGIK	95	+
Chr3B	106927614	106927709	RKVNGSVIAIAALSTVIALIICIVAAWLLILK	141	+
Chr3B	111451679	111451717	KQGINFMLHMWSA	108	-
Chr3B	112720875	112720952	KLHFGLEFMTSCSLCVSNFYYFHRAH	133	-
Chr3B	115037266	115037334	TVMVMMLGDPMEVATSAMMTMMK	107	+
Chr3B	125934179	125934217	ADLTSVTWMKVPR	102	+
Chr3B	128414421	128414477	RAAGQLPTANRPGKVDAGA	84	-
Chr3B	130423667	130423720	DHQSTTLGGRLPAYDGRK	86	+
Chr3B	131655135	131655167	GVQMSGGQKQR	83	+
Chr3B	136143025	136143114	KVFWPLMSMGSDVDRPPRSLSTDSGCTTVR	149	+
Chr3B	139764565	139764645	RIQPDKEILIPSANGCIDVDEEVPEAG	128	-
Chr3B	141192318	141192392	KLSGCASYAQVSVQFNQNVDVSVVR	116	-
Chr3B	144069897	144070010	YITGMSTILVATIQEVKDRVSQMEFIFCSQIFPHFQAK	291	+
Chr3B	152276290	152276403	IVSKIEAGERFTVYVVVPMWPEGVPESASVQAILDWQR	186	+
Chr3B	152789513	152789593	KAVTGLPLTLLSFLFDVVDKGAEAYLV	187	-
Chr3B	155336476	155336505	YMTYNYCDDK	80	+
Chr3B	159289312	159289398	AHFLVRASGLGIDGMDSVLGQKLVLMYLK	139	+
Chr3B	159290971	159291039	LIFYGAASKDMISWNTLIGGYSR	113	+
Chr3B	159617676	159617720	QLETTLLLHDALVGR	110	+
Chr3B	162630039	162630143	LLSDAMASSSSPSSSTPMGEEKCVTVESSNSHMPK	122	+
Chr3B	166187511	166187621	REPKAGFIQMISAGSTGAPVYVEGEFQWVGSTYVENI	175	-
Chr3B	169959318	169959416	RIECETMVAAGLGDMVSGPPALSAVGKAAGVGG	153	-
Chr3B	180421498	180421557	KDLLYLRPPDRCEEYSDMMF	97	-
Chr3B	184748372	184748419	RCVFKLKPTANHFGAV	118	-
Chr3B	184751608	184751661	RTPSLAGRRIDACLEEWV	91	-
Chr3B	193150643	193150729	RGVHQVSMDSLDAEPKQVGSIKEAVFGKA	140	-
Chr3B	194428698	194428739	SSMAVYGNQFGSGR	102	+
Chr3B	199107127	199107234	TLRSLAEAHGPVMLLHLGRVPTVVASSAAAAQEVMK	119	+
Chr3B	204502642	204502734	SISTNMPMMPTRMLQPMSIAVGDNGLLVMSK	148	+
Chr3B	212895978	212896061	REMDVVPTGGGTAGPKQMLAIVLYIAAD	136	-
Chr3B	213445107	213445232	ITIDEPLADSMDTPVMISGTPDQMHAARSLVQAFVLSEPPAP	199	+
Chr3B	213459560	213459616	KAPPPPTPYARGASDSDTR	84	+
Chr3B	215862007	215862075	KTEGKGEPLEMGMEAPLETEAAT	103	-
Chr3B	218997675	218997734	RKLVRTSPRTEITPDVVEES	90	-
Chr3B	227085113	227085178	AAGLDWEGRLHCGLDDARNTAR	165	+
Chr3B	230842859	230842987	KGPFAMSEEYLTAHRLVISQHTVVGSSDLPNEIDGTMPNYPFL	218	-
Chr3B	253584046	253584117	GLYQALAIAAMCLQEKSRNRPLIR	118	+
Chr3B	257561663	257561743	KSEGKFQFPKFAGPDGPKIGLTAWISS	187	-
Chr3B	261525818	261525859	WGIFSRDCPCAGRK	112	+
Chr3B	270695400	270695480	RCFKAMIGLGIEPELDHYSCMVDLLGR	139	+
Chr3B	282162216	282162269	MKPQYSSYLMLLDTYSKK	131	+
Chr3B	298283474	298283515	TAMKYMESLGHEAR	112	+
Chr3B	311289541	311289597	RLEELHDFISMEKDDPLLE	91	-
Chr3B	355758074	355758124	TTPNAVITFTSYEMINR	82	+
Chr3B	361748106	361748198	LPVELAKTAIKSFTEVISNIVLLQEEEVSLR	141	+
Chr3B	366983820	366983861	RENTPLQHPHTTNK	99	-
Chr3B	372328779	372328907	MDPGFCNDMILSESAWNSGGGDGGAAGDVVNVVDGSGMSVLER	96	+
Chr3B	378757043	378757129	AKADEEGDDGNGSDAVPLGNPVEVPGEGK	128	+
Chr3B	380398669	380398725	RPAVCSSRDLPSSEAEPSR	83	+
Chr3B	398351958	398352017	ALAMARRVSECPMTVLVVAR	91	+
Chr3B	410017173	410017247	RPRPSPPQSHEFNECGPLVTPWPPR	124	-
Chr3B	411815964	411816029	RGTTKDSIVVAEELDGYASFIA	106	-
Chr3B	419210302	419210421	VLYTPMGTTYILQPDGKASPHHPFLPEGAALFRVASPEER	199	+
Chr3B	429449902	429449949	TIPLDVDSLDTIDDVK	81	+
Chr3B	430462984	430463070	VCPSVTLGLEPGEAFTIRNIANMVPSYCK	144	+
Chr3B	433151795	433151851	RLIAAEDVAEALHSLCLEY	90	-
Chr3B	436794073	436794144	AVAAAADSSRPPLAPHALHGLASK	100	+
Chr3B	447551247	447551345	RLTFWHGWGLHSLEPLGVLPSTSTFGYPSSGAR	243	-
Chr3B	452569403	452569453	KLRADVIDLDAGNALMQ	119	-
Chr3B	452960097	452960177	KINDKKIGYMNASGIMIESGSPRCTLT	131	-
Chr3B	459229654	459229770	KKQLLAEIDLYDVSPTPPQAPMSVDGQGCHQTPNMVLFR	198	-
Chr3B	460085120	460085233	LFDDMPSRNVISWNSVVAGCLAHGDLAAASAYFARTPR	185	+
Chr3B	462365285	462365356	KGNEVQAIEERISILADCFRDLEA	113	-
Chr3B	462369442	462369504	RTQMAMRLAPKGSSDVSVGII	101	-
Chr3B	464948708	464948800	DGGFYGNCFYPVTVTSTAKDVATAGLLGVIR	150	+
Chr3B	471441824	471441928	KLSKLQNHVEESNMFVWSDMQAIGVPFWRNDNSVG	175	-
Chr3B	472478163	472478234	GMDTLKSLIINSATDVYISQMPER	119	+
Chr3B	475224728	475224769	RLYAYNMDLMVMWA	115	-
Chr3B	475987362	475987463	GASGAVVWLASDDASGELLAVKSAGAGAAETLRR	146	+
Chr3B	475987947	475988003	IGYTDAVPELPASLSPQAK	137	+
Chr3B	479002844	479002948	KTGVEQMKILPGICYVPPTPLGSPSCLGALITEVA	257	-
Chr3B	479410687	479410770	ALFNFGDSLADAGNLIANGVPDILATAR	127	+
Chr3B	479721858	479721917	KIQDHGVPNSLSKSTTLSIR	94	+
Chr3B	479733308	479733436	RQLVNDGAGFCEIVAAFVVTMLPDGMGNVMAAVTGVAMLAMDA	201	-
Chr3B	483935571	483935660	LAGGVNAVALLSLAAGQIWVLAPRMAADGR	139	+
Chr3B	485672743	485672835	WSPSGADQAAGRVPGYGVITNIINGGLECGR	149	+
Chr3B	490407399	490407497	RVCSVWGTHGEGGGLDGG------------ITYKCEGLTNWLKIT	115	-
Chr3B	490407462	490407503	KCEGLTNWLKITRD	106	-
Chr3B	493425545	493425595	RSVQSGCWLWRDISEAI	84	-
Chr3B	501294428	501294520	VRSIRSGWIMVEIGLDHGQQEGPSDELVLCK	239	+
Chr3B	507012490	507012561	RDTLYLTMLPVFSSGPPLAKLIED	116	-
Chr3B	508501452	508501487	KRYEELTTAGIC	89	-
Chr3B	510444693	510444773	RYGDKGQKSPNSILIEGNEGIYDVATS	128	-
Chr3B	520777547	520777609	CDRAVEAVTSILAAHPTEPVR	100	+
Chr3B	526910821	526910910	FMTVDDGEQYSVPSLAALEHNLEAAMHKVR	148	+
Chr3B	535840181	535840255	RELSPHSLVTAYLFSALAPEADADR	117	-
Chr3B	536725366	536725464	VDADGRLRIAPHHDFHAAPHGCGLGTCPPNMCK	167	+
Chr3B	538368615	538368647	KMVYYQYMAEM	92	-
Chr3B	542979868	542979981	YYYDVETDKYGYGYESNPVRTARPEPEDNGSGYGRPGR	177	+
Chr3B	548153565	548153696	RQLLEVALVDSPATAMSIVYAGFSDSPLEALVHFTDLVEAVENT	207	-
Chr3B	549732868	549732948	ALATEILTPRQAVEMLMAAKQLHLAVR	124	+
Chr3B	551593278	551593394	RTHEVWTVRSHGNAQEEVICGSPNKWCTVLPSTGVDAEA	156	-
Chr3B	554025442	554025492	RSSYTKNLLSIPIRLTQ	124	-
Chr3B	554027296	554027376	KPRQVPQWGDDQEEDFVEEPSSINVEA	132	-
Chr3B	554271760	554271795	GGQYGIGDDLIR	92	+
Chr3B	555409966	555409998	LGNLDPGGEAK	78	+
Chr3B	555653545	555653682	RGQAATVTQDGLHFESACMKVKGVAYMSQVGQLAAQGGTAAIYQQM	220	-
Chr3B	563248957	563249040	GCVSLEPWGRGVEVVARADGVGLSRPLR	130	+
Chr3B	566672646	566672744	LGEADAASPRAAEQMFAALVGDRAYPISSEFWR	159	+
Chr3B	572094844	572094945	SVAYILSKRALFVLLIVMVVIPGVALLVTDGLHK	155	+
Chr3B	572326498	572326536	KARLNWCSGAVNT	97	-
Chr3B	573310546	573310593	KGSVLLIFHANGTDDQ	119	-
Chr3B	577252852	577252920	KMHREPKFDLPEDWVSSNWGLGV	119	-
Chr3B	579431175	579431282	KCNHFTSAIAGSIPSSVGTAFAAAGHVAGKLLNSGN	248	-
Chr3B	579947270	579947386	LADAADHTTATPEDARTWLSAMLTDHVTCLDGLNNGPPR	187	+
Chr3B	582416419	582416487	RIVHVGDITAEITSADSGDPDYQ	107	-
Chr3B	583576385	583576441	KQAGTGASAHSLKKQSYAQ	83	-
Chr3B	587888927	587889043	RPIRLRGQDIICPNCNDGFIQEISEIGGALNNYGMFGPR	194	+
Chr3B	589538892	589538927	ATDGLREMCGDR	88	+
Chr3B	595330947	595331006	VVAVDGDPDDALNLSSAKPR	88	+
Chr3B	597511893	597511928	GKGMNALASPDR	81	+
Chr3B	597897602	597897640	SNLLEESNDADTR	87	+
Chr3B	598948883	598949017	KVLLAEGLLLPVSMVLVQAFTMGTLILSKLAFNVGMAPFVLLAYR	206	+
Chr3B	605375969	605376022	MKPAVEGDERAAEIARIK	86	+
Chr3B	608983647	608983688	KFFWANPIMDSLRF	117	-
Chr3B	611467132	611467212	RDPEAAGRDHGAAEGDEECVHEDATRG	121	-
Chr3B	612807129	612807212	VIDMYEAVRDLLPDLDPVFADPYSAALR	132	+
Chr3B	618498288	618498377	AGEVVKKSVFLVSAATNDMMMNYYMLPSGR	147	+
Chr3B	632956278	632956496	IMDHDTFSRDDFLGQAT---------------------------------------INVTDLISIGMESGTSR	119	+
Chr3B	637706956	637706988	GAAQALAMHGR	81	+
Chr3B	642131914	642132000	KDPSAKTIEAAPGAELDVDDLSCESVCSK	135	-
Chr3B	643315948	643315977	KHFHLYTDNW	81	-
Chr3B	643635722	643635775	AKLRLLFEVAPLGFLIEK	83	+
Chr3B	656669192	656669287	DIQSCQQGGVKVLLSIGGGDGSYGLSSPGDAR	183	+
Chr3B	657230444	657230497	KVLCDLFTVGAPVSLCSA	127	-
Chr3B	662445438	662445548	IEKGMSSIVHYTEDAHAIFFWVHSFVYMVQLESMQSK	185	+
Chr3B	665315820	665315876	RFLEPSILSDWRTALRLVS	88	-
Chr3B	667676971	667677081	MSPAATDAGGDLFAANLKGALLAVASSAFVGVSFIVK	172	+
Chr3B	669252400	669252480	RHAVITEGGVSFTVDTGEKSLLLNMIH	132	-
Chr3B	670783385	670783435	MSPPSVMGQFGDTTYTK	84	+
Chr3B	672581864	672581944	INDEELDVDPYVQQTSTGTAPSCRAPK	202	+
Chr3B	678950176	678950259	VDMEAAAAKGVTNVEKVEDAPQDLALER	126	+
Chr3B	680393021	680393101	SNDSPSGFAATCLLSLMGNMPSCSQDK	131	+
Chr3B	681375660	681375743	VDTEITDILIEWGMPVTMRSIHPIYFAK	141	+
Chr3B	682554658	682554735	RGNSSSSRATAPNAGDSAPLQPQSSFYSTSSIAAM	157	-
Chr3B	685242812	685242883	TFFLQILPVCSTTVLMSFGVPLVR	114	+
Chr3B	685421246	685421365	RALPGSAEKDEEEGTSVTGHEGESAASSAVVVEQHNKCDD	188	-
Chr3B	686729347	686729394	ETMSFNCSAAPEGARK	119	+
Chr3B	693043194	693043253	RLLAASNLAPPLTYEDAHHG	93	-
Chr3B	693415162	693415239	ATGADKPVGTPKPLAIKKALVFYAGK	119	+
Chr3B	695351265	695351360	KNRGDDDLKSGATQGLEAAAVEMPPYYYTAVV	232	-
Chr3B	695964517	695964615	GEERMHIIDFDINQGSQYITLMQSMKDDANKPR	169	+
Chr3B	695967228	695967278	KQLPDRFIKWLPDNTTL	129	-
Chr3B	699101012	699101089	YLDGVYEDELNEEDRMLLRGMHMLMK	124	+
Chr3B	700241367	700241453	EVESLLHALEGIALDAISDDEVETTPPPK	134	+
Chr3B	700242390	700242479	LEALYCGFAEGPLWIQNKLMDEMRGWAMDK	237	+
Chr3B	701193523	701193621	AWMSNQVHPFLAQRIESSELEETDKSSGVEASK	161	+
Chr3B	703996470	703996598	ALPANGKVIVVEIVLPTTTEATREAQNMFLLDVIMFNNQQGGK	208	+
Chr3B	705187374	705187469	GIACAFPADDDDGSAGCVRSILITSPGEALVK	152	+
Chr3B	708561706	708561795	RLDLFELHPCGELIAYVGKNTLGYGAMQLL	221	-
Chr3B	708949057	708949152	AGGLAAALGPWESPLDGMSEDALRELLASVGK	144	+
Chr3B	709709599	709709772	AIAQELDVGSPENCHTPICAEPEAGMST------------------SQRSPFIDYNKK	173	+
Chr3B	714971547	714971648	NWILPEMPGLITDFVISLDDRYLYLVNWLHGDIR	172	+
Chr3B	715265262	715265300	KVTNGKDRDMDDV	84	-
Chr3B	719619122	719619220	KGMQLLQLTESLPMATSLAFGSIKSLQTDSRIA	216	-
Chr3B	720612414	720612494	KVPSEPMAADHVVSTKGVDVYMGIAAK	196	-
Chr3B	721087722	721087829	FIYFDAWHPVGNCTTTVKIGHAPKLHLLGYLALDPR	226	+
Chr3B	721093704	721093757	RLLDQNPQVVEGVAARMA	133	-
Chr3B	721429450	721429575	RVHNHDHFLVLLGEPTVALLEHDLLEPLDVQIFEGTFSNLFC	201	-
Chr3B	723377316	723377405	AARSQFPSAHDQGVLNEIKADLAAGELQIK	220	+
Chr3B	732467925	732467960	APTSLVNGWPSK	91	+
Chr3B	733801054	733801194	KGGPGGDASESADYQLPPKKTSKLMESFSPGSADQNSSPPIGFSGAE	216	-
Chr3B	733805031	733805138	RIGSLGHPHSPANEETPKKPPGTIGGAFMGENYFPD	178	-
Chr3B	735780584	735780622	SLLALGTNKNLLR	86	+
Chr3B	737735916	737735972	KCADQIDKIVLEWYASEAD	93	-
Chr3B	737735916	737735993	KCADQIDKIVLEWYASEADKGASILE	125	-
Chr3B	737852211	737852285	WPKLDSDLGANWDLVKEGPKLFAGE	120	-
Chr3B	741324812	741324883	MDHLLHHGHEMRRPSVPGHEAALR	115	+
Chr3B	744432009	744432077	RALKVPNTQFVCGYPILTNYCTV	120	-
Chr3B	751392096	751392140	RTKDLGSEPCTYGFY	116	-
Chr3B	751702016	751702054	KQTTPNCVVYDLT	102	-
Chr3B	753824182	753824310	RVLLGRFDAVPCPIRLAGPHGYGYEQSACLLLAAFAPRGLLDA	206	-
Chr3B	754022441	754022503	VCMEGSVDYSTVGLWVTHALR	107	+
Chr3B	756598349	756598462	KYRGNTLVELSDGLNVVLAHPVPHVPV--------WAGDRLVQLGA	176	-
Chr3B	762829338	762829418	VASIMGTLPPHQISLLSDDQSWEFFDR	135	+
Chr3B	766143593	766143649	REDKEDKLNYMCIYASSGL	150	-
Chr3B	766324486	766324563	CHVCQDPISGGYQRSYDMEKLVESIR	133	+
Chr3B	766614340	766614459	ALLHFIYTDSLQITDDLEGNDRAEMVQHLLVAADRYDMEK	196	+
Chr3B	777015167	777015280	KLVMNCYAVSDEGPLNGERDDSSGTDMPNIEEAVAVPD	163	-
Chr3B	781015748	781015804	GKNLHRISDALEEAVGQAK	103	+
Chr3B	781500241	781500315	KQGGSIGRLMNNGVITDACMDLGLI	117	-
Chr3B	784096432	784096479	KLVNSEPEYIRMANIG	110	-
Chr3B	784510273	784510341	RFEKLADGASEFMSFVQLGGTPR	168	+
Chr3B	784904617	784904673	KPMMMDDLQDMHVNVHTLN	123	-
Chr3B	785443125	785443244	KFDEYIFSLMAELGREEFAMPRIGFYQYQGGPHMVMYWLT	210	-
Chr3B	786872835	786872951	YPYFVYTYKAAGDMDVGFMLFTAPGTVVQDGEYGYQNMF	194	+
Chr3B	788553482	788553547	KKIPNDFIAPATEQTLTTILPI	158	-
Chr3B	793209515	793209634	ALDSSDVELVKLMVMGEGLNLDEALALHYAVENCSREVVK	188	+
Chr3B	795136489	795136593	AATTNTSKTAFGVVMVMDNSLTEGPSMNSSRLTGR	152	+
Chr3B	795136594	795136674	AQGTYIAAGKDQLALLMNMNFVFTAGK	176	+
Chr3B	795898395	795898466	RDVEALRQLLANMSSLEDKMFEVE	112	-
Chr3B	796533849	796533965	RLALQLEQIIVMMESFTEQMSNCLDLLEVSCEMEGDLMK	173	-
Chr3B	799692693	799692746	KPLLCRVFERETVSAEGI	133	-
Chr3B	799692816	799692851	RAVLTNYVDNLM	86	-
Chr3B	801735876	801735935	KEDRQVVVGAGGDGDLQMPL	96	-
Chr3B	801736080	801736196	KGYAPGGNSTPTDPAGCCMPASVTAEHAGDHRHPKETAA	278	-
Chr3B	802586792	802586851	RLSGCVAAVRLIPKAAAVEM	93	-
Chr3B	807249233	807249319	KDDRLPMNASGEGVFDFIGFRPTSTILIR	142	+
Chr3B	807249245	807249328	LPMNASGEGVFDFIGFRPTSTILIRANR	136	+
Chr3B	807249398	807249436	TTLSAAGYGLARR	86	+
Chr3B	807293128	807293199	RAVPPVGLPAVQLLAARGPRLFLL	105	-
Chr3B	808036743	808036781	VRGLYGMDIYKNK	99	+
Chr3B	808523465	808523536	KPLRVALNLPGCIPDTYERFPLAS	117	-
Chr3B	811217941	811217997	SMAYAGNVYVLSSGGTLCK	141	+
Chr3B	811514215	811514328	VRAVVTGSEDDRSLSLVFSFYHDPCSDAITCAHPTAAR	183	+
Chr3B	811514539	811514604	FGRAFLVASGGDLLLVRLYHLR	100	+
Chr3B	812374407	812374490	MAHQAAAAGGDTRLTKLFVGGLAWETSK	131	+
Chr3B	813451226	813451327	SVILLALTGIPLAVMYAFSEPLLLLMGQSPEIAR	157	+
Chr3B	816067166	816067285	RIMHQQGPPLPQHMNPMMHPPVGQMHHPPQVHYPMPNPTF	189	-
Chr3B	817488914	817488976	KAEAGEGPFLGGGCSSNGVLR	144	-
Chr3B	817732583	817732651	RAAEPPVSRALHIDLASVSMGAR	105	-
Chr3B	818628929	818629024	KLQLVSLNLFDSFFEPVVGSIDNGELNIVTLS	147	-
Chr3B	822433739	822433795	KLFFDRIFLSEEACPAQLR	94	+
Chr3B	823230238	823230348	MQLYDLQPLQLGDMVFSTTAPHETMCNCLERIMESAR	191	+
Chr3B	825233090	825233164	RALEQNGIMVGATAGATVSGLVLNA	113	-
Chr3B	826437358	826437411	KMVGLCDEVVYPIAKGKA	137	-
Chr3B	828240846	828240899	RSWVFIDDTEDITWHLMQ	94	-
Chr3B	830220482	830220526	IDWKGEKDCSMVLAK	85	+
Chr3B	830882795	830882902	ATYHYYRPAQNNWDLGAPAVSAYCATWDASKPLSWR	176	+
Chr3B	830931094	830931135	RRQLLLLITPVSNG	96	-
Chr3B	833996338	833996385	RLNGLSNPLHFISAQG	97	-
Chr3B	834523995	834524039	KLKWIGRPVEVGGPN	115	-
Chr3B	835143664	835143696	RQNLAQIKKGI	79	-
Chr3B	835359966	835360052	RQPASSVSPGGDAVEGSADSSYNTRDGPV	134	-
Chr3B	836743715	836743768	RGIEDPLLVHNSYSLHSL	85	-
Chr3B	836749483	836749536	KNILEVISSISKHLEFPF	86	-
Chr3B	838835821	838835916	RLGDCGHQEALALTTAAT---------DESIYNCLTEECML	141	-
Chr3B	841184069	841184146	QTVVLYPGAGVGHVRPMTELANVFLK	187	+
Chr3B	841835236	841835265	RTAIDHEGRR	77	-
Chr3B	844548706	844548831	NAMLGALNVVEDKEDWGLFVDSCFTHCQSLYGISWNSEISPR	211	+
Chr3B	844896551	844896637	LPSAANPEAPDMVDRMLRLLASYNVVSCR	140	+
Chr3B	848345157	848345237	AVELLAETNMPLGLLPLADIVEVGYNR	181	+
Chr3B	848376908	848377024	RLPRYAGDVLVSTPNGSDVFVGGGTGNPKLAFMMPPISL	179	-
Chr3B	848420450	848420503	KMAAEQYTDATNMLMLGA	86	-
Chr3B	848602783	848602899	RLVHVDGFRTLCYVMGNGHYLLDVLQDGAALHVPDLVAW	197	-
Chr3B	850994727	850994825	SKMLSVTLEVIFEVWVEMLCHTAYWCNENSHAK	169	+
Chr3B	851116098	851116163	RLDDPDVMQTPRFWSLGLLIQR	110	-
Chr3B	851573955	851574008	RDMPMPTSNEVDIAVEPE	87	-
Chr3B	851872813	851872854	KRGETMDGMGAGVC	103	-
Chr3D	1758221	1758310	LLGISP--GKLNISGGAVSLGHPIGCSGAR	109	+
Chr3D	2777434	2777541	RSFTWIIINNDFIALPIGFTSVDVEEDSGNLFIMML	174	-
Chr3D	6412145	6412252	IENLIDEFTNKVLITEFNSPVTQSEGSEFSTKLAQK	170	+
Chr3D	8329470	8329529	KDELEKALSEAFGLMTKTMM	93	-
Chr3D	9071045	9071077	TPLEVASQELK	78	+
Chr3D	13288290	13288352	FRYHWASPLHYANTPNVCNFK	107	+
Chr3D	15398649	15398768	KPEALILNENSLMSMIDGMTPRDVANEQVCLLAINICRMI	196	-
Chr3D	17640594	17640650	KSYSTMSGSRMFENSAVAQ	88	-
Chr3D	18664838	18664885	GKGNTESSSDVYFPNR	121	+
Chr3D	18763857	18763898	VCEVTSEVEEIARK	97	+
Chr3D	18850875	18850940	KMIIIGLWCIQVLPMYRPTITK	113	+
Chr3D	26805947	26806018	RGVAPFYEELNFGGLLQSTDKILE	175	-
Chr3D	31449199	31449255	EETPFLPRNKILELLMHFR	91	+
Chr3D	32277033	32277164	VNEGSQLVDVADYYEVIGPPIQESDNMVMTGKGGMPHVGNITGK	219	+
Chr3D	33339226	33339270	KGLLEKGISQIADAG	103	-
Chr3D	40333479	40333532	KAGVVNTVLTGRPLELKT	82	-
Chr3D	43112244	43112339	RTTMATIEPIIPNPTDSPTPMLKSQQPMLLQQ	156	-
Chr3D	45120630	45120740	MDSLANCTQLQYLALDNNSFRGQLPGSVVNLSTSLEK	179	+
Chr3D	46570847	46570921	RKLTSLGRSGIVLCSLPVLDVAECV	117	-
Chr3D	50544239	50544319	ASGVEHEVHIYPGCSHAFMNASPEALK	133	+
Chr3D	54918927	54919037	RNFSLDLISLYPMHLLSPSGELSTLMSHSLNLFQLQD	171	-
Chr3D	56792992	56793054	RGISVVESIFEKIGQKSDHAV	154	-
Chr3D	76463258	76463344	KGDKSLLEDDLADSINDQPIDMSPYSQKS	137	-
Chr3D	88120444	88120485	RYSGVFSCADHVCA	105	-
Chr3D	90861025	90861081	LEGPIAWDVLYNFEQRWRK	100	+
Chr3D	91861417	91861497	RTAPNVLILNSREDATILWGYSSGMIH	135	-
Chr3D	93383398	93383436	KVVGAEVNCSAIT	87	-
Chr3D	96508859	96508936	GYLEDDFVANALMDMYVKCGALLLAR	127	+
Chr3D	101095668	101095751	DVALSARNTDNRMGSAVLGNSNASPSGR	127	+
Chr3D	123026556	123026615	HMMDTLVGQEFQGPSADVLR	156	+
Chr3D	123027366	123027401	AAIGYIYESMTK	88	+
Chr3D	127526211	127526249	RSPAGGELKIADM	92	-
Chr3D	129080461	129080514	KAEKLDAMNLPRLIVEKD	83	-
Chr3D	142229159	142229194	SFGQLLHLLEKK	84	+
Chr3D	160026326	160026415	EVEATIINGKGTETGHIIVTTTGGKNGQPK	134	+
Chr3D	174179027	174179068	KHVSVVPAGNLTEP	97	-
Chr3D	181673042	181673233	KSVLPISPSMEIQLLSNMGGL---------------------------KANIKLLVNTLYQDNV	137	-
Chr3D	199788723	199788794	YNDTVALVNRLEPEVSALSDADLR	112	+
Chr3D	250024962	250025012	AGATGLAYTFLCDQDSK	122	+
Chr3D	258449465	258449527	RAISMMTGLMGVTGAPGAATK	92	-
Chr3D	262419223	262419348	KPNTQHGEAQINSVAPITPCPYAPYGYGPFALQIADQFQEMN	213	-
Chr3D	264812181	264812273	SGLPSHTHIFESELVEVDLEKQPQIHVGPLK	147	+
Chr3D	267872382	267872450	RAVLNALEECSPTSEYNHSSVIL	166	-
Chr3D	310197107	310197184	KTLLPRVYNDAAEQFKEGELFDLPIR	125	-
Chr3D	311202456	311202578	FSWLNSDHSISPQAYWMFGVAVTFLITSFIEQAFRTSRGTA	199	-
Chr3D	319556351	319556446	RGDEGFMEMERLKDLDEALLVSMDLDVVCFYG	151	-
Chr3D	323339448	323339507	LYMEARPMEEGLAEAIDDGR	96	+
Chr3D	338013388	338013459	KDINIEKSVIPIETQSTTDFGSVA	112	-
Chr3D	342297139	342297174	RKALKALGFDAI	83	-
Chr3D	347719008	347719112	KLVEASEETGSPKGVNILKGFFDQEGTYQVSTGGL	257	-
Chr3D	352217824	352217895	KGNEVEAIEERISILADCFRDLEA	109	-
Chr3D	355988072	355988131	ANRVRYVAQAQTVCSQQLLR	90	+
Chr3D	361905750	361905833	RDLAEQVMRESEADLASTAEDLLLLKPN	155	-
Chr3D	367101754	367101807	KLNYQPVFFKDSSASLAS	84	-
Chr3D	377422516	377422578	SQVQGYPSWPPSDTSAPITSR	96	+
Chr3D	384763126	384763197	NMMQFLSSSAENGWRVLGGTVTPK	120	+
Chr3D	387649117	387649242	KAYMDLIKNNVDIDVALESQSIQDHIQRAEALACADACAQML	141	-
Chr3D	395984785	395984895	ASPMPLTPGVSKETESYVSPPAPSFSRLLAMNAPEWK	272	+
Chr3D	400599258	400599290	FTKNEFCLESK	85	+
Chr3D	402205357	402205464	RNSDDSPVQLEHGSTFPEFVRDIDENKVEEVTAPSW	174	-
Chr3D	407362080	407362130	VLEETQFTCSAGIAHNK	127	+
Chr3D	411106603	411106656	RVIQICAGFMIFFSMLGK	82	+
Chr3D	415923721	415923816	RALHDPSKHEGTGFNIPVLEYEVGAEELAAVC	160	-
Chr3D	418641451	418641513	DSSKFLVLSLHSMIPSSEQKK	98	+
Chr3D	424981982	424982068	KMRPCSEMSENSDDGEKTNSVYNSQDHMA	143	-
Chr3D	434078427	434078462	KTLMKIADGLLA	81	+
Chr3D	434681450	434681521	DEHGMPMLAEALPRKVADPFDYGG	179	+
Chr3D	440586792	440586899	RLSTLNPCGNIYLFTLSSPCAEKQLDPLSELGAEDI	171	-
Chr3D	457919368	457919430	QSGDPVLECDFLTDSGQVDER	99	+
Chr3D	478661738	478661839	KTLSMPNDSNTITAAAKSSETGSVFLCSNTNSLT	155	-
Chr3D	496263069	496263104	LEEALSGEGQRR	81	+
Chr3D	497625143	497625187	VTVMDISKKQGMDYR	112	+
Chr3D	500657600	500657635	KFSSVEGLPSTK	80	+
Chr3D	509024043	509024132	RNDVLLSYSADPRLIFTYVHTLRDTECQLD	148	-
Chr3D	530385575	530385697	RHLYPGCVALMQFFVKPPHVLYSPSSVSSADIMHTDINRSI	205	-
Chr3D	534457371	534457463	KAHRATNGHSIFTAREQFSTYIFGLYPNNET	234	-
Chr3D	534515712	534515747	VAGGKAILKELK	81	+
Chr3D	547052291	547052383	QMDEYYTPPHDTSIDFLPNNKFNEWVSARAG	204	-
Chr3D	547498668	547498751	TEEVDGLLHNNYIFDIDCLQTMKGLDGR	137	+
Chr3D	549037402	549037515	RIGTDAVKPLFDADVLVNATKFNMHVAPPTMSHLHSLG	183	-
Chr3D	562732743	562732865	YGGRAQGNQPSLDGSHDEPMPLPNPMVGFNLPGYLQPSVTR	201	+
Chr3D	572852199	572852243	RIYKTQAFAMQPLEL	115	-
Chr3D	578243437	578243490	RMPHQLSCYLTPSPLPLS	84	-
Chr3D	580310848	580310961	GINGMRIYFADGQALSALRNSGIGLILDIGNDQLSNFA	180	+
Chr3D	584354498	584354563	RMLLAPAKSFAIGVEADSWRFA	107	-
Chr3D	592840172	592840297	FTTSRLDVSSLPTVYCLMQCTPDLTADDCAACFQPYSSLTFK	205	+
Chr3D	598930049	598930111	ILPGNTITLEVGRSDTVGSVK	147	+
Chr3D	598953713	598953805	GCFAATPEGVPAGSCWGQDDDKSAHNTLCAR	149	+
Chr3D	605880252	605880350	RLPTIQQSYPLLAPMPFSSSYVPETTAVTLKGD	159	-
Chr3D	609344063	609344152	RWDAVEGPQGAEIMFPQLEELYVAHCGKIK	230	+
Chr3D	611023974	611024051	LRPGVEAISLIKGMEVKMEGPCMISK	126	+
Chr3D	619112207	619112287	KEADSAGVCLQSLMEGCSPSDEAVAGK	124	-
Chr4A	924707	924757	RVGILGKSAAPHLQQPA	117	-
Chr4A	2731515	2731601	AALDIFVPTVLAYPAPAPSNEALREGLLK	133	+
Chr4A	3050803	3050850	RYPVPEDDDEGSGGAA	119	-
Chr4A	4614739	4614873	QTLTDGELVGLCSEFLGAGTEPPTAELQWIMANLVKHLDVQEAVR	223	+
Chr4A	7110462	7110497	CNVLDLPKVIEK	88	+
Chr4A	11755837	11755890	TISWENFTSSVQEVHRGR	89	+
Chr4A	16864041	16864121	VESTLAPNFAALSGIGLSRSEIVRLLR	122	+
Chr4A	21054943	21055026	IASKAQILEQELVCKTEEVSILQSSLHK	128	+
Chr4A	26393943	26393990	REVVDLAEAPIKAATL	107	-
Chr4A	34239152	34239220	KGTRTLMEDDVTLVPKEMRGQVD	107	-
Chr4A	35551541	35551675	RLRLPYIESCYVWAVPGLGSAFSAVFSLMAVISVAGLAKAESEPR	216	-
Chr4A	38339358	38339447	RWNLTGLVLLEMRLISASDFDYEDPRFEPL	153	-
Chr4A	39011901	39011972	RLGLIYGVSAFAPAGPCSKGTAVS	110	-
Chr4A	39481457	39481513	RSTQYFFSEGQFSVSLSRM	97	-
Chr4A	43166279	43166347	RGQQVAAMGHVQTYNGCNLDLGA	112	-
Chr4A	43220540	43220575	KGGGPAQSPTPR	83	-
Chr4A	43221521	43221592	KLNKDSSFLELTVEQFYVSREEEA	114	-
Chr4A	48534057	48534146	IERMNSSNVSVGEVGENADEMSEQAGGKQK	138	+
Chr4A	54084095	54084133	RKVAVVAGGPMAG	93	-
Chr4A	56112860	56112946	ERAEEAELGEMVSSTAVGAEEDDDGSTRK	126	+
Chr4A	59316039	59316071	KKNGDEYWNAR	89	-
Chr4A	59477620	59477730	SDEDMFQFITSASCADSFASTAEVFACTVGRKPSKAK	174	+
Chr4A	60679722	60679781	AIKADQAEGFDIGAILVIAK	86	+
Chr4A	60946613	60946681	RVVSQVWRPLDLGEENAVAHTPA	112	-
Chr4A	61617587	61617655	QADENYTVHTWKLRWFSEETLLK	115	+
Chr4A	62578781	62578879	KNCRDGLSSGLGSKNIADDTPHLFEASADELEH	159	-
Chr4A	65458495	65458551	ACYDMYLGSRSTVNQATAK	146	+
Chr4A	69959759	69959884	GHGTEAINLFENMLGQDLQPDSIAFVAVLAACSHAGLLDVGK	203	+
Chr4A	72267213	72267290	ARYPAPLPECRVGTEAAMYLPSGEAR	123	+
Chr4A	75181047	75181121	KNMSAMILKDCEPEMWTTVFSALNL	202	-
Chr4A	102828828	102828887	SHDNIMETAKYQGKWGAPCN	101	-
Chr4A	115229408	115229527	EVLIGDKRYPAGMMIELSVLLMHHDPDIWESDVHEFKPER	201	+
Chr4A	116765961	116766029	KLLNNDMSEGNLTVSGHLSEKRI	109	-
Chr4A	117606894	117606977	RVLEMVTEPRRPAETGAKSSASPSLGLS	128	-
Chr4A	118537251	118537373	KIEFIISVYPFFGSPAYKSTNFSIRYFGPAVNDVIDMLQGS	206	-
Chr4A	144397987	144398025	QISSLQYNEMMHR	104	+
Chr4A	147061824	147061874	KPLPGFVVSKPVWYGPM	85	-
Chr4A	147388695	147388790	SRTPNPTHHLLTHGAAMSSLLGPTHGLPATAR	146	+
Chr4A	178150011	178150055	RLGTMEALVNPKSVA	110	-
Chr4A	180168671	180168706	KQLWLGKEDELQ	94	-
Chr4A	228679481	228679567	RMTPDPVDGVQVMAATSMTDSRRNWPTAT	140	-
Chr4A	278324020	278324094	RADVLSSEADNDFGGRANPLVGDDA	113	-
Chr4A	286307437	286307556	NMECFEFVFIMLFLINLLSNTNHLSQALQRKNQNIVEAMR	195	+
Chr4A	321855685	321855774	RPSPLPRRMKAGGAQSTSGSMYHIGMDGVN	148	-
Chr4A	337967108	337967203	KVQLPQVDLPSEQSEQPKQVANNICSSDMKQK	153	-
Chr4A	343130247	343130378	QDLKFIAVFVCLNIFLFGVAADLWCINRLGLGCIVVSLVASINK	206	+
Chr4A	359747830	359747889	DPEGVKNHSSGSDITEAMIK	96	+
Chr4A	362159955	362160068	SQQPPGTNQTNSSPAMVGKPPVVTFHMLIPILRRYLDK	193	+
Chr4A	367741743	367741805	KATMLKVVDEKGVLMQVEPVT	97	-
Chr4A	408033912	408033968	MAGTVTVPGSSVPSTPLLK	134	+
Chr4A	464123487	464123549	KLDFRRHIGYHSCFLNGMIVF	108	-
Chr4A	465702209	465702304	RAFESYNIQGDGDLDAERLMEALEEDSLREGL	147	-
Chr4A	466265533	466265601	VEQTEKLAEMKVAAAMAQVDAVR	102	+
Chr4A	484538697	484538774	AGGCAVQQALAPEAASVVRQAVTLAR	113	+
Chr4A	486928004	486928069	DGTATSNEGLNTSPSAMDAVEK	102	+
Chr4A	490741291	490741356	NFAADEKLGQGGFGAVYRGNLK	161	+
Chr4A	499166800	499166919	RTSLANDSSRPVPNNACMESLTDSQSDSGEHMLAIDSEVK	193	+
Chr4A	499681548	499681589	RKEGGGGGPLPTQA	101	-
Chr4A	499950289	499950468	RVELTNIGGVVFVILFSQDGFNPKS-------------------------QGLGFRGLGS	118	-
Chr4A	506600108	506600221	TLEQGAIDILTKWQDVGPSLPADLTVTVMLSGQQAAFR	184	+
Chr4A	513548679	513548756	QEALPAQKQDTSNYMSTLFPQFMIWR	132	+
Chr4A	520657037	520657093	RLEDAPRDGNNIMPDLITT	91	-
Chr4A	525716239	525716283	NMKLVATVAALIHEK	111	+
Chr4A	528682225	528682290	LTVQFSEAAAAQDRKLEGLVHK	103	+
Chr4A	528682267	528682347	KLEGLVHKAIQELWRPNPSQLTLLQTK	130	+
Chr4A	530124701	530124754	KLKSLKNMYGMLHLFGGS	128	-
Chr4A	530133919	530133951	AITGHSNMVRR	84	+
Chr4A	530134867	530134932	YMCGVLCLAFQEGALPNVLRLK	163	+
Chr4A	535227527	535227580	KLEPTQACAKRLVGQASV	85	-
Chr4A	537230102	537230191	TAASVLTGELSIPWDHAHHDFFLTLRGMRK	149	+
Chr4A	540365591	540365650	RGDDDPNIMYFAESDKSGVV	147	-
Chr4A	540790348	540790428	ALVYEFMPGGDLHNLLYSTEDNDNSLK	197	+
Chr4A	543185826	543185897	KAHSPSSIASALRLAFRTQHGISL	111	-
Chr4A	556293254	556293322	AMAADGVVPTVRTYSVLMLAFGK	109	+
Chr4A	571654795	571654857	RTVLMPLGPAMNRWMDADNLL	103	-
Chr4A	572304301	572304339	RSRSLMAVVATKA	93	-
Chr4A	583823987	583824058	GPSSIGLSAQLLSSRSHMQQNDVA	109	-
Chr4A	583919490	583919552	KVLSRLSGEDALDSCALTKDL	93	-
Chr4A	590715280	590715354	INTRAVMELDDDIMMACDDLERGFK	191	+
Chr4A	593013649	593013729	RCIAMDGAGAASHLAGCGEVRVSALSE	123	-
Chr4A	594357844	594357918	TLLSVVAMAATNGAGADPVHEPPHK	118	+
Chr4A	594790974	594791012	RWGMQSKIHRANA	102	-
Chr4A	594792123	594792170	RSPSMELYGMGQEPTT	123	-
Chr4A	595563213	595563335	LSGMLSQLLTPRIRLALEYLYLAGAVALFCLLVVMHTNFVQ	194	+
Chr4A	597405964	597406056	KEIMQLSAPSFVGKWTGFLHRMSTHVPPDVQ	161	-
Chr4A	598409594	598409821	SINLSGMGCSAGLI-----------------------------------RAMLLPNCLFRVGGVAAILSTSPVNAR	135	+
Chr4A	598548908	598548985	TFLLLDVHTPFAAFLLDDSNGDSDKK	178	+
Chr4A	599869042	599869155	IVLWFLMMIAILASFRVPWGMGWYNLLAPLLLLCEWTD	183	+
Chr4A	601049033	601049104	KLQGIDSEEVHEKSGIVQDLEERA	171	-
Chr4A	601060346	601060444	KSSAVWVDVPAVEGALVVNVGDFLQIVSNDRFK	236	+
Chr4A	605316695	605316751	AQRGIALPLIGMNLTWFAK	95	+
Chr4A	608589440	608589520	APTRRPPTSPWMPLPMLFAAISTKVPR	126	+
Chr4A	608589704	608589757	QIVGDKLLVSTVMRLQPK	85	+
Chr4A	608801949	608802059	RLQPVRVTASGNNFAFMHPGGDDNVLAVPYVRAMICV	187	-
Chr4A	612265396	612265449	KNVLFVTENNSRITADKD	135	-
Chr4A	613881450	613881482	TSRKGVLQSIK	78	+
Chr4A	614529541	614529651	KISYAFVLFFGIVYAFHALVVYGLFDHKIGMSDELFQ	178	-
Chr4A	616763127	616763174	KTKPDDNSTRQLELLA	113	-
Chr4A	616767570	616767638	KHIIQSQIIVENKLQKEDANFMQ	109	-
Chr4A	617172619	617172675	REANPFFHMALSTASAVKQ	91	-
Chr4A	617344785	617344874	RPKRMLESMAWLITVSSTDIGGLFADMLVA	147	-
Chr4A	622355429	622355530	HLRSVATDKAAGFAEWEALSFIETSALDATNVDK	159	+
Chr4A	623700799	623700888	LSMLTDDILLSILGRVSSCMAARTSVLSTR	135	+
Chr4A	625483028	625483108	RESGMMIRDKAYEFHDMGVANAGDMSA	133	-
Chr4A	630264387	630264419	GSISQPGKDPR	82	+
Chr4A	631069188	631069274	EHSLETNINEVLDDCCDEDMHPVMMSDAR	142	+
Chr4A	632428488	632428568	RYHPHLLKHVPHTVSLQRNTAIVFPEM	137	-
Chr4A	632830284	632830349	ATDVQLPYGGTFVIAHCLAESK	110	+
Chr4A	635411539	635411616	RMCSIVEFKDAVMLIDLLLTPEATTL	124	-
Chr4A	637336843	637336983	RGIFEDHVNNTFTQQATSPIPYSGSSSAAPMSDLGMLRAVVTPGKMA	236	-
Chr4A	640812442	640812489	RQVYPHTGDWSVFSGI	83	-
Chr4A	667998534	667998641	RAEDTKPTPLRHDLHEQLIMDQEQAAAPRNLFEGPH	177	-
Chr4A	671597873	671597980	VSAKEQIKHLVYLLEHFATNSADEQDDFVVWLTDFR	178	+
Chr4A	671839898	671839939	RCFYVATNIRLVSD	111	-
Chr4A	672073963	672074016	KFLHLRDKAGDLAQLHLT	127	-
Chr4A	673276351	673276440	HNYMGEEIKGNTNNPDDIAVGARTDGGEIK	148	+
Chr4A	676760227	676760298	TPAGTLTFNRGSMCGAPARTIGWR	118	+
Chr4A	676790117	676790167	QLQTLDVTGTYIIKLPK	128	+
Chr4A	678846263	678846325	RVVQLSLALGADFPIQIMGLS	99	-
Chr4A	682520887	682520979	KLLEMFGDLVDTTRLDDSMSELFAKNHDDIL	145	-
Chr4A	682521915	682521947	KWLAFDAPNRK	82	-
Chr4A	683509686	683509745	RMVKLGNQLLAMGEGIGDPL	141	-
Chr4A	683955464	683955499	KPLEGVGAPVGG	78	-
Chr4A	685290632	685290727	KNLISLGLINLEDLDAYLLSAVSEIAGPIGTI	145	-
Chr4A	687876842	687876880	ACSVSEVASMQLA	96	+
Chr4A	693326156	693326188	KYYVLTKRMGI	81	-
Chr4A	693586997	693587041	IGTGPQNDWHLFSHK	108	+
Chr4A	694706914	694706997	MGPLFPAWLQWQQEITKLDISSTALVDK	142	+
Chr4A	702048480	702048557	AEFRGSGLVGSFWTIYRTEGPLGFYR	115	+
Chr4A	703723684	703723716	MEMVDAVDGYK	83	+
Chr4A	703723996	703724034	SALGVLRAATSLK	84	+
Chr4A	706652703	706652798	IDKQHGTTNDVPKEIIEETSIELDPEDASLHK	232	+
Chr4A	710019835	710019921	RSSVRPSVFHSVVALLVFLANRIINYAIG	136	-
Chr4A	710020342	710020473	REPRSQAEFAALTAVLSVMSFFSTSRVALDLPKQGDNNMVDDRV	214	-
Chr4A	712981124	712981204	LAASRTVVREYGNMLGATVIFVLDEVR	129	+
Chr4A	715126535	715126630	AESEMDRAMAPSGDTVANVHSGTDSTNKTLLK	150	+
Chr4A	715126970	715127101	TIEVGVFTGYSLLATALALPEDGKVLAIDTDRDCYEVGRPFIEK	216	+
Chr4A	722279393	722279428	SHSLSCQLFKIK	89	+
Chr4A	722695466	722695558	VYESIENFSCCAWITVSQSFARMELLKVMIK	159	+
Chr4A	731303044	731303136	HKMQLLKEDVEEISFCLDTMSQVEDPPQTAK	153	+
Chr4A	734724463	734724534	RHHFPDSVCMTGDIDFLLAELPAA	121	-
Chr4A	736841597	736841659	SLTFSGLFECMPSIPEFKLLR	114	+
Chr4A	736851354	736851392	GVLPSGRIIAVKK	91	+
Chr4A	737181400	737181501	LACGGFIMAVRIQHTMADGAGIVQLMGAIAELAR	162	+
Chr4A	737457316	737457402	DGTASVMGGETRTFPPEGQTWGWAKFIDK	226	+
Chr4A	739806409	739806513	KGVFAAAAAMMLINLAASLVYYWSYSKAADGGFIK	98	+
Chr4A	740958593	740958652	RLLGRIAGSIRIGASVLGGL	86	-
Chr4A	740965710	740965784	RLRFTSPSGVAVYVDAATCSDNLTW	121	-
Chr4A	741219312	741219383	KADGFDGLASSAISYLRLKHPKGN	174	-
Chr4A	743632444	743632491	LDIKHCWCLRSLGGLR	81	+
Chr4A	744210609	744210665	SSTAMYSGLAIVGAGGMGK	139	+
Chr4A	744458443	744458520	KESGPEFWVDDLVLLFKGSEQLIDIL	164	-
Chr4A	745789003	745789098	GKTDISTWNDALTLMIDKLSEPMIALLWSYEK	221	+
Chr4A	747695605	747695742	KLLQVQNVPHSGINDTGASQQGERIVEHLISTAELVVLIPNGGFLK	336	-
Chr4A	747712389	747712487	KVLYVAFYGADLFAMEPASAPMERTSSFVVWDG	164	-
Chr4A	753046194	753046268	FIYSEDPMEILGWDKLYAIAIGIAR	126	+
Chr4A	754057563	754057649	KITLIGLWCIQILPAYRPTITKVLEMFER	178	+
Chr4A	754164533	754164649	KLYHRVLEEDTPRFRFGVPLVAPTSSSSSSESGAATTTM	144	-
Chr4B	635943	635978	KGGPTAAAAACS	82	-
Chr4B	1126549	1126608	LVLQCVEEPHATVFTDELHK	150	+
Chr4B	1126549	1126614	LVLQCVEEPHATVFTDELHKLA	162	+
Chr4B	5017995	5018060	EEVMHVFAHGTTPDYNGLTCLK	111	+
Chr4B	5038778	5038828	RFFCVVSVRPGASQAVV	123	-
Chr4B	9237316	9237405	RGIDPRLKEQSLWVSSGRSEPFPQGEPWME	152	-
Chr4B	10403397	10403591	RQPDPWYEISG--------------------------------ASVYRDFTDAPFPLDEADGEMI	122	-
Chr4B	13632787	13632843	KSALVNFKDGNVELIKEAS	88	-
Chr4B	18827248	18827328	AGADVNCTIPETPLAIATNNGLTTCLK	190	+
Chr4B	23300099	23300155	RMEADPGQASAPDSMAPPP	83	-
Chr4B	24638001	24638123	TTGAGQNWLAQDLNKGRLDLFYWMIAGIGVFNFVYFMICAR	211	+
Chr4B	26169479	26169550	RVNPKELSHMEKSSSSLLPEEINA	111	-
Chr4B	30168408	30168491	KSLIEILTIGLITQFQSTITHIFVKDAE	208	-
Chr4B	39878224	39878268	KGARSVVEAIGFDGI	106	-
Chr4B	43563446	43563478	KFLMDSLITQT	81	-
Chr4B	44312650	44312718	AALCSLATLMSISPNDTFVEFEK	110	+
Chr4B	44320962	44321057	KKAAQIVGNMSSLVTEPMDMIPYIGLLLPEVK	155	+
Chr4B	44521820	44521903	LLGSVTIANGGVMPNINQVLLPKKAGPK	130	+
Chr4B	44522939	44523055	KGSLINARMTELEAMNAEVGAFSPEPIPEEVMQSLRVLS	187	-
Chr4B	44564972	44565004	KAPLSPPPAEF	81	-
Chr4B	50795630	50795683	RGALWSMGFAMKELRYSG	88	-
Chr4B	66038952	66039077	MLLDVPNLLALETNEGEGRYIGPSDISLLPMRLLLDFVEALK	200	+
Chr4B	66059048	66059110	GYDIVSGGTDNHLVLVNLKKK	95	+
Chr4B	66318192	66318242	KPLGGIPHAPQSDLISN	81	-
Chr4B	67887201	67887278	LSSIHEVLKDIALLSSGGTELCSAVN	179	-
Chr4B	77337768	77337821	KVLVQDLSESATAINGYK	86	-
Chr4B	77337909	77337968	RKVLIEDLSAATNDCVKQPD	97	-
Chr4B	78135454	78135543	RTASLINVLADSTIAEFKAMGTVVVQPKLR	144	-
Chr4B	78263149	78263280	VHSKSPPPVENAGGALNCGGEDDDCAELVENTSLPFQPLISVPR	212	+
Chr4B	85297842	85297898	SRGDDDCLLPLELWAEIAK	94	+
Chr4B	92414116	92414202	LSQYMGIVSEAPYIMKQNQPPDAWPSVGK	145	+
Chr4B	93474989	93475063	RNEIAFVEDKYWLLLIEEGDQVIVR	192	-
Chr4B	105962516	105962635	QQGVTKNVLGHCFSTNGGGFLFFGDDIVPTSRVTWVPMAR	201	+
Chr4B	119382114	119382161	CSQGLQVQDYSGNFCK	125	+
Chr4B	119382309	119382365	IRVINISLPCTSTLNNLFR	91	+
Chr4B	122875924	122875995	RWRWCHLEGSSLVGCVRYGSSALA	118	-
Chr4B	127523632	127523685	RWQEVESSSSPEHDELLM	86	-
Chr4B	128687711	128687779	KVVDDISAKEYGLSQMTADLANR	111	-
Chr4B	131552565	131552603	KYIDGLRAYGGCM	105	-
Chr4B	134193118	134193183	RLRAFLDPEPVPASLFTELEGA	103	-
Chr4B	152013774	152013860	REAVAVHWLHHSLYDVTGNDSNTLNLIQR	144	+
Chr4B	181393280	181393360	RVIDESRPSGEQNLVAWAAPMFSEQRR	134	+
Chr4B	185551230	185551283	AGEFPFPTTSPSSGTQQR	83	+
Chr4B	191480272	191480391	KAIIPNCLGELEKMKDDFEDAEALQNGDLWQIAQDIADEI	194	-
Chr4B	270100425	270100511	RSPFSFVLALLFFTTAPPVKGPTDEGGQG	139	-
Chr4B	272930527	272930577	GIQEIMDEKMDENAIVK	125	+
Chr4B	343829531	343829572	EVSEAITKAAMNGR	96	+
Chr4B	357897629	357897742	KLQGFKFLPASSPLLQALSP-------------NIQNHLHIPMQISGIQIA	148	-
Chr4B	370700074	370700211	KAGCLGPNDSVSSVSITDFFSGPPLDGSLQNHSINFRVLHALNSLQ	223	-
Chr4B	373077468	373077566	KDSSGTGNCEQEIETSPAGLTISDDAAADISGL	153	-
Chr4B	374713763	374713798	VMVEANNARGWR	87	+
Chr4B	378703372	378703500	EMLLSEDELHLFQKHSTQMAALDYLVSVASDVFIPSNDGNMAK	207	+
Chr4B	379998254	379998295	IFCKADEGYCLSVR	111	+
Chr4B	391355278	391355337	KAQGDMHSTSLGEPKKLLTA	141	-
Chr4B	399595663	399595749	WGLANHIVEDSQVLSKAIEVAEAIVKNNR	136	+
Chr4B	413333559	413333603	RTFVTGMNQIGIYAK	111	-
Chr4B	415252628	415252690	KAESDQKINSTSITENTPRAF	96	-
Chr4B	421586071	421586181	RSWPTSPSSVPKQLPTSPSMQLTTLRESGPSLHSSGI	169	-
Chr4B	428374112	428374213	GRWLLPALSFAGRFYCATTEAVMVVETNADQPPR	169	+
Chr4B	436912681	436912725	NALENYAYNMRNTVR	113	+
Chr4B	444192257	444192370	KVWCRMIDWIVDWPADSKLGLPNCHSSSIQYGANIVAS	186	-
Chr4B	444839906	444840004	RQQAQFKYRFVPLTNIEEETMSPAHPSNDTDLA	163	-
Chr4B	450935374	450935424	RFLRDPTTSYAMAVTVH	83	-
Chr4B	455561446	455561481	ASNDDEHMLPVK	86	+
Chr4B	459129047	459129103	RDGVADFLPLLSKGRSVSA	129	-
Chr4B	466542067	466542168	KANFYSMFIGLNMQSVGLLISMKMKLSNLFPLES	160	-
Chr4B	466542364	466542489	KAFLEFPVSFFENYILGTYISFISMMMIIYRGGFMMEMIDGL	146	-
Chr4B	467930241	467930306	KGYYAAIHLPTGHFYAIDVSAG	104	-
Chr4B	468767793	468767861	ESAGHKVLASLGFDDQKASLLAK	101	+
Chr4B	471639693	471639737	RQILMDKLKSISGSN	106	-
Chr4B	485445339	485445401	ESSNTQSGDRPFFDYLESCLR	156	+
Chr4B	486942302	486942421	EQILDLLLSLLFAGHETSSMALALAIFFLEGCPKAVEELR	184	+
Chr4B	494737137	494737199	REPPEVGGVLVAKEPIAWIGA	100	-
Chr4B	494738196	494738294	RHLMDGSNRTSPGSSHWRMICVTWQNGSLPKGD	168	-
Chr4B	499419934	499420038	RAAADSMNPRRDPHQASCDIALQLLQVMEEEVNQY	170	-
Chr4B	514660921	514660953	TAWMVGVDLGK	82	+
Chr4B	519318288	519318329	SLEETSSGIAPSLR	97	+
Chr4B	524077351	524077449	RDLLYEKSALPQGAIQEHINESSCSVSRDALLH	158	-
Chr4B	536259675	536259734	REPIEGLLLRVIIAWKNCQI	100	-
Chr4B	539470955	539471056	RTEMGDVGEKAQTTSADPAEPEAEAGEGRLFGGA	94	-
Chr4B	547885237	547885296	TSCTTTDPPLADSYRALLCR	95	+
Chr4B	549539729	549539830	KVSMSKISGSGAINAVLVLEFYNFGNITFRVGGQ	163	-
Chr4B	550154396	550154482	LVEYCSLQALQSLTSPHLGDTLHEGSLGR	136	+
Chr4B	551151800	551151898	KADGNVGNAVPSKPKGNVADQQKEGNVGNPLSV	147	-
Chr4B	552371220	552371288	DVYVIMTGNHFYNDHIRTGYYAK	184	+
Chr4B	557248117	557248179	KLSQCENEANNARHSESSVQQ	96	-
Chr4B	574114515	574114619	APLRVAVLLSGGVDSSVALRLLHAAGHSCTAFYLK	162	+
Chr4B	579451561	579451617	KVVAMSATATGSMPVADAR	83	+
Chr4B	585487601	585487678	SSKPRSEQSLVRWASPQLHDIDALDR	122	+
Chr4B	587707139	587707225	RDMPVVAYADGDVHFTFELSRHDFVPTPTI	120	-
Chr4B	600478054	600478107	EKIDWMCRQSSMSIPVNR	89	+
Chr4B	603447345	603447434	RRLALVDLGCIDAGDLTVAGPAPEWLRNLA	141	-
Chr4B	611142113	611142217	KKLFAEKDGGYAPKVYEGTMASVNGALMGYMEFAM	164	-
Chr4B	612229581	612229649	AADGPLKGILDVCDEPLVSVDFR	112	+
Chr4B	614671707	614671784	QRQAIVDGLRDSVLAFSENVPGTSSK	125	+
Chr4B	615104594	615104626	IGLQQQHAYAR	81	+
Chr4B	615852229	615852318	RVIVPTQVGPARLFDACTLHSVDHTVEFFG	148	-
Chr4B	629380144	629380197	RIVPPTITTTLQEDQPVT	132	-
Chr4B	638031616	638031687	REPLGRQPRWPHSDMMMGGNQHMA	121	-
Chr4B	638983040	638983132	RLDKETINWALNGVYASLCGDPKEPDSQFET	233	-
Chr4B	638991482	638991577	KGRMIFSSPTDTLFLAGVFIVIAPAGALGLSL	147	-
Chr4B	643957786	643957887	RANVVGDESVFRQAPSRPSTDALADAFHYESSVN	159	-
Chr4B	652145627	652145713	ALVTGNLTMAYSSLFNDLSDALMEERWIK	143	+
Chr4B	653810580	653810684	CCSLLGGLADLEAAVCLCTALKANVLGIVLNIPIK	160	+
Chr4B	656999814	656999870	RFPSVLVRHLAYGDAAAQA	89	-
Chr4B	657727293	657727379	VVLEGQWKEGFVAIAAVGATNVGSIKLLI	122	+
Chr4B	657894119	657894172	KLLKGEKCWIDPSWSSPA	87	-
Chr4B	659045933	659046013	MPLFLLIMNSEKYATLPTSYCSSFDVK	133	+
Chr4B	659058748	659058804	RAIENVQRMLEPSGPRRSI	93	-
Chr4B	660684988	660685074	RKERTHEEDFQDAGFTTNTPQYAGNGLAI	143	-
Chr4B	661280829	661280861	KAEELSLPCIK	81	-
Chr4B	670599649	670599699	EMMSQCVALLGKFIAVR	83	+
Chr4B	672818615	672818719	MPFMAEGSCLHLMKVAHPDGLEEPVICSILKETLK	260	+
Chr4D	1200866	1200958	AQEPVQGHTNTCSASSPEEDSIKAKVMAYQK	150	+
Chr4D	4869893	4869964	RNGREIVDDADSIIPTKAGAGLIG	109	-
Chr4D	5392459	5392545	RGLKDGFYGFVLQGMLTGVLAVGTVMNNI	138	-
Chr4D	7844036	7844098	AYEHAGAGGEAPRPSYWEMAR	98	+
Chr4D	7936104	7936172	AKFKITLEVPAELVALSNMPVVK	105	+
Chr4D	8011187	8011267	RDLIGAISWGLLCCLLIVSSYMMLYFR	129	+
Chr4D	8366971	8367060	ATMFKTASELDPDALLFVNDYNVEGMCDIR	150	+
Chr4D	9418867	9418950	LVEILFPFTLPIQSVSNWSVQGIIAHEK	134	+
Chr4D	9694610	9694648	ANMVCGSHPELGR	97	+
Chr4D	12855948	12856010	DGRWTEEEAAVLVPGDIVSIK	101	+
Chr4D	12994379	12994411	KSMGDYEPDGQ	79	-
Chr4D	13094194	13094253	KLMELHEVAQKQQHLNIEFQ	93	-
Chr4D	14992904	14992954	LPAADFQSVHACEAGKR	124	+
Chr4D	15420141	15420206	RELNGDRVQVVIGRAPQVQVQG	102	-
Chr4D	15988891	15988959	AVSTVAACDEDYKQALRAPLYAR	112	+
Chr4D	16672916	16672954	EYIQGVLISEQPK	99	+
Chr4D	17336679	17336729	WDESMHYVMGDCFGKGK	90	+
Chr4D	19866715	19866777	RRALESEEANGGNVIGDAKAE	94	-
Chr4D	23754461	23754529	GGTGLKGDVVVYNSLLDGLFKAK	163	+
Chr4D	26090386	26090460	VCQTSDAERSAAGCVAYVGVELRQR	121	+
Chr4D	29816525	29816584	RQALEDGLGMLSRGHLTLAE	92	-
Chr4D	31026884	31026946	LAASAKVVSRPCDVNVPFSFR	98	+
Chr4D	31155239	31155367	RGLAIGMAVHHAACDGATSTRFLHTWAAASTGAVGPPPPVIDR	206	+
Chr4D	31155830	31155877	GIGSPETVALWMHRVR	81	+
Chr4D	32682769	32682825	QEATSSVQVVAMKDLLLIK	86	+
Chr4D	36085265	36085342	QEYHGVYDGNPRDDLGSIVVNHPSIR	135	+
Chr4D	40183255	40183386	AALPAMPPPWLVIPDGGYPTLMDHFTFVSLPTRGCALWALPGSR	212	+
Chr4D	40594943	40594996	QPRAENYGIEAFTRNGFK	134	+
Chr4D	40749933	40750016	KLSLMLVVTELGILTTQVCQLDSMKLFH	130	-
Chr4D	43843600	43843644	DGPNQPPALMDYLLR	111	+
Chr4D	44979903	44980001	QAMLAEERIREWGGSSDTLPAATTTVTNGSIDR	155	+
Chr4D	49895570	49895638	ESYFQFDNGSADIAVSVPQGAVA	106	-
Chr4D	50385444	50385476	EGMVTQAEQFK	83	+
Chr4D	53255324	53255413	YLDDNSGNSESFRLNLFPGYMQRYNAPLAK	220	+
Chr4D	55171026	55171112	ASSSSLRPHLMYAAAGPVYEADAEAVVRR	132	+
Chr4D	55772380	55772454	VCCVVSGGVYENVLFLPVVQMLKDR	190	+
Chr4D	57436426	57436476	KPNLQYEELAACTDGAF	83	-
Chr4D	65004359	65004439	MAEAVLIVVTKIGDILLEEATKGIIAK	120	+
Chr4D	66398067	66398129	RRAAGAILSNYTVADPSVGAE	94	-
Chr4D	66780428	66780514	RKAASGPLSQHGNMVAAASSDESDLEPAK	199	-
Chr4D	69113716	69113841	SVCSLGTLSRTVSASSLDEALTVVTVDDEEEISHIEQDIRHP	193	+
Chr4D	69693481	69693609	RQCVLRLVGDIGGVALTSTDGPLHHASYIVNPSVRTEWLPRLT	214	-
Chr4D	69935559	69935612	AQSLISAEAIPVLQMLMK	83	+
Chr4D	73660545	73660655	RDPRFEGADQGWVDKDLHLMAIATQIVTGRPIDLGGL	184	-
Chr4D	84685298	84685372	EVAGAPRSCTVTAEPQRLPANMFAK	120	+
Chr4D	88491017	88491130	KGDHAEDSYDPLWTVESDVEASNWGSVFAMMSESLMST	188	-
Chr4D	98276001	98276090	RTLTTMGLFTSPIVFDLAWPRNVLVLDQIG	147	-
Chr4D	109554250	109554306	QVLVPTVSCLLLLFCLGCK	87	+
Chr4D	111332827	111332880	AVSEKMHSGSVDDLVDGR	82	+
Chr4D	121623951	121624031	EEHEEDGDMVGVVKLISAEGFEFVIDK	126	+
Chr4D	122471573	122471659	KLLNGAGHRNGTAVEQACCLLLGRLDVAE	207	-
Chr4D	134946579	134946716	RVYARTPGQKEGGAAGAGGAEGDPIDLLHQLATMMPNELGFVMGAM	160	-
Chr4D	147428700	147428771	GNVASYNLGGMGCSAGLISIDLAK	170	+
Chr4D	155882782	155882859	RELAAQVQDLRTKVGMEEQFASFFEE	125	-
Chr4D	180095665	180095706	RKHPGGVYTKMMVQ	109	-
Chr4D	180095941	180096003	KGPGVSSHNELRPFMAKFPRM	104	-
Chr4D	231393900	231393998	LAASPASSVALRPAAALQGALSGRRWMSSEDAK	145	+
Chr4D	281433514	281433555	RVPDHFDSPKTTEK	104	-
Chr4D	296162823	296162873	RGFGSQVEDAICVGGAK	97	-
Chr4D	297043137	297043217	RLFRPNTCRTLITSSFPRWLLWSSTTA	126	-
Chr4D	310176231	310176347	GLLHSDQALYDGGSTDGLVRSYASNNDQFGSDFAAAMVK	181	+
Chr4D	310681967	310682077	KYSTGHCSRGIIEAPARSLEEATFLVSNDFLHLDGVL	185	-
Chr4D	320211413	320211499	KLFFRSSLSPDSVELLGASLVDASREMEE	130	-
Chr4D	321970510	321970593	ARELFDAATVADAKHIAAWHGWAILEIK	132	+
Chr4D	324075835	324075906	KFRDIPLGTGALACAGLPCFNVRE	115	-
Chr4D	334240544	334240669	RPNYNGFGTALVYFHYGHIHMPHEEAAFIGTDQFVMQVVAGY	213	-
Chr4D	334282117	334282200	RVIDGYTHQDFLVGESKLDAWVQRTEDV	139	-
Chr4D	335159758	335159850	KVTDMPTF-------ALVGSSAHAAPNNPGF	96	-
Chr4D	337261165	337261263	ESKPVYLSISCNLPGLPHPTFTRDPVPFFLAPR	161	+
Chr4D	339136485	339136601	RPEIITVFCEHLVDLAICLKGYQEAMIENYFDGHNSANE	196	-
Chr4D	347577331	347577426	LPAWLTAVPPDPRVYGDLIQRCAEAGHLAAGR	158	+
Chr4D	349490942	349491040	RHPWRQRAEEEPVAEGVFCCSGNVSDMMESDVL	170	-
Chr4D	354093021	354093086	RLETRPSQQQQCEEAGDPAAAS	100	-
Chr4D	356920982	356921044	RVAKGKNGQYICLNFLATAAD	154	-
Chr4D	360114336	360114383	RWPCHVGATAGHNTPG	82	-
Chr4D	369872083	369872157	KKFYEYFGFKCAGQSSYGVLTAMWG	200	-
Chr4D	385478366	385478422	MGGAAALLSNRGADAGRAK	126	+
Chr4D	388886492	388886569	RPQVANQMSLLSSPTAMQQVPPQQLV	119	-
Chr4D	394080313	394080351	IDLYLDHDSQRYR	98	+
Chr4D	394795895	394795987	TGLNDTDNMSGSVDNVESPKPVECDTSGCEK	147	+
Chr4D	396337255	396337374	EQILDLLLSLLFAGHETSSMALALTIFFLEGCPKAVEELR	186	+
Chr4D	399125289	399125408	RSGMPNEALFGADVLAAQLSVALRHIVTGNAGGANEAEMQ	190	-
Chr4D	403112269	403112340	AAGSGSQLDLQDMLERYAFDNICR	119	+
Chr4D	417504582	417504638	RYHLAAQVLTVCANSLELA	135	-
Chr4D	419166936	419166974	KGTIIAPSSPHKG	91	-
Chr4D	422375883	422375948	ISANKPGAVSCTVSLATPLDHR	157	+
Chr4D	428231193	428231249	RARTVFLQLLYGFGALLVA	133	-
Chr4D	432406582	432406659	VTGDGDDKYLIATSEQPLCAYHLGDR	126	+
Chr4D	434818778	434818843	RPKDDGSVYSAYASDFVVISGN	102	-
Chr4D	435454873	435454932	AETASYHSLMQMSLVLRSPR	96	+
Chr4D	440006436	440006537	SSPVSENGDANGTAREDSSHGAEDNMESVELNNK	154	+
Chr4D	445717292	445717375	KPMCSLWITLTQGPQLTRDEVSTLGLFA	215	-
Chr4D	445717460	445717543	RVSWLNVPECSTNEICIADASTQGVLVS	210	-
Chr4D	450398489	450398551	RADLFCAKMQQLCGELVQAKS	93	-
Chr4D	451483190	451483291	KLVYSFVGRGTTVLADHAEASGNFASVAAQCLQK	248	+
Chr4D	455455303	455455359	KILELLKTFGSAPSFGMYR	94	+
Chr4D	460680617	460680706	RPALVDVLKGKGEDGWQSGLVGSVQSLASV	140	-
Chr4D	463017673	463017741	DEPVISTNSGKEEMIAHSVNVAR	109	+
Chr4D	464548884	464548955	RVLAVFVLMTVADFSDQYTDYQDK	185	+
Chr4D	465936124	465936189	AQDGGGARHPSQAPRDPAPAAR	92	+
Chr4D	474508156	474508251	KDSSYTVTMNVMPNFNDIVEGIVKGVVLPNRV	156	-
Chr4D	477195135	477195176	KPSWSITSGMTVCW	105	-
Chr4D	478045843	478045920	RPSTEVKEVGGKSEHGYEVTHGLIEE	187	-
Chr4D	479774706	479774753	KANGEILATYRATEPM	101	-
Chr4D	483200537	483200602	KVILKEILIEEMPSGFTINLFR	104	-
Chr4D	483277316	483277381	CWHGRENSPLEVIVINDSGGVR	107	+
Chr4D	483277316	483277381	CWHGRKDSPLEVVVLNDSGGVK	92	+
Chr4D	483278714	483278794	WPGAGTGGSGDPLEDYCKTDPNAVECK	128	+
Chr4D	484175272	484175334	DILAALSNYPVIDFDADNEVR	99	+
Chr4D	484392289	484392405	RAAGPLAENILDFLLRHDVDHVSSAAEPPPTSSTVQEFAW	121	-
Chr4D	486207272	486207316	INGLSKSRAFLTMAR	108	+
Chr4D	488550998	488551036	EQAGDLETVITIK	96	+
Chr4D	489700886	489700957	RQGVIDDLKGLPVPIPVACGNPFW	180	-
Chr4D	491415621	491415692	RVGNRLGVIGLLYAGMESGMVTAR	115	+
Chr4D	494168833	494168901	RSAGIPASFMALFLAEPDGTPKK	168	+
Chr4D	494173510	494173557	KVLGKGKAASYASQMQ	114	-
Chr4D	497070799	497070840	KVHIGMVDVGLYWQ	108	-
Chr4D	497255837	497255902	RQLEAVTDAPVGHNVVQFIGWE	109	-
Chr4D	497255921	497255980	RSGADPLSMDVVPIQLPSAG	93	-
Chr4D	499458218	499458385	KAEGLSDAPAAA----------------------------------TQQNCHKTAL	109	-
Chr4D	501595476	501595598	KEKDEPLLRLMIGMTILLLGTVHQETMPKTFILYSLLLTVA	196	-
Chr4D	502206311	502206370	SKNALLSTFLFLDQFVWLGR	92	+
Chr4D	504193192	504193248	VRIGSQSIVVGVNIHELHR	89	+
Chr4D	505925555	505925629	SFAAEEKTHQCTEPSQPKSCGVVDK	184	+
Chr4D	507689337	507689429	ASVTRPDTVLPVSNLDLLYYPMPLSMVCAYR	151	+
Chr4D	507744692	507744772	KPCGRAELESYFLAVDRMMEEQSPLEI	160	-
Chr4D	509917432	509917518	AIANLSVNPKVAKAVADQGGIAILTNMAK	130	+
Chr4D	509924860	509924913	KRMDSNSIGLHGGPVSVF	134	-
Chr4D	510724031	510724129	RGGWGGEIQCNFYTAAVISLHYQRALSRCSFNH	166	-
Chr4D	511060314	511060442	DMIVFMEQNCPQLMICVSCVFSSLPAPGMEGGDEIANVEIMVR	216	+
Chr4D	512795328	512795426	ATDAVVAWGPAGNSFVVADPFAFSQALLPAHFK	156	+
Chr4D	513923623	513923700	KGQQEQDEGDGSSPLSLDEIAMRLES	116	-
Chr4D	514654363	514654452	YGFNALHHAIRNGHEELALELITAEPSLSR	143	+
Chr4D	518228872	518228940	WAYWANPSAWTVYALMFSQLGDR	115	+
Chr5A	2989755	2989787	KDSEPEAHLDF	79	-
Chr5A	11659266	11659331	RDLVKINVLQSAMCADLNVFVA	104	-
Chr5A	14172160	14172240	KLQTLNVSPNTIPQDRNAVWVTTFVPI	132	-
Chr5A	21205742	21205813	RLDTAVKELDEASSKGDWFSELAF	112	-
Chr5A	23335546	23335671	ANSFAEEDEAEKFTNMLAIEGARMSLLGLYAAIFMIIALEIK	199	+
Chr5A	26291481	26291525	NEHNHPLSPNPSLAR	107	+
Chr5A	26291817	26291891	NPSFFYIKQTDEDNIVRSIFWTDAR	126	+
Chr5A	40569340	40569447	ILDHFLAMDQTMGGGSPCLDDVMGSPSLAPITAVAK	177	+
Chr5A	47560982	47561014	KSQLYGHMLAT	81	-
Chr5A	48397798	48397917	RETPLNHLYGERRMLASFLQSNIFEPQVGSLFGSIESWAD	201	-
Chr5A	70462893	70463108	LDDEQWLAYWILYSFVTLVEMVLESLIYW-----------------------------------IPIWYELK	143	+
Chr5A	70677668	70677799	RLVATSSGDSHPFEDSQKESFPHMSASDSWLIMKSDTDEAFEAT	213	-
Chr5A	90745476	90745553	MPSRDTVSWNSAMAAMVRQGDVVSAR	124	+
Chr5A	90745836	90745937	LFTQMKEAGVELDVAAVVSILAACAESGSLALGK	232	+
Chr5A	92672349	92672405	LDCRQMHDFLGDISCLQDK	95	+
Chr5A	98945296	98945421	TRPIPMGSHVLEEVWANVSCYLSLQWKPNKTVDDIVAHDVMR	215	+
Chr5A	100157585	100157713	KSHIDSIEKRTAELETNLGQDPNDIVSLDEMLEHEDVDEDGSQ	199	-
Chr5A	113030015	113030071	RIGASFGGTWDQKYCTLRG	96	-
Chr5A	115113641	115113703	GKLLTAAIGALGKMGRPDLAR	95	+
Chr5A	120821917	120821979	VSLSESNVRPLEVFMCSIVRK	101	+
Chr5A	120923362	120923400	NGMAKEVVEVVKK	88	+
Chr5A	128895147	128895179	AIRQGLQIHSR	84	+
Chr5A	133397014	133397076	KNHDVMEAFCDMHMTHGCNLV	105	-
Chr5A	135374003	135374080	KKPPKMPHVDDEVGMSDNPNVKGSSC	124	-
Chr5A	140780620	140780685	RESPKAPDSGHDLLYRAVQLNG	105	-
Chr5A	144079435	144079491	MRDIIQENRVLGPGDLNAK	143	+
Chr5A	197021136	197021192	RVAEVKSLDIDAVAFGTSL	86	-
Chr5A	200574405	200574461	KGGEHKDHDDFNRPQDSIT	92	-
Chr5A	212952476	212952535	GMGVVGSTQNILDFIKYHLK	99	+
Chr5A	230583543	230583605	TYNAPINLEVAAVWIEGNERR	157	+
Chr5A	269408244	269408315	NCILCNKTSMALQGLPLPSSSTFK	115	+
Chr5A	270032051	270032233	YARQDIYLSVMVSFNILNGEQE-----------------------------GPAASAVILK	116	+
Chr5A	272239756	272239830	KQTLALSTGDPVVKNIDLAIGHPNS	183	-
Chr5A	285298532	285298621	AWFRELPSGVLDPIPPEQVMQCQSEEDCAR	154	+
Chr5A	290956115	290956171	GTLLFEQEKNIEAAMLNFK	87	+
Chr5A	290956455	290956535	LGGSALQEHDLLDMEKEGPAYDLFKAK	126	+
Chr5A	311836506	311836562	AGFVQSPLNQDIVIKAKDK	135	+
Chr5A	316084075	316084113	AANCYPNVSIAYR	102	+
Chr5A	319771417	319771509	VDIEKAAALHYNGVMKPWLDLAIHDYKSYWR	155	+
Chr5A	319771432	319771509	AAALHYNGVMKPWLDLAIHDYKSYWR	130	+
Chr5A	324997837	324997911	RGTVYAVCPALKSDVQGCSLAASAE	117	-
Chr5A	328507347	328507439	RHMVANVAVADKVPMEDLLSHATDLDGASVM	145	-
Chr5A	331452908	331452970	KQRVMLLYKVLDHYVNAEEAA	101	-
Chr5A	331453723	331453758	RRYAVVALTPDR	87	-
Chr5A	335748117	335748242	KLSQSLPVVASTNPVAGLQQNEEMSHVTDKSDLTVSTVGVSL	196	-
Chr5A	340168876	340169031	KRQLVQQTG----------------------------------DALADATKE	87	-
Chr5A	356845733	356845795	KSKRADYVNMTVSQITFSGTC	157	-
Chr5A	370540958	370541023	VAGMLEDVHQLRLLVNRYVQYR	135	+
Chr5A	388757428	388757499	SDEAAETQAEDEFTPVSVVNKEQK	107	+
Chr5A	390741715	390741792	EVSSERPTMSMVVAQLKDALALEESR	118	+
Chr5A	392222290	392222322	RVSGLTDVQVL	78	-
Chr5A	393240070	393240123	KKTNIDDLTSVPSFSDVK	130	-
Chr5A	404448933	404449022	KKIEFILETWLSLIFKEASDDMLSVLAELM	140	-
Chr5A	407005509	407005541	RVGIPCVLYHR	82	+
Chr5A	409073886	409073978	MELPEYNTIEPYAKMNENCPSLPPTYKRPSR	146	+
Chr5A	413196032	413196112	MPSPETIDMLNSLCRDEKNMVLIASTK	133	+
Chr5A	427529776	427529862	FISPEHIVPSVNNDGPESADAMLAQLLND	138	+
Chr5A	428415859	428415963	HPKPVHGDVAFNRTAAPLALRIGDLEPSAIVQCGL	170	-
Chr5A	436757660	436757743	GLLEELGFDRSKIKPYNSPDDFHNALSR	209	+
Chr5A	445426674	445426766	GILLKGGHVLDALSASQSIAFDKTGTLTTGK	141	+
Chr5A	453907187	453907279	ADGHISYGGALRPGEGDAIAQYVQQGKRIPR	155	+
Chr5A	455325446	455325499	GSDKSMMVPLEDYDALNK	127	+
Chr5A	464708613	464708714	KEAVEKMSPRNTGCMELCQKALEAIEELVEMNDQ	165	-
Chr5A	473511886	473511957	RPSPTPPMAMWDEMLSGRDSTGAM	117	-
Chr5A	477090059	477090166	KAEEIAIESTEVGEIGKDDTAIVEIAKDDTAIVEIA	153	-
Chr5A	477919352	477919405	RHTIESVGNDIGLVLREE	132	-
Chr5A	479357303	479357389	RSVMMSDSGLGDLVLEVIENAFPLVQEIV	139	-
Chr5A	482388471	482388506	KGGFYFSSLNLA	83	-
Chr5A	493452962	493453012	EQVIGEKVMKTNAQNLK	122	+
Chr5A	505445908	505446009	RVSGQEACASIMSSMTYGDPEFGDELMGLFLEVA	168	-
Chr5A	520699186	520699257	SSILLDVEEPRMMNSVMTRNVTNK	116	+
Chr5A	534680350	534680430	NKYSYMIHNVSWAGDNIFGENSTDAAK	132	+
Chr5A	536941672	536941752	RQTFPGTNTNLEQEVITVVKPSLQKVL	199	-
Chr5A	549878526	549878573	KDAVPSCCEDAQQGGA	113	-
Chr5A	560752974	560753093	MQWSTLPIDVEMDCQVAVDSIQAQSMDRSKHVMLVNEVTK	192	+
Chr5A	565445324	565445416	RMRGMSYISVFVTDGAHVKHGSPMIDETAVT	154	-
Chr5A	565844033	565844152	AMGEMLLEQQRGDLPVVIIRPTMVTSTYQDPFPGWIEGAR	198	+
Chr5A	566080262	566080477	RASVFVQSPKYVTSLDVVQ---------------------------------QIWPLALDFLKTGLFQDAIV	249	-
Chr5A	574754810	574754863	GDLAEIRNEDAPVSIPQK	129	+
Chr5A	575607677	575607751	RLHDVIRGPTAVVIDPNSRLAVEQA	119	-
Chr5A	576950920	576951015	AADVLQTMTANGFEVDVVTYATLINGLCKARR	155	+
Chr5A	588574529	588574639	LGGLRQSGEYLNNNAPTNEASGTCSLPQKDLVEDPEK	260	+
Chr5A	590222836	590222883	KKAWSWGLQWGPAPIH	124	-
Chr5A	590581043	590581225	AELISKFW----------------------------------------AESTAESDASKER	95	+
Chr5A	592983572	592983625	ASSTGFLAPRCSGMDPQK	89	+
Chr5A	599104825	599104908	KENCMPIQVLVMPYYGADPDEADPLAPS	222	-
Chr5A	601586478	601586537	ADKIDLTSLDIQLEQQLNKK	90	+
Chr5A	604149194	604149259	GQDLDVRVQEAITDPFVVKVGR	103	+
Chr5A	608567661	608567726	RKKINTPGSILGLVVEQNVVTE	158	-
Chr5A	612790911	612790952	HVQSDSNTVPEGTK	104	+
Chr5A	613926664	613926747	RFVPTGDSFVEIAKSISVAAGIELGKSN	130	-
Chr5A	615329729	615329851	KIVEQVVYRDQFGADSPNMELHHSSSLMALELDFTRTGTDI	196	-
Chr5A	619117974	619118045	QNVRILERPNNRNNDGGIHSGMSK	117	+
Chr5A	619118010	619118069	NNDGGIHSGMSKLTIQDGPR	99	+
Chr5A	620963314	620963355	KGVIGNSSLDLVTL	95	-
Chr5A	625065272	625065349	SGSEEDNRTGIKSDDPEHGAPSNEAK	191	+
Chr5A	626553473	626553544	RSPQVWNGEPSLQSTAVGSALATL	176	-
Chr5A	635614559	635614636	RQMYPLLGCLLTAKERNDATGYFIAE	132	-
Chr5A	635617893	635617958	KMFSSEVTRSGDCSTGSTLCWA	161	-
Chr5A	650882564	650882620	VEHSVVGIRSRIGSNVHLK	85	+
Chr5A	650936244	650936348	TTSILPVSSQNMDNGLVSLDGMAEPIALVSSQDIK	167	+
Chr5A	650936589	650936675	HLSSTDPAASEDDKMVDDHSAARSVHFHK	137	+
Chr5A	651966798	651966863	MLQYLDISSNNLDGKIPMEIFK	109	+
Chr5A	652202220	652202288	QANKVKSVSALVGLPTVDGVVTV	99	-
Chr5A	653523308	653523346	KLVVIHPDDPHQA	97	-
Chr5A	655517085	655517192	RDPLTGTLNNHDLYLEQLEDGPLRYFLDETGGSIFN	175	-
Chr5A	658814261	658814314	RPLTQAVGHTAVVGGFYS	88	-
Chr5A	659187589	659187660	KLHSRLSSTGNKSDCCLELDCHNC	114	-
Chr5A	660746417	660746524	KAPGLEIGRVRSAFNLSSLTESVDNDSPSIQVFMLA	172	-
Chr5A	661426319	661426375	KLNEFSSIYQNKTSSMFPA	90	-
Chr5A	681909076	681909177	KSQHLDHLDGSGNASFPAEDNKVGFSSKLVTPTG	162	-
Chr5A	682529179	682529295	CPKDDNTHYCWHPELVEGGNYVVGDDLLVHQASAMSIMK	199	+
Chr5A	683679162	683679233	RLIKPKHIFAKTGVIVSGVPAGIG	87	-
Chr5A	690399866	690399946	RLDCFPNATIAYRILLTISVTVASAER	163	+
Chr5A	708814791	708814823	GYIHNLPTEKR	86	+
Chr5A	710429387	710429512	NTKDTVSSTQSCDVPEVQPLQMFSGVHQSGVNCLHVSEMEQR	208	+
Chr5A	710850041	710850115	RDLNDEDPIVQKELFSESMLVTGDK	122	+
Chr5B	6682143	6682199	EYDIPGGHTVVIPTAFNNK	146	+
Chr5B	9555327	9555389	AREVVDQLNHDAPKVYASVAK	99	+
Chr5B	13959847	13959942	SLLGMYNAAHVRTHGEETLSSVIAYTKDHLLR	156	+
Chr5B	25481276	25481362	RDDLDDDSDIVCPYEAGDSHVYKDSSDDE	130	-
Chr5B	25543658	25543726	KPFKRVILDWEATSSVDDLVILS	112	-
Chr5B	27052404	27052460	ADSTARYEMLMSKMADLSK	142	+
Chr5B	33081664	33081705	TAVVLTSAHLIRAK	99	+
Chr5B	35815388	35815513	VASHGAFQGENPLDYA--------------LPLIILQICLVIVVTRGLAYLLRPLR	156	+
Chr5B	35818892	35818981	AAVVIVPYHKTLQADGSFHSLGSAYHAVNK	220	+
Chr5B	44556722	44556757	KPKSDVEEDNRA	82	-
Chr5B	44557097	44557186	KMWERIFHDVAGDEAEAQMRLLANMTALED	148	-
Chr5B	44962504	44962590	AVSTFCALTAHIWKCVSATRPMPPDATTR	143	+
Chr5B	48189624	48189668	MDEEYDVIVLGTGLK	116	+
Chr5B	48665832	48665942	DELEDAGSMNLDNELKEAPRTVLDMNVLGNAASGDHK	171	+
Chr5B	56167233	56167346	HLRWLLADASAPAPSSADPSAPHLLRAPLDELEALWLR	89	+
Chr5B	56381776	56381847	LSAECVIVGAGISGLCTAQALATR	111	+
Chr5B	58757981	58758028	MPSQSSPPVALPGFPK	115	+
Chr5B	69191649	69191744	RELDPIGMGGHMTPSCVTSWNVKCSAGTIEEQ	246	-
Chr5B	81032437	81032529	RHTHSFSNTARAVENYSYVPVGSSTAAESLL	144	-
Chr5B	86161428	86161481	KYTETSEDHLLACGLLLT	126	-
Chr5B	98807779	98807847	LESVEFQGGAAPKIELLQFRGWR	115	+
Chr5B	104755095	104755190	NIGSSQPESPGTAEPQSDTDGDSEGSNNTAKR	145	+
Chr5B	114943147	114943203	KIQAKVGSDLALWRQFLES	94	-
Chr5B	117249160	117249213	ASGPAMLDLFVPAVGETR	128	+
Chr5B	126099018	126099095	RCFVKEVTETIEKGLGGNDLILEWVA	192	-
Chr5B	137906286	137906408	KNTSGEPRDDELQSELRDLFVEEAETLPHDGEQESDFCTNY	196	-
Chr5B	140049667	140049726	NGSPSMVILQQALPVDPDNA	144	-
Chr5B	164949587	164949757	DRPLHFVAAGQDLE-------------------------AGDVAFEVPMSLVVTLER	120	+
Chr5B	221146186	221146221	DGINMMKCSFGR	93	+
Chr5B	221146639	221146743	MADNDHSSTNMCLSQMEEPINVQESSAAEGSCMLK	169	+
Chr5B	225351365	225351400	DANHMCSDLGEV	94	-
Chr5B	235492050	235492139	VSGSDPDDELRAQKQHLNDVQVGDLGQLHR	140	+
Chr5B	250125940	250126026	VCLCPHMPRSPLHTSTTVVVLHHPHAVHR	136	+
Chr5B	254633032	254633088	SIRTLCGEVIREQADGDAR	140	+
Chr5B	258478445	258478486	KFVAPCIKGTFKAG	104	-
Chr5B	258788146	258788253	SAPQAMVVLKQIFASGCDPDVITFSTLISGLCREGR	266	+
Chr5B	259086797	259086868	LIEDTASLHLGEKSSQSSGAVLIK	109	+
Chr5B	280027401	280027493	RCGGVVTTWSVTDAKFPMNEIFEVAEDLRGA	232	-
Chr5B	284194765	284194860	RITGMPPSPLQRVGLGHVVNIAGMVVAALVER	151	+
Chr5B	285133227	285133343	MTFPMATSTASTAAAASLRLLPVPATPSSSTLRFAPILR	110	+
Chr5B	285476572	285476667	RPTSLVLDTAVSAAASPSMSDERDHCSSLHEQ	150	-
Chr5B	286485444	286485473	YKQPEDLQSR	78	+
Chr5B	307006405	307006485	QKFDESICSMAWKPEDNAIVLIDVMGK	138	+
Chr5B	330013540	330013572	RTYSAEPDFAA	79	-
Chr5B	330013933	330014028	KDSNIVEGGFHAALAISLKSKGTSTAGLVFVV	226	-
Chr5B	334446147	334446251	ASVFSSGSEGGWQSAAENVVSIPEYASMSFAGRAR	160	+
Chr5B	334784460	334784591	KLQGIERPIEGSLSNNSLDLQSLESLEVVSPPVPGSLNNDSALL	98	-
Chr5B	336072157	336072249	IKELMLENDTETLSIIPIVGLVGLGKTALAR	144	+
Chr5B	342031090	342031179	VIIGFVDTGIWPERASFSDAGLGPVRSTWR	149	+
Chr5B	342357914	342358024	KSLEPVFQRMQEVTYNLTCLFDVYDQTGADYVLGPDM	291	-
Chr5B	359472169	359472288	NAAVLAGQAQHAMSAGGSSWKMVEEMISELSGQPTDKASR	188	+
Chr5B	362568162	362568236	RPAQICAVCPPMPANATSCRPQALY	121	-
Chr5B	374248854	374248919	RLSPPSASIGDFMQTIAATQPC	108	-
Chr5B	383337733	383337780	AVLGSYKLTTAAGDEK	107	+
Chr5B	386515295	386515414	RPTGNSNATSPDDSLHKPDTVSGQDAEQKEESSENVGSSD	182	-
Chr5B	395174517	395174549	GLGGNFDLSDR	81	+
Chr5B	395176633	395176674	SKIKSYDSPDDFHK	108	+
Chr5B	396848287	396848400	YKPCVAMVLVQLFYSLVDMALKTAYGLGMRPIVFVAYR	191	+
Chr5B	397640506	397640574	YLEEARLFSKCLNLWFEMDPSTA	175	-
Chr5B	398622738	398622875	KGLQLLREEEDGAAAVPSGSSLLDQPLLVDTQDATPVLFIAGLASL	208	-
Chr5B	398642597	398642638	RYTTEDPALGSSVL	100	-
Chr5B	398643584	398643673	RTADESPASVCLTSEAGGGGGDESSCVAGD	108	-
Chr5B	401389227	401389259	KGLFCIGQSDK	80	-
Chr5B	401701450	401701512	GVAHRDLKPENLLLDEEGRLK	147	+
Chr5B	419058682	419058741	RHEVDVMAVTRSAAALPQKG	94	-
Chr5B	421197024	421197131	VFDVAVNGQAFFAGLNVSTAGSMLYGAAWPLSGQTK	263	+
Chr5B	422732740	422732865	RVLQIFEQSSMDAFNSYGQHGAMIKIITVGLSFVDFKPTIHF	212	-
Chr5B	423063317	423063346	KERIEGYGDK	77	+
Chr5B	423801777	423801818	REVFWCHEATTVLV	107	-
Chr5B	426649027	426649074	TVSRSSKAGLQFPVGR	90	+
Chr5B	426753922	426754059	KITDYLGMSTSSYVAQRLVTASVGSLLGAPGEARLIQAGIAIPGPR	219	-
Chr5B	427184281	427184343	AVTPNVTNQIVAPKIPWDRIR	102	+
Chr5B	428721246	428721329	AFVAMGELEKGAIANPDEGRMVGHYWLR	143	+
Chr5B	431766567	431766680	RLHVLDKFYQNDFVVPTADLGGTVNQDGTLPCLADLAQ	186	-
Chr5B	436749842	436749895	YVCSEWRVGVEIGGDVKR	133	+
Chr5B	437258319	437258393	QKFSQPSVQYFLHSAVSHEKINPLK	124	+
Chr5B	437265921	437265986	VALRPGAGNMVNAILRKLLLLK	96	+
Chr5B	438663426	438663473	WKDIRTPEALSLIAVR	110	+
Chr5B	441291868	441291918	QKLTAFVGNTLLDMYAK	81	+
Chr5B	450015941	450015970	MENPYTTFLK	82	+
Chr5B	450581849	450581890	MPYCAGGDLNELRR	107	+
Chr5B	450860969	450861052	RDYLSMLPSGLDDLDDDSTYGRRQVMSA	97	-
Chr5B	451455570	451455638	VFYHGYGHYEGLQIPGNAEPRSR	112	+
Chr5B	453106055	453106165	RPSGWSGSSSAAMYNSAMVSPAVPSGQFASTTSMAPS	163	-
Chr5B	456747814	456747885	KDTSSEYVYVEVLSYLDEIKVGTV	109	-
Chr5B	457499753	457499857	ETGLRVVTLNPALVFGPLLQPSINTSSQFLIYFLK	165	+
Chr5B	457912251	457912340	YFGISPSDTIPPLDIQQWLQDRQVVVESVR	148	+
Chr5B	458801660	458801734	DTYVGGLVSNLQVAELIACVAKNRR	128	+
Chr5B	460185092	460185139	RAPPPLADALITYEHM	122	-
Chr5B	462522053	462522145	RNKLFSLIELAADAEFQNSLSQAAASTGSRE	138	-
Chr5B	464572309	464572446	RGIAPGMKFGHGSFGAGVVVDRGFEEGGLFDIVFDEDPTMSYMCAQ	227	-
Chr5B	467640595	467640669	RTWTSAAISGDSLVENGVLLYKVRT	121	-
[truncated: 1,037 more rows]
