# Supplementary material for: Community Resource: Large-Scale Proteogenomics to Refine Wheat Genome Annotations
Source: Int J Mol Sci. 2024 Aug 7;25(16):8614. doi: 10.3390/ijms25168614 (PMC11354340; doi:10.3390/ijms25168614)
Supplement: Supplementary file 1 [file ijms-25-08614-s001.zip › 16_RACHILLA_2024-05-20_Apollo.BED]

Chr1A	3343418	3343501	KSNDDTLPKMQYIIDDGSSCCAKSISGI	134	-
Chr1A	3968283	3968333	TFGKLQSIQNMLMFSNK	82	+
Chr1A	4660754	4660825	RNWSIDLLELNSLKEIQTPISGSL	113	-
Chr1A	4668779	4668847	KALEENELSGHLSGRQIYEYVLF	133	-
Chr1A	7062437	7062475	MQQVPLCMALSSK	98	+
Chr1A	10424496	10424561	GFEIECTKDGPVLAGTPLRVVR	165	+
Chr1A	10914433	10914492	LPTSAEWEDVYTGLDSQLAK	146	+
Chr1A	11528675	11528749	KLNFDDPIDEDVFPDEEEGDMPGSW	122	-
Chr1A	12956533	12956607	AAEPSPAPAVQEHPEPSAGPSGTAR	106	+
Chr1A	13373365	13373448	RGDTGNHGPREGNRALADDGDNAAEPRG	124	-
Chr1A	13446307	13446387	RQVMTLMRPAEGEMVQSTHLWSDLDGN	137	-
Chr1A	13650873	13650950	KNSLQTTGLHQIVDNMTNLETNIRKI	124	-
Chr1A	15202154	15202207	DQELMSLLSLEGDDASNK	113	+
Chr1A	15517843	15517959	MATVARAVGDVGAEGNTYLIAGAVAVALVGTAFPIFFSR	122	+
Chr1A	24550995	24551081	KPKVEQGCALASAITIIALPVGGCKKLID	214	-
Chr1A	27853353	27853421	NKTQKAMVASSSPQGSVPNAANS	101	+
Chr1A	31934069	31934140	IILPIASAIFVFAVGSMVILLVRR	121	+
Chr1A	33905191	33905253	SPVNNGSPSPTRDNRASPSPR	85	+
Chr1A	37817584	37817658	VRKGDDPSSMYIMQAPWGDILQIWR	130	+
Chr1A	39716208	39716270	VVFVLGATATGKSKLAISLAK	143	+
Chr1A	41664604	41664717	LSSISLGQANGEATPLTQKAPSISQGQSNGEATPLNQK	172	+
Chr1A	51703090	51703134	KSLDQGAQGPTSTKK	104	+
Chr1A	51897678	51897755	QMVDNGVPPDKVTYTSIIHGYSTLGR	198	+
Chr1A	51897765	51897851	ATQMFREMTSRGLVPDTVTWNSCMASLCK	150	+
Chr1A	63804556	63804594	TAGIVAFHAAMEK	92	+
Chr1A	71780329	71780367	KSGGRKSPFPKDD	91	-
Chr1A	97549344	97549385	KGFMNPRYHSAKAE	106	-
Chr1A	101226028	101226090	LNICDTDIHIHNPSESERILR	101	+
Chr1A	102118642	102118710	RGDMGGGAMEVDLTHGAVAAMSR	109	+
Chr1A	108939150	108939227	KMIELGNLIGDPAVNSLSSPGIGVSL	121	-
Chr1A	110973123	110973218	ELDEMELSRSMNLAKLVAEMLANFSLSLATLK	140	+
Chr1A	127023248	127023325	KDDMKIFVEQMKGYVESSSANNMMGE	123	-
Chr1A	133021676	133021711	RLPQQNYHNKDK	90	-
Chr1A	134071474	134071563	KMLESIKEEADSKASCLTQVDENLSDISSI	137	-
Chr1A	237512019	237512078	WQGHASRNLSAGTVLEMLGK	148	+
Chr1A	238581146	238581235	SSKEKIPLSAGGSSCGTNMGLDGDPVAISK	141	+
Chr1A	240530270	240530329	KVAKCVAGGVLIIDCSNHSA	94	-
Chr1A	254176099	254176158	RSLYVKQMNSLVSRFFLDSG	95	-
Chr1A	269975706	269975837	RMDELVNMALDLQGTCCLQAILMNCTITDPIGGSLVMVELVDRA	214	-
Chr1A	299857420	299857515	GRGHGNVSLPDSAIGRAVPLLANVQPGPTAAR	145	+
Chr1A	311397119	311397154	RDSIIGMPMGHL	97	-
Chr1A	326634878	326634910	DYLSNSGPMRR	85	+
Chr1A	344952927	344952986	LFMKKTELPHWITSEACSAT	97	-
Chr1A	367060073	367060120	RGAGAGADNRRDLPMT	106	-
Chr1A	367060121	367060210	RPLYALSYIMDASPVDFSQAETQLWQEISS	148	-
Chr1A	367060493	367060576	RILQFEVDKEFLCALVRAVESSTPSGFV	134	-
Chr1A	390451739	390451813	ATGENAQPREYVLIKMEVIPPFPTK	124	+
Chr1A	391439747	391439809	EAGLPAGDGVLAWARDNLDGR	94	+
Chr1A	393487322	393487408	GNSVGDAGSAADRVLNQLLTEMDGMNAKK	208	+
Chr1A	403885988	403886017	KGCEMVYDTC	84	-
Chr1A	411461226	411461360	KGTGSNEVSSYIMRHMGKEGSLTGFMYESEIEMAAFQTHGSTSAI	215	-
Chr1A	415378287	415378388	DGGSGSRQTEVLGFGDGRTAGTIFGNASSNTSDK	155	+
Chr1A	448914822	448914857	QVFVGSPCVFGH	95	-
Chr1A	451304153	451304212	KPMLNEAVDAPTMNVAGLLQ	146	-
Chr1A	454052378	454052452	RVNSELGDQTKPRASELRVGSSPQA	114	-
Chr1A	464499401	464499508	KGMVEEREGNFYIIEVEGSVVIYVDDAAENQVIVDE	259	-
Chr1A	464992180	464992239	KLDTVQVMSCIGSPSFDLQE	155	-
Chr1A	480149771	480149905	MDIDLTV-------------------------DMVPPKDPYIQVR	119	+
Chr1A	483839548	483839604	GWTPSIVTYNTFMNGLCKK	148	+
Chr1A	495266358	495266411	MACPAQSMLSASSCVLLR	82	+
Chr1A	497563514	497563549	RDIIEMQQEFEK	98	-
Chr1A	507187881	507187937	HDGARAELTDAQNQMEIIK	92	+
Chr1A	509775358	509775492	AGYDACNSSSPIATFLTGNDVVPLAAIGTRYFICGVPGHCGAGMK	325	+
Chr1A	513090758	513090871	RGHKCAKSCGGCHQVSAVTDVCQGSCCATGTALCAEAS	174	-
Chr1A	514618389	514618436	RQSPVCGIPPMSIVAV	120	-
Chr1A	518311921	518311983	GRVYGMDIQDSAIDSTASFLK	101	+
Chr1A	519156879	519156917	VLEFMGFTEIPAK	102	+
Chr1A	519821268	519821327	KKMVMSIMYKIIGTVHGFLE	100	-
Chr1A	520404201	520404254	KSKFSEGTNSQIGLDSMK	84	+
Chr1A	520421934	520421969	HSPPCRFDTPCV	94	-
Chr1A	521859144	521859200	SVGDSIQEAMNGAIKQKLK	89	+
Chr1A	524589164	524589265	KLAMSKVFGLAHHWLDVQAQLLEQSSHKDQIPAM	168	-
Chr1A	531331336	531331452	LVGMVDQFNRLLPGAHFTYINIDGIFSDILRAPGGHGLK	195	+
Chr1A	533777540	533777599	EKMPGLKNTSGHEIDLPGAK	150	+
Chr1A	538356515	538356580	TEGETAEPASTPNALDGGLLSR	98	+
Chr1A	538661200	538661235	ARTPVQLSATPR	86	+
Chr1A	541477032	541477160	KLVAGYYTLYYDNDNVLRLLYDGPEIASIYWLDPDLGVFGSGR	211	+
Chr1A	548027761	548027796	KANLFPDGSAGV	85	-
Chr1A	549037254	549037340	AWDLDQDSAAKLVSTQPGSGIVKLAEGHR	139	+
Chr1A	553349738	553349794	KSNQLLGRLKCQLPDLNGL	133	-
Chr1A	557728287	557728346	VDEIEEDVKAIIEPIMDHGK	88	+
Chr1A	559139652	559139729	AVDSVALPIYQVVPELGMKIEAPVAR	124	+
Chr1A	564177457	564177510	SSASELGHFSPVFVWLLR	86	+
Chr1A	581220821	581220874	SSAEVDFFTEYGDANRYK	134	+
Chr1A	582267184	582267276	AIANDAGASFINVSMSTITSKWFGEDEKNVR	149	+
Chr1A	584506267	584506311	NTEKDLQLAVEEAAK	104	+
Chr1A	589145923	589146036	RNLLQVLPISTASFGFFVTSQVWSVERCNQETMGLEPF	191	-
Chr1B	706007	706102	DLSYHMEDAVDNFVVRVEDHGHDGGSTNMRNK	244	+
Chr1B	1237216	1237314	MADADELAGRL------------AAADQDSDDAAAGTSNLFQVMR	112	+
Chr1B	1926090	1926170	KLHSPLDYYSFSLIRHMDNASGGEALG	198	-
Chr1B	5217097	5217162	KILLALQNEETTPTTLRQDLID	100	-
Chr1B	8936884	8936961	RQLVPMAGGLFSLPPLMIAVFRLLKL	124	-
Chr1B	9295699	9295800	KDIKGDSDCTIDILTGMQTPKENLRSAPMMPFLH	174	-
Chr1B	10204889	10204927	KGQLYNLISKALG	94	-
Chr1B	13854373	13854462	RISLSALHSMGVIASCLEQGNEKNVGTVGL	158	-
Chr1B	15771713	15771769	RLWAPLGGYNWEGCIYPGI	95	-
Chr1B	26124719	26124760	ERDGKQETLGELLK	99	+
Chr1B	27652672	27652755	KLDEETFGATMKTILTGTVAFGALFPWT	137	-
Chr1B	31950373	31950417	GASRPGVSAWLGALK	108	+
Chr1B	31950751	31950831	IVSILVDQAREG-RDLIVLPIVGMGGLGK	141	+
Chr1B	32420897	32420974	KTSLVSGLATAALPSGSCRKVIEDVM	183	-
Chr1B	32525159	32525200	RVSSDCLLTQIAPS	101	-
Chr1B	35296356	35296442	RSFWLVSFQKFCVQPQNMTNRVSVISPII	221	-
Chr1B	50342096	50342125	RTTDAMERVK	79	-
Chr1B	53302767	53302865	RCRFGSHALSGLRAIEPRSLGLGTLGDVVPALT	154	-
Chr1B	56066116	56066184	AAVAWGPGEPLVMEEVGVAPPAR	101	+
Chr1B	61809076	61809108	KMDGNAQKWGA	82	-
Chr1B	61991486	61991548	PQVGMAIMEGFKGIADALRGV	101	-
Chr1B	62592457	62592516	LANAMEKFNQMISMGVQPNK	112	+
Chr1B	69747013	69747126	KLKVLLLNRQVLENVYGDAVEEMTGHGTEVILGQAIWE	185	-
Chr1B	71309182	71309244	KPPGSHRRMPSPPVGGAPFSL	99	-
Chr1B	93698118	93698180	MGHMYPYATIVHALIHLSYPR	107	+
Chr1B	100266569	100266661	RLIRLSPLNSGTWSLIQSSFYNEGMDLVILQ	152	-
Chr1B	100487283	100487342	RNFLALALSPGDRLTASSPA	87	-
Chr1B	106814239	106814322	KVPLISDQTLLTSPWTAGIVAFHAAVER	161	+
Chr1B	108422016	108422135	IYYSAGPCGTMGFISCLEMYSYCAMYFISYMITHVSFIIK	189	+
Chr1B	113405893	113405955	KIGKEYSKMEEPTSLNTLLTV	98	-
Chr1B	127217979	127218200	KDPCAGAQRMSHFLSIAEKSMGNQAY-------------------------------------GTILANWAVND	139	-
Chr1B	136459472	136459507	KPRNMTTDQNPT	91	-
Chr1B	148646327	148646422	KDSLGDGSAPVDFATADGRAAECSLAAVADAV	140	-
Chr1B	151773919	151774044	KAALTASEEPEDTLEPKKDGVLADPPPLSADGEGLEGNDSES	186	-
Chr1B	157384428	157384484	KVSLNANPLPVGDAARAVV	129	-
Chr1B	198377655	198377786	VLTNKAIEANDGKPLPLVQKAFIGLTAGAIGACVGSPADLALIR	208	+
Chr1B	272279509	272279553	KGNVQLLDAVAEVLM	101	-
Chr1B	284932054	284932116	TVVIESDDDMLMDSKLVLHIK	96	+
Chr1B	307313695	307313739	RNDPAIKRVGIEGVA	110	-
Chr1B	327323340	327323402	KLPKFLSDIMEVKPSQTRVSA	100	-
Chr1B	331578460	331578570	TNLELMHNEVVTCCSNFVSGMAILKAAMAQLLNDYNR	182	+
Chr1B	334225738	334225812	KIMAFFLLRYIVIMGFLVSLDLWKS	122	-
Chr1B	336453425	336453490	AVGSTGTTPHKRPQNQSSFLGR	104	+
Chr1B	348315388	348315429	KAMEAQTIITQELK	99	+
Chr1B	360354302	360354481	VVGNGSFGTVFQ-----------------------------------AKCLETGETVAIK	111	+
Chr1B	363554885	363554944	EGPDAPGSNTADSGATAHAR	85	+
Chr1B	391201828	391201914	KKEEGVYSLEELILNVQESVLDPSAQGRL	206	-
Chr1B	394019388	394019435	KLTDSDVSAISTKTAD	108	-
Chr1B	404152732	404152818	RVSAMSSLDLELVDVEAGGRIEAQVAEKA	131	-
Chr1B	406306408	406306467	SLEGMLSLPHCDVSSPRNSR	98	+
Chr1B	409549316	409549366	KVEEVDTRTCLTWSSAA	125	-
Chr1B	411143903	411143935	RHGIYYLPTGK	88	+
Chr1B	421141592	421141678	GLTDATLAVLAARHEALESLQIGPDPLER	132	+
Chr1B	434680358	434680411	KFYSGHQMTLHGILDTGV	88	-
Chr1B	447643124	447643186	KTEDAINMLMVSPRGNSCTTA	103	-
Chr1B	450647822	450647893	KGVILSVLADKFHGHASGAVADEL	110	-
Chr1B	450648364	450648531	KPGEYRYASVLGVLL---------------------------------SCYPKDKA	130	-
Chr1B	458664132	458664224	VILTSKSVLPPLINAGEVFGIFPIGRLTITR	148	+
Chr1B	460822474	460822557	KVETELKLAHSLSGKVVSMGDEGDETDM	131	-
Chr1B	468677342	468677395	RLAEVAPRMNNNLDVSLA	82	-
Chr1B	470973106	470973198	GTTGSGNNPQARQLIGEGLVGLTGEKWAHHR	148	+
Chr1B	476783770	476783826	RAAVLHVLNGGSSDGVLFV	130	-
Chr1B	488035459	488035548	RRDAMIEDLNREDEISDDLGVSEYQDQEDM	138	-
Chr1B	493568480	493568542	RPDDAALVTYAGIDAEDVFVV	98	-
Chr1B	497208792	497208866	RNYEDVDVEMGNQDDGEKEGMGDAK	115	+
Chr1B	505814163	505814204	KVPTTDYRQITGLG	86	-
Chr1B	516819238	516819309	NLFQEARQCAPSIVFIDEIDAIGR	118	+
Chr1B	523926721	523926777	KGHHQVATAIGGANVLSLS	136	-
Chr1B	524188216	524188302	ILSGMSCACLPEELSDSGMSYMVENAGLK	216	+
Chr1B	524541474	524541533	GIYVCGNTTTNAGLTVAVVK	91	+
Chr1B	533940082	533940186	RWGPQKWDNVGEQVGGAGSGANANGGAGSFGEPLG	89	-
Chr1B	549799675	549799737	RSYTSWNNPDSGAFQLSPLEM	105	-
Chr1B	551951831	551951905	RDLSVKTQIIMSYADPLGHIPTQLQ	125	-
Chr1B	552884169	552884201	WLCPLNEELYK	84	+
Chr1B	553009440	553009505	EPIGVVGIIIPWNFPSLMFFLK	168	+
Chr1B	560330771	560330806	RRHNDMGCSEVT	96	-
Chr1B	563685006	563685074	RCTEGEGAAVAEASTQCELCVVG	106	-
Chr1B	569056781	569056927	REVEENVLAGSSMEADVSANTSTDADVAAVTSTDSHLAGATSMEADVSA	212	-
Chr1B	569967011	569967094	LAGKSFSLNANADVADILFTHLKLPVPK	129	+
Chr1B	573489686	573489805	SSQGLHDLFLSAAACNLFGQLRHIFAAPCSRGFFMDGPER	196	+
Chr1B	577306031	577306126	RPIEEATTALTEQVKDLELMFCGSKAGDACIG	156	-
Chr1B	577999428	577999481	RDLALQKQLEQIKAGYDS	83	-
Chr1B	580186447	580186536	KAHSMAELTQPMVGDDAAVVLVVIDTVAAG	137	-
Chr1B	591589351	591589473	LNTPSDINGGLAAFLRGQCPADATPGGNDPTVMQDVVTPNK	200	+
Chr1B	593290849	593290887	RAVNYALTPYLAI	99	-
Chr1B	603105524	603105556	STAAYSMCSGK	83	+
Chr1B	603557019	603557063	KMNAFRSFLSKVANT	105	-
Chr1B	629403282	629403392	VAGGPLGEVVDPLYPGGSFDPLGLADDPEAFAELKVK	170	+
Chr1B	636726433	636726480	IDNVTEAKAKVANLGK	113	+
Chr1B	638262466	638262519	KGINPVQPLTSNYPHGVW	142	-
Chr1B	639474636	639474695	REIGLNKMQQSFSAADDSNH	97	-
Chr1B	644755010	644755072	RLLVELMMDDPLLQACLAIVA	99	-
Chr1B	654563131	654563184	KANSLMGFTGLLNAKPIS	132	-
Chr1B	664640391	664640486	GNVLEAQGLIEIKFKPDEVEESMLRLDPQLSR	155	+
Chr1B	669163382	669163432	KGLLPNMAGMGVSVGAM	120	-
Chr1B	670140625	670140702	RDTPGNMADADSHNFNERVRLADNDS	121	-
Chr1B	672852542	672852688	KVAILGAAGGIGQPLALLMKLNPLVSSLSLYDIAATPGVAADVSHINTR	229	+
Chr1B	672852545	672852688	VAILGAAGGIGQPLALLMKLNPLVSSLSLYDIAATPGVAADVSHINTR	223	+
Chr1B	679457753	679457818	VSSQNAGVSSIEAADAVVSGGR	93	+
Chr1B	682512191	682512283	RLMTPASPVDEDFVGVHVYLHKDVTLKGLLT	148	-
Chr1B	684406336	684406446	KLHLQSTVLLLSFMLHIFDKAGLVSQLWGQIAAMNLE	175	-
Chr1D	887309	887362	RNALENFYSEGLEFLGTE	132	-
Chr1D	2808480	2808536	KNLMTLNGLERPISGTIQN	89	-
Chr1D	4164535	4164615	VLVPVANGSEEMEALNLIDVLRRAGAR	124	+
Chr1D	5323326	5323364	RYAQPENPLSALT	92	-
Chr1D	7152519	7152563	KLQTSNINPHTIPEE	109	-
Chr1D	7891607	7891669	RLHTAGSRSLQELNEGQVSIR	98	-
Chr1D	8029821	8029862	RLVLQPLGSAESFK	99	+
Chr1D	8592864	8592959	RGFSNREVLQLMNRHVLEQMYGEAVEELTSAG	232	-
Chr1D	9024188	9024271	SEIIQLITNGDGRQFEVISVCGMGGLGK	135	+
Chr1D	10271924	10271959	KGHANAYHMSVK	93	+
Chr1D	11000324	11000452	GTPTLAGTFTFDAFMMANALAFICSSMAMIGLMFSGSSMVDLR	203	+
Chr1D	11006332	11006376	KENVHKETALHDAVR	95	+
Chr1D	19038812	19038940	KEMGNMVYEDIELCDQLDLVRLSEFEVLGPLHKICSPSTVTLS	213	-
Chr1D	25703376	25703468	RVLLQIMDVSFFEAARHLPYYGYQNMCNPGA	160	-
Chr1D	26794082	26794135	ARLHQQQQISSSCVADPK	87	+
Chr1D	33904034	33904087	KEEASLMEPPVSSNEMEC	84	-
Chr1D	39352812	39352928	KAMVAPAEDTPVAATVTPAEVTPVAAMVTPTEVTPVAAK	162	+
Chr1D	39438817	39438903	RIIDNILRSSPVIGSNDMSSFMNDADEVA	135	-
Chr1D	40254979	40255044	MTTRGLIPDIVTCSSLMTSLCK	112	+
Chr1D	41160332	41160379	LPKKVTTGLLYQGHNK	119	+
Chr1D	45788256	45788366	ALGVDPAGHDFFAGTRASGMDVRYELVSDGLPVGFDR	176	+
Chr1D	51110534	51110575	RSLLLAMPANSCKL	104	-
Chr1D	52814710	52814751	KSSGQGAQGPTSTK	93	+
Chr1D	53230779	53230817	SQQALNLLHVMAK	92	+
Chr1D	53510389	53510469	KSFNKGFSALMQMFVEKEEHTWPNIVS	138	-
Chr1D	67146702	67146749	RLLALSPPALGRDRCV	114	-
Chr1D	67148317	67148361	KDMPGHCPTGKKDVH	115	-
Chr1D	77720150	77720248	TAPDASGSSAPSCDPRGRAPSDGEDPAAASSTR	135	+
Chr1D	79984391	79984444	RDTTQAQPCIGTAKQTVS	134	-
Chr1D	81253269	81253340	RELLSTNTPHRFSVNNMTAVVITE	115	-
Chr1D	84899260	84899313	AEQGINDMAFSPDQTLLR	90	+
Chr1D	87001755	87001811	FSPDDAIWNGKPKKLPYFK	151	+
Chr1D	95437477	95437512	GVDGEFLGVGDK	82	+
Chr1D	105688356	105688439	RPPFLCECIFDLVVRGDSLRGTPHHFFA	219	-
Chr1D	107708672	107708740	KPTVPAQIPSPSLDSREEPLPKS	102	-
Chr1D	111944980	111945054	KGNLSVGALSGKEHNLCPCIMWENS	124	-
Chr1D	113108921	113108983	KEDHESVESITNKEELADLKG	93	-
Chr1D	117462965	117463030	RVPFDPVEFPEFDDAVRDYVGN	106	-
Chr1D	117716773	117716835	KVWAVGPLCLLDSDSETTAGR	102	+
Chr1D	131498107	131498172	RTVECPLNFVPQVSIGNLFRPR	113	+
Chr1D	176979448	176979483	KEWLSGTSDFFA	93	-
Chr1D	184456120	184456164	MQLGKTSTLASAPSK	102	+
Chr1D	193559932	193559991	KAGTYTVVGAMEMSYWRAGK	95	-
Chr1D	194508841	194508873	SATTGEVPMSR	79	+
Chr1D	195356835	195356918	RGKLFEWVISENESATYQSSSDSMGKVA	138	-
Chr1D	199220632	199220727	ARDVVYRVLSAACEDGDLSIEEAIDAVEDIFR	147	+
Chr1D	199555440	199555499	RGGGQSSPNQCAFVRFSQPC	157	-
Chr1D	206013312	206013368	KSQLQKQMNDSDVNTDAFG	135	-
Chr1D	206751907	206751954	RLIEPLQFQPMADHIV	81	-
Chr1D	210979192	210979263	RDLISMLPYSEKVDREILADSAAA	113	-
Chr1D	214759950	214760006	KCVLDVLLTSTMVYPPWGI	146	-
Chr1D	231437422	231437499	RSRSVRPEDDFSMVWEVPNGAWTCLK	140	+
Chr1D	236527428	236527532	RPMGEFQPGGNENINGDDTFINIFDLNHQKGVNFD	166	-
Chr1D	240682681	240682737	KLGQRVEDDSLIDFSSFPI	92	-
Chr1D	240682855	240682944	KQAETLGIAEPSQENASESMVPEEIKSGQQ	137	-
Chr1D	240683254	240683289	KLTSEADSSGNQ	81	-
Chr1D	240932892	240932990	RQGFEPRGFAGMGSGTGHRGFSSGVGDLKGFFS	148	-
Chr1D	253507007	253507084	EVLQAQDGAFSNRPATIAIAYLTYDR	126	+
Chr1D	255638499	255638594	KLSITKGGTNPGTIVLVTTEEAIMFDVPIPHN	152	-
Chr1D	261542174	261542224	RLKAATIPDMDDPTQEA	125	-
Chr1D	274824453	274824578	KDGGIVPRSLKGGPSHDMDNNPVKESPQQALNDQSNGLGQSS	179	-
Chr1D	278426018	278426122	QSFGYAILGFALIEAIALFAPMMAFLISFVFRSHK	168	+
Chr1D	285614709	285614798	RMFAVNSYEQYLMFCTWFTFVYAMLLHIFF	147	-
Chr1D	300160795	300160854	GNVISTPAIKGTILPGITRK	90	+
Chr1D	310557342	310557410	YNDFIVDLEKNEDIAELRAEVEK	104	+
Chr1D	314063866	314063901	RDGAAAASDRPY	84	-
Chr1D	331769871	331769924	HNQQHSGSKHGTFRNSWR	84	+
Chr1D	332014583	332014654	KGVILSVLADRFHGHASGAVADEL	111	-
Chr1D	341184565	341184597	RKSEFLVCSHA	80	-
Chr1D	341357361	341357480	KAEHIMGTASYAHMIPTYTHANPHCGEELMLDLVGLAEAV	200	-
Chr1D	341536021	341536071	LAKMWEDMHMHHANQLK	84	+
Chr1D	350346518	350346592	MESTAEGLQPRTFSVKLWPPSESTR	123	+
Chr1D	354828866	354828928	KICGHLTDMELLVGYDIQDGH	107	-
Chr1D	363144954	363145013	RQEDLRTHLADLAVMRSDVA	93	-
Chr1D	366969870	366969932	GVLSVSQLPTQMEGNLPPGIR	99	+
Chr1D	384905151	384905222	MSIMNSFINDIFEKLAQEAAKLAR	179	+
Chr1D	393754893	393754997	QWHGLIDQYVFLESYDDRPRFWNLLHKMTTGMVPK	186	+
Chr1D	396145418	396145480	KQSSVCSRLACEGKSAQYNIS	150	-
Chr1D	406066955	406066993	KSNGTPNGKFRNI	98	-
Chr1D	410555593	410555715	AVYFSLCTSEMIYITHLLAEEPERLSGPLLADTYVTLLKGR	199	+
Chr1D	410556174	410556233	ELGTSSILEAIRDESMSDPR	93	+
Chr1D	411825741	411825803	MERTEWSLSDFEIGKFIGEGK	104	+
Chr1D	413060716	413060817	MLVHLVPTGAEPSCFSSSIDKSEEEKPGSNLELK	164	+
Chr1D	421453803	421453859	MLKAGYIVKILIADWFAQR	94	+
Chr1D	425416812	425416859	KISAPSFNVKKQSNVS	111	-
Chr1D	429545341	429545397	KAVVHDLDMVTCELSPFAG	95	-
Chr1D	429863332	429863403	KWEQEDREVGNIFMIFLDFMVQTE	120	-
Chr1D	433818849	433818944	RADNEVELQIVSRAPWSDVQDLSASACPQLIH	160	-
Chr1D	433820874	433820942	KLSAAYGSSYPHPLPTRMLYEPR	173	-
Chr1D	435094881	435094958	RLEEDSSDPPIGYEPILASIWKIVVA	123	-
Chr1D	442369551	442369667	KIVVSSSVEEGLMERLTNELTESFITYHEYLGGDMAIVT	190	-
Chr1D	461464157	461464252	RAATLAPTTTMQMPSTVTMPTRPSPAALIKPT	139	-
Chr1D	472819839	472819892	WISVSTVGANQVLFLGRR	111	+
Chr1D	479331865	479331936	RVSSELEATQGGPDEEELMLQGVR	113	+
Chr1D	482200095	482200148	RHLLTELSGNPMFQLVLA	86	-
Chr1D	489398911	489398946	AITSLSDADCDR	85	+
Chr2A	260842	260934	KKCMNFSLGMESSSANPEQSIQSASADLLSN	143	-
Chr2A	5713417	5713449	KGIVADLEDTA	79	-
Chr2A	7874994	7875047	VAHAMEDMVDEYMYQVGR	125	+
Chr2A	8335975	8336046	SGNQNPYWSERYDRLQTYLENCDR	189	+
Chr2A	10368932	10369021	SHTALESLEIAIANMAEFIVLMGGCEHMVR	162	+
Chr2A	13353371	13353409	RDKGVVADLEDTA	94	-
Chr2A	15773251	15773307	RAVMLELVALAFIDGPCTR	92	-
Chr2A	16520278	16520355	LVDAIHDVESVLDVFTYDDIVMSNLR	125	+
Chr2A	17547480	17547617	RPVWKWYGQDLSQIEEALGEMAGAVSHVLKPAEALSSPDLGCTADA	337	-
Chr2A	22232266	22232367	HELHYKAFVFPDTSTGSYIVVLIHDPMRQLSFAR	173	+
Chr2A	24636497	24636532	FPELGVTSADCK	89	+
Chr2A	29466207	29466320	RVGDEEVDMAEGSGLTMPMAVPLEALYWPRAEMTPVLR	184	+
Chr2A	34686322	34686387	KSMNSLSDPISGHFHNGEMQLT	110	-
Chr2A	34969237	34969317	KGVVSDIVWRIEGNDLQMKHAIVSTSI	132	-
Chr2A	36113843	36113932	MEVTPNHTQEVSGWAAMDESGEIVPFNFKR	234	+
Chr2A	40622070	40622171	GKEQATSSHVTGQAAPDHNKSHPVTGPKPSLMER	164	+
Chr2A	47860152	47860289	RLECAAATTAPLTQLWQGKAAEAQGGGTAVSALAMLCLHVYDDHTM	221	-
Chr2A	47963422	47963535	KLVITVEETNFERGLRPVVMDLMSGDHHHELVWEVLLV	187	-
Chr2A	50835870	50835962	KYGDLSLMPFATSVQGPQGDFDKSAFMLQHL	230	-
Chr2A	51551637	51551672	KGITDPLSEVNT	86	-
Chr2A	52953085	52953165	EIVPVYLPDSQTQFAMAYYVINYSKLR	134	+
Chr2A	53123765	53123881	ASVHGITVSPGNTEITEGRQLGTSEQGSEDVCIRPLDVR	191	+
Chr2A	53126840	53126956	SDYLSACNEAGKFVEEEPFEWHGDGPNNGDMISLDAPRK	192	+
Chr2A	56293875	56293940	ASNSESSVDKDNVGVQSAENLR	95	+
Chr2A	62697017	62697070	ADRFGGRPDEGSFQFLHK	89	+
Chr2A	64706161	64706277	KPAINGMKIMATTFASSFAAPNSAFNRVTNDTTDNNFLV	99	-
Chr2A	66235769	66235906	KAITGLHVEDPGDALRLTRATAWLHSLVTDSSVGAAGHVQIAMDLV	216	-
Chr2A	67452217	67452327	LVSMHSTLDLNYTFVRNAVEGTVEARILEGPVDFHGK	184	+
Chr2A	92766559	92766648	QKEKIDPILDWVNSEFGVKPVVYTSFLGGK	223	+
Chr2A	100008590	100008646	DASFFLSNGVVDIKMPAGR	91	+
Chr2A	104837456	104837563	RSFLCMADLWDGAHVAGGIMATWAAVDRQEMSEFVS	180	-
Chr2A	108492917	108492976	KILPDTSNDLVQVIMRDKPW	99	-
Chr2A	112902352	112902417	LEHSPKADGSLSILALGDWGRR	106	+
Chr2A	136281662	136281790	ALAFATMTRDAYPAPAQHPLLRLNPHDCVPFLDEIFADGQEAK	210	+
Chr2A	138824329	138824382	KGFVVAMVHNLSAAHLFR	86	-
Chr2A	159018912	159018947	ALGCSLGVAVNR	83	+
Chr2A	159025654	159025686	KWVQKEQGGKT	86	-
Chr2A	159450467	159450598	RPGPSAGLLRAWCSADQTAPAADEAEAGTDTVGFLSGMEELTRG	209	-
Chr2A	162617837	162617905	QSDIAANYVKVVDEEDHEPSLNR	110	+
Chr2A	170623205	170623288	KCLCRGSPDHVAIALAQGMAAKSWTVTV	138	-
Chr2A	171317129	171317212	RWHPPARFGLCPSPKVDDSTAPLPSDRQ	134	-
Chr2A	200209300	200209392	LLSANGAFSLSFFSPRGGDGSRVYLGVMFAR	144	+
Chr2A	200389352	200389438	LGPMPRTSPFTSNNQPGRSFVTAAIGAFR	137	+
Chr2A	203628806	203628856	KWEWHMCGISGLMGPFG	142	-
Chr2A	203816182	203816238	RSCVKELEMVRWHMSDLLS	97	-
Chr2A	206574252	206574296	AGGIDEYLLKTPYNK	111	+
Chr2A	209444034	209444072	ETLSFAPAKCSTL	87	+
Chr2A	216232687	216232743	RVGEFVDTMSDGTDMSMVK	140	-
Chr2A	220259540	220259587	EGGASDRPIDSAVLSR	93	+
Chr2A	227074838	227074903	RPKLEPSELSGTVGIVNNGTTI	105	-
Chr2A	227076327	227076398	RCVPKGVHTKQSALGDNSSRSTPK	116	-
Chr2A	232082618	232082653	KILNSNYTNAND	85	-
Chr2A	233303532	233303591	TMDVPVNTLHAQVSAPWLQR	99	+
Chr2A	245409829	245409873	KELNEDCALYIVIKK	112	+
Chr2A	310142158	310142247	KVITNWAESSWGNQGKHEPTDHERLLDVLD	148	-
Chr2A	310472820	310472882	RSTPPYIIGQLVEEEKMYSAL	102	-
Chr2A	310488518	310488613	RQPNIGAAAVYLDLKGIAIGIGQVGLDGLGLI	140	-
Chr2A	338728407	338728487	RVFLQGHLTVVASTQHPDIRSPLSIVK	123	-
Chr2A	370732275	370732352	EASHVQGFSPELAVVTIGGGKELEEK	121	+
Chr2A	381362299	381362364	RTPPATSNAAPSDDPDYNPDLA	98	-
Chr2A	393371066	393371152	KGAGGFQQDSSASMTNWPGSPVPPAPMTI	142	-
Chr2A	398179743	398179874	EEYSDLLTDVDFSEDVIEEAITVDKLTNFSSAPEGGDAVMMEEK	208	+
Chr2A	419175519	419175572	AVRYLGVGNGNMQEGSLR	86	+
Chr2A	423598104	423598163	LSGDLFFINTVSPDDEAGDR	95	+
Chr2A	424369246	424369329	ASESSGVKSMGLDVGEIGMGADLSLDLK	125	+
Chr2A	438639213	438639287	QTITVLAVNNGGMGAITSLPSDIQR	121	+
Chr2A	455005599	455005637	RELEAKYPDTQKL	98	-
Chr2A	459303054	459303116	AHAAARGVSPDQIIFTDVAMK	93	+
Chr2A	465067058	465067171	KCMEDGDDPFSELKDIIDQMALHFGQVQLLISHAEDVL	190	-
Chr2A	490299253	490299381	RPELLEAFGADHQRNISQGIDVALPLDGGLYVALAFTAVVLPD	206	-
Chr2A	524738032	524738076	KGSTGTAQVSSTCLS	97	-
Chr2A	528177574	528177639	KGGGTPMLVFVDSGNMTANIIE	106	-
Chr2A	528382387	528382422	KLLSLTGSSPGG	81	-
Chr2A	537760187	537760246	WLEKCVTYAESHDQALVGDK	143	+
Chr2A	555834301	555834360	RRDHEVAALIDGFEADVDVG	93	-
Chr2A	557854865	557854936	RVSRQLEEVTEINHAFVHLGSTAV	114	-
Chr2A	581080654	581080731	KELLLMQTEAPVGAAEAGTKPAMWWI	124	-
Chr2A	582969904	582970002	QLGEAMASLEHIFPGDGAVCADAPCAEAGCTCR	159	+
Chr2A	596442633	596442695	GGMVGSSAMVGWSSGGKGAAK	141	+
Chr2A	599080867	599080902	RPVVLDLNSNWL	89	-
Chr2A	601580064	601580099	RPSTWAGGEGKS	82	-
Chr2A	606354981	606355046	RQQMHASMGALMSARGSRAYNQ	105	-
Chr2A	612442946	612443002	KHAQAHHCEDFILLAISDM	90	-
Chr2A	617469969	617470031	KALNRAGEEPTLVGFGMSMDT	101	-
Chr2A	624485546	624485608	QLPPHFLPSTSMGSGVMQEVR	103	+
Chr2A	624954377	624954409	KPPAEQLLIRA	82	-
Chr2A	626849416	626849502	KLAENFQDGRVLTSLFADYAPMNSADWGV	144	-
Chr2A	626849611	626849655	KYREFLEWAAQGGGD	112	-
Chr2A	633833928	633834047	KQQEAQWQGVVSFVEGVVSEARETLAEALAKGLFFADLVA	117	-
Chr2A	636106713	636106811	MTMHMCYLTILLLLAFLAPPCTPVSDTDDGSRR	107	+
Chr2A	640641984	640642046	LRQIMQTILTLGNALNQGTAR	94	+
Chr2A	645306278	645306370	KELEQQLCAEEACLSRFEATMEHALNSWTTQ	153	-
Chr2A	654927551	654927607	KLLPKLLSPSDIVLDPMRA	87	-
Chr2A	660797528	660797617	KLAPPVSAAMEQYEGAGSMAGGCLESEKEE	221	-
Chr2A	665103999	665104073	RVSSVLAQMANVVDKESIRDMAQSW	118	-
Chr2A	665982370	665982507	VLGLPDTGG---------------------------QVVYILDQVR	103	+
Chr2A	666381167	666381241	RNSHIPPVNRVNIDLQLMRYEIDLE	120	-
Chr2A	669649192	669649245	KALAQLMPDLEDAEAGHG	125	-
Chr2A	672713179	672713298	RIIVELKGDLEVSVVHRSLDLCGDWNNATVQGQLVVEDEH	192	-
Chr2A	676393170	676393298	MLDADFQPRVSDFGLYLLLNPAAAQDMLENAAVQGYKAPELIK	209	+
Chr2A	676407531	676407611	RQVINSDLKPIAGLCEVIVATCFCVVT	128	-
Chr2A	678136863	678136931	LSYEQFGAFLANIKEFNAQKQSR	106	+
Chr2A	682279045	682279128	LFDEMRQRDGVGPASPGVYSTMVDVLAK	139	+
Chr2A	696250484	696250576	KDIGAAASGSNVFARAANALYGLSDEGVGEA	138	-
Chr2A	700590137	700590262	KLEPGCGSQIVLLLKAALGVELATPASEEPVMRCVVWLMSLA	197	-
Chr2A	705277582	705277704	RPLDAASTGDSSSGVGLLAASFTLVVVSNAILATFRQANIL	184	-
Chr2A	705277951	705278061	KSNGGSNYYYRGLLTAVTQGCLVVLMDLLVMLWWRVG	123	-
Chr2A	709275789	709275851	RQNPGQVSAMKEVILNAEKFL	103	-
Chr2A	709296783	709296872	RDCMDDDAGCSDFQGQSCQDACSENLVVVA	143	-
Chr2A	719301416	719301496	YFLDASSRKQATGAVPEVISGGNSNEK	129	+
Chr2A	721823825	721823944	REDCALPRKEANPQGQMGFGNSVEPDNNVPNFSPMSPPFM	193	-
Chr2A	727067933	727068013	APSFSVTSLSVAGLLDPSPAQLDAAVR	117	+
Chr2A	733197369	733197452	RALHITVTCRVTISDAHIAGLAASELQE	132	-
Chr2A	733772371	733772478	LHDDVQTCAYEDVQVMWEMLQRSETGKMMAGAPPPK	180	+
Chr2A	733979623	733979697	SRPTVNLFAANSTAFFDAFVAAMAK	109	+
Chr2A	736930848	736930925	RPTVFAQLPVAKPMTLGFQEEMDLKE	121	-
Chr2A	737481758	737481907	KLYPKA-------------------------------WALLSMHSGDVPK	104	-
Chr2A	747121245	747121316	GWKVIASGWILGAGFGSAAIVDGA	106	-
Chr2A	749022825	749022863	LTLAEKVGFLVNK	90	+
Chr2A	752815473	752815559	MAGPAKASWMVAMGVGAVEALKDQAGLCR	213	+
Chr2A	754544697	754544765	ISGECKCLDGFRPADGFSANPSR	171	+
Chr2A	755622931	755623008	RGINIVPLAAAAAAAGRQQHNHHRAM	87	-
Chr2A	762268714	762268812	ALELLGLGLITDVNMIITDYWMPGMTGYELLKR	161	+
Chr2A	762663294	762663362	IEGGHHTGALLGVGEDHPQGWEK	167	+
Chr2A	768354632	768354685	VLWAWASESDSQYDDLAR	85	+
Chr2A	768354797	768354862	VWLDGDGKQLRQWPIEEIETLR	111	+
Chr2A	778067925	778067975	MAATHGEDNATEIGEVR	127	-
Chr2A	778880120	778880224	ASAESDVYSFGVVLLEVACGRRPMSITPADQDKQK	256	+
Chr2A	779096645	779096740	ANPPAPPEFFGNMVLWAFPRLQARDVLGWTYR	163	+
Chr2A	781551481	781551537	KVAAQNIDLGIIQEVDLYR	89	+
Chr2A	786240288	786240344	TSEGPPSPPPQARLSDLGW	88	+
Chr2B	3857321	3857416	CLFARTTIVFSNMVGPTEQVELCGHPVAFIAP	157	+
Chr2B	5845214	5845294	LQEDVQMLFQTFTSVVQKMNLIDTLQR	126	+
Chr2B	9317380	9317424	RDELSGNAMYEFVLA	116	-
Chr2B	13354836	13354901	KAEEMSLPCIKEAAARYAAPTT	100	-
Chr2B	14883948	14883983	KDVMACRYLCPK	93	+
Chr2B	18126891	18126932	RVEEAAAPLQGQSK	96	-
Chr2B	21448962	21449009	KGFHITFVNTEYNQRR	130	+
Chr2B	24433548	24433637	LAKAPQLLRSASQAMEGLAADIHSSGGSGR	136	+
Chr2B	26574745	26574786	NHATHISKIGHGYR	111	+
Chr2B	28470229	28470270	AKAMDAAPDVHAIR	102	+
Chr2B	32361002	32361064	VVGTDTSAQQLAYARALPNVR	96	+
Chr2B	33522876	33522965	DEAAVPPNAMLHIDLQLVSWKTVAEIGNDK	145	+
Chr2B	45457384	45457470	KKANIGDMETLLQNLVRDSTGGADGVSNG	207	-
Chr2B	45867007	45867075	GISSSMSARTSPAHQPAQSMRSR	99	+
Chr2B	49471731	49471859	AVMYIVAQCAGGIVGAGIVKGIMKDAYQANGGGANMVASGFSR	101	+
Chr2B	54841180	54841257	RLAASTAPWSFLFTLFVLYTLMSLCA	123	-
Chr2B	61672056	61672112	QVMVEAEGSRKEAFLELLR	89	+
Chr2B	63771442	63771609	GLIAEKNCAPLMLRLA----------------------------WHSAGTFDVATK	173	+
Chr2B	70661194	70661259	ADAVEYGLGGLRTFQIMNVAEK	161	+
Chr2B	71412171	71412293	PVGSGDATGPRDTVGAHLLLAWVLTVFEGGRGMAEVHGKVN	197	-
Chr2B	72330402	72330506	KDMAGQAYGLLAGVSWGISGYQMQFEYGCGDPLKL	237	-
Chr2B	80373139	80373198	ELCDLLLAENIPIAANSVRR	94	+
Chr2B	82378852	82378956	VASPLGDSMQRVASYFADALATRLSVSSGTAISPR	160	+
Chr2B	87293065	87293190	KLIGGDSATVQVVSSNYDRVITTYGSIEDNFLVVGSAGAGVI	196	-
Chr2B	88929676	88929870	TCEGHGSPADHLNRETNTS-----------------------------RSMHINDALQMQIEVQR	140	+
Chr2B	96586989	96587057	SGDTQAAAGSAAPSTESVLQSPR	98	+
Chr2B	96912447	96912536	SEVTTSAVMYGMDGLVPATDGDDDCDFAPK	145	+
Chr2B	103702084	103702140	RTGAVTALRMQRIVDDAWS	93	-
Chr2B	118392134	118392193	AAVIAAVRSFAGELGRHGVR	88	+
Chr2B	120817304	120817372	FVSGSTFKASTIDLIREGLIVLR	108	+
Chr2B	124269736	124269777	SKSPLVPGHALAKL	95	+
Chr2B	139751175	139751216	KVIGENGALMMYKH	108	-
Chr2B	141061901	141061963	RKGSTLLHGIHQSMDSQPVPI	104	-
Chr2B	141862497	141862568	RCMGAGAGDALIFCGAGTTAAIKR	177	+
Chr2B	148683776	148683859	EKIDPVLDWVNTEFGFKPVVHTSFLGGK	207	+
Chr2B	149114737	149114802	VLEFPDAIHAFYCFPELPDSGR	111	+
Chr2B	151887993	151888064	RAELMHNHLLILDNLWWLCGTAPD	121	-
Chr2B	154532532	154532576	LAAVKTMVDPDDFFK	113	+
Chr2B	155218063	155218266	KEPRPNAPTADLLVSADSG--------------------------QVFCDHFAMRIIGAGLGPNRSVA	170	-
Chr2B	158604269	158604322	VRHNNVVPTMALGVQQLK	126	+
Chr2B	160201639	160201668	KIAANWAFSN	78	-
Chr2B	162840095	162840154	KDRLNRTMLGAEITIGLLAA	118	-
Chr2B	172862444	172862521	RGEKCVAYIMGNYGQSNLSLGNALML	125	-
Chr2B	180990784	180990843	KVDPVPAMSQTTLDQSLKSK	90	-
Chr2B	188615834	188615908	AVYGGCLLALIEGGALMVNRLFDAK	178	+
Chr2B	193958978	193959073	KLKGFAHLLANYSHIDPTLGFNEKMAEFTEYA	156	-
Chr2B	198334238	198334285	DVKASNVLLDGDGRAK	105	+
Chr2B	217495152	217495283	LDNPSPACLLPFLRGLPNLPPLRVSNSAPVTPPLSSPTASRPPK	192	+
Chr2B	224482336	224482389	EELIEFFDNHVKVGAPEK	86	+
Chr2B	230082898	230082999	HLNRALAECVVNMCCPGETDAVRTLCGSSGTALK	165	+
Chr2B	235069897	235070013	RYECITGMEGCNYLMCDMYLEFEREFMRYAAPTYVNAAQ	202	-
Chr2B	235071475	235071528	RYKGNPTLRITMSAPCGI	139	-
Chr2B	236710461	236710526	AIAIGSAEALTYMHSAGESTIR	160	+
Chr2B	240281134	240281166	DRPDSNLTKKK	81	+
Chr2B	240821398	240821553	REPIAPGDEA---------------SPKPHRQLGAAALDAAVTLSGESAAKA	203	-
Chr2B	245542766	245542816	NVSMSGGDAFAVLSGVK	122	+
Chr2B	251027981	251028025	RQVEDMGADDGTGAM	113	-
Chr2B	256025373	256025426	KTPVELAASARIVPLELR	82	-
Chr2B	263452902	263452997	RSLALEDKLFSGHFSSLIELAEHLAISAGTLK	146	-
Chr2B	264108165	264108233	KLEGAQCLGNILATYTVGDAALG	152	-
Chr2B	278174389	278174451	VHTIDLSGNMLTGGLPAELGR	99	+
Chr2B	318437381	318437455	GSLHGPIGAVPAAPQPVNRNFGAPR	113	+
Chr2B	339737128	339737169	KLCCNHGLFPARAT	107	-
Chr2B	344735986	344736057	QLWKPPIGLLEVGILSANGLNPTK	177	+
Chr2B	375749920	375749964	RADSIQCSLGKIDNM	109	-
Chr2B	375986711	375986767	GVSLVIPECIEDNEISPIK	88	+
Chr2B	399420429	399420461	KIGVQKMRGHG	82	-
Chr2B	401795395	401795442	KARKAELADGLADVGG	101	-
Chr2B	434379194	434379262	TADGLELEVRTDDRAGLLSDVTR	102	+
Chr2B	447751407	447751487	RWLNKSIEFISSETSAPSGQSTSLLDL	127	-
Chr2B	448726162	448726218	GNKGAGLDIANLLKPALAR	83	+
Chr2B	452264515	452264580	QRLAKTAATKPTGNGNAAAAAR	89	+
Chr2B	457173016	457173111	AAAPHKMMGMMHMTFFWGDRAVVLFPGWPGER	162	+
Chr2B	459590556	459590606	KPLTAVLIDTPRAVFTD	120	-
Chr2B	461046384	461046518	APWAILRGPAARGAVTVAGDAFHPMTPDMAQGGCSALEDAVVLAR	213	+
Chr2B	485469545	485469640	ALLHNFMPLLVSSVSPDSRDFAGFHDVDNLFK	153	+
Chr2B	485712126	485712167	YVQDPVPSYELGEK	108	+
Chr2B	487010566	487010616	AEGLLGLWKGVGPNAQR	120	+
Chr2B	487014194	487014319	KVIQDAAADPPLGRACSFAMEATLADWVGDSSIILRGGTSSL	200	-
Chr2B	488143682	488143768	SAAEVGKPVKKPKVDERPPLPPSPGTAAK	125	+
Chr2B	491824730	491824792	RDHEVAALIDSFEADVDVGKG	154	-
Chr2B	497120918	497120995	RATGNDGHMVYGYILTNYTVTNPVVR	201	-
Chr2B	501668336	501668458	RPTVIDNFISIDPNSEYGACSSQLARAFEPNLSPDHGAGSG	200	-
Chr2B	508304556	508304627	KTGPKMSDSSTNNSKRSLNNTIGS	105	-
Chr2B	514230360	514230443	LASNALVSLPDTVGFLSNLKILNVSTNK	121	+
Chr2B	516688472	516688507	DWRKIDLELEHR	94	+
Chr2B	518811002	518811085	ERVRPESDVLDLMSSWVSHLPPEMLFRR	135	+
Chr2B	522045013	522045123	KDAVLDTTAQADTGLQSGSSLQSSPLHMDSPRVMAKD	143	-
Chr2B	539125378	539125479	ALGSPEYADRPMLGSFSACSNVTGVMTDTREIAR	168	+
Chr2B	546190175	546190231	KETEATVPEPAGKDDSVAT	83	-
Chr2B	547750934	547750987	KLSIDTIVTFSLNMSHLN	83	-
Chr2B	556853588	556853653	RIPREATVPAEEAVTSMADSPA	96	-
Chr2B	559326339	559326374	RTNPVSSIAGEM	89	-
Chr2B	568906200	568906265	LLMELYFVGIVEDASTFINIIK	107	+
Chr2B	572369011	572369100	KTVHTKATETSTGDVYHYVGTGQLQPTIQT	218	-
Chr2B	574395904	574395969	RLLEMSEQGKVHSVLVSDLNND	102	-
Chr2B	576264540	576264644	VHASACPFFGHPSPPAPCPCQLRQAWGSLDALVGR	173	+
Chr2B	583767357	583767398	LPLPQRHPQDGAYR	99	+
Chr2B	595024762	595024818	HESELSSVKDKSVTPLQVK	127	+
Chr2B	599878844	599878981	TSAELDMLDLLVPASGGLYGTPSLDLRIEAFVTSESEPRTGNDTHK	221	+
Chr2B	609705409	609705444	KEVEGAACVPDA	84	-
Chr2B	609705409	609705447	KEVEGAACVPDAR	89	-
Chr2B	618991703	618991822	SPQHTNGRMSPSPISSPRTLSGTSTPPSGGNGAIPFNHSK	100	+
Chr2B	623310603	623310659	EMEEQGGVPTAGMVMNTCR	147	+
Chr2B	633428878	633428997	KLTLLVLQQTEKVFSPVDLTESSGKNYQCVIGSIWQDSLL	189	-
Chr2B	651066061	651066171	RVPFQLGMGMALSLMGPFIINFGIPAAIQEDMVVSVN	177	-
Chr2B	658204952	658205044	SEMNGTVVTARHAIPCWEISGFVEYIEPGHK	160	+
Chr2B	672141336	672141422	RLEDEVGQASDDNSLQEAEMSHVKQIEVT	136	-
Chr2B	672141828	672141899	RPASPPTGHAANAKPVAPKRPRDG	103	-
Chr2B	674629929	674629988	EIMDLISGKPMETIGLGSGK	94	+
Chr2B	677437472	677437549	KPWSNPPRHDDVILPAESPIRSYQMI	130	-
Chr2B	683333283	683333333	NPGYSWMEVKNKIHIFK	89	+
Chr2B	694086790	694086873	VDEESAEITAANTHTCWDKATLSNMIRK	138	+
Chr2B	699072943	699073023	KDGQGADVTFSVGGQLFKAHGCLLAAR	196	+
Chr2B	701944921	701944986	DGLPSSMLELDVNLGLDSDNLR	97	+
Chr2B	705903460	705903561	RELDDQSCITNGENVGKHTGGDGVYHKACALVNE	167	-
Chr2B	715941555	715941623	RIIAEYLVTNQYLTGVAMEGNFI	180	-
Chr2B	716719735	716719833	RHVVSEGSGEHMYAVGQAIGHIIDLRQRWSLTA	163	-
Chr2B	722946536	722946586	FLPASVIGMDTEDLLYR	86	+
Chr2B	725912170	725912310	RDNSSQPPSMADGGIPMSNSTDRNDGTTYHFSYADGMAASEAINSRG	226	-
Chr2B	731040801	731040860	QSDLEGDAVFTTLHNAFDLR	144	+
Chr2B	733021124	733021162	RKMAELNLSTSSH	88	-
Chr2B	742225802	742225906	RHEPLNPDVGAGGHIAIAWRAMNTYTINTSPPPLC	179	-
Chr2B	752048898	752049020	KMDDASGFMVKQGSQDELAINFNEDLLSGDSHRQSLAQAAD	191	-
Chr2B	753340313	753340396	SFDTGEQDAQGNPSNTAAVLTGVEVVHR	206	+
Chr2B	759566170	759566244	VLFWLDLLGSTTLLMKWLAKTWLLK	115	+
Chr2B	765985816	765985878	LSKGSEQGIEHFINEVVLIAK	129	+
Chr2B	767904840	767904887	RAMTAFTLANLWTTGC	123	-
Chr2B	770322069	770322152	REAEVAAIQEGALGLAALFLVTLKDAVA	121	-
Chr2B	771655976	771656047	RRVAFGAMFGLLMALMVSGAIGLY	168	-
Chr2B	772761246	772761302	KSADEISDFDEVHAIGVIR	87	-
Chr2B	772992570	772992620	RPDVIKPSRSTNSMAHD	125	-
Chr2B	774402459	774402536	CGTELDHAVLAVGYGTEADDGKDYWLVR	144	+
Chr2B	777224009	777224107	RLLEMSAQGKVQSVLVDELNNERMASLFILSLS	152	-
Chr2B	779935895	779935924	RNYNDFATTN	80	-
Chr2B	782869957	782870028	VVLVEDPQEKDFSPAPAAALTYEK	168	+
Chr2B	782870413	782870481	RPLPGKVQILTAGAPPPAAVLGR	103	+
Chr2B	783919473	783919532	RQGNEKLADDWMDDLVILLR	141	-
Chr2B	787086761	787086856	GARSSSLATVVRPSSPSSMALQLLPSTLSVPK	137	+
Chr2B	788927698	788927778	RLSEAAESSLVRHGVGMRPAYHFLPAK	130	+
Chr2B	789684215	789684271	ESQLFANINLDSIKDEAWR	89	+
Chr2B	794642090	794642161	LSEKTFAALMPGLCDDEGKTAEAR	114	+
Chr2B	795629355	795629417	AAGMSHQAGSDAALTWDVFRR	101	+
Chr2B	797900090	797900140	RNAFQLDGAKMMQGVAE	123	-
Chr2B	798913580	798913624	MAQVVIGAMGTLLPK	85	+
Chr2B	798914670	798914741	SVWENIKYALPENEYGSKIITTTR	118	+
Chr2B	803235447	803235512	KAAAPSSHVAFALALVVITAAA	87	-
Chr2B	803654210	803654326	NGGVFRLVEWAWGLYGHGAILEAVDERLNGDYNAAEVER	294	+
Chr2B	803752140	803752235	ANPPAPPDFFGNMVLWAFPRLQARDVLGWTYR	163	+
Chr2B	806014159	806014209	RCALARIADIALPHTVM	84	-
Chr2B	807466855	807466956	KLGAQRLWPRGMGDAALGRLDVTNNVVLGHDNSL	161	-
Chr2B	810072662	810072703	RASLIGVELVGIAS	92	-
Chr2D	1734801	1734890	SLKMHGLGDQLPNWSGQLTMLAKMDLEIAK	158	+
Chr2D	2166316	2166405	SGPDMVYSKPLIRTEHVYYNNTQNGDDMPR	154	+
Chr2D	2265352	2265393	RAFFELTEGLLPLG	91	-
Chr2D	6808217	6808303	ITYSDVNNATDNFSLVNVVGSGQFGTVYK	152	+
Chr2D	11039987	11040019	KGVVTDLEETA	78	-
Chr2D	14319912	14319968	KVAIVMASGVGSSTPNMTK	86	-
Chr2D	14342641	14342739	MARGTMVPTLLLLLLAIFCATTVVHSKEWNVGR	127	+
Chr2D	15102279	15102356	KTLASLQTIWGPLQVMKGSLELAVLF	125	-
Chr2D	16722732	16722848	ESFSMTYDDSHEVMQVESDSRRLSVLQCENDIQPSIGQR	192	+
Chr2D	16733026	16733100	KAFPSTGNHICPLALQECGKLIVGR	191	+
Chr2D	21568639	21568680	RTGRIGTNTQTQNA	104	-
Chr2D	24747718	24747840	RKPATAAAVVSTDDQQLVPVLHEAGPLTADLLAVPSLATVR	186	-
Chr2D	30386348	30386443	KWSCFNLSGNSWSHLIGFPDFSIGSKFCLLAH	160	-
Chr2D	32401603	32401674	KNLAAESIAQEDAAQEPFTQGATR	107	-
Chr2D	33658735	33658806	RAANMVMGSQILNHITREVQRMDV	118	-
Chr2D	34245942	34245992	LVVVINKMDEPTVQWSK	84	+
Chr2D	35622540	35622587	GSEFDAKYAGSSGGNK	114	+
Chr2D	35623119	35623154	GWDIGWSSDADK	90	+
Chr2D	37250783	37250851	KPRHFWFFNDSPSVVLDGRIATH	174	-
Chr2D	39440821	39440856	METGIGSVDGPK	90	+
Chr2D	40003148	40003207	KRTINVPVEAYTSEVAVPSD	93	-
Chr2D	40774191	40774313	SLTSCQYLEVLDIGNNQVSDSFPCWMMALSRLQVLVLNSNK	204	+
Chr2D	45715406	45715498	KNSIIIEDTEIFPEFILSEPPPVPMEIVGHA	146	-
Chr2D	48010980	48011036	CLDNLNMEDISRPLAIVAK	91	+
Chr2D	48021926	48021961	RTLKYVADGGSA	84	-
Chr2D	54679957	54680016	RPPAVDSEPPQPHAAGALEM	90	-
Chr2D	70418052	70418081	RPHTTDDSSF	78	-
Chr2D	75126622	75126723	KMVDSMDPRDEPKVHLCKYTVLAAKHAAAVPYIG	171	-
Chr2D	78160688	78160735	DIKASNVLLDGEMNGR	114	+
Chr2D	78931554	78931595	VGGPSGPWGTNFLK	107	+
Chr2D	79258420	79258500	RVAPPQKSLDLGPREPRTVGASSVHVF	126	-
Chr2D	84584871	84584906	KAVQSNTDLLPD	87	-
Chr2D	87288260	87288295	KGSAHGSSSAPK	82	+
Chr2D	88871306	88871431	KIQVNSTMTLPHLAFDTIDVPHGQEILMSPHVGHISLNRKVY	212	-
Chr2D	90188762	90188845	GVENYEILLDCLWKAPDWTYMKEHVIPK	147	+
Chr2D	90681521	90681580	DETSVSMPMSFMTGSVVGKR	95	+
Chr2D	96721486	96721695	GIIDSSNATSNPR----------------------------WETSYCAMESLYDIDLISKTVPVVLDNPR	167	+
Chr2D	103754980	103755081	MELSMLVMPLGFKPRVTIMGMPAHVYKPSLSFSF	168	-
Chr2D	109216569	109216664	RSVENHGMSARLGEGAGAVGLGIRAMIAEVEE	146	-
Chr2D	122897170	122897259	EALGVFELMFEKGISPNIVTCTILVDSFSK	144	+
Chr2D	123695527	123695583	RIIEGDESVQAVMAGKATA	88	-
Chr2D	124120518	124120565	KTVMNLAVVIQLLSIA	109	-
Chr2D	131502357	131502461	RNGAVGLVVLSSCLSGIEVPIGGTILNNSVDVMFG	164	-
Chr2D	133762405	133762440	MVLPIEMSFDGK	93	+
Chr2D	135564339	135564380	SPSLPKEGMPMAVK	105	+
Chr2D	141402442	141402501	LAVSFGLLKLPLGATVTVLK	138	+
Chr2D	143893695	143893817	DDSPSPGGDATGGGAEPTSQTLPESTLGRGGLAMPAVAAAR	181	+
Chr2D	148308240	148308281	KRLEPVMVDVAYMN	105	-
Chr2D	152800277	152800348	RAPLQGVMGESADRAEISSDLGLG	111	-
Chr2D	162968582	162968638	KLDTSYYIEYTRATSRVYV	91	-
Chr2D	168815836	168815907	KHVSIMLKLFTLALLCLMWWCQTK	116	+
Chr2D	182396184	182396246	KIELWGIVHIMLIIVLLFVVY	98	-
Chr2D	191067170	191067199	LLVYEYMPNR	78	+
Chr2D	203604914	203605003	RASGKATHREIEQAWQIVAVVPCIVLTCGV	227	-
Chr2D	285581221	285581256	EGNNSAAEVDVR	84	+
Chr2D	295764545	295764622	LPTMTATYPAVIDSDAEGDNAGGFPR	197	+
Chr2D	300921542	300921607	YLEEPSDSVSLLRDGDKLAAYR	99	+
Chr2D	303048663	303048725	AVATGWRVDGRRPGLGCSPPR	101	+
Chr2D	322706676	322706732	QEHILLPLSLSSHNEPARR	89	+
Chr2D	334231364	334231414	MTQEIIESVQSCFAKLK	82	+
Chr2D	349999305	349999418	KCMEDGDDPFSELKDIIDQMALHFGEVQLLISHAEDVL	189	-
Chr2D	360175257	360175349	DRIPTRFAVSGYIVLAAISTAAVPTIFPQLK	146	+
Chr2D	365096127	365096168	KGKTLLDMMDGQKA	103	-
Chr2D	366610696	366610752	ASPPPPPLMQTNSKMNSRR	87	+
Chr2D	371894283	371894381	KVDENEAIEMALTLESKVGNLSDESSSCLGDQQ	152	-
Chr2D	375619866	375619919	KKNTPAPTKPEDQLAEQQ	130	-
Chr2D	377751051	377751233	RDAMLIMELRHAIIVV----------------------------THSAMLNMLAEKLLLES	114	-
Chr2D	394089131	394089307	AVQGQFQEVIVMAT------------------------------SMLVLRQVLMSENSK	98	+
Chr2D	404949763	404949822	AGEIPPNSTLMFDVELMNVQ	153	+
Chr2D	406345464	406345529	GSGSSLGLDLCFILPNGVPMSR	103	+
Chr2D	407628702	407628836	VAEALFSNINADDVSECYKSRHCMLVDTCESGQSSISGMLDGTGK	336	+
Chr2D	424534232	424534297	RPSSKEDNVNTLEDTTKNGELD	100	-
Chr2D	443926428	443926514	RRGGCGNERQCNFFVAAVPPGLGYLASFD	140	-
Chr2D	444787854	444787892	KAFIWTNMCTAGQ	106	-
Chr2D	448934572	448934625	TGTGTGFVQVPPQRKSLK	86	+
Chr2D	448935262	448935351	GMKSIATALFWCELGLASLMATFLVEIVNR	146	+
Chr2D	453775875	453775946	LQQAVEWPIKHAAAFARLGISPVR	116	+
Chr2D	460446256	460446372	WNSGRNSSGELNIKDAIQAALQASILDILLPDPLTFSFR	189	+
Chr2D	462506587	462506655	KNVMIIGVSTVVNFMWAGADLAA	107	-
Chr2D	463600586	463600636	KHSKGMVFDNEEDAQHT	127	-
Chr2D	463680516	463680674	RQTLQVCSPKRCSEMR------------------------GSFWLLWINALVE	111	-
Chr2D	464787203	464787277	RIDGTTYHFSYADGMAASEAINSRG	122	-
Chr2D	474721477	474721584	NISLVDRKPMQVWVDFDGRTMQVNVTMAPLQVARPK	183	+
Chr2D	478249220	478249258	AHGGGLTMAPGHG	92	+
Chr2D	485376802	485376873	APNGSKTSWVMHEFRLDSPHLPPR	121	+
Chr2D	487284603	487284719	FWTTFNEPNMFAKFAYMLGNYPPARCSPPFGTCNSGNSR	190	+
Chr2D	495174233	495174322	KALALLSAPFIWLGDGCIFGSAVAPVMHTA	143	-
Chr2D	495247180	495247305	KNRDMMNWVFVVLSGVCMDIAFSAGVLFPVGMAMPLPVWRGY	209	-
Chr2D	519165304	519165390	VHLTQLTITAPGDSPNTDGVHIDRSEDVR	180	+
Chr2D	523761201	523761305	RDMTSAAVTLMWPAENKVTSEGPGSNGAAMSVFIG	170	-
Chr2D	528482612	528482659	PEDLITEKTVECKMVK	120	+
Chr2D	533376991	533377095	KLTQMTGELAETTFAGHSSIKPRQQQSYFTQGIII	171	-
Chr2D	538212204	538212332	REMAANVEGAGIVEVDAAVGHEAAFDLMEQTESISAMCSGALT	198	-
Chr2D	539796262	539796318	RLDLIEGGSAKSILRFLSG	85	-
Chr2D	540085048	540085098	QAKESGAVYLIDNPIVK	121	+
Chr2D	544816316	544816408	NGVNSFGGLGATLVDSLDTLYIMGLRDEFQK	146	+
Chr2D	545875190	545875249	KPCPATAICTPINEPQEIWL	96	-
Chr2D	552825550	552825627	KDGDSKESLPTEQDSSPEEPCLLAMI	123	-
Chr2D	554110700	554110753	GGMEVGMSLPPAGMAAFR	83	+
Chr2D	554362161	554362199	RISTMINNLFIAH	82	-
Chr2D	554768086	554768118	KLAIAIADFQK	81	-
Chr2D	554768119	554768229	KIFDLFSVPDSNGEDELLMDYRSVYDDFFSVMSAIRY	183	-
Chr2D	556278138	556278308	RPPRLSPLTASTTVMAMG--------------------------VVSISLGILVTKH	188	-
Chr2D	566826971	566827009	KSKSGALTHEEVK	92	+
Chr2D	567124327	567124410	DHNVSPGLEHFSCMVDLLARAGNLIEAK	138	+
Chr2D	572237230	572237295	RWCQIFAKSGGTVLLRSDAAIA	107	-
Chr2D	577437769	577437807	NVLQAVMATDGFK	96	+
Chr2D	578711423	578711509	RVPRASGVSRVARALDSMLGPRDACCVWA	135	-
Chr2D	579826329	579826400	ENQVSSSSSAHVQGNLGKDVIIGK	111	+
Chr2D	584525706	584525780	DKYYVPILGRGVYAQESNAVYMVGK	195	+
Chr2D	587519021	587519053	LVGEGFEFMYK	88	+
Chr2D	587645828	587645914	AASKFAVENGISLATVLPVFTLGAAPVSK	128	+
Chr2D	587876411	587876455	NTEPLEADYSFDGQR	116	+
Chr2D	588740794	588740880	RIVLNGSDLLIAVAKLGDAAINNTTTWLT	133	-
Chr2D	588741091	588741126	KDGPSLPKAPTL	84	-
Chr2D	591412699	591412737	VLMCTDLTRSTTR	94	+
Chr2D	593374968	593375006	KPVLGILSGLKVH	89	-
Chr2D	595582218	595582277	LLGESLVIIEGSQQQVMTPM	92	+
Chr2D	598398305	598398340	AAEEYYFNVYRR	95	+
Chr2D	605190884	605190925	RTATYAVLELAEMQ	105	-
Chr2D	605639423	605639542	LLAILDTQIVLEGGVEDVEVV------------ARLAHACLSLKGEERPTMR	159	+
Chr2D	611498450	611498524	RPVVVEFRDDAHIFDEFMKAMAVDS	121	-
Chr2D	611701925	611701999	KLLNRQSIDMADTQYIAVGDVKDEL	122	-
Chr2D	614093136	614093174	KQAVVTGIKVKVL	90	-
Chr2D	620010326	620010355	DGPEIRFPLR	80	+
Chr2D	623322742	623322828	RHLSPVSPYNVAFIRFASQLISPLLLQQT	135	-
Chr2D	625457306	625457395	RSSTTMASMVRSLSPLCGGPFIYEKIFDPK	147	-
Chr2D	627514336	627514383	QAASGNGNGSSAHNVK	108	+
Chr2D	633641339	633641398	RGERKSVGVDTGLHLIQLVE	96	-
Chr2D	638316305	638316355	LHCGFRQNALVLEEKER	82	+
Chr2D	640479557	640479628	KMELSPIPSGQVVSSSALPSLGAV	107	-
Chr2D	642666670	642666702	KPNPNNMITRT	84	-
Chr2D	645122855	645122887	KTDGPVRPINS	82	-
Chr2D	651479808	651479903	KGQLDRAVAMGLAASISTSSHGVGFADHASED	149	-
Chr2D	652296044	652296094	KPISYDFSNCSLNLMVL	84	-
Chr2D	654550105	654550140	MALGHTRLDVRR	93	+
Chr2D	656224448	656224504	AGNGVDPTLEAGMAASLAK	83	+
Chr2D	656333910	656333975	NNGTQCLYNGRPTTVCYLFARK	165	+
Chr3A	8914244	8914279	TTLVHHVYKAVK	91	+
Chr3A	8915462	8915545	LQNLEVLDAYNSMLSALPVQVATLRKLK	128	+
Chr3A	8986594	8986689	REVFGEPLYPLPDKKSEADYYNANVAGEDSPS	154	-
Chr3A	9354108	9354179	KSYDITGMDEDTNSLMTQLKAVNT	117	-
Chr3A	10460173	10460232	KIIQVLDADQVSDVAIVVIH	143	-
Chr3A	12424519	12424599	LAEKDAAGEAISWLTGGEAPPVTANAR	125	+
Chr3A	13210993	13211070	KLECVDSRLSSMDCECLLEGKNASDM	127	-
Chr3A	24289625	24289726	RQALSLTSCPAPEQSNPHLWSDLSNNPMLEFVLA	176	-
Chr3A	27486794	27486871	KLRKEQQVSLATNSALLEEGADLDGN	180	-
Chr3A	27487130	27487162	REPHFQLGMIF	88	-
Chr3A	37207547	37207588	GNDFKALVYELMPR	109	+
Chr3A	39152823	39152870	KDKFQETAAELQQFTF	121	-
Chr3A	45344776	45344862	VLEGLQEIDMLPMPKLLAAITGRPNATSV	209	+
Chr3A	51256979	51257029	KIHQLLKAHLVAMESTT	124	-
Chr3A	61820027	61820062	ITHTEGDLTLIR	87	+
Chr3A	62817027	62817065	GDEDMFCNPQAPK	97	+
Chr3A	65171951	65172007	RTPALVLVTPGSMPNNQCR	94	-
Chr3A	78335130	78335171	RIVDNVYSAAACPG	102	-
Chr3A	79101022	79101063	KLRENEERVEGMEA	106	-
Chr3A	79781474	79781536	EAAKTARFGTIQPITGSDFVR	100	+
Chr3A	91309795	91309851	RTKKSGSASGTSMNDEPWL	139	-
Chr3A	99247090	99247257	RQGASWNEGDDSV------------------------------PAELLEPLVSITK	152	-
Chr3A	100813556	100813609	RVQFQEEAKGEDMLAYVA	114	-
Chr3A	109574232	109574279	RCPTAPDFIDGIFRYV	82	-
Chr3A	118370139	118370234	RSAFSVCSYVPASDGDGTSNNPVLVHKAGPTL	154	-
Chr3A	123796402	123796437	RHYKNAFHALYR	98	+
Chr3A	129735956	129736000	KPLAAIADESLGTPR	102	-
Chr3A	134415587	134415664	QAEANRPYGAIGAATAHVLEPHGLLK	120	+
Chr3A	165432392	165432421	WEAVQLATSR	78	+
Chr3A	176925626	176925688	KARAAGDFASLVEVHELGLQR	147	-
Chr3A	176925632	176925688	RAAGDFASLVEVHELGLQR	134	-
Chr3A	189938403	189938609	RAESRASRQVEFILAAVAV----------------------------------SFIFGEGILDTAAQVA	114	-
Chr3A	219518083	219518118	SHPHQQSKHLVE	88	-
Chr3A	227088157	227088216	RVMNVVGVDPATIDFTQINN	96	-
Chr3A	227851323	227851406	RIVEQSVQENLTEYLELHPDVLDSILSK	132	+
Chr3A	243448604	243448648	RATTGGRTLVLILTA	101	-
Chr3A	251727983	251728060	KHILFPSFALGTVSGLYMGSYVLALS	121	-
Chr3A	263095962	263096030	GLIADDPRMLVSYYVVFIFSSFK	111	+
Chr3A	346701129	346701170	KDQQNGYWNFFVLG	109	-
Chr3A	383601139	383601177	ADNFIERFRAGLK	100	+
Chr3A	416992624	416992692	RAAGVALESVDPRGMTMTDHVIV	110	-
Chr3A	420303446	420303502	NLLLEKPGLLVLDEGHTPR	135	+
Chr3A	427302756	427302803	RVRKASQIYPGVEDNI	119	-
Chr3A	450304255	450304389	VLEWMDDLDISLVPASEIVRPGSAHDPRVHGGWLSVYTSTDPGSR	220	+
Chr3A	491584049	491584177	RQLVNDGAGFCDIVAAFVVTMLPDGMGNVMAAVTGVAMLAMDA	200	-
Chr3A	512605277	512605387	VAVELPQKSSQPTEMYPPMQHHMLQMPAQHHESQAWR	181	+
Chr3A	553955756	553955806	KSVYEPQYTQGLLGDVN	129	-
Chr3A	567194394	567194495	VLRLESMEDTQFLALFKYYAFTGAQIGDPPLLER	169	+
Chr3A	567351344	567351409	APSESSPEGCEAIGIPSAVLVR	99	+
Chr3A	568051418	568051465	KVPTSNGAHGGNKVPM	114	-
Chr3A	576615259	576615339	FLVRLIILVLPLSQNALLEFENVVKVK	122	+
Chr3A	579770065	579770142	RNRKEPMSTNLTGETGNEALSANDPK	191	-
Chr3A	583340763	583340891	RIGVVPGIEIGDIFYFRMELCIIGLHTPTMAGIDYMTHTFGDK	338	+
Chr3A	586796788	586796838	RGLMEHFIKLSNNISGL	82	-
Chr3A	590205470	590205565	YFSAMESTYQLRPTLEHYTCMVDLLGRAGRLK	164	+
Chr3A	599940569	599940607	AVAEHFIQANILR	100	+
Chr3A	609838523	609838567	KAAVNTKLLDLKVDQ	106	-
Chr3A	612292757	612292843	GTEISPENFVHPDIPKTWQAMEQLYDSGK	149	+
Chr3A	621536192	621536251	AFKAEDVESSLEGIIDPSLK	90	+
Chr3A	623360074	623360115	RPFDDSNFSLSHLH	103	-
Chr3A	629331669	629331773	REVASADLIGYTTCLNPDCPGMISNMFREVEEDTA	175	-
Chr3A	637387112	637387192	KLLGISEPVGGENFSNEGLGLETLGSL	118	-
Chr3A	639502797	639502841	RGFSFSLNWPKKTEL	117	-
Chr3A	645387352	645387414	KLSEGKYEELLELAMSVTEDN	94	-
Chr3A	649236410	649236499	AGNERVDAVVVDEEAIGSVDRPGCGAKILR	87	+
Chr3A	655816566	655816619	TVERRWSVEGSLQDEVGR	84	+
Chr3A	658092608	658092709	MEVETLQDAEETKNGGNDFEENGSLDPVVYQLVR	160	+
Chr3A	658356264	658356323	NLGLDDTDLVALQGAHTFGR	94	+
Chr3A	658877290	658877346	QAGKSGDHVRVATPHPAAK	85	+
Chr3A	660445042	660445158	RDVYTGVWGALATSGIQSASSIVGVMTAADPEIGAAELE	184	-
Chr3A	666145229	666145300	RWVMASPASPIDGIFNLADHLRGA	120	-
Chr3A	669893777	669893878	RVQVSSSHLSALGFRTIDFVSEGCAHVVPLYAPL	166	-
Chr3A	671805641	671805721	RPLGTADSDLSYGREVTEAELPIEDLT	125	-
Chr3A	671905493	671905582	LHPGAGNDVTAYVIFMDNIISSAKDVALLR	145	+
Chr3A	684184215	684184394	AEADTDEVYAQVMLMPEPE---------------------------------QNEMAVDK	162	+
Chr3A	685559436	685559480	RVGQLIGSYAEFISR	109	-
Chr3A	689023336	689023422	RFAVSGDPGYVACGNGNFVLSKMWVTYAQ	146	-
Chr3A	701346729	701346782	TLERRWSLEGSLQLEHAK	89	+
Chr3A	701809244	701809330	KNYFEYGEAESDFMKSVVNVYEFMSEDRA	138	-
Chr3A	707242576	707242680	KLFLQGGAQMLVSQIAVGTLIAVRFGTSGVGEMPR	165	+
Chr3A	712719693	712719770	RAFRHITSRPILLNLWPHPVEWLGQA	129	-
Chr3A	720596628	720596849	KISYIGESAYEPAMYG-------------------------------------Y---TGVVRKTSGQTNNSSFI	187	-
Chr3A	728217724	728217774	FDLLRLWVSEGFVSKAR	122	+
Chr3A	739557357	739557398	QVDAEVLEGLCPPP	104	+
Chr3A	739723610	739723663	RNSNTCLQLLAAAANEKG	83	-
Chr3A	741017492	741017569	EVQMSVSCQDQVTLNSMISGLSCLGR	126	+
Chr3A	745325201	745325335	GIADSSEGTNSDAESGSSRDESGSVYDSESEAGSDSNDDGHNLHR	197	+
Chr3A	751229301	751229357	KIYLGNMQVLSDHTGQEVI	96	-
Chr3A	752145157	752145204	EKVLLSEYTSLLEDYK	117	+
Chr3B	615307	615381	ALGILSVLITTVTFGAAFSVPPSIK	113	+
Chr3B	4674050	4674109	LASSITQPLLPPSSTTSDNV	134	+
Chr3B	7163387	7163464	GVVFHVVPEGEGGAGDVAMALKSVSR	168	+
Chr3B	11065244	11065300	RVVISVAGAANMAGGGCRA	84	-
Chr3B	11622636	11622701	RGTPSMPEEATSNDAGETEASV	98	-
Chr3B	16173898	16173951	RIAPYTMLANGWGDADPG	88	-
Chr3B	17238427	17238519	REALHGRLAPPSGLFGCGPEPCRCPAHPCVL	148	-
Chr3B	19140316	19140495	LLLGDDSSTITASMPGTVGYMAP------------------------------EYGAQAK	153	+
Chr3B	20503406	20503528	LSGIIPATFFNLSSLTGFNVAVNELHGKLPSNLGDRLPNLK	191	+
Chr3B	27884293	27884349	ADDMPVTGSSYPNLLGGKR	140	+
Chr3B	35020160	35020219	RPFAWLVLNGAYEAPMGLRS	100	-
Chr3B	38532477	38532551	VAAGMDGVCLADFNVSSSLALSPFR	117	+
Chr3B	38705833	38705865	IADFGLAQLCR	84	+
Chr3B	41179798	41179851	RNNPDATPPVEQKPPQQM	85	-
Chr3B	52981768	52981830	QSARQAANPSLVPVSQRATLR	93	+
Chr3B	53873253	53873321	RVYYYQSASPSDGDLFPNDGTDT	108	-
Chr3B	56525421	56525537	KMMRAVLGEVVDSDPAFMAHTIGVVGPNQSNLVSFTTAL	187	-
Chr3B	61274202	61274303	GSKLVATLSTGGGDAVLAVNPQQAALLSRAAFGR	228	+
Chr3B	70689536	70689628	KYDETAKVAAYVAPDSAMYEICLAEVARCSH	152	-
Chr3B	71139257	71139334	RFNEAKTFIEEVMTIPPLSRGSPDDI	196	-
Chr3B	71139791	71139868	RGHVMMLTPIVSMDDMGEALVNECLL	129	-
Chr3B	74685049	74685135	EAFLGLTDAAVLADGGSMAVWLARGSGAK	130	+
Chr3B	75610827	75610871	KPVPGGIYNQGLNVA	106	-
Chr3B	79229708	79229812	RLADALIQEQMPATRINTEGKGLTGGATSGMVSSM	164	-
Chr3B	82134391	82134447	KAVPATFPVRPVIDYRYVV	90	-
Chr3B	82828339	82828401	RQELDDLEAATAASPLDEGTQ	91	-
Chr3B	87396136	87396171	DTLFTLLREGFK	84	+
Chr3B	90155162	90155230	QELATASEKLLQEKSTNSTEVGK	101	+
Chr3B	93094896	93095003	RSGCPRSLVHNPHAALVEGALVARGYEDVRGSLHVI	174	-
Chr3B	93797933	93798022	TLVKMLGTNLEDQWMQTMNLAVTNWMVEMR	225	+
Chr3B	102656333	102656368	AGQFNTFIRLLK	91	+
Chr3B	106927107	106927157	RQVRVMGANVAGDQPDK	127	+
Chr3B	108631187	108631297	EPETVFNAALGLYDLSLAAIVALNSQKDPKEFLPFLK	174	+
Chr3B	109504855	109504929	AFVGFFQPESFASLSGAMSFDDIWR	122	+
Chr3B	110887567	110887623	RGESADSMASGPVEALPPL	85	-
Chr3B	111258351	111258410	VCFANMSLDTLDVALARMSR	95	+
Chr3B	116691132	116691191	SCNRPAQEEAFSFKKAVVSR	95	+
Chr3B	123605070	123605132	DGSPHWVLLHLAPVFHAADGR	104	+
Chr3B	125934179	125934208	ADLTSVTWMK	78	+
Chr3B	127127230	127127292	RQPAPGGGLQATQPVPRPPPD	93	-
Chr3B	129296557	129296637	RQGADITSLIEATQVLNHMAKLLEDNR	129	-
Chr3B	131171425	131171487	VQQDQRMTANNSQSPLWGSNK	103	+
Chr3B	131176653	131176781	VAIDLLSALHREDHGIPALSKSVDIPTLSSLDELVHQFEEDIR	202	+
Chr3B	137763274	137763345	EKDTTYIADPVDPSQPLANISAPR	173	+
Chr3B	138145964	138146008	KFSVLNSGTSVIALM	104	-
Chr3B	145176454	145176489	NAGSSACAGLEK	83	+
Chr3B	152911354	152911422	QMTLSQHHLDQSKNSWLLIKASR	111	+
Chr3B	165972058	165972105	KSLVSKAPSAIAGSAG	101	-
Chr3B	167280148	167280234	RPHWKHFALFDSLLAWAEDATATPVPSVV	141	-
Chr3B	173111901	173111978	RTYPNAVASPRVNADSTNASNGRVLA	117	-
Chr3B	177871542	177871598	MGRASTDHSTSGQEAPLRR	88	+
Chr3B	178292240	178292278	RGSGNLSTWGEVL	95	-
Chr3B	180861938	180861988	LLDGKAHEFGLSVTNAK	122	+
Chr3B	181157788	181157865	TVGSLISYDAASSANVDSEFSGLDGR	117	+
Chr3B	199460670	199460732	KTPVGTGDTGEGAYFNEVRLS	149	-
Chr3B	215176821	215176892	AIAVVLLTFVCCGCTMAADKAPIK	113	+
Chr3B	215840149	215840244	KPVFVKVDQLKPGTNGHTLIVKVVSANPVPGR	154	+
Chr3B	225804472	225804531	RTAAGADAHLLRYEHMVWET	99	-
Chr3B	226082318	226082359	RRWDCGLGFDKLDE	112	-
Chr3B	232641007	232641066	VTKLCNLGPRDSVCAVHWTR	101	+
Chr3B	248902224	248902271	FEGLAMSVSPKSSPTK	116	+
Chr3B	256066392	256066451	KPQHMLVLGTGFVGRYVSER	100	+
Chr3B	261525404	261525466	VAPARPVFLSGHLQPAAASRR	94	+
Chr3B	263152521	263152589	HVFHRECLDSWLLRPRATCPLCR	115	+
Chr3B	263654792	263654842	KNVNRLVEFLVGATQYA	106	-
Chr3B	268122305	268122367	KAGPLDMEHGSTNEKLGPVKE	100	-
Chr3B	273111070	273111123	KGDGKISYDTSIVIEQGK	126	-
Chr3B	275094643	275094687	IARSVITAGLTIALK	102	+
Chr3B	287114561	287114611	RQMWSLVPGPQSGKVGK	127	-
Chr3B	293003539	293003598	KLTRTYECKEGPVNIHVLNS	126	-
Chr3B	319854824	319854865	KIQHIVELQEETYT	112	-
Chr3B	352260865	352260972	KTHDKADLLLLQSTILDATLDD------VPSGLFII	102	-
Chr3B	372629122	372629184	SYLVWNAIGCLGVSAVSDLVR	99	+
Chr3B	388596855	388596956	HPNMVLLLGACPEYGCLVYEYMENGSLEDRLYRR	175	+
Chr3B	391154309	391154389	KIASQSILEQEATESGVTLLVSIFEVI	118	-
Chr3B	407010505	407010720	KLVYDTNVNAELGGMSSA---------------------------------------KMFADIDADPKINAA	194	-
Chr3B	413828636	413828701	RSGGARHAVIGALPSLGKAAAS	153	-
Chr3B	430575819	430575905	RDFHDGDWGSTRASAMVAFSALSLVATAL	142	-
Chr3B	430575819	430575851	RDFHDGDWGST	90	-
Chr3B	434390345	434390434	GEWRWVPVPDWGGAKGLNMAGIAVSSTFSR	146	+
Chr3B	436209477	436209524	STSYEAGGIVLAVSKK	107	+
Chr3B	444663019	444663099	RLNPDALFGSLAQPVFDAHLLQFILCR	132	-
Chr3B	455491413	455491466	RHPMDPAYAVIVTLSASL	132	-
Chr3B	456900463	456900522	AALPSRDALDGWAARDGACR	90	+
Chr3B	469443056	469443133	ASVTLTHMRGPVELTLNLRYMNSCAK	200	+
Chr3B	471206377	471206442	RSDFVWVNGMVFWMAFFLELFA	106	-
Chr3B	479729714	479729902	KQGGSLQAGSQGVMTEYA-----------------------------NPLKEIFNAANALEAA	194	-
Chr3B	496875060	496875116	ILISDMHDGAAQLIQSPVR	115	+
Chr3B	501294584	501294649	SGDNYSASAAPVLTLGPAPGAR	97	+
Chr3B	504895236	504895292	RKQLQDFTEEKMGGPRGSH	95	-
Chr3B	509160853	509160948	RSPAPLPIVPSRVEANAARTPPPSPPPLALVE	102	-
Chr3B	513625364	513625468	GIAKQNSASSCANLMMARTSSANMLYRPPAIPVNK	165	+
Chr3B	515962820	515962861	KQADGYVGVGVFTF	104	-
Chr3B	517953199	517953237	GILSNTFEWLEPR	100	+
Chr3B	517980768	517980842	SDVKIMNLSGMGCSAGLVSVGLARK	173	+
Chr3B	520273469	520273543	VDEQLRAEDVEVFYDPGELLAGLIK	119	+
Chr3B	520777556	520777609	AVEAVTSILAAHPTEPVR	127	+
Chr3B	523277864	523277986	SGFTVTVWTLKMPELEWHQTSMFQVDDLWALANFRESSLPR	205	+
Chr3B	526404495	526404548	RMVSAIADGDRWDFQHLG	94	-
Chr3B	527330943	527331131	SHHLEHPHFMEVTLASPQGLYLR----------------------------DVIGWLDALRGK	141	+
Chr3B	538374721	538374816	LTENCYCVFYNWCFNFGPKPRDHVICMEKSLK	166	+
Chr3B	541087649	541087699	RDEILVEKTVFDAGITA	90	-
Chr3B	549732868	549732927	ALATEILTPRQAVEMLMAAK	90	+
Chr3B	554304493	554304606	KVTELRIDSSPEDPRSNERIITAPPIEVCIDFLSPAES	180	-
Chr3B	555660306	555660383	FHWEEKLLDAMDPVLAMAGFDDDDAK	191	+
Chr3B	558078612	558078647	TPDLLPLSAAKK	79	+
Chr3B	560224331	560224378	EAIQINVTMAPINLAK	116	+
Chr3B	560359317	560359433	NVSAAGVIFYLDPFVLGFQLNPTPMDIPGLIIPSPDDSK	185	+
Chr3B	576440592	576440645	KPPSSPDYNMEITGAGRG	87	-
Chr3B	579954769	579954822	RRLSELEQFDVGNGSEGV	129	-
Chr3B	579954868	579954930	KLSDIVGGPIMVLPMHSLLLF	100	-
Chr3B	580435927	580435980	VPGNGNAASYNTWAEHTR	87	+
Chr3B	580447159	580447251	RPDDVVADLFSAMLEPRNNETLGTMITLYST	153	-
Chr3B	586451566	586451607	TALAQLVFNSPLAR	97	+
Chr3B	586753209	586753292	LEGNEEETFKPAIEQDMGSAEEAYAGTK	131	+
Chr3B	593725749	593725850	KNSSSYGCTLGEWTYERPSCPDGNWDIRTLNYHA	171	-
Chr3B	594419338	594419379	RHVPSGNSTLNTTD	99	-
Chr3B	596772011	596772073	SDGTSHVASENGVRNNATDQK	97	+
Chr3B	598497141	598497194	RRDLMEHFVKLSNQVSGV	88	-
Chr3B	600239301	600239396	RVTFSPRGAADMLVVEDGTESAYSDVRYALNG	152	-
Chr3B	600929682	600929729	ALEIAEKTRDAILSGK	111	+
Chr3B	601821207	601821293	KLGLSLFRTAFEPPCWSMRSDIIGSIDGS	145	-
Chr3B	608982807	608982878	KVVAFSEALPPTKERAPSPAPPKS	104	-
Chr3B	625747337	625747390	RVVVTGGAGFVGSHLVDR	129	+
Chr3B	627916284	627916415	FGHTSFAGNILLCGYF------------------ASSPPCPVSTSPAPASTSQGTTGCHGLR	144	+
Chr3B	628625031	628625150	TLAGNYLEVDAHPLFGAVEELLRDVEMTPADVAECLMPSK	196	+
Chr3B	636092519	636092566	VLALSLQMYGCRVIQK	104	+
Chr3B	638762018	638762098	RGLLDVMCAYHEARPKVGYDMMSEFLK	140	-
Chr3B	654861299	654861343	RMIKNCESAAQSHAK	110	+
Chr3B	665755992	665756024	NHPWFLKNLPR	92	+
Chr3B	666521190	666521291	LTGHPGGITMLQRIGAGMVTACITMVIAALVEAK	162	+
Chr3B	669420852	669420926	GDIGQFSTGLSSMNSMKQVCMHALS	121	+
Chr3B	670361140	670361172	KTDALVSIALD	78	-
Chr3B	672980897	672980956	RVVNVAPADTEWHASVALIA	92	-
Chr3B	673407695	673407736	VRCPYAMLVVSLTK	106	+
Chr3B	678903306	678903371	VAWMIIPFGLFVTSIGSLFVFR	104	+
Chr3B	680189076	680189117	KIVSTYTAVTPCIG	107	-
Chr3B	682982352	682982408	KANNQGSVALMTLDDDDQF	87	-
Chr3B	696040575	696040658	RARGHLALLSVLVVTAFITTVVSLLGLM	122	-
Chr3B	696369032	696369097	ADALFSPIESELDLTIDEKIAR	97	+
Chr3B	698948266	698948364	LMDPAAGMVDKAVAVLANLAMIAEGRTAIGQAR	150	+
Chr3B	699118603	699118701	RAGGHVPPERALVPMHSPTQDLFQPLAGGGGSR	158	-
Chr3B	699619209	699619271	HWSMEGNLLGPYAMLAISLAK	104	+
Chr3B	700240983	700241081	WRDVFTSVHTVSLEQSEGTVSLANGVNDVLLAR	157	+
Chr3B	701338762	701338818	ADSKPKPKPRRALGAWESQ	139	+
Chr3B	706272436	706272471	QPGGIGDEILQR	88	+
Chr3B	707052743	707052787	LGFVTVEPQLRDEAK	109	+
Chr3B	712791836	712791871	KAVQNSGKHGSK	85	+
Chr3B	720931350	720931406	RTLTTLGLLSAPLAYDLPW	87	-
Chr3B	723316446	723316502	AVRSRFPSTHDQGVLNEIK	144	+
Chr3B	723843204	723843284	GKGARSFTGWTSLVVLIMAESYPSLHR	133	+
Chr3B	728372747	728372833	RPQYAHATTVSPAPKAQAKGAYKSYVMAV	132	-
Chr3B	733805606	733805641	RGDEFSQVVKQQ	87	-
Chr3B	738169646	738169705	KLPKNYKEPLGYIYMYVKLG	93	-
Chr3B	739627209	739627301	KLSSLERLGMEVSLMSEINGEGMVDSMERVL	138	-
Chr3B	742172988	742173062	KLTAGNSLIELVDHPSMDRSDGTSL	116	-
Chr3B	743210978	743211034	KYAYDAEIQPPLETVALSQ	143	-
Chr3B	743211416	743211451	KQRSSLLLVLGH	79	-
Chr3B	747113702	747113761	KPRQDAVAAPLTNDLARLAM	91	-
Chr3B	747505217	747505273	RFSESLASKLEDPTEVLYG	90	-
Chr3B	753550649	753550702	DLLNPKAVNSMQSLFAVK	127	+
Chr3B	754002560	754002616	KAPAFHLVRRLLDDHLGSL	88	-
Chr3B	754398663	754398707	RAPHAGSAAMDLATV	86	-
Chr3B	760675892	760675978	GQLVIGAPSPRAVTAAVSRVLAAHPGPFR	131	+
Chr3B	766982588	766982626	AAVIHTWRGYIIR	100	+
Chr3B	771635404	771635475	WILEGSLQVDLAKSPRPMLAVSLK	94	+
Chr3B	777351935	777351973	DGYQPIPTGPSAV	94	+
Chr3B	779345336	779345380	LDTVFHTCMIDMHSK	114	+
Chr3B	780680276	780680356	VIWKLECLYSLSVHIEAGGKDADMNTK	202	+
Chr3B	780948599	780948655	DKLIDMLIEGDDWSKHPLK	93	+
Chr3B	780957862	780957954	VKELSYHMEDIVDAFMVRVEDSGEPANPEYR	154	+
Chr3B	786943900	786943977	RATLSTNASTRRDTAMHTMGATGGPS	192	-
Chr3B	787007293	787007334	KVNTMPQFLCIDGE	113	-
Chr3B	789545048	789545203	ISSTQNIKEFPNLIIY------------------------------TWSLWR	128	+
Chr3B	795708919	795709002	RDCAGSDEEEAEQQDVWSAEGEQQGIQE	127	-
Chr3B	801121022	801121078	EPTGLLVDAAMKLVFDVVR	88	+
Chr3B	801939343	801939390	LGIEQPFHLQYMELTK	129	+
Chr3B	801939343	801939453	LGIEQPFHLQYMELTKTFCARVGWAESCTAELSVAGR	284	+
Chr3B	807274397	807274477	GWDLTARVYLGGQNVSLDLGRFGDTLR	132	+
Chr3B	809688435	809688521	RTSWGWDGASSFTHLRYQMADKQITMTLV	234	-
Chr3B	815857961	815858014	LRVIDLASNNFSGTLQSK	83	+
Chr3B	820925194	820925289	KTIELSTLNTLNGILPPMIKSSYCYSLQLITL	150	-
Chr3B	823067133	823067186	RPALIGFPDDTQYSVVAD	88	-
Chr3B	826453229	826453282	RVTSFTGGPSKKAIANLL	125	-
Chr3B	828226268	828226366	KPLAGSPGGATVGVTPELPFGFHPTTTAQPEPA	149	-
Chr3B	831211165	831211227	AEIGGLLGGKTADAATVQCLR	98	+
Chr3B	834105477	834105542	KPAAGGEFVVLKLNRIYDLQLV	106	-
Chr3B	834105699	834105752	KVLNKLGQIWGPLEILND	87	-
Chr3B	834143736	834143771	KLTPFADGCLSF	87	-
Chr3B	836833035	836833100	RTAYYPECYEGDESVNVTLVKI	107	-
Chr3B	840709453	840709554	KSKCINSGEAGHGVVEWDLRFPVQMADASVPADT	255	-
Chr3B	841027288	841027326	KRDQATISGLIPT	97	-
Chr3B	841375887	841375943	RKDLVTTDIDQHSLLAAVM	89	-
Chr3B	842619395	842619481	RHNSAIPNGGDYMVVKIHGGGDETEITGK	142	-
Chr3B	846852575	846852646	EELLSECQDDKFLVWSCLVSKGAK	168	+
Chr3B	850163464	850163592	KAPKASFDLRFVQFFYEVVDVMLLMDGCVVLWPVNSSGVVVDE	210	-
Chr3B	851350995	851351051	KGYSSYDQMSPSCRANLGI	93	-
Chr3B	851858941	851859024	KGFQIPKMGTLLELLVVGLSYVDSKETL	149	-
Chr3D	286570	286659	LVSRIESADEGSLLRHDDAGEFTEFMEAER	138	+
Chr3D	4377321	4377380	NGSGVSAGTYEVAEHQLTER	147	+
Chr3D	4963331	4963366	KMLCETIGGTPF	92	-
Chr3D	7265471	7265542	KVAAGLLVTSIVVGPVALLVMQAM	101	-
Chr3D	13422909	13422950	KGLVAAENALADGL	91	-
Chr3D	26221654	26221761	GIWEPVVGTFHNAGLSLLILNRLNAIGSPFDGSLQT	173	-
Chr3D	26274847	26274921	VLNFYANNLTGSIPTSLGNLQLLEK	116	+
Chr3D	32312539	32312646	SMGPNAQDNLNSNLTWILPVDAGFAYLIRFHFCQIK	186	+
Chr3D	39472488	39472538	KMTETNCASSCVLGQDL	121	-
Chr3D	39618316	39618378	SVQMGQMFSSLGSQGSVLHPR	95	+
Chr3D	43008395	43008427	KVRAADEWKGA	82	-
Chr3D	44986876	44986926	LDSGSYTSPFDFAADVR	123	+
Chr3D	57267309	57267350	LGVTVANGNKVTCR	103	+
Chr3D	65431967	65432065	KLVILNSADLLSTAVVSDGGGNILMRSNWMLLM	152	-
Chr3D	67638439	67638516	TPSEENGALTQENGNGTHLLSVIKDK	122	+
Chr3D	81437675	81437746	KQEVEGADNMVNSSLDADQKAVPA	110	-
Chr3D	84958028	84958087	KIAQQLFLVTILMGFLEGAV	93	-
Chr3D	94608953	94609036	KGLLVDKAENIKSALYHSGGADPHNAVM	133	-
Chr3D	94624567	94624641	STLIAQGALWPLARLMLSSKGSTAR	112	+
Chr3D	94826587	94826667	VGEVKPHNGQNGEAEISMIESDGGQWK	128	+
Chr3D	138570521	138570601	RVTELTCSEDDLVATIGAEKEGMLADA	125	-
Chr3D	138684440	138684481	KQVNPLVSSGGGAT	96	-
Chr3D	157698827	157698883	HAFGDQYRATDTIIRGPGK	144	+
Chr3D	181676143	181676175	KGFGPRAILAR	79	-
Chr3D	199807685	199807768	LGAVTIATNMAGRGTDIILGGNAEFMAR	129	+
Chr3D	296510816	296510872	SGLAVPKLVADAILNMYVK	132	+
Chr3D	343842894	343842989	NTTAATTNIYADPLLSSFGLGFATSDAEEPSK	148	+
Chr3D	347719008	347719061	KLVEASEETGSPKGVNIL	129	-
Chr3D	349532969	349533019	KVFETTYQNVGIWDASG	127	-
Chr3D	354167742	354167843	KYSCTMFALNVLFIQSTLVNNREQVLFQFVTDPA	168	-
Chr3D	357248937	357248996	KVTLLGLLSKNRETIMVFPQ	97	-
Chr3D	368103424	368103486	TTQQADADTVLVGDQGDVDFK	95	+
Chr3D	412610994	412611032	KSAISADPKRTGN	90	-
Chr3D	413256321	413256362	LGTPLQHGRQPRVK	106	+
Chr3D	418642166	418642273	LGSLPVHPSTSKMLLFGILMNCLDPALTLACAADYR	175	+
Chr3D	424981439	424981546	RLPFVGSQDRFNWKGGPSEMQLSDAALTGVAVDLTE	268	-
Chr3D	425138780	425138812	RPMHEKADSIG	83	-
Chr3D	425777377	425777412	KHGNRDVSRTIS	88	-
Chr3D	434250784	434250876	KHEYDRFPAGSWQLNLDELSRCTFIGPPLNT	158	-
Chr3D	436219610	436219645	RNFFSQADDSGG	90	-
Chr3D	436569529	436569624	QPKGYEVGDVSSSLQLHNFLIKWFSDHPTYLK	158	+
Chr3D	443714664	443714696	KNPIDGSVGRK	80	-
Chr3D	445918096	445918158	RWIVSNVEMPLGSIVQEAEYL	105	-
Chr3D	461254037	461254087	KDSMYWDGAVLLAPMVK	83	+
Chr3D	478004711	478004794	KSGSPEQMATDGDSDLDDELFGNGNRSS	128	-
Chr3D	478011583	478011654	RSEFSRMTNAVILTEDLDFVIALC	115	-
Chr3D	478598488	478598595	ALLADLFIAGSDTSATTFEWAMAELLQNPSAMAKTR	154	+
Chr3D	504396811	504396861	RAERAVYMALLFSERDV	126	-
Chr3D	512946955	512947011	KISILNTTAVALSSPDGSK	84	-
Chr3D	534458314	534458379	RSYLVFCREAIGMYTILVGDGA	171	-
Chr3D	543647799	543647852	AAGMTRDAKAQCMYEVIK	88	+
Chr3D	545867631	545867672	NFGSTPWIPHRIGK	113	+
Chr3D	545960999	545961073	HFSIFNDLQLRSSDTIDKFFQGLSK	119	+
Chr3D	549597282	549597356	FSCVSESLDELVSAVAYRLGTENEK	103	+
Chr3D	570362650	570362754	RSPRNAAINSLSTFGCLDEVQEVVGNSDEEQTFPV	259	-
Chr3D	570363100	570363195	TEVIDLDGPRLALYPVVQHPRSTLLPHDTFTY	159	-
Chr3D	585691727	585691801	KLAANFSIVDPSCPMSNLLKLADEV	118	-
Chr3D	587458290	587458340	KIQENGCPELACELSSL	123	-
Chr3D	589434913	589434954	KATTVDAAVCLNSQ	95	-
Chr3D	596088238	596088342	HVALYGKPQPQNADLAHGGGIQASSLETEDMKHGK	172	+
Chr3D	596649619	596649663	KDRLSSIVGTGHGQA	109	-
Chr3D	600881218	600881289	SLVAFLCVMLASLMFVAQAVLAAR	104	+
Chr3D	604773588	604773659	KQLLSVFGGLLVVTSWTVVLYGLG	124	-
Chr3D	605880903	605880938	KADDVDVRAGSE	86	-
Chr3D	613188000	613188140	SLTKTDTTNTSLVAVLITTITFAAAFTL----------------PGGYSSAPESEGLPVMSRK	169	+
Chr3D	619216858	619216914	KMGCAVLEVIVGWTYVPRR	99	+
Chr4A	2542197	2542250	RATGAGVVAIRVKPSGAA	121	-
Chr4A	5084905	5084970	FVEGGTLDWMDTEFKPQDPEGK	107	+
Chr4A	5187037	5187132	KVWPAATPSMTSATPSMITAQPQEQGPFEFKA	155	-
Chr4A	5792061	5792156	SADVMVWPESLVAASPPVRAHGAMHWLRCPDR	155	+
Chr4A	7122892	7122951	DPKPTPILGLPIKLKLRPLA	128	+
Chr4A	7715866	7715928	FAERLEPFIADTVHVLNESIR	102	+
Chr4A	12610811	12610855	KGLTSAQVVSIAQSV	105	-
Chr4A	13678743	13678865	RGNFSISPNRLGAVLENGTTSWMNSTPLYVESVIQRHSDFG	201	-
Chr4A	38772013	38772120	ENVIQEDMNITTSEINSTRLNENYDSHIISENNLEK	166	+
Chr4A	38775652	38775768	KQVTYMEDDHEADDNTVPLHQVDEDDPSQIGTDIDTAGR	187	+
Chr4A	39231142	39231237	DDHEGQGTPQVDNVVSMVEKNMPVTAMIHVTK	152	+
Chr4A	45146211	45146291	NATANTSNTASVSLQKLMVCFVQLTAK	123	+
Chr4A	46177440	46177484	RVYENGITEETGNGI	104	-
Chr4A	46619527	46619562	MVAATAPSNEVK	86	+
Chr4A	47145113	47145307	RYADMGMDAMLQIDE--------------------------------EFRHYQDVAVDANSFDSI	115	-
Chr4A	74546099	74546170	RSVITYTGNRYLKMVYCGLQAYTE	181	-
Chr4A	82222221	82222310	IGVTALAAAALDGKMDVVRYLLDNGADPNK	132	+
Chr4A	89941100	89941324	KAKGMPSGTQVVQLGIVSYAMHGLRSV------------------------------------VILGLFAFLAGG	139	-
Chr4A	127653368	127653421	ATGKLKESTALVTANPHR	84	+
Chr4A	135146936	135146983	DTPTMWRAVSGMFHSR	127	+
Chr4A	136552099	136552203	KGSCAKVVEQGVIGGFMAAMPNLVARSGSAFHQLL	257	-
Chr4A	136688522	136688572	KVLSMGNLLNGHEPVQR	83	+
Chr4A	147062223	147062276	RMVIEGYSKGDAPVPVMT	88	-
Chr4A	151665147	151665293	ATPTRSPSSARPAAPHQNHTQSSGGSTSRAGGGGGGAAGSAAATESVSK	99	+
Chr4A	152453911	152454036	EVSLACMPVTAEMAEKWGLANHIVDDSQVLSKAIEVAEAIAR	200	+
Chr4A	156913454	156913579	ASPSMSAPPSLKSPATAAFLASPCLAVAPRAAVLGATAQPPR	173	+
Chr4A	163613547	163613612	KISGFTQIENELGTISISLDVA	100	-
Chr4A	165079078	165079152	RINQYKLTYEIAALADISGINESKS	120	-
Chr4A	165111745	165111807	KAEATPQAQAHGAVGLHAASQ	89	-
Chr4A	173939580	173939663	KMPRYTNAAHADAAALRYEHMIWNTKIG	139	-
Chr4A	181466046	181466183	SWDDDTPYIYGAGAGVSYQNDPNVTIIYPDNVPGYVAPSDVYATAR	218	+
Chr4A	182676855	182676899	QEPAPQKPPAMETKR	106	+
Chr4A	183722271	183722372	QAAALVECDLTLLGATGIEDKLQDGVPEAIESLR	159	+
Chr4A	189318722	189318799	LGQILMLPPELIPDDIFAFFKNTLER	129	+
Chr4A	189902947	189903012	KKLILPEYSGDMSKSLMLTPFD	108	-
Chr4A	208439968	208440000	ARTTRCIIGER	80	+
Chr4A	216989588	216989683	ELKVQDLGYNNFNGSIPSELINILSLEFIFLK	132	+
Chr4A	233716386	233716520	RDPAMPFVGFGIPKPVPFPPASVRTPSPLSNEDYDAHLDLLPSVI	218	-
Chr4A	286307743	286307796	VSIFSVAIDATITEMNHR	85	+
Chr4A	324305028	324305156	RPSLSEAVAALSGIHEFDLSQMKRAPPPTGAAMDDDEEFGLEA	205	-
Chr4A	343227024	343227122	LSGLPPETVFQPLLKDNLVAKGIVLSFITEFFK	155	+
Chr4A	433074236	433074292	RAGDGAFSFGEAPNGALEQ	87	-
Chr4A	446953046	446953099	DDDGHSSFDDMVLPYISR	90	+
Chr4A	447265077	447265175	DVVLSNIREMQPDVFVQGVVNGSSGPFFLARFR	160	+
Chr4A	448422960	448423070	RLAGFFDISQGPFTDVIKVVSEDSVNDTQFIGKCVGI	232	-
Chr4A	456944828	456944950	KIATLILLNQLNFNGSFASNQLVIKELLEILEHPLDAEMFA	193	-
Chr4A	463049321	463049410	KKIITDPDVLGSVMVKGEEPDITSQYVGDI	137	-
Chr4A	475010977	475011027	FVVEKNSLRVTAPEALK	120	+
Chr4A	491574882	491574920	AGAIEEAIGLIKK	90	+
Chr4A	496057216	496057314	AGNCHGIVPSSSWAAVFMPSPTGFMHPWSLAAR	165	+
Chr4A	497731480	497731539	RANNMVDTYDFSWQPESGGK	104	+
Chr4A	498016432	498016470	RGIISSTSFGDTA	88	-
Chr4A	510382899	510382997	RPIVVGDRAACVVPNGWQVLAGVLGARATLPFV	152	-
Chr4A	513217058	513217108	SEREIPDVQPGCIVQMR	83	+
Chr4A	523272100	523272171	DYASVYKTWIAMEMDGGGGVGVAR	117	+
Chr4A	530135879	530135926	LIGSGTYGDIYEATNR	122	+
Chr4A	530287870	530287938	DGGLQVVSVWGTGGDLGTTSIIR	168	+
Chr4A	530433103	530433210	KDLKLLSVIYLGEICPLAGDIINMQSVDPMHKLVLT	177	-
Chr4A	543361763	543361804	IGVKTKADQGAEIR	91	+
Chr4A	545459588	545459635	ENRILSSHKLPPLAAK	113	+
Chr4A	546209227	546209331	KIHGHMLINYSAPNPYVENHHMDQITMDVKHIMGA	176	-
Chr4A	546210586	546210654	KGEDFFGKILTNYTCEDPSLNNE	174	-
Chr4A	553863110	553863145	RLSRIRHGQLGA	83	-
Chr4A	556771638	556771745	DRGHQMPIITPAYPCMNSSYNVSTSTRYVMVQEFTR	183	+
Chr4A	571501598	571501633	RALCAESCYKDG	88	-
Chr4A	571787181	571787210	CEYQMMPNVR	83	+
Chr4A	582929759	582929803	CSSTGADVVYVISAK	110	+
Chr4A	583552969	583553034	RGVMMTSLGSMTPNQLTTSGFS	103	-
Chr4A	588442303	588442368	AVTSGDCLLIMGSTKAEIPPEK	106	+
Chr4A	588442348	588442401	AEIPPEKSITLSYLMAPR	87	+
Chr4A	594202718	594202795	ADEVLVRDTDTAVVVQEMEAKGEVSR	115	+
Chr4A	601072865	601072945	AVDLVVRGHIARAVSELMGDGAVAEER	121	+
Chr4A	602364029	602364115	RQLELQMDMCAELMRQMHGMGQQLRAMDA	131	-
Chr4A	602446888	602446926	KAKTTTTPQVGAL	91	-
Chr4A	605526094	605526126	SLAYGVGKNAR	78	+
Chr4A	606075162	606075218	STGTGMKTVLATGSRANHR	135	+
Chr4A	611236976	611237041	KENSQLALSNSLLTYCYMELQV	105	-
Chr4A	612666280	612666372	GMHHDSNITAHAITQIWHQNSTCPENTIPIR	153	+
Chr4A	624547049	624547159	RLARLDDPHCPTASAAPWLFAVFLLLLCCREMSSPNM	181	-
Chr4A	625474657	625474740	KRSLELESDEGPLQTVMGLANGRPMITA	136	-
Chr4A	625534724	625534804	RALMQKRSAELESDEGPIQTVLGLANG	130	-
Chr4A	627279376	627279501	KLPSIYQAGHFAAARLVNLPGFDVSYMKQFGDLVAAMAINAA	202	-
Chr4A	640831246	640831320	APLHSHDDGAGGMRKPNKEILEHDR	122	+
Chr4A	641494732	641494839	TIISGMSGAVRPGEMLAMLGPSGSGKTTLLTALGGR	163	+
Chr4A	653002080	653002154	RPPSFVLLPLEMEDAGAPDTPAASS	113	-
Chr4A	666809527	666809586	ISQERVAKLWSVFTLQEGAR	92	+
Chr4A	669251196	669251228	KNLGDVHGQQH	85	-
Chr4A	669327312	669327395	SPANPDAVLVFLAGLGLSGADVAAVVAR	119	+
Chr4A	678779778	678779915	SVPALQPGRSLFSVVKAFASGVILATSYMHVLPDSFDNLSSPCLPK	221	+
Chr4A	685018205	685018285	NDPRLLTLTDAENMTASSAAFGTRFAK	125	+
Chr4A	685526827	685526892	RHTYHVELEPEVDDRDPKSRWA	111	-
Chr4A	686320392	686320451	RHSTVEDDGVLEPGTSVVGG	142	-
Chr4A	687811115	687811153	RTDVAEDGVSEAK	87	-
Chr4A	706371588	706371635	FTKMDLSPLLADQEGR	117	+
Chr4A	709395115	709395285	REPPKGGGGPKISRWYFDHNW-----------------------VQAAHFFPAHPPE	140	-
Chr4A	714639361	714639426	PVRKLEESVHVDPCEHLLLLLD	101	-
Chr4A	714978051	714978098	RLDGFTAEASVYIEHT	118	-
Chr4A	715127042	715127101	VLAIDTDRDCYEVGRPFIEK	102	+
Chr4A	718409484	718409588	RSEKCLWPITTSPMSDSNGLTIVTRLQHIGSIQQH	176	-
Chr4A	719040404	719040475	GGSTDNSFVVADVPALSRALLPAR	109	+
Chr4A	732779179	732779244	RLELTDSPSEKFDEESSEGRGI	100	-
Chr4A	733142112	733142165	EAATFGASLLCNEASAIR	128	+
Chr4A	737182144	737182278	GGVVAIPCVVSFFIAVRNAMGEEGIAVPVCMPGPTMDKFVNEMGK	218	+
Chr4A	740068348	740068389	KTNGAYVVSKLVLK	100	-
Chr4A	743630377	743630481	NTFPAALCCEVCPLENMEDAQFLALFKHYAFSGPK	274	+
Chr4A	745365638	745365715	RPLESISTNIINLYRLHKLEDISGPL	99	-
Chr4A	745462343	745462402	LFLAEIMTLSTLPSEEVFQR	95	+
Chr4A	745790712	745790804	GLSLSSCSITDEALAVCLDGLTSLKSLSLQK	134	+
Chr4A	746144634	746144678	RGRGIILEGSFGNTI	110	-
Chr4A	746968471	746968548	GLLTRYLLGRSMFSLLSFSVLTLHSK	116	+
Chr4A	747966401	747966484	ANAASDSVGDSLARQLGVQIASADEQAK	124	+
Chr4A	748791262	748791306	KFIKSLSNDTDQQLK	109	+
Chr4A	749198224	749198301	TSADLYALCALLRSYGLAVDVRDVSR	119	+
Chr4A	751827220	751827255	RVDSSAFQADSK	78	+
Chr4A	753046218	753046268	EILGWDKLYVIAIGIAR	115	+
Chr4B	13457105	13457143	KPLEASPVAKEAS	83	-
Chr4B	15042509	15042568	RLVDALGVSAPEPAAMEMHA	92	-
Chr4B	19220169	19220360	KGAALMSLE-------------------------------DYKEACDAFMAGLQLDPGNAEMEK	150	+
Chr4B	23289356	23289415	RTRCSDSTDAEETISTNNAA	88	-
Chr4B	24953404	24953457	RCMSPSQLPPATRCTTPR	85	+
Chr4B	26421891	26421992	GEEPSFDQFNIVDMNSAGSFQMYSGDDIDSRQNK	167	+
Chr4B	28727165	28727323	KIGNEDAHILA---------------------------KWLSAYNIRTAHDLE	89	-
Chr4B	36367084	36367167	KPPLPQHSVSEVPSTLEVGSPITALTDI	130	-
Chr4B	40601433	40601465	KKSFDANAMAS	79	-
Chr4B	41970226	41970285	DNVSGEDGLITVRSAYPRTR	94	+
Chr4B	56117609	56117662	GPTMVAHTLHACAVLLRR	87	+
Chr4B	62061948	62062037	APSIGSSSWVMEMERTIGDIDPAVEMARWK	227	+
Chr4B	79089410	79089445	KSLMKPMLMVKA	85	-
Chr4B	81067241	81067300	KNYQFSRLDRITLLLDVAAA	94	-
Chr4B	94343349	94343396	KLRDSNTSCSLVDPEA	114	-
Chr4B	99627738	99627782	KCLQHWEQLVAAQLA	112	-
Chr4B	105421906	105421956	SKPTVMDLGGVDIVSDK	118	+
Chr4B	105424963	105425079	AVADAGGIFELSKVIVQDDPQPSQALWESTALVLCNVLR	188	+
Chr4B	109132515	109132583	KICDDDENSSGRSHEKTVNLILL	110	-
Chr4B	114864599	114864658	SSCMCVTLSGSDTNEFEILR	95	-
Chr4B	125065371	125065493	VADFGLAKFAPEGMTHVSTRVAGTMGYVAPEYALYGQLTEK	203	+
Chr4B	125335309	125335416	AGAIGGTIVSENSITESVGSSIIQAAGKPVQSDKQK	165	+
Chr4B	125336869	125336907	FHTVDAEAFYSDK	99	+
Chr4B	126476422	126476475	VAIVSPSDPVYVAAQKMR	82	+
Chr4B	127583151	127583198	KEGGISMKKGAAPADM	112	-
Chr4B	129731088	129731156	RGSVGNSSSTVFGVDGHDVARCM	172	-
Chr4B	139744723	139744791	KGLITLQDIAAPRYVDAAVLMCS	113	-
Chr4B	142741258	142741305	KLGLIKVTPVMTSPSA	110	-
Chr4B	146021461	146021508	RWDLNVNVMEGNDIAK	119	-
Chr4B	147770454	147770507	KSANANAHNVAPVSLVIV	129	-
Chr4B	168680942	168680992	RGCAPLVAALTGDDPAV	117	-
Chr4B	168689134	168689253	KSALYWSHMALSGFAMINALSSLGHIMGFKKNMAALTPNT	191	-
Chr4B	172352972	172353001	VGYEYDDETK	78	+
Chr4B	175729541	175729630	KATIPLGTVWEPAMYGLTGRARSLNQNPGT	231	-
Chr4B	176694764	176694835	KLRGGPLWLGIDGTHLWGDEDIVE	112	-
Chr4B	185010573	185010653	RYTFRVSQAVLAAENGGGTYATIEKLA	126	-
Chr4B	189883792	189883848	RPVTTDLLDFQASYHFLAE	139	-
Chr4B	200585944	200586060	RIMFHVITDALSFPAMMMWFLTKPPSPATIQIESMDELK	195	+
Chr4B	215842336	215842389	KVDAHEVVGMIIDQHEAA	85	-
Chr4B	225009766	225009846	RYLQLCGPGSAHLKVETRALVFFVDGE	134	-
Chr4B	236492326	236492403	KLWLPIIMEAEGQRLYQSSLSSVQDL	126	-
Chr4B	272931163	272931240	LPPDALQSEVGLKLLIAYGRQQQPGR	189	+
Chr4B	348293580	348293666	AQQEEIGDGANLTISFAGELLEKAEELIR	131	+
Chr4B	351073932	351073964	KMPVTCSDVIR	85	-
Chr4B	373076028	373076081	KADSGDTMCAGKGKVDHT	134	-
Chr4B	376973948	376973983	MLMKMMEVMPGK	99	+
Chr4B	380648870	380648911	ATESGYWKTTGKDK	97	+
Chr4B	382364761	382364865	VENQEGVANFDDILANSDAFMVARGDLGMEIPIEK	171	+
Chr4B	389016500	389016610	GLGAATLADLEPFMLQPEDSNEEPEVISVNSVFEMHR	183	+
Chr4B	393780817	393780876	STFTGKSVLYLNRHQTEEWK	100	+
Chr4B	405626086	405626166	RPAYGSHQVGDHGTDQSILHRQRDLLA	132	-
Chr4B	408100676	408100741	TITEALAKVPLKSEDTYVMHVK	158	+
Chr4B	413301631	413301717	RPSSSMGSAFIALSAGATDAILAEVPHGY	135	-
Chr4B	416224646	416224699	RTDPDAVVWQKLHADGIG	88	-
Chr4B	426538524	426538589	RDVKEADYSEEASNGEHTEEVA	97	-
Chr4B	427484607	427484663	VPALEHNNQVKGESLDLVK	88	+
Chr4B	431793348	431793395	KDSLVSKALEPDAITV	112	-
Chr4B	434892441	434892626	IGGMAKGSGMIHPNMATMLGV---------------------------------LTTDAQVR	157	+
Chr4B	435473219	435473359	ASPEGMTVQNSLIELDPACPEGMTVQNSLIELDPASPEGMTVQNSLG	222	-
Chr4B	436181705	436181776	KSGTFFNDAVIVQVLFFVRDSQDV	110	-
Chr4B	437185359	437185457	KFVWMYMNEMDHQVLFADLTASNGNGAATPAKA	166	-
Chr4B	442742228	442742311	KAKNAPVIAGASSDVPTVPVIARSNASA	121	-
Chr4B	448484046	448484111	HDNEELDRQIALSLAEEAKRPK	158	+
Chr4B	448683291	448683377	KLQECLVSSPSQKAHSVPLPILPAGIVGL	136	-
Chr4B	450518700	450518867	GNPATNEWISSADT----------------------------VYQEESDKPNRSDS	95	+
Chr4B	454791039	454791122	KSLAVYKLVLQKYSNLLNDVDAVTLDGA	190	-
Chr4B	460163625	460163681	KGVQQQFSVRPEGVHLAGM	93	-
Chr4B	460486906	460486977	LGHMAYSVIGLQVVQTGSPIGKAK	118	+
Chr4B	463405275	463405325	KEKIPSGLLVPLVAHLK	114	+
Chr4B	466232351	466232443	AAAMGGAADLVLKAACDACGKASELYSTACR	208	+
Chr4B	466371857	466372003	AQPGATLGELYYAVAEGSRGALGFPAGTCPTVCVGGHLSGGGFGPMMRK	236	+
Chr4B	466372844	466372930	AAYINFRDLDLGQNMEGNTSYEEAKVWGR	144	+
Chr4B	467185397	467185456	KPPNQLAATGASVAADEGAM	90	-
Chr4B	488797234	488797305	RVSIMFTSAVAGIVLGIFLAAGAA	105	-
Chr4B	500032746	500032802	RRMQGNVDLMFNGAGMMPI	96	-
Chr4B	506417416	506417460	RKDVIGEFSALQQSM	111	-
Chr4B	509573525	509573602	RLWTPAKDAAMALGSCAFMLAVVAIA	124	-
Chr4B	511865456	511865488	AGRPQYDQHGK	81	+
Chr4B	516314297	516314335	KDTVDSELVCPAA	94	-
Chr4B	517244550	517244663	KFCSWPAQEDIYLNGLNGIELVTECASTLSLNEYHGKA	187	-
Chr4B	518138516	518138626	KESGGNAVDIVDLATLAHQHAGVLEMLEEGSGLIENY	176	-
Chr4B	519317964	519317999	FIVCNPATREWK	97	+
Chr4B	536025527	536025634	EKSQGVTTDGEADSSEAPSKDEVAQPAVITVNLQPR	168	+
Chr4B	543003545	543003631	HQIQQSAMASNGTNRLPSSPPPPVPGILK	87	+
Chr4B	543778004	543778048	RAAALGAMGAGIVCV	104	-
Chr4B	557768594	557768644	DLNLSRPLVNTGALPLK	117	+
Chr4B	562943636	562943695	KMVNPCPDGGFNDPSIAVAC	95	-
Chr4B	570568624	570568674	RLPAAQVIVVENTRRDV	117	-
Chr4B	576748907	576748963	KKKTAAADGAAHGPEDEMS	85	-
Chr4B	580134609	580134683	KLNLEYIDLGMTVFITDSGEVSGIL	182	-
Chr4B	580223228	580223335	DTHGVQNHHEKRMDQMDSSSQINNLPGFNSSQQLQK	177	+
Chr4B	585891646	585891708	EALATMQQLEAMASITISSLK	90	+
Chr4B	594259228	594259362	RVAGLSDGMSGAQLGQGASPSAIRGTVDGIGPLGSVESANSGMAE	204	-
Chr4B	598197099	598197167	KIGDSLSEFPFGEMLFVLHLVSS	110	-
Chr4B	598299162	598299272	RMLWDTLEVSAADRTANDYGWHYRVFDFGAYFPVFVA	184	-
Chr4B	600328003	600328062	RLEADPDESFILDELAAGKE	90	-
Chr4B	607553782	607553814	QGLGIKDLPMK	79	+
Chr4B	615104651	615104683	LGPIGWDIAAK	83	+
Chr4B	620514643	620514684	KALIEDYVGIMQQL	103	-
Chr4B	620541145	620541228	RESSVIYQSDPLHSLDALTFEDGALYEN	135	-
Chr4B	620548767	620548829	KSMDVAELQFAVDKELLCAAV	99	-
Chr4B	624430215	624430256	LILHLDGADWDLPR	109	+
Chr4B	624966911	624966997	KLEAGVIESLPGVSMDFKPLHFASISMRE	141	-
Chr4B	630546253	630546348	RQSEILSATGMTLVQVLLGIGMRTLLSIGRPN	152	-
Chr4B	633697249	633697278	LYPPVPMEHK	80	+
Chr4B	640226369	640226440	DYDDDYTDSIQEEGEIDGDSSCYR	112	+
Chr4B	651788841	651788975	MPTVAAMDDAMAPLIHALRPLLGSGRHAGVPCDSWRLGVEAYNVR	221	+
Chr4B	652146563	652146631	VLVSSLLCFIYPHSAESEQNETK	114	+
Chr4B	652147331	652147387	IRGGMGTLGQVGRSAAHMK	141	+
Chr4B	657278701	657278766	RAGGVGRFLLSSSAVAAPRLME	97	-
Chr4B	659641792	659641857	RPAAADEPAPLPTPSGAARPRI	89	-
Chr4B	660295406	660295498	RPHMHPPNQGLPAYDIRAISIGLTNLGAIQM	221	-
Chr4B	660429395	660429475	RPKDLNAAKFFDDANVEMPNKCVLGNV	183	-
Chr4B	660682120	660682176	RHAGAETILNAVLKAAISE	132	-
Chr4B	660684745	660684816	KKTAAVFVNGVTAAPNGCPMFHRF	119	-
Chr4B	664928212	664928412	KALLWLGHSRVEVVPMEM----------------------------------GSPATPWRLLSTLNG	117	-
Chr4D	758301	758366	RDLVPPPPVAQSHDAGDLPGGL	99	-
Chr4D	1635538	1635627	RTVFTYKTQVDPSFSSTGMVLNSIHNQEIL	148	-
Chr4D	2234987	2235064	RGLGGSLSIVDMAWQATQNNIYIYFT	131	-
Chr4D	2320480	2320623	RLGGLSAPLEGSLRNDFLLLNKLSATLNGLSAPVPGTLSNDSLDLVAL	208	-
Chr4D	3240037	3240069	TCKPMDLGGVR	82	+
Chr4D	3274029	3274097	RAVFLVISMSVLAVGLYIVEMQM	109	-
Chr4D	3383151	3383189	RPKANELTKNFGD	95	-
Chr4D	3390661	3390735	RPRTSAVALPIKYNVLTSMFERSGD	123	-
Chr4D	4230567	4230647	KAGSGTSEFGSGEPADIENWKVVMTLR	132	+
Chr4D	4869623	4869676	KPKSRVQGAGAIGPGRVD	82	-
Chr4D	5909648	5909758	FAVRPHTGILAPLAAVTVEVLYMASEAPDGPGGGGSR	175	+
Chr4D	6138679	6138720	KPLTITLAENEFKA	101	-
Chr4D	6138679	6138714	KPLTITLAENEF	88	-
Chr4D	6138957	6139019	KVFSADASHSWEVVPTYEEYT	100	-
Chr4D	6887061	6887171	RAILVYLFCRPCAAAVMGGGASPSDCGDGQEVAGADG	179	-
Chr4D	9320074	9320142	DDGACSPRAAVHVAMTLDASYLR	109	+
Chr4D	9690420	9690470	TGALLERVFMPCQMYFR	134	+
Chr4D	10598246	10598305	AGMDMNCGNYTQVHGMAALR	101	+
Chr4D	11331888	11331941	AVMELDDDIMMACDDLER	137	+
Chr4D	13094086	13094139	RHSVEAGIKANLAVDLDR	85	-
Chr4D	13446127	13446159	KAPIHQEVVAV	81	-
Chr4D	16526824	16526925	RSANIGKLYNALQCGGHITTPQYFQNDCYPAVDH	270	-
Chr4D	16794003	16794050	KANDAFVSGGEEVIVA	106	-
Chr4D	21585835	21585939	CPPPRSAQCVPSRPPHLFDGSPLPAGGATMVFKGR	173	+
Chr4D	22329803	22329850	KLIGDCIKSLETEIRT	112	-
Chr4D	24347227	24347283	KAFTSPEGTGLLCLGSYPM	144	-
Chr4D	29107638	29107727	RHVIAYFPKGSSKCQVLIPNLLSVDAFGLA	223	-
Chr4D	31054095	31054205	DDIKTASFWAADGSHAVNGGSVPQVIPQSSPIVAKAS	173	+
Chr4D	32068139	32068204	RFEEVMAPEMEYFTNTLLGDAR	110	-
Chr4D	41653905	41653979	AQCFGEPLELQLRNAWLNRLSGNHR	123	+
Chr4D	45389411	45389476	RAMWSAERILPRIATASELLVA	101	-
Chr4D	63518450	63518482	KGGDVAQDEGD	78	-
Chr4D	67395867	67395908	RHGQYFAPLAGESL	103	-
Chr4D	69934701	69934805	TNRRAVAEAGGILVVQELLLSPNVDIAGQAALLIK	160	+
Chr4D	71743651	71743713	RMEGGLGATVVVMGWANCGAE	102	-
Chr4D	71979613	71979672	WSGRDGVHRTGSSTAAGPAR	90	+
Chr4D	74427791	74427919	KLNIMFLGADTSIFIVGVGEASGVVCPEDDPNAIPIIKELEIV	206	-
Chr4D	75691652	75691702	KAFDVLDKFLADEPKPQ	115	-
Chr4D	77438673	77438726	MVVRDVVSWTTLISGSSR	85	+
Chr4D	85388024	85388116	AEISNIFHNLVEHLSEAQVQHPALNSTEFSR	147	+
Chr4D	85389617	85389655	LTSMKMTFVELGK	100	+
Chr4D	89061389	89061493	EGEDFQPAADGGVDTYGYSTETVVTATGNEGEYER	159	+
Chr4D	106192323	106192379	RVLWTGLGFFMFQVGIFFR	91	+
Chr4D	109526303	109526380	LEPEHSGNYVLLSNFYARMKLWEDAK	199	+
Chr4D	111859880	111859918	AEIGRGGSGTVYK	92	+
Chr4D	119059172	119059243	QLEQIRPGQEGPGDEAHVASASNE	113	+
Chr4D	122408919	122409026	KELTAGELKSAENIDTDISSALKMSQSACEATVATI	163	-
Chr4D	131322500	131322541	KMEKGVVAEAGLYE	91	-
Chr4D	133881067	133881189	SSPDQQWSRAGSVATEDSDDGEFETTCSSEQDSVRPASAPK	189	+
Chr4D	134011981	134012022	LLNKAGAPEPPSCK	102	+
Chr4D	177036575	177036634	VVDPVDMDREQRPNDEFSER	96	+
Chr4D	210174144	210174251	AAGMCPELMSVPVETITAALRFLTDEAGVPAEELPR	170	+
Chr4D	220542201	220542251	DVGSNGEDEEEGAGRRK	114	+
Chr4D	270830153	270830248	CVVNSAPDGPTENISMLDEMRNIPLSASSFSK	156	+
Chr4D	270831287	270831382	SGIIESLGSSGMQLMHSSTGQTRTSGSILQNK	150	+
Chr4D	271381067	271381129	LEDESSPIISDFSNLSTVEAK	93	+
Chr4D	274618200	274618247	TVGDVLSYYYGMFYKR	126	+
Chr4D	281315606	281315659	RDPMGALGYSSSKPTLPK	128	+
Chr4D	283380682	283380753	QKNLNLSPAPSRPCCSLPDPDLDR	112	+
Chr4D	294670456	294670497	NTVQSPTTAQEMVK	100	+
Chr4D	297602836	297602910	KTIFEKSGFLVGPDVNGQVAINSGL	118	-
Chr4D	300561974	300562030	KTSAGNSVTPLVSYDGSDQ	90	-
Chr4D	304552948	304553064	RTEIMGIANEVPSFELSESKIVVLRNVLAPFSGETQLVT	187	-
Chr4D	307098519	307098599	KSNQTGNNTDNMNLDLKTAQYTMSLSD	123	-
Chr4D	317789163	317789291	RSIPLKMSLTCLLGNSVSLNGESNEFNIPNIKHPMTSSGVEGA	206	-
Chr4D	320767136	320767222	KGHYFLAAGDCKVLDMISPSQTVIGTPSD	218	-
Chr4D	322444586	322444636	KAIANMLPVPFGCDEFN	87	-
Chr4D	324078285	324078332	REVADTVGEEFRGGWL	121	-
Chr4D	333204307	333204372	QQLINGVSDCSSIHTSGLPIEK	108	+
Chr4D	336645518	336645553	QDLLQLMSCGQK	89	+
Chr4D	336955489	336955551	RYKYPYTLTPDLQTATRLDAM	102	-
Chr4D	337262054	337262089	EYLSALAKRVQK	85	+
Chr4D	346219704	346219820	NAANILEKIVMGIYPNSQPRNEVQDHQFSTIYMIGDNPK	196	+
Chr4D	353465805	353465879	KVSTINGFEAFRERLTDDDVEDSIN	116	-
Chr4D	354187543	354187584	RKMDAEPVGVLNPA	101	-
Chr4D	363699288	363699395	IEQANLLKTNNTSVQLDGQSETSIPPELVTENLSLK	162	+
Chr4D	366676718	366676885	GNPATNEWIPSADT----------------------------VYQEESDKPNRSDS	96	+
Chr4D	369087392	369087469	IVKFSESTWKLTYYASVQAWVLLIIK	124	+
Chr4D	369307521	369307565	REVYAMTASASDPDG	110	-
Chr4D	375095998	375096060	EDKGSNASTDHIAKSHSSSSK	86	+
Chr4D	375687353	375687427	AVDYLNSLDKVYVNDQFLNWDPENR	121	+
Chr4D	380076342	380076398	ATRPSGGRPFGVIDVAALR	87	+
Chr4D	393575954	393575989	DEGVPLVAFSLK	85	+
Chr4D	419167080	419167121	KVLPQKVTTAKEVT	94	-
Chr4D	419272657	419272737	KATLQVFCVMLKQLSVSATNPTNAAAN	124	-
Chr4D	431238168	431238236	TVERLSDLSMSRVEVGVALTSIA	104	-
Chr4D	433206076	433206165	RGSGFTDPPGSGTRAMGVAGGMPQMFVPLG	141	-
Chr4D	440049434	440049520	RPSILRLSAYMSSHVKVPAAVGLPDAADT	136	-
Chr4D	444473367	444473411	SFIKLVSDGDWELNK	110	+
Chr4D	450525685	450525780	KYANLLQSAGAHTSTSQFEDRDQDESCAAEDV	230	-
Chr4D	451380173	451380238	RGDLILSSSVSDLTVGELITNN	98	-
Chr4D	466896725	466896763	GAEAGGLFKIDVV	93	-
Chr4D	467761415	467761459	KYVKNKNHALVLEVL	105	-
Chr4D	469320435	469320506	AALDIFVPTVLAYRAPAPSNEALR	109	+
Chr4D	477784541	477784672	RPASITPVVNLSAGVSTHAHQNQSATNEPPIQNGLSLCGQNPRE	212	-
Chr4D	477786478	477786591	RPASVTPEGLRTVQATHASSTGSGERPANVTPAVSLSA	169	-
Chr4D	478068276	478068347	RKMFDKSGELAAAESSPGFTPIGA	114	-
Chr4D	481286131	481286172	RLAVVYGDKLTDPC	107	-
Chr4D	482375218	482375331	AAITADPDGALASWKPSGDPCADFAGVSCDPATGAVQR	180	+
Chr4D	482658713	482658760	RINFASGYIAETGFRK	118	-
Chr4D	484217524	484217583	EIVNQGKLVSDEIIINLLSK	88	+
Chr4D	485180733	485180861	RATVMSIGGNHGFRAVKCDTAFIDSSVYSAVGGMVPMNASVNL	208	-
Chr4D	487017318	487017422	KQPMAPPLFALSYVMQASPEDFSQAETQLWQEISA	174	-
Chr4D	487017706	487017789	RILQFEVDKEFLCMLVRAVEASMPSGFV	209	-
Chr4D	487017706	487017753	RILQFEVDKEFLCMLV	121	-
Chr4D	488689505	488689567	SPAGPFGTLYYISLKGITVGK	150	+
Chr4D	489818460	489818555	SEASGEEVLRGVDLDVPRGAVMGVIGPSGGGK	143	+
Chr4D	500436544	500436618	RAAAELFAFAQETLSLRRASAQGLA	107	-
Chr4D	502533484	502533543	CAAVSEGLTAEDIIEDMLNK	93	+
Chr4D	502619759	502619833	AVAEGYADLVAYGRLFLANPDLPER	115	+
Chr4D	502663471	502663512	DCHLIASYHRGHFK	107	+
Chr4D	504447028	504447081	QMSVVEEGGRSPSVASLK	124	+
Chr4D	506965782	506965829	KNSRISELEEEMACRW	121	-
Chr4D	507913965	507914039	GNIQHQHTLDNVSGMSSQASMEIPR	122	+
Chr4D	508775760	508775822	TSEGLSGADSHEITSSDSEEK	88	+
Chr4D	509917462	509917518	VAKAVADQGGIAILTNMAK	84	+
Chr4D	512899740	512899832	HPATRFGSIVVNDWPVLDAPLPNATIVARAR	148	+
Chr4D	513331238	513331345	KELLEETVRAAMLAATPNSRFAIYNNLGDGASTIAV	170	-
Chr4D	513331370	513331423	KRQEPLWAMDGFEHLNGW	151	-
Chr4D	515762917	515763009	RIIFEENQLYPRWQEIAMLIAMCEKEYTSLG	243	-
Chr4D	515880196	515880252	AVEQNGSGKRSNGLFSPIK	90	+
Chr4D	517054314	517054364	APALAADMQRLRDLNPR	115	+
Chr4D	517102318	517102386	RLQESTQLVLNDATPETTSSTIK	168	-
Chr5A	4306020	4306127	KLGILKALAPESKPAEGADDSCDNVSYPVNNVTELK	174	+
Chr5A	11646229	11646261	VGDGKSIQIMR	80	+
Chr5A	19782185	19782364	KNLYVLPTNGIL---------------------------------ETVDKAIAPSSAEGM	88	-
Chr5A	23335672	23335758	FELALLLHDKATDVTHGVSGGRGSAFPPK	209	+
Chr5A	31429813	31429875	MLVRDDQLHAASLLFDSMHNK	102	+
Chr5A	37506855	37506893	TDQLMAPEGWPSK	97	+
Chr5A	40569019	40569105	CLPGLNRRQSMGPVPLTSAAATLSEEEQR	139	+
Chr5A	46771846	46771911	GECAVSDKIMRPGLITDVMDLK	108	+
Chr5A	47559908	47559961	TSGALGPPKHVGREKILT	131	-
Chr5A	48398140	48398175	RKNDDDDDYYNL	87	-
Chr5A	48526727	48526783	AVCRMQQPDQAMSLLDEMR	94	+
Chr5A	61505917	61506087	RYSTYSEDGV-----------------------KPPNMVLSVLVQGALNSCSSLSAV	127	-
Chr5A	72975089	72975151	YYPSGQLLDTVFSGTGSEVWK	157	+
Chr5A	76566355	76566420	AEVTELGISRENALRSENDLLK	99	+
Chr5A	78900234	78900317	KLSPAPMAVDLATVMNQRGQDSIIHVLE	138	-
Chr5A	84647992	84648054	KKAQANLSDLGDMNESLLNDD	92	-
Chr5A	85700240	85700272	RLQMLGDAEGC	86	-
Chr5A	108009594	108009644	KMQGNDPAFFHAIQVDK	130	+
Chr5A	108010500	108010592	DGCISEYNVMKDENSSDTFCVTYNASNKMAK	150	+
Chr5A	115002205	115002240	KTLGLEQNACGK	87	+
Chr5A	115003293	115003352	VDQDEMLFDSISGGALQMRK	98	+
Chr5A	117962561	117962611	TVEDLGPPEKAAEGVLK	120	+
Chr5A	118777004	118777078	VLDIENGEDMESSFIEHVRTLCQLK	123	+
Chr5A	127177622	127177822	AFLSVGNLSELYDPVDG-------------------------------------SGLGPHSKLSPNK	92	+
Chr5A	136815731	136815784	KLCAILESMFDLDILHSF	85	-
Chr5A	137671416	137671457	FGGYLTFGSLEKGK	96	+
Chr5A	141181230	141181298	KMGQSQWNKLAEPVDEFVVGKLE	110	-
Chr5A	240642233	240642304	GLRWFYSGDIGRFHPDGCLEIIDR	119	+
Chr5A	270926860	270926931	KLLGDSDVTNEVGLFSPTGAADVE	111	-
Chr5A	289489988	289490059	LSGSSHPRQLMSSGGFGPAVLAGR	105	+
Chr5A	316539031	316539096	AAPVSGFSILADDDISKDPAAK	151	+
Chr5A	321539600	321539650	MHDQWNCYKAPEEGQAK	136	+
Chr5A	322451952	322452017	RQYAWEDGNVTFLGGGLLAKRT	109	-
Chr5A	330679340	330679375	AKTGIQFNFSSP	81	+
Chr5A	350908985	350909041	KAKGAQVLKMQILDVLSPS	89	-
Chr5A	356841346	356841405	KLGAAWEASTRSSALGASAF	136	-
Chr5A	356844680	356844751	KKQILKDLEQVADADGESFSSLVA	109	-
Chr5A	356850815	356850871	KGGATSGMVHAEMDLVADM	129	-
Chr5A	356854558	356854629	KTAVGDIRSPLDCIRELVAMDSGI	172	-
Chr5A	384078857	384078931	KIVRIPRGIPINLIGYAVALKESHY	122	-
Chr5A	384079382	384079480	RGARGLLDIMCTYHEPKATVGFDRHMSYFYSIG	171	-
Chr5A	385567801	385567839	KAAEIGAQGLMLK	85	-
Chr5A	390739436	390739528	ENTLLITVVAVPVVIMALLACTLTVFCFCRK	141	+
Chr5A	393326794	393326841	KVIHLALEPQGLIRKL	114	-
Chr5A	395616235	395616276	FLGLRGTEIDVLPK	98	+
Chr5A	395616397	395616453	DDTDSNVVVSTGVAAPRGK	136	+
Chr5A	399941838	399941930	WLSHDQNIYIPYYAAHVIGSYTMNMEEFAER	160	+
Chr5A	403495847	403495897	KIGNMKFFYYIYMPNLA	85	-
Chr5A	422228334	422228426	TVDIGAPQLSMHSIREMCAVDDVNYSYEHLK	158	+
Chr5A	423312408	423312452	KSLVWFQNDLNGAAI	107	-
Chr5A	436458627	436458704	GLSGHFDLSGRQLQASTFQIINVVGK	192	+
Chr5A	439920131	439920193	ELEGNLIPADSDEANSDTIDR	95	+
Chr5A	445359623	445359718	KAHGHILATYTLVNPEVGKAIMETYIAMAIEM	156	-
Chr5A	475800290	475800361	RDSRPLSEFGTMVLGQHDYQRASI	122	-
Chr5A	482396662	482396748	LRVPTYYPGMTIECFDALLSSIGMLRNLK	147	+
Chr5A	485915513	485915590	RERVWDQSAMASNLRSSSVCTHTPGI	197	-
Chr5A	504034634	504034672	APELLKKAVAMCK	92	+
Chr5A	504514373	504514432	RGNDFGGITEINPENVTVWH	156	-
Chr5A	505362153	505362194	RDDAAVCVNHFAYH	109	-
Chr5A	505458840	505458917	GWTSITTHNGCDLCPATENSSHIILR	127	+
Chr5A	509438222	509438323	EEAVQSGVSSFPMSQIAGQQEQSLKPDIMATLAK	162	+
Chr5A	511474713	511474817	KLPGNSHPGKPAEEPSTPKSLDVDGSSTGDRATSE	159	-
Chr5A	514656489	514656566	QGNEELVNILREVGGITAKEQVNPPK	183	+
Chr5A	520600772	520600819	KNSAGVSAGGTYNQTK	114	-
Chr5A	529182785	529182826	KIRNDTLELGATGE	91	-
Chr5A	544765219	544765257	AELQDEQVVSVKK	94	+
Chr5A	548344244	548344312	RGDATYMVCRGKAPASTCCGQDE	115	-
Chr5A	551318538	551318588	KVQKGFMGDPMEVKPGR	85	+
Chr5A	587307333	587307404	THTMLGDIENGTRGNNENCGMTPR	114	+
Chr5A	588574544	588574672	QSGEYLNNNAPTNEASGTCSLPQKDLVEDPEKLGQSSMIIGGR	213	+
Chr5A	590718988	590719086	RPIVGALLNGALNVMELSQCSGWNSPLNGKLGA	156	-
Chr5A	612887818	612887886	KGELAPSDETAKPSRSVAPKNVQ	104	-
Chr5A	614710347	614710409	RQAMIMNGGITATNRVFPSAV	162	-
Chr5A	620974546	620974578	VASIDGMASPR	79	+
Chr5A	626626004	626626054	KELATRIEKLMEDIGIH	81	-
Chr5A	637722278	637722370	KWSIDGNRPTVGLLDGTAPIVIAKSSTGEMV	147	-
Chr5A	640862352	640862390	KLPRIPFGFLYQK	98	+
Chr5A	642865558	642865644	KGHGGQHPEPAEVQISLTTVVSPGESQQM	134	-
Chr5A	644941169	644941264	KNDGVTWEKGHVVTTTCCIALLLVLLTPVITE	150	-
Chr5A	646727722	646727775	RHFSVDSTGPMGVDVPEQ	133	-
Chr5A	646984875	646984952	IRPLWRHYFQNTQGLIFVVDSNDRDR	131	+
Chr5A	671793264	671793320	RSELSTPDSQNTPDVMEGI	90	-
Chr5A	681460454	681460498	ETEKAGDKSNAGFTR	106	+
Chr5A	682879382	682879444	ESVPPSEENPKEQMLFQGGDK	98	+
Chr5A	710851482	710851577	TSQQAAAAPSVRSSQQAPVKQEYTELDAANFR	147	+
Chr5B	50317	50349	KLFPENGVAVF	82	-
Chr5B	3593782	3593841	KPEAHLDFKIIGIMKLIGTV	96	-
Chr5B	3618373	3618438	KLSVSAMLSPDLPLSAIGDEKR	102	+
Chr5B	11512700	11512777	KVGEMLPQRPLMADTPHDFSQWVPSN	136	-
Chr5B	11512778	11512816	KQNFLVLNGSKTI	93	-
Chr5B	13753486	13753584	SSCCSTSSVMREAPRQSLVMGAQPNQTQQGALL	152	-
Chr5B	13898866	13898952	AVEQQTISPSILLDQVQRALETPLFRRPR	138	+
Chr5B	18073498	18073557	RTAVKNAPLVAAASGLVDRL	88	-
Chr5B	25479855	25479890	RHHLPTSAMLGK	93	-
Chr5B	33081664	33081699	TAVVLTSAHLIR	87	+
Chr5B	46487251	46487340	LFETNLEAMKALAGSGVEVMLAIPNDMLHR	146	+
Chr5B	48657415	48657522	KGYMNGNQLYHAVTYYAMYLSSDSLSEVLFQEDWPI	183	-
Chr5B	54333433	54333468	VAAATGTDAGKK	80	+
Chr5B	56618674	56618724	RTVHPLNVSNGAMRSDQ	128	-
Chr5B	58508978	58509112	VIDLLNRRALNLSSVQFVVLDEADQMLSVGFDEAVETILQNVPAK	211	+
Chr5B	64295922	64295951	VSKSSCQGWK	78	+
Chr5B	65662849	65662911	KRLLMMCGTSEVVVEEGGAAG	96	-
Chr5B	70224050	70224121	VAEEQKPRRAVEPDNESSSAYSIV	112	+
Chr5B	79082842	79082916	RMPPTGAMELSSDVGGAGAAGRQGS	113	-
Chr5B	87876917	87877021	KLPQSQNRIQEMPTPKSLKQQQVANGSGGYHLCPA	173	-
Chr5B	94818118	94818180	LSWEASRCRGAPEMMFGWVAR	108	+
Chr5B	115205046	115205102	RGAWFTSPFTLSLIANTDL	93	-
Chr5B	115506225	115506287	YPSSSSTGAPLRSGTALFRVL	93	-
Chr5B	120758222	120758257	SRVKMDENGMLR	96	+
Chr5B	127574562	127574615	RDHLRNENATTGQFSLDM	89	-
Chr5B	130134169	130134225	RVYLDLISGEIIYDPSMGA	93	-
Chr5B	134887332	134887391	RAVSSNSYLPACKNLHGALE	94	-
Chr5B	135183784	135183819	KGGIFVVPVSPG	88	-
Chr5B	137905210	137905302	VVLTFIHTLVDEPGSLAGQLLDSFEEIVASK	222	+
Chr5B	141996284	141996394	TLSFEDCPDSSELSNRHELGQDNIEILDMSHEYLGNK	184	+
Chr5B	217301363	217301461	ASDVEVLLHPPTCVLDGSLLGDSPFFTSVPSGR	153	+
Chr5B	220857863	220857901	RFGHSGCEVAEME	100	-
Chr5B	223031964	223032032	SQVGGDSADETDAGQAGADAVTR	98	+
Chr5B	233630960	233631151	RLTGTSIYLRCVSFENRL---------------------------------------DNDAAVA	136	-
Chr5B	235825302	235825334	QALWLLGDLRR	81	+
Chr5B	239443537	239443611	KTLFSATEQMQLCITEIQEKPEMDF	126	-
Chr5B	245303301	245303369	RRGSSLGAVQEGDGAMQMGNGNG	104	-
Chr5B	250207451	250207528	GDLPHGTGKFLWTDGSMYEGAWRCGR	132	+
Chr5B	250809536	250809586	CSHNPRSTKTLIEDDAA	82	-
Chr5B	269442332	269442397	NTRCPRPLHDSARQQGMGDFQK	113	+
Chr5B	279317107	279317316	SLLQVTSDGSPLVRAEVSV----------------------------------------ALTRFALGHNK	91	+
Chr5B	280028481	280028567	KNLQGRSAYGYVLASVSFEDIQALGDFVR	141	-
Chr5B	280197330	280197380	RAGDSSKHFPLLILNAK	124	-
Chr5B	288124409	288124465	RKLVSGSMASHPVCDALNQ	96	-
Chr5B	295635748	295635813	AANSAARADNQTIEASKSPLMR	99	+
Chr5B	305858983	305859039	RQQLMSGGGRLQGRLEPEA	87	-
Chr5B	315946854	315946994	KAYGPRTYTYSWA--------------------------VQSPPLLI	123	-
Chr5B	325050194	325050256	RVVGGHEGIRLHTDGTVGGLL	96	-
Chr5B	334783041	334783136	RHDLVSQAGHQDVNDCVWVVLHKEGIEPAMPR	161	-
Chr5B	336148070	336148102	KPDIISSGQNA	79	-
Chr5B	336149591	336149692	RGPLGFEGLLENSSLDLYMLSTGSYGSSFNLRSF	157	-
Chr5B	342994480	342994527	KAVTDIVAKGGSHICM	122	-
Chr5B	342997545	342997634	RVIMSALSPQPSFMSCAVILVSVDRPSVDS	141	-
Chr5B	351091885	351091947	LAADGFARDVWEAQLCVLRAR	102	+
Chr5B	353671915	353671977	TAALMTLFKVATSLGGLFGGK	93	+
Chr5B	364013000	364013041	RILPPLAWGGGDKT	104	-
Chr5B	371567856	371567924	VRLGFFLHSPFPSSEIYKTLPVR	169	+
Chr5B	391507771	391507830	NHTVGPEDRTLYSWFSGAGK	152	+
Chr5B	394111183	394111236	RFSSFSLHNTTFPGGGQS	83	-
Chr5B	395174814	395174846	VGKDHITGATK	80	+
Chr5B	401082524	401082583	EALAAELAAKGISVGEGQPK	84	+
Chr5B	403431040	403431129	GDLKPDGVHRVLDYAAACSVADLHVDFAHR	144	+
Chr5B	409130118	409130162	SVTMFGSLNNQLPSR	114	+
Chr5B	417738045	417738119	RVVRGHIKQAPRANPEPKESVSEMM	91	-
Chr5B	419287922	419287999	ITMPGQLMTDGREADLFEHFSAVAQR	129	+
Chr5B	420897246	420897284	KLTQLKQTAGQAF	94	-
Chr5B	420898128	420898160	RVHSLSMTALK	79	-
Chr5B	423861171	423861239	KRDEDVLSFLYADVPAGPTLPTG	110	-
Chr5B	435567744	435567791	TQPFSNPLSDFGDENK	119	+
Chr5B	440926413	440926445	VVDCGIGSPGR	84	+
Chr5B	440928018	440928050	TALASHSPNYR	79	+
Chr5B	441292666	441292746	EANLQYHSEKLALAFALIEMPAGATIR	128	+
Chr5B	442352926	442353009	RAATSAFSMPADVVVCSVPPAGPRRAMA	126	-
Chr5B	443364653	443364709	RAVPFVYALTKKEPAGIVQ	137	-
Chr5B	450582200	450582292	SESSVAASSGQEPHNLAWYLNRSDGGVDKLK	147	+
Chr5B	451149994	451150068	RMSVNDVELGSIHELMMGGTKHKVM	122	-
Chr5B	452754321	452754449	RANDSSGYLVPQYISIPTADVAQANDFSNVGAGPLYAHGQANG	208	-
Chr5B	454565132	454565197	EGLAFASADHTDSLGTGVKFTV	153	-
Chr5B	456714649	456714687	KQLMWVFGSECNH	108	-
Chr5B	457914708	457914746	KEAYEWATEEAVT	97	-
Chr5B	458882418	458882480	TAKVIGLDGSMAQYVALVTAR	99	+
Chr5B	462525490	462525555	RTGRNETSVPRSSASVDSRTQQ	99	-
Chr5B	463794573	463794632	SAPWLKLLKTLYFALVGSYR	95	+
Chr5B	465169485	465169538	KPKLSVSSFIIALRLYSN	129	-
Chr5B	465751930	465751983	KQRIEFQAAMLWLKAFTV	89	-
Chr5B	469336511	469336546	KSAAPKAIKIDL	80	-
Chr5B	495621416	495621472	VAVDLSFWIVSHSTAIRAR	89	+
Chr5B	501875329	501875388	KLQEAPDNPMAFGGLYAANT	141	-
Chr5B	506048006	506048077	AAEAGEAVELRGLLYGYGNAVVTR	108	+
Chr5B	508334316	508334378	LFPRDSDPEYAQLSDEHYTYR	106	+
Chr5B	509707596	509707667	RAAAVMGGAPDYEYTTTRGGTSAA	105	-
Chr5B	512222565	512222627	DADRAMAELEGVDFLVVDARR	97	+
Chr5B	513746632	513746712	NVDFPYYQRCGQVTMEAPFGMGSLLGK	212	+
Chr5B	514412007	514412045	KAFDPPDERGFET	94	-
Chr5B	514412265	514412312	KNTASDHTGPWVVQHV	123	-
Chr5B	514422736	514422768	KNTGHIYGPKH	87	-
Chr5B	516752003	516752050	AHADMVDEIEQMALHK	127	+
Chr5B	524035109	524035165	KEETIVSAAGPTLPTTIGK	126	+
Chr5B	524293513	524293542	RAIEIFDWFR	80	+
Chr5B	542441067	542441201	RTMYDTASSQWLSRPAANSSSAVFIGPNIISSTSQYHVTSSDVGT	216	-
Chr5B	546391270	546391302	KCNFSSLVCMK	85	-
Chr5B	549032729	549032764	AAVLKRDIMSPR	87	+
Chr5B	549794753	549794803	RTAVRQFGSISAVHHSL	127	-
Chr5B	549919945	549919974	KRFQHGELWR	84	-
Chr5B	561399313	561399432	RAMSPGMQPLYQHMQMGPFMVAPPAMGSGMWMMQVQMQLT	185	-
Chr5B	561400118	561400231	RGHDSVAGQVQVQNSGCFSAGMASLTSSAGEEMAAKGA	177	-
Chr5B	563034738	563034827	KGDYMSSSSRSTEALWQAFFANPLEWWDNR	147	+
Chr5B	563701744	563701779	KLRPDGNMAVVQ	92	-
Chr5B	565363633	565363680	ADGPAAVLAIGTANPK	112	+
Chr5B	566380987	566381046	SNHTHTHTAVGLVFLGLEHK	144	+
Chr5B	568781209	568781334	KSLLLDGFHRHMDSSPVLISPTEQAHFESMITVDIKVAFSDH	207	-
Chr5B	571639985	571640023	EGVHKLFDVRMPK	103	+
Chr5B	573601135	573601245	PDRYSWLSEGAESADPSEDSSDASLRPPSMMMGAAMN	90	-
Chr5B	574402413	574402535	RVAASTSEGNGAVAAVDTDESDDKGDLSTANEGSPSEDGDR	179	+
Chr5B	582056221	582056325	KYYAVALGMTLSSLDLNAVAMMGNIYVNFYLSNLT	168	-
Chr5B	583923806	583923865	MLSSGAGGSDAAVEAFDPAK	136	+
Chr5B	591023439	591023483	FPVVDLGRDSGFVVK	107	+
Chr5B	594550901	594550954	GIVDVLSEMLNALDPSKR	84	+
Chr5B	599106423	599106458	KPPKCFTLEVLR	88	-
Chr5B	601619661	601619738	KMLKNSAMLGAMTVIPLPLGGCMKWV	200	-
Chr5B	604292605	604292670	KEKESIVAELSSLKADFSLAAE	93	-
Chr5B	607970843	607970929	KRDPAASVPTAPKKDDEPLLVADIGQVSI	134	-
Chr5B	608724033	608724131	AMEKPVELVEFEGQHHGFFAVEPYGDAGSEVVR	160	+
Chr5B	615117556	615117609	ILPAEWNAAKDIVLTMWK	108	+
Chr5B	615743521	615743634	ESPLFVAMGAVSELLEDIWYIHSFIQMILSILVVLGSR	183	+
Chr5B	615789238	615789342	RDINASIAGCHLLKTEWLAQLENLVSDGVGSNTFD	263	-
Chr5B	632095672	632095707	SAWTHVPFEHPK	98	+
Chr5B	636583057	636583089	RLYASGEIESR	81	-
Chr5B	637704653	637704790	AVTVFNSQLPGVVLAAPSLFGADPEIPDAVLSKSFQVDGEIIKLLK	217	+
Chr5B	640824771	640824806	QGVGQNFRSIGK	91	+
Chr5B	648497165	648497227	KAAIKFGSPIVNNGINYRSGI	96	-
Chr5B	657998094	657998153	RYAEEAGMEVIDKSMDNDAG	148	-
Chr5B	660243420	660243506	TTDQKQAHQCHVCGLEFEMGQAMGGHMRR	145	+
Chr5B	660557751	660557816	KPDNSVSIRLASETGAAGAGGI	152	-
Chr5B	660947691	660947750	AVEEAGGEVQNAHFSVVGAR	90	+
Chr5B	662707882	662707926	KGLTEICPNSSFTEH	115	-
Chr5B	663797487	663797519	LSGDSREAMAK	78	+
Chr5B	666339815	666339907	LQKMSYFNWWNCALCSGVLLGVTVVVYIQER	161	+
Chr5B	668999844	668999918	RARVVAANCLKFGPAVAFGVVMGGG	115	-
Chr5B	669968632	669968703	QTDIYALGVLILEVVTGQRVLIHR	115	+
Chr5B	672043049	672043144	KMAALTSRYVESAEADCSSAPDRSAADNHAQH	149	-
Chr5B	674208269	674208343	LDSICGSANIVLVAARSYGLTGLVR	121	+
Chr5B	675707685	675707756	AEGEKVVASPPPQSGSHTHTKDLK	112	+
Chr5B	677097783	677097821	AALTVVEQPEVQA	90	+
Chr5B	684367986	684368036	KPVMSDDLLINAPKLDL	113	-
Chr5B	685299079	685299186	GLALSGVDFVWVIGAATPAPDSSEWMPGGFAELMAR	172	+
Chr5B	685302873	685302968	DVDPMTIARGTPGFSGADLSNLVNDAALKAAK	150	+
Chr5B	685697370	685697417	NLYIMDAEDGEAGGIR	118	+
Chr5B	685697745	685697807	LTHNSFEDGTPSWTPHFLEPR	105	+
Chr5B	685803730	685803783	SSSRQNQGTPSLTGDQIK	83	+
Chr5B	696362021	696362059	TDAASAAATVVMK	84	+
Chr5B	696932689	696932754	KGGYQEPLQSVDIADRLTADLD	105	-
Chr5B	702165844	702165894	NSYSWSAMISGFLRAGK	122	+
Chr5B	702680640	702680699	RNMTEIKNQTWKSSGDNGQQ	98	-
Chr5B	704777616	704777669	QSMEEGNIPADDAEASTK	127	+
Chr5B	706622858	706622956	KCAWLLDHAGNFRLSSKGNSLTGGSHELSCIVA	240	-
Chr5B	711879321	711879416	VNGGATTGNSTPTHTAPTLARQASDQVAPEIK	149	+
Chr5B	713253220	713253276	HSSTRSVPRALSGGDGSSR	82	+
Chr5B	714260877	714260939	ETDNITMIPSDSTLSRQSNVK	99	+
Chr5D	1537967	1538020	KADEDLLAFVYVDPMQPR	90	-
Chr5D	2674014	2674067	KTFKVANGCVNLITQMLR	133	-
Chr5D	8529848	8529910	GLTEAIKCLLEAGANPNVVDR	98	+
Chr5D	13007991	13008044	MVQQLDGTKNEWGWCKQK	90	+
Chr5D	23177319	23177453	SLYMSSTTSSHDEPLPLSPVASGVPPMRAPLSPLPAEFRLVNIAQ	210	-
Chr5D	23177433	23177513	RLVNIAQRISPRLSRDHATCWLGVIIV	133	-
Chr5D	24884647	24884685	KLFMQAYNESTSK	95	+
Chr5D	25107087	25107131	KFGAMDNRSATSSAV	106	-
Chr5D	28311348	28311404	KVAYFLSLDRDLLGNQKLF	89	-
Chr5D	28483737	28483817	ALGANRTILYVPPAEERGSDGPEWAIK	138	+
Chr5D	28801556	28801612	ATQLFGKFPDALGNMTSLK	131	+
Chr5D	33372413	33372469	KLGPNAISPIKGSLRNGDL	87	-
Chr5D	34001379	34001429	RVAIYGYLQVLGINTSA	122	-
Chr5D	40489135	40489185	LHKSGKQALPWQHTPAK	83	+
Chr5D	41407983	41408093	HGQLHAASFLFDSMHDKTVVSWSAMASGFLQTGDFNK	184	+
Chr5D	41587685	41587732	DLLGLNLQTFAKAPLK	102	+
Chr5D	46570634	46570684	KPKKGAAPLPPSSEGNK	120	+
Chr5D	46571054	46571128	AGSYVSVLNKTPPSPGEPVAVFMTR	185	+
Chr5D	50911278	50911310	KTCGNAEVMSF	86	-
Chr5D	62484337	62484405	IEVGEGLEEAHESSTEVGTGYNR	102	+
Chr5D	63285220	63285417	RALDLGINFFDTSP------------------------------YYGGTVSESVLGDCLRFSGVPR	136	+
Chr5D	64317596	64317718	RVFEDFNVLGDGDLDAEQIMEEVEVDTLKEGLSVMVHRLEA	193	-
Chr5D	73061493	73061528	KMVLKHTEQMTN	92	-
Chr5D	73657758	73657874	RQRNLGPSSTAASEAVMQQSYPALFFQSSSENLATGALA	181	-
Chr5D	75492875	75492940	RPVDKPLYLRAALGAGADIVVD	101	-
Chr5D	76237851	76237901	KLEYAGAFNAWGSRLVL	128	-
Chr5D	77212897	77212959	KDVMALLDIDENGMELAVPAK	95	-
Chr5D	84966959	84967009	LFGTLDSAASNGLDCTR	120	+
Chr5D	88543660	88543743	RKGGQGCVNGGVFREPMFMDPDDWSAPD	142	-
Chr5D	92194245	92194337	LGVQRDQAFIADELEMMQAFLMAAHDGSEDK	150	+
Chr5D	94414923	94415009	SINPLGGTMARPLASQGKEVMVGSKGVIK	210	+
Chr5D	96066593	96066691	KAMEDADVNSEREAWNIAPHLIGGLMFDTRSGI	164	-
Chr5D	97381881	97381919	SLQRVVIFGDMGK	102	+
Chr5D	104524640	104524681	KADLANKLILGALR	93	-
Chr5D	110374788	110374820	KLPASIVQLQK	78	+
Chr5D	112047880	112047981	VAALEKHIDEMSSNSLFDGTDFKLASCEEPVDER	162	+
Chr5D	117872348	117872413	TWVLGMPSCMLLAFVNEFFMYR	116	+
Chr5D	126276176	126276214	RQLKTTPQELSGI	92	-
Chr5D	155185481	155185549	RGSGWNIESQVSDLINIYRDMGR	117	+
Chr5D	210066690	210066743	RVSMGEEGHARCYVKEMV	88	-
Chr5D	220651096	220651161	AVSAVLGLRTIERNQLLVTIAK	100	+
Chr5D	232117268	232117339	RNAERSADGLTQGKNESVFEGNEV	115	-
Chr5D	235961716	235961760	GTIVQVTRSMLHLDK	110	+
Chr5D	241051133	241051216	RLVLSNCYHRFAPNPLTFQSLTSLTLCK	137	+
Chr5D	241419933	241420025	MELEQHINGSGNLDPSGLGSVVTLKDGTKIR	228	+
Chr5D	243966204	243966239	RTRFVEFNLQVG	90	-
Chr5D	244800111	244800221	RAVLGLFENFDITGSGDADVEEVMDKLEGETPHQGLS	176	-
Chr5D	257632058	257632111	WMPQQAVVDHGRIEMPIK	137	+
Chr5D	262325211	262325312	KELEQVVSDANNLQDRITELLENVQQLLTAKFFF	157	-
Chr5D	262915004	262915057	RAMKCVEEAATEAFGEKT	124	-
Chr5D	263295904	263295984	ALEMLNFTPINGRPIRIMYSNRDPSLR	135	+
Chr5D	264195459	264195539	EAVDQLTVYLRDGNAIELPYSVENREK	132	+
Chr5D	265950449	265950487	RAYPTDGETKTVK	80	+
Chr5D	272987007	272987078	AVINGSTNGVVNGSTRAVINGSPK	105	+
Chr5D	274233047	274233103	KMGLEPVVQYIPLPVSDVA	92	-
Chr5D	278206330	278206407	DGVRSTGNLPSSVMLVGHSMGGFVAR	121	+
Chr5D	279845677	279845784	MGASAATGMQMVAPRPCIPACQRMLGSRSVVSAFGR	169	+
Chr5D	296480961	296481062	HHPGGEVPLITLAGQDATDAFMAYHPPSVRPLLR	168	+
Chr5D	299962824	299962856	KDPAMLAQIIV	83	-
Chr5D	305529827	305529865	SGKTDTGGTVAAA	84	+
Chr5D	314384763	314384807	QGGDQEEASAACYDK	112	+
Chr5D	315093592	315093624	KAAQYYDMLTD	81	-
Chr5D	315093769	315093801	RKELHYNGADS	81	-
Chr5D	323848904	323848945	KKKEMEALLMALLG	99	-
Chr5D	323861083	323861277	LINEPAEGDEDE---------------------------NLLEQFAEGVPQTIAVTPEENEAILR	135	+
Chr5D	324691020	324691058	NSLSTSASVSTLR	83	+
Chr5D	329362678	329362806	GGAVYVVVPGNPPLGCSPTMLTSRSGPNTTEYDPMGCLIDVNR	209	+
Chr5D	330510059	330510139	KQREQHTEDIEGQTPLESSNLSPVSGL	127	-
Chr5D	338236521	338236568	RPPAGELAGGTRAEYA	111	-
Chr5D	338236875	338236919	RLLKWTDLSSIVSFA	112	-
Chr5D	339445521	339445592	KAFDSSSGPSDVTSAMPAALRHGL	109	-
Chr5D	343487085	343487144	QVAKLMDEDIGAAMQFLQSK	109	+
Chr5D	354395038	354395121	LAFEADHISMASIPGMYERTVTMNSLGK	139	+
Chr5D	356639287	356639349	GGGPEGLLDWGPGMICSDDTK	102	+
Chr5D	363700851	363700904	VALENGVILVDTKYEFGK	85	+
Chr5D	372287342	372287377	RMHDGCSGAVNR	90	+
Chr5D	376651805	376651930	DGNGTVDLEEFRAEMKEVMLAVANGLGFLPVQMVVEEGSFLK	197	+
Chr5D	383865455	383865511	YPYQKENSEQNIGMIIVPR	98	+
Chr5D	390434624	390434746	KKADNAGGDAQSIVEVNLGPMAAALSRCGGLTIDCSSMWLS	199	-
Chr5D	390855905	390855964	TSWPEVVGLSVEKAKEIILK	94	+
Chr5D	393219707	393219814	LVAAMIGWGDVYKVVSAMAPLYFALGLGYTSVRWWK	175	+
Chr5D	396877592	396877645	RRSHMGARGEMLEVPLAE	85	-
Chr5D	398682130	398682201	HGVTHCFAMVTEVSMDDEYQKGFR	190	+
Chr5D	399199767	399199832	IIMVALLTAMCVVMLTQPPCHR	104	+
Chr5D	399573372	399573428	EKMMVSEMIGKVTSECWDK	92	+
Chr5D	405927033	405927173	EADKAPAEAPPILPGSPPDPMETDNGEDSAMPTSDDTLEQLEGLKQR	215	+
Chr5D	411805198	411805260	TARCNRTSEATTLTATEDILK	140	+
Chr5D	415269610	415269642	TLALGYGSSQK	78	+
Chr5D	416555122	416555199	RAIDWATWEKILRYIQVNVAGPPHAQ	132	-
Chr5D	418602842	418602913	ARLDMSEAPGLTTPPLASLRLAPK	106	+
Chr5D	423439651	423439731	LTGIQLCYAGGFGYHAYGMAGWSRRAR	195	+
Chr5D	431517735	431517866	MDLRWNVLSGHIPSSFANLTNLNYLELSGNSLSGPIPEELGQVK	212	+
Chr5D	431546569	431546622	VDGLPDGAESTADVPPEK	122	+
Chr5D	432207201	432207239	RVSAVSVGETGKL	87	-
Chr5D	435339747	435339818	KNMDLSTQPLGPHRLRLSQLLGDA	113	-
Chr5D	443722348	443722401	KVDEERPECAICLAEFTR	89	+
Chr5D	443778148	443778183	KQYSDALVDSNR	87	+
Chr5D	445450269	445450331	GLADLAKKCLDMCGDNRPFMK	157	+
Chr5D	446378154	446378231	KGQPATTNKGDALQKQEDEEVMDAWT	188	-
Chr5D	447462681	447462803	WASRWDTYLLMSDDQIHWFSIVNSLMIVLFLSGMVAMIMMR	203	+
Chr5D	447635279	447635335	QITCWNQQCLAESSNTSCK	91	+
Chr5D	448054460	448054570	KMMLGNKMQLLCSLKPQISQGEVLELDFNWVVAAIIT	185	-
Chr5D	450202011	450202085	NGSAEVLIHNEGMPASDGIGLTENR	120	+
Chr5D	455429538	455429573	EGDGKDAPGGGK	79	+
Chr5D	456662713	456662766	GDLAEIRNEDAPASIPQK	83	+
Chr5D	459577950	459578045	EQIQSVNVNVESLQALAHELRDGNVELKDIIK	148	+
Chr5D	459581374	459581433	AEEFTSADGLDGDNVDLRSR	134	+
Chr5D	459594598	459594642	FNDFDGELPDAVFGR	110	+
Chr5D	460467394	460467489	AMPMKPDAAIWGALLSGCRLHGDAEAGARAAR	149	+
Chr5D	460509458	460509544	ELCNSVRLIGTVGTDIELRQLPSGASVAR	138	+
Chr5D	461738618	461738713	DVVFMETVISLVKQQRHCMIECIPVPCEVSNK	157	+
Chr5D	461913773	461913814	EYRGVGLELPGTAR	98	+
Chr5D	463658096	463658212	RLSASRDCGGFCDSVFLALVSARLLDQGADEDTESYSPR	185	-
Chr5D	463658809	463658850	KGDGYQDQLMMGSD	102	-
Chr5D	466268298	466268426	RDAQNPGIIAISSGNYAGDVFVFNMAMLLSLSDKGASVYMGQA	210	-
Chr5D	466788292	466788354	TNCEAVAEEGRSGAQTDDASK	94	+
Chr5D	467378039	467378128	LVQLMTAAVIPGLQGAARHPTGIPVVAGPK	212	+
Chr5D	468597107	468597148	KINFPGPNLNFSGL	101	-
Chr5D	473890391	473890444	DGQAAEGVVKKSGAAVVR	125	+
Chr5D	475122150	475122185	DDSSGGKASVKR	80	+
Chr5D	478329779	478329811	MQLNATYTGLK	84	+
Chr5D	480147142	480147255	RNVHVETNFVDPAVSFIGKPKMIDGIVFNLGQPVDVSG	185	-
Chr5D	491065884	491065949	KPKYTNLPPEKASELDLPVVSV	151	-
Chr5D	491187345	491187401	KSNSLKPQAADADPSIGQA	84	-
Chr5D	492842479	492842535	REIQIMHHLAGHPNIISIR	131	+
Chr5D	494114382	494114441	MAVLVAVSLVGAMAFFAVKK	87	+
Chr5D	497229570	497229620	RELESISLDGPSCGIGG	121	-
Chr5D	498071109	498071159	EGRGLRPFIRAYVEIVK	131	+
Chr5D	501383809	501383850	RGHLMENNVDYHKF	98	-
Chr5D	501469337	501469396	ADALDVLLATNNDGKEVTFT	89	-
Chr5D	501469955	501469996	KFMYAPIDEDGLRD	106	-
Chr5D	504143703	504143759	KGSVLADLAHPGDEVLVAR	85	+
Chr5D	504727394	504727426	KPVAGTGSADM	78	-
Chr5D	510723555	510723614	ERLIGNGALQSLDHAIAGSR	92	+
Chr5D	512426640	512426732	AVQELQRGAEGHEGAGGCPADCVGGSGRVPR	136	+
Chr5D	514199694	514199729	LPRTPSGLLYQK	87	+
Chr5D	515487044	515487133	ADETSGDEQKKVVEVLMINSQSGPGLLFPK	144	+
Chr5D	530143177	530143242	MMLMDTTEAMILRADAHPSKYR	108	+
Chr5D	533190530	533190592	ATSNFHEAMKLGGGGFGTVYR	157	+
Chr5D	537244313	537244387	KKTAATVFFFPINTLSLTILCVLLM	115	-
Chr5D	541817612	541817662	APPVDMSELYGISVCLK	127	+
Chr5D	542168056	542168109	KMLIEQIRPMGLTVNMDG	90	-
Chr5D	543417001	543417096	KALAAADGFGLNVGQGALPHVTHAADGVLALR	223	-
Chr5D	546129120	546129179	LWQYGDVESDEDEQAPGGRK	95	+
Chr5D	546504341	546504406	GILLVGPPGTGKTMLARAVAGK	153	+
Chr5D	549666966	549667034	RGRIMDWVASGLDKPRFTFPIQM	120	-
Chr5D	551804648	551804695	RVTAGQGESQSLSLVK	84	-
Chr5D	553777374	553777463	IPINSSLLEHAQFHNQVINMSQVSHKNIVR	145	+
Chr5D	560418678	560418770	RYFTKMHDWPGESGNFLLYYHVALMEAIQKL	132	-
Chr5D	560733500	560733532	KAAAVNLVTDI	78	-
Chr5D	561514560	561514616	ILEYDIPSYVDLLLVGVDK	135	+
Chr5D	561754850	561754948	LGRVFHWAIHGITGMRSIMHRPHISFNQLCVVR	260	+
Chr5D	565261170	565261256	KSSLMAVVDLMTPRDIADEQVCLLAINIS	140	-
Chr5D	568753495	568753620	NVHSMGDESFMIPVTSNSQDNVGAAGRTAIDIDAELGSSVKK	203	+
Chr5D	569670784	569670828	EAGIKPDPEIDAYMK	117	+
Chr6A	1572827	1572943	KDEIPMRFFGTGAGRLADILDEPIGHGAVHMVGWGEAAA	193	-
Chr6A	2218280	2218366	REAGALDAITLVSGSIQHESQQDVTKHVA	134	-
Chr6A	2385155	2385217	VAEATTMTEWKEGEVVLNGAR	152	+
Chr6A	2473645	2473680	QLVKGTLWVKYR	89	+
Chr6A	4135936	4135998	RCAYMTDEKKAAQCTLNAVAW	167	-
Chr6A	5105075	5105170	RGMELFVFEAYDGVHHIQLPANHEDEVECGPI	163	-
Chr6A	13780844	13780924	KIEEEMMDNPSLAPILEQLHATRASAK	128	+
Chr6A	22278072	22278110	SDGVLKMFTCQPR	104	+
Chr6A	24229084	24229122	FTFEFEASSDMQK	95	+
Chr6A	27332328	27332399	LKTGDMAKMLGFGIGDELFDLIEK	110	+
Chr6A	29657887	29657976	IVKYGSALGLIVSNAAITAYSQCGALANSR	139	+
Chr6A	29793929	29794030	KQALTTKGIGGVGVVAVLMINTNGEKETLMIEVL	157	-
Chr6A	33272697	33272828	RGELSYTLMIPRHAIYAPELGVESILFVSKSQLLDESRTLVTPA	214	-
Chr6A	37119087	37119176	KSLLHLTSELLSICIERANTLLMVMKDSAV	140	-
Chr6A	41271979	41272023	KALAAARTVSTPAQL	100	-
Chr6A	42251227	42251307	AMDFYSQLRAMPTPLAGGAKTYMAMIK	134	+
Chr6A	42320647	42320679	ADAHVYNALMK	78	+
Chr6A	51123214	51123270	KANLQAVFGPKLSDCYDLF	144	-
Chr6A	54924297	54924350	RGDSGPHPFDPMSTTSAF	86	-
Chr6A	55968437	55968490	VRGLTVQNAQQMHLTVSR	133	+
Chr6A	59115591	59115644	TRSIFDVAVSVHKNIQER	89	+
Chr6A	63076794	63076853	RAKMIAANFQDNTWVMDDEC	103	-
Chr6A	64725421	64725507	KGHNCYGHIFTDYIVSDPSIDKAIMELLR	149	-
Chr6A	66395689	66395787	VTSQENIEIHSSSEALMVPQNIATPKARNAGAK	158	+
Chr6A	66396103	66396141	RFCGGANDDEHGR	101	+
Chr6A	68603229	68603339	RLVVVVTATSFFTRWLLASRWWTAVEELAFLVGGVPS	172	-
Chr6A	69337508	69337555	RMECAEIGVSAPKWGR	81	-
Chr6A	72030562	72030627	KALNTSKGVGNVGVFVIVYPTG	158	-
Chr6A	77887299	77887346	RSEGDGRQRAAEADYL	117	-
Chr6A	80131316	80131354	SAKEMFVPDPDAK	99	+
Chr6A	82214477	82214566	SGLEVMVGIPNELLAIMASSMKAADKWVEK	142	+
Chr6A	83631101	83631178	QGADVMPRKQLNSVLDAELGQDWPSR	125	+
Chr6A	89394699	89394791	RQGSLELGRALEDMQAASLAGGSGFSVFLVS	141	-
Chr6A	90653536	90653646	ARMAQLQKEIGDHELAEQMEEPMAQQLEADVNALQQK	149	+
Chr6A	90959608	90959655	QASNAATGKTATGPVR	105	+
Chr6A	94807369	94807404	RPGDIGVLGAAE	83	-
Chr6A	101860307	101860384	KLSNIWYPIQGTLQNNELFLMELNTL	127	-
Chr6A	101920355	101920471	KMVQWTSSPFQGTFLNSSINLVKLPRAHTSSLEHLDGRL	194	-
Chr6A	104772891	104772983	REFDLDTEAEVFTVGGCPFGEREDPLVISLA	148	-
Chr6A	112239055	112239144	TIATLETELSAARTLQESLLNGSPVSEDFK	137	+
Chr6A	118287337	118287456	RLADDVSGTQALGGMMATFSVENPRAMRDFLRVADGVSGC	194	-
Chr6A	119723949	119723999	KLDPVSKGTEVDVRCVQ	126	-
Chr6A	122919757	122919849	KIIGMTLPVELGGEKQIRLLVDVLDEGDGAA	145	-
Chr6A	130632253	130632315	KLGDGLGAPMGISQALDAMRE	99	-
Chr6A	137268187	137268261	KALLMRAETNMLLMSPATDGKPHAK	183	+
Chr6A	137405135	137405167	SMEEVTPGLAK	78	+
Chr6A	137992734	137992799	QARLRSESSQTGLMMSTNEMAR	100	+
Chr6A	146449503	146449556	RLLDEIEFRVRSEQIFVL	87	-
Chr6A	152548110	152548160	MDMSWVGELRAFVEACK	90	+
Chr6A	159705044	159705076	EPEMAITVDGR	84	+
Chr6A	159705077	159705109	ALVQVKNLQWK	80	+
Chr6A	184300155	184300193	LEIMAKGTVPLAK	90	+
Chr6A	184886612	184886728	QALMGGFSAIVFGGIQPAYAYAMGSMISVYFLTDHGEIR	196	+
Chr6A	190377287	190377406	REPLFEEPADWHAPDRAIAWSNVLVTAGPPVDYGLVQCPS	199	-
Chr6A	198684597	198684659	AVSPPNHGRSPSRSVSPDGSK	89	+
Chr6A	207161894	207162010	LVAAIAATPPGETVNLCEQIFWVIADSTMRTMIGERFER	196	+
Chr6A	212312437	212312544	RAVHTEINNLQHAQAEVLAAMDLFVQHLELLSREID	172	-
Chr6A	262710533	262710595	EESTSTDMPLGMAMHNIEITR	159	+
Chr6A	271199680	271199733	FLLDWQGQGADMVEVEAK	88	+
Chr6A	278891142	278891207	KAPLDPARHPIHLDGLALVLVM	100	-
Chr6A	279833727	279833792	VLPIGGLGEIGMNCMLVGNYDR	163	+
Chr6A	307003256	307003327	ESAARVLAAERSVAVLTGGIAAAK	101	+
Chr6A	409607414	409607491	SSLMYEAPLGYSIEDVRPAGGIEKFR	126	+
Chr6A	419132467	419132541	MLVRINTLLQGYSGIRFEILEAVAK	124	+
Chr6A	421956141	421956215	KPVIVKIHTGDITGIAHQFHPWFKT	190	-
Chr6A	422880187	422880282	RTAGISDVCQLLAALTSQARILVLPCGLAELS	146	-
Chr6A	425986644	425986682	KYVTGNGGKGIVN	96	-
Chr6A	442721759	442721851	KLMDLDLSNELDESTPLGSAIASALKFDGSI	139	-
Chr6A	449211692	449211748	RGVSEPQWSIDYTDVMGSA	96	-
Chr6A	450281586	450281639	LVMGDGVDDLTRLATQRR	83	+
Chr6A	468003236	468003328	RLSHLESADDKYKSLETQMAGMEEPLSSVLA	144	-
Chr6A	473269855	473269977	RQHHHHDDAYSPMGSMMNMGQAELAANSGSGMFLPSAVVEY	201	-
Chr6A	481628132	481628188	RCGDRTLFEVSFTDADPRA	94	-
Chr6A	484454089	484454148	RLLPTDPRPSEYVITSHEKD	145	-
Chr6A	486922840	486922923	KLVSTASGTCSGEKVDGNATFESAQFQC	134	-
Chr6A	494404496	494404537	TDKQAPLRETNLGK	97	+
Chr6A	495641166	495641297	GLSPYALMGGGAAKLGVPMAGHGLAAGPCAFDAVAGLQMSSSPR	200	+
Chr6A	503796598	503796669	RTLRAADPLPPADLLEVVAEEAGM	108	-
Chr6A	504086289	504086327	CDVVVLNMPLTEK	102	+
Chr6A	524923742	524923789	GATSAGTNSTVLLPIK	108	+
Chr6A	526374363	526374425	QASDFTAPSPSLDRAATAVPR	92	+
Chr6A	537296700	537296840	RPVGNASTSVSNVTSTGTTWLNAAAPTAMLHQFPNAPPAIDMEGELM	135	-
Chr6A	537297738	537297830	RIQSDPVVAYLTTSGAPAPSTTNINIAPLGN	225	-
Chr6A	537458891	537458989	KDRSTQILGANNLPRMMASLPCVPGHWGGEATA	168	-
Chr6A	538747662	538747730	VAGFLNSLRPGSVVLDAGCGNGK	166	+
Chr6A	546641368	546641403	KQFGSGLLGNNA	85	-
Chr6A	553146751	553146825	VSTSSEYHILMQYIEQMTPRAQPSA	122	-
Chr6A	555442375	555442434	KGGIALVLTAEDVAVEGFCR	142	+
Chr6A	558106096	558106194	AMGLRCQEEDQNFEFSVGSHPMMAADQLFSKGR	168	+
Chr6A	574404214	574404255	SPSTGEDDIDAVVR	96	+
Chr6A	577774302	577774343	RSSGGLLLIDDIMS	98	-
Chr6A	580574480	580574515	KDPGAENIITLG	86	-
Chr6A	588383688	588383741	AVHVWIYCESTGELLLQR	142	+
Chr6A	589668112	589668186	IVTSENETLVEKMKDIAAVVQELER	114	+
Chr6A	594210052	594210105	KPTMGFSLRSSMAQEPNH	88	-
Chr6A	594307409	594307504	RHSGIAMTVSLVTPMAIPIGGILLVLLNDIGD	151	-
Chr6A	605979027	605979080	KCLSNAVRSLVTLTRQYG	85	-
Chr6A	607175200	607175256	GANGDVAAMMEKYLEIRAK	92	+
Chr6A	609664706	609664813	RASDVVPLGSVLQFHGEVEVLAQEATVMLVPTSMAE	168	-
Chr6A	609886417	609886509	KVDLQNGFTVWAGYSLQSVRLGSRGLNNYQM	233	-
Chr6A	611379241	611379321	RGDMNPSASIFFQDRSHDCIPSIIPVM	137	-
Chr6A	611518654	611518725	KGPKLSKVELLRAIINDLLAPDMG	113	-
Chr6A	613506807	613506842	KVVGVNWQPLDQ	87	-
Chr6A	613618254	613618307	KMMGEVSPNRELARGISE	129	-
Chr6A	614507137	614507229	KFKIKEMPSVAEAMLGASVAAVGQNELVELA	146	-
Chr6A	618972627	618972698	RKCWAPCAYAHPCSDQTCLLGHHS	190	-
Chr6A	621058690	621058722	RHLSVLENIVA	78	-
Chr6A	621899224	621899289	KQSVHVADKLVGFLVNSTQYAK	102	-
Chr6B	4074823	4074876	RPLLEELSMALPTITLAY	83	-
Chr6B	13732811	13732891	KDQVLEWADQVHRMETMAAGVVMRIVF	132	-
Chr6B	18127661	18127699	KGLMGSGHPVCLA	95	-
Chr6B	18289107	18289172	RRLRGLSAPIDGYLSNVGLDLM	104	-
Chr6B	22133988	22134047	ARIVDFDSTESSSLQGKSGK	90	+
Chr6B	23842836	23842898	NPTLYGLPADIMETDKTLDER	103	+
Chr6B	23916227	23916271	VLATWVKQIGVLAYK	112	+
Chr6B	23939954	23940010	VEMYDTNDEAMLAAVEEEK	85	+
Chr6B	24161006	24161083	SMILPGEGIDQYKQKISSCQLHDMIR	131	+
Chr6B	26961483	26961512	TLPPYSMLCK	77	+
Chr6B	34134620	34134709	LECVKLFSLAGHSKLVGAQADDVLFSSEAT	137	-
Chr6B	40356440	40356505	RLAIEICTEVQQSIHSSMTAQM	105	-
Chr6B	51688411	51688530	KDLLYVCAALAGVAVIGAPLIFRLFHQSHTSKDLCPSFGI	290	-
Chr6B	56270618	56270653	KTPGVVSNNMRM	92	-
Chr6B	62304622	62304687	SSIRPSPYTPAYGGFFELDLAK	104	+
Chr6B	71693436	71693483	RAAPVDQALGLDMWWR	97	-
Chr6B	85012162	85012260	RIGPKIGALVARPRPDSGSPAFHLPYDQPSFTP	157	-
Chr6B	90969240	90969308	AMPEGESSSKKPVSMPFLNDSGK	108	+
Chr6B	96358222	96358269	TTFMWTDGEVGIAVSR	128	+
Chr6B	100805727	100805795	KNTAMACAVSKGITLSDQQMLIF	171	-
Chr6B	138980763	138980840	MMEAHPEMELHVGMDVDPSALEIGQR	126	+
Chr6B	149634258	149634311	QASFLKDELSTMKALLEK	102	+
Chr6B	149637212	149637268	NCGGLPLAIITIASLLASR	132	+
Chr6B	152588039	152588095	ATRAATEDSTFHPLPALFK	87	+
Chr6B	156330724	156330780	VMRFLDAAAGFDDTREAIR	89	+
Chr6B	166942018	166942056	KGLDLVKPWVSGI	95	-
Chr6B	182537700	182537738	KADPDVIASSVLS	87	-
Chr6B	191200517	191200585	KNGEETKSESHESQMDESSETLE	98	-
Chr6B	195264549	195264623	QANLVAALGGRNPAYSNMNSMDVFR	122	+
Chr6B	197520107	197520160	RDLLNDAVADVLPDTERM	82	-
Chr6B	199090891	199090956	RHSFLVWGISSVVTCPPLCFHC	110	-
Chr6B	225655758	225655820	RGFAEPNHEIAAEWNEDIGKQ	99	-
Chr6B	245382861	245382902	NADMIAVMQYGEVK	104	+
Chr6B	261330202	261330330	REPAFEEPAEWHAPDMGIAWANVIVMVGEPVDLGLVQCPSGCR	214	-
Chr6B	282897246	282897320	GAKENFELALEIDNMNTHARCWLAK	124	+
Chr6B	283308453	283308536	DSVINASSRAVTDIWSCLDIICRLNAFK	134	+
Chr6B	314601829	314601963	ALSPSARVIAVDLPGHGESQILQRDDGNFNQISLTIQSVADLLLK	213	+
Chr6B	319326650	319326709	ATILGDTVQMLKDLTSQVNK	93	+
Chr6B	422740058	422740159	RPDGWAPLAAVADVVAAEYENCFEVIQDCMESAK	117	-
Chr6B	423401358	423401435	RDAFSPFQLHRLMMASSLFLAVPNAK	126	-
Chr6B	424092469	424092543	TMDDAIAGDNVGLLLRGMQKEDIER	119	+
Chr6B	458889836	458889880	KSQLDYVVAGSKSSL	105	-
Chr6B	475621545	475621622	KLERFNALWPPIAGSLHSNAIAFVQI	129	-
Chr6B	481231289	481231348	RQSIVPISASQVETPSTLGE	91	-
Chr6B	488044761	488044808	VQKNGTSEHVPPPRPK	114	+
Chr6B	500360074	500360112	GAVHGQILCAIGR	99	+
Chr6B	522862085	522862156	SIGLDPIMDGLQSPSRWPLEFEKK	179	+
Chr6B	529210252	529210335	VLLLLTYGALMWVGFSSHFAANPATGGK	131	+
Chr6B	531636223	531636276	WPGSASTPSGAGHGPSSK	98	+
Chr6B	538700851	538700907	ALRVIVGDKNGALHGPAVR	86	+
Chr6B	549312130	549312213	KMAEMEGAVLHRLESDIRSEEGDSGFSE	133	-
Chr6B	561154226	561154270	QELLGRAGAGEISQR	110	+
Chr6B	579158466	579158513	KAKMHSHGLIFSMGAE	125	-
Chr6B	586984292	586984327	KMPVEGIVLMLK	91	+
Chr6B	603060085	603060159	VEKETGSCVIEDEDYMDDGSVLHLK	185	+
Chr6B	611253753	611253815	RSFIFWIAPLMNNEWLQSLTE	107	-
Chr6B	632122783	632122845	KLMEELNEMDDADDMPNPNFH	98	-
Chr6B	642504095	642504223	KDITLSGQETEQDACALEELESDSDMLFDLDDENRGFSHSISL	202	-
Chr6B	642743155	642743229	LLEDEEAHRLLELLSAAPNCFMALK	115	+
Chr6B	649171092	649171121	RAMDIVGISR	77	+
Chr6B	674072964	674072996	KNLGGHLSNCF	84	-
Chr6B	693936897	693936935	KGGVKLLYSRELT	91	-
Chr6B	695288197	695288253	KNVDQLVLANATSSDPLTL	85	-
Chr6B	697564504	697564551	EHLKAIARFCAFQLAK	120	+
Chr6B	697567573	697567698	EMDTTVGSGRVITMPVITEDGQPIEDPNATGEQPTNNGPLTK	197	+
Chr6B	705289827	705289919	LYYGVATWDGFNVFNFSGEQERQEWTDRDYK	254	+
Chr6B	705339799	705339846	VLAYQALSPSFTNHGK	116	+
Chr6B	705621042	705621134	KLNPSLDNYSLSLISNMGDLSQKKDLASGIS	139	-
Chr6B	707570117	707570173	QYSDVHVEVGNKMRTLTLK	94	+
Chr6B	711106592	711106627	DQMAKDPTEVIR	87	+
Chr6B	713647343	713647444	KMQKLPSMLSQIVIDLSSNDLVQMNGVVADVTDK	176	+
Chr6B	714502516	714502593	GDACLFQPDKSSNTEGLTMTVYLIRK	132	+
Chr6B	714831001	714831075	EDHESFKFTHDNSSLINVHQLPDPR	123	+
Chr6B	717214875	717214919	KLNAISAPLEYVSTD	106	-
Chr6B	719515574	719515609	VQIQLGVNMPAR	83	+
Chr6B	723371464	723371532	KGLSFETLTIEGVYAPTRMSSLT	109	-
Chr6B	725229143	725229241	KVISAPLERVHNFRLNLIELCGLSGIQEPLESI	158	-
Chr6B	726686188	726686244	RLPASPSNKGIKVGMLWLA	133	-
Chr6B	729875498	729875536	KFFDADVRMPWGL	90	-
Chr6D	1617235	1617294	MEGSATMTVREVLHMYSFAR	104	+
Chr6D	1638578	1638619	TGGSIPMYGRIIFK	91	+
[truncated: 346 more rows]
