# Supplementary material for: Community Resource: Large-Scale Proteogenomics to Refine Wheat Genome Annotations
Source: Int J Mol Sci. 2024 Aug 7;25(16):8614. doi: 10.3390/ijms25168614 (PMC11354340; doi:10.3390/ijms25168614)
Supplement: Supplementary file 1 [file ijms-25-08614-s001.zip › 17_SENESCING_LEAF_2024-05-20_Apollo.BED]

Chr1A	1940282	1940314	WHNTNNNTSRA	78	+
Chr1A	4482084	4482119	KVAVLQGDQLRA	84	-
Chr1A	7199703	7199765	RVIVGVMNLLEPPKEHQSSFA	157	-
Chr1A	7342349	7342408	KCGGVPLAIITLASMLASKK	143	+
Chr1A	10053560	10053601	KFSEASGLPQLLLR	98	-
Chr1A	11853466	11853513	RADKYELGTLMYINEQ	81	-
Chr1A	13446841	13446909	KPTCHPLHLQPIGGCVQNGALFI	172	-
Chr1A	16723641	16723682	DIIGLPAQDLYRIK	110	+
Chr1A	34727482	34727523	MEDLQEALMTEILK	103	+
Chr1A	51897711	51897755	VTYTSIIHGYSTLGR	113	+
Chr1A	56416791	56416832	KPAQSTYLPSILLS	94	-
Chr1A	65452119	65452196	KSVLKNATTIFGVDLAGQLVFVMETA	124	-
Chr1A	127023037	127023090	KEPDFVEPATVAGNGETI	129	-
Chr1A	166456488	166456544	KLVYSSTPSRGLTSCRNDE	90	-
Chr1A	219582552	219582587	RGITDEIGPRQV	86	-
Chr1A	259297744	259297866	MKVIQGVAHALAYLHHDCNPPIVHRDITLNNILLESDFEPR	315	+
Chr1A	283145199	283145234	RAMVPDPKCPLM	89	-
Chr1A	351557855	351557914	KGDSRVSLSFEAAANPDPAA	89	-
Chr1A	358572676	358572723	KDVFPVYETLLAMAHN	122	-
Chr1A	391694549	391694632	CQIGGSSVQSEHQGNLATASSLDLSSGK	125	+
Chr1A	434839304	434839342	KEVDAVSCLFLKS	94	-
Chr1A	454527383	454527418	KMKSVPNEFMSV	90	-
Chr1A	460302188	460302247	VLTSNVGANRVVENIRKPNK	90	+
Chr1A	465527328	465527426	REGIDDCIALKLAAAQDSIRMPLIGPSDLLELD	153	-
Chr1A	476275395	476275502	RDHPASGGANLVSGAALEALARPSVVTREIQAMQAA	165	-
Chr1A	482353208	482353261	RYQAVARYIFPILGEMLG	92	-
Chr1A	502314409	502314447	NLFDGAVLPAGTK	91	+
Chr1A	520259950	520259982	KYHLGLLKTFA	82	-
Chr1A	533763261	533763320	RMNSDSIYDMSGMTAHLPAK	147	+
Chr1A	540568510	540568539	SCIQDATNQK	78	+
Chr1A	550311513	550311587	MDGCKKVIAESEGGSELSPEQVLSK	118	+
Chr1A	554124105	554124146	ELPVGDSDDTKAGK	93	+
Chr1A	559411533	559411601	KLMNYTAEAPTEAPTSNKDENCK	107	-
Chr1A	575790731	575790808	RLLALADGHRGSSAYGSMLLSGSVPN	118	-
Chr1A	581231405	581231452	WTFAQILETLLPEENR	126	+
Chr1A	586117343	586117387	ACNNMTPDTVLHHPK	121	+
Chr1A	588692991	588693038	KTSNINGTGGVLMPEK	116	+
Chr1A	590835690	590835725	RQRRANAEIALT	83	-
Chr1B	1926291	1926353	KLIAKSLSELEAPCKSGQPFI	120	-
Chr1B	4142514	4142606	DTLASPPVQMSSWQENTTPCNWTGIVCTAVR	242	+
Chr1B	10072772	10072816	KEMSIMEGSDNASGF	106	-
Chr1B	10224535	10224570	RDDSADKAIMEW	92	-
Chr1B	10525995	10526030	VTLVWGMPGVGK	91	+
Chr1B	10622900	10622956	RIAGDRAPPLRDVMVLMPA	87	-
Chr1B	10898153	10898191	KSMDPSRSIPVFA	98	-
Chr1B	11659832	11659888	KDLNKRSGGDAAFANAAMG	128	-
Chr1B	12941420	12941488	RKGELLSEMEKILAILPMLLLTN	104	-
Chr1B	15768657	15768704	KGRAVGLSAVDVSSIT	107	-
Chr1B	18176384	18176458	KGVLDPNWSGFSGGFNRMGSAFRMS	122	-
Chr1B	20979985	20980023	KTVEQIKADNLGR	93	+
Chr1B	24024895	24024939	KASDYFNDGWLRKAF	117	-
Chr1B	30335451	30335486	ANSVATALDGSK	80	+
Chr1B	34046668	34046715	KAVYGQQRPTLGRMIE	122	-
Chr1B	48241449	48241511	RERGCGGNGIGLDGAKALFLS	147	-
Chr1B	52123045	52123098	KGGQEESMDLMVDLLDDK	126	-
Chr1B	52418940	52419032	VVAAMSNGAGSGLGRIRLVEVPDGMAPGEDR	142	+
Chr1B	52847586	52847636	EEQERAITMKSASVLLR	123	+
Chr1B	73451605	73451652	KVQNNPDKMSNFLFDL	94	-
Chr1B	75658753	75658821	VIIVDTSNEIGGDGDVPHSGIGR	103	+
Chr1B	100486134	100486199	RGENCLSHMISSFFVINPHPIG	115	-
Chr1B	100487109	100487162	KLLTSAVILNVKLGARLF	122	-
Chr1B	101224394	101224441	VAAWMLGRMDAVNCPR	81	+
Chr1B	106696741	106696791	DGAYLAGGIEYGVPAGR	122	+
Chr1B	123674906	123674989	IILLDDHGSGEAINHQLLQKFFEYITIK	138	+
Chr1B	142668677	142668751	SLNDLDPTTPDKFDKNYFTSLEVNR	120	+
Chr1B	147616876	147616908	TQAMETTTWKK	87	+
Chr1B	165069864	165069914	KPSVVGRDIYLGQPRDK	84	-
Chr1B	195227776	195227832	ELENQLKISNVESQLYSLK	86	+
Chr1B	228407499	228407654	EYTQEINTENPLGLQ-------------------------GELAVAFAELLR	161	+
Chr1B	255242364	255242417	QRSQVAVIEKINPSMPPK	140	+
Chr1B	270394325	270394393	KASPSGNPHNEKGINFSHSATAK	167	-
Chr1B	283920976	283921038	KGVGPSGELLLPKSLQMGRLV	145	-
Chr1B	284926113	284926190	KTEALHSNGQPVDDVIIIESEGDENK	121	+
Chr1B	291756914	291756952	RIETGTMTWDLLA	99	-
Chr1B	297291338	297291376	NINQSAGLCNGQD	99	+
Chr1B	308597372	308597428	RGDLAEEPPLSPILAGCMA	89	-
Chr1B	341117175	341117240	ADAIMSRMNISDYQKEGDEPTL	106	+
Chr1B	350194197	350194238	KVSCDGGAVCGVRK	103	+
Chr1B	375675390	375675455	KLFKQLQALRVASGIHLGHEEV	164	-
Chr1B	406664119	406664148	GDFSVDFHAR	78	+
Chr1B	413249906	413249953	GVASSSNEPGGLTLHI	115	+
Chr1B	443015204	443015239	KIAVVSGDFLLG	81	-
Chr1B	454479557	454479610	DVEEMQMISKEDYLVSLR	84	+
Chr1B	460822228	460822269	RGPLCAKAKAADQV	101	-
Chr1B	526597284	526597358	RMMPLGIILPVQQSLTVTLPSYDSR	124	+
Chr1B	549537129	549537167	KSGQQMGMMAPGL	99	-
Chr1B	556166425	556166508	GAPEIILEHCDAMLNGEGDIIPLSDMQK	139	+
Chr1B	557212112	557212159	AGKMSPLAPEPALPPV	111	+
Chr1B	566686198	566686254	RLDALHGDSARDLEASHSR	87	+
Chr1B	576803208	576803276	QVSIQFLVGVRYEEQNMEVVPDE	107	+
Chr1B	577660935	577660970	KAIAEDQDTIIA	85	-
Chr1B	589585966	589586010	KNWPDYSPKTAVSAT	113	-
Chr1B	595066785	595066823	TTNILLNAKMEAR	92	+
Chr1B	598074954	598075019	KYRFTPPKSMQLTLVNGPYIAV	108	-
Chr1B	622204950	622204997	KQVADSPQAEIGAILK	117	-
Chr1B	638263969	638264010	KPPPISTVQPVVSA	104	-
Chr1B	640376475	640376531	RTTIIISGVKNNNDHPIAV	133	-
Chr1B	667895828	667895887	AMLLRPINAAAKQCCQLKVR	149	+
Chr1B	669374626	669374667	RSVHIRCKPLLNTA	104	-
Chr1B	670074190	670074246	YDNNNNHPVSSDEETLQAR	88	+
Chr1B	681054384	681054446	KCWQSVESLSSYMYSLGISFG	103	-
Chr1B	683214869	683214943	KTSMSSLSASDLKLLGTITSDAEEL	106	-
Chr1B	686828889	686829032	MKIVLGIARA---------------------------LAYLHEAIEPK	114	+
Chr1B	687571245	687571274	KPIPEQVHDS	79	-
Chr1B	688637964	688638020	KIWMDIAAGGSKHVKPLHL	91	-
Chr1B	693429585	693429641	SSDLEYLANEIDDLVLQPR	90	+
Chr1D	433257	433313	EEPCQGACKFEIPFAAPAK	145	+
Chr1D	2652546	2652608	CPSRTLFVTNINTNILDSDLR	101	+
Chr1D	4165112	4165171	ATSFPPMAHLLTDQSACEYR	101	+
Chr1D	7496902	7496940	RGVAEPLSEIETG	93	-
Chr1D	7638364	7638402	YLKTRIIIDAVEK	92	+
Chr1D	11228541	11228621	FSVCPLMFVTVNCKVPTDVPKLVQGLK	133	+
Chr1D	11804130	11804213	RPAAAMTQHDDVAAALIGLDTQLSSIET	130	-
Chr1D	17324764	17324814	RPESWYLCISGPDMAEE	136	-
Chr1D	40246044	40246130	RAANRPTAGTENGDGASPWGTESVRVEVA	135	-
Chr1D	75691308	75691340	TPHYTRDLARK	81	+
Chr1D	82351742	82351801	RRGPPVKQTGAWAVDHADSG	98	-
Chr1D	103825606	103825650	AADGVPLPNANVSVK	103	+
Chr1D	106560965	106561003	EIAPALAWCAENK	97	+
Chr1D	113109278	113109322	KRLEGTVNDYREALA	102	-
Chr1D	117229184	117229231	IPLEVFRTTKTGWGVR	126	+
Chr1D	171341887	171341991	KFPGAPNGNSILPKLFEPAANYSDILTGFTIAETV	252	-
Chr1D	171342974	171343036	KASTYDWFIDPVLIDQKDAYL	104	-
Chr1D	182280234	182280269	FVPEQVSTDHSK	91	+
Chr1D	199554600	199554638	KAVVFKFWKEFLG	102	-
Chr1D	201625340	201625408	KEMCPSKPNAEGCPGHMMFNKVA	177	-
Chr1D	210787003	210787044	KIGGVLGRGGHVVK	94	+
Chr1D	220656017	220656103	KKNKAHDGTFTIGALEVTCTFVPLHGLGS	213	-
Chr1D	228503899	228503979	TIHSAVVKAGFELEVAVRNALTDMYAK	129	+
Chr1D	239979053	239979127	DEVDKPGLQVMLQKVLQLYASNFLR	119	+
Chr1D	242726628	242726690	KVDHEVIFDYRGGSRISEVPS	100	-
Chr1D	243199824	243199859	KLDPAFTKMVGS	90	-
Chr1D	262883188	262883226	KLMIAQGAIGYLK	94	+
Chr1D	283368936	283369040	AEKILEEMFSTGMVVHFGLFNSVVAGLLQRTGSLK	169	+
Chr1D	318965676	318965798	YPILKAATMFDIDTQVDTVVACCVLHNFIRLHNGDMTLPNR	208	+
Chr1D	332082295	332082354	TKSPSGDRLAGLAQAAAIEE	89	-
Chr1D	332813925	332813957	EFQSEVEAIGK	79	+
Chr1D	338618880	338618915	ARITAQQALEHR	92	+
Chr1D	338796995	338797048	APNNADAKAGTQDPVDHK	117	+
Chr1D	348029127	348029183	KRQATLPILTINLNSELVT	87	-
Chr1D	349518541	349518573	HSAENPMTPPS	85	-
Chr1D	351837620	351837667	KKGPSSASQEGCSSGR	111	-
Chr1D	354478438	354478491	NLQEHLQPCFAICSIFPK	143	+
Chr1D	363375491	363375577	TSLVSDAANTERPSLVVNNLFIGGALAAR	132	+
Chr1D	375626510	375626566	SDCTDEQHDLDGEVGQDGR	86	+
Chr1D	381658566	381658616	KTIMYAHMFYTFHTSIG	83	-
Chr1D	398590135	398590191	RADEINGCKAYMDLLAGRV	95	-
Chr1D	411356411	411356452	KVASRANQDTGLLE	98	-
Chr1D	423464388	423464420	KAQCRSGLANS	79	-
Chr1D	437785127	437785207	KVLSLSPASQGDATDPSSSVLENEAIE	119	-
Chr1D	437940413	437940469	IMKQQGVTKEPGCSWMQIR	148	+
Chr1D	446891046	446891117	NARKSSAMSVEPTPPTNMPLETEK	110	+
Chr1D	454747920	454748117	KLGEIRSL----------------------------------------------RDELPVYPVWSM	95	-
Chr1D	471853088	471853141	NGGFQQQDGPYASGLLDK	85	+
Chr1D	473150720	473150755	KWSINPDGSGIS	86	-
Chr1D	485066653	485066691	QGAYCDDAGSIYK	101	+
Chr1D	486206576	486206650	LYHFIVAVDFILPVVMYNMVVSPPR	119	+
Chr1D	497742012	497742041	KLNCPSYMSK	80	+
Chr2A	15773308	15773358	RGSGFPLYDFQAGKQST	129	-
Chr2A	32000136	32000213	ASGALAGLRPGGVLVDCTSSSPSLAR	114	+
Chr2A	33168778	33168855	EEMNRDLASFALPIIEADNIEEMLDR	124	+
Chr2A	34451092	34451124	ADDFVLSTDER	78	+
Chr2A	34679307	34679348	KSVAALQLLSFVAR	90	-
Chr2A	34740786	34740830	TFMQPGGPGDAARSR	108	+
Chr2A	36210231	36210284	LLHFHVGSMIPSTDIVFK	136	+
Chr2A	37625584	37625619	NVILANDTNQHA	91	+
Chr2A	41195125	41195211	ALEGSIIEEEVLVSAAFSEVFTCITNISK	136	+
Chr2A	43111490	43111579	RIGPQLESVPLVTQGAFDDKESMDYEHAEV	148	-
Chr2A	55716713	55716763	TAQAIVDGEGSSNAAHI	119	-
Chr2A	62681990	62682094	VTSPAALRGVYECAIGNFGMPQYGGTMHGVVVYPK	270	+
Chr2A	73652482	73652529	TRNLFMCDPCMAMSQK	82	+
Chr2A	85690218	85690253	YMMLSGNEGIVK	89	+
Chr2A	88478573	88478611	RTESNCLSPDTLK	98	+
Chr2A	93763256	93763297	RRGAGFPLFQSDNG	107	-
Chr2A	102831672	102831722	KLGLVSFFLGKGENLWK	128	+
Chr2A	103284671	103284706	ALPLAGEEPAAR	85	+
Chr2A	122044755	122044787	RRCGASACMLS	84	-
Chr2A	138511926	138511970	KYVGPTVTVGRAVAE	108	-
Chr2A	170792357	170792392	AAEELSGSHLDA	82	+
Chr2A	180576129	180576161	TASVFTQQGRK	80	+
Chr2A	189960866	189960901	RLAQSVVAETDA	84	-
Chr2A	208706215	208706256	KHLYLLGQAIGEMI	87	-
Chr2A	210911748	210911792	GAAGVHLEDQSSVTK	104	+
Chr2A	290075902	290075964	KSAKTREASVEALQAELSELQ	89	-
Chr2A	387802383	387802412	KGLCLPCRFI	81	-
Chr2A	388855989	388856036	SWTGKLAWENKTLQPR	116	+
Chr2A	398179278	398179331	NGSSGTSGGSCKRGSSPK	127	+
Chr2A	444115076	444115138	MYSFNCSAILFMSMASILRTK	101	+
Chr2A	457474969	457475019	IVTHSMDSTLVNNDIYK	127	+
Chr2A	473066653	473066703	KLPMTGRHCAQAQVLPE	127	-
Chr2A	501188500	501188541	DAVSWGTVIAGCAK	105	+
Chr2A	519858291	519858344	KDTMGATSRNSGCNLPTN	85	-
Chr2A	532137908	532137955	KMLASGLPAPADLHSA	111	-
Chr2A	532780684	532780734	KPRSPSWSSQEEDYGQR	117	+
Chr2A	533664723	533664788	KKPRSPSWSSQEEDYGQYLEAK	156	+
Chr2A	560311184	560311234	KAVVANPAPLGGSALLK	113	-
Chr2A	565704811	565704870	ARGVMPDLVAYNALLNGLCR	96	+
Chr2A	567610573	567610656	AEISMLSPFTNSNASGLSLPSYETSANS	123	-
Chr2A	570562472	570562513	RADGTIEMSTVGAA	103	-
Chr2A	588929657	588929698	EMVDGVGVEDLVVK	97	+
Chr2A	616604178	616604213	KNGVIAHLQLIS	79	-
Chr2A	635575759	635575842	QQYEVVKARTAPPNESSIGSHVMEYGDK	209	+
Chr2A	639341891	639341956	MVVIAIKCPTIEVVVVDISKPR	102	+
Chr2A	643938718	643938798	SLEESSLLHEAPTTPPMEDEAAVSARR	122	+
Chr2A	646607025	646607066	KVSGAAVASLATAR	87	+
Chr2A	662972200	662972229	MDQVHAIFPK	80	+
Chr2A	671555305	671555358	QARSRLHGWDPQALGSVR	88	+
Chr2A	672054886	672054927	EPDSIDNLPLTGTK	100	+
Chr2A	681626059	681626130	KAGDVEAALLEQLFGCAGAAVMQK	110	-
Chr2A	688786787	688786861	IVPTHGSNGQSIETATPVVRPFGRK	121	+
Chr2A	688936924	688936956	MATMGVGGAVK	78	+
Chr2A	689189992	689190075	VLATSKAPGACPSCGGPVVATDVESERR	128	+
Chr2A	689881200	689881235	KGHLAVLVGNAG	81	-
Chr2A	704470792	704470830	KGSGVMGCIAVKM	99	-
Chr2A	707654175	707654228	AAVRPGAKKSEMASALVR	127	+
Chr2A	712777075	712777110	KIAVTIGDDVEG	85	-
Chr2A	712778401	712778460	RVCYNGPLLSFDYWSTTTFF	104	-
Chr2A	721437213	721437269	IMATVVGDASVTFSTAGVT	137	-
Chr2A	721443342	721443392	RAGAKVETTVGLLKLED	119	-
Chr2A	728592194	728592250	IGLVLLSAPVDGSLSEASK	125	+
Chr2A	739464127	739464168	KMDSSTAIESDFME	95	-
Chr2A	752531635	752531685	AAKARANVCGGVSQGAK	110	+
Chr2A	755143998	755144054	KKQLHCGQGYSFVTLLNMR	143	+
Chr2A	759820255	759820317	DDQRFSNENKMSGEEDDLDLR	97	+
Chr2A	770485131	770485187	RVAIKELENLGEPRSVPLH	106	-
Chr2A	770619153	770619212	LSDISPTLSNSAVGSHTNTR	90	+
Chr2A	770877112	770877141	YLASWFGQIR	82	+
Chr2A	771922138	771922191	KLNPKLGVDAMEEIVTQA	127	-
Chr2A	773186805	773186921	RAPFGDTGPAKLPGIQFLANSVDEASFPACLAVNMEQTV	292	-
Chr2A	782258754	782258807	RYADWAGTRVRQPKELNA	88	-
Chr2A	782846323	782846445	TDVEVWIIPTFENSAWSIMAISFISLLAMSAVLATCFFVRR	199	+
Chr2A	783261747	783261812	AGPSATADPLLGGLLSPDFDDR	97	+
Chr2A	785140140	785140175	GKVKSGGLSDPR	82	+
Chr2B	1007804	1008010	VDLQPVQQPQPQPARASVPDPNMDGPPK--------------------------DVQNIEESMATPPMK	111	+
Chr2B	3857336	3857416	TTIVFSNMVGPTEQVELCGHPVAFIAP	131	+
Chr2B	16306827	16306913	SMAATPNLETPERPISATVCDTPPLNTAK	137	+
Chr2B	19475165	19475200	KKVAIEEGNLVA	81	-
Chr2B	41462497	41462553	AMVMVSQSSDLEAILSSIK	86	+
Chr2B	60151065	60151127	EVIDAATDGDGEESSLGVTRR	94	+
Chr2B	83501001	83501087	AQKIFSHMIQKEILPGTVTYNTLIYWLGK	148	+
Chr2B	95796345	95796407	RKTLPSSDCVGSIIVPDGQDG	103	-
Chr2B	121555540	121555587	TRLVHILKNLHTAEVK	116	+
Chr2B	121555939	121556022	RGGGLASEVAESFDFKMALVTQLAGTQK	198	+
Chr2B	125577254	125577304	AGILSQMTFWWLNPLMK	88	+
Chr2B	126265087	126265134	AFPDVANGSRVLLTTR	116	+
Chr2B	140905153	140905251	KNLIFPQSMCKLGTPTDLSLVTSCIEPGKTTAS	163	-
Chr2B	141864418	141864453	ADMMDKPAVNHK	94	+
Chr2B	142883628	142883666	GIKASPHVDSRLK	86	+
Chr2B	144513402	144513467	GPRAASAIDTADFSGPMAPAHS	100	-
Chr2B	151832060	151832113	LGFPYWPAYLQAKSPATK	132	+
Chr2B	154717324	154717398	KLQRDTQEESLTGNNDGGNSETTVA	113	-
Chr2B	161676952	161677002	RGGGSTDSPADNQLVVA	117	-
Chr2B	169128696	169128734	ACVGQNFAMIEVK	97	+
Chr2B	219428158	219428187	AEPIQPLWCR	78	+
Chr2B	234660397	234660453	SRGPMYTLVNLESQLRSEK	93	+
Chr2B	236708272	236708370	AFLAYNHSQPPYQHIYQYAFNTEGGATSQIEGR	256	+
Chr2B	239591745	239591840	KAAASCPKAVQEKLEMAAGLTVAMYAKNAMAF	146	-
Chr2B	242553740	242553793	KESVPKNSVMAGSIVEND	84	-
Chr2B	252943390	252943446	RWNLMVPGALRPSVYRPVR	93	+
Chr2B	254190685	254190762	RILLLCGVLMSCFVTVSVCVVIILTR	116	-
Chr2B	255315661	255315771	RGSCDAGTSDGRCLVAGYVKDNSGTGATGTASHSNMA	172	-
Chr2B	260870151	260870192	RRNAFLDLDAVISQ	98	-
Chr2B	384990552	384990590	DLKPENFLFVNQK	100	+
Chr2B	399417896	399417952	RIAQAMVQLYFLLCSFVLM	140	-
Chr2B	401137499	401137540	KEVTVDDMPVVSAM	103	-
Chr2B	403072420	403072452	KAEELPDRYGY	81	-
Chr2B	406612336	406612389	EHKRGVPRPPPLSLFIAR	129	+
Chr2B	408026773	408026868	KVVNGVSLQNHTHVQGGIIPPGTKSISMQDLK	156	+
Chr2B	409323510	409323623	KPDAAIIQHASGCCTEAIVAAARQQAAHDSGKFFLCVG	129	-
Chr2B	447746857	447746931	WEDVLVGATAVVSTLGGFGNEEQMK	117	+
Chr2B	475259335	475259370	KYEVVIDHGESE	90	-
Chr2B	485703861	485703896	NAVLAALELGYR	84	+
Chr2B	496141344	496141388	RQRKGYQSQSQTDNE	114	-
Chr2B	542820184	542820240	KPNKGGVIVKEPDVVNGVS	133	-
Chr2B	568209331	568209393	AALENGGSSCMNLDKLVQSVV	98	+
Chr2B	593747607	593747717	KPVVNFNTMTTGDSSTLEFSVPQGTLDLNIHWIQGWN	183	-
Chr2B	595095901	595095984	RLCLVGGRGSMSSCPQHRATVVALVVGL	131	-
Chr2B	599878772	599878819	ELVYQSSVAETASTPK	110	+
Chr2B	601901274	601901342	RLSALRALAPPIAGSLANSRLSL	93	-
Chr2B	614219910	614219948	LGTQVHALAAKGR	85	+
Chr2B	627674449	627674493	TLSEEAVIVTGRRVK	106	+
Chr2B	638595600	638595656	WYDALFYLNIFLPPLKSER	97	+
Chr2B	640260175	640260252	QQLSLTRGACYSVTFSAARTCGQSER	193	+
Chr2B	643192149	643192214	APLMQHFAESIAGTNIIRCFDK	111	+
Chr2B	664106654	664106710	RDLYDDTYMSFLNELRQVT	92	-
Chr2B	666854652	666854690	RRLQSPEGSAPSL	94	-
Chr2B	676162230	676162325	RVFEPGLFVSPPAHEEDVVSDMWDSVPVEEIV	154	-
Chr2B	678151438	678151491	DVQSIPELRNSQLNVNSR	84	+
Chr2B	708667929	708667970	QSHSRCPSSKVIAK	105	+
Chr2B	716207573	716207608	GALPNGLAVAVK	81	+
Chr2B	717466675	717466728	KARDFWGLSGFCLFVVSA	134	-
Chr2B	724488992	724489030	KMLELIEVAHPDN	97	-
Chr2B	727963931	727964017	KVGHPKYPPPFIVGNHVLTSWKKGGGSVE	223	-
Chr2B	733020854	733020988	RAERVSEISGSHTPTTAHGVMSCRAEQVTEVTAVLTAPDHGVVSD	215	-
Chr2B	745147198	745147239	GSVGTTYKAVLDGR	98	+
Chr2B	756431495	756431578	VSEDVKYFYSIQVDEDDLITNIFWTDSK	136	+
Chr2B	757744530	757744562	KERLEDFLQFA	79	-
Chr2B	757898364	757898402	RQGAGGDGDSEAS	87	-
Chr2B	759886271	759886306	ADYIDLQFMDEK	91	+
Chr2B	761231058	761231135	RVLTASTLIMNAGTNDTGHMVFGSCV	125	-
Chr2B	763434756	763434809	RIDAAAYALCSCNALCRA	117	-
Chr2B	767626694	767626780	FLGMPFSAVEDEGGTVDDIVHLCSFGHLK	216	+
Chr2B	770316762	770316908	RKPDPCKPY---------------------------WNLHITESMTETL	140	-
Chr2B	772233804	772233845	RWFFPRLCPMYDDM	80	-
Chr2B	778209197	778209238	KFGSIGDMPLTEGG	102	-
Chr2B	778216687	778216719	KYGEQLMSIFY	86	-
Chr2B	794299536	794299607	GSDSSCQTNAAEQALSLPAGKPAK	170	+
Chr2B	798335274	798335333	RLTDIAPGVPKAAAVSDVKY	144	-
Chr2B	810068173	810068244	RLSFTHSDVDLMCGVVERPLPPDA	119	-
Chr2B	810068224	810068304	RPLPPDARGLQTAVLVMAQVRLDMQLV	124	-
Chr2D	394760	394795	AVMQTYAPSPAR	91	+
Chr2D	2166556	2166606	SPFFLSEQSTVLMGIGK	125	+
Chr2D	7043914	7043952	KFNDVVEGFCNAM	99	-
Chr2D	7250798	7250869	RWPFATNLGETFVQASLLFAHPAM	119	-
Chr2D	12621219	12621437	MISTLACVVAVKSWNIDCDDLCDRG--------------------------------------VLFIQENMSR	173	+
Chr2D	15921775	15921837	LAQFVENSQAQVTRLLEEEKK	96	+
Chr2D	21705351	21705383	RIGTYTQTQNA	83	-
Chr2D	23974635	23974679	SAQAFFGKMFNSILR	84	+
Chr2D	28715487	28715528	GLPLGTSAHEHSNK	99	+
Chr2D	30595758	30595805	KIEILGQPELVNGKAT	112	-
Chr2D	30605654	30605716	RIHEANIRMDEPTAMAILQIA	101	-
Chr2D	30842001	30842057	RWQEGTIRLMVPFESCTKA	100	-
Chr2D	37244834	37244869	KSVSNPTVDQML	89	-
Chr2D	40670796	40670840	KIISYRQSWCLTPGN	122	-
Chr2D	50496397	50496465	RDMDALLEEVLEIRSSQCLASIW	111	-
Chr2D	53583651	53583695	KGGINGDDADWLFNK	109	-
Chr2D	54498606	54498674	TAERDGASSFGSYPAQTSYTTER	155	+
Chr2D	58243054	58243119	KVDMDMPQPGEIPYVSEQDQTM	110	-
Chr2D	62596484	62596546	RDSAVAAAVGAQIKSLASPCS	93	-
Chr2D	63247673	63247774	RPHSHPPNLGGPALDTRTISLGLTNLGPFASVTA	160	-
Chr2D	66042184	66042213	WEGYKWTGRK	78	+
Chr2D	81471105	81471164	LSEEDGRVVAEFQAMHAAAR	94	+
Chr2D	83145412	83145504	RRVLIYVIIGMSLVTTSSAIPLVIQLVKSQS	142	-
Chr2D	90189011	90189064	MPLLQQFQQLVEVKESSK	127	+
Chr2D	93275212	93275262	KANQSTLVNEYGGNKDE	126	-
Chr2D	93726090	93726164	RGIGCLGAILINYTKLDARYGADVM	122	-
Chr2D	96749268	96749318	KWYVSGHQQGSGSVAVV	125	-
Chr2D	99177141	99177215	CNRTGDPVVVQDFRTPGDLDNQYYK	192	+
Chr2D	99680410	99680445	GANAGIMAGLVR	87	+
Chr2D	139941150	139941239	RSYMHMLSNYTATSLNISSGKMLSLIEEVK	141	-
Chr2D	140597366	140597434	SPAWASAFVVNHGKWTLMLDDDE	114	-
Chr2D	143895578	143895613	KCTSQANTAGNK	86	+
Chr2D	150336182	150336250	LADIKTAAGIPNDLDGDVVVVPR	106	+
Chr2D	181046886	181046915	KFPINGVYVV	78	-
Chr2D	192581557	192581595	RRQIEAGIGDLCA	96	-
Chr2D	207763114	207763167	KQFSVIEQGALELEIEAG	83	-
Chr2D	215061106	215061159	KRTINMLIASVTDESTIT	82	-
Chr2D	292878342	292878380	KSRFVTSRAALVL	87	-
Chr2D	292880574	292880618	KGKGSQDQLTLEFLA	108	-
Chr2D	296283927	296284016	GPGEVQGSYVAEAIIEHVASVLSTDANLVR	213	+
Chr2D	308838089	308838127	IGGISGGASKPKR	89	+
Chr2D	316182586	316182624	TAVMIVGAVSIMK	93	+
Chr2D	316182586	316182666	TAVMIVGAVSIMKAAGYEPTIGRSGIK	127	+
Chr2D	322809448	322809492	KAPLLDSDLLLVTHD	100	-
Chr2D	339857439	339857522	VKDGNEDSLPFQALGEVPVVGSKLGADR	131	+
Chr2D	348364145	348364210	QPDDDEHDGEEDMWSPATSPPR	103	+
Chr2D	353305561	353305626	RSFLEEVETAELNLQDLIEMEE	97	-
Chr2D	355400108	355400164	KVVAVITSLMQKFFTSAKT	138	-
Chr2D	357273095	357273148	DLSSLDDDSAPKSEVCKK	125	+
Chr2D	368532280	368532441	GDQKMVLEALE--------------------------AMGETEALGMKAALESK	166	+
Chr2D	370421406	370421441	RGTQLLPHLQMS	93	-
Chr2D	382039780	382039815	RQGAGDAVPTHV	84	-
Chr2D	415611510	415611539	KMVGVYELRK	77	+
Chr2D	423108854	423108925	SGDGLFNLESSGKPYPSWTADGLR	117	+
Chr2D	449056627	449056695	RTTAGFGSPVAQHVNTMWFWFAA	115	-
Chr2D	454717172	454717231	QNTRFTQTGMFLQSHSHRMQ	93	-
Chr2D	463834980	463835033	RSYLFAFVAVAAVDIGLG	83	-
Chr2D	472259103	472259141	GMLSDSKTTVAVK	94	+
Chr2D	475833823	475833858	AQASALGQVGGR	81	+
Chr2D	475946443	475946502	RSGDSTSAVPVINDGDIGTY	92	-
Chr2D	493665205	493665270	TATSQFDMYIVNFALDEHGDPK	173	+
Chr2D	520399533	520399601	KHWEEGYEGGGRINAVCTVFGLN	174	-
Chr2D	541837570	541837614	GSLSAFASLSSTRIK	99	+
Chr2D	541885446	541885490	KLPENIVANVASAME	87	-
Chr2D	558939565	558939627	WDRLTLEKALDSMSDVVHCPR	104	+
Chr2D	580074428	580074472	DLTILPIVGSGGIGK	106	+
Chr2D	587867632	587867706	KLQALDQIVSGSQCSSSRLLYPTAA	123	-
Chr2D	588480012	588480074	AGEWYPAELGSNDFKGLYGYK	100	+
Chr2D	594914810	594914860	RCWDIVSLPGDMNAFAT	90	-
Chr2D	598121670	598121768	VAAIASALADLFGQPSVGANIYFSPPGSQGLAR	240	+
Chr2D	599080540	599080581	KSMQASHGAADSMI	99	-
Chr2D	606071649	606071708	RVVDHVTCSLVKNNYLPQIF	101	-
Chr2D	611424081	611424158	GIGLEACKQLAGGGAITVVLTARNETR	130	+
Chr2D	626878501	626878539	VCDELAQVIGSRR	95	+
Chr2D	626922082	626922144	RSLLNLSTTFAVRGVNVPKGD	98	-
Chr2D	631920809	631920862	KFHVASPQWEVNAKECYG	137	-
Chr2D	639878488	639878535	KMAGPRFVLGMARSMF	129	-
Chr2D	640717739	640717780	LYVCNIPASIDTNK	105	+
Chr2D	642164254	642164307	RGHHWPSPPEKGQGHDVW	90	-
Chr2D	648098587	648098706	RRVYGQLDLWDFWPIFDGVNIVGNLLFFEEILGSLDELAM	201	-
Chr2D	654015167	654015205	KGVAVVGSFLSTI	91	-
Chr3A	7975169	7975222	KCHETTLGGAVHNETQGR	135	-
Chr3A	12011206	12011265	KDAAGGDEGLLHRAMEPDQS	92	-
Chr3A	15581760	15581795	GDAVGGGNPPSR	86	+
Chr3A	20116997	20117053	YISGLPSPCTPTQISFKQK	148	+
Chr3A	35430309	35430359	QAVTLLILEEKHNKSLK	122	+
Chr3A	41697235	41697339	RMGTADMVSAEMEVTGDSTLVSGKGANFHPCDELE	174	-
Chr3A	44892405	44892542	VNEGSQLDNVSDYYEVIGPPIQESDNMLLIGQGGMPQVGNITGKGK	227	+
Chr3A	61728577	61728660	SILETEIGDLQEVVKNLEGNLAKLSEEK	124	+
Chr3A	66723282	66723320	GMPIEQIGNLWGK	96	+
Chr3A	66732060	66732116	VASSELVCGGSPFQFQSKR	91	+
Chr3A	97882677	97882721	HNHPAALSTSNYGVK	111	+
Chr3A	121089216	121089251	AFPTLISLGNKK	87	+
Chr3A	124228723	124228770	KVSGTASVHRSAGTVF	107	-
Chr3A	139721092	139721127	EVANLVQGEIGR	85	+
Chr3A	139875332	139875379	AACTDMVCETPMTASK	120	+
Chr3A	155624606	155624650	KAIALGIRGLGLIAV	99	-
Chr3A	157846939	157846992	RPLIAETDSADISHTQSK	84	+
Chr3A	172815386	172815502	QVLAMSKAVVGSFMWASFQWVYTGGSGCGFQDFPLFGLK	194	+
Chr3A	198346139	198346210	NPMDRFDQSLLQISENCRALSNMI	122	+
Chr3A	231585535	231585567	AVDSIDTQSPK	79	+
Chr3A	255899994	255900038	KHLGNQVLQLDLSLD	111	-
Chr3A	347221462	347221506	RSEADSLCQFAKSVA	106	-
Chr3A	368304388	368304438	MQEHDMLNIASYSSYFK	85	+
Chr3A	385568685	385568738	EDEQLLSMLDPFVNLLGK	84	+
Chr3A	405005104	405005160	TMFDQKSDVSELCSQMMLK	90	+
Chr3A	502366717	502366779	AQFGHFGTSVDGVFAAGDCRR	100	+
Chr3A	505456891	505456929	KSADEMGYPIESF	98	-
Chr3A	526606256	526606294	KMDAVTTELCCLA	97	-
Chr3A	527476817	527476885	KITQTVPAPKNTSKGDDGKIQSN	107	-
Chr3A	558892625	558892672	SYLGHLNAASDSSKDK	106	+
Chr3A	566660044	566660079	TGMAINSSITKK	81	+
Chr3A	567195789	567195842	LVDCSALEGLPLNTELFR	85	+
Chr3A	579792059	579792100	KVRDDNYVMQMLTT	106	-
Chr3A	586795387	586795443	KVVFPFTLNDPEMGEGRAK	145	-
Chr3A	587270667	587270735	KEVSPGMASALVGISSLTAMVLN	103	-
Chr3A	590205974	590206033	VDEGYSGKMAAPLIGFHSEK	98	+
Chr3A	590206034	590206090	LAVAFGMLNTDDSEIVVIK	90	+
Chr3A	623636221	623636250	HCDPSSGGCR	79	+
Chr3A	636005963	636006001	GEGMPIAEQRGAR	96	+
Chr3A	658096538	658096573	LVDGVAQFGPGK	87	+
Chr3A	658117063	658117155	KSLTQGLISIGQEYPNPVNSIHHLSRGHFSF	151	-
Chr3A	678490681	678490725	FSEQLGAGGFGSVFK	109	+
Chr3A	679531849	679531968	NFFAVLLGNKTAVSGGNGKVVDSGPNDHIFVFYSDHGGPGVLDVLK	217	+
Chr3A	709476467	709476499	RSTLNSMEMSY	86	-
Chr3A	720438716	720438748	HPAYFNLRVSK	86	+
Chr3A	727287555	727287671	LFFDGVQLEDNRTLADYGIQHDSTIDLQEKMQIYVTETR	193	+
Chr3A	744384385	744384444	KQIAAKPKKIAVVHLDSLIG	134	-
Chr3B	2639056	2639100	GELIENFVWSYIDPK	114	+
Chr3B	9997904	9997975	KHDATPEEVPSTFCEGMQILRPSR	123	-
Chr3B	10604976	10605062	QEAAESRDTIQATTWSMFMEEGPLDTTAK	140	+
Chr3B	16195392	16195451	KNIDVKTEGNDNQSAQDELE	91	-
Chr3B	17083640	17083696	RVTVAPRQHDAAFHDVLMA	92	-
Chr3B	19293001	19293033	KNFEPPISVRC	84	-
Chr3B	19481558	19481590	RVGLNTIAMRW	92	-
Chr3B	23093835	23093873	ANCMEMGGRTSDR	102	+
Chr3B	27936475	27936528	LTQAKIQVAIKVFDLDMK	134	+
Chr3B	29731068	29731130	KTNTNAIQNRGRSPLCGVMGG	153	-
Chr3B	32227268	32227303	RSHSITQHNITA	91	-
Chr3B	32227640	32227672	KHQTTFHELLV	84	-
Chr3B	33997214	33997279	VWVHAPVDTDTGHMDVQMLDAK	154	+
Chr3B	38366842	38366874	KFTPSNYFVFK	86	+
Chr3B	39448763	39448852	ALVYEHMPNGSLDRYIYSSPSSKPEPPATR	147	+
Chr3B	49454856	49454930	DGLPGALVTGLIVGVHEIGHILAAR	112	+
Chr3B	52422877	52422909	RHLSPRGGPIG	81	-
Chr3B	57745400	57745477	KDNRPVACVYSSEAGVWGNLISTDAR	190	+
Chr3B	59860409	59860444	RIQVYFTVGVPK	95	+
Chr3B	61708586	61708639	MEIGLNINGLSIAKKPSR	131	+
Chr3B	63479916	63479948	LPTCEIFAVKR	85	+
Chr3B	63594260	63594322	SILSDEIEGALYLSYDELSHR	97	+
Chr3B	66033150	66033185	GSLSDLTTIAVK	80	+
Chr3B	72875386	72875418	GGGATPHKSWR	83	+
Chr3B	75705186	75705242	RFSCALDGAVTMVAGDNGC	138	-
Chr3B	76869425	76869520	RQGGAPVADSALAGKESSLPDGVSALEEGQTA	141	-
Chr3B	77876252	77876302	QIMLPEWMVDAPPHLAR	88	+
Chr3B	79753575	79753613	RDQNVDQSVRMGF	100	-
Chr3B	80642857	80642904	RFPDGIDVYFENVGGK	120	+
Chr3B	83582866	83582907	KRDISNMVNGITGM	112	-
Chr3B	84892095	84892202	FAPIGLANMLNTGGAVQAFESSEGGNGEVTVEVAVK	166	+
Chr3B	87017765	87017827	QQGDLPAADDKASVLAGPRAK	94	+
Chr3B	87711184	87711258	KLAVSVDEMETISEDRDGIEYLVLA	119	-
Chr3B	99171398	99171433	LSLINNTFYSNK	92	+
Chr3B	100961027	100961062	FVAGAMVAFLKK	83	+
Chr3B	110887368	110887400	RGHEGEDGDIA	78	-
Chr3B	115037865	115037900	MVSADAEVNMVK	90	+
Chr3B	129970257	129970325	RGESSAAAAGEDKEENGNNKPAR	97	+
Chr3B	157075907	157075942	KEGRRLYYVCNG	92	-
Chr3B	165369118	165369186	SPSSMMLLSYLNNAHTSQGSNLR	107	+
Chr3B	178027123	178027188	KYADLDTGGILFGSQQVMEVAL	163	-
Chr3B	180408727	180408762	KGSDSYGIMIEQ	92	-
Chr3B	181162694	181162738	MVEDNAGDQGEWAAK	106	+
Chr3B	183522153	183522206	RREIFACADSPAVVDWLG	100	-
Chr3B	185941429	185941494	IRLVSKLLVAASWSTFCDVLLK	156	+
Chr3B	237560084	237560122	KFLWLQANELMSD	96	-
Chr3B	255223638	255223694	TWNEHIISRVADGGFASVK	139	+
Chr3B	258394103	258394135	KRWLRSIVDDA	88	-
Chr3B	307713882	307713920	EANEAKNTKLVGK	85	+
Chr3B	319854824	319854904	KIQHIVELQEETYTRVGATDGGGEEGD	205	-
Chr3B	356443201	356443269	KAALSQIILVFIFGFLLVWLLEY	96	-
Chr3B	387138727	387138768	KLITDTSVATKGTQ	98	-
Chr3B	391830605	391830661	RYPSAHPGYSLSRMPQVGN	92	-
Chr3B	395286354	395286395	KATTTAVAIEHLPK	93	+
Chr3B	403028672	403028728	GGSGNFKLEVRSFEMSFHR	93	+
Chr3B	440502791	440502877	KVFAESQELQAVAAHKEEEHVIVENYMEA	136	-
Chr3B	450598604	450598666	LDLSTHIVAAAPFGGPIAAVR	97	+
Chr3B	457916965	457917003	KDDAVANGVAAHL	85	-
Chr3B	458328706	458328801	RRAEPDAGPHAAAPESEGLPSLPRPAPASRTA	136	-
Chr3B	462071851	462071886	KCWMWTPTGTGS	97	-
Chr3B	469897270	469897305	VAACGFCSLFGK	86	+
Chr3B	470237521	470237559	KQLLRFGVNSAGL	89	-
Chr3B	471377534	471377602	FALPCHGQQEHSMAHFDFNLEYF	118	+
Chr3B	474964686	474964718	KAASIHYVLCE	84	-
Chr3B	486377154	486377240	MNGLSYEYIEEDLQHKSDLLLSSNPVHKK	217	+
Chr3B	487868036	487868068	NVAGTYSLEHK	81	+
Chr3B	488232675	488232758	RQIPVCFDIDADGVLTVYATVTPSGSVR	136	+
Chr3B	489756873	489756917	KSYGVDDIEEFPSCS	110	-
Chr3B	501576040	501576093	GDQVTGWHTNQRSSIPRR	88	+
Chr3B	507012782	507012856	RLHLHWDDPRTITLELPASSAMVSA	120	-
Chr3B	512410678	512410737	AAAAVADVIFLMVGFPSDVR	91	+
Chr3B	513133435	513133563	KLWTDVNSQYQSFALLDANPVGVMLEVSTNAFAKIVDVNSDYI	211	-
Chr3B	517981587	517981616	YPVQLPEIDK	80	+
Chr3B	520793368	520793406	RQVGEWAEFSIEM	106	-
Chr3B	535689979	535690014	KAPNLRSLVSSL	79	-
Chr3B	547419511	547419552	RGSTISSYFSPAGR	97	+
Chr3B	551638185	551638226	KGFIESVVEQVKPV	101	-
Chr3B	552509189	552509251	RPPALQIGALPPPLGDPPSSA	90	-
Chr3B	555653467	555653511	KHGAMILEFYWVEPC	120	-
Chr3B	559721016	559721129	LSGLGSYVCSKMNYHENCSLQYAGIHTALHGVLEEKEK	184	+
Chr3B	560610765	560610821	VLFTSDAVLNLTETMTQVR	89	+
Chr3B	570393497	570393547	RRIWAPAAPDAAGHMDQ	82	-
Chr3B	570978903	570978932	MDCFPLTETK	77	+
Chr3B	572099926	572099982	QQDIEMELITDSSPQNHSK	91	+
Chr3B	572321102	572321134	QPSEPTAEPSK	81	+
Chr3B	577592674	577592784	TKLSCGDGDGFWPVNNMKLPEATNATVHADMTLDECR	280	+
Chr3B	595012129	595012182	TLTPFPSMVNFRGEVGVR	90	+
Chr3B	625750618	625750662	RSSNDDLSTVLVGQL	104	-
Chr3B	645205286	645205339	FSDADAFFASLSHGAFGR	128	+
Chr3B	652379553	652379588	RLVHVHVTQSPS	90	-
Chr3B	658839256	658839300	MVIGKLGLSSLFHTK	113	+
Chr3B	659317827	659317904	KLLSYGQIGSNILLSGSKKVNVETTH	119	-
Chr3B	667443115	667443177	TAVGGAPLVDCVPEHDGVGQR	99	+
Chr3B	675954909	675954947	RLCGNLTDTTEEA	91	-
Chr3B	686881245	686881277	TAHLHAMKVAK	81	+
Chr3B	699487477	699487530	RACAELTLDALFPCSSIL	84	-
Chr3B	699612020	699612061	AKCPYAMLVVSLAK	105	+
Chr3B	718940068	718940100	KPGMETENCSK	83	+
Chr3B	718941742	718941810	LPVPNLFLTTVLDKLDSGFTYAD	160	-
Chr3B	721665114	721665146	TDQSTGKVNLK	79	+
Chr3B	723211876	723211908	RIHLEGGALEG	79	-
Chr3B	725479700	725479774	RSLQPQDLSDWIDEVRMGIEAEPSW	126	-
Chr3B	740416454	740416507	DKLIADYNSMDIWDFNEK	86	+
Chr3B	741858230	741858319	AVLSMHAPHEFGSIVVHDWTIRDGPNLQDK	154	+
Chr3B	743610880	743610918	MLGRAWPLRAPVK	96	+
Chr3B	751113540	751113593	RGEMGITLVLAGMTMGAD	84	-
Chr3B	754137380	754137427	GRDGKEVWCHNGEGPR	125	+
Chr3B	754833177	754833215	ADDSSGVYLIHIK	92	+
Chr3B	757297481	757297510	KGFFAELMSM	81	-
Chr3B	758951286	758951321	RHTFPSGFSGLL	91	-
Chr3B	761495360	761495416	RQDHHINIERVCSDGDGDV	88	-
Chr3B	761878105	761878134	VFGYPNGTEK	77	+
Chr3B	776754149	776754193	AMERLGMKAITGVSR	90	+
Chr3B	781017889	781017924	SLTVFTSDVVGK	84	+
Chr3B	781499426	781499515	KDFPVSLESRIAQGVHFSQFAEAFNKVAVY	146	-
Chr3B	788321057	788321095	RTAVQTYIPMLQK	102	-
Chr3B	788695109	788695225	RGDIALGTILSVDELMVTMEGTRLHFSHTEPRWRDVLAS	192	-
Chr3B	789387992	789388039	RQSFYLPKDPTALPTS	94	-
Chr3B	797465322	797465360	KPHAVDCDVGHGL	94	-
Chr3B	799600842	799600901	KVCISPAILALVLLAGPGAK	89	+
Chr3B	801123088	801123144	ANDMLLDMFDKVVSLNGTK	86	+
Chr3B	809770070	809770102	KYADAVYLDGS	79	-
Chr3B	814019098	814019133	KDLEDADGLYQM	86	-
Chr3B	816468282	816468365	VSPLVPVQSRTGTNGGIGPGSCAPGAGR	196	+
Chr3B	816786479	816786535	RDLPPQPRMRHSDVVPGEE	90	-
Chr3B	825359761	825359811	RIGLYAEGAADEKRSNF	81	-
Chr3B	827734683	827734802	RSLSFGSVKPSFNHDLLINSPNVSGHRICGSDSSHMYALA	194	-
Chr3B	829393679	829393744	KLVFAQMAELEAELFMINDRAN	103	-
Chr3B	834533168	834533212	KFEHALSDEKMTAMM	114	-
Chr3B	843036647	843036688	TSNAEVMSMDLSPK	103	+
Chr3B	844305802	844305861	EELLSKYTSDALQGELMGAK	92	+
Chr3D	4054438	4054476	RKFLEFALEVRGA	97	-
Chr3D	9387986	9388024	RMLGQKLAGAKYG	97	-
Chr3D	11315882	11315914	KQAIASNEFMR	85	+
Chr3D	13421733	13421789	KLIINMDLICNNTFQLELT	91	-
Chr3D	54918720	54918761	KTASCISSPVHGTL	103	-
Chr3D	72051792	72051827	DILNSGPLGSTK	86	+
Chr3D	76016981	76017031	KTVFRCPNSVFIANPIH	82	-
Chr3D	81437675	81437731	KQEVEGADNMVNSSLDADQ	87	-
Chr3D	104152957	104153016	RPSAIKNIHELSMEMHLSLM	93	-
Chr3D	136902609	136902680	KAGDRVSSGVIIGSAYASCADLIA	171	-
Chr3D	141660359	141660418	SQLYSAAEYFEVFYTNNSHR	94	+
Chr3D	175493159	175493218	RSSGAGYEDGALIVMDHGES	93	-
Chr3D	218894302	218894352	RKGADQGGVIEADIAND	119	-
Chr3D	315144600	315144668	LEEYQTAKAALEVGSSYASGDSR	158	+
Chr3D	332635673	332635714	VDQVTHNYTVTLAK	106	+
Chr3D	345744373	345744423	VMTMFKEIQAGSTVDSK	122	+
Chr3D	365576509	365576541	HTESNVGQADR	79	+
Chr3D	369525095	369525163	KLSQALERSSILLKVPRYELAVN	105	-
Chr3D	376199724	376199807	KLDVIKHGTSLDVSDLLGNPDFYDDTIT	132	-
Chr3D	382421811	382421864	TISGVPDTQGSGISQDLK	86	+
Chr3D	455083433	455083468	KISLVVGATSAM	84	-
Chr3D	489115009	489115065	RQLRPAGEIGQATAMVPTV	92	-
Chr3D	505631241	505631282	MSIQAYKHDCSVWR	108	+
Chr3D	507515706	507515738	NVVIDHLVHGK	83	+
Chr3D	514617149	514617184	MPLPQNSVLGAK	91	+
Chr3D	518190174	518190227	KTLFDALVTSYEIVQIDK	86	+
Chr3D	518193105	518193173	QKAGEDVFQSLVSASGKLQLLHK	105	+
Chr3D	539010455	539010526	KNEGSKLAGELNVCAALLSKDDLS	158	-
Chr3D	540919927	540920016	KDQIKFGFTSSLGSPPFFASRGMDAVESAV	142	-
Chr3D	572850051	572850113	KITLKELSILQGLCGPLIDLD	96	-
Chr3D	575003992	575004024	EVSKLVQHPWR	88	+
Chr3D	577315685	577315720	SLSLQDGATPGK	80	+
Chr3D	585568293	585568334	RIIEDLGDYINALT	103	-
Chr3D	591529783	591529845	RKTSGATDNSSFIKALGFDSI	119	-
Chr3D	602162588	602162647	IAGVGEMVSLQELKAFDVRK	143	+
Chr3D	608777686	608777721	FADHQLYMGAQK	94	+
Chr3D	613351681	613351725	MTAVTRIEPNNPLGA	115	-
Chr3D	613397601	613397657	RKMGPSVPRTCCDEDHTKM	155	-
Chr3D	614451121	614451153	KTDYGHEGGDV	83	-
Chr3D	619112447	619112506	KSSTDGSIGGNAKVVPSAQS	90	-
Chr4A	2407350	2407418	RAFFSYSSGESATFVKGPAVERA	108	-
Chr4A	46143957	46144007	KKLDGIEPPLVDQLKNW	83	-
Chr4A	55543840	55543902	FLCFEDGAWADVEGEAAVPLR	102	+
Chr4A	59240283	59240333	TLIDGFCAARGAGLLSK	115	+
Chr4A	63564193	63564234	RSMSQSGATSVVGA	95	-
Chr4A	67557111	67557146	RRNSMFTEVSLG	88	-
Chr4A	68553659	68553787	KQLGADPVESPAVEAGLDNRQQTTEEELEVGLVERPAAEDGSD	117	-
Chr4A	96021365	96021412	DIKASNILLDKTLAPK	111	+
Chr4A	97253011	97253112	GGGALSWGVGCAGAGQRSSRMGQAPEMAAPLLLR	156	+
Chr4A	97259305	97259352	EEMENCDWRTASKTIR	120	+
Chr4A	183732139	183732195	KDLEPTCCIADSHLYSGGI	147	-
Chr4A	192327981	192328037	YGSIVRPGIQSINESEEIK	89	+
Chr4A	222175868	222175918	GFGFVKFRHPEDAAYAK	82	+
Chr4A	233715819	233715866	RARKLVTEDMLPQGTA	119	-
Chr4A	278316897	278316962	REEDTITEPPKTDETPKLATEV	95	-
Chr4A	320899501	320899611	IVNKETIILGNDAELGSDIDPEEAQKALEIAEANLNK	165	+
Chr4A	374876023	374876118	RSLINYALVEDSLNFIACYESCQVIPTHEHST	252	-
Chr4A	429869604	429869720	RGIGQLPTTYRCPQGAYNGIMAVTAQSHPGVFAVTHHAA	194	-
Chr4A	457381928	457381975	RNLGPVLPGAKELSLA	110	-
Chr4A	466526092	466526124	KPGHPLNDELF	80	-
Chr4A	476168456	476168512	KTLMRGDRGLGGSDVSSGF	87	-
Chr4A	502659236	502659313	KAYDPLGGSLASEGDSPSSAGDMSGS	112	-
Chr4A	506600468	506600575	DIFSWFAMNGAGLIVLEPHGGLMATIPTAATPYPHR	181	+
Chr4A	508208103	508208144	LVKREGASPSSDPK	95	-
Chr4A	530133697	530133738	QWISEGFIAAKEEK	107	+
Chr4A	532484843	532484875	SKMYSSFPNKR	88	+
Chr4A	532497823	532497861	FEVLVLDSDDCEK	93	+
Chr4A	545236429	545236461	KHGSLSANSNF	78	-
Chr4A	559443341	559443400	KHMQEEAVKENHASFENKSA	90	-
Chr4A	565281633	565281731	LLVESACAANGGMPAVLMAHSLGGLYALQFLAR	155	+
Chr4A	566669539	566669574	KLVGYQPAVFLG	89	-
Chr4A	579410781	579410855	QKNFATAEHFARLLLENSPNEVQSK	115	+
Chr4A	607362882	607362920	KLCALLQLHQPLA	86	-
Chr4A	610919617	610919646	KNVCAICALM	78	-
Chr4A	612440478	612440522	RRGEGSLGTLGAVNW	112	-
Chr4A	614019298	614019357	DGARVSTMARNEGAADDGVQ	91	-
Chr4A	615339966	615339998	KDDTTATKHVA	79	-
Chr4A	617009610	617009651	AGKFQWKVPGICIH	108	+
Chr4A	625744386	625744439	PINGSGFGFDPPMGAMVK	139	-
Chr4A	632558199	632558246	KRAAAMDGCTAYALLL	110	-
Chr4A	639432205	639432264	LEELKQAMSTPSDGIDNIMK	99	+
Chr4A	639609965	639610018	KKNILYVLDGLHQVELGA	84	-
Chr4A	652383853	652383891	ANNVDGLTLNFDR	98	+
Chr4A	658373060	658373089	GPYIPVPTGR	77	+
Chr4A	662296934	662296969	GAGKPSNQIPRK	81	+
Chr4A	663713037	663713090	RGGSLDSIVGLSVYSMAN	82	-
Chr4A	682335124	682335156	ALEMESPRMLR	78	+
Chr4A	710214551	710214649	AAGAAFLGMFLVGTVLSMASYTVLIGTCTEALK	153	+
Chr4A	725105918	725105953	KFQVPEVESCIK	93	-
Chr4A	731364082	731364120	KEPTIGSVSGRTI	92	-
Chr4A	741219426	741219461	KYPVEGETSFVM	93	-
Chr4A	741234430	741234495	RPVVAPVLLRTVPASAVIGAGR	93	-
Chr4A	743896687	743896764	SLGGLRAATSLSFVTLISCPSLELAR	115	+
Chr4A	745775315	745775353	STFMKPLHAASSR	97	+
Chr4A	746008985	746009236	KAVFDPNGEDQLMELQRFQDDLLG-----------------------------------------AAFMNPVLTSLQNSKAAAM	240	-
Chr4A	747680345	747680419	KVEMDEEPDLLPVGDKAFRSLVEEV	110	-
Chr4A	748791274	748791306	SLSNDTDQQLK	80	+
Chr4A	748794829	748794900	VIDNMSQGLNNIAMGVPPLIVVLK	176	+
Chr4A	751339602	751339673	VIDNIAQGLNNTVLGAPPLIAVVK	177	+
Chr4A	752025900	752025956	LMHTHMHHSLLPPSLAHCK	89	+
Chr4B	33122085	33122144	APAKPKPQRKLASAHPIPDK	90	+
Chr4B	41018702	41018755	RLVQISIVMNGAEVVHID	86	-
Chr4B	41525865	41525906	KGGACLSEMLVSYQ	102	-
Chr4B	56080503	56080568	DPKGYDVGDYSSSSQVQTFLNK	102	+
Chr4B	61852220	61852264	KAKGESVLQPLTNAE	103	-
Chr4B	69721866	69721997	KSYLMCSTNVKDCSGASFDLGSNNLKEVASQYMGLASSLNGTSQ	207	-
Chr4B	71497321	71497368	DSLSSEHDIEGCASPR	111	+
Chr4B	100040884	100040958	TIHATASADLRAPHFGAPVATSSDR	113	+
Chr4B	106766568	106766618	KSYKGAPLEIWNGGVIN	83	-
Chr4B	120255161	120255232	RTFDNAMEAYDENVAHVVADILIE	115	-
Chr4B	127523503	127523592	KHQEMPQLDPDGHHFPGLSVTQPKYADGNL	228	-
Chr4B	131020473	131020517	KLKTTSRTSFTIPTN	112	-
Chr4B	138284174	138284209	ALTPSDVGKLNR	86	+
Chr4B	146394347	146394394	FPCSMQLATLTLDFDK	121	+
Chr4B	147844886	147844969	FEAGTPAIGEAIGLGVAIDYLSHFGMQR	134	+
Chr4B	164570194	164570304	RTNDGNCGDLWLSPDSEVLMDSLEFNPKTQRTPTGNS	182	-
Chr4B	175730030	175730068	KYVIGSGGWGLEH	99	-
Chr4B	184571333	184571380	SSGSTGARSGKQTSSK	100	+
Chr4B	316525047	316525085	RKCMPCITDLDIG	102	-
Chr4B	362697894	362697941	KYAPVGPRMFDTSSDG	124	-
Chr4B	376977208	376977297	RVAEDAAKCGVITAELDGTHGVMDGNPINV	143	-
Chr4B	383564938	383565003	KPIGLEPWWEEDGSPWWPPSIG	108	-
Chr4B	390809699	390809749	KPEFMNFIRNAKDLNGC	129	-
Chr4B	402168042	402168089	MFFLFPDPHFKEKNHR	126	+
Chr4B	403690472	403690504	EVLGWFTSRPK	81	+
Chr4B	406968980	406969021	KTFNAHCYEPAGVT	109	-
Chr4B	426303006	426303065	KGGVGMRTCDIVDGDDAFIL	147	-
Chr4B	445846055	445846105	KTGSNLQINIFSMQTEA	127	-
Chr4B	462992502	462992564	RRDGHILSPTNSAMNDEHVLA	101	-
Chr4B	470224047	470224103	TKLQELGSMTQMQDPPLLR	91	+
Chr4B	473108602	473108664	VASAEGGGLVMKERVVELLDR	147	+
Chr4B	512186208	512186267	RHAPSSYNTATSPLQAQHEG	94	-
Chr4B	512187627	512187695	RLSESTESGRRGINHNMGGHEGT	109	-
Chr4B	523184687	523184725	KSILGETGGHAKL	91	-
Chr4B	524083765	524083800	RHYSGKVDKVIG	92	-
Chr4B	528509686	528509766	KSGELLLSKMAAPSAVAAVDSMRITAT	121	-
Chr4B	532624567	532624599	AFPMTNIYSAR	86	+
Chr4B	569970796	569970855	RLSPFPRLTAHASLNPPPLS	88	-
Chr4B	591615876	591615926	DDWQVVAGGEESSKLGR	122	+
Chr4B	598139265	598139300	KLGPIVASLEIF	89	-
Chr4B	599624688	599624723	KVTGDVSSSLLF	84	-
Chr4B	603598465	603598494	RGNNHVGEEE	77	-
Chr4B	606191123	606191167	QGVALFGEPNIGPIK	113	+
Chr4B	619785149	619785187	RAVAFFQSEVLFV	94	-
Chr4B	630546208	630546252	KGGSVDLGRSRAYSL	102	-
Chr4B	633696124	633696216	ELAKMAPVSFLELSLSLL----------CFIVFYYFHARSK	121	+
Chr4B	642553646	642553678	LPFDVGYTLPK	79	+
Chr4B	642772234	642772290	ALVFPYMPNGNLEMWLHLK	154	+
Chr4B	656982434	656982475	KDPCAGLLMLLHPH	100	-
Chr4B	662193204	662193257	MQVALNYLLDRLGGDYSK	87	+
Chr4B	665510522	665510554	KVESTDLDIYV	78	-
Chr4B	672828823	672828879	RPPATTPAASGESARQLQL	83	-
Chr4D	1810198	1810236	SMKAFHPYHHVDK	107	+
Chr4D	2119769	2119840	RSGLMLMEPRILLLYIMYNSIERS	115	-
Chr4D	3273579	3273659	RLEVPRGAAAAQAVDRLMFSVEEERVA	121	-
Chr4D	3826301	3826384	KIAVKTAVASSEEQPLNVPIDALRVAPL	130	-
Chr4D	4167917	4167967	KLSNGAINMLDKNLNIG	121	-
Chr4D	6016482	6016520	ELRAMEMNKTWYK	106	+
Chr4D	7981467	7981508	RKNGSTMEQAGDGK	101	-
Chr4D	8364720	8364854	MAIADDNIILNPEFDGGLDGWSGSGCKIELHDSLDDGKVLPATGK	341	+
Chr4D	10598717	10598794	AVAVARSTDHVILFMGTSHVQEEEGR	126	+
Chr4D	12860041	12860100	ELKWAHAQRTLHGLQPPNAK	95	+
Chr4D	44232179	44232229	RWVIPADKDVLFGISMC	86	-
Chr4D	55743975	55744031	RPPLGSASATPAHDAQRHA	83	-
Chr4D	65190392	65190448	RQTTMDCCGELEFVLNEEM	97	-
Chr4D	80557304	80557357	DPAARPTAAQLIEHPWVK	135	+
Chr4D	84661171	84661227	SGSDCHPVRNVMVMESPKR	95	+
Chr4D	85643268	85643324	KIDQLSACEGLTSSIDGSL	128	-
Chr4D	88833212	88833277	MEAEQQGGGWMMECWGAVTELR	111	+
Chr4D	93786609	93786674	RGICSWSQESGSVRCATAFDLI	106	-
Chr4D	100865706	100865777	MEIHHSNSPIEGQNELPMYQAMIA	115	-
Chr4D	108517069	108517125	KVVQEPASLMAMHDAGDIE	91	-
Chr4D	121693814	121693849	LGANPNVASHAT	83	+
Chr4D	143937740	143937802	GGCEGLVHVSQMASRRVANAK	145	+
Chr4D	166855795	166855830	SSGEFGLQDMMK	87	+
Chr4D	251744031	251744072	KLMSALWAMGDDAR	101	-
Chr4D	264159147	264159239	RVLVERLLEPPLQAWCTGELADALGLVVSAV	145	-
Chr4D	265575734	265575802	DLVMNLGFSHPVRMAVPEGLQVK	114	+
Chr4D	270830906	270830938	TVGQIDVPNNR	80	+
Chr4D	281430610	281430684	KSYHHASISSSDAGNIDSADNTGEK	113	-
Chr4D	284185126	284185242	RLENLSFSHLQMPGVGMEGAAEDDKGDRPTAPSNTMSSL	187	-
Chr4D	297507621	297507680	RHYVGRSHCFDVASNLQQFY	162	-
Chr4D	303331354	303331425	DLSFLWNLDMGDKVNAAVKFCGLR	173	+
Chr4D	308993200	308993232	ATMYDVLAVGK	78	+
Chr4D	321967777	321967818	DELLAVACGADGVK	99	+
Chr4D	324150237	324150308	MEAKERGHPAMVVLMDEEDGGEGK	110	+
Chr4D	335155582	335155623	RLAVNLGPADGLDL	98	-
Chr4D	336775078	336775119	WSIKGNITVAELLK	101	+
Chr4D	336949509	336949568	FKPAAGGAGHDHSVQTPSHK	93	+
Chr4D	336956245	336956286	RASIGDRSFDIHDR	100	-
Chr4D	371766894	371766953	KTKSSHVKDPEGADAEIDLS	93	-
Chr4D	372940618	372940668	KVAPPKGQSFLDGVELG	116	-
Chr4D	374789337	374789417	APPYRRSPVADAASNGGAYESSAFVAR	120	+
Chr4D	393575954	393576001	DQGVPLVAFSLKDSSR	96	+
Chr4D	394062568	394062609	RFTGNERGFSELQR	104	+
Chr4D	400757072	400757137	IAVADAGGKVTIEALEKMELTK	154	+
Chr4D	449921829	449921921	TSVDSIWAVGDVTDRINLTPVALMEGGAFAK	149	+
Chr4D	468453431	468453556	NHLLWNSIISGYILNNEWHTALDAFCRMQTEGVAADATTVIK	214	+
Chr4D	473965611	473965676	RLQAAAASAQEPVPPPLAREAM	94	-
Chr4D	480113103	480113171	VDDVHSIESVPKENSSSDDIASR	102	+
Chr4D	480152086	480152121	DGSLVACQVAGK	86	+
Chr4D	481317071	481317124	VTGFRTVFQHHQDQDVIK	137	+
Chr4D	486207656	486207703	FELQHGNADTQRDVLK	120	+
Chr4D	491415624	491415692	VGNRLGVIGLLYAGMESGMVTAR	110	+
Chr4D	494166519	494166563	EAHPVDTVMDTTVQR	114	+
Chr4D	494173654	494173704	KGVLKSVGSSYNGMWDK	122	-
Chr4D	500084066	500084104	KRSVMEEREAVAE	95	-
Chr4D	500436013	500436060	RGAYFYGKIFATHITI	125	-
Chr4D	500965989	500966054	RGGDGSCCTDLVMCLPDLVGAD	106	-
Chr4D	502542972	502543013	KAVADIIGRVIKAT	92	-
Chr4D	504194600	504194647	GSGLGTSSILAAAVVK	104	+
Chr4D	505998139	505998189	GGACFSTATETVLVQAR	123	+
Chr4D	506960049	506960144	INLGVPASEDCCPLLGRLADPDAAVCLCTAIK	152	+
Chr4D	506960145	506960177	ANVLGIKHWSK	83	+
Chr4D	509285088	509285171	KPHFSACMVYHNHGTLVAVCTRSQWNWV	145	-
Chr4D	512540170	512540205	GPGAVEEVPGFR	86	+
Chr5A	625578	625631	KMSTSPDILCGLCPQPFK	89	+
Chr5A	7659803	7659853	RLKVNEGVMAAVETVAN	120	-
Chr5A	34888716	34888745	AELFGTMRER	80	+
Chr5A	39981962	39982012	IVAENYFLKQSAKEAYR	81	+
Chr5A	41956566	41956625	LILDVLENGEKSLESVCELK	90	+
Chr5A	47529742	47529810	RTGDTSADFSPGDKLFAISGGKA	105	-
Chr5A	70661999	70662055	RDPGGEMIAQGLVSPEMAL	89	-
Chr5A	78894996	78895067	KFNGGISMAFELIAAETPTGLIQH	117	-
Chr5A	107363748	107363804	KDVSGMASILGDVTPVTSK	135	-
Chr5A	115114322	115114375	YAEIAIVCDEMEDSGIEK	86	+
Chr5A	117975335	117975391	KNALLSAVTIIALPVGGCK	135	-
Chr5A	118777895	118777948	DLDFGIQHLSSLMHVTVK	132	+
Chr5A	275833639	275833704	KFESSTQVESGSSPAAVVHCSN	101	-
Chr5A	290955795	290955848	AWSHAMEKKTAGPNAPQR	141	+
Chr5A	303142510	303142548	KSIYEINGSPITK	93	+
Chr5A	303578733	303578810	HYVDLYFSIDKYRAAYAQLIPAMPDK	202	+
Chr5A	303983183	303983224	TVVDSDHLAAPAGK	99	+
Chr5A	311542966	311543001	LAVSCLQEDRNK	87	+
Chr5A	343488603	343488653	KGRSFTLSPPGDPNSPA	116	-
Chr5A	360076671	360076700	MVFVILSMKK	79	+
Chr5A	368083338	368083373	KWFNVMSIFSQF	96	-
Chr5A	402404209	402404247	REGDAQKATPLDM	96	-
Chr5A	436252497	436252547	KEAAKSTGIRDFDTSGN	122	-
Chr5A	436321030	436321077	KQMNVMRDDSAFKLIG	122	-
Chr5A	436755697	436755756	GWRDIGFWTAQNELSQQLNK	102	+
Chr5A	439980706	439980768	KEDKNSTPAETPAEATCNMLK	96	+
Chr5A	514406795	514406848	AEAMLYIANFDLEVDYLK	86	+
Chr5A	520842470	520842520	TAEYMLSMIWANNDTVR	83	+
Chr5A	537997897	537997971	HPAAGNASQSKNEMHSLVQSTMASK	116	+
Chr5A	547685492	547685560	RHSSTVDKNSELITLFKAEASLS	105	-
Chr5A	547687137	547687172	KMDPNQGIPVFA	92	-
Chr5A	548344148	548344186	KGDSAFGFEEQSM	98	-
Chr5A	549295612	549295650	GLPALTVLSLYVR	88	+
Chr5A	555020132	555020206	RGAAWEDTSAPEFGDLCKCTPMPTA	189	-
Chr5A	555128202	555128279	SDINGSELYVELNLLKSFIPNDNMGR	126	+
Chr5A	563774500	563774547	LVSFLCPEGTYISREG	119	+
Chr5A	567467565	567467630	KPLFSGDVLINEPKIDCHIICE	166	-
Chr5A	567467910	567467981	KVAVSTESDSLLGRYVSGFGGGGL	167	-
Chr5A	576835112	576835204	EVDGAGLQESNEMLLEEILKLHGNVEMLMSK	142	+
Chr5A	579948819	579948860	TASGFGCPLDLGIR	105	+
Chr5A	586722593	586722649	AALQMFTVPAAFLADSYVK	88	+
Chr5A	588445800	588445832	MICDCAASPVK	85	+
Chr5A	620974021	620974095	ASVSNLVLNSDSFSQLVEGLCHMER	117	+
Chr5A	621038161	621038244	RSIYATPKALMSTGGDGGVVDWGCSELT	136	-
Chr5A	634822449	634822481	RSEIEGSAYLK	78	+
Chr5B	6475186	6475224	KGQPEPLIKSWDT	99	-
Chr5B	11507006	11507059	QSIWAGCFSGLSCFGAQK	137	+
Chr5B	11820088	11820126	KGGAMAAAEAHQR	90	-
Chr5B	13813274	13813381	RPMPPVDIEQQGELVRVVEGMTPRDLENDQICWGAV	183	-
Chr5B	21339764	21339817	SIIIPCFCNGLSSLNSRK	82	+
Chr5B	27078053	27078136	KIDNRTGPYVAMRNPSSDQPAEGGHVTL	213	-
Chr5B	37607945	37607986	MAEAKEIVSEMISK	96	+
Chr5B	65662852	65662938	RLLMMCGTSEVVVEEGGAAGRPCEDGGSA	133	-
Chr5B	68341086	68341139	RVVSDTTMRCMKESLNVA	121	-
Chr5B	79966545	79966586	DEGESSSGGGTLAK	96	+
Chr5B	80650636	80650671	KSRMPVPYEPFF	96	-
Chr5B	89305577	89305612	AFSKPGMTWEAR	92	+
Chr5B	89488869	89488937	KDELAKGLSFDLSLLQESASVVK	102	+
Chr5B	91881737	91881793	VTFAGFSGGPEASLNAKSK	84	+
Chr5B	98806534	98806590	RGIDSCQVHDLIREIGISK	92	+
Chr5B	113416924	113416980	RAPSLARSLRFEAAYMLTE	89	-
Chr5B	164966466	164966612	LAGYPTTLDEDEAM--------------------------LADGSLEPK	124	+
Chr5B	203888077	203888124	EKPIGLWSIIKENIGK	119	+
Chr5B	222317072	222317131	RVEVTRQHTGAAMGSVGTFA	92	-
Chr5B	223796454	223796486	KQIDDMASNFQ	83	-
Chr5B	254690917	254690946	RNSVDEVEGM	78	-
Chr5B	259011387	259011431	VPQDGVVVLMPSLRK	110	+
Chr5B	278773931	278773963	KAGAIMEASCL	82	-
Chr5B	307714522	307714581	RCSLGDIESNCSSDLVDKCS	93	-
Chr5B	315792904	315793032	LVSGTSGFGFDRSTHGMAGFGGNCRLGAVLFFSAWITLAALNR	317	+
Chr5B	315946209	315946244	KGIPFESDLAIT	86	-
Chr5B	351151781	351151831	RCRMLLLANSPPPVSTA	123	-
Chr5B	371584589	371584645	RLQSTSTIDLLKVQTGNVA	137	-
Chr5B	375149862	375149987	LEGMGFDRALVLEVFFACNKDETLAANYLLDHMNEFDDGAPQ	201	+
Chr5B	400523171	400523257	SLAGNRDSEIAQGSYQPAHLNGPGGGRAR	134	+
Chr5B	406500057	406500098	MAAAGVMSQSERLK	100	+
Chr5B	406669418	406669498	DPEYDVFIGTAIVNMYAKSGDMVAAMR	134	+
Chr5B	420325395	420325460	MEMYIASDTDQTGVNCMQGFRK	174	+
Chr5B	420900414	420900452	RHLNYEDKLMSGL	96	-
Chr5B	431644455	431644490	KLWSHGVRATDA	87	-
Chr5B	450581849	450581887	MPYCAGGDLNELR	102	+
Chr5B	451479778	451479840	TASSGATDPVATGGGNDSLLR	92	+
Chr5B	452621389	452621433	KSGVPAPSLVLGLEG	102	-
Chr5B	457673771	457673839	KNFLPPFRCPADGGDVGELFGAE	110	-
Chr5B	483815846	483815929	GTIEAMENSDPETGHADIAVVVCSVLQK	202	+
Chr5B	506050526	506050585	VTNDKLAIEEDDLSRMEYLK	143	+
Chr5B	509910317	509910385	IDDSVMGSSDKMAQLNTEIRLLK	109	+
Chr5B	514743435	514743467	IFDDTEKALDK	80	+
Chr5B	522893232	522893282	SILRAPMVFFHTNPLGR	84	+
Chr5B	530434430	530434468	AKIGAGSFGTVYR	92	+
Chr5B	530478038	530478124	KQTLFDLVIHHVMCSLVDDNDNIHVPLIV	141	-
Chr5B	537528545	537528583	KRPTHRQLDADDE	91	-
Chr5B	543051000	543051053	MISDGIALSVALSGYPSK	86	+
Chr5B	548911674	548911706	LGEGGHGTVYK	81	+
Chr5B	552342149	552342190	KTGPGAPASFLPTH	101	-
Chr5B	557484289	557484342	VLIAQEKMSTNHVYVFKK	88	+
Chr5B	561982234	561982269	KLGTAGAFDLMK	86	+
Chr5B	566213693	566213764	KDVTPASSAISEGNGTGGNDKAAK	102	-
Chr5B	578110175	578110279	EDTPSQLKIVGVQATGGMIAGAVTSCVSTPLDTIK	164	+
Chr5B	580792509	580792562	AAALAVDPLFFYALSIGR	84	+
Chr5B	580978214	580978264	AVARPPITNSDSKATGR	124	+
Chr5B	581150208	581150291	KAHTAKGSDEHSATHSDPARNEVEPELT	132	-
Chr5B	587007665	587007775	KILAPPLRFSHLLGDEVLTPLGALGLSLLPSIQFLLW	97	-
Chr5B	599882969	599882998	YVAADGPMPK	78	+
Chr5B	607992403	607992447	RGAGNPGSGACSNGM	108	-
Chr5B	609134248	609134313	KGLLGDADPCLEGLGFVTMQKV	163	-
Chr5B	615311443	615311550	MRDSAGLSALHVAARMGHTHVAEALMEACPDATELR	168	+
Chr5B	620513460	620513495	FPIVEPDYGHTK	96	+
Chr5B	620835767	620835820	KAALPLGNLRCCIQIGVE	136	-
Chr5B	622236069	622236110	KVCELPESPMPGTA	108	-
Chr5B	624621944	624622132	KPKATPAHPTYAE----------------------------------------MVSEAITTLK	96	+
Chr5B	627757423	627757458	KDIARVFPYAPQ	88	-
Chr5B	638522443	638522499	RPTSLFAVAHGRAALGQVA	84	-
Chr5B	644844216	644844251	RALDGHGNQATM	89	-
Chr5B	646483508	646483555	SPVFKAELYGSMHEAR	120	+
Chr5B	662733764	662733796	KQTCDGEALQF	84	-
Chr5B	670084466	670084519	SSERVNCKISYLSSYPLK	85	+
Chr5B	671976536	671976619	VADIRLDSFRVNPPPFPALDFNLALSLR	128	+
Chr5B	678710434	678710478	RAQELVGGLGGGYLH	105	-
Chr5B	693113160	693113273	RGYYYDQMAQQIQARSNMVFLGQQVVPENLPQGAALVF	186	-
Chr5B	702373052	702373087	KYGDGDDLCLGL	84	-
Chr5B	706428153	706428242	EAQEENGWTRTENLANLTEQMGLLSSNHRG	146	+
Chr5B	709932829	709932891	SSVICIARPPLPLDVAVADIK	148	+
Chr5D	6014065	6014109	FHTVELFPVRRSGSK	110	+
Chr5D	9584809	9584856	MTVAPGTDYTTTTDGK	111	+
Chr5D	28021192	28021239	RSESSFIQTSFNTVSM	116	-
Chr5D	37539919	37539981	KDSHQGDVDMADGDARSLSRE	96	-
Chr5D	41276787	41276822	IGGTVIASLCVK	79	+
Chr5D	43685152	43685196	IVDPVQLQDEKYTVR	114	+
Chr5D	49355979	49356044	MPLVDNEVPFENVSVPTKLAKK	107	+
Chr5D	66924141	66924218	RYLHFGDMPLMTAIDENSNPSSDKAH	132	-
Chr5D	133323410	133323511	VPCAMLALLAATVVATLDILLSERTASRSAGAPR	92	+
Chr5D	160289080	160289184	EMNKAETESGETGPMVHESDIQHIVSSWTGIPVEK	173	+
Chr5D	193403351	193403392	QDVSKSGELSRVTK	96	+
Chr5D	220329497	220329583	CVNQAALGRSVTGTFCGDLLVGAMAHSWR	142	+
Chr5D	220751025	220751090	SGWAPRFVAGLTASISGGLPVR	103	+
Chr5D	225397322	225397381	ASADSSAEMPKPNGVGKAGK	87	+
Chr5D	236071029	236071061	DLNLGGIDIPK	79	+
Chr5D	244864446	244864511	KKPSETSEQTTGAEATEAGMEF	97	-
Chr5D	245479473	245479553	KPQQSYIYNLMEVIDPYNFDVTMAPSQ	136	-
Chr5D	246720296	246720349	RGLVSPGLLIGVLMHTVF	85	-
Chr5D	283970604	283970639	KDSVSIADARGA	80	-
Chr5D	297112538	297112570	RHACWLGTVLV	87	-
Chr5D	301669247	301669312	GYDIILMAETVYALDSLPSLYR	106	+
Chr5D	302207864	302207899	VAKGAPVFNDVA	85	+
Chr5D	303905779	303905820	EVMDFNTFDPLFPK	105	+
Chr5D	305177665	305177706	RGTRSREDPKQVTA	102	-
Chr5D	315093406	315093453	KIAVSCDVSLPVALID	115	-
Chr5D	317864053	317864127	SQPWVANIMKEDIQSGDFLALSKIR	124	+
Chr5D	337434625	337434738	KGVPSGADVIFGVKVETPTAPQAQSTLLISAALCALLF	181	-
Chr5D	358187485	358187526	RQLNCLQTSMSSAK	108	+
Chr5D	358187935	358188006	GWWDQTQTGTLIEIADVKSLTDDR	180	+
Chr5D	358718554	358718583	REFWSSIESI	80	-
Chr5D	373368089	373368127	KVPCDPHTCKYYS	105	-
Chr5D	398692171	398692209	TDSTGIFDTLWKK	100	+
Chr5D	401298795	401298830	HPNLVTLIGACK	89	+
Chr5D	402103120	402103179	ASGGKKVNIISHSMGGLLVR	91	+
Chr5D	410808501	410808566	RAEWLANTVPSHYMGPWLSLPK	114	-
Chr5D	411804003	411804041	IGDDATITLLIGK	95	+
Chr5D	416287582	416287659	AQMSSGSFQLLGMAELSFLPAVFARR	120	+
Chr5D	421406181	421406213	AETYLEDMMGK	83	+
Chr5D	426629071	426629112	MAAIGAFFSGQVNR	103	+
Chr5D	426705704	426705766	FLGSLPSLVYLNLSSMDFDGK	97	+
Chr5D	431414585	431414623	HCIGEGSYGRVYK	104	+
Chr5D	442427618	442427653	RDMSSEHDLHYG	95	-
Chr5D	442445118	442445210	KRSQIDTEEITRTISSQFSAALSNLINHIPS	143	-
Chr5D	450316278	450316334	RVVNKPKKIAVIHQNSLIG	137	-
Chr5D	453551191	453551244	KALQQAIERLLMLQAKET	125	-
Chr5D	463986929	463987000	HLTASPSMSSTISAMDLDSSPDLK	106	+
Chr5D	463988642	463988686	GGSTASPPIGWTDDK	107	+
Chr5D	466790356	466790403	TGVSMGSSLPQEILSK	113	+
Chr5D	467575616	467575678	KRVLSVNNWRAAEAFINSLAV	99	-
Chr5D	468073351	468073383	NCDDIDGEISR	82	+
Chr5D	478132032	478132097	MQTMDEIMQILTEATIPPACSR	105	+
Chr5D	482409548	482409601	ADLSGNAIEGGVPPEIGK	124	+
Chr5D	484952011	484952046	AWDLFCKNIFPK	97	+
Chr5D	501138587	501138661	RARVAHRGPAAPTAMAPDVSAAALA	103	-
Chr5D	506708370	506708411	QAHLVECALSFQKK	106	+
Chr5D	508276413	508276448	NGVLTPNVTVAK	83	+
Chr5D	509358918	509358956	RSCADKDDEVSLM	96	-
Chr5D	512796561	512796608	EFLKFGSVALTELLEK	113	+
Chr5D	518959286	518959348	FSSGNYDNFAFDIGLVLGLGH	100	-
Chr5D	527532706	527532741	DVALEGGQPFHR	92	+
Chr5D	530465397	530465456	FMIDGDFMPVPGKIVRYTIK	98	+
Chr5D	533269535	533269579	KTENALANLAPKLTT	100	-
Chr5D	533465118	533465159	KVIASVIFDLISKE	100	-
Chr5D	533473867	533473917	LGTVVYPLNMDISATNK	130	+
Chr5D	538908215	538908256	AQSVRPTGHCVAVR	102	+
Chr5D	540614007	540614060	KGPFVTMEIVGNASILLG	129	-
Chr5D	540785319	540785351	FHLLQEFDEGK	80	+
Chr5D	545053590	545053643	SQMCAGSDVSDEEAMTPR	85	+
Chr5D	546127063	546127125	VVATEVLGGGKFYAQAVGDQR	97	+
Chr5D	546735001	546735030	RSVAMPDNCK	78	+
Chr5D	547271203	547271235	RLLADIVFIDG	79	-
Chr5D	558956308	558956358	KRLLPGLVGHTASVVSM	120	-
Chr5D	559531791	559531826	KTFYYDSDMYFV	102	-
Chr5D	561050543	561050596	SVSTQGFHVYLDLLTSNG	133	+
Chr5D	561056607	561056648	HSSVPEMTQPAVAK	104	+
Chr5D	561068858	561068899	KQILAEQTGIEGSR	100	+
Chr5D	566888609	566888671	KIEGNFHCKAFVSVSQKPDVK	157	+
Chr6A	1331392	1331487	DCSSGHNEIAEMINAGMGTTVESLKAKHPGAR	232	+
Chr6A	6014749	6014796	KRALHLLFSNMSEMEE	119	-
Chr6A	16010970	16011035	ANKLTAVGCNTLAFLGGFNEHR	152	+
Chr6A	17502559	17502615	RPSTDQDVLEVEDVGALEM	89	-
Chr6A	19854083	19854112	KAIRAPWYRE	80	-
Chr6A	24129112	24129144	TNDQQEDEVKK	80	+
Chr6A	26391690	26391740	ADWKMQDVLDEEIKTIK	82	+
Chr6A	32037648	32037824	RELAEVLRGMCIE----------------------------MDAPDDSLFGGTSGFSLV	112	-
Chr6A	56042585	56042638	KREHETLAPHAKLYSDVA	87	-
Chr6A	60526029	60526091	RASADNLLSLGLRLVPAPRRA	90	-
Chr6A	67138561	67138617	MPEYDVPVVDKAVDATWKR	89	+
Chr6A	68721081	68721137	KWEVIQAEFSMVSVSEDNL	89	-
Chr6A	82359337	82359390	HRDTVRGDAMLLEMAAGR	85	+
Chr6A	92476624	92476695	EEAALSESSEQKNVIESARADAVR	103	+
Chr6A	94298380	94298502	GGGGEAEEVVHMEDAVKMLVEHLVKPVLPRGAIFGAAQGER	190	+
Chr6A	94805604	94805645	RHLMVIDSPINQAT	106	-
Chr6A	96720074	96720115	HPLVDAIVVTEIQR	106	+
Chr6A	97135041	97135121	AQADYILGTNPMGTSYLVGYSDKYPRR	135	+
Chr6A	100926431	100926484	FYDGKVGDGPNVVSKSHR	86	+
Chr6A	104433434	104433502	KLLPMQMLTVPIEGTLSNNSVDL	108	-
Chr6A	109739397	109739429	KAHHLVCWGPN	89	+
Chr6A	110703626	110703661	KSLVWSSHAHAR	85	-
Chr6A	118285669	118285728	KSEGSDKQLDDAVMFARVDD	93	-
Chr6A	129950662	129950700	KGGGLKAKTLDIM	95	-
Chr6A	131188217	131188288	CPGGIGEMGWLKMVQPVIQERVDK	125	+
Chr6A	138874314	138874382	RRLLPCAAGFPLSPRPPKSPLER	102	-
Chr6A	160100236	160100268	GAVEVLNPTTR	78	+
Chr6A	200661616	200661672	RAGPVAGRLRQAISAENGL	86	-
Chr6A	217146145	217146183	KVAVMVQQGSIEM	99	-
Chr6A	225320868	225320909	LMTCDMATFLQVSK	107	+
Chr6A	349036893	349036925	ATIHTPAMAGR	79	+
Chr6A	433673797	433673907	SSPVISDTFDNMVSKVQASNPESCKPATEVLMSNKGK	178	+
Chr6A	490111430	490111519	FYSGDCYASEWAGGQSHGIGAQTISQTTRK	147	+
Chr6A	492191341	492191397	RLMEKWSLPIVYYEHFMLG	102	-
Chr6A	501308008	501308073	SLPLRPPSARPIDASSASAARR	88	+
Chr6A	518674525	518674644	GWIFSALLVLFLVMAPACEAFYLPGSYMHTYRQGEEIGAK	305	+
Chr6A	519797817	519797852	RHAAVPICGPGA	89	-
Chr6A	527322612	527322671	REDFGPWVRAHEQ-----VR	103	-
Chr6A	534670840	534670905	SYDSDLIVDGYQDYIDEAVWMK	108	+
Chr6A	537297564	537297602	RKVAVMLGNPLMG	94	-
Chr6A	537643509	537643541	KSWNQAALSME	78	-
Chr6A	538747491	538747541	SGDGNSEGQDAPLAEGK	120	+
Chr6A	543072019	543072051	KVPRSEFGGGK	80	-
Chr6A	549021915	549021977	RAGSGQTEQVTEKAGEAVDDT	91	-
Chr6A	549041448	549041507	RYTDRCVMMNTAEDRWCGGN	98	-
Chr6A	561839565	561839618	RYHHDLDPLDTLNSAPLH	126	-
Chr6A	565564311	565564358	GAGELPLTSVTNGNGK	100	+
Chr6A	567086983	567087015	KVCFIDGLNYK	82	+
Chr6A	587824859	587824906	GLISAMQDYLPKAQHR	123	+
Chr6A	589213784	589213837	LASDGINTMLKSMDFAEK	129	+
Chr6A	589668400	589668477	DQVLLSYNEDKTELLHLRDQISDMSK	124	+
Chr6A	599411320	599411370	KCLETCLQVASILVGHH	83	-
Chr6A	601677647	601677685	TANILLDENLTAK	92	+
Chr6A	603207673	603207717	HISAPGWQLGWTWAK	115	+
Chr6A	607670871	607670945	KLRVLLEGPGESTDKLQGEVGDLIY	167	-
Chr6A	611849458	611849526	FVLSPPCCHSIGKSVGLAMATHK	170	+
Chr6A	619137534	619137566	AQVKAYLPDFK	83	+
Chr6B	16998702	16998743	KSLDAVAAQLNGLG	93	-
Chr6B	20925892	20925933	ISMGAATGLQFLHK	105	+
Chr6B	44020862	44020903	KLYAPFKEVAQEDW	112	-
Chr6B	51161338	51161370	WMISSSVVALK	81	+
Chr6B	51221157	51221255	SSSVPWNSMMFGYAQHGQVQAVRSLFNEMLKLK	165	+
Chr6B	56995145	56995195	KNAPMPPSSGIRQRGCL	131	-
Chr6B	67621526	67621570	RANTLLMVMKNSAAK	99	-
Chr6B	69643273	69643317	KHLDLSDGFTGETPS	109	-
Chr6B	74394711	74394803	KPLHGYFRNSALCLIQLSPFQNTTGHDGDLD	156	-
Chr6B	100804666	100804713	RDYLSIEAVNVAAEVV	114	-
Chr6B	101056456	101056554	KTGVFANTIDDATPNGTFEALLDYKEGNPEDVR	155	-
Chr6B	101386808	101386840	WVQCMVIDLEK	87	+
Chr6B	128483051	128483086	RGTGMGEHGPPH	91	-
Chr6B	152592782	152592814	AYIEEVVQELR	81	+
Chr6B	153525625	153525663	ATNSSDIYQSVIK	98	+
Chr6B	158461318	158461347	KFYSTAMCQM	86	-
Chr6B	199619699	199619791	TKFEAAIPDVMESFNDLYCSITGRITAEALK	154	+
Chr6B	237413993	237414025	KSGMFQEGFSL	83	-
Chr6B	237417713	237417778	KNASTVTVTFQAGRQFRFAFGV	103	-
Chr6B	287492987	287493022	KITTLTETINVM	82	-
Chr6B	349873096	349873164	KKPLKWPNSDSDHYIALMHLEVS	112	-
Chr6B	397120314	397120493	KPVNTHRPPTAAGGLNEFGDDFQS-------------------------VLYVDIPGLTS	138	-
Chr6B	442008720	442008767	GQADSIRNLLNELINK	115	+
Chr6B	442599521	442599577	RVDAAFDSPRTYSGSDLKK	132	-
Chr6B	462944160	462944216	MPVGLDAPDEHIVLDENVK	90	+
Chr6B	473854263	473854322	RAAEVAPPLTKRLEEEFLAV	91	-
Chr6B	478267750	478267788	KDHLEQTLYNTQI	100	-
Chr6B	504069920	504069985	KTAGNYLDELSVKMTHVVDEGR	106	-
Chr6B	512245402	512245446	LGNMHYQNIYPMQTK	123	+
Chr6B	515096831	515096923	KSFGLIITKPASSPLLSATPEQNGASDNLSG	141	-
Chr6B	527562810	527562863	KKGFLKLVSTASGTCSGE	126	-
Chr6B	533133852	533133908	RRYNLKINDDSADYDVELV	90	-
Chr6B	547881859	547881891	VYGIMPNTEHR	88	+
Chr6B	560347759	560347830	MASSCSAGMAIEYYAAGEFGNAKK	180	+
Chr6B	575507477	575507512	KVAVITGDPLKG	86	-
Chr6B	585272241	585272276	RVKAGTSFLSSM	89	-
Chr6B	586867429	586867491	NYAADLDNFLRVSFVDEDCEK	101	+
Chr6B	586983362	586983394	QFPVTVHFAKR	87	+
Chr6B	598861539	598861580	RLTWQTNMGTADIK	109	+
Chr6B	616591394	616591429	RDMELGFGGLPK	85	-
Chr6B	622678630	622678668	SAAASLQVHGMFK	96	+
Chr6B	644953035	644953133	EAICVGDVDASVGAGWMNEDEDACPLPSDLLWR	156	+
Chr6B	648791303	648791341	EFETELETIGSIK	96	+
Chr6B	660921200	660921232	KKVTAKDCCPA	82	-
Chr6B	673409012	673409053	KGFQLLDDSSCLDH	99	-
Chr6B	675418493	675418558	KTGRAVVLDNTPRFSASFADGL	106	-
Chr6B	687176949	687177044	KPEPYVDIYNILSLICVRMCADSRNVPPKDMM	251	-
Chr6B	695483640	695483705	KPITKRPLLVLATQNVAAEAAM	101	-
Chr6B	705409557	705409610	KFFLRKSHLDSLAEMEYM	128	-
Chr6B	714817930	714818019	SSGLMFLDLSYNRLFGGLPEWLPQKMPHMK	152	+
Chr6B	714858444	714858497	EQFASLGKLEVLDFSHNK	84	+
Chr6B	715076026	715076070	GYKEQLEPVGQTIAK	112	+
Chr6B	717365307	717365354	RLINMMDPNRSVSLFA	110	-
Chr6B	718358406	718358462	KLVTLELGLQSCILSSPDA	132	-
Chr6B	724549057	724549113	IKDVSHISFSDLQLLNSLR	87	+
Chr6B	725229500	725229553	RVAMTTVSLITVFNEEIS	83	-
Chr6B	725637061	725637123	FAHLSKRDMGVVSVLIFLPPR	146	+
Chr6B	726378302	726378385	KAAVLKAYIEEPLPEGTEYHKAISLLTN	131	-
Chr6B	729836070	729836114	KWADSAKVPFEFEVA	108	-
Chr6B	730344045	730344098	KLLDALTSIIGQARVLNK	125	-
Chr6D	4661593	4661715	KIDGLLMETYHYNKVQVAGIPGFSAPVMFSADYMHWDEELS	210	-
Chr6D	6636890	6637009	KQNHKGLSVAAGKIINLTESFDDLLEHCDPFQAEDVALAL	190	-
Chr6D	11359416	11359520	KPCREVRCWGLMDWGEEPVSISTVSANDYMHMSTA	180	-
Chr6D	18063506	18063586	RLDGCCVIELTDLCPLTDVSESLPLVH	131	-
Chr6D	23626085	23626120	ISTEETMEVTPK	90	+
Chr6D	25966345	25966437	RWEQLLLFFLWAFGIAQFILGPGLLDLWSIT	140	-
Chr6D	89200284	89200403	SRGAPNPHLPLPLGSSVSPYPSAPATPSRTGGATAPQHAR	174	+
Chr6D	103286466	103286540	RGLLLLVAIGGFFVGFTIPLTEKKD	177	-
Chr6D	108218806	108218868	ATPLTDAFAFGTFMLEVACGR	160	+
Chr6D	137666859	137666981	TRDGMAIVPCGLIAWSTFNDTYTFQHNTNNLSIDKTDISWK	205	+
Chr6D	138781735	138781812	KANLEMDVLFSEAEEPINVGNESILT	122	-
Chr6D	145494607	145494702	RAVSGMALLGAANLLAVPMAAQAAMLEPDVIR	91	+
Chr6D	161914075	161914140	LEYVIEKMDAMQLNMEQSSNGV	106	+
Chr6D	231338366	231338428	LGSMPVLSLFVNALPLFVVLR	92	+
Chr6D	273786821	273786919	KVTVTTGPEISSLDVELSALALVDKSASMSLVF	227	-
Chr6D	286395353	286395388	GVGAVREYMDKR	92	+
Chr6D	320045972	320046064	KDLRYDLEWTGPLFHITMWQNLEGSAMPKEM	247	-
Chr6D	326644050	326644163	RVVVELEADFMNDFLGDTGLVVVDGHRVAMQGVDAKNV	178	-
Chr6D	348878882	348878965	WLAISPRCPVCNVWATPQSPRASPTAAK	133	+
Chr6D	379685416	379685472	KLGQLTEPMLLEASSGAGL	128	-
Chr6D	379688659	379688730	RSRVASAMAENEEPSGGEIFAGAV	106	-
Chr6D	395511766	395511840	EGVLAPPPAGSAFSVSQGPVAASAR	106	+
Chr6D	408428903	408428953	LDRVTYVSEGVIGKLYR	110	+
Chr6D	410760705	410760737	MRLGLFNGNPK	83	+
Chr6D	410972518	410972613	MPLLWSPENSALASEPYRMKNHGSQQCDSGLK	240	+
Chr6D	436250608	436250658	QQMGSEDQPSMSVDFLK	82	+
Chr6D	440433955	440434047	KSTDKGGVLSLNGTYEKALDEALFYEHDASG	147	-
Chr6D	442435527	442435562	KLDGTKESVLQL	82	-
Chr6D	443548764	443548805	FGFNLLVGGFISPK	98	+
Chr6D	445660288	445660371	VGKPAGIMATFLVSGLMHEAMMCYITLR	141	+
Chr6D	447772751	447772786	SILFLEAQRSGK	85	+
Chr6D	449092073	449092105	VCEEGKLNATK	80	+
Chr6D	460242443	460242475	RDSVGPEPSGA	80	-
Chr6D	461362811	461362855	KASQLLDAPTSDSYA	104	-
Chr6D	466239153	466239203	VLASVCNAGIPEEVMAK	124	+
Chr6D	468009079	468009150	RGELATISIANTSNEINDTAEQGE	109	-
Chr6D	482933644	482933700	RTECVKCTFIMAMDHRPSI	101	-
Chr6D	483487907	483487972	KQTMIEFEAADLKQTVMALGVS	160	-
Chr6D	484685382	484685420	RDFQAVEFVHEGK	97	+
Chr6D	490528038	490528136	LLLGDEGSMICASMPGTVGFMAPGIELVLVIPL	158	+
Chr6D	491424066	491424104	LDREMVNKVEELK	92	+
Chr6D	491871130	491871186	KGALAAGLIPWLVALAKES	130	-
Chr7A	1712673	1712738	WLGMGNQELLGYFSDYAVTKAR	110	+
Chr7A	2131790	2131867	KIHNPRKVFYWYDYGVLSGHAVVKIT	200	-
Chr7A	2806292	2806330	MQGTKAGSTIDPR	97	+
Chr7A	3332134	3332166	KWLNPMAGAEF	85	-
Chr7A	4671966	4671998	RPVLLPGPPHL	81	-
Chr7A	11618876	11618911	FLSSLIKLGSCK	82	+
Chr7A	13731952	13732020	MMAVAGASLACIALLALGKAHVK	152	+
Chr7A	18935023	18935076	RTALMGGITLIALPLLGS	127	-
Chr7A	26051013	26051045	KDHYVGDFLLD	80	-
Chr7A	45066103	45066168	SLLVFHSSFSFISLRSLAMSNK	97	+
Chr7A	52300128	52300205	KQAALVMKTLCEAAINFLFPSHPDGQ	197	-
Chr7A	56511014	56511058	MGREVPVASMDASGK	106	+
Chr7A	89672558	89672593	AMTAGEIHPMTR	95	+
Chr7A	100258394	100258447	RLLIVMDVAFGMEYLHGR	90	+
Chr7A	154752166	154752219	KLATAPGVGWVEGFLSVT	129	-
Chr7A	175912138	175912170	LNIIAFGEGRK	80	+
Chr7A	187518224	187518262	KAGNGQDTESPGK	93	+
Chr7A	192211636	192211677	KFCLPIVGMGVLNS	105	-
Chr7A	193497731	193497793	KSDRLNETLTLVCDSILSPWH	101	-
Chr7A	201895107	201895142	KLVDRQVLATFR	85	-
Chr7A	207681375	207681446	LGQGGFGSVYLGTLPDGSRIAVKK	168	+
Chr7A	208501298	208501351	KPTQSASNTGGDASFGEE	82	-
Chr7A	259481993	259482085	AASLFCSASIVLAGHAWQLTWQYGMQVKVIK	150	+
Chr7A	268873926	268873958	KTPSAMVDDYK	79	-
Chr7A	285855894	285855968	KDSMVVNVQANTVVEKACTAFLLTN	118	-
Chr7A	299490805	299490861	VKPGQSNNIAGAALALPFR	90	+
Chr7A	359980755	359980790	RHEGYSSIGGGS	86	-
Chr7A	429059734	429059799	RLQQIDLELQHKEDLQKELLLI	93	-
Chr7A	459752564	459752602	KVANYIAKDRGTA	92	-
Chr7A	476876293	476876343	KDCMHSSAETVDGTREE	122	-
Chr7A	499772970	499773017	KISAFMDKLPRSPADA	114	-
Chr7A	519018657	519018704	KQVLTVDGLDGFSLEK	116	-
Chr7A	537904710	537904763	GLSLDKVVYTSLMDGYLK	84	+
Chr7A	550593010	550593039	RLARAMQIGR	77	+
Chr7A	585258067	585258135	KLEFSLGDVLLSIVGGSAAEAED	101	-
Chr7A	635404166	635404231	KFAMNRGPRNQSAELLWRIALA	109	-
Chr7A	647129014	647129073	SMHMVDIADLIKGGVGDSNK	93	+
Chr7A	664540353	664540382	KFTVLEEGYM	77	-
Chr7A	676660413	676660466	IGGMTCANCVNSVEGILR	138	+
Chr7A	682278433	682278516	ENLLKPVTVTFKEGHGQEFRQPSGTGIK	137	+
Chr7A	689106481	689106510	KLVGWNRQYF	82	-
Chr7A	714860736	714860789	ISHMPWHMLILPDFAITA	92	-
Chr7A	726292415	726292456	KAMFSGITSRSESM	107	-
Chr7A	727255457	727255492	TALADAQAQCPR	85	+
Chr7A	732922328	732922381	TTLAMEAFGMIGGQFGCK	139	+
Chr7B	57184969	57185031	KKIPYILMFLVFLPGSGFIQS	101	-
Chr7B	77469900	77469929	REICFSGNVK	77	+
Chr7B	106067278	106067313	KIIITPMEIQVS	91	-
Chr7B	157137902	157137943	RLLPGALSPAASII	92	-
Chr7B	230360827	230360889	QANHNHSTLLGMVSDVTPALK	157	+
Chr7B	250328348	250328386	RLGLHASLNEVEV	94	-
Chr7B	372407210	372407245	KAGKFLRLGPPK	87	-
Chr7B	418297915	418297974	GKGQDYWQDKNVVEEMPCCR	106	+
Chr7B	422606224	422606274	MEDLSVEELASNLSTYK	118	+
Chr7B	430810837	430810890	RPNMDPCMAVSSPPGDCA	84	-
Chr7B	432919376	432919423	MKLNVWAFRVPGPKPK	128	+
Chr7B	439820371	439820430	KTDLDILPLTAETIPLDKIS	88	-
Chr7B	458431988	458432032	KDLQMYVMLLGFMLS	120	-
Chr7B	482550895	482550951	RDPLLPPPRGAGLNMANLA	85	-
Chr7B	508861714	508861785	IVEKVLPLMGSGSGIRPGIAPNIK	112	+
Chr7B	597045845	597045913	KPLLVPNIYPVVGGQAISVGALL	127	-
Chr7B	638819833	638819871	AVHTHAAAAGMDG	85	+
Chr7B	647720428	647720460	KTMELTFMECA	83	-
Chr7B	650182391	650182498	REQLFAAADTVGYDLCPQLCGDLRNSDFTELFKLVS	178	-
Chr7B	684346256	684346312	WFNAFSQMHNQLLKQEISK	151	+
Chr7B	701249317	701249370	KALKMELEQRGLDYDLQW	90	-
Chr7B	708371923	708371967	MSPADVAENLMPMSK	110	+
Chr7B	761597747	761597794	KASEPPQADGGAEIIA	114	-
Chr7B	762680987	762681028	MLGVSGEIDKLGDK	91	+
Chr7B	763245668	763245757	KNAAEVLLTFQPMINTELEHLESVMDVGLC	217	-
Chr7D	2931015	2931071	RITKSIVHGSVDPAAYEIQ	143	-
Chr7D	5442558	5442593	KSVAGGTADIFE	86	-
Chr7D	5992842	5992883	KALTDKLENLHQIL	97	-
Chr7D	8700511	8700552	QITYVMQVSEHGVK	106	+
Chr7D	8701788	8701823	AAGIYFDELIDR	86	+
Chr7D	17901046	17901090	MSGGDHIHSDTVVGK	110	+
Chr7D	18858856	18858900	KFNADTTMDENTKRS	109	-
Chr7D	21295015	21295050	TQLLELQGSMGR	85	+
Chr7D	21350762	21350818	IGNALANGAADQVSMQFAK	111	+
Chr7D	21473751	21473786	KNCFGATYENKR	94	+
Chr7D	28456936	28456983	RTEVEAMIREAMEGAK	85	+
Chr7D	30744282	30744386	KGWNYRLGIGVDAEPDLPTWTNTVADYKGLAYYDH	172	-
Chr7D	41997634	41997675	LLAEILDSEPAKVK	96	+
Chr7D	60593795	60593854	QSSSVPAGDESQVGEIALIK	90	-
Chr7D	60595167	60595223	KFLHTLDAVAYRTETAALS	87	-
Chr7D	66622187	66622246	VLVDDHVDGLIDVEDNEEVR	89	+
Chr7D	76131335	76131382	RQALVKMSDSYKVVTD	114	-
Chr7D	79917562	79917684	KINRTMPQSPLLTDTPSDFSTWLSRGDPDMIILNGSDLLEA	200	-
Chr7D	81246513	81246545	AMQYAYNLALK	82	+
Chr7D	94215742	94215774	WGLFRTATEQK	80	+
Chr7D	95578139	95578201	ANGTAGSDGASRDDEALIWRR	94	+
Chr7D	119920669	119920725	QIVSLENQNVHSVVDSQEK	85	+
Chr7D	125082826	125082867	LIVKATGAPGHGSK	99	+
Chr7D	136148914	136148976	KSHQTHCGLCHRLASGYIFRA	107	-
Chr7D	144653743	144653793	RGVQGYAAILTNYADLA	123	-
Chr7D	149428496	149428567	SRPPGISCVNADIMEGKKICAWNK	187	+
Chr7D	154933532	154933567	ATNAGYWKATGK	90	+
Chr7D	156155845	156155898	CPLAPEEAVLMLAAIGFK	86	+
Chr7D	163372366	163372401	KGIHFTIDSEVH	88	-
Chr7D	167669128	167669175	GGITSSDLATKALEAR	110	+
Chr7D	174995510	174995569	EVNEATEVGTIGHGHGKSAK	137	+
Chr7D	176254585	176254641	GLGNGKRINSDTFIIGGHR	142	+
Chr7D	185648191	185648241	AVAEFKRTHADTWSIQK	82	+
Chr7D	200721459	200721491	RNASRTAKGEA	78	-
Chr7D	201916761	201916850	LGTLPAGLVTFWNNTFPLDRSWHLLGLGYK	144	+
Chr7D	205031644	205031685	AFREKFPACTLAAK	104	+
Chr7D	207916707	207916748	RSNSHGEKDANDRS	98	-
Chr7D	213822030	213822062	KHIESPYASGK	83	-
Chr7D	213822485	213822517	KRSIGILMVEK	82	-
Chr7D	266298442	266298486	TPADCKMVMLLTKAR	107	+
Chr7D	273449908	273449943	KVADELNVCAAM	91	-
Chr7D	374973788	374973862	RGGGFSFVIVIIVALIGIFLGYMMK	112	+
Chr7D	394293017	394293055	EEVVAKPVLHPKK	87	+
Chr7D	394779860	394779895	KDGFAHQGLEHY	94	-
Chr7D	415158159	415158194	ATSIQQDYAQVK	88	+
Chr7D	423429708	423429773	GVIASMSTPVSLLDITSLSQLR	101	+
Chr7D	426137145	426137189	ESGAKVQHGNIQAAK	109	+
Chr7D	439395553	439395615	MAASVLDMAGVESTGMLAKSR	95	+
Chr7D	454913204	454913278	RPRLAPRANMAFCVHVPSGRAFGAA	117	-
Chr7D	465864797	465864853	KRLVYMTAEVCQVSFCIVK	96	-
Chr7D	473335730	473335828	KGGHCSTSGGAGAAAA--------QRTLVIYLYLSAVVAAL	141	-
Chr7D	490626267	490626341	DIDDSLAYGLAKELDNKETEDSNGR	113	+
Chr7D	505558918	505558980	GLLDTIDAALRATGDRMEALG	94	+
Chr7D	506066831	506066860	MPSDYGLTPK	78	+
Chr7D	514570131	514570181	KTLRGIGLSACGVGLAM	125	-
Chr7D	521831149	521831184	LQAFEKQMSCTK	95	+
Chr7D	526398408	526398482	LGQVWIPPTGTVNAVLFSMAIDECN	124	-
Chr7D	528222754	528222789	KPKLQCSNYAIE	91	-
Chr7D	532734139	532734231	EPSSQMVTSKHVSHGHGHTHNICSPHPAVSK	143	+
Chr7D	560881215	560881268	AKLQQAIADGGSSGRNLR	123	+
Chr7D	568362729	568362824	NVMTDLSEMLVNGQISEGSSISIDAANDKRLK	149	+
Chr7D	573991827	573991859	TAEMWETAAKK	86	+
Chr7D	578396059	578396094	QVDHSSVVTTDK	84	+
Chr7D	593412985	593413020	SMRGSLKSPLAK	85	+
Chr7D	605786594	605786641	TVFVYSDMEFGEACGR	82	+
Chr7D	614155679	614155723	RGLGLGLGFPTRENK	107	-
Chr7D	626832651	626832686	KDGKMARMLVGD	91	-
Chr7D	628955221	628955292	RLLGNFAQALSNAQENCEGNPMGV	116	-
Chr7D	634596256	634596294	RVPEDGSSVIPKV	88	-
Chr7D	640313033	640313173	KTAGNGRGTSQTSDPPPSANPSIESGIGQSGGKSYLSMETSCDMDDG	223	-
Chr7D	641335248	641335289	RCQDDGFVFAHFLE	109	-
Chr7D	641499190	641499255	LTALVGEIRALGENLQEHAVVK	151	+
Chr7D	641499217	641499255	ALGENLQEHAVVK	91	+
Chr7D	641666356	641666391	AILDNGVVAVKR	86	+
Chr7D	642624491	642624526	HVAKGNIRQLSK	90	+
Chr7D	642718243	642718320	KWKFDVACHAPTLRSGTIPFNMWFCA	134	-
