# Supplementary material for: Community Resource: Large-Scale Proteogenomics to Refine Wheat Genome Annotations
Source: Int J Mol Sci. 2024 Aug 7;25(16):8614. doi: 10.3390/ijms25168614 (PMC11354340; doi:10.3390/ijms25168614)
Supplement: Supplementary file 1 [file ijms-25-08614-s001.zip › 18_MATURE_FLAG_LEAF_2024-05-20_Apollo.BED]

Chr1A	1186830	1186895	RISSSDHIQAAQAGDETRSLAR	100	+
Chr1A	8997527	8997562	KELTDALASPEI	82	-
Chr1A	9671475	9671504	AVLDMDPRTK	78	+
Chr1A	10920961	10920996	KASQCAVPKYAS	84	-
Chr1A	11850222	11850284	RLVMEAQEVLEPYQKDLDMNQ	154	-
Chr1A	13445598	13445633	KERLMVLENIAD	87	-
Chr1A	15585296	15585346	KAEQYLADSGVPYTIIR	82	+
Chr1A	31924870	31924986	AVGHFWQPEDDECMSWLDAQPERSVVYVAFGSFTMFNRR	200	+
Chr1A	35074935	35075000	AEKEDLQEQLMHTESTVAEANK	99	+
Chr1A	38847607	38847669	GHPQSNTAVSAFAYLPEGPAR	100	+
Chr1A	50378402	50378467	RFLDKSIPGLTDALDGLVAVAA	98	-
Chr1A	59886930	59886992	RSVMTRHQEEAAVDEQKQMLS	100	-
Chr1A	62421801	62421893	RSNISDGLRSIQGLTYFAIMDAGLYALWISF	149	-
Chr1A	84459439	84459498	RESTTATKEAVPEPEPEDAS	85	-
Chr1A	88927443	88927478	KVRYDYEDFYAN	95	-
Chr1A	95620123	95620164	LITFGVDELEGREK	105	+
Chr1A	102118720	102118785	GLRPVLQVVGAPASAGGTDRYR	102	+
Chr1A	106053769	106053828	KCVQGAADSISPELGRYVER	97	+
Chr1A	116063209	116063259	KKIHAVLVPREQWYVEA	131	-
Chr1A	120976229	120976306	MQRTEGYMGISSDTVQFSILNDPKIK	131	+
Chr1A	187235243	187235296	KETQYMVSEAQNKTDIAD	87	-
Chr1A	245439020	245439082	RNDDDAGEDFVGSSGVHFDLQ	95	-
Chr1A	262713645	262713704	SAERPELDLAAVVANSDAIK	88	+
Chr1A	262720125	262720169	KRGSGSGPPAERDAM	105	-
Chr1A	290311397	290311471	KNNEHVSVEAIGDNVSESSAFLDDM	116	-
Chr1A	293799317	293799373	KGYMDMLTSSVFSDSIITT	138	-
Chr1A	300307535	300307594	ILYAAYTTEVLSDGLLDDEK	89	+
Chr1A	332339942	332339998	RTVDPGKEPEAGLAMAKEQ	89	-
Chr1A	339219783	339219860	GKTEEEKSEWMEQTLIAVETLEGALR	119	+
Chr1A	345737231	345737281	AIANECQANFISIKGPK	126	+
Chr1A	351944861	351944923	RHQVEVAMCLAASGLRGEGQR	100	-
Chr1A	353556417	353556506	WPEIQDMLDLIPGQKPEDRPDIVARVFMLK	152	+
Chr1A	405012008	405012058	DSKLTRILQSALGGNAK	121	+
Chr1A	408961842	408961952	KQIKSQDTNLRVCNMLPAQWSSTDGPDCINLIGMDAN	185	-
Chr1A	417233118	417233177	KWMSTPMDIAKEISSGLAAR	96	+
Chr1A	433269285	433269371	GGETPSLAHIGISDNDAPSAPKLNPSEGR	136	+
Chr1A	434839304	434839336	KEVDAVSCLFL	80	-
Chr1A	442714568	442714639	KAVALETQAVVSAGNDIGREMEQA	110	-
Chr1A	446579476	446579541	LEAMKATKGVDNDTDLIANDLR	99	+
Chr1A	462580821	462580895	KGNRGDVSMEVDDGQLKGAGAAANG	110	-
Chr1A	465947095	465947130	KRLEMTGANPTY	94	-
Chr1A	477038002	477038058	EVFSKMEMWAIIVANVINK	90	+
Chr1A	481149251	481149301	AAAEGVTVSGAEQQWRK	119	+
Chr1A	488905849	488905929	KDAISELSDIDIEWGKEPILDFHRVEL	205	-
Chr1A	489757285	489757314	FLSETGKWDK	77	+
Chr1A	521555434	521555505	KAVATRAGGLEGFGHHFAGASCAK	173	+
Chr1A	522084996	522085031	KSMELSYKDLSS	88	-
Chr1A	523905518	523905562	TRVIVNAWAIGRDGK	108	+
Chr1A	531900667	531900708	RHGLFLFPKNGTGR	104	-
Chr1A	545794725	545794781	KPFCEMGGGTVNLLALSSM	90	-
Chr1A	553890849	553890908	RLLIQVAGHSASVVAEMVTA	90	-
Chr1A	575979844	575979885	KLLGWAKEYADPTE	99	-
Chr1A	580106299	580106406	ISMAEPKHQHSHLEKSDSVPKPAERPSPVSAEVSGK	172	+
Chr1A	582770437	582770475	MLTQIRSSSSEVK	91	+
Chr1A	587194639	587194680	ALKEYLPFIVAAAK	101	+
Chr1A	591238459	591238527	KMEELTPNTASQAGLSDRISEWG	169	-
Chr1B	894772	894807	IVSIVGLGGLGK	83	+
Chr1B	8938150	8938188	KGHKEIIFGESIW	104	-
Chr1B	9201347	9201400	ADSGFKIEPSVLAAALEK	121	+
Chr1B	10502491	10502544	GGWADGTLNCPIFQGHGK	142	+
Chr1B	11935058	11935105	ATRLYAVPTPRLTCPM	89	+
Chr1B	13538065	13538169	SMEENLVFTLEEGCISNSQVMVRHLSISSNWKGNK	171	+
Chr1B	15963616	15963675	RTGQVSFAGSGDYVKGFCEE	152	-
Chr1B	17169540	17169575	RVPDQGEKSIDG	87	-
Chr1B	18176849	18176959	RPSAYGSGVSSNDSSTFNGANIQNRMMSSNASYGEPA	168	-
Chr1B	18627946	18628017	DTSMRALLGTPTQVTKVHGSGILD	114	-
Chr1B	27081786	27081833	EYFRQHGGLLLFDRMK	114	+
Chr1B	28022285	28022317	RTIRLGFELIT	84	-
Chr1B	31950286	31950327	VMNGLEEERETLKR	101	+
Chr1B	36369564	36369599	RSLLEDPGLQAA	84	-
Chr1B	43205764	43205814	WSEWGDASAALGDEDDK	125	+
Chr1B	56276712	56276756	MNKVEEGKALLEMMK	104	+
Chr1B	58409842	58409886	SEIAIISADSEDFGK	101	+
Chr1B	61467215	61467313	TVSFGIPIPDWVNNMDNPADIVNKVAVREFEPK	160	+
Chr1B	75295418	75295486	ARGVKIPCGLAEGAAVTVVAVPK	104	+
Chr1B	75302039	75302104	LTSPSEVSVDLVDGGNTVVKGK	97	+
Chr1B	101084884	101084934	GLSAPGKLVRHSDSCGK	117	+
Chr1B	107412200	107412250	IHNFSGEVGRTDPSIDK	126	+
Chr1B	111946770	111946871	HLDHPMVIPKEELLPEPSPDVPALDMPLMMQVRK	162	+
Chr1B	112938488	112938520	KCEGPLQTGIR	85	+
Chr1B	123669509	123669586	KVILATNMAESSVTIPGVAYVIDSCR	121	+
Chr1B	125462737	125462793	PFAWLVMNGFFDMPVPPKA	137	-
Chr1B	142668752	142668826	GFLQSDQELKSDPLAVGTTAPIVDR	120	+
Chr1B	142668896	142668928	VITDPSKGEVR	80	+
Chr1B	143911172	143911207	SGDVTVKLDMAK	86	+
Chr1B	145710123	145710167	KFQMGAEHYDVARRW	120	-
Chr1B	146012222	146012263	QGGPAKPREPRIPR	99	+
Chr1B	160707871	160707930	VASVFKQDEGVVIANLDADK	88	+
Chr1B	161957292	161957399	RAHPFDSSGVEMVPKGPHFMLSQPNPTSQTQIFMTR	178	-
Chr1B	162284989	162285045	KPNVNANPRRMMAPLQPSK	90	+
Chr1B	165071806	165071835	KSPQFNEKYV	78	-
Chr1B	169295928	169295990	DGRKPEEVNDILGLRIILDPR	99	+
Chr1B	177654767	177654847	VGSGLVVAPSMEEKYSSASESSVLHGK	122	+
Chr1B	185976173	185976229	QAACSGIGGLRSRCHAVLK	88	+
Chr1B	189934604	189934657	EAALSGDQKFDHIDESEK	92	+
Chr1B	189934604	189934663	EAALSGDQKFDHIDESEKQK	107	+
Chr1B	228314082	228314123	LHGPVPDFVAAMPR	105	+
Chr1B	243012312	243012359	RQLAQKDKLLDIGEDN	115	-
Chr1B	248383128	248383196	AASTAAPPSPDLSIQLSPRPSPR	94	+
Chr1B	265593255	265593302	MRVALGMDEDRFSAFK	124	+
Chr1B	284238727	284238924	SLDVGANLFIGNLDP-----------------------------EVDEKLLYDTFSAFGVIVTNPK	135	+
Chr1B	306703773	306703841	QEFAAIMATGTVQAGDAAALAMR	107	+
Chr1B	307629534	307629596	KISSLTDGAASSAAMHQGEYY	96	-
Chr1B	335624830	335624886	EAEAIIEGVMSDVKSQVPA	85	+
Chr1B	344214646	344214687	KKTVAYFEEPSVDG	102	-
Chr1B	374625684	374625734	MLTGKSSAISGPNLVKK	119	+
Chr1B	384456850	384456921	AFASIAGSISGQPPLKVPIPGDNK	109	+
Chr1B	397541709	397541786	DTHFEEYIIGPDDELADDGLAPDEEK	180	+
Chr1B	398421261	398421326	RIVLNKQPSAGSEHATEMESPR	107	-
Chr1B	413500305	413500343	RGNKNHCANSNAK	89	-
Chr1B	426263675	426263731	DSTNAPGSTISVAREVARK	86	+
Chr1B	429091598	429091636	EITAMPPDAATPK	91	+
Chr1B	480461271	480461303	RHLGKDIIGVK	78	-
Chr1B	483081790	483081831	KGQGDSGPYPFDPM	104	-
Chr1B	491957705	491957767	YPTFLAQPAPLLLPCTREGVR	100	+
Chr1B	494350327	494350386	LSGQMDLTRIETLYNAEKDK	145	+
Chr1B	505289338	505289400	KSLVDDATEGYESDADAYTTA	92	-
Chr1B	517983147	517983203	KGTLNDLQPTCWSTPIPTK	135	+
Chr1B	523929589	523929663	RVLLPSRVLLTLVSPPVSALGPPAS	103	-
Chr1B	527401462	527401503	KHMGPGMCSFLSPK	113	-
Chr1B	549630773	549630814	GLDAYPKVNEDFYK	108	+
Chr1B	562959240	562959284	FYGETCPSVEDVVRK	112	+
Chr1B	566689901	566689948	KNLLKQEASPSSVTPM	116	-
Chr1B	569699735	569699812	RPLYQTGYIPEPSDPFNTGHSNDNRA	131	-
Chr1B	577659996	577660046	KDCKSGDGCIEKGIDAV	123	-
Chr1B	579457024	579457065	TTILERRPITLVAK	99	+
Chr1B	596041599	596041649	MSNDIEYEEETFLDMMK	134	+
Chr1B	598074615	598074668	RLLGSKGNMPPECAASFV	136	-
Chr1B	599522556	599522654	RPLLAGPAGYQSKNCCSFPPSTPVFGSPRLKAM	159	-
Chr1B	611474848	611474883	ISEWNAGGLLSR	83	+
Chr1B	632149761	632149796	GMLLNFDDAVGK	91	+
Chr1B	636725416	636725469	ASPLAATATALGSVLRTK	122	+
Chr1B	644618944	644618979	RLCKMAVIEGTR	89	-
Chr1B	671457649	671457726	KSIIGTIGEVTSKYALEEDMGQETYR	125	-
Chr1B	673905896	673905976	KLQTVALPNNPVDSSQEGPESNVTPAK	126	-
Chr1B	673906124	673906171	RDKYAPYKEDAFGEVN	121	-
Chr1B	673906172	673906234	KSMLQFSSAVNADDADGSEQD	97	-
Chr1B	673906238	673906276	KGFTTISMGDGAN	98	-
Chr1B	685241665	685241718	REPDATIGAKISLLAERE	128	-
Chr1D	68500	68538	KAVVDGIKGSPTS	92	-
Chr1D	435947	436039	LSLQTSNEEDVQPMPTMSSLSHVRSLTVFSK	146	+
Chr1D	2097643	2097705	RSNHLGLYGDVIDGALPVVKE	100	-
Chr1D	2654612	2654722	NARSVHPGSLGSVGFPGSPQMYPSDVPVFAPARGSYR	174	+
Chr1D	5580615	5580704	KYQDLLSNGAKNVLMSVLPRIAMAAVVEAM	142	-
Chr1D	5790631	5790726	KYVMFWCLPLFVAITILSSLVMPFILSQCQLF	154	-
Chr1D	6770189	6770242	KELADALVSPEIKFGSDA	82	-
Chr1D	6770189	6770224	KELADALVSPEI	82	-
Chr1D	8029788	8029823	EDVAALASPRRR	83	+
Chr1D	8293865	8293918	KELEHMDAAVPSIEEGAEE	114	-
Chr1D	11948511	11948621	RPSAYGSGVLSNDSSTFNGGNMQNRMMSSNASYGEPA	170	-
Chr1D	12940181	12940219	GLAEGGSVKDMRR	93	+
Chr1D	17533246	17533314	GGEYQPPHRPQDGTDYARAQMAR	113	+
Chr1D	21515260	21515331	KGPMQLTVAGNEHPFRAAAALSRE	114	-
Chr1D	37074069	37074134	AEKEDLQEQLMHTESAVTEANK	94	+
Chr1D	39351288	39351347	GVGEEYIGGSGRDAAAALSK	87	+
Chr1D	47716209	47716241	KSLQFFGDQKS	82	-
Chr1D	53418236	53418274	RGLSPGTAYSSGF	90	-
Chr1D	53508508	53508543	KNMDKPGPTNSV	86	-
Chr1D	69534067	69534129	RDTVLRLLSPGDHHLDSLVRS	97	-
Chr1D	80633901	80633945	KPIIQFGSTLSNFWR	121	-
Chr1D	89373745	89373795	MVKQRDKPVHLEGLEPK	128	+
Chr1D	99040287	99040340	QLCVDAKRVFLSQPNLLR	88	+
Chr1D	127541993	127542097	DSHDSYSSFLTEGAVSANQQHDDRSCVTPSFGSQR	169	+
Chr1D	131522176	131522232	FTSAPSTGAPVELLPLPSR	84	+
Chr1D	142084176	142084211	KGSFENLHYRTK	90	-
Chr1D	158619143	158619196	DAIDTKNQAESVIYQTEK	85	+
Chr1D	171342737	171342787	RADEPTESMMGFDLFAL	83	-
Chr1D	171342941	171342973	KVGEIWEMTLV	83	-
Chr1D	179213694	179213753	DSEKTCQAQLADNSALSAEK	89	+
Chr1D	199538032	199538085	RKGFSAVAFQGVELQSMA	85	-
Chr1D	206004330	206004377	GLEPLYDDGFGGVTVK	117	+
Chr1D	207191239	207191277	FVHGQEGLEEALK	92	+
Chr1D	229100182	229100286	MEHTGPPEVLHVHLDGCIVGSIASAKIEEVVNYLR	169	+
Chr1D	242732053	242732121	KAGLVLQGRTAAGDEVKAAGLGS	154	-
Chr1D	247567184	247567246	KGPPFTVDLVPGIIQDIRGTS	101	-
Chr1D	251616129	251616203	FALEEEEQGTQPLTGATAADRLDEA	111	-
Chr1D	251729869	251729928	KEDDLRGDSLVETTYAAYLI	92	-
Chr1D	252730245	252730280	RPRTTDVKDMWA	96	-
Chr1D	253015454	253015522	TNISPEQCTHQEILDLKSKLQSK	107	+
Chr1D	255787387	255787443	KSNASAPKLWPYVDPSSPL	84	-
Chr1D	258054652	258054726	LQLGAPPTDDLLLYAIAASVLEKRK	173	+
Chr1D	283369182	283369241	GLSVNIATSNALVHGLYEGK	140	+
Chr1D	293339570	293339638	KATAYLNSVLALVGVDGPQLELI	158	-
Chr1D	298882901	298882975	AIVDAENEQIEGEEYVNEADPSILR	114	+
Chr1D	298884939	298885010	ADEFIPERFDLEGPIPNESNTDFR	111	+
Chr1D	298885138	298885233	KCVGDQFALLEAIVALAIVI-------------QKMDIQLVADQK	94	+
Chr1D	309713528	309713596	VAKVVADEGGIAIFTNLAKSTNR	106	+
Chr1D	310555862	310555909	ANAVALGNHLMSKGYK	114	+
Chr1D	315654533	315654583	KSTVDGWGYVPRTSYEW	83	-
Chr1D	334673125	334673169	DRVDTAQIMPSVSWK	119	+
Chr1D	334673131	334673169	VDTAQIMPSVSWK	103	+
Chr1D	343744647	343744706	RICTKINSNEHALNTIADAA	93	-
Chr1D	344061599	344061655	KVIPILSQVVDTMLPRYEA	94	-
Chr1D	346864442	346864480	KMARTQAQEGQSM	98	-
Chr1D	351544868	351544948	ALISTCHSAAAMATTPPVGRDGDGGRK	128	+
Chr1D	368921156	368921233	KLLDSGIELDDEVKARPGGAPEEEMQ	122	-
Chr1D	372567144	372567179	RNAVGRMLQAIK	89	-
Chr1D	406200708	406200743	GDDQATALVQEK	87	+
Chr1D	407927491	407927544	VMSETDFPNLPYLMAVVK	89	+
Chr1D	417818978	417819031	MAHVVSASLGALGPLLVK	125	+
Chr1D	421454209	421454268	LPAAVIFYPCMQVAAILCPK	94	+
Chr1D	422986583	422986639	KAMERVNEITGYFHGNAAK	142	+
Chr1D	424258104	424258139	RAAIFGGLMERA	85	-
Chr1D	432805684	432805755	QQFEGMTVLLGVDDTDIFKGINLK	184	+
Chr1D	443554361	443554471	KGILASGVIPLVGPDGNGLIQQDAQLLFNIAHEMEMQ	278	-
Chr1D	445993489	445993527	RMHSLQVGDGIAK	96	-
Chr1D	463430092	463430136	RALIANSVKLLDNPC	106	-
Chr1D	468154842	468154898	GIDQFLDNGQQVNFSADPR	92	+
Chr1D	471072645	471072704	RTDLSAVLADFAQMKRCSMM	147	-
Chr1D	480740795	480740875	KLQTVALPNNPIDSSQEGPESNVAPAK	126	-
Chr1D	489398911	489398949	AITSLSDADCDRK	92	+
Chr2A	1842856	1842903	LSVMLHMKNGLAVTVK	113	+
Chr2A	2439550	2439615	RMDATSINQLVSPQQGKHQDDI	108	-
Chr2A	5084468	5084527	RELLALYAMALTSLTLGVGL	87	-
Chr2A	5494738	5494773	MQEPQITVGRKK	92	+
Chr2A	6354839	6354871	ATPFKPITPKR	83	+
Chr2A	8104903	8104941	MGCKIVYVCRDPK	106	+
Chr2A	16521124	16521192	VLGAGTKIPLNGLRADDLVLVLK	156	+
Chr2A	16927603	16927650	KYSLCLASFVANDQLG	116	-
Chr2A	18338266	18338322	AGGPATPPGISDKMSDSIK	88	+
Chr2A	19721592	19721702	RGWFVTLGHDGATATAALFSVALLAGAVVCSPRRFAM	173	-
Chr2A	29118046	29118105	RNAAYNHFSMRLNSDIMDLS	97	-
Chr2A	34703807	34703848	KRTHGIAEPILGSL	98	-
Chr2A	36890552	36890587	RTTGKYVEGFAG	89	-
Chr2A	53125529	53125564	LPGGATDDQFQR	92	+
Chr2A	53939340	53939372	KVMEEEALVKK	78	+
Chr2A	57290242	57290304	TLGEIGQALGKVMTSLHQWSR	157	+
Chr2A	63763932	63763994	NAANASKSEAMMLAAEIEQTK	91	+
Chr2A	69830878	69830925	KVTGSNFEEEQQTIQT	123	-
Chr2A	70390490	70390555	ADAKPKKVADEAEPESSEKPDK	89	+
Chr2A	78013647	78013682	QTFLNFSQTAEK	91	+
Chr2A	84008123	84008188	KTLYIAEETATDGGGVVALVQG	99	-
Chr2A	85266163	85266195	DSSGFADSMLK	78	+
Chr2A	85268619	85268678	SYANTISYLTPPAENAGLYK	93	+
Chr2A	100009076	100009123	FTDAMVKMGNIEVKTK	117	+
Chr2A	100880954	100881013	VNEDASGGVMALQRQIEELK	93	+
Chr2A	119152335	119152373	KGVGLQAVLSLSR	88	-
Chr2A	121080563	121080619	KEGVVLAAVMANSSNIFCR	91	+
Chr2A	131795752	131795808	KPNECITQYINQLLFSNAG	93	-
Chr2A	139743485	139743595	ILGVFHAKDAKHQNNDGDAASVASQSQEEDSATTSSR	176	+
Chr2A	159668704	159668754	KRHVSGWINMHNILLRA	135	-
Chr2A	162112789	162112863	ATIGACGAIAPLVALLSAGSTRGKK	112	+
Chr2A	189872113	189872187	SSNPDDNSGNVLIESISSAVTDKVK	108	+
Chr2A	192553573	192553632	RLGGGGRSSTANGTVAFAPE	89	-
Chr2A	203574792	203574827	HFYNVMIDTFGK	98	+
Chr2A	204718653	204718712	KIVSNVYSSLPYPKFGAMSL	147	-
Chr2A	204719154	204719201	KSMSTLMNGVIELGEG	115	-
Chr2A	210419284	210419319	SPLLLASNPVHK	83	+
Chr2A	218755519	218755554	ASVVEGVGRTLK	83	+
Chr2A	304097563	304097616	EPDSDELRILTKTSFIYR	87	+
Chr2A	365900228	365900308	GDEEELAKENVKNASSSTGNITLSVTK	120	+
Chr2A	365900252	365900308	ENVKNASSSTGNITLSVTK	128	+
Chr2A	370425685	370425777	KAPIGVPLYDKSIEVIQKCSELIHDNNHLGS	231	-
Chr2A	370425715	370425777	KSIEVIQKCSELIHDNNHLGS	157	-
Chr2A	389622578	389622616	KGSTSEAPSQEEK	86	+
Chr2A	391932683	391932742	KNTDFVAYSGEGFKLMIPAK	100	+
Chr2A	414995894	414996004	KFSKKNPKLAAVNSSSVQSDTAALAAVAECDDSDTDL	165	-
Chr2A	436655948	436655995	RGTNRQKPQILDISAV	114	-
Chr2A	447780581	447780628	MVIKHMMHDPCGALNK	127	+
Chr2A	449773701	449773769	KYGGGSPTAPAVLPSSIKDADSA	102	-
Chr2A	455544629	455544682	TGAAYTVVAHDISSGWRR	84	+
Chr2A	486918715	486918756	QVSQVFFVKDSLIK	99	+
Chr2A	506530161	506530292	RGCWDARSGRNSNSSSYSVLFSFSTAPAAEFALLQSPFPIHFPM	113	-
Chr2A	524738017	524738076	KMGPTKGSTGTAQVSSTCLS	138	-
Chr2A	529939955	529940008	YTDQDQGFTLLKPASWPK	136	+
Chr2A	533568465	533568530	AGHGARTAAVPSAGSSGLPECK	98	+
Chr2A	533665572	533665622	TTLALAQAYDALGINEK	119	+
Chr2A	543249551	543249601	RTAVWSDMWISPPPLVD	82	-
Chr2A	546394424	546394459	KFLYETNPGTPG	86	-
Chr2A	562523063	562523110	KPDRINVPAFCFNYRD	125	-
Chr2A	563103475	563103537	KDPAMCMELLEKMVDVAGEFD	102	-
Chr2A	564447080	564447118	RFSGVGGGDAQDG	90	-
Chr2A	567493303	567493362	KVVEIQRGKADVAQTLASLA	91	-
Chr2A	576891370	576891444	TMSKVGCLDYTATPWEETKPGVLER	125	+
Chr2A	588283503	588283541	LAPVSLFQKPIVK	96	+
Chr2A	592023471	592023506	KGDLTHLPSIQF	89	-
Chr2A	596445234	596445290	RGDFPSPGANQVHATMAIG	95	-
Chr2A	598732013	598732060	RSLGIDVALGNAAGNA	108	-
Chr2A	598735123	598735182	RRMGAPVSLSPLLTPVAAPK	90	-
Chr2A	599080909	599080965	RPREVAPRVMTSRRVTIAM	87	-
Chr2A	602340618	602340671	KPISAIQNSIDPMSLAIK	83	-
Chr2A	615130085	615130159	IMVNPSSIHLDPTIYKDPNAFNPWR	124	+
Chr2A	617459650	617459700	RGESSSQLLPLVAETVH	120	-
Chr2A	626848831	626848887	KEITPQPLEIGMDLMQDTY	141	-
Chr2A	658914748	658914822	KAQAAAGDEDDAMTQAPLHAVVDAQ	109	-
Chr2A	665373827	665373895	ALQAMLDDGKLLPSPDAILINGK	170	+
Chr2A	669336629	669336688	RVLLMDDLKELAPLNVYIDS	143	-
Chr2A	669648868	669648936	RGSRGCSRTTPASSAPLFEAFEE	106	-
Chr2A	687201267	687201374	CGMLAATVAGFLAVQVAMLCGMEWSGALRGMSAWEK	178	+
Chr2A	692160959	692161018	GMHSTLPVILGNALVVMYSR	97	+
Chr2A	692161931	692162038	AGRVDEAYDFVESLAEDGNFIAIWGSLLASCKAQGK	175	+
Chr2A	694795679	694795882	KSTDLELANNG-----------------------------------EFTSQDISFQIGAPLAGRDTAR	110	+
Chr2A	700821712	700821807	ADGEVEGLKVNDQAEGVTVDDSGVVEGEDKQE	132	+
Chr2A	704496938	704497012	TILYVTHQVEFLPAADLILVMQDGK	97	+
Chr2A	716757577	716757618	IIGDGSVDDDGKPK	104	+
Chr2A	720134657	720134719	STLIEGGGIGSAIETATSHIK	149	+
Chr2A	720134657	720134755	STLIEGGGIGSAIETATSHIKVEPAANGGSVVK	235	+
Chr2A	725578950	725579009	RRVVAFGDTTAGGACDLDAD	89	-
Chr2A	728218988	728219050	NNLKQGEVTPAADGVDPVSHR	155	+
Chr2A	733668653	733668703	QSSWEATDGQGDDYLYR	136	+
Chr2A	733668713	733668748	EADNMNIAVGAR	87	+
Chr2A	733850985	733851017	AFNFDFTEETR	82	+
Chr2A	738870185	738870298	RGMVTLSSGNYPGAALLVNMALLMAPDGQSATVYFGQA	117	-
Chr2A	743482910	743482954	KGVAPDPGPAACTDG	109	-
Chr2A	756991135	756991218	KNVSVGSVSPAEADKGPLPPADSSKSAH	193	-
Chr2A	762663813	762663866	DGEAAIGMAYSEGQGLPR	83	+
Chr2A	768354794	768354829	KVWLDGDGKQLR	87	+
Chr2A	769659309	769659407	RVELVRLVSNPSDVQWVSCDGVDCHELSLHQLQ	159	-
Chr2A	770881292	770881333	KLTEEYVPKKFDVA	100	-
Chr2A	775557479	775557514	KVKWLGPVAYRF	91	-
Chr2A	776924125	776924157	QIMHNGTVSIK	81	+
Chr2A	782258832	782258885	KLGAQRLWPRRMGDAALG	127	-
Chr2B	1103719	1103766	SINGVYCALIFNLEER	118	+
Chr2B	5845295	5845357	LGIDHLFEDQINTTMNEIHKK	101	+
Chr2B	7345801	7345833	KVEEVHSVVCL	78	-
Chr2B	13255987	13256040	RGGIANRGFGIGCDALRQ	85	-
Chr2B	18126933	18126998	KGSSSALLLTPDIVEHLRGERV	103	-
Chr2B	18321862	18321921	KEDVLIPIPTRSNYSVEADT	95	-
Chr2B	25632862	25632927	VLVDYYNSLQTEGATTPATATV	98	+
Chr2B	29593929	29593994	KSAEEAQKEDAVDSPMDLGTPI	160	-
Chr2B	30713096	30713161	KDSATQIDVSRLGGLSNSASEK	112	+
Chr2B	41432479	41432511	NVKGLDYTQSK	81	+
Chr2B	42626340	42626390	KYLTDVNSGHVLGEAIW	113	-
Chr2B	45582582	45582644	DILLHINVEQAATGYNFAFDK	153	+
Chr2B	51919901	51919933	AVACGTKFPPR	84	+
Chr2B	53881578	53881631	TIYQTIMSSAGAEEAGHK	133	+
Chr2B	63018201	63018254	KRGGEPDATMAEPEPAEK	121	+
Chr2B	63774476	63774547	EGLLQLPTDKTLLTDPAFRPLVDK	109	+
Chr2B	71739371	71739412	IGQDSVLEPRRFSR	103	+
Chr2B	72318120	72318158	RRGFYCTGGVVLV	92	-
Chr2B	76685193	76685237	RKGAVDVEFVQILSW	111	-
Chr2B	80457078	80457134	HLPDASFDNYDISGEANER	93	+
Chr2B	94813074	94813121	KEGKWSDDPRSLVPVI	121	-
Chr2B	94813083	94813121	KWSDDPRSLVPVI	99	-
Chr2B	107344298	107344441	AQAGLDMTKAAEPQSEGATQADSEVPKADPSSEEETKADLGMPKADAS	215	-
Chr2B	120168078	120168158	AGPAAGDKQQFLDLTVVPDTSVDGTGR	128	+
Chr2B	126545421	126545471	RLEVGDYPSLDEPVTFN	83	-
Chr2B	129285118	129285168	SEVLGQFYKDLQNELYK	126	+
Chr2B	137209192	137209233	RFSQNPKAGAEGIG	99	-
Chr2B	139753424	139753483	KVAELGQVAVDELFLKPLVA	89	-
Chr2B	140139237	140139302	VVEVDLAAMVAGTRYRGMFEER	105	+
Chr2B	141467174	141467212	RQVAPLLLEPLEF	96	-
Chr2B	151763775	151763813	KVLAAIASTDVQR	93	+
Chr2B	152405210	152405275	QLEAAAPAPVDLAKDLDKLQGR	97	+
Chr2B	168187555	168187623	AAATPDDVIVSSPETTTATHLEK	104	+
Chr2B	169458199	169458243	KDPLTGVPSFVSSLS	84	-
Chr2B	196862778	196862852	LAENIKEDATNTLIALHKQGQQMNR	172	+
Chr2B	198333491	198333550	QQPRPEAADAPAVRTRGMSR	145	+
Chr2B	198367788	198367823	KLGRGQYPKSNG	85	-
Chr2B	215548548	215548601	DLDGDVVVMPKTKGGQEK	135	+
Chr2B	235044019	235044057	KPNGDFGGLTAFH	98	-
Chr2B	252853679	252853741	RVTHSSFMINVSSMTPRSAPK	99	-
Chr2B	268745115	268745156	LNPETYQLFDKVEK	102	+
Chr2B	268745861	268745893	GNIDKEGQAPK	80	+
Chr2B	320086602	320086640	KPTANEAAPPEVE	86	-
Chr2B	320108855	320108914	KVSFKTPGSSSAEDGGAAVV	133	-
Chr2B	371081478	371081510	SASVESPLANR	78	+
Chr2B	402184141	402184218	KIDKSVSVPELAGHRSYYGANNVHTS	189	-
Chr2B	420850084	420850161	KYDYIVNTTTDGKWSAFKPALNCPGR	145	+
Chr2B	443231165	443231203	TGKTDDEQLNVFR	96	+
Chr2B	447742604	447742669	FAAPGVREDYSSTPIDVVADVK	101	+
Chr2B	447747843	447747899	RKVDGYEIPLDIVGQPLEK	93	+
Chr2B	451651525	451651635	RAVECDTGFIDSVQYKAAGGMVPIKAGMDVGASVYDS	180	-
Chr2B	456804163	456804204	EQQLRETAVVRGVR	92	+
Chr2B	459587909	459587947	AYLTDSATMAVKR	94	+
Chr2B	461473090	461473158	MIESLLSENLMGDLQQVELSRKR	108	+
Chr2B	467494838	467494885	RNNSASGSPTSAPVLA	112	-
Chr2B	477369512	477369550	KGLNSAQGGDSAV	90	-
Chr2B	478236337	478236372	RPEVMHCYLVGF	97	-
Chr2B	481065141	481065188	KALVSELLLSSTGCQG	109	-
Chr2B	482509378	482509410	VLGTWTDTLKR	79	+
Chr2B	483010331	483010360	TMSPVEICDK	79	+
Chr2B	487007529	487007570	FHPSDAIEFGSDKK	100	+
Chr2B	490879147	490879188	QGRTGYPLVDAGMR	110	+
Chr2B	493304622	493304663	LGEYATLDSPATKK	97	+
Chr2B	514230860	514230913	EVDLSNNQIHALPDSFGR	88	+
Chr2B	518811086	518811124	VVGHGLNAQELAK	93	+
Chr2B	527060885	527060929	GLSPADSAELGQGKK	99	+
Chr2B	530236527	530236589	SALATAAFNKAEDVIMDELGR	97	+
Chr2B	542820755	542820808	RHQDSGEIYVDAPFNLGD	89	-
Chr2B	550302050	550302103	KHCNQAVSIIGGDTCEPT	140	-
Chr2B	550696892	550696966	KELYTINGIIAPIPGVLDNDYLAIT	118	-
Chr2B	552209219	552209287	KGRANVVFMFRVEDGPEYGLAAT	112	-
Chr2B	556618360	556618431	IMGADCIIATLGTFHKHLRTLVLR	172	+
Chr2B	556893091	556893129	KRSLGAATEWSKA	87	-
Chr2B	565792058	565792099	HYAGYVGVGTGGDK	99	+
Chr2B	569309368	569309460	GGNEQDGMGIFGPSGKYSSRDLAAHTSLKPR	152	+
Chr2B	573032704	573032748	AAEELSGSHLDAVKR	104	+
Chr2B	574618541	574618579	GGGDKPAVMETPR	93	+
Chr2B	579305754	579305810	KHLDSSIDFIGKLVFGFEK	91	+
Chr2B	590955043	590955078	KSADVAFGTEED	86	-
Chr2B	591988134	591988178	KEAEGHPNLQVWNTK	114	-
Chr2B	591988134	591988175	KEAEGHPNLQVWNT	106	-
Chr2B	593971272	593971331	KFLSAVTDPEGLAGFAAMVA	92	-
Chr2B	606732834	606732911	FIQALGVDASLPASAERPDAYSALVR	122	+
Chr2B	631295115	631295177	LGKIQEAASGNLQLLICAMER	151	+
Chr2B	653174247	653174291	NGRELTGYYHLLPAR	113	+
Chr2B	656332579	656332620	RLVVYQVVVDEAVK	99	-
Chr2B	658205195	658205287	LNVSVDPEFGVLPIQTVYTSTGWDTYSWAFK	229	+
Chr2B	660248693	660248725	RPGLGVAIFKD	79	-
Chr2B	660248720	660248797	KDKMEQVSASGWQPVRGEPDPEQADE	124	-
Chr2B	678140815	678140877	QSQDDGGGEVVTWKISPVNDR	99	+
Chr2B	690252223	690252255	RSYWGVLQVIN	85	-
Chr2B	694087450	694087536	SMSVAQSLGTLKPVKLGALANDDFWLLFK	211	+
Chr2B	699031152	699031184	RAKRSGVIVVM	80	-
Chr2B	705140754	705140792	KLAANSTTHFMPT	92	-
Chr2B	707422103	707422147	KITQAEDLVVRFWRV	116	-
Chr2B	713850750	713850806	EENKTGVFQVEVALSGQVR	138	+
Chr2B	717459536	717459577	RAEGPNLVARHVVT	96	-
Chr2B	749325626	749325727	RRLHSCFLDALLLIVITLFVALSLAVMVSVGVSL	158	-
Chr2B	750154765	750154821	QARSCYSEDINMESESFLK	92	+
Chr2B	753340313	753340423	SFDTGEQDAQGNPSNTAAVLTGVEVVHRGSSELQMIK	276	+
Chr2B	757556412	757556510	EMEPDVFRCLLHFIYTDSLPDLQNMASNQGEAR	169	+
Chr2B	758205295	758205357	IVDASYVDVPETAVRPPGPIK	99	+
Chr2B	760787029	760787061	EAAAEMGGSIK	79	+
Chr2B	762945753	762945806	KVDHYWLIIEPLGTTQLT	141	-
Chr2B	766826906	766827037	CIHVGLLCVQDSPSARPHMSSVVSMLDSEAIPRAPPEQPGYFAR	219	+
Chr2B	774909641	774909679	MSFISDVLESVAT	98	-
Chr2B	776857880	776857927	VILGFVNSTPMAWRKK	82	+
Chr2B	777217795	777217893	LLTFLICLLHHCNAGYDVDSVVGARSLLSANLK	155	+
Chr2B	782893910	782893963	KAAYDLLINLGIVTLQLG	104	-
Chr2B	794568797	794568853	AGNLTSSHNGFCAVKPGDK	92	+
Chr2B	795960020	795960079	ILGSSDDDHTYEILNASAAK	140	+
Chr2B	798179009	798179047	SSNTVLVDKKHLK	90	+
Chr2B	803632846	803632881	KYERKGQLSSDH	90	-
Chr2B	809158201	809158245	RHPATFYSAMKARDN	116	-
Chr2B	809159410	809159466	KQGPARSFVEQFVRLEMLS	139	-
Chr2B	811721330	811721398	RISSLPVLVIQGTGGVGKTTLAR	160	+
Chr2B	812326058	812326102	KAKKIAVIHQDSLIG	103	-
Chr2D	3148897	3148941	KESVNVTAGDLAAIS	105	-
Chr2D	5384674	5384778	ATRLIIHVGSETDIIDSIEGVKLAYTADEFPKQMQ	171	-
Chr2D	5897321	5897359	RMKFSMSSMGATM	92	-
Chr2D	10020356	10020403	GGCMRNTPLEHCNSNK	123	+
Chr2D	10336818	10336868	KLLGSFITAAMFCGNAL	121	-
Chr2D	10901475	10901534	LGVVPTFVVSSPRAAEAVLR	105	+
Chr2D	11298556	11298615	YVDFTMPYTESGVSMLVLAR	98	+
Chr2D	14177616	14177675	REAYKVVGVAFMMYSAGRLF	98	-
Chr2D	16455778	16455846	LPMELMEGGIDMTEVFGMTVHRK	113	+
Chr2D	24088638	24088706	TAGHEVPMPSSPKSPGGHVSSPK	100	+
Chr2D	24381063	24381125	RWNLMVSAVLRPSVYDPVRAR	101	+
Chr2D	24746526	24746567	KPHNELLRAMRLAT	104	-
Chr2D	29226676	29226753	AITNDDVLGDAVPFDQQDILRGICFK	123	+
Chr2D	29953021	29953053	KIAVLDTEFEF	80	-
Chr2D	31834344	31834388	VAVKCSIPINQDWKK	119	+
Chr2D	45627841	45627888	NWLLCFEYVPSGSLDK	123	+
Chr2D	46415984	46416043	DLGVPRPQETMPQLPSPPAR	144	+
Chr2D	54497934	54497999	QISPATASNKDLTPSVTSSMAK	97	+
Chr2D	58242164	58242199	KHSTPLLRELAM	85	-
Chr2D	63792180	63792212	RTLPGQLYSVL	80	-
Chr2D	72809344	72809379	VDASDPGGFVFK	84	+
Chr2D	79257634	79257690	VLAPTGELAEKGTIGDKLE	85	-
Chr2D	79260136	79260195	KVANILNQMGLYEVMEPSPG	97	-
Chr2D	79261517	79261555	KLPNPPGNFFFLT	90	-
Chr2D	80764902	80764970	SPAEAMMMLVPEAYKNHPTLSVK	109	+
Chr2D	80774110	80774310	SNSGEGGE------------------------------------DPIRWSPLTDVVDGYSSTLPHLK	180	+
Chr2D	81436248	81436298	KTHTIDFGMEVDKGEIE	82	-
Chr2D	81898992	81899060	MGEECKGAGADVNAGVDPAVIEK	105	+
Chr2D	84583352	84583417	RNFYNAYSPKNEMMYVAHQVVA	109	-
Chr2D	90680369	90680485	LPPPVGAGGAGALQQKLAANEATVCSIRTSLDAITAQMA	109	-
Chr2D	98087802	98087906	MPAGRFDGSVSLESESLQFLPPPFFNLTQLVDSFK	169	+
Chr2D	113366018	113366056	GDALAQTSPVLAK	90	+
Chr2D	117954578	117954622	KLLPIYHVPEPEMGQ	113	-
Chr2D	119262310	119262369	LSFLGFVKLLHGMSSRSLSK	87	+
Chr2D	121646875	121646937	KAGAQGRAALGYLVPRGVMVA	94	-
Chr2D	125039217	125039258	KGGPKLVKHIGELM	104	-
Chr2D	131659574	131659624	STVQGERGCLKDVPHLK	126	+
Chr2D	133296613	133296669	VELPTFPEVHMPPKPEMPK	84	+
Chr2D	135564957	135564998	LTTASATVGNISLK	94	+
Chr2D	148308333	148308359	RPFDMMQAW	77	-
Chr2D	153728314	153728352	GRSGPEFEFDKGR	91	+
Chr2D	162970479	162970559	EEGGEPSTAEEALRRLAELDAQLEGLK	118	+
Chr2D	165370592	165370648	GYTLPLEVMPAGQFEPLYR	94	+
Chr2D	180136847	180136888	KVQEFLKDFNQPTL	105	-
Chr2D	190735345	190735380	KLQARIEDGKEF	87	-
Chr2D	194520769	194520807	TPLSIYLAQKGYK	96	+
Chr2D	198530160	198530192	EVCSLEDVKQR	83	+
Chr2D	198891469	198891534	AALPHALCGHDVLGAAKTGSGK	146	+
Chr2D	203088307	203088342	VVDALGVPINGK	80	+
Chr2D	204590615	204590650	VGVNGNGSAEAR	79	+
Chr2D	206652844	206652876	VLDGTVPLLNR	78	+
Chr2D	209428549	209428605	KWSVHSEGGLYNTGVPYIT	96	-
Chr2D	267936002	267936034	WPSRPASMPQK	83	+
Chr2D	296276679	296276714	EGSIGAFPEFLK	89	+
Chr2D	297782569	297782601	RKIQNTITSGY	82	-
Chr2D	309148698	309148748	RYILSYNVQNSALPVGR	82	-
Chr2D	309149279	309149314	KTAIAVEVGEKE	84	-
Chr2D	309212633	309212704	KVGNEEPNRYILSYNVQNSALPVG	154	-
Chr2D	317668548	317668604	KDDKRLSPPAFAPAGSGVA	85	-
Chr2D	318869215	318869274	RPDTFLLQDSSLLGMGGQLN	94	-
Chr2D	320873837	320873914	RIYTNYPVYTGMDGFLFAITENAESD	129	-
Chr2D	324290575	324290634	EAALELVGRHIASHPDVGLK	93	+
Chr2D	328742358	328742405	RKLVKALLAAAESIDG	105	-
Chr2D	334098576	334098614	DGLGYLSKILLSK	86	+
Chr2D	353305936	353305980	RTYVVAGGYGDWADN	116	-
Chr2D	354468691	354468765	MPPMATSASVLTLPRLSISPTMPAR	109	+
Chr2D	355260146	355260271	KTGWSEFWPLGVCEALMHVVCSQTIINEIQNGGMDVVPLSKM	213	-
Chr2D	363713609	363713653	KKLLEETENDQLLPK	100	-
Chr2D	363713612	363713677	KLLEETENDQLLPKRYFHIIRS	108	-
Chr2D	366420992	366421093	ASLAPELPEAIGGGSNLVVVKGDSDVDVIASDGE	152	-
Chr2D	375616585	375616623	YKTEEYSYDAVNK	94	+
Chr2D	375616783	375616818	QSHAILDLVEAK	85	+
Chr2D	379875515	379875577	KHTAPASSWVTFQGLHIFFLL	102	-
Chr2D	382252249	382252323	LLQGGAGSLMDSNLHDDVHLDQVER	117	+
Chr2D	384460057	384460116	SGTGSDEGGYNKTSEEDYGR	85	+
Chr2D	384460159	384460236	SSNDNNDGAYKNTNTDDYSSSGGYNK	102	+
Chr2D	384460393	384460467	SSTDDYDGGYKNSSADAGYGEGGYK	101	+
Chr2D	384460426	384460503	NSSADAGYGEGGYKKPSTEDSPAYNK	112	+
Chr2D	384460582	384460644	SSTDDGYKKPGADEYSGGYSK	89	+
Chr2D	385834558	385834617	ASGIRLDSGDLAYLSIETRK	93	+
Chr2D	391526928	391526981	YTDQDQGFTLLKPTSWPK	135	+
Chr2D	392666446	392666523	TLEPTASAADISGSTPYDSFVISGVR	123	+
Chr2D	397064666	397064719	LNVSSLHITFPSEGEFSK	85	+
Chr2D	417207837	417207911	GDSSPLEVIAINDTGGVKQASHLLK	117	+
Chr2D	417208086	417208121	AGAGKHLEAGAK	80	+
Chr2D	429296813	429296854	KVNHILGGHTIMVG	101	-
Chr2D	430744348	430744428	KGRHHGGRTAAHVESLEVIWITTENSH	203	-
Chr2D	448981941	448981976	RTTAGFGRPLVQ	87	-
Chr2D	457639372	457639428	KSNKGGVIVKEPDVVNGVS	83	-
Chr2D	462149297	462149374	SIIGDSLTLGALQSTPANPNQQQAVN	119	-
Chr2D	463283392	463283430	KKVAIIQGPKLVA	93	-
Chr2D	471120504	471120554	SYGPPGSINGQWSGVGR	121	+
Chr2D	471121038	471121079	ISAEDEMAGMDLTR	110	+
Chr2D	477313902	477313937	KPAATSNNTRKA	83	-
Chr2D	479510822	479510893	RVLFYGLLGAAVNLSPIIGVTLNL	138	-
Chr2D	479680444	479680491	RNFRGLLGTSASAKGL	113	-
Chr2D	483002761	483002850	MNDGNTEPLSYVSLFSNMPGKLTQELMDLR	148	+
Chr2D	484209930	484209995	FLNAGAFGTGTDGHVLPAAATR	153	+
Chr2D	490421707	490421769	RRSNLDGIVDGLHEEPTIVEV	101	-
Chr2D	490422001	490422051	KIESKFEYGSGAEMPEF	82	-
Chr2D	493976507	493976575	KGGLELAVPTLHKVAAAMVVRAV	103	-
Chr2D	508905677	508905742	GKFSAAAITTDDYLPMRSTEVK	107	+
Chr2D	525067873	525067917	AIDSDEGIAAQSAAK	98	+
Chr2D	528663565	528663630	RIVSSQLEPSKMAAGGYKVVVT	107	-
Chr2D	535532591	535532671	KGFHEVTSALVRAADEQNRVDGQFGVA	128	-
Chr2D	535599350	535599385	HAKISTIPNQHK	87	+
Chr2D	540511671	540511739	GTVSAPLPVPGHIPRPPYVGSNK	109	+
Chr2D	544694000	544694035	KEERRAECGAII	86	-
Chr2D	544869927	544869959	MEEKQGQAEEK	85	+
Chr2D	547581148	547581258	SAMAADVVSIGDSWLGYAIRKGLVEPINNAEEQDWYR	180	+
Chr2D	550603985	550604032	RSLSDAWIGSKVQFNE	82	-
Chr2D	552827845	552827883	KSCMSFCKSYCKA	97	-
Chr2D	554109845	554109967	HADADGGAALLSVQATVLLPGGDLALGVTVHHAACDGAGST	183	+
Chr2D	557317757	557317816	FMENDIQMTPALSSSGGPVR	99	+
Chr2D	559999447	559999524	LSGTPLHVKGNVIGGFPEISGAQFAK	189	+
Chr2D	564897223	564897291	RGDLYHQYVYSLFGWVAMLMAVA	118	-
Chr2D	565832096	565832134	HEQMHLDAVCAKK	100	+
Chr2D	566837413	566837478	TRVVDFTQPYVESGLVVLTSVK	101	+
Chr2D	568500163	568500195	VAVANVDWMGK	80	+
Chr2D	580100772	580100816	MATVGISAASWVVGK	110	+
Chr2D	583201757	583201828	NMLEVVEYDELGRVSLCKMHDIMR	122	+
Chr2D	590676094	590676192	SQYEPIVVDPTNEMPNPQPGELKTLVDPAGAAD	155	-
Chr2D	590676094	590676159	SQYEPIVVDPTNEMPNPQPGEL	103	-
Chr2D	601752583	601752615	KATGIAISHLT	80	-
Chr2D	601752679	601752720	KELSGNELYEYVLA	98	-
Chr2D	601846008	601846040	KMEDVVFVKNA	79	-
Chr2D	602868378	602868410	DLPPSLMKNKR	85	+
Chr2D	604199147	604199221	RMVTSAHRPLFTATHMAWICLGPTM	128	-
Chr2D	604947970	604948038	VADFGLSRIGPSFGETHVSTAVK	167	+
Chr2D	612355929	612355979	GTIMFLHGAPTQSFSYR	86	+
Chr2D	616359811	616359870	RLNTAEENNLSPSPSPAFPL	87	-
Chr2D	618398944	618398988	ALAAAASAVQDEINK	102	+
Chr2D	621060595	621060663	RDVLRLDVIADAWRVCGTGDGGG	107	-
Chr2D	621250127	621250213	GQNLTDGDTLVSAGGSFTLGFFSPGVSTK	131	+
Chr2D	622413170	622413220	LSWQLNMYVTNVRRDER	85	+
Chr2D	630105978	630106070	RLNIVRLMKCSSLSAPLTGTLLNSALSLFEL	139	-
Chr2D	630106620	630106688	RSLNLTVLGDLLTIASSISGHLS	98	-
Chr2D	631110211	631110270	RFEQYQEYEKTFGFLFTSDR	125	+
Chr2D	638645350	638645451	DPSTAWIGSDGMWRIAVAAKVGGPMGIASALVYR	162	+
Chr2D	639330050	639330106	DGMTEKTYYSVLVKGVGDK	89	+
Chr2D	647296898	647296936	LYHGKIEGTEAQS	98	-
Chr2D	650029550	650029750	RMPPTAMSEEINQVD--------------------------KPPGDMNPDPVSARAPQPQQVPQLDV	157	-
Chr2D	650901964	650902071	KLPLPMPTKHSTEVDGTNAASASCTMGDVNGAPVPS	173	-
Chr2D	650906477	650906542	RMGVDRDFQKELTPDTSIGDGA	108	-
Chr2D	652755088	652755126	EGGRIVGVRCNIR	100	+
Chr2D	654331661	654331708	MSNSMKKVTIELTYDR	125	+
Chr3A	7380337	7380399	KDFLQHLTGDGMSEQVMVMLS	103	-
Chr3A	8915294	8915371	IDSLEAFLKPFNLLSTLDLQGVQIKR	123	+
Chr3A	13586823	13586885	DSAGCSVALNAGPRFFNARLK	154	+
Chr3A	14150862	14150891	KIKFCVLAFN	78	-
Chr3A	27446121	27446180	ALMAKMFVAQLASLAAFYRA	89	+
Chr3A	33906660	33906857	VLAMLASTDQ---------------------------ERKEVMSSSLFLVGEIGLNDYNHPFLQNK	155	+
Chr3A	41808441	41808500	EECFIGDVETLSGQNMSKLR	99	+
Chr3A	42405320	42405361	SYKIGIVGTGGVEK	98	+
Chr3A	53336146	53336193	CPFDHPVEISEKIIQR	81	+
Chr3A	66589977	66590030	IFVPQGEPLSSAPGEPLR	88	+
Chr3A	101268851	101268898	RINDHSPGGEDFAKRA	120	-
Chr3A	103015553	103015591	QVMFNTHFGAPHK	98	+
Chr3A	107027307	107027345	SPDDISSVVLVEK	92	+
Chr3A	123795309	123795347	KMLANEGVGSFYK	96	+
Chr3A	127062784	127062888	RDIATYPQMMSLVLAMVCYIVTIVSMSGLLGLPID	173	-
Chr3A	132848921	132848950	FSKWMTKYSK	78	+
Chr3A	134689066	134689122	ARIIDPRNVEVITMHTNVK	92	+
Chr3A	135538513	135538593	KSSQLLEEGEPKINSPENSGLNATQLQ	122	-
Chr3A	160064523	160064576	VITDAFVKSGLVLERDAK	83	+
Chr3A	167211867	167211896	YDYKDDPNFR	83	+
Chr3A	182814005	182814040	HGAPPNYDIVNK	83	+
Chr3A	227846644	227846679	TIDGGTHIEGLK	84	+
Chr3A	242821056	242821121	DLVAVLAPRGPLRMLVELASSR	99	+
Chr3A	287250693	287250752	KLYKITAKMYDSIPVPALLE	95	-
Chr3A	328054677	328054712	KGGWGVVAPVLE	86	-
Chr3A	377812965	377813126	KLASYEN-----------------------------------VPRQEYPVGIEM	104	-
Chr3A	402553452	402553523	KAKVMEGLQELTKNSSAGEVDEVA	110	-
Chr3A	445101352	445101402	RAIAQGNPDEIAATLCR	82	+
Chr3A	449889087	449889149	KGVAYVWDLQTLSQDEILPTK	106	+
Chr3A	465277053	465277112	ATLADPQKGSLQNRFGVHFK	149	+
Chr3A	489736459	489736494	VVETDVKYTLVK	81	+
Chr3A	489738802	489738894	LKTEGKDTTSEEAGASTVNEAQASLENLLTR	138	+
Chr3A	491903268	491903318	FDVVRDDLLHPLANGNK	82	+
Chr3A	500631529	500631600	GDVNVAVDMFYSKIQNNKVPDSDK	117	+
Chr3A	500644358	500644417	SPEDCSTAADVASMFRAQTR	95	+
Chr3A	502361373	502361414	NGEVHLNDPLAMGK	105	+
Chr3A	513033738	513033806	KYIIRKVVADLGSGEHFVLNEIS	112	-
Chr3A	517590652	517590771	KGNACLGEPIAGTIENDDVEIYMLGASSNKGLDPPLTGTL	195	-
Chr3A	525194572	525194610	KVGSLMSGYFMEL	95	-
Chr3A	532275117	532275155	KTPPPVATSSYLS	92	-
Chr3A	551487477	551487536	KPTSNHAEGCPLLGTYNMKS	154	-
Chr3A	568821047	568821118	LFDMDKVQGGSPYGAGTFAADGSR	113	+
Chr3A	585318369	585318428	KDTPLLEEAGIKMDANSSCR	97	-
Chr3A	597150879	597150917	KQFANDPLSGLLG	91	-
Chr3A	604948582	604948635	QMIKDDLDDFTYSRDYYR	89	+
Chr3A	608706573	608706608	NKVFQLGNAQSY	92	-
Chr3A	608706576	608706608	KVFQLGNAQSY	83	-
Chr3A	630325651	630325713	KVPTMVFNSVNLDSLKDAIES	97	-
Chr3A	631067850	631067882	KHRQLSRENAV	79	-
Chr3A	636810842	636810949	RVFEDMIEGPSGFHQVIIPEFAARLSNVLRNPTLLA	176	-
Chr3A	639183798	639183830	MQEKGLEPGGR	81	+
Chr3A	643786278	643786400	GAVNTFHASSDAGGSISSDITASTSVLMTNTETHTASTPFK	155	+
Chr3A	651715002	651715202	RKTPWCEAIWCSIM---------------------------------------IQELTGKNVFFGTH	173	-
Chr3A	658094216	658094305	CTVVHDHKPDTEQGDNNIVHQDNASTETPK	145	+
Chr3A	660649047	660649094	EEAEAEMDPSRDAPHK	123	+
Chr3A	661676624	661676659	GFKPTICMFEAK	97	+
Chr3A	661996570	661996620	KDPTSEFILMALDLRGC	85	-
Chr3A	666138751	666138810	NELFDPCLPVSGVWREQMVR	103	+
Chr3A	671796110	671796217	PTVWAGQFLQSVTKGLIWELDSSSVAAKGAVHSIAE	171	-
Chr3A	674553514	674553564	AVAVPYDGEDKNGFLKK	82	+
Chr3A	674916610	674916678	KQISLTARELMSPSASSDGNQLA	106	-
Chr3A	678674956	678675009	PSASPCPGFATGCAIWQK	136	-
Chr3A	681680988	681681023	SISNKPLQAQDR	85	+
Chr3A	688994441	688994515	RGVDMTNAGESVVIPAPSGEALIAD	115	-
Chr3A	697341529	697341579	VAALEPEEIEYLLGFPK	126	+
Chr3A	711422186	711422233	LFKNGKDLHQISDALK	110	+
Chr3A	711531410	711531442	VPPEQLYEGVK	82	+
Chr3A	713026779	713026823	MKGGGDIEAGTAAPK	105	+
Chr3A	715292659	715292721	RVFSPLSTHRPTLTLLDAALL	94	-
Chr3A	720599795	720599896	KTNVIILPDNVTTTALFNKNSFKLMCPDYYVTAN	164	-
Chr3A	724802830	724802892	LSNSDEDVEVPAEVSALFSSK	92	+
Chr3A	728218387	728218443	SLQHLHKFNMLHTSLDSIK	89	+
Chr3A	741381682	741381717	RVVKPEVLCRLS	88	-
Chr3A	751229394	751229474	KMMAARHAILITTKNGMILTDLAEQVV	130	-
Chr3A	751244151	751244213	TEDDASTDVSLISYYDNEGAV	157	-
Chr3B	1708734	1708790	KVNSRMTIYRNEPISLLIE	91	-
Chr3B	2641307	2641381	DAAPADLAKAQLLKSFIDSGVALIK	174	+
Chr3B	4048859	4048900	KAAITAAGGIASLR	92	+
Chr3B	11065415	11065447	RYGVGTALSLF	80	-
Chr3B	13606888	13606950	IQVHTQTGILSLSGETQSVSR	116	+
Chr3B	13754911	13754964	KHGCLIAGTSSPNIVKKA	83	-
Chr3B	13889704	13889763	AKLDTSTFFETLGGTESPGR	94	+
Chr3B	13889710	13889763	LDTSTFFETLGGTESPGR	84	+
Chr3B	13901338	13901397	AKLDTSAFFETLGGTESPGR	93	+
Chr3B	19258827	19258859	RAVSVPLFSND	78	-
Chr3B	19287942	19288007	TRITIDAVEKFLQMQQMIGPTR	168	+
Chr3B	21588111	21588149	TLVAHVCNDENVR	97	+
Chr3B	22713493	22713558	SDAPAPYPGDPGEKADTVAVMK	153	+
Chr3B	24796141	24796206	AANGDHAGFFSSLGGAGDKYDR	101	+
Chr3B	28494752	28494784	GFIAEMMERSK	80	+
Chr3B	30643681	30643761	NLIFYNCTRAPSLETVHRAGLAATVCR	132	+
Chr3B	38345910	38345975	KIGCGGSA-------EDVVRLS	80	-
Chr3B	38617620	38617661	QDQGRTGALIASLR	90	+
Chr3B	38818441	38818506	KPDESYIYKDRSGNPMYEYILA	141	-
Chr3B	38841636	38841698	KSMSPRNEPNTQICWLGVLAM	163	-
Chr3B	39054864	39054896	CKGLGSIITAR	82	+
Chr3B	48644343	48644402	LRHDVYQENVASELDSLLGR	92	+
Chr3B	49452815	49452877	DESPNAEPVSAAVTSLQNIDR	95	+
Chr3B	53664067	53664105	KWVIQTQGSIIEF	102	-
Chr3B	59186328	59186396	KIMVTVVGDISVSMSTVGSFAVH	105	-
Chr3B	59859769	59859846	AGTIAMAGASQFYFTLRDGVDGLDGK	122	+
Chr3B	60527527	60527640	RLHLEGSEGHLMNPNAHAHLWGQEMDVAGPVSCSAVMA	186	-
Chr3B	62354948	62355016	QLALNISREECFIGDVEILRGEK	110	+
Chr3B	63688143	63688175	ASKAPDGDFLR	80	+
Chr3B	65421495	65421524	KFSADYLNVW	81	-
Chr3B	78117792	78117899	SALAAHETPMLQELFVVRQDASSGPTGAWLPIAAHR	173	+
Chr3B	100960970	100961011	GLATRALCKSGGAR	93	+
Chr3B	105677901	105678020	KLQMTLFAGTLGNGGDGDSTSMAVLSVDGEGMQDNLCQLT	190	-
Chr3B	117177961	117178023	RAVDEAELVAGDLESWDTEVV	95	-
Chr3B	118133103	118133162	KGCEEIVDAPLPSGDGFTVA	96	-
Chr3B	119016430	119016468	RSDTAAAEDQEFQ	89	-
Chr3B	137528923	137528985	EAIPNPAGAVVGSLPSPAGAK	136	+
Chr3B	144076915	144076989	ALLDVQLARGGGTPVVWNALMSGHK	120	+
Chr3B	145569444	145569500	GPPAFDDGSNCGRMAVAVN	89	-
Chr3B	162992506	162992541	KADTQKHMNGNK	83	+
Chr3B	169510941	169511000	RDGSTGPMGPILVYPLNRDR	98	+
Chr3B	170457384	170457443	RRVFPDVVDGIVRGVVLPDG	90	-
Chr3B	180410053	180410100	KPVGNWITDHFYSMGA	132	-
Chr3B	180410476	180410541	RQFTEDIDSETPALAEDAFGGR	104	-
Chr3B	180410915	180410974	RTVLLTEYNQLRDDDETAGG	95	-
Chr3B	183512968	183513033	KDVVRVADVIVTKWWGEVDNQA	160	-
Chr3B	186778973	186779032	WSTKSAQLDPQLVARSNIDK	95	+
Chr3B	199463352	199463453	RGEVLASVLEPEDVHPGRGINILVGKPGLVEIVE	157	-
Chr3B	217728857	217728964	FAEGSAGNMPRPSHKPAPIENRLPVTLADLYKGVAK	176	+
Chr3B	262195945	262196010	KQPELLAARAGSLRSFLIFGYG	106	-
Chr3B	262641399	262641443	EMQEGSIDLTTVLER	110	+
Chr3B	267594022	267594129	RTLNSDSADSPMDLSPIKYSPGLILQQCLIDQGSAL	171	-
Chr3B	280243249	280243311	AAGVLTATLFSQLCSVGVIYR	97	+
Chr3B	290852030	290852116	VLVIVACTIQYNVFHWLDLMPASLVHAGK	146	+
Chr3B	295411617	295411646	VYAEMQLRLK	80	+
Chr3B	311298062	311298148	RGPLPDQLTAGLSSSPSEERQSAPLNTDQ	130	-
Chr3B	368510483	368510539	APPVPIPTFVGTGREVGGR	86	+
Chr3B	382014983	382015045	GLSARSASSNGAAQDTAVTVR	89	+
Chr3B	419080414	419080557	MTQVQEATLPVILQ---------------------------GKDVLAK	90	+
Chr3B	429132023	429132061	LLQAGYTVRATVR	97	+
Chr3B	429358087	429358146	KFAVMGGYSFGVVTCREVGL	99	-
Chr3B	437779271	437779369	RSYSTRSSPAAAHLMCVLSEWQNLSISDGVFLV	162	-
Chr3B	444683453	444683491	AGESVYEGQGLLR	92	+
Chr3B	449841322	449841429	RVRGWLEGATEAFGKLSMVLSVSPPNFVHCEVFVGE	179	-
Chr3B	453507433	453507540	KTGTCSAIAKGSVLHPWLPLAHSTRGMDQTANVTVH	272	-
Chr3B	458673157	458673210	RPRKKAYTESPKEYLGAM	86	-
Chr3B	470673326	470673439	RPGVLDCATGMALRAFVAGSVSAIGANGIDKGTLGLND	180	-
Chr3B	479002712	479002750	RSAELGAAVEKIQ	90	-
Chr3B	479799680	479799754	GDGRGAKVAMIHSGGTLGLFGLAQR	115	+
Chr3B	483954876	483954929	KGFGGAGLLNDASFNSTA	122	-
Chr3B	487488094	487488129	KFSESEAFSLQK	85	+
Chr3B	498269166	498269195	KTCVDFVPVI	79	-
Chr3B	501270240	501270290	RKWGIEYNPPEEQTLAT	88	-
Chr3B	502738683	502738721	FRKPMGTTVLRNK	96	+
Chr3B	511387574	511387636	VVSGVQPTGMVHLGNYLGAIK	99	+
Chr3B	512499758	512499817	KKCDLVAKANAEGIQPEPPQ	94	-
Chr3B	517280772	517280846	SLPSIDALVLDMFCVDAQDVAAELK	117	+
Chr3B	517280985	517281029	ASDLPEVTHNDEILK	108	+
Chr3B	517980840	517980929	KILQVAPAGTRVLIVSTEILSSQYYVGTER	215	+
Chr3B	518280407	518280442	RMLTGLDVHPKN	89	-
Chr3B	541623030	541623083	REEGLSSCDGGGGCHIGK	86	-
Chr3B	541954611	541954667	WALTVRPAPIERRSTLFNK	93	+
Chr3B	555653049	555653105	KGSKMRLLHNDELQILLGT	137	-
Chr3B	555690942	555690974	KTGDPLAGKYV	80	-
Chr3B	557913270	557913320	SGISMLSNANAVVEISK	117	+
Chr3B	558723711	558723746	GKDAPYVPPPEK	88	+
Chr3B	559961997	559962062	LNLSWTMLALHVFGSVCGDKLR	110	+
Chr3B	566693282	566693320	KVENHLNFQESGA	91	-
Chr3B	574944886	574944939	KGLPVKEGDIMVWVTNRW	93	-
Chr3B	581357074	581357136	KVMETGDSEIGEVVLVEERVE	93	-
Chr3B	581358277	581358318	KVCTRLSTMLPGGI	104	-
Chr3B	587893415	587893462	LRLDQTSQADPLALLK	103	+
Chr3B	587894419	587894472	EENEWYREPMSSNATFSK	84	+
Chr3B	590881006	590881035	RACCYGLEDQ	81	-
Chr3B	591445154	591445186	MHDGHVSGASR	79	+
Chr3B	595014964	595015083	DVSNPFFSVASEPDRVDMIDMNEEMTSDYLLDSDDDDANR	128	+
Chr3B	595473833	595473865	KNPTEFAPDMR	82	-
Chr3B	607932302	607932370	RKDRLMNLESMEESPVMFCADLE	110	-
Chr3B	638761511	638761543	RTNILGFAVAL	81	-
Chr3B	643634520	643634561	WQHVKDTTTIGEGK	107	+
Chr3B	643635845	643635883	TQVAYGSKNEIIR	95	+
Chr3B	653990461	653990505	QGTLGEMMLEQFLVK	104	+
Chr3B	657825871	657825948	GGIVPADDDGVSLGTVKLPANIDVAR	121	+
Chr3B	665014976	665015086	SAMPPAHSDHREWYSTVLASLTPAADSSGAASREQPR	173	+
Chr3B	669968238	669968279	KRVMVVVDDSSGAK	101	+
Chr3B	674546343	674546381	KADQQAILEDFNK	98	+
Chr3B	677731928	677732041	RGLFSDALFAAALPTISGTGQWNTVSNAAAKSGSHLQV	176	-
Chr3B	678354624	678354665	ACILTGYSSHAQQR	104	+
Chr3B	682081278	682081418	GFAFIDFPTV------------------------------EAARKMK	88	+
Chr3B	692167823	692167864	KMYWARSDSGGSGK	104	+
Chr3B	692193197	692193238	KMGELCLSVRFTPK	108	+
Chr3B	699486958	699486999	KYLGYREPKERPPA	103	-
Chr3B	710464782	710464880	RMKVFMCIVEGAHGKELLFGMMMTWSVVNNVPI	168	-
Chr3B	716338493	716338582	RYPSQMGQNGASAEGQRSTGYYQQAGPSQL	137	-
Chr3B	719049634	719049669	KPETMAKAQLEV	87	+
Chr3B	719618627	719618683	RLAQSRSAMLPVVHMRTSN	87	-
Chr3B	722037338	722037379	KSSMKEPPTLSSYR	102	-
Chr3B	722323283	722323342	SVSERSSGCSTEPTPVREAR	88	+
Chr3B	734963281	734963316	MAETAITTVLAK	87	+
Chr3B	740259903	740260028	KGDGSALLDLEMPAARAGDNDGGASSSSTTTSSSSAVAGLGL	122	-
Chr3B	745633172	745633222	AAPLVCAGITVYSPMMR	101	+
Chr3B	751569756	751569791	RKVAVSGNQLDG	86	-
Chr3B	752915074	752915112	KETAPNCVVYDMM	105	-
Chr3B	754123861	754123893	KHCCRLALSGL	80	-
Chr3B	759736739	759736792	RFPGRHAAMVRSVAATVA	96	-
Chr3B	764859345	764859425	ALAGMVMTLHLGGQLVPLLSQAGALLL	115	+
Chr3B	766982768	766982827	SLVSTWTYAFLQGTQCNLLK	150	+
Chr3B	771088729	771088782	ARDATIREASNTEDMTYR	85	+
Chr3B	780207296	780207334	KAWVAHKAEEGGH	95	-
Chr3B	780488159	780488212	ALDSAGESMQSGQVFSPR	126	+
Chr3B	781092828	781092860	KNWNLLAEAMG	81	-
Chr3B	783838977	783839021	YIAVGNEVMDSAGQK	89	+
Chr3B	789488163	789488234	TGEPTENHFGLFNPDKSPAYSISF	127	+
Chr3B	794028121	794028171	GKCISAAKSMLPNYLAK	121	+
Chr3B	799565783	799565836	GNPYTGRGCNPYNFCPPK	135	+
Chr3B	799909839	799909892	KPKAAGPVTVKRNADLFQ	125	-
Chr3B	812791638	812791706	RMTVWLLIATQLATGGILGGWIG	125	-
Chr3B	812830890	812830937	ASIDVYLFGLMDEDAK	117	+
Chr3B	813293030	813293107	MAGGEEHGASCGLESILTDTSAPLAR	121	+
Chr3B	815917457	815917507	QMGLPTSDEMQNQDMLK	82	+
Chr3B	816163431	816163478	TICLKVHSSDTLYTVK	117	+
Chr3B	816468078	816468116	VKSKIEDIESFPK	95	+
Chr3B	830156862	830156894	MDSEAMSTCKK	82	+
Chr3B	830290211	830290258	KLNPAELNIDEFDGYV	118	-
Chr3B	830359721	830359762	RVAEEVNLCSLIEG	98	-
Chr3B	830507860	830507913	RTAALIPETPAYAVVYPF	84	-
Chr3B	830615464	830615511	KLTAIYMPSEDMRSIA	117	-
Chr3B	833656294	833656338	KATTTMKLVQAGITT	110	-
Chr3B	834539541	834539594	RLPGEMYMDCMLTQIAPS	93	-
Chr3B	839326506	839326562	KGALIVVSATGDGVEDDQV	84	-
Chr3B	840394977	840395039	RVNGGEHGRSAQTGELKIEVQ	151	-
Chr3B	840534318	840534365	RATETAIRLRDNWSLS	119	-
Chr3B	841845737	841845775	KEMAVMGLPKLEQ	91	-
Chr3B	851455624	851455719	GTVIRIEVLALVAIALSFFFVAFGSSCRWSNR	152	+
Chr3D	2627210	2627266	KMSGQEIRVQPLRPAELSL	90	-
Chr3D	3975542	3975631	RLASALDKQQEYADGLNNWATVYGPQLEVA	143	-
Chr3D	4344826	4344858	KGLAAYMSKME	79	-
Chr3D	5221826	5221882	KGMTQDAMVEVPLEKRSGQ	94	-
Chr3D	6974765	6974800	EFGCSATIPFTK	88	+
Chr3D	11775178	11775222	RVSVSGKIHLARMFL	110	-
Chr3D	18912196	18912246	SDVYSYGMMLMEMVGGR	118	+
Chr3D	22384262	22384321	LISGTEIDLSELESRANQPK	91	+
Chr3D	23079319	23079384	KERDIDSMDEDPFPFALHCFLA	170	-
Chr3D	25393970	25394029	RTARRQGEGGEGGCTHVDTM	156	-
Chr3D	28489316	28489381	REHAQMDNSSKDILDELQNNKV	103	-
Chr3D	33360558	33360590	KGLLETGITVV	78	-
Chr3D	43897133	43897267	TLNEHLQVSSVSIGTSVVACAIFVGMDDTTVETLNWVSSDQKLLK	215	+
Chr3D	69944368	69944451	AVQTEQGMNSVYIHAGTNPFDTITQAVK	135	+
Chr3D	76462220	76462285	KDHWHDHIVETIDLPVNDVDLE	103	-
Chr3D	103877524	103877595	RRGHAFAEAQTFGIVNSDDPRADS	115	-
Chr3D	167080449	167080532	RIINQKESVQFSGSLSQMIQSHFANMQE	138	-
Chr3D	181676140	181676172	RKGFGPRAILA	79	-
Chr3D	231636497	231636550	LLSHKLHHILEQEKVGGK	128	+
Chr3D	248081197	248081229	RKAADEPIKCC	82	-
Chr3D	254851946	254851996	RYGYGSMMSNWLVLDPE	89	-
Chr3D	287186037	287186069	KKNMESGPGQK	84	+
Chr3D	288123393	288123422	KSWGDDYKNV	79	-
Chr3D	315724019	315724051	MYQQGRQQARK	81	+
Chr3D	325174014	325174082	KMSGPLIVLKGATNGKEPCSITV	169	-
Chr3D	325174350	325174415	RPAIVSRFINQIEEHGQQEALA	106	-
Chr3D	333931547	333931603	AVDPASIPEYKQPASSVFK	86	+
Chr3D	337954958	337954996	SAFDVSSMLQGPK	92	+
Chr3D	352220261	352220317	KRLEEININGKADTGVAVI	89	-
Chr3D	352220264	352220317	RLEEININGKADTGVAVI	84	-
Chr3D	353536760	353536813	SDPVVDGNVGLAHITVVR	83	+
Chr3D	371086195	371086239	IQELNKACNLRGMLK	114	+
Chr3D	393275651	393275683	KWTPLYSDLPI	81	-
Chr3D	395986076	395986147	AGTSIGLVGRSGCGKSTIIGLIQR	109	+
Chr3D	398358366	398358437	KKLGEPLDGAYVPQAPQASMTVNV	116	-
Chr3D	416310985	416311041	RLEAALAYNESEIANQLDA	83	-
Chr3D	422442694	422442753	KPLPLFQQNPTNGNKLLVLS	90	-
Chr3D	429403982	429404017	TALQFVSSSSVK	79	+
Chr3D	440588907	440588984	KGLGGMGVVPIVCVNCSSHRNDSLML	199	-
Chr3D	440589321	440589359	KALWGRVSADALQ	92	-
Chr3D	442086229	442086291	RSLGFDSIVGVLNKDLLINPT	143	-
Chr3D	451738869	451738961	LRHDWGATAAIKNDPRIAIGAIGPQEIEIEN	140	-
Chr3D	464832095	464832151	KERMRSILTDSLATIPKSF	90	-
Chr3D	485082667	485082720	IYSVNEGNAKNWDTPTAK	86	+
Chr3D	500515552	500515611	GDATLGEGASESLHVKDYKY	146	+
Chr3D	526669241	526669297	LNKDDNLEVYPDPLGDPTK	139	+
Chr3D	534444999	534445055	ALTSSGPYMMKEEDATVYR	93	+
Chr3D	541989409	541989477	KGRPGNANEGSTGAGSNQQASMK	97	-
Chr3D	548031959	548031997	RVAVSPDNVTTMK	95	+
Chr3D	550293876	550293917	KKWSNDAPEFIALS	102	-
Chr3D	571351057	571351098	LGSTNKEGPSKEVK	91	+
Chr3D	579688943	579689005	RFSNKPVKFDEYILSLMAELG	105	-
Chr3D	592747375	592747512	RCLTLAYVIDPVNGMIGTAFLTTSSAAKKPLTSSLLSLNAEYTSNS	214	-
Chr3D	592761564	592761623	LMLFTLLNSTAQSAANSSRR	87	+
Chr3D	593364231	593364287	AMSTKKSYHEWALALSFLK	139	+
Chr3D	608043003	608043053	RMLPDEFTANPAYMEFD	82	-
Chr3D	608605991	608606026	YATSAVTAFLFK	78	+
Chr4A	4138376	4138411	YISFESKVVDIK	92	+
Chr4A	4500179	4500226	KAAGSGAAKNQSASVK	102	-
Chr4A	4592089	4592151	RGERSLASAMSSYIVANPTIG	151	-
Chr4A	4609045	4609098	GVVTDIVHDPGRGAPLAR	84	+
Chr4A	5084428	5084466	MEMEAPADQASGK	94	+
Chr4A	6757224	6757301	LIDQLQKLSPDLEAGNGEEYYGDSPT	124	-
Chr4A	6757242	6757301	KLSPDLEAGNGEEYYGDSPT	94	-
Chr4A	7419403	7419471	KAMTTSEGGPIILSDLGQLQEPK	172	-
Chr4A	11136755	11136805	ANGQVEVEPTGPLAVFK	114	+
Chr4A	12328156	12328221	VDSFSKSDIIVSPSILSANFAK	94	+
Chr4A	15028305	15028364	RRSADCKHVAPFPEESAVVM	98	-
Chr4A	15787349	15787381	EGSLLGWNEAR	79	+
Chr4A	24650458	24650502	KGSWAVAAASYKGAE	99	-
Chr4A	43730578	43730613	REDWSSESLPKS	82	-
Chr4A	78117115	78117150	KAMGFDSVKPNW	97	-
Chr4A	83359469	83359528	RLPADGSGVQSFIAAAAPEY	92	-
Chr4A	90457192	90457224	KKNLPPNFTPR	80	+
Chr4A	109362232	109362267	RFSDSSVQSDAK	82	+
Chr4A	109362235	109362282	FSDSSVQSDAKLWPFK	122	+
Chr4A	109362283	109362342	VIPGPADKPMIGVQYRGEDK	153	+
Chr4A	111822712	111822744	FSQFGQVTSVK	78	+
Chr4A	116764887	116764928	RRYANYATERLFIY	108	-
Chr4A	133649839	133649907	KGNGGAGASAVPLLAGAAPADLV	95	-
Chr4A	135158871	135158930	EAYNSLFENFASIARSYPGK	147	+
Chr4A	162107342	162107401	MARAGNMEGARATFEAMPLR	92	+
Chr4A	169853480	169853533	KETLTPLDVIVGPLNVNK	83	-
Chr4A	175629931	175630041	IPASLGNLSSLYWFDVADNQLTSPLPISSNGGMGLDK	174	+
Chr4A	195075738	195075800	GAGFMLGVELVTDRQLKTPAK	99	+
Chr4A	236676754	236676801	KAVQPAPAPSTLPLLG	114	-
Chr4A	320899501	320899578	IVNKETIILGNDAELGSDIDPEEAQK	118	+
Chr4A	328301580	328301684	FQEPSTSDSNKSFPSIAASQSSDVKQPASSSSDAR	150	+
Chr4A	379273498	379273545	RLRPGGHIALMSLPYN	82	-
Chr4A	429436331	429436366	RSRGVEGGIGLD	83	-
Chr4A	429869721	429869771	RSLPLAAGDNKLLVVSQ	117	-
Chr4A	434610418	434610486	KEADQVRGINGLMTILSNVVSVQ	164	-
Chr4A	435433520	435433582	RILDTEDSVGNETIIFPINLS	98	-
Chr4A	442427714	442427758	GLLCNSDDFLTALDK	109	+
Chr4A	446939726	446939767	SLVAKSTSVGEFLR	99	+
Chr4A	448419931	448419990	KGINEIGTSTVWKRVEDDYV	150	-
Chr4A	461359574	461359639	KLSSSLKQAENDNVAVLLVKAT	94	-
Chr4A	466371989	466372045	KCGLCFLLLLFSVTPVLVQ	87	-
Chr4A	468260389	468260451	STEQVASALVTESEQQDDKTA	88	-
Chr4A	468262282	468262341	RENVYTGNTSDMDTVVLNGD	145	-
Chr4A	468262282	468262344	RENVYTGNTSDMDTVVLNGDK	154	-
Chr4A	469291748	469291813	RFLLVVGSDDMARALVEAEGRT	102	-
Chr4A	496917628	496917669	RKGTPLPAPVALAS	99	-
Chr4A	499142611	499142694	SQLMPAHYGLMAGAIALTGVVLVVYLKR	131	+
Chr4A	502639590	502639628	KTTSRTGFAIPTN	97	-
Chr4A	506967117	506967149	TPVLDSMPSLK	80	+
Chr4A	513557252	513557320	LGGLDIPRGTIIQIAIAMLHLDK	108	+
Chr4A	514778184	514778240	RMATVAVGIGMNMKVCAQT	140	-
Chr4A	518735514	518735591	IPEIVAVEPIADEETGLELNEENIEK	112	+
Chr4A	521387684	521387728	APYWLNSSQVGVYGK	112	+
Chr4A	539069360	539069431	WMAFIDVDEFVFSPNWERSEKPSK	122	+
Chr4A	549453486	549453557	RVFAVAYKSATTPDEGPTEQGRGW	154	-
Chr4A	562693452	562693484	TLEEMDVLFSK	78	+
Chr4A	563156865	563156924	MGIAAPPCQQTTTQHVGAPR	98	+
Chr4A	563959753	563959848	RIGGLSMCRHYAPRDMAVLLVHSLLQATGEGE	157	-
Chr4A	573962939	573962977	SPTAKEIRWGGAK	97	+
Chr4A	583552540	583552581	KLLKMICFRLSQLL	105	-
Chr4A	583697471	583697518	KTQELIGLDAPFSEIA	115	-
Chr4A	594626515	594626574	VLALLLKLDPAGDCVNVNLK	89	+
Chr4A	595486940	595486984	KEGHGPASPESGSKK	106	-
Chr4A	601068949	601069002	RQGWGFPFFPLADGSVGA	136	-
Chr4A	605526013	605526066	RSMLGILWLLCATRLVQR	88	+
Chr4A	606933972	606934016	RPNSADVLTGPPAVV	104	-
Chr4A	607364946	607365002	KGVGSMGVIPIVDVGGIRC	134	-
Chr4A	608699814	608699864	RTWLRNDDQVTDPVFED	84	-
Chr4A	612277765	612277881	SGDVSAAARALGDMDVVPTASCFNSVIAAVVESGEHPAR	179	+
Chr4A	612624026	612624079	MEAVVSASHGVMGPLLGK	128	+
Chr4A	612966521	612966580	REAMAVFQPNQMLQQMTSVY	100	-
Chr4A	614534567	614534617	KMFADIEPDPKIGAQRE	128	-
Chr4A	615340121	615340159	KGGTRVAGAMKML	94	-
Chr4A	616765989	616766048	RHVELFSSVLNNNDSHTAKK	143	-
Chr4A	619086296	619086349	RHMANAPSRLLPSNTGIE	89	-
Chr4A	621230353	621230406	RLCTTDVWIADSFYQYAE	93	-
Chr4A	625295295	625295342	RGCHVANTLNCVELVS	118	-
Chr4A	626463030	626463098	RAMLKDMLSGVDNYSSGGNEVAC	112	-
Chr4A	632342787	632342861	IGGNSVAGGAVEDGGVNEEDRNGKK	107	+
Chr4A	635538800	635538841	RAAFEFDVTLCTPG	89	-
Chr4A	646924914	646925021	AASVGGDKHNLVTDYVLRVLGLDICADTLVGSDMER	169	+
Chr4A	653861279	653861356	KELDPYLPLPADEVRCNLSHACSVLG	128	-
Chr4A	660341900	660341941	KGLLEELAPGDIQK	98	-
Chr4A	681020043	681020081	KNLYKDALIPIDQ	100	-
Chr4A	683509695	683509748	KLGNQLLAMGEGIGDPLK	126	-
Chr4A	686553850	686553894	KEAEQVTSMTVFGFG	92	-
Chr4A	690495479	690495562	KVVAEADMDSVFDIELVAAMDSAALKLN	161	-
Chr4A	691248880	691248954	KNVFWPLWFVYRRLGGSALHLDPNG	183	-
Chr4A	706457609	706457647	KISSDPSILHVVA	96	-
Chr4A	715407787	715407891	KFRPRCTTMTSYILAPTDRSAELDSSPLGDAITAF	170	-
Chr4A	717971173	717971235	RYTTGADTTDFVGATALQYLL	98	-
Chr4A	720364996	720365073	YVHAPTDVITLRPKFGLPMILNSLDM	130	+
Chr4A	721812725	721812811	QELIKLIDVHAENGPAQVVCVVGMGGLGK	210	+
Chr4A	722694572	722694676	MAGTVLSMARSIMGGAISKAASAAADEMSLLMGVR	92	+
Chr4A	734787410	734787451	KLHAYGQSAMVDDM	82	-
Chr4A	742663126	742663170	YGNKINSVPSGELWK	111	+
Chr4A	743473859	743473888	VKDIGRDCFK	77	+
Chr4A	744557558	744557596	RPCEGQSAPEIIE	98	-
Chr4A	746786697	746786756	KNLSLDISVMDLIGIGYNLE	92	-
Chr4A	746786757	746786888	RGKIVMSSFYYSGVMSSYDGYAVLSDLMSDKVYTGTMATLNSLH	212	-
Chr4A	747695527	747695577	RPMGNLETYMTFARPYV	131	-
Chr4A	747746094	747746153	LQSMKMAMQFVIMKLTPVDR	101	+
Chr4A	747892812	747892847	LYASSSFYDPVK	84	+
Chr4A	747892812	747892850	LYASSSFYDPVKR	93	+
Chr4A	748059297	748059341	ASMDDERHDYYSLGR	97	+
Chr4B	708031	708132	DSKWLPDGGKSSIMGTADVSDPSLPSPVPYMTAR	99	+
Chr4B	5045204	5045245	TTQVQGYTVPKGAR	106	+
Chr4B	5051272	5051310	KQMSLLGDLLNHE	94	-
Chr4B	6623093	6623188	SNLTHLEVLDLSCNSFNTTLEHYWFWDLTGLK	155	+
Chr4B	15042251	15042319	RSIVCTYDESMAAEGPAVGAAFV	111	-
Chr4B	17487631	17487705	TANELDPDALLFVNDYNVEGMCDIR	123	+
Chr4B	19092389	19092427	DMVSSMDKQDRAK	94	+
Chr4B	23884006	23884065	KAEPTAGKTDWLARMMAFTV	100	-
Chr4B	25228228	25228275	KGAAVFEEMQAICNQQ	121	-
Chr4B	29958908	29958961	RPNNGTSNMYLSDDAYFS	141	-
Chr4B	30024011	30024061	LLSPHYRDTLNINALAR	108	+
Chr4B	30168141	30168185	ISVSNPIGMATLGLG	109	-
Chr4B	35220872	35220967	ELAPAVETPNGEFVDAGSSESEEPFEQAQTSE	138	-
Chr4B	36366568	36366636	RPTTLPSRPTMSGASSTAMGHDS	106	-
Chr4B	38229756	38229794	KELYEINNPDFPG	96	-
Chr4B	39340633	39340671	KKNGSTSCHLPTN	94	-
Chr4B	45761330	45761389	KCCAVCEAHYAAALDKILAK	91	-
Chr4B	48392373	48392405	SSKPPEVYKGK	78	+
Chr4B	55549815	55549853	SSESNLWLLPTPK	94	+
Chr4B	55805475	55805516	KVNKLHCHRDETMQ	110	-
Chr4B	62033635	62033682	GADAQTVCTARGADVK	111	+
Chr4B	66058614	66058673	QATTQEYRAYQEQVMSNSAR	91	+
Chr4B	66059754	66059807	DFVATLQSDSNIQAEIAK	82	+
Chr4B	66059814	66059864	HDVEEYAKQFPTIGFEK	124	+
Chr4B	72968716	72968784	KSWPMEYRGGLVRASENFLVGPM	118	-
Chr4B	77337621	77337674	KVLIQDLSDSAKDNNNGH	126	-
Chr4B	81054339	81054437	AAMPGFIGCKLCPDLVFVRPNFERYTHYSGLAR	169	+
Chr4B	81066259	81066363	KLIESLQWAAGGVAALEENNLIVPTSSRNGVVDDS	167	-
Chr4B	89071933	89071974	ITTVVPGNDESIAK	95	+
Chr4B	91378588	91378677	KPDWGGLVALRSGVAACQAFMPVPPAAGER	144	-
Chr4B	93736938	93736967	MFQETPNLPK	81	+
Chr4B	93905939	93905980	KQLRWGVNEAFELM	112	-
Chr4B	95542070	95542105	KKTSSSSPDDNE	82	-
Chr4B	98063967	98064008	IGYTEQPLSAGIDK	103	+
Chr4B	98663251	98663343	ALSSPSLTPRNTSAPQSAMHPMLSPEDHISR	143	+
Chr4B	100231485	100231541	RVATVAVGIGMNMKVCAQT	139	-
Chr4B	106757174	106757227	KTDMKDFKEPNTWYLGAY	89	-
Chr4B	110333609	110333668	GEVWALYKRWSMQWSSDADK	101	+
Chr4B	120006149	120006211	NYDYSLATGGVVEIDVYVQDD	99	+
Chr4B	120258708	120258743	KAAAGNTQTPLT	81	-
Chr4B	122161100	122161180	YMSAIQPSCFVLVEDLEVKSEDGFLSE	202	-
Chr4B	128488389	128488493	EGEDFQPAADGGVDMYGYSTETVVTATGNEGEYER	163	+
Chr4B	136933986	136934060	HVAEADIIFVSVNTPTKTRGLGAGK	170	+
Chr4B	154602321	154602383	IIQQAVEKIPGGPYENLEVRR	101	+
Chr4B	170083265	170083333	RRSQPASPNGEEPAQGAVAGRSA	97	-
Chr4B	183993950	183993985	KQLNEVESAVIE	87	-
Chr4B	184835047	184835079	RLMVYDGLQGE	82	-
Chr4B	186915470	186915538	LVLVRRPWTLLAWHQQPESVGHK	116	+
Chr4B	259644168	259644239	RFAELLATCCFSPVPSSPLERLVH	112	-
Chr4B	273372196	273372300	RLVALVSKLLVSCQLPTSSPAADADAPLHFHDFFD	114	-
Chr4B	300443305	300443346	LGANMLSRAELTIR	104	+
Chr4B	343834674	343834730	ATVKATQMMRQFSDVAAER	89	+
Chr4B	368486919	368486981	TSSDPERDMAESMAEMVAANR	95	+
Chr4B	373305299	373305352	KAVWSNSMERLETVADAV	87	-
Chr4B	376666610	376666651	MDTAPAPLKPSLSK	101	+
Chr4B	381477568	381477609	AMLNNAGTPTKRSR	102	+
Chr4B	382365250	382365327	GGTTARLVAKYRPAMPVLNCVVPELK	186	+
Chr4B	383564479	383564511	KQVYEMDATEE	79	-
Chr4B	383565166	383565204	KAIAAPGNRDFRV	95	-
Chr4B	386015584	386015637	VPDLVLSLQHPPTYTLGK	132	+
Chr4B	386015644	386015706	TDHNLLVPESSLAGIGAELYR	99	+
Chr4B	395910589	395910681	KLSAQGDSNLSGNVPEIEIANAPETEVDFKS	144	-
Chr4B	395921344	395921397	KESGNGSFVETVGDLTNH	83	-
Chr4B	395927997	395928029	RHGEGSIQALV	79	-
Chr4B	403953934	403953966	HPDGYIEVKDR	85	+
Chr4B	405846372	405846425	VASTMDVMELMNIGHRNR	86	+
Chr4B	410929267	410929338	RAGGGVGATSAGNYSSYDKDAEPQ	108	-
Chr4B	413301595	413301630	KINCLSLFVATA	85	-
Chr4B	417593309	417593371	QVSCERMVVSDVPHELSCIPA	101	+
Chr4B	425800928	425800981	LITEVIGTPTDDDLGFIR	85	+
Chr4B	426334554	426334607	EERVEETNDFIGAVFEGK	129	+
Chr4B	426334674	426334736	LLGALNGPATSLVTTLQAPAR	91	+
Chr4B	426532120	426532155	KNPTDQNPEQNI	89	-
Chr4B	427043451	427043507	VWGTLLNGAAAVGDVELGR	88	+
Chr4B	427986842	427986901	KAAAESNAVTLPPVPLREPR	88	+
Chr4B	430800934	430800984	HGLPARDLVIGDIVELR	81	+
Chr4B	432646653	432646688	KLVDKLMSFENQ	89	-
Chr4B	435473360	435473446	KLDPKVALSKQMLTLGEFMVLPHAELLSS	135	-
Chr4B	436369203	436369241	GSSGGFATAVAGK	80	+
Chr4B	443037642	443037728	KMAEAEADDTGGDPNIVELGEYGVLGNVS	118	-
Chr4B	445323339	445323413	VLPSSATISSILPAFAGVGDTKHGK	177	+
Chr4B	445328388	445328447	RLRPPAAAIEEVEQTEAMMR	92	+
Chr4B	445509718	445509780	RDVWVPPAEDMNPGAVFVPSL	102	-
Chr4B	445846295	445846333	KKPSTTENVNFLS	89	-
Chr4B	448803267	448803323	KYMDSLKEPGTSGKPYSAR	90	+
Chr4B	448803288	448803323	EPGTSGKPYSAR	86	+
Chr4B	458292444	458292479	ANTADTTAEAPR	86	+
Chr4B	459130788	459130862	RDDDVPTIEEGQAMFELSEDEVAAV	113	-
Chr4B	463433914	463433943	ECVICLSEPR	79	+
Chr4B	466545071	466545124	REFAMAKEKPVLGSLSGL	84	-
Chr4B	470221451	470221561	RGTYDSAGVGGKASGVDQMNNAVTILLEQVGMAEMNR	180	+
Chr4B	475417219	475417305	RCDICFQCGFKWLYPYVLWRLTYMPPVQC	153	-
Chr4B	493355664	493355717	KQHLEITGGAELIEAVVK	128	-
Chr4B	504270088	504270153	KSPQLFAGTGALKAELDVHIVQ	157	-
Chr4B	516536895	516536993	RYVLAGDLGEPEAAILPIGSFGLARMAAYADAV	156	-
Chr4B	521609670	521609744	KPADSTSPSDENLEDTESFTKGTIG	115	-
Chr4B	523894202	523894264	RTTQVVVCPAQVMGLVGRLDT	100	-
Chr4B	524084476	524084508	RHGHSSSNSEA	81	-
Chr4B	525455627	525455680	MSREILTNPGYQQWFTSR	94	+
Chr4B	557244022	557244087	KEALLASNNALYSRSLEESDKL	94	-
Chr4B	557246965	557247021	KHGEEELNNHLGGVVDKHH	88	-
Chr4B	557768519	557768581	KAASGKHDENGSAQISPGLAK	146	+
Chr4B	567531332	567531415	RGLMDVMCGYHKVNPEIRYQQQMLNFYE	149	-
Chr4B	569970367	569970402	RTGLGGEAAAMK	81	-
Chr4B	595353848	595353946	KASYEWAVIAAANAPFARALTPGLGSYCGALGA	149	-
Chr4B	598608053	598608118	KELTAGDLKSAENIDTEISSAL	96	-
Chr4B	598614211	598614264	KHIADFLPMLVDTDYNSM	89	-
Chr4B	600151840	600151911	FGNSQPDWYGSPSQDALPSTVLSK	114	+
Chr4B	616242779	616242859	GTGDFVLEPYKTEVTSESTPFAISLAR	124	+
Chr4B	617082939	617082974	KLEVRVNNTMSI	88	-
Chr4B	619784414	619784461	KIELGELMVHPVGQRA	117	-
Chr4B	622151336	622151392	KTYQAATDQVYQAAETSKE	85	-
Chr4B	627525487	627525552	GVDLDVPRGVVMGVIGPSGSGK	98	+
Chr4B	632582819	632582872	HFNFHALTVTQICLQQIK	142	+
Chr4B	640226105	640226134	WVVSRFLFLK	81	+
Chr4B	642326184	642326243	FHNCPGPARVAALASTLFAW	148	-
Chr4B	643916879	643916932	KATALAPQQDGQEKAMAK	127	-
Chr4B	645295995	645296057	FISNGQPGTAQNVDKSTTLAR	152	+
Chr4B	648735363	648735419	TCRFKDNDELVEITLDVQR	96	+
Chr4B	651790131	651790172	LLSVGIKPVILTGR	96	+
Chr4B	656720055	656720123	RSLVFGVQLLAFAACARLVSSPN	103	-
Chr4D	465458	465496	KDAGSQFCCLIGM	104	-
Chr4D	1182632	1182694	GDAGENFQRILLSGNLMSDHK	101	+
Chr4D	3272021	3272152	RVTLGFEEAMDIEGPPPGEWDFHFLLSALALEINALGFGIGPCM	216	-
Chr4D	4206581	4206652	VVGLAGDVMREGFGVDPATLRDLR	111	+
Chr4D	4465200	4465265	KQLSPTNLPPGAFPININTDLF	104	-
Chr4D	5910761	5910859	ADAVRDLIERGVDLEACDAEGYTALHCAAEAGR	154	+
Chr4D	7141070	7141129	QLDPGAQPWSIEVPAGTTGGR	108	+
Chr4D	9330385	9330426	QGMSEMSAEFLAAR	101	+
Chr4D	9330430	9330501	TISGEQHGEAGGEIYVPESYVVQK	175	+
Chr4D	11331888	11331959	AVMELDDDIMMACDDLERGFKVWR	121	+
Chr4D	13165310	13165387	KADFGSLEGIASPPLDRISDEAAGPE	118	-
Chr4D	13605870	13605923	KKIEAMVSDLRVFTDDDC	89	-
Chr4D	15370184	15370222	ALRVDAGVVELLK	89	+
Chr4D	16200323	16200358	KKASEPTGFELV	84	-
Chr4D	21964944	21965006	TRSLLIPPAPLISSVDWPLLR	154	+
Chr4D	23769471	23769545	EMNFTAPSTGHDKIKNGDDLENCTR	125	+
Chr4D	29624520	29624612	AALCSLATLMSISPNDTFVEFEKHFIELPDR	112	+
Chr4D	30047990	30048040	REPMAPPYNVLITGSTK	116	+
Chr4D	31141177	31141233	MVWLIDFTGWTLAHRSPFK	100	+
Chr4D	32966626	32966694	ATSRDGDNGGNNTDTSSTPASNK	97	+
Chr4D	35727879	35727914	FMGNPSIEAAIK	93	+
Chr4D	37042567	37042611	KCVVATPKPIDDAVR	110	+
Chr4D	38109758	38109790	KEKVLHYMADQ	87	-
Chr4D	43842970	43843002	QLTRGASDTHK	81	+
Chr4D	48541703	48541732	KIQPFAEMIA	81	-
Chr4D	52999464	52999520	DRPFTASTIIGATTMDQLK	91	+
Chr4D	55781797	55781850	KASNPRGMVLTYSKKGAT	83	-
Chr4D	62600720	62600785	AAIIGFLLLIDFELLTGKGLLK	94	+
Chr4D	63726158	63726214	KTSTVVMEATDLGTEEAEI	133	-
Chr4D	66973647	66973685	QKMVLLFDNPDIR	102	+
Chr4D	77449438	77449482	KTPPAAPCAAGSAHT	108	+
Chr4D	78790451	78790483	KLSPMSELVPT	83	-
Chr4D	85975199	85975276	ANSLAQLGKYTSDGEAAEASENMFVK	120	+
Chr4D	89780103	89780144	KEPKKTQLPVNGSH	98	-
Chr4D	92530073	92530114	KDNGSNDKVIGHSK	99	+
Chr4D	92559028	92559108	KNQPFSLGVQNSPLGMIEEICKYIDGL	189	-
Chr4D	99462890	99462946	RPRVGATPPANTIVNESPT	143	-
Chr4D	101091114	101091182	AGSDVSSNNDLFVLSTAPDRSLK	103	+
Chr4D	101104080	101104190	RDNQQNTTSAPSQLTGPSTLFTPQEGTAHSGFCISVA	175	-
Chr4D	102458147	102458203	GKRAPPTIPGAPVVGGLLR	86	+
Chr4D	102704286	102704324	KGLNDYLGTSAQV	95	-
Chr4D	111330751	111330795	TRPVHSTGSRLTLDK	103	+
Chr4D	115381622	115381675	RGPDNRLSVRCVPCTSHQ	87	-
Chr4D	120319390	120319419	KQMANWLDVV	78	-
Chr4D	231389792	231389830	CVCAPATHAGCFK	97	+
Chr4D	235751396	235751455	REGPLVVDALKRVSITLSGQ	145	-
Chr4D	238865227	238865262	RKVGGNEAYDSQ	85	-
Chr4D	266979423	266979497	KCYYPYIGLCGFNQYKCPLELSAAV	125	-
Chr4D	280313239	280313304	LPDISPLALASSFQSPPPLVPR	96	+
Chr4D	297603166	297603195	KIYSAMSTTF	78	-
Chr4D	301289741	301289773	KNHPIPINHAK	83	-
Chr4D	314776452	314776487	RQPDVGTVGFLM	88	-
Chr4D	317368214	317368252	QTFVVNTIDPFKE	98	-
Chr4D	323009251	323009316	HTTLPSGDASETENVSTDMLLR	101	+
Chr4D	323257502	323257558	KYLSALQPYPHPFNTIQVQ	93	-
Chr4D	325264385	325264426	KDETCLHAKDAMEE	95	-
Chr4D	346534915	346534971	RSLLGVKKNPTDQNPEQNI	91	-
Chr4D	349480933	349480986	RYSDPFGQLRASERVTLL	85	-
Chr4D	360966069	360966176	RDYQFNLVSGSVLSTWTVVDPGFGDEQMAGVLDSAM	178	-
Chr4D	363699312	363699395	TNNTSVQLDGQSETSIPPELVTENLSLK	126	+
Chr4D	369094985	369095020	RGSGSADLVSLI	81	-
Chr4D	369872086	369872217	KFYEYFGFKCAGQSSYGVLTAMWGKFFGGLGQEQLLVGFGSSID	341	-
Chr4D	383752653	383752685	EPSPRLTKDGK	81	+
Chr4D	389533822	389533875	RDGNVGTGHKALASCLNG	131	-
Chr4D	400756631	400756738	SNFNMLNDFTSFEFIADAYFGVLPSASDLGTTGPTK	171	+
Chr4D	404932456	404932521	RDMLLPNCLFRMGAAAILLSNR	105	+
Chr4D	414039677	414039712	RVPADHRGLVDE	92	-
Chr4D	418962394	418962462	KPGLTTKVLDAIAMAGVFSAMRA	97	-
Chr4D	420805905	420805943	FSRQLVVSGTGNK	92	+
Chr4D	422422335	422422394	RPPPATGATNEKDEAAGQQK	134	-
Chr4D	425560688	425560744	RTNCMFIAGAMDTDQRFSL	95	-
Chr4D	448112567	448112623	LVDMFLLLVAKMILGDTEK	87	+
Chr4D	450909446	450909502	TQQRKMAEVCILTFLVQVR	90	+
Chr4D	451379621	451379719	KMRLVITPVVSDSPHMFDHLRWDDIAAGDFDCQ	253	-
Chr4D	477175831	477175884	MESSGAWGYSGANTGNPR	83	+
Chr4D	482918042	482918113	RAASEWQGVVESAPLREGAAFASE	107	-
Chr4D	483277538	483277597	IVDNETISVDGKNIQVVSNR	89	+
Chr4D	484778878	484778916	KPNPKLAHVMDPF	98	-
Chr4D	486720876	486720920	KSSSGTKTLSGMARA	102	-
Chr4D	487010450	487010506	KWVPLTTPILEGCGFDAIT	143	-
Chr4D	487742311	487742370	KATGTDAKDGGMGLTNMVAD	85	-
Chr4D	496018343	496018381	LDVGHERKNAAAR	90	+
Chr4D	502618734	502618784	SYGNIAQPHNALYYAQR	130	+
Chr4D	509326816	509326866	KAAEADFGHGPPLIGET	116	-
Chr4D	511955658	511955726	KGRGGGFNPIPRMVSLQRGAGSV	109	-
Chr5A	4101149	4101196	KPIGYEQGQRTRVTFH	126	-
Chr5A	20576731	20576778	KHEKSENNVGDYKFDV	123	-
Chr5A	21164215	21164247	QCFAFCAVFSK	88	+
Chr5A	21164731	21164826	YLDLSHSEIVTLPDSVCMLYNLQSLRLNHCHK	156	+
Chr5A	37952212	37952295	AGGDMAEYMNNATKWNNDFAATMVKLSK	137	+
Chr5A	48250718	48250753	KVAIQRGSSLGG	82	-
Chr5A	49985930	49985977	AVYWCSTTHLVHEAVK	120	+
Chr5A	50717730	50717792	KAIMPDYHMSVADGEEVGTEV	102	-
Chr5A	54341897	54342001	MCPGMSLAMANMELSLASLLFHFDWELPCGMRPED	173	+
Chr5A	75631365	75631421	KCLAAHSCQLEMLAKAKGD	133	-
Chr5A	81087196	81087258	QLNRSLVQPPADTGLDLCVAR	156	+
Chr5A	98145996	98146100	RFEDPVIVSKQDGSTDMIKSAMPPGMEPNNTQVFD	175	-
Chr5A	117976165	117976218	RPGDIGILRTMEMFFAPL	136	-
Chr5A	120133662	120133721	AGLVADTYLEAMSITHFKKK	96	+
Chr5A	120134095	120134154	GDLHICLMGDPGVAKSQLLK	98	+
Chr5A	137681964	137681999	RLLEAQHASTHC	86	-
Chr5A	182448670	182448723	ALSPGQAGADSLSKHAQK	120	+
Chr5A	184878627	184878686	KQLSEVNAGLEGLNGIAAGW	94	-
Chr5A	204811957	204812025	RLPGMSADKVLNKMDSGSYGETL	99	-
Chr5A	230877249	230877326	VPTVDGVVDLKIPSGTQPGTTLVMSK	120	+
Chr5A	245817582	245817653	KHQVSLATETEIREELSAVTVRLE	108	-
Chr5A	290463460	290463507	MWYNFQVHVSAVGPDK	129	+
Chr5A	309855985	309856083	GVRLDVVGYNAMIKGYCQFGMLDEAIVCMNNMR	167	+
Chr5A	310489372	310489437	RPVAVATANLTHVFQTPGSSGG	102	-
Chr5A	329297604	329297729	FTVHQTTMQIFSVKVTEITGSLQWPLDVFGMIAMRDDLDHNR	213	+
Chr5A	351200558	351200614	RTKDLSIGLLNHMAPAKPK	92	-
Chr5A	356208639	356208740	ICSMAWKPEDNAIVLIDVMGKFGVWESVVPSTMK	174	+
Chr5A	360422209	360422280	KMTNNGTSQGTPTVPFRSIEGNIS	114	-
Chr5A	362516430	362516474	RMALGAEGGVDVQVA	105	-
Chr5A	364669952	364669984	MVQIPAGPAPK	85	+
Chr5A	380430751	380430807	WFGKNKWASSIEEAGNMTR	150	+
Chr5A	390216987	390217043	RASPGFMSMPAATTSTISG	87	-
Chr5A	395807152	395807208	KHPHGGSVASAHCSSSNTE	134	-
Chr5A	399937538	399937600	IVQTLETKGPVTSAEVSQDGR	97	+
Chr5A	401244811	401244864	RAPRSSGFDMLTALPAQG	85	-
Chr5A	401250573	401250617	RPIGELAGDVVLLCL	106	-
Chr5A	407005353	407005406	WIEVTTDTQVDALLDAVK	84	+
Chr5A	413562731	413562805	TNADMKNALLHLMIHAIIFVKHGMK	117	+
Chr5A	414313301	414313342	RLLSQKLPGEHDGR	104	+
Chr5A	414925558	414925650	RVEAAFTLTELVTLMPFLQDDQMVYSSIQKM	151	-
Chr5A	416265450	416265527	AEFHKVVNHMISVEEFEMAWGSLVEK	126	+
Chr5A	419846101	419846148	DVAEAPASNIEQIEFR	114	+
Chr5A	457511304	457511336	MLQGSGISNQK	80	+
Chr5A	459860299	459860346	RGELCTSAPGATQRAK	111	-
Chr5A	467851567	467851668	TPSYPVILSHSILAASINFVMHIVSIQCNYDTIR	165	+
Chr5A	472960226	472960327	MSQEEFGFAGVDSGRIMLLPCDAPVMEYAMCLLR	169	+
Chr5A	509437342	509437461	GRSRYLDYGAMPITGGILPAPEAGSSLLTGHSGHNALDPR	192	+
Chr5A	512805364	512805441	KASPADPQNQPLAAQFAPIEMYADHL	121	-
Chr5A	520700072	520700110	YKEHQAASAMGGR	100	+
Chr5A	528616166	528616210	KLVEAHTSLSASGPF	105	-
Chr5A	534788446	534788511	RGAGAGAPAKEPVKLSSAGALD	93	-
Chr5A	540505728	540505787	KFVPHYGIIAKPLMQLLSKK	147	+
Chr5A	540583863	540583901	KLKAYPDSKGLLD	84	-
Chr5A	540908204	540908263	GMGAVKWVPAVSGQAVTWYK	95	+
Chr5A	549191629	549191688	KSLDNTYNSGNAVPGCWIKV	155	-
Chr5A	549293295	549293354	YSLFNHPGAHGISTSATSTR	150	+
Chr5A	585904551	585904622	QEVKSINMLVFPGTGLLQKPLLNK	113	+
Chr5A	598263203	598263244	RYQDLQIKVEEPTA	102	-
Chr5A	600336030	600336095	GAAQEVDCPYPCDSTCHNIIPF	109	+
Chr5A	600703082	600703114	KIIMHPLYASR	84	+
Chr5A	604160251	604160307	MQEPKAASLPSAVYEPPPR	85	+
Chr5A	614448152	614448184	RASNILEVNFQ	81	-
Chr5A	618947297	618947404	LGPWGGNGGMAYDITVTPHRLKSVTIYSGIIVDQLK	180	+
Chr5A	635617917	635617958	RSGDCSTGSTLCWA	103	-
Chr5A	636880281	636880388	KIPKPVFVDAGASIFVEMADDDASMGVIKVDTEGMA	163	-
Chr5A	637722741	637722875	RMRTAIEQPAFSDAIGVVVFGGLIIALYVIVANCTMPMDIAIHDG	218	-
Chr5A	642967723	642967779	RHFETEDMLANSLRKVAVA	90	-
Chr5A	645092672	645092719	RANMEGDLLINSAKID	116	-
Chr5A	646727716	646727775	KQRHFSVDSTGPMGVDVPEQ	148	-
Chr5A	647132207	647132260	APVIHHFSETVQGVMTIR	89	+
Chr5A	653523854	653523886	KYAAKFTTWRV	85	-
Chr5A	655061580	655061621	YFHSAANMLLSTNK	102	+
Chr5A	667333356	667333427	RAVMTHSPKKIFSSSPYITNPKTQ	116	-
Chr5A	684712079	684712117	KVPGLGLEEREQE	91	-
Chr5A	687301992	687302045	RVMKSSYIPHGIQFFAPL	91	-
Chr5A	690845210	690845272	IDTPHKLIGPFSVRYTTEGGT	103	+
Chr5A	692030357	692030389	RLMEGEVGKPK	79	+
Chr5A	700746261	700746314	RQPLEGSFSNNEFIVDAL	86	-
Chr5A	701815225	701815335	RAMSIGLTNLGAIQMVNILTVNSGVKNTVRPKDLAAA	176	-
Chr5A	703041567	703041644	CPRVSCSGQPCLPMGQSDIPRSSTVK	121	+
Chr5A	704139334	704139375	MNPVDHPHGGGEVK	104	+
Chr5A	707230297	707230332	RVASWLDDGSEA	86	-
Chr5B	215589	215651	QLLPADFTLVSGQEDAVELAR	97	+
Chr5B	3593716	3593769	RGPGLDYIGMVNGGVELQ	116	-
Chr5B	4223060	4223119	KVIAVTPKFPDEKIYPFEVD	94	-
Chr5B	4224155	4224343	RLLSLNEEDHHD---------------------------------VMTHDLDSVIMLRASGKL	99	-
Chr5B	13404315	13404374	RAYTGEPVAVSLDTAVLAKG	92	-
Chr5B	20904007	20904057	RNLAAAFTFAVLRERLE	118	-
Chr5B	27077552	27077584	KAVNPDHIVVA	82	-
Chr5B	35828508	35828567	EEVLQAINSLSKSNMFVVGR	97	+
Chr5B	52734292	52734348	EKTSCEEEMGSRLDAHTLK	92	+
Chr5B	54338885	54338986	QVSYEQAVAWKVVGDDVAGAPHCLAFMFVNWTFL	167	+
Chr5B	64563608	64563712	VAGVRPTVVSYGTLIKAVCRMQQPDQAVSLLDEMR	174	+
Chr5B	70429099	70429155	QAEKLFFLHEAVVENWSIK	90	+
Chr5B	71692625	71692657	KLAAIAVYDCE	83	-
Chr5B	79158298	79158360	RTSLGVHEEMSLDAPSVGEPL	98	-
Chr5B	91884034	91884093	GPAGTMGPLSDVPAMLDGDR	94	+
Chr5B	122552006	122552056	MDATAALPPTSTQEEHK	128	+
Chr5B	123021832	123021867	KELYTVTGHDIK	90	-
Chr5B	126099054	126099104	KGLGGNDLILEWVAKSA	125	-
Chr5B	130132480	130132518	KESHVFATPDKQE	99	-
Chr5B	133588102	133588167	KDLPTIEEVAGTVAETSSSEEE	93	-
Chr5B	181575946	181576023	RVLWASTHLLTGPTADGHVSIGGGVE	122	-
Chr5B	210016497	210016583	SRNGVSSVKIGLMAGAVALSGAAVMVYLK	127	+
Chr5B	211730358	211730411	LIPDPWTPESGLVTSALK	84	+
Chr5B	220099865	220099921	RGMLAVEPTPAGGAAGHHV	87	-
Chr5B	221146138	221146185	ALAATNIVCSEPYYTR	123	+
Chr5B	236638673	236638729	MAASMVGAAEGKLALGDMR	83	+
Chr5B	250208198	250208275	RSSVSDLDSLTAGEDGVEDASTRADR	113	+
Chr5B	259157089	259157154	RPVAVATANLTHVFQTPGSSGW	106	-
Chr5B	268525438	268525494	MKNIGTRGTASVVIDEDGR	89	+
Chr5B	275268042	275268098	GLSQYFQFGLPTGVIAQPR	93	+
Chr5B	279731899	279731949	RSYSILLHNTTFTDGSM	83	-
Chr5B	334783545	334783583	KAGFEANLLINNS	91	-
Chr5B	357911073	357911117	DMFDSSNPTTTTTSK	109	+
Chr5B	359017394	359017429	AGCRTCPVTGEK	92	+
Chr5B	372340414	372340476	RARATFDLRESGAGHLLSSLG	96	-
Chr5B	384365965	384366006	RQVDGITLKEVGLR	96	-
Chr5B	389311813	389311848	KSVSVMAEQDYE	84	-
Chr5B	392122107	392122166	KASIMADLRDFAAGSSFYER	94	+
Chr5B	420325842	420325916	LLMDGDMQGAAGGARSADQEHCCEK	93	+
Chr5B	422883287	422883322	AVVSVEIGEVNR	83	+
Chr5B	426089759	426089818	GGEPEEAEVEMDDQRSPPVR	94	+
Chr5B	426229748	426229783	KGTAKWYGVKTA	80	-
Chr5B	426493544	426493603	RSFHSRGELCTSVPDTTQRA	98	-
Chr5B	428453785	428453865	RGMLGATKRPPVTAGTAQIMAEHCSLV	134	-
Chr5B	457500358	457500459	EAGFLEDVDGFPSSSRFLPFARPWLPPHPPQRAR	159	+
Chr5B	466877482	466877550	DISNAMDNLVLPNKDEALAVDAR	104	+
Chr5B	481481114	481481146	IIKDLMLQRDK	79	+
Chr5B	489051734	489051793	KISTTQCNDIVLETWLRQAR	101	+
Chr5B	490408956	490409015	AAGYGDAVPQIIFWNLRDSK	151	+
Chr5B	490981337	490981375	LAVPPGSAAVLVK	82	+
Chr5B	494904334	494904381	EAHMLFFPALDDLFGK	116	+
Chr5B	499478260	499478295	LSGGAGDGSCSK	82	+
Chr5B	501870181	501870246	AHADGSTVVALVGNKADAAAHR	94	+
Chr5B	508233420	508233485	AGKAKISAGALLPHEIAAAALR	153	+
Chr5B	509468384	509468416	FPMGAPYVGGK	81	+
Chr5B	509751374	509751430	KKDDATLQQVPIGSWLSAV	91	-
Chr5B	509751766	509751822	KIEQWYEDPEKLLVSSQGE	93	-
Chr5B	509752090	509752128	KVADEQSPEDVFVPQF	83	-
Chr5B	513448376	513448414	KLKQLNPMSNAEF	98	-
Chr5B	516629746	516629781	NYKDTSGKETIK	90	+
Chr5B	520956281	520956340	LSNLYWMNLGHNRLSGQIPK	100	+
Chr5B	524031443	524031508	HAHQKLQSEQWHAATTGLSNLK	160	+
Chr5B	531909755	531909865	GTVKVLYSGRPQTAQNPEMVPHVSTSTHTCPTPERER	185	+
Chr5B	533748153	533748209	KICENGDEMIIGNSCFSFK	93	-
Chr5B	539751032	539751109	KPEPVPASPGDLKFDDIGSLDQAPTG	121	-
Chr5B	539751314	539751346	KGALPFAMQWQ	87	-
Chr5B	546721078	546721149	LTTGNNMYGTSNSGHFTQFCGVDK	183	+
Chr5B	548373159	548373206	CGDVSVPYPFGFGPDR	96	+
Chr5B	549607579	549607686	KLMAPSWDPHVSKLLGIVASVHPCAMSTGSLLMYSG	176	-
Chr5B	549659889	549659933	GILSNQRIVAIKKPK	103	+
Chr5B	554345528	554345620	KILLDGAAPSVDDGPKWGPPPVWYPDAVGAQ	151	-
Chr5B	555848151	555848201	ATDDPAMLIVTYEGDHR	133	+
Chr5B	562140959	562141006	RVLAQLKVLGRLACLA	107	-
Chr5B	563040530	563040562	RRVPPWGVVQA	86	-
Chr5B	575555662	575555703	NGDTSDGPMLPLSK	100	+
Chr5B	581150223	581150264	KGSDEHSATHSDPA	99	-
Chr5B	583923806	583923868	MLSSGAGGSDAAVEAFDPAKR	94	+
Chr5B	587138909	587138971	RAHPITPDGSALSVVNDLFYQ	157	-
Chr5B	587341152	587341208	LMDAYLGEIATDANLKTDK	89	+
Chr5B	599420539	599420694	EGRIYIPDQE-------------------------------VSKLTLTSDIK	113	+
Chr5B	601590240	601590272	KGNWLLNCRGL	82	-
Chr5B	607886719	607886781	NSEGGKPPNDDVPPVPTQPNK	95	+
Chr5B	610131085	610131144	RQPRASMLKYLQVAQQAYLA	94	-
Chr5B	610672885	610672938	TAAMVADNAANPIAWMAR	82	+
Chr5B	625796309	625796413	KLTLDTVINTQQGQVATAKMYADIEPDPKIGAERE	243	-
Chr5B	628994257	628994313	GGFGVVYKGTLGKEQVAVK	136	+
Chr5B	630179870	630179902	LIAGDKEHTGR	78	+
Chr5B	636583384	636583452	KSYGLVHFAHMGQAEDPSCTSAT	175	-
Chr5B	636833720	636833770	RQGGVTGHEGPSMGSWR	133	-
Chr5B	640824807	640824842	NVSPIEVKFTGK	90	+
Chr5B	643699008	643699049	VLQVDIGAEEEDPK	105	+
Chr5B	657469809	657469847	MAPELKVPLLEGR	86	+
Chr5B	661914204	661914263	RSRTRSPGMPKLEGLSPLPR	91	-
Chr5B	662854546	662854599	CSEPLLKFEADAMPNLRK	122	+
Chr5B	665757826	665757888	KISSLNNEIEDTLVKDSASPG	96	-
Chr5B	670099685	670099762	RVGDAHLAPVDSPFPVAGLLINTGDI	125	-
Chr5B	673468144	673468203	RARQLPREPDADDPAERAGA	84	-
Chr5B	679264836	679264916	RVVVAGFPRGHGCDVARYAEEVATSLF	129	-
Chr5B	683401034	683401081	EVPSAEVVSGVLDYVR	114	+
Chr5B	684361910	684361954	KAQTRLQYEEHVWDV	116	-
Chr5B	689123499	689123537	KEKGVPELGNNEK	93	+
Chr5B	689304515	689304556	ESREVFVAGKEGQK	81	+
Chr5B	695513595	695513639	NSNLIGKGPFDEVYK	110	+
Chr5B	702632799	702632858	RMNGIRNPITTRSGAIVHQL	153	-
Chr5D	9518405	9518446	KAVDELTVGCDSAV	98	-
Chr5D	14191788	14191871	KKKPSSGTDQEPESLSLHPNMGEDIPLT	135	-
Chr5D	24189375	24189434	QRHVCGQGFEMGQALGGHMR	100	+
Chr5D	28770351	28770404	KSSMLGGMASLALPHGKC	125	-
Chr5D	37703194	37703268	SGFPVLYGDGSRPAVMQSAGISSPK	117	+
Chr5D	39038098	39038139	TRYAYLAVAEPWPK	109	+
Chr5D	42331093	42331140	KTNAEALPTPKESGIM	114	-
Chr5D	43605762	43605902	SDLLPHFE------------------------------TDAVDPKSR	85	+
Chr5D	45469795	45469827	VSEATRSTNRK	79	+
Chr5D	47583048	47583113	RPSLSSAGGGLDLNSRDPRSQM	99	-
Chr5D	58632364	58632414	GELVDDELGQGAAGPRR	118	+
Chr5D	60674176	60674214	KVVLGAMPALVSG	92	-
Chr5D	70802475	70802510	KVAVITGDKLRG	82	-
Chr5D	74292041	74292100	NGGALRGHKMAVLSLAVAGR	90	+
Chr5D	75497967	75498050	ANGVSLKESGTCSFSCDHANALLVDVPK	132	+
Chr5D	77339404	77339451	KEEITSVGPPSTTPNT	115	-
Chr5D	88451469	88451528	FIPERFEVGIGEDGDKQVVR	97	+
Chr5D	91430378	91430416	RPAPVDEGGGGTM	93	-
Chr5D	110356760	110356840	CGGLPLAIITVASLLANKASTREEWLR	193	+
Chr5D	114340673	114340711	TTLLHMLKDEVGK	98	+
Chr5D	119452128	119452187	RIQEPKSLLDERQMELETEK	93	-
Chr5D	119453477	119453572	KEDSAAVEETVVASESSATTPVEQVSEEPEEA	126	-
Chr5D	119453573	119453638	KDVPTIEEVAGTVAETSPSDEE	94	-
Chr5D	119454581	119454640	KGTFSAGPVLDGDKLPPMES	97	-
Chr5D	122168927	122168989	ALSAPLDTPPRVFVPGEDEYK	101	+
Chr5D	122169534	122169569	FPGSEMMGIIKK	93	+
Chr5D	125991608	125991685	NSMQNNTLLEDFKMAEIGKVSNTLVK	122	+
Chr5D	126582090	126582143	KFSQPDVLPLVLVYYSGR	88	-
Chr5D	129868535	129868657	RTGLMFFAGPFRQTYFSFDEAAMIPGGIKVHGEGLMAAAVS	200	-
Chr5D	134485997	134486032	RTIPDASAADVA	81	-
Chr5D	155186627	155186683	ALAMSLGNSDTPVQEEDDR	89	+
Chr5D	160289974	160290021	VVDEGYNPSYGARPLR	117	+
Chr5D	160290064	160290126	ILGGEVKEGDSVIVDVDPEGK	93	+
Chr5D	167627830	167627886	LKDVVELNVNEISNMKFIK	88	+
Chr5D	236070413	236070469	EIWNLGSCIRSLILNIAKK	91	+
Chr5D	259267608	259267679	RALTAPLALSSTSFIIPMVGSSNV	109	-
Chr5D	261035694	261035756	KAWLNEANIGGAAGNQSYLSK	98	+
Chr5D	267708341	267708373	EGDKNTDFFHR	83	+
Chr5D	267708980	267709024	IQNSKNTRGSHCAYK	117	+
Chr5D	275131549	275131617	RDLIAPVATMLTPRLASADGLTG	108	-
Chr5D	279237019	279237054	KMLNIMNLLGSN	95	-
Chr5D	291146398	291146433	KAKRSSLSLIYS	83	-
Chr5D	294088012	294088089	KSPVTNVCLLGINLVKCMEDHFQGVL	130	-
Chr5D	294338491	294338544	RYAMASGVRGSSPGRGEQ	84	-
Chr5D	315093397	315093453	RATKIAVSCDVSLPVALID	136	-
Chr5D	327936440	327936508	KILVARADAMALLMTHLRDAEAT	104	-
Chr5D	330507086	330507157	DVKSSNVLMDADMVPKLADFGMGK	175	+
Chr5D	330983106	330983144	KLQTDPVYWGSQV	104	-
Chr5D	337332016	337332096	KVEESSSRWETLDFSHNMAKWAEFVAG	135	-
Chr5D	338093923	338093985	RGLVVRAQTEGPSAPPPNKPK	121	+
Chr5D	348995294	348995326	RSVPLELHEWV	83	-
Chr5D	348996728	348996808	RAAVLGLGEPVVAPAVSGTEAGQSSLW	120	-
Chr5D	354332604	354332666	KPGPSEVDCQMLYHSNVCVGE	159	-
Chr5D	367687233	367687307	KPSAEAVVSPSDNKVSSDAASPSDR	102	-
Chr5D	370137225	370137281	YNTNTASSLHQLLTTMSPR	89	+
Chr5D	370325382	370325441	RAMYVLTPLVNGDNDVANQD	95	-
Chr5D	379037720	379037821	ISASKSVNPMWNEDLMFVAAEPFEEHLILSVEDR	213	+
Chr5D	385770640	385770723	DPGADMEATVALLDAVAGAFRPLLDNLK	125	+
Chr5D	390065690	390065731	MATPRTMRAVQYDK	107	+
Chr5D	390066809	390066868	NALVTAASGGVGHYAVQLAK	88	+
Chr5D	390436600	390436719	RLNQCQHITGILDVTRFMPAYSLNLYTLNKCIYHIIPTIW	209	-
Chr5D	396655323	396655388	KPPLAGGIGFQKPRKEFLPNVV	105	-
Chr5D	402034020	402034088	KLEDSMDHLVISTDPVYGIDKIE	111	-
Chr5D	402034152	402034202	RFEHITNGVHMWSLGTE	133	-
Chr5D	402441274	402441345	KAENDQEVMCGGDEVHAMILKELD	172	-
Chr5D	409673798	409673860	KEIFPSPDEDMPDGGDIVDEF	100	-
Chr5D	418574049	418574087	FLGGGSAQGVDLR	92	+
Chr5D	419427896	419427937	STSLRQEEEQRVNK	103	+
Chr5D	421693119	421693196	SNVSLSDGDGENIEDITTSAGAPGRK	118	+
Chr5D	423433228	423433329	SVLNLYFLDSGDYSTVPSIRGYGWIKASQEAWFK	172	+
Chr5D	423522555	423522596	RTSDSVQVTPPQNL	105	-
Chr5D	427528991	427529026	RIKGYGATVLAA	82	-
Chr5D	428871649	428871720	AGIFWHQGRSAQTGLAEAGTRGQK	112	+
Chr5D	431561802	431561861	KYINLPTELQDASGTDGFNI	147	-
Chr5D	435248731	435248775	RPGSDVFNANPVNFL	113	-
Chr5D	437207015	437207071	IMLPCDAMVMVYVLCLVRR	97	+
Chr5D	437348046	437348078	IGGAGANDPDR	81	+
Chr5D	443781838	443781870	RWMSASDHVVE	89	-
Chr5D	444682750	444682794	RNVQTSGLLEMICVK	112	-
Chr5D	445092197	445092253	RHSGGAGLHMGSLDPAELK	90	+
Chr5D	445760956	445760997	LGGASATNIAVLVK	96	+
Chr5D	447463314	447463349	KPAMEPPVKTNK	92	+
Chr5D	448373610	448373669	LDNVSSTVESSLSGKIRDGR	91	+
Chr5D	452843037	452843099	RGLLMILGLSVGTALGLVMIV	90	-
Chr5D	453720227	453720331	KQGARLVGSFVRAFAMFCEESESADEHNLLEGHVG	171	-
Chr5D	463656397	463656429	RVEGLLKYEFK	78	-
Chr5D	472095086	472095148	TGLDVTHGDDGVVTKEEVKDK	153	+
Chr5D	472096766	472096804	IPELIEQGVLNDK	95	+
Chr5D	472123434	472123475	TGLAVTLGDGVVTK	96	+
Chr5D	473888719	473888763	QSAVRSSTANFGFNK	110	+
Chr5D	481571107	481571154	RGPQLIVQGANTARSD	94	-
Chr5D	486490153	486490215	GLKMAGTFVGNSTSIQEMFRR	102	+
Chr5D	486504705	486504800	ADVFAESALIDMYGKCGNLELAFRVFEFMPEK	159	+
Chr5D	493621897	493621932	RVPLDDSGVTGH	88	-
Chr5D	494448970	494449038	ELTGDKYNLFMVEEPNSEEDDPR	109	+
Chr5D	498036447	498036500	VCPDCHSMAKLVSMLFNR	141	+
Chr5D	501126565	501126621	KIDGNGYFEQGIQRVAHMG	152	-
Chr5D	506402977	506403090	RCYEPDIYGGKGVVQLQYQYHHEGEGTEHRVSFGLDSL	195	-
Chr5D	512425775	512425834	IAEADIAGFLSEQDNSGYFR	95	+
Chr5D	514268834	514268887	GIKETNTDDTPWIVTEML	86	-
Chr5D	526051430	526051471	KVQKSNLLEMICVK	105	-
Chr5D	528530055	528530087	HGLELGVCVAR	79	+
Chr5D	528746775	528746831	YAVYDLDFVSEDSAGETPR	90	+
Chr5D	532152925	532152996	KVESNMLTEMALGGIADINKVFIK	114	+
Chr5D	532684596	532684649	TGSAACLSCFVAYPLLIK	128	+
Chr5D	532973791	532973829	RQMEEIYALAQTL	102	-
Chr5D	533465034	533465117	RSATGGASPAPGDVKNLLPNTEIFEQED	134	-
Chr5D	537382139	537382201	KVYIVTPAMLAEGVTTTVGDN	97	-
Chr5D	542500605	542500640	KKLFQLGNAQSY	90	-
Chr5D	543431763	543431810	EVPSAEVVNGVLDYVR	115	+
Chr5D	546417082	546417117	LDLSDGQTLYSK	86	+
Chr5D	546769162	546769230	SDELGTDEEYRNFSIKVLDDSNK	108	+
Chr5D	553342317	553342370	RLENETLVVDGGDALNMH	85	-
Chr5D	557243840	557243896	KEGATIDVWNEVDVFPFWI	97	-
Chr5D	560417875	560417928	KAIYYCGMSTGPLVTFQE	140	-
Chr5D	565211268	565211330	RERVKQLILTLLEFQDNTHSI	100	-
Chr6A	1782026	1782082	QIWSTNVSISSNSTMAIIR	85	+
Chr6A	17267846	17267917	RVGEPANALVNLVMPSACLHTVDH	116	-
Chr6A	18471339	18471392	KFDADGNLIDSETKEQVR	135	+
Chr6A	18606820	18606852	LGVPRGSGMLR	78	+
Chr6A	23584456	23584518	SIEPESVSEVAHQDQGTLQSR	97	+
Chr6A	24863265	24863300	KFINPCIPNTTW	96	-
Chr6A	25235097	25235132	SISNCTGMAQTR	90	+
Chr6A	27356806	27356862	VIILHTGAEPGLKLFSMAK	137	+
Chr6A	27705167	27705205	SNLVSKWSTQSKK	92	+
Chr6A	60557285	60557320	SWPGNTVLKYLK	86	+
Chr6A	62567911	62567970	AKNIVPNTLVYNSLMALYKK	94	+
Chr6A	70541599	70541655	EGDGLSYLYVLAECTAQTK	142	+
Chr6A	74327953	74327985	KIDFAGADLGL	78	-
Chr6A	76717927	76717968	KTAMVGVGAEYSAA	95	-
Chr6A	85040436	85040495	LGREGEAGGGRQLTHVLQEK	133	+
Chr6A	96673705	96673785	LLIKGAPPSKLATYSTGFPLAIVSLGR	122	+
Chr6A	101764488	101764547	KLMQDECGTGRLTPDLVEVQ	146	-
Chr6A	110075160	110075237	NHLSGGIPKDIGNLKLLESLDISWNK	120	+
Chr6A	111785387	111785431	KLKEVSGLESKADSE	98	-
Chr6A	118142487	118142543	RQMAMRASLSCKYEQWWGS	91	-
Chr6A	124447075	124447158	EASEPCKILGYDVPKGTTVLVNAWAIGR	211	+
Chr6A	128265747	128265779	RMGLGPVKNNI	81	-
Chr6A	129674009	129674092	LKCPPYNIGSQQRFNPDSLFLYAVTDSR	141	+
Chr6A	132104871	132104924	KLPFAPNYSGQLMSPGKM	86	-
Chr6A	137992593	137992697	LCDIYTRFCVQGAFGMVCGLAAAVGMALLSVFSAR	165	+
Chr6A	146247724	146247783	GYDSVVWTRLYSQDSVERTR	94	+
Chr6A	146448788	146448862	RGQRCAPFKGTLVELTLIGLSWVDS	126	-
Chr6A	165008390	165008431	KGLLPAMASLLPVK	88	-
Chr6A	179124065	179124127	ESLGLGKDVQLLSDGNIELTR	149	+
Chr6A	181429653	181429715	KQSALRNSKVTESECTHSGVV	154	-
Chr6A	184299510	184299542	DSHLPEGSAIK	81	+
Chr6A	184299771	184299833	VVGIGGTAGMVHPSTGYMVAR	152	+
Chr6A	184875097	184875210	TQMGLVSQEPALFATSIMENILFGKEDATPEEVTAAAK	183	+
Chr6A	190352415	190352450	RGGGYEELGPGY	86	-
Chr6A	194549296	194549352	KHVSILEAIRPGLLKSFGL	91	-
Chr6A	224463796	224463843	KGIHMYQVLFHTAGIV	122	-
Chr6A	296978185	296978232	KPTPFDKGLNSGGWGD	111	-
Chr6A	308693466	308693516	KALKTLFSVAAQGGGSM	119	-
Chr6A	387112050	387112085	REYAEPVKVDQY	89	-
Chr6A	404178411	404178488	RAEDRATLVVSLGQEALRAALAHGIG	114	-
Chr6A	419132479	419132514	INTLLQGYSGIR	91	+
Chr6A	425777362	425777394	RDWKYAYPEYG	81	-
Chr6A	430041747	430041845	AVLLFMSRNPVYILGLFLAFVLSYAVWLQYDIR	155	+
Chr6A	438085539	438085592	GLAFVTMGSEDEALSALK	82	+
Chr6A	444844406	444844444	KNAYKEVLLPIDT	98	-
Chr6A	445880116	445880160	KVPKPQTDVTLQFEV	105	-
Chr6A	447721368	447721424	SDKAWVEKAEMQGFSCDIK	93	+
Chr6A	449215913	449215951	KKMHSHGGTDSEQ	97	-
Chr6A	457071070	457071120	KHGQNPPTPMRVLQDPL	84	-
Chr6A	459509544	459509603	RGFCDGEKIEMSSSTACAGL	145	-
Chr6A	470855793	470855876	KGLLNGLLGRDTVEVQEAAEGGQYSQTS	131	-
Chr6A	502383100	502383201	KWDFLGLSCLPDAASVAPPQMGSFSLHLGTEAMH	170	-
Chr6A	505236456	505236551	APGPDNIPVEFYQVCWDIVKDDIMLLFEHFHK	167	+
Chr6A	506102814	506102846	SVTLFMPGFDK	80	+
Chr6A	514601940	514601981	LLIQNQDEMIKAGR	105	+
Chr6A	514608014	514608049	NFEVNLSTRPEK	88	+
Chr6A	516297814	516297861	QHSARSEIWAAEEGYR	121	+
Chr6A	522757572	522757637	VLMGWPSCRTARLAMTEPVAEK	106	+
Chr6A	534824202	534824240	DNIFELKQQEVVK	80	+
Chr6A	535156060	535156098	GAESSSVLNASFK	87	+
Chr6A	538748043	538748090	YNEEWVDPSSPMVRNK	81	+
Chr6A	540573784	540573846	KSTLTSGTISIFNAGAETALA	88	-
Chr6A	551642942	551642980	KPLEHAQGNMGLT	97	-
Chr6A	557212593	557212640	KSTTHKPEFSGAMIVV	120	-
Chr6A	565495853	565495906	KKTDQKIPTYAEDTAVEM	134	-
Chr6A	573791076	573791141	ICGQMQEIGVAVDLACCRAMMR	111	+
Chr6A	575889717	575889782	RAGASVRQTSFELFSRVMGATV	102	-
Chr6A	576216782	576216838	LPTDGLVLPVHTPAAAIHR	87	+
Chr6A	589667920	589667958	QKFHCDMAGTEEK	93	+
Chr6A	590666432	590666494	KQDLESGSGLGILDVQKLHVK	94	-
Chr6A	590752212	590752244	APDVLTIHLKR	82	+
Chr6A	594598929	594598973	RPIQNTRVPYEIHPA	123	-
Chr6A	595873830	595873901	QEEIIAPVVPSSSDVVMEQSKDEK	109	+
Chr6A	599412177	599412269	RKEPYGVAAILKLCEMQGFHTPYGLMHIFML	246	-
Chr6A	600877543	600877581	RLCTDLAADSDLG	93	-
Chr6A	611010441	611010509	RGALPLFRGAAMAHRGAVSPSPA	99	-
Chr6A	616357606	616357674	RLTDAAQAPGVTAAVVESAAGAE	95	-
Chr6A	619977535	619977606	TEGGLNASVSFIAKANPLNRPPNK	111	+
Chr6B	2814078	2814116	KPAQLGELAMDVQ	94	-
Chr6B	3849443	3849523	RLIAELDGHKEGITANLFAVMIGSVCR	133	-
Chr6B	4090030	4090062	DMKVKADAITR	80	+
Chr6B	6080619	6080654	KQYTITFVDGWF	101	-
Chr6B	10258108	10258149	VLGNDNLLAEILVR	101	+
Chr6B	11800588	11800629	KPLLSSMAGTAFQM	107	-
Chr6B	23872392	23872466	SQELGGWKRAWVTVSHPFNPEALLR	184	+
Chr6B	24018531	24018572	FLRVLDLEDTLELK	82	+
Chr6B	32122274	32122333	RLLSPQKTVKESVAHALMYY	96	-
Chr6B	32715982	32716020	KGAIKEENLFAVA	92	-
Chr6B	34261900	34261962	RGQKHNELFNIVLSNKDMHTA	105	-
Chr6B	40332532	40332588	DMDEDLSNISLLQKPEATK	88	+
Chr6B	40338968	40339000	KHEQRITAVAV	82	-
Chr6B	48515055	48515096	YYDLIEGKGPTAEK	106	+
Chr6B	51157269	51157316	ALAVLQPILTTALTGK	107	+
Chr6B	57393764	57393796	RSGCPVGIDQA	84	-
Chr6B	66442603	66442644	KEPAKFMHPSLSAR	104	-
Chr6B	72364853	72364885	KLHNIPSLGHE	81	-
Chr6B	102498101	102498163	ERIEALKMAGDWMGALDMAMK	159	+
Chr6B	102498122	102498163	MAGDWMGALDMAMK	110	+
Chr6B	120269095	120269145	KGGMSCTKAHNLTTRWQ	127	-
Chr6B	140930242	140930355	QNPAAAIMPSNPPQLILPSNMVEEAKASGPSSQTEVGK	177	+
Chr6B	142304042	142304092	ANNITHSVSNLGATMLK	126	+
Chr6B	142327541	142327609	RLSVLVIDETVEDKEELKEMPPL	105	-
Chr6B	153828473	153828553	LDLGAHKAHIDMLGSKLEQVTAEVHMK	129	+
Chr6B	155355088	155355168	FLDGTTTSAGDGPSEEVAKDQSEEVAK	122	+
Chr6B	164897366	164897434	EEIAIQKAATIQSLFIQNDNFIK	104	+
Chr6B	177954791	177954862	LRYLNLSINIFSGSIPCSLSRLQK	113	+
Chr6B	185980512	185980613	KCPMQEILAEVEVLRGARGLGDILCTYHEALPTI	257	-
Chr6B	197355565	197355594	WGHSIEDAVK	79	+
Chr6B	197355595	197355633	AAIEGGATIVQLR	93	+
Chr6B	202849348	202849428	NDRVPEFVFLVHVVDIMSSMHVPFVLR	128	+
Chr6B	210315015	210315074	KVLGVISIIVVWSLLYVLFN	89	-
Chr6B	214075752	214075814	MGIYPVMVTGDNWRTALAVAK	105	+
Chr6B	221003233	221003328	RWHVAWRTAWAWNCLIPHCGMPPTNCEEERSI	247	-
Chr6B	315869807	315869839	NMIQALDKGEK	82	+
Chr6B	324020418	324020462	QDPRYMATIIMDSPK	119	+
Chr6B	349821790	349821831	KILHVAERSNAPKA	102	-
Chr6B	355173094	355173129	AAITGAELAQLR	84	+
Chr6B	360321268	360321330	VIGRKKPAQIQSMSPEALPLR	160	+
Chr6B	367060021	367060053	KAMNLMIAAYA	78	-
Chr6B	371513995	371514066	VAAGLGLTASAVSTSLYTVDGGQR	106	+
Chr6B	391323349	391323414	MHCFGSTQVIGDRSHNYRGYLS	115	-
Chr6B	400064728	400064760	RKVKTHDPLNN	82	-
Chr6B	406728750	406728785	KFASDIDGNMIL	84	-
Chr6B	412836137	412836196	KIPEDIMPDDEKVPDETHNV	96	-
Chr6B	456142517	456142555	AGEIKKIIMGLDK	99	+
Chr6B	459042728	459042769	KAISTPLTSLMKTK	95	-
Chr6B	511778367	511778429	WDEENQEAISGALNQLNEFEK	96	+
Chr6B	511791193	511791246	QGNEDNKSAWTELVASLK	82	+
Chr6B	511795143	511795178	DVFEENYKELIK	87	+
Chr6B	512245402	512245449	LGNMHYQNIYPMQTKK	131	+
Chr6B	512245450	512245488	LGACATSSSMDIK	89	+
Chr6B	527558653	527558718	AKAVACGPWHTAAIVEILGTVK	159	+
Chr6B	534201007	534201066	KSPATTYSIVRKLSEGDNDI	96	-
Chr6B	537059995	537060060	EKGVTALDPKANDFDLMYEQVK	168	+
Chr6B	538711408	538711446	VRSMAKEMAGTVK	92	+
Chr6B	542350664	542350699	SCKHDIKQCSAK	87	+
Chr6B	542351091	542351126	IADAVGDWFYGR	80	+
Chr6B	547353530	547353583	SQKGMLLFIDEADAFLCE	87	+
Chr6B	549035779	549035841	VLNFMPSVAVISMDNYNDASR	100	+
Chr6B	564601097	564601132	NYEVNLSTRPEK	90	+
Chr6B	564601181	564601249	DALDDKGWGYTVDEGGGAFYGPK	108	+
Chr6B	564602002	564602073	HNGEMGTMLVDDFISKIQSAVADK	120	+
Chr6B	574640474	574640518	KPTGNSSGEKHLAQK	102	-
Chr6B	583071593	583071652	RDIPDSLYEFGNGGAETTAM	151	-
Chr6B	583760676	583760711	VSLGGPDIVDGR	84	+
Chr6B	591878980	591879018	RPWLEAKKGTSQA	90	-
Chr6B	592654380	592654412	MNKQGIVPNKK	79	+
Chr6B	598862016	598862057	QLQARFLPNPVIIK	103	+
Chr6B	611374156	611374215	KTYKASDLLGELEAPSSPKV	141	-
Chr6B	612618470	612618529	KSIVYASGNLQYGSQYLNGA	90	-
Chr6B	612622086	612622118	KKLDGEQGAPY	78	-
Chr6B	624679650	624679688	CGPGTKSYNNAVK	97	+
Chr6B	627014482	627014514	KAARQAGEQSV	79	-
Chr6B	628547510	628547563	KAHPNMIPIYSLFREISK	90	-
Chr6B	634297831	634297872	KKLDNTVSEVREAS	90	-
Chr6B	645184860	645184916	RPEAPFNLSEGIPTSPATS	87	-
Chr6B	652748924	652748986	WIAKLATPCLTEALRLYPDYK	107	+
Chr6B	654270715	654270756	KFDSASPEWELGKD	98	-
Chr6B	655939514	655939546	FSEESVQGDMK	80	+
Chr6B	670189997	670190056	AAFPLDKPRGANFYPADMNK	94	+
Chr6B	670586900	670586974	RFGPVAMSGFAPVTAPSFPAAAANL	118	-
Chr6B	670591743	670591781	KIEKLQGFQKGLG	91	-
Chr6B	670592521	670592583	RKALEDFSVGPAQSGDLKVDS	98	-
Chr6B	670592524	670592583	KALEDFSVGPAQSGDLKVDS	92	-
Chr6B	690017819	690017887	LGGGGHGTVYKGILSDKHVVAIK	162	+
Chr6B	690822217	690822315	MGIGKGNLTGWIARVSTGQIPFEMDGVSLSNAR	163	+
Chr6B	693704339	693704416	KAWMVAMECVHCMADNSRGTEDDVVT	192	-
Chr6B	695496298	695496336	RLKDFEEASGASL	90	-
Chr6B	698321024	698321146	KPNMEHDLLINSPKLDRHVICEHAYDHMYLLGEAIGEIIHR	203	-
Chr6B	703296557	703296619	LTGEIPTWLGDLLSLKAIDLR	99	+
Chr6B	714010271	714010312	STSPIPTWEIPIWK	82	+
Chr6B	715100038	715100073	ADKEQVKPIGQK	89	+
Chr6B	717365445	717365501	KVQEQTSVGETLLKVVEAK	128	-
Chr6B	718634765	718634818	KATVDPHLKIEAVYEGVE	83	-
Chr6B	719731696	719731734	KLITLKPVCKLDV	91	-
Chr6B	724981513	724981680	GGADGSLRFDPELSHGANAG------------------------------LTNALK	142	+
Chr6B	725193634	725193690	KGITMLPLGRFTVFNEEIS	94	-
Chr6B	726378773	726378862	RFTMLSPKDGVPPMQNCVMHAVPLRVSSGH	150	-
Chr6B	727163057	727163107	ACLSEELLAKDMQSFRR	82	+
Chr6B	730354685	730354729	RPFIFSPTAGMWKIQ	111	-
Chr6D	419762	419860	RLVLVLLEQIRIITTNNHPGSHLWMTPDVIEMT	165	-
Chr6D	3314471	3314530	LSSVHLLGASAVAGWASVRR	88	+
Chr6D	3653558	3653620	KDLQARLIDIMSNSRELQLNN	98	-
Chr6D	5604970	5605062	RRSSDEVVHEATANVLLGVAGDFAPSGVLRS	142	-
Chr6D	9085182	9085226	KLGPAAAEATELHKQ	106	-
Chr6D	10306660	10306722	KRIQANPIDTYDLGSAAFAES	99	-
Chr6D	12118698	12118769	KQCGALSPLSSRNGAQSGQVAASA	170	-
Chr6D	16006672	16006707	SEALANGMSQVR	85	+
Chr6D	17303610	17303666	KLPSGLLKDVETFAAVYPL	135	-
Chr6D	17477778	17477831	DQSYICAVGLTENVFVKK	137	+
Chr6D	25729612	25729662	KPITGGLQNSSFDMAEA	122	-
Chr6D	75398915	75398998	RHAVSSQVYPQIKLFVMDGIDFCSEARH	143	-
Chr6D	80780061	80780174	GVSGCFRPGVLTALMGISGAGKTTLMDVLAGRITGGYR	274	+
Chr6D	99855124	99855165	ITSFLFGAIDTVRK	98	+
Chr6D	103185972	103186028	SLMDFLAEPVSKYQLYTDK	147	+
Chr6D	104536703	104536777	KKLQGISDPIKGSFNNGGLDLTVLN	116	-
Chr6D	115146734	115146790	KITVVSNVSQGEHADQVVV	84	-
Chr6D	115147760	115147837	RADNMQSTFSFMLCGPPSEWVNKSRG	132	-
Chr6D	137696122	137696175	RIPRDTIGEGAGGGNSTS	123	-
Chr6D	142361848	142361925	RNEATDNVILAAVETASPMDNRRGDT	121	-
Chr6D	144266064	144266129	VVKAFIFALFNEDLKTGPGSER	107	+
Chr6D	173916014	173916049	KAPQGAEPTLYK	82	-
Chr6D	181395227	181395289	KAMNMPYMLILGVPNDGGLIG	160	-
Chr6D	184565114	184565182	ENNASAIVGTRTNSEGATEDIPK	103	+
Chr6D	184941349	184941381	GYKFIALMPAK	80	+
Chr6D	238220660	238220722	KVKVSTSLSDMDDVETEEMPL	94	-
Chr6D	286445697	286445753	KLDVQAQQVGSSSVPSRDA	85	-
Chr6D	288549912	288549950	THRAGVGVGIRMK	93	+
Chr6D	310169632	310169664	VSAEYILNGDK	78	+
Chr6D	310724403	310724474	KFWWTGKSDTPAADSEPPPDSQPT	108	-
Chr6D	313648696	313648749	VACPAADAKMNTAAPEGK	123	+
Chr6D	317273562	317273627	RLLVPTLLSGGAAVTVKARVEL	96	-
Chr6D	328354639	328354698	KLLGEEAGPNEWALMMDFML	98	-
Chr6D	332501194	332501262	SDLGGATVEGADFSDAVIDLPQK	105	+
Chr6D	334773525	334773578	RSFLIEFMFRYPPWDDSK	93	+
Chr6D	344604405	344604482	KSHLLLPSSCASSGDAQGDVSSCKPK	120	+
Chr6D	347315299	347315367	LSGMLMPETLALAAASGTGSPKK	103	+
Chr6D	348077849	348077926	KRQTATSPVAPATGSQETEGADGAAR	113	+
Chr6D	360018002	360018061	KSMEQQLHGFASDSHGHILM	97	-
Chr6D	360235499	360235534	RGGQANYAFDPY	92	-
Chr6D	362440457	362440564	KSADDGSVAAAAESLAPPPPPNTSVMPSARLGSPAR	95	-
Chr6D	377337732	377337782	KVSFIPVDAGKNGAPDF	118	-
Chr6D	378074185	378074253	KIANIADEAPLFDNVAVEKNENK	100	-
Chr6D	378820941	378820988	KGYKTVLHLLFKLVQE	120	-
Chr6D	379685929	379685964	PSITTGKKGAHH	89	-
Chr6D	379688665	379688730	RVASAMAENEEPSGGEIFAGAV	97	-
Chr6D	380439601	380439657	AYADQHYYGTNAVGGDLEK	144	+
Chr6D	380986362	380986460	VLIAAQSGIGHAVNISVFLELLTSFLVCRGFVR	153	+
Chr6D	394244247	394244327	RTIITGSDMVSGASFVSPAVSLQEGGV	124	-
Chr6D	397485040	397485114	KTIPTVELQPPQAEGPLRSDVNHVA	122	-
Chr6D	409727661	409727696	KIGLAQMWTAKK	95	-
Chr6D	410691134	410691169	RAFGDLTNVLGK	86	+
Chr6D	422131030	422131101	AVAALAAVFVICAGVVSPAAASGR	97	+
Chr6D	424647765	424647821	RSLWPDSGLSPSSPLADLF	85	-
Chr6D	430646550	430646588	QELVNWVDKVGGK	94	+
Chr6D	440436788	440436823	RKKNPRESTLVV	88	-
Chr6D	442208752	442208850	RPLYPTVDTEGYFNMGAFLGNVINVLPGGIGVK	155	-
Chr6D	442238368	442238436	IVEFTHVSPTLLLNPSASDSQVR	167	+
Chr6D	443549112	443549150	AAAEDLIDKKWER	95	+
Chr6D	452677276	452677335	KLPLGLISPYQAIMLPLVEK	93	-
Chr6D	454863680	454863745	KIAVPTHDLQGKYVPGYGGEGV	164	-
Chr6D	458523310	458523366	DSQGVVWVWMSPATPPDAK	137	+
Chr6D	460287671	460287730	PSASEIQSSISNYQGEIQKK	136	-
Chr6D	461557467	461557520	KKTVIEFEAAGVKQTAMA	133	-
Chr6D	467494429	467494527	LLMLDTRTMEFSAVDLPCQHVPGQMIPIMACQR	168	+
Chr6D	467763118	467763156	IATATMMSMSFWK	97	+
Chr6D	472332491	472332547	KKLWDGEGDDPQDPVEPAA	85	-
Chr6D	472551085	472551138	KLLSAALGMFNEALDPVK	82	-
Chr6D	472662133	472662180	RIAQLVDHAGLDKEPS	118	-
Chr6D	480192688	480192723	KAGGGELAQDFV	85	-
Chr6D	480194510	480194575	KQLETMAAPSLIDPRISLAQGL	104	-
Chr6D	480480312	480480413	SLDDCIADCTSNCSCTAYAYANMSTKVINGDETR	219	+
Chr6D	482133456	482133524	IVMDAVTSKVEGSLSVSVLLQGK	103	+
Chr6D	483488048	483488152	RTTLIKNTVDAVVGDMQILDHPNLDIVIQSLMAPL	168	-
Chr6D	483682971	483683030	KFDLVSAHAEALDRYAAGLE	92	-
Chr6D	488501939	488501995	LQMAESVAEVRGYSKSMIK	90	+
Chr6D	488773868	488773912	LNSTNSTGGDAERPK	107	+
Chr6D	490330315	490330368	MEAAIGAANWLVGKVLTK	129	+
Chr6D	490510505	490510552	FWIAVGIINSSCQNDK	120	+
Chr6D	491341771	491341809	KGSLYLQRVASDK	92	-
Chr6D	493150171	493150227	RPAAGHLVATGASTTVQQA	85	-
Chr6D	494888643	494888684	KGYRILDSPLSKLE	100	-
Chr7A	2807418	2807480	KCGGVPLAIITIASLLVVNQR	144	+
Chr7A	4672032	4672091	RLNSEQLDAETVVSKGKFAE	140	-
Chr7A	4675035	4675076	RKPGLIEAACLQRL	94	-
Chr7A	11617760	11617795	IFGSKDSPDMLK	89	+
Chr7A	15305789	15305854	INLGVVSLSHLQTTEMLLVVTK	99	+
Chr7A	15582420	15582452	RRDSDMGFVRG	86	-
Chr7A	18327197	18327253	KEKMAEAAALFAQMTELED	114	-
Chr7A	18917844	18917888	KSFSQSVTVWACCAF	119	-
Chr7A	21500690	21500725	GAADQASVQLAK	81	+
Chr7A	21664751	21664783	AADHVSVHFAK	79	+
Chr7A	21724313	21724366	EFRMHDILRELAVHLCQK	91	+
Chr7A	21915375	21915431	IAIKVKQIEEDLTHLSETK	88	+
Chr7A	22136763	22136798	KVVGEAPAKDIV	82	-
Chr7A	39380312	39380353	EGSMVLMIDSLRIK	102	+
Chr7A	45066148	45066207	SLAMSNKLLCVLNLQDSSIK	89	+
Chr7A	60915458	60915496	GTERGQSTSSDLR	90	+
Chr7A	60995504	60995572	RSVTESIDQLMAPDRGVLVLNLG	109	-
Chr7A	84503134	84503172	ALVNNVCHLQLPK	97	+
Chr7A	85855478	85855540	RHMFTHFPPKTIPGIYKVRSG	104	-
Chr7A	103535050	103535088	RRSLVAYNKTLIA	89	-
Chr7A	104272472	104272579	RGFMGVISGNNLVPLSYHTSDVGYGFPGYTAQNTVF	175	-
Chr7A	104520636	104520701	KNAYPSTLGSSKAEMVGNISSI	103	-
Chr7A	119805216	119805278	KSLSVTKGDQDKLTFNPPVSG	95	-
Chr7A	132384627	132384662	VALMDENVHGFK	92	+
Chr7A	143302101	143302199	RSVDNLHNECFHSGLLKSVQSTWTDNVTREEPT	164	-
Chr7A	152269645	152269737	KEPPTALSPQPYKEELVQTIVDSDAIWKDEL	146	-
Chr7A	162171646	162171690	ILVENMGDVDADALK	110	+
Chr7A	172585126	172585212	RSSSPTPVREPPSMTAGDLGDGRQEMAAG	132	-
Chr7A	190366494	190366547	KIIHHHKGLANEMEETEF	87	-
Chr7A	223830286	223830330	KTLAPIAPSRYDENQ	112	-
Chr7A	226404341	226404403	KEAFAMPGTMSSALGMLCSLM	94	-
Chr7A	255424202	255424321	RTGRNNAVWVDFGSDALIYALSEEPSSLLWTMGDQMCAHM	201	-
Chr7A	258346638	258346772	KQLDKAFSDVDIDNGTAGMESLASAMANYDETAFSALFIEMAAWT	210	-
Chr7A	268277459	268277500	TTLGQYFGLGSETR	105	+
Chr7A	276342612	276342674	KEHTTPPGVREHRGGNAAATH	101	-
Chr7A	288992253	288992306	KVDFTGSELDYVPFGSGR	133	+
Chr7A	290063022	290063090	KLGANSGHTYEEEYRISGNAGGT	105	-
Chr7A	293357859	293357900	EGEAGDAMDGVKLK	102	+
Chr7A	341202421	341202495	KGTGPDIFGEAPGEPDGTQVVFGDA	112	-
Chr7A	347019483	347019542	IDEEGRIIEFSEKPKGEQLK	93	+
Chr7A	347762567	347762599	VISAEIPDKKK	80	+
Chr7A	349615132	349615200	RKSNSGEEVVIPVSSNPKAVDNQ	104	-
Chr7A	414365613	414365711	KQRVAFAELDQNTSQTAPTQFVDFPSLRSASAG	159	-
Chr7A	433875087	433875161	MATMASSEMASGDNGSAEKLQDRLK	115	+
Chr7A	442520943	442521008	RALASKSGGAGVGVMECDLALA	98	-
Chr7A	442630924	442630989	NQLSNQSEGVCVGKPSPHVEIR	108	+
Chr7A	451869795	451869845	CIREMGMPFFNHEVVKK	137	+
Chr7A	476874343	476874447	KRVTSSHQEQEMSVPHALMGNGQPKTDSSVEFSPM	173	-
Chr7A	491862821	491862856	KASNFFFGAAIA	87	-
Chr7A	495694751	495694807	FDSGTGWPSYYQPVGDNVK	151	+
Chr7A	497301251	497301304	FLLTSGVNEFVDTSEVQK	82	+
Chr7A	506419037	506419099	RPSASGGRVPSPLPPKHFMHT	101	-
Chr7A	507577908	507577985	KTPPASLMVDKIQIAASPIQIFHSFL	122	-
Chr7A	511958212	511958286	KVTSFAVPSFTHCPSPVDAVRPSLH	119	-
Chr7A	517644082	517644231	GQTVSLFGVFD---------------------------GHAGALAAEYLK	125	+
Chr7A	517647826	517647882	ATDGPEAAAVKLTEMAHSR	136	+
Chr7A	524973007	524973078	KDGDGGAKEEVSISDSPNTEVSNG	109	-
Chr7A	531565891	531565929	APMSFFDSTPIGR	96	+
Chr7A	543439882	543439989	KPLEGQLNNADLRLIALKTCSALSHLFTWDGAELQN	176	-
Chr7A	544744274	544744354	AFPDNIYEVVDPTMLQDDSNAQEVMKK	132	+
Chr7A	549869550	549869588	TPDIETPSYLVLK	91	+
Chr7A	549869550	549869591	TPDIETPSYLVLKK	98	+
Chr7A	551063774	551063809	RPLDDYSLYLAG	86	-
Chr7A	557318017	557318073	RGGHIRDDDLLPNHHVCMG	96	-
Chr7A	559576248	559576349	KSLSQDLVPPQLDINSMFSGYPPPPSLLSATKVT	165	-
Chr7A	647128912	647128950	VADKDNSGTLTLK	83	+
Chr7A	647258437	647258481	ELADSGDPDAKKVVK	101	+
Chr7A	647367922	647368017	AVFRFQEDRPLDQVPKLLEVELAMMYDDLFTK	240	+
Chr7A	680090133	680090180	KNRIEEFVKAPTEEVM	120	-
Chr7A	697048974	697049030	LLHDMTADVFADLLAEDMK	141	+
Chr7A	702923024	702923077	KLADELNVCAALLSKDDM	125	-
Chr7A	703796639	703796695	LYLVILSIFLFQKYRLHLK	143	+
Chr7A	709899383	709899436	QTTRILAKPDKDIDPSGK	126	+
Chr7A	713746359	713746421	RNSIRLPNSTVAASTEGSLPM	99	-
Chr7A	716692365	716692421	KFATSFDPIYPRIRAGRLA	138	-
Chr7A	739071767	739071826	QKVEADTQDDLLSDSIKMIK	95	+
Chr7B	1057703	1057738	KYVVGFGGHGIE	91	-
Chr7B	1266959	1266994	HTFHFTVLEKKE	94	-
Chr7B	5394068	5394136	KLFIHGTTHEHFMSFFQKMPNLR	182	+
Chr7B	9556038	9556109	RLFEEVAMALPAGGSVIIRIKGGL	111	-
Chr7B	13402246	13402353	KVALNINKLTPKSTNEDWSFICSNMAIPYGIAGYYK	271	-
Chr7B	15521757	15521819	KKILQDAPSPKVSETHIGDTE	156	-
Chr7B	16489397	16489435	APMSFFDSTPVGR	94	+
Chr7B	19714068	19714100	EVGNKWAEIAK	81	+
Chr7B	36963126	36963182	AASADSRGTGCADLWAGDR	86	+
Chr7B	62448305	62448352	KPAIALHGPWLVQKLG	120	-
Chr7B	75803264	75803299	EAIGAVEGGKAR	79	+
Chr7B	75957539	75957604	LVPQIVASAHPVEGEGGIGSVR	133	+
Chr7B	76313670	76313729	NMNFLAEIQAALLRYATRQR	96	+
Chr7B	92512146	92512208	KADPGKGNKVIFVTEMGWVMH	125	-
Chr7B	93918707	93918793	KGMLVLPHGPHEAVANKVVSLHHDVLKDA	131	-
Chr7B	96047095	96047151	KALVHLFDKVDSGLLDEGK	84	+
Chr7B	107534065	107534112	KEAASLVDDPKSLKDK	111	-
Chr7B	114079056	114079112	RCPMRYLEEEFRGVNDMLG	98	-
Chr7B	141650950	141651021	KAKIASEVVVVSKAVPPYLPVLPR	109	-
Chr7B	189462532	189462588	KRKMTVGVGPAYEMLVVMA	92	-
Chr7B	193476671	193476727	KSAWDLINMTADDFAVSDE	90	-
Chr7B	211213053	211213106	KTVSSHSSGLDTSSASLL	112	-
Chr7B	236891881	236891919	ALTQYFGLGSETR	97	+
Chr7B	260531895	260531939	KLYPMAQLNNLEPNA	113	-
Chr7B	325898636	325898701	KNNQLIVMLDMSLEIDQTDTRK	104	-
Chr7B	346525237	346525299	RRNLSNVLDVEVDVQHIEHNN	97	-
Chr7B	422357405	422357437	QYVDEYIRKTK	84	+
Chr7B	422358682	422358747	EVCVFSDAGRILRPLLIVENLK	107	+
Chr7B	427614840	427614944	HYDLAFFSVRMDRPVHILSFNDGVMRSDHVFELGR	169	+
Chr7B	445639958	445640014	QAEEWKPSGFIILDCSRSK	93	+
Chr7B	457023654	457023743	TAVMWAEFKALCPGIQLTEIEDKCFWTLSK	151	+
Chr7B	458253187	458253231	EATKQPINQHSEGWK	119	+
Chr7B	466007822	466007878	SRFPSILHVDGCEIQRIDR	96	+
Chr7B	467329701	467329733	RQTTLFEAYLA	81	-
Chr7B	475590952	475590984	KVFDKTSPDNY	83	-
Chr7B	521066645	521066683	MKVTVISSSPGKK	90	+
Chr7B	591582277	591582336	RNLIVLNGDHSITLEPSTTN	93	-
Chr7B	598332756	598332830	RLMRPALPVTDSITKLSGCLYSFID	125	-
Chr7B	633929778	633929816	KVIASCTVQLYRL	94	-
Chr7B	638445323	638445364	KETPGIESTDILVF	102	-
Chr7B	647080033	647080080	RDLEPVTDTYIFHLMA	83	-
Chr7B	660113855	660113884	YFDWPEGLKK	80	+
Chr7B	684213955	684213996	KLCGFQDYDGSTNS	102	-
Chr7B	687679270	687679302	YYENTEVDKQR	89	+
Chr7B	694674793	694674870	KGEELLEVFQAVLGDGASTRYMTPMK	191	-
Chr7B	709597989	709598048	KLSSEQAASGIMIDEIPVSK	93	+
Chr7B	717777497	717777538	KKVSPRDMMGHVWA	97	-
Chr7B	719009678	719009731	LRAASVYPLESYSEQVKR	84	+
Chr7B	734251395	734251430	KSVKRSGWVVEM	96	-
Chr7B	759270889	759270921	AVESMPVEQQR	86	+
Chr7B	762574572	762574634	KLLMSLVSGNDTVDPSLTCCC	99	-
Chr7D	337318	337413	SGETITFKNNAGFPHNVVFDEDAVPSGVDVSK	154	+
Chr7D	2646351	2646401	KTSLVPLKGLTIWKNDL	119	-
Chr7D	4006100	4006162	RPADIIDLTELCQLKRMQNPL	112	-
Chr7D	5527391	5527438	KKGGSADQMPNLESRL	115	-
Chr7D	5528327	5528404	RAVPSSFLRDGSQSSEETKTATPEPA	118	-
Chr7D	5736656	5736709	GELSAAAVEKGDDSFYDQ	126	-
Chr7D	7657165	7657200	KGNSPFSLSAGM	87	-
Chr7D	8381661	8381708	MAESLLLPLVRGVVGK	97	+
Chr7D	11020747	11020815	AGAAKIIGTLMSFAGVMLLTLYK	105	+
Chr7D	18858202	18858276	RVMRMDPSCISPSPRLPREGFVTIS	123	-
Chr7D	20950583	20950618	KFAAPIGQDNYV	92	-
Chr7D	21613776	21613811	KVVGETPAKDIV	84	-
Chr7D	29748262	29748315	QGPWGGMTGGSLHEMGGK	135	+
Chr7D	34443380	34443412	KAYNLLVDALK	79	+
Chr7D	34443380	34443436	KAYNLLVDALKQVGIECFK	142	+
Chr7D	45838854	45838958	RVPMSDFLACAAGTRGASAYAELMTNWSVVNREPM	164	-
Chr7D	48986618	48986692	RDVLRGVAIPFLDEASSGSSSLMEM	116	-
Chr7D	63918944	63919009	MIRVNVLALTEVTAEVLPGMVR	102	+
Chr7D	65174802	65174852	WDSQGPFKPLHLMNPTR	85	+
Chr7D	65186416	65186499	MSQKGVAPDVVTFTSLIHAMCRAGNLER	141	+
Chr7D	65186428	65186526	GVAPDVVTFTSLIHAMCRAGNLERAVALVGQMK	161	+
Chr7D	71401053	71401154	RQAIEFDVLACPMVGKCTALHDLNNATYQAFILG	175	-
Chr7D	77660958	77661002	MGNIHPLTGSAGEIR	99	+
Chr7D	80024531	80024587	VTNRVVQSEEATGKEAAAR	83	+
Chr7D	82671825	82672037	LWYLDQMFKVLTL-----------------------------TGNFVKDDVWHALIVLISNAPELQGYSVR	173	+
Chr7D	100175003	100175056	RKKVIPQSSETIVPGSVT	82	-
Chr7D	101223327	101223386	SSWNASDTTPCNWTGISCDK	147	+
Chr7D	108831687	108831752	AKVNFPEEAPMAPQQRCATAVK	106	+
Chr7D	113134886	113134948	KAFAKHSAADDGSIGIVEAGA	145	-
Chr7D	115768422	115768487	LAPQIVASAHPVEGEGGIGSVR	148	+
Chr7D	115768422	115768487	LAPQIVASAHPVEGEGGVGSVR	156	+
Chr7D	126545522	126545575	KDPVLLSTVAAGVNSIRA	82	-
Chr7D	128481839	128481886	KGSPDRLAASDGIAFT	113	-
Chr7D	128481854	128481886	RLAASDGIAFT	78	-
Chr7D	135801926	135802027	KLMFLVQPKPNLLTYHNGAVLHGDIPVSVLWYGR	260	+
Chr7D	137727141	137727176	RWGKLGESALLS	87	-
Chr7D	148125338	148125394	QKQMGLPTSDEMQKQDMLK	88	+
Chr7D	158415848	158415880	KPENLPDALEK	78	+
Chr7D	158644179	158644238	LSQSIDNASDKPDTPMCPRR	97	+
Chr7D	166215198	166215275	DTLAPTEADVSDLQSEAAAIDVTSPK	115	+
Chr7D	167663350	167663394	EIKLVDAPVSGGVKR	109	+
Chr7D	178120152	178120208	RLSMGMRGNWALLMMIVLQ	88	-
Chr7D	183519803	183519880	IADCSALSSYGSSLLPLWLHAEVHLK	189	+
Chr7D	184723876	184723950	GMSEHGTAIQQQVAAAHSPLAQTLR	117	+
Chr7D	184724095	184724163	ETINSASSITQGLTSELLDGQRK	105	+
Chr7D	188292649	188292720	MPLISTGFVGNSVLGLDVEAVAQR	113	+
Chr7D	190176660	190176791	LEVMHNMSGSDQNGAAPAGIEHLLALEELSAAIGCEGATEPTKR	146	+
Chr7D	194796684	194796728	AVADAGQLRALPAWK	107	+
Chr7D	199887621	199887680	KVVGEVDQPSGYLEEIAHGA	140	-
Chr7D	205391948	205391983	RDEAVPTWTQSA	88	-
Chr7D	214770747	214770806	KLLQSMNECEATSPSMDSKT	95	-
Chr7D	219868906	219868950	MLSQDPHVVRLLDLK	108	+
Chr7D	222467824	222467889	SGGMNGSIIYEADRPENAGLSK	100	+
Chr7D	222468363	222468431	LDSSTADPTGKLPEETLDVVALK	92	+
Chr7D	229131070	229131129	HVQGSFAASDRVASDHGIQR	145	+
Chr7D	234469083	234469139	FLDAANYLLEMNEAGFAPR	90	+
Chr7D	298404926	298405069	KANLFDP--------------------------VQTTSHNGWITMNSI	130	-
Chr7D	326114207	326114275	RKSNSGEEVVIPVSSNPKAVDIQ	105	-
Chr7D	367243115	367243153	RTIYDQYGEEGLK	100	+
Chr7D	372135690	372135731	AGSKAPHSQTAVLK	98	+
Chr7D	383037667	383037732	LWVAMGGGDVLLAADTLGLYAE	152	-
Chr7D	409151479	409151550	PVRSDLIKDINGGEVAPVAFEIVN	115	-
Chr7D	409922549	409922602	LLQPDAQEKGWLLDGYPR	87	+
Chr7D	425008419	425008478	MASFGPTGLPNSEHLRHTNK	149	+
Chr7D	427546900	427546959	KLTEEIDSETTASAEDAFDG	88	-
Chr7D	439480396	439480533	KLNGARGSCFLPLQLFVSLSAAGTSFFLHGPIGLETAVDLDCVALM	222	-
Chr7D	441979899	441979955	FDSGTGWPSYYQPVSDNVK	148	+
Chr7D	454627491	454627583	RGAQGNTALGCIIATWATTDRGQMREFVEVS	153	-
Chr7D	454629977	454630030	ETAEPFVNVIYDADPLPR	88	+
Chr7D	461473904	461473939	KIEGPPIYGISG	90	-
Chr7D	461759516	461759560	KGSGVLNDPSFGNTA	105	-
Chr7D	468034986	468035081	RAEQMMNLNCFGWVFCTYGYLDLQLGSNIMEA	167	-
Chr7D	480069201	480069233	VAPSATPFPHR	84	+
Chr7D	480875278	480875334	RYYAADFAGPTQVDIPALN	93	-
Chr7D	486977454	486977522	DLLAETEDGKESSSNSNSNMDLR	101	+
Chr7D	493704062	493704106	RKGDRTSSPVDGAAL	107	-
Chr7D	498007902	498007940	RVQEPYLPPVEVK	93	+
Chr7D	498956565	498956645	RPQDLMAANFFDEPTAAMPDKCAFGNV	198	-
Chr7D	509099623	509099658	KLSEMAGPCTAR	86	+
Chr7D	524376002	524376067	LSDGIERENAMATYCMEMVDEK	111	+
Chr7D	525128231	525128269	RQLGLIGNERGTL	95	-
Chr7D	529542850	529542906	AVNVKHHKVGETNEPSMYR	143	+
Chr7D	531736752	531736811	GPSMALRAPSSVKAPSIVLR	90	+
Chr7D	534441995	534442093	KLMMEAYEAEPDSLAVIAGGAGVSAEGDHLVVT	154	-
Chr7D	540752525	540752569	KLMPPEETIVIPSGV	100	-
Chr7D	542072244	542072333	GISGQPSLYPGSTGPRVRDSEQSASQQTAR	135	+
Chr7D	551908475	551908552	RSNMVFGAWELGKPLVPAAEGVVTAT	123	-
Chr7D	560747729	560747848	KGEQYNSGFSTRAIVDGTFNQFEPCTDIESLGETSMSNEW	196	-
Chr7D	563791562	563791600	SELVNGTVVKGGK	88	+
Chr7D	573504772	573504825	AIKDALSQLTRFEQGNVK	133	+
Chr7D	578386019	578386051	FLEYLDKDRVK	82	+
Chr7D	578707090	578707149	MPDRREATLLEDLPEEIIDK	146	+
Chr7D	578707159	578707191	GLPPKDVGRCR	80	+
Chr7D	579804581	579804619	KGECIIKLRDLGY	101	-
Chr7D	593021871	593021915	KGLLCTKYVHDGAGA	110	-
Chr7D	603202209	603202244	KDLALHPEYIEK	89	+
Chr7D	603202212	603202244	DLALHPEYIEK	81	+
Chr7D	603202245	603202277	YYGNTEADKQR	87	+
Chr7D	605995771	605995803	RRAGLNMLDVA	84	-
Chr7D	606698009	606698044	KGQLDSYKAVLA	86	-
Chr7D	609386727	609386765	KADCPSSSALFIM	91	-
Chr7D	609408414	609408467	KDDDNLDDMPPLEDSYIF	84	-
Chr7D	610443638	610443679	IPKPWHKRSCQEIL	115	-
Chr7D	617944467	617944526	KFYLDSATPPQLSLVKDTSS	96	-
Chr7D	619628596	619628631	RDIMESFFTLAC	92	-
Chr7D	624255826	624255903	LTALHTLGVVNVSASGGKAIVEELKK	176	+
Chr7D	632786554	632786619	KYLLALAVGYDEKANVDATIQK	115	+
Chr7D	636001274	636001336	KGVLKINEARYCPPEMGYLAV	158	-
Chr7D	640391837	640391902	SIPSAEDEDFNYRFNSVSFSGK	103	+
Chr7D	642381260	642381325	KRMNTLGSFGRPVMSAGPLSLL	154	-
Chr7D	642472146	642472187	RYEKEVAGVTAGPH	102	-
