# Supplementary material for: Community Resource: Large-Scale Proteogenomics to Refine Wheat Genome Annotations
Source: Int J Mol Sci. 2024 Aug 7;25(16):8614. doi: 10.3390/ijms25168614 (PMC11354340; doi:10.3390/ijms25168614)
Supplement: Supplementary file 1 [file ijms-25-08614-s001.zip › 19_BOOTS_2024-05-20_Apollo.BED]

Chr1A	1160495	1160530	RFAEDIEDNTLG	92	-
Chr1A	3381725	3381835	QLVFIDMGNKMVSTLLLKAMSTLPSLSSLAITLVGPR	172	+
Chr1A	3976763	3976834	GIGNLLNLKYLNVYQNQISGSIPK	110	+
Chr1A	4747342	4747407	LKHKVDLELDRPTLCHDIGVTR	105	+
Chr1A	8676013	8676102	KPICGVLKNNAFVVVSATSNGITEPIPGVF	142	-
Chr1A	9968790	9968849	RLHTTGSRSLQELNGGHVSV	144	-
Chr1A	11853529	11853651	KAITEERTTVIVCCTNEVDHFIPVIMNWEMTSSVDDVVIFY	208	-
Chr1A	14479336	14479386	KAENLLTVAMLIEEPWK	81	+
Chr1A	14549990	14550055	EMMDKQNNIRNVSVIAHMNHGK	100	+
Chr1A	21348709	21348771	RKSVDCTEDVLISYKSDGIEA	155	-
Chr1A	22811592	22811732	RTDSGAAVAAVMAITLSAGEMTVVPRRYEEVMQKVADLHSGSLGEAA	221	-
Chr1A	25879264	25879317	WSEWGDASPALVGDDDDK	131	+
Chr1A	34215825	34215893	AAVAWGPGEPLVMQEVEVAPPAR	101	+
Chr1A	39787063	39787134	RSSPAIGSKEMSSFINNADEVSGE	110	-
Chr1A	63274337	63274393	EFRDDAATWYLLFGKAMAK	97	+
Chr1A	65912379	65912483	LAVLPTAARSDFNPLNEDFLSGMGFINDIGLDSSI	162	-
Chr1A	71777871	71777936	KPAAAESADLSVKLQSIQQELA	95	-
Chr1A	76790195	76790308	LKLLFTRIEMPGLEVVLSQSDVPSGTIPAPGSETDGVV	183	-
Chr1A	81448778	81448825	AAFTGDGLHAPFFGTK	118	+
Chr1A	88927449	88927478	RYDYEDFYAN	80	-
Chr1A	92376508	92376549	ALGLQEEDGKDTNR	101	+
Chr1A	96349392	96349478	WGTLAFVLVEIIFWCLAACFLHMKGIYLK	147	+
Chr1A	98714287	98714397	KGLAIPASAGFAGLVASVMNTDICIGEGAMETFLEFA	175	-
Chr1A	100036268	100036396	RTQMAHDGQLVYQHGSGTMNSSKVMVTDADDDCVSPFSYCPFH	340	-
Chr1A	100036547	100036582	RKGGDEQDDPDA	84	-
Chr1A	101540927	101541004	APAFVADMQRLRDLDPGALCAGLDGR	121	+
Chr1A	106272308	106272361	KYDSMSKAPMFINEMPGS	87	-
Chr1A	109309376	109309462	KNDFRAPTILDMLTTTTPFTQNSNPPCIG	143	-
Chr1A	112281948	112282022	MATCQAPTSAPELSSSSGRSATEAR	108	+
Chr1A	127023281	127023346	KGYVESSSANNMMGEKATRVMQ	103	-
Chr1A	145849601	145849735	TLVAVNHCVAHIEMGRVVTGAVDPVVLYVSGGNTQVIAYSEGRYR	221	+
Chr1A	153828158	153828193	MVTQALISKSSK	82	+
Chr1A	169806832	169806957	RGDACGDEMMHSLMQSMRAAPESICVEVGDEAVLVLAPKEEQ	208	-
Chr1A	193922414	193922458	KLKVVDRSSNAAAVA	103	-
Chr1A	215913761	215913832	TKEIRESSDCQLEVLNCTGCPNIK	117	+
Chr1A	262713645	262713767	SAERPELDLAAVVANSDAIKSLIAQILTRAPEPSHLAQSGK	190	+
Chr1A	281689598	281689654	KVPPGTAAPPADKGESLPE	84	-
Chr1A	291124596	291124697	VSPAMSLLQGYYGLTPPPKRDPTQEGTEMPVYGK	170	+
Chr1A	297962279	297962341	APGINNLRLTRAESAPLISPR	98	+
Chr1A	297962540	297962617	HVSKVDAGSNLSEAAAAAIKPEQLLK	132	+
Chr1A	305442094	305442228	RGFSGSSPRRLHPRGTDDDSSSSSLSFSTMTEDEMLELMADLGKA	148	-
Chr1A	307320539	307320574	FLFPPFQKYITK	95	+
Chr1A	313481043	313481144	KVLCAAPLAGLSGVDPIQLLYMSNNEKMARELNT	166	-
Chr1A	321521135	321521182	RNGTVDVAEGAGGPLF	113	-
Chr1A	321787969	321788001	RSPHLTESVLN	78	-
Chr1A	335440748	335440810	SLIYMRPLAIWAMQHVLSPPR	103	+
Chr1A	336003326	336003370	RTVVYETMLDTESTT	114	-
Chr1A	338845531	338845608	KAKAAVWALVTPLFELMKDADDPVVG	121	-
Chr1A	338846104	338846145	KSGLSEEVYEYPLS	100	-
Chr1A	339201365	339201451	RETARVWPVMSGLLVDVYGVCDGGFFGKG	146	-
Chr1A	339492272	339492367	DYFGGDGVGYLDIALGSHLGWVRAVERIAEIR	155	+
Chr1A	345736412	345736507	AVANETGAFFFLINGPEIMSKLAGESESNLRK	230	+
Chr1A	348865523	348865576	RAGDAALIKKFADMSGSY	86	-
Chr1A	353555145	353555180	DNNGCEVSNIAK	84	+
Chr1A	355816687	355816725	IKAGGDEQFEPVK	95	+
Chr1A	355816693	355816803	AGGDEQFEPVKIPKATWMADSTHWPGTWIHPSQDHAR	189	+
Chr1A	356453881	356453940	RCRCRLPTLSSPQHSTPSTA	89	-
Chr1A	357140782	357140820	YTGNVAGLTQLQR	97	+
Chr1A	364495815	364495916	KNNLCGSLLAVLISITPRTHMSALLDNAEEVLGS	160	-
Chr1A	366507191	366507265	AATDGFAAGNIVSESGEKAPNLVYR	174	+
Chr1A	368866976	368867029	KLSMDDIGKTTLVVNAGA	82	-
Chr1A	370995596	370995637	VMLIDTSGMTDVLK	101	+
Chr1A	374038988	374039185	KNDEMRAGEIDKISESLNEF----------------------------VEAIMPLFESAPQFLNVE	146	-
Chr1A	375958241	375958324	EALHLMMGMVDENNVMDIAGMLVSHAAR	134	+
Chr1A	378709516	378709608	RRALSRAELPQTVSPQTCSVVACCMILFCSG	148	-
Chr1A	378965871	378965954	RAQVASQIVAEVSANGCKGAYYNSALQA	129	-
Chr1A	388976471	388976590	ARALKAFHLDPASWGVNVQPYSGSPANFAAYTGLLQPHER	197	+
Chr1A	388976477	388976590	ALKAFHLDPASWGVNVQPYSGSPANFAAYTGLLQPHER	189	+
Chr1A	388976660	388976701	ISATSIYFSSLPYK	100	+
Chr1A	389456068	389456124	RTVMAAHSEDVAPKGSPAV	87	-
Chr1A	390741944	390742051	NDDTAAGLANGGAYSAGPSGGVVGDVPAPTELREAK	162	+
Chr1A	393634628	393634765	RRSAGGGGNQMLFAEAAATDDVVMQQMAALSHGDSRGADDQSQCGD	194	-
Chr1A	397164488	397164586	GMESVAENDFDSRQMVNQNDNSQATELDGPAVR	159	+
Chr1A	411778351	411778464	VTTSVSQAILGVYSPPSAGSFTGEADAFMGPVVQFLAR	181	+
Chr1A	415378557	415378700	NGSTYSASEQSARVVMDDGDNSGSGASTSTCTSAHGTMGSTLPEKMTK	145	+
Chr1A	432435726	432435830	AAGADIVGSDDLIEQIKGGFMEFDKLIASPDMMPK	162	+
Chr1A	432435777	432435830	GGFMEFDKLIASPDMMPK	85	+
Chr1A	432436085	432436138	VASLGKILGPRGLMPNPK	83	+
Chr1A	432463014	432463157	AIEGSVQLTEAYKLPTLGLGSHSNPSSAGLSACSILSQSGAFKSFLEK	225	+
Chr1A	442949129	442949233	RPKLKLMNEAISEAMAFDGQIMCAELINLLAATNC	168	-
Chr1A	442949234	442949284	KQLKHQVLDEAERFLGA	126	-
Chr1A	442950107	442950196	KYVSMVSNMSVMDLENMSWFVRMAYELLGV	147	-
Chr1A	443599492	443599548	VVDSFGGIKAYVAGAQDSK	112	+
Chr1A	446577389	446577478	SGAAVSMPGMMDTVLNLGLNDEVAAGLAAK	134	+
Chr1A	447069422	447069469	KRAALADGPTDANAMV	114	-
Chr1A	451876208	451876258	KVIEYKHEPFVGAFGDA	130	-
Chr1A	461257702	461257761	TVVMSERGIDRPAPDNLHGR	98	+
Chr1A	464949900	464950040	KTEGDGLIVVSDTPPAPSLVQGITPLSYGAFYNAVVYTYPIGEAEVA	222	-
Chr1A	467208497	467208547	RGLSIGFVLPPLDGPRG	117	-
Chr1A	472970001	472970126	RGATAPPQGTEDDAAFPTVSIGWQIGCEDLAGQTVPFRSVTA	199	-
Chr1A	473125786	473125878	KVRNANLSRILGSVQAPHPLNNAIQGYNIGF	151	-
Chr1A	473132160	473132207	KVKHVATASVRFTNSM	118	-
Chr1A	474190471	474190560	VCIGKELAIMEMKAAIVAVVQGFDIETVGR	217	+
Chr1A	483274142	483274192	LINAALNDELFFAVASH	125	+
Chr1A	483473070	483473171	VRPLLPSEASAAAVPPCVSLIGSHPGGEVTVQLK	158	+
Chr1A	486936765	486936866	VQPETPVEHVGTAAEGDTAQDLTEVSVQEAGLKK	156	+
Chr1A	488905536	488905658	KSLSGISLVPAIHGFVGMPIFPASGLVLKGYVEDAIVLIGL	190	-
Chr1A	492677454	492677534	RSSSPLSSEGIDLLQRLTLVGLANTER	122	+
Chr1A	493738312	493738356	RALAPFWCRPLASAV	114	-
Chr1A	495963071	495963127	VELLERVDEAMAAVESSRK	84	+
Chr1A	501116607	501116705	KSRSTGAGVVGYDYTLETMPPIHNLAFFMIRPH	260	-
Chr1A	505800450	505800533	GAPEIILEHCDTMLNGEGDIVPLSDMQK	140	+
Chr1A	512952679	512952735	YPDDAGAAGGAESVGDELR	83	+
Chr1A	515242312	515242341	RLMFSYNKQG	81	-
Chr1A	518475230	518475274	RKNTGAALTELNVIK	104	-
Chr1A	521555452	521555505	AGGLEGFGHHFAGASCAK	131	+
Chr1A	522128082	522128189	ATVVMFQDASVAGTVKPLPGLGEARYREIEYGEYVK	176	+
Chr1A	531900667	531900705	RHGLFLFPKNGTG	96	-
Chr1A	533922868	533922909	NASHASLTDAAYVK	100	+
Chr1A	534178882	534178962	KLQAVVETMTPRQMPTQATCKLAIDAA	194	-
Chr1A	534622039	534622134	NLVTMIGYCNDREHLALVYEYMSEGALHEHLR	155	+
Chr1A	534849727	534849762	KETIKDMVSEEK	92	-
Chr1A	536771527	536771577	TGAYRQLFHPEQLISGK	127	+
Chr1A	536771527	536771604	TGAYRQLFHPEQLISGKEDAANNFAR	129	+
Chr1A	537140658	537140735	QQNYVQGATERAINQCDYYIISHAMR	137	+
Chr1A	540076782	540076823	KINLDATASRTVGA	96	-
Chr1A	542639440	542639496	KNSLEQGGQQVAGLNNGGA	136	-
Chr1A	542639440	542639574	KNSLEQGGQQVAGLNNGGAKYINWIAYASIGPSLCMWLIYLSHVK	220	-
Chr1A	546164556	546164660	TNAGNIAMAMATPPHKLATMVGWSASAFVAAVLAR	164	+
Chr1A	548700321	548700368	SGENLEDVVARPSSSR	113	+
Chr1A	553347761	553347811	KHCCIWANISDKIVFEK	137	-
Chr1A	558925683	558925775	KTSEHHNTEQEAEDDVSTHVENVSELSNDLL	135	-
Chr1A	559405892	559405996	NSSGAHVAAAIFGLMVVASMASLASGHDYAMALKK	160	+
Chr1A	560412260	560412316	RSLIEMLIDEPISVEAQEH	147	-
Chr1A	560669518	560669553	FFNTFAAPFTKR	87	+
Chr1A	565119940	565120059	RGGVFVAPLAFVAEGGPAGALEAEDAVEHVAPNVGLGQLL	107	-
Chr1A	565883041	565883079	KPPAAPDDGIDLA	91	-
Chr1A	568178704	568178760	VSNIFEHITDAARILREIK	89	+
Chr1A	571157631	571157747	DGAWSHAVESAFGAYTPCGIDTMVVCISYLTLFGVCFYR	196	+
Chr1A	572654991	572655053	RNGWRAQLEVILLHEEPTING	105	-
Chr1A	574089556	574089624	RASTFLPYKQDLLGLFANAGAFR	168	+
Chr1A	580648493	580648552	SGSGSQQQDHYALLGLGNLR	148	+
Chr1A	582657280	582657339	RMSAYNPNRIMIWAALTANI	154	-
Chr1A	582667875	582667928	EAITVHSHVNVTNPYSHR	87	+
Chr1A	584505238	584505288	AKYVYGIMTGSMEPYLK	130	+
Chr1A	584770314	584770358	EDYLLDAHLFLAVPK	107	+
Chr1A	585307595	585307636	KSGMERALTFMLCE	108	-
Chr1A	586635139	586635195	IAFIPFIVAGDPDLATTAK	134	+
Chr1A	586768984	586769076	QIAGWGADGVIVGSAMVRQLGESGSPEEGLK	189	+
Chr1A	587212511	587212567	EANEIKTESMEVDGGDEIK	84	+
Chr1A	590015784	590015852	VAGGGGLTSGDIEIVTARLGLTR	101	+
Chr1A	591238600	591238710	KLIEAMIDELQPPCGHASGFVRNLFLMRSNEESLPKL	183	-
Chr1A	593601271	593601357	DPPLQIGGTTSMLEGPIDADSKKGQGKPK	136	+
Chr1B	717314	717397	RMIDPNLQKYSWWLADMTDNLMDLKAVN	218	-
Chr1B	1198640	1198675	RFAEDIEDATLG	90	-
Chr1B	1795638	1795676	RQMDKAGGGGALG	95	-
Chr1B	1925985	1926032	KKGDQVLGEAIWMWIL	123	-
Chr1B	1926090	1926206	KLHSPLDYYSFSLIRHMDNASGGEALGRGISGLINDWHY	194	-
Chr1B	1956740	1956799	KFSIPESIGQLKDLCYLSFR	124	+
Chr1B	4534159	4534278	RDNTADYSASVQVMPNRRSMANCMQQLSPFGAGVPSFMTE	199	-
Chr1B	5047415	5047519	KSLIPPISGNIMNQSLHLVTLQTCAGLNPSIHGSL	164	-
Chr1B	5612594	5612659	APSSALSLRGGRVASPALSASR	85	+
Chr1B	7189143	7189235	KNRIEEVTADAIAYMAVNGFYNRMAPVLEPA	151	-
Chr1B	9296311	9296343	KVLTCYIGSAE	82	-
Chr1B	10500799	10500831	MGGLGKTTLVK	80	+
Chr1B	10517405	10517473	KLVIGRTGELEISYSGLGPDILS	163	-
Chr1B	12217802	12217882	RSSASLMEDSNSHARRHPRDPGHPSTI	127	-
Chr1B	15874469	15874504	RKMIKPVQGNDA	85	-
Chr1B	15898554	15898646	KLMAAARLPLPRPSCQLHPIVPTRVAQGTEL	146	-
Chr1B	18177194	18177250	KDYAGVKVGIPPLCPSPVR	144	-
Chr1B	18550949	18551035	AFDLASKPEGEGTPMTDFKSVFAQIATRF	137	+
Chr1B	19863115	19863177	LNAAPVNKTGTIRYPDDPHDR	102	+
Chr1B	20033341	20033403	RTTPALGLGVTPMRLETGFGA	153	-
Chr1B	20033893	20033955	KSMGFDAVKAEMRANLLINTA	152	-
Chr1B	20046352	20046444	RPPSATAYSCNLSDWTMTKPFCPDGMWNKHV	155	-
Chr1B	24025372	24025470	RLATTVESSFDTHGPSDILNVLYQDGDREGKYS	246	-
Chr1B	25978042	25978101	AQTADGGDPDRPASPQLAHR	92	+
Chr1B	26124767	26124889	AGEGVQVLMLVWNDVSSIDGLLAGLMDTRDEQTANYFGGSR	199	+
Chr1B	30158694	30158729	KSGDPATAMSNA	82	-
Chr1B	30334829	30334948	MVEEYRRPVVTMEGASLTIAMVAAVAAGCDTRVELDESAR	188	+
Chr1B	30477313	30477363	VGSGAPVYLAAVLEYLA	121	+
Chr1B	30667890	30667973	VLPPISPQKSVGQSPQQSLVGEALDKLR	126	+
Chr1B	30670309	30670359	VATMLEESSKGSTVTVK	121	+
Chr1B	31951126	31951185	KAQVAQIMKMCIDDSHNLGK	128	+
Chr1B	31951126	31951185	KTQVAQIMKTCIDDSHNLGK	147	+
Chr1B	32526663	32526725	RYTTAQEEADAIVDLIAPLKR	121	-
Chr1B	32973141	32973176	KKASLLHTTVLK	79	-
Chr1B	36179617	36179652	RAPRGKIVNQDL	91	-
Chr1B	43947907	43948002	KPLSLLDLCIRSAVDNLRTLNSVDMVPDELLK	147	+
Chr1B	44074064	44074183	KPAASPLVFTVETAMAQKCQPCAAKAEMTATACYGACTYM	300	-
Chr1B	52848171	52848230	AMPLANGMKQQPMFVEFVLK	99	+
Chr1B	58402861	58402896	KAALGHADDAMK	81	+
Chr1B	58403959	58404015	DAEHELQTVNEEKEILQEK	83	+
Chr1B	58411723	58411842	GELQCRFASLCGIQEEIQAAMEMDAETVEGIQFTSYHAAK	291	+
Chr1B	62368581	62368649	KYSFKQGCGSFGCTFPRSQEHVA	163	-
Chr1B	62506319	62506408	AGIYLSKVDGNSISLEASTTSLMLSLFSRK	137	+
Chr1B	63677730	63677768	ILPDTHPGTEDPR	98	+
Chr1B	63684611	63684700	KCLTNIISNFFAIDPRPIGKNMMESVLGKA	149	-
Chr1B	68513718	68513762	ATLEAATAHGGSSQR	102	+
Chr1B	75302168	75302215	KIVSSTGALCLSGIPK	110	+
Chr1B	75302513	75302575	TPYTAGLGLDAIGVEMDKAGR	101	+
Chr1B	86711734	86711808	VDALPFAQNPTLEEQREEAMMVTKK	121	+
Chr1B	96179768	96179899	QQLSNEETVHHILERALHPTTTTTAATSSARSVLLNIPAFIPAK	150	+
Chr1B	100803578	100803700	KTAPNCVFHHYDTLDWEGTSFQTGYCGCLLLGNCNDLLFIR	130	-
Chr1B	105990399	105990455	LTAPADQILPAYRGLLAGK	131	+
Chr1B	106813969	106814028	RKGLSADDMVTLSGAHTIGR	144	+
Chr1B	113389896	113389961	GPLWILGDVFMGAYHTVFDFGK	95	+
Chr1B	118424947	118425000	KDVKEVWVDGNGATATMA	86	-
Chr1B	123674771	123674905	TPDLHSAEHNSVANNLSIVLNVADPSHLTIGGEHELPVPWTKLQR	217	+
Chr1B	124735695	124735766	KRHIDDTDMSFGDGIGYMTFPYRI	118	-
Chr1B	126603841	126603921	EMASMLTRLSGGIVVNIHNTKTIIMFR	131	+
Chr1B	126612430	126612474	RFSYETCTALNYVLV	118	-
Chr1B	127087611	127087652	TPTNLGEFTYDLEK	100	+
Chr1B	136127917	136127982	RDANFDLSVCIWVSVQFSSELE	158	-
Chr1B	136459667	136459795	KWAGCLFWRGSAAMNSSELMADDDHVSPFSYCTLNKSIIHATS	221	-
Chr1B	138152437	138152493	LGLPFVMGTTGGNRQLLNK	89	+
Chr1B	143267801	143267899	EICEIEAVMAGAPWHSRDSCSSATTIENGLPKA	161	+
Chr1B	143274415	143274513	NSLIEGLLFGHPLVMLPIFGDQGPNARQMDAKK	247	+
Chr1B	143485134	143485211	SELRLMETTPFRPGSSGNGAPLTLSK	123	+
Chr1B	146638636	146638689	RLGKCSEVIASFGADLSQ	85	-
Chr1B	149435938	149435967	RIHSLCPKGD	79	-
Chr1B	151773856	151773918	RKEGEPKEESLEADLAVNGVE	93	-
Chr1B	151773859	151773918	KEGEPKEESLEADLAVNGVE	86	-
Chr1B	154450056	154450088	RPQGYTQVTGL	82	-
Chr1B	154450293	154450334	RNADKGDEEQLGLA	99	-
Chr1B	156681070	156681111	SDNAFRGTMVGDPK	107	+
Chr1B	165063886	165064038	RELFDQLGAEYDP----------------------------QDAYDPSQQI	127	-
Chr1B	165938784	165938840	VNYQKSEIFTVGGDENTLK	141	+
Chr1B	166165944	166166060	RPPPPAEVTH-----------------------KSPLKN	86	-
Chr1B	166445355	166445417	KLATFANDPPAFVTLGAGSSA	93	-
Chr1B	169328983	169329027	RVAVAIAHRHGDGDK	101	-
Chr1B	173202321	173202416	RLQLKEQSLKALEGEFNTIVGQLMGIEAELAS	149	-
Chr1B	176225593	176225670	LETLYLNSNRLEGAIPDAIGNLTSLR	119	+
Chr1B	182382105	182382179	RHAVCISSEEHLYASGRAIGLCIAF	122	-
Chr1B	187774532	187774603	KVESQPPGARTEEPQMEESMQIDM	115	-
Chr1B	193649112	193649174	MLPADHIMDLGEDQNSFKTKR	106	+
Chr1B	197060166	197060225	LDRPSTGSVENDRQAFLQRR	97	+
Chr1B	198377859	198377918	ITADEGVLALWKGAGPTVVR	96	+
Chr1B	205088187	205088276	LLFPRPDLGLDPMMMLGDERDGQHMDSPYL	140	+
Chr1B	205454614	205454715	NAATTNLSEALRNLTTTSIGLGFMFSTSWKLTCK	159	+
Chr1B	208212607	208212681	TRTLTAVHDGLLEDVVYPAEIVGKR	117	+
Chr1B	208446193	208446270	KIEQHGFVTPCISDVIKNFFDPTNRM	133	-
Chr1B	220931755	220931838	GTPAQTQALSFCDTMYMNTQDTIGAAQR	136	+
Chr1B	223131608	223131697	AAGEIGSAAPEEASLVAYLIDAVSGRILHR	136	+
Chr1B	228398585	228398620	EADANVKDGDLR	79	+
Chr1B	229904244	229904366	DYYTAHGENATFIAKAYYHTMTALRQLGVNSDGISSVSVSR	201	+
Chr1B	243007042	243007095	AAYDSDGGCGIRAAVPKK	84	+
Chr1B	256425150	256425284	NSAPKTQPLVSSVGSPASVSNMLPIPNASSPSVGTSMADQSILEK	205	+
Chr1B	256426902	256427006	EGYDKADDQVVPSNPPGNLSGLSGMLADNTANEVK	170	+
Chr1B	281849299	281849394	SSMETHASRMLDMMVLVSDDKSESDGMTNLCK	150	+
Chr1B	284239301	284239333	IMRDPETGNSR	83	+
Chr1B	285166224	285166271	KVMLAAVESTSPMNDQ	118	-
Chr1B	286235705	286235782	AHIPRLTMICTASKLSTYSMAIMDGK	125	+
Chr1B	293133454	293133498	KMLYQTLLSGKTTGI	110	-
Chr1B	293136066	293136104	RSGTPDVALASVV	88	-
Chr1B	294576537	294576578	AAGMHVIAVPSVPK	96	+
Chr1B	295486459	295486515	IFGLPGDDQMDDDAKPSAE	87	+
Chr1B	302876424	302876495	KFLGPFLTALSPSTIWPSQWFSAT	113	-
Chr1B	302896686	302896760	DHPGMIQVYLGSQGALDVEGHELPR	192	+
Chr1B	307314330	307314392	RSQMCTEDVKGKPTMGNVAGM	155	-
Chr1B	308561463	308561528	RVSRSSEPLDIAPEVTLMDVLK	104	+
Chr1B	315223064	315223186	FRDAIHFLDNMDGADPITYNTLIQGFCEAQDIQMAFCMHDR	211	+
Chr1B	316676048	316676107	IKAENTLMQMVGADWIKSDK	96	+
Chr1B	321691134	321691169	TSRQVIEKYYSR	88	+
Chr1B	324140578	324140640	DKPNANNPSDCEKVEPDKPAR	150	+
Chr1B	327328138	327328170	KDRPKPGVAFH	81	-
Chr1B	330622054	330622200	TCVFHLPATSASVVSLTGAGDCLVGGFLSSLCGGLDIMQSVAVGIAVAK	228	+
Chr1B	330866687	330866761	MEGGANIQVLLDDASVNLAPGLGGR	117	+
Chr1B	333039195	333039260	ISYSGEFKVEAVFQFNDGAPIR	105	+
Chr1B	334228029	334228061	RKEDMPMNDPL	84	-
Chr1B	336452229	336452291	TLVISLETKIEETEQKFEEMK	91	+
Chr1B	336748654	336748722	TRLLSDPVEVTSLGADDTGGPDR	158	+
Chr1B	337325130	337325192	HHAKPDPCASEDDSVPGMLHK	103	+
Chr1B	339854839	339854889	DFGAMLAYDFALRHPSR	82	+
Chr1B	342297409	342297462	EIKTARALGLMPFTTMGK	86	+
Chr1B	348128166	348128195	GQIYDVTQSR	79	+
Chr1B	355072972	355073013	KSGLNEEVYEYPLS	102	-
Chr1B	356776028	356776090	RDSISHLTEGEVVVYIEDCPR	104	-
Chr1B	360082232	360082348	RGGRAHAPCNNAYMAVAFLAVNAAVFVPVIWPVWEREEE	114	-
Chr1B	363778355	363778459	RPGNPLNSADYKGTLMGLGLPSYAILRVGLSDCVT	165	-
Chr1B	377203661	377203810	EVIKLGA-----------------------------QAVVQYVADMVASR	119	+
Chr1B	377512867	377512983	KLPAKNMTTHEPSGEDDSSLVHVVQDSIAKTTSGLDSLG	184	-
Chr1B	381875596	381875643	QLKVEQAPEVLVIQLK	113	+
Chr1B	393312770	393312841	ADVSTIGMGIAGSTASIILGGGAK	102	+
Chr1B	393312872	393312937	IMMHQPVGGASGQALDVEVQAK	105	+
Chr1B	393313139	393313174	YNYEEMYKDPQK	94	+
Chr1B	394012600	394012659	KELRMMADGSISNAAERSQE	94	-
Chr1B	397541916	397541990	SLVDPLVTLFGSVHEKMPEVMGSMR	124	+
Chr1B	397541991	397542050	STLFPNFGSMFSVAEQQQAK	147	+
Chr1B	397542051	397542152	ADWDAESHRDDEDYASDHGADDIEDSLNSPLISR	157	+
Chr1B	401771830	401771889	EATRVHEERVADLLEARPGK	92	+
Chr1B	406299001	406299042	IEYAGNQGVGAVSR	104	+
Chr1B	411985237	411985293	TLVANKVIPANWRPNTFYR	138	+
Chr1B	415189272	415189325	RAVCLADHISRKAEEIIM	88	-
Chr1B	415546684	415546722	KLSATVSLLTGVG	88	-
Chr1B	416744891	416744971	LDEEEMSCSRGELNPGEVVKVQNVDPR	130	+
Chr1B	426142504	426142557	VSHDNAAAEAPLESIQVR	83	+
Chr1B	426994284	426994346	AQQDMGDTMGALGLAFVKLTK	98	+
Chr1B	429092581	429092646	RDKYVAETFQLLHGAYPIMLQA	110	-
Chr1B	430061255	430061317	RATFPMIPFKQSIESFIFRSA	102	-
Chr1B	433092137	433092178	KISIKFADMCLAGA	102	-
Chr1B	442125017	442125061	VEPEALEFTSAMEKK	107	+
Chr1B	445370344	445370409	INEGDGAFYGPKIDIGVFDALK	103	+
Chr1B	447366053	447366088	RGVHNILYQNYI	94	-
Chr1B	452595505	452595564	KSGMYDIGKMWHGHIGLVVM	96	-
Chr1B	453119146	453119187	SFEPDSAVHFGEQR	107	+
Chr1B	453120783	453120878	VFNQFTEQFSVNELAKLVTAAGAKLGLDVQTK	150	+
Chr1B	453120897	453120929	VEAEEHYYNAK	84	+
Chr1B	459262343	459262378	GRPSAAATAPGK	83	+
Chr1B	459262343	459262393	GRPSAAATAPGKGFGMK	123	+
Chr1B	459262412	459262492	TNQFLESLKAEGEVILEDVQPSAVSSR	126	+
Chr1B	462167504	462167611	RRESVSDESPLVTGITDVVEDPLSSLTAVVADEPKM	164	-
Chr1B	462871908	462871988	KEQIELSPDLNEALVPAPEAAGQMSAD	127	-
Chr1B	463752137	463752193	VVDSFGGIKAYVAGAKESK	134	+
Chr1B	467110768	467110824	RNINFTDPASLPRSSSAEH	142	-
Chr1B	477965145	477965180	YPAIALSEVPVK	85	+
Chr1B	486996627	486996671	EQELLVDPSVPAESK	99	+
Chr1B	486996627	486996710	EQELLVDPSVPAESKASSGEAVHQLPQK	193	+
Chr1B	487014595	487014648	CGQDDLVMPNEATMTPKR	139	+
Chr1B	488033029	488033082	KGKVNKEQGGFMALAIAT	83	-
Chr1B	492629466	492629534	EEHQTMPLISGSILQVRSIATFK	112	+
Chr1B	493568717	493568776	KAPEVAGTRDVDLGFESPFF	146	-
Chr1B	494952632	494952685	VTPFPSIAAGQGTEGTPR	84	+
Chr1B	513896325	513896381	KGDLEMQPKQLDAFSSNVL	91	-
Chr1B	514741998	514742030	KKCSFNSVGIA	82	-
Chr1B	516820587	516820676	TVAYHEAGHAVAGWFLEHAEPLLKVTIVPR	146	+
Chr1B	516827798	516827902	ATVHGPIVILPPAGVPYPFPAPEAEVPLMFGEWWR	107	+
Chr1B	516998823	516998939	KNLDIYNEAPPAMTVQKLDNHSVHVPVPLAAGTDYEDLR	195	-
Chr1B	523167652	523167687	KGLVSGPVILKD	83	-
Chr1B	524189527	524189565	YGPLKESETEVQK	92	+
Chr1B	524273367	524273435	KLKQLIETLGMESNVAEATFYTT	164	-
Chr1B	525311738	525311791	AKPVRTLQREGPVASFSK	128	+
Chr1B	526596525	526596581	TFSVDDPKFLKLTTDWDNR	147	+
Chr1B	533940277	533940324	RTGDPVGYWELPPSID	82	-
Chr1B	537824654	537824746	EAPATAAKPYYMPDNLFGDLIDVKSFGAAGK	213	+
Chr1B	547644509	547644610	RIDINTGFPLTMVAPDLNLVYGRMNTSAQMHCVL	172	-
Chr1B	548752953	548752991	QGSITMPPELSKK	93	+
Chr1B	549194231	549194275	RDPGYWPSSSAAPKA	107	-
Chr1B	551545096	551545182	TMPIGEAVLSSFMQALFKKVIATAFGELK	213	+
Chr1B	554693789	554693827	SAEQLGQHLTLTR	91	+
Chr1B	554693972	554694073	IPEAGELDSGKDSPEDVAANFTCAMFETSQDVLR	156	+
Chr1B	557737935	557737988	KVKVSYITDEGEAVATMI	84	-
Chr1B	573404022	573404102	GYMHMHRNTGSSSGICGINMMASFPTK	132	+
Chr1B	580372600	580372647	FVDSLQTDVAQDEKEI	119	+
Chr1B	587585113	587585187	GAGDPSDANLAELLPEGFLGETNGR	112	+
Chr1B	587585521	587585562	KAVDHGGSSCASVK	99	+
Chr1B	590124742	590124777	KVVGELEAGSYN	83	-
Chr1B	590126998	590127033	KPDKGNLLKGIQ	84	-
Chr1B	591627377	591627430	GLNTEDLVVLSGAHTIGR	129	+
Chr1B	594966243	594966272	FMYGNYDALR	77	+
Chr1B	596902079	596902123	KGPSSASQEGGSSGR	98	-
Chr1B	598195957	598196016	EVLSKAHSSSTMTVPKFATR	93	+
Chr1B	603226944	603227072	MQVQGSSKSWALNATKGNVSQSPGTQMYGYYNGMFHAGSSIWR	207	+
Chr1B	610247988	610248077	KLMEMAQRPNFQGNLKSDVLSMIDGSAVVQ	146	-
Chr1B	611700276	611700356	GYVAAGKEPGFSESSPVISEPVLVTPR	129	+
Chr1B	613060306	613060362	EKITILTNEVEGIKVLLSR	83	+
Chr1B	617291758	617291805	KPGMTVKVADALEEVG	102	-
Chr1B	617291758	617291814	KPGMTVKVADALEEVGRLM	123	-
Chr1B	618632657	618632704	EPGQRDGAAIWKMTQR	81	+
Chr1B	622190001	622190066	RINPNTADYPVPVEIEVNTGTS	103	-
Chr1B	622191354	622191407	RWSVANTVAMPPRQTVEM	137	-
Chr1B	628685742	628685870	APMGRLISLNRPETAFLLFGSLAAAIDGTVYPMMGLVMASAAK	206	+
Chr1B	632149881	632149916	GLHAGDAVGFYR	88	+
Chr1B	635048660	635048719	AADHDGKIIVVAGLDGDYKR	90	+
Chr1B	639072092	639072145	RGSSGFKSANLDIHGALL	82	-
Chr1B	640046304	640046399	FLQSQSLIIPMLWSSIATLLLHIPVCWLLVFK	152	+
Chr1B	640547522	640547752	KVGAFCWLSVAICIVELLICMKFGH------------------------------------GLFHDPMPTWLIIFWR	164	+
Chr1B	645049928	645049978	RAGLETFFHDLLSRKAE	127	-
Chr1B	645061053	645061094	KGHGTQRDTEDAIE	101	-
Chr1B	648949131	648949178	SNFAELHTGWVPQPSR	122	+
Chr1B	648949329	648949370	ASIDKGFESVDVVS	95	+
Chr1B	650016252	650016296	VNGVAPSMIMTGMIK	106	+
Chr1B	657781702	657781767	QERPTIQFIVSNLIDTEILIGK	104	+
Chr1B	663156025	663156069	LKSEGHYIIASDWKK	112	+
Chr1B	663156031	663156066	SEGHYIIASDWK	89	+
Chr1B	663157159	663157215	KAQTSTEQFEMWGDGLQTR	91	+
Chr1B	663157162	663157215	AQTSTEQFEMWGDGLQTR	86	+
Chr1B	663404028	663404087	KSVMSAYVMFLDDLIAEGFH	98	-
Chr1B	664805292	664805336	AKQVSSSSPWYGSDR	110	+
Chr1B	664805298	664805336	QVSSSSPWYGSDR	97	+
Chr1B	668531450	668531506	ALVCAYTRVIAREEGAALR	86	+
Chr1B	669158762	669158803	KLLKLGNSGVTLKE	92	-
Chr1B	669159818	669159916	KIGIMWDEPYICLYLLCTKLHHPLDLYSHLLID	168	-
Chr1B	669375577	669375654	RLAHFDVLHPVIPKHLEFVTLSRIHM	129	-
Chr1B	669378485	669378535	KGLLSGMAGTGASVEAM	113	-
Chr1B	673905530	673905559	RNEIEGIMNS	81	-
Chr1B	676708756	676708809	RSIEDETEYSDAGMMMAN	84	-
Chr1B	676722229	676722333	ISEGINFSDGMGRCVVMVGLPYPSPDDVELMETIK	175	+
Chr1B	677335618	677335671	VTAEKLPNGTIQPPSVPK	84	+
Chr1B	677487695	677487802	INGLDGVGEGNDLYPGGQYFDPLGLADDPVTFAELK	167	+
Chr1B	677735095	677735130	AVWHADDLLAAK	83	+
Chr1B	678743046	678743117	KAVMIAGILVECIIMQIGGILLLT	110	-
Chr1B	682515653	682515778	RIFELIEDLANRIEPDNFNDWNFVESDSDASNEYSSNSLEKA	196	-
Chr1B	685782748	685782798	KGLAKAFTAVPSILPVK	118	+
Chr1B	686159530	686159643	GTPTWFRASDESITEVSLEEVLECQAYILFYERVEQAK	187	+
Chr1B	686827805	686827900	LEGGMQLEQVSVCTHIGIECMEPNPKKRPAVR	165	+
Chr1B	687749960	687749998	LRNVIERSFGVLK	95	+
Chr1B	690327111	690327164	KCEELCIPDSSNNRQLCT	88	-
Chr1B	697666549	697666692	VATGMGL-------------------------EYEDPHTVIEESPSLR	142	+
Chr1B	697668626	697668712	ATVHTQSPKQEMMASLFKPRGTEDDGLIR	216	+
Chr1B	697737313	697737408	LSNLGYLDISGNRLSGSIPEELGACMKLQSLK	151	+
Chr1B	700335650	700335775	REMGDSGMMYIDLLVQAEISDNPQTVPYGVVMDIIIVKGGAE	204	-
Chr1D	43508	43579	EGEYDSRLTLAGQGMEMSSNVIWK	120	+
Chr1D	2584159	2584200	KMCAGLGEPISGSL	97	-
Chr1D	7777369	7777494	DSHVYVWVSESVCGVEDLKPYCGYVALTPFLVTYSVDLQQLR	207	+
Chr1D	8320886	8320936	YIFSDDPNIFQNPSSTR	131	+
Chr1D	8667786	8667878	ALDHLNELLAADPLAQYDFAFVDADKQNYGR	148	+
Chr1D	11801996	11802061	KGILHILCPLEIAEVPLVNVRA	105	-
Chr1D	12278028	12278126	AVGDVAAEGNTFLIAGAVAVALVGTAFPIFFSR	90	+
Chr1D	13644934	13644966	ATMDFNESNMK	82	+
Chr1D	13644934	13644996	ATMDFNESNMKDVPDGDVKYK	152	+
Chr1D	13764991	13765074	RNEVLRLSDDDGGYSTSMAEENQPKVAT	134	-
Chr1D	15052449	15052523	APSLKSLQLSMCDEVSNEALAEAVK	113	+
Chr1D	15052626	15052730	LNERWTILQRGFAAFEGMDDDTGALGIASSMPELR	172	+
Chr1D	20563911	20563952	IAGIEHGFFELQPK	107	+
Chr1D	21402673	21402762	DVADSIPMSTGNFIKILTMFAPASNDMATK	142	+
Chr1D	21974400	21974501	EALAEGGEFITVLWAIVTHTGIARPAEPVEAPLR	160	+
Chr1D	22495295	22495357	RTPPAGGAVIEAEELLVAPPR	96	+
Chr1D	27978433	27978471	KDTVEEAKHISPA	92	-
Chr1D	32303112	32303234	NPNDIDADMVDDMLAFLPEAKSKMAVGDGGDDLHNTLSLTR	196	+
Chr1D	34165947	34166006	KLSPFGQGPVFIEGDSESMN	98	-
Chr1D	34189342	34189431	KGVGGFGVISLVAPEIDPGNVWQELKEMDK	226	-
Chr1D	36170065	36170157	GACLSSSNCAGVCRTENFPDGECHTHNFARK	148	+
Chr1D	39356563	39356634	RLLEDYDPTRLEEISEASPLDIER	109	-
Chr1D	53273043	53273144	GMMDEAMLIFTEMLGQGVNPSVITYSIVIAALCR	168	+
Chr1D	55136988	55137086	RPSVYNVANIETAVGGVSNLSGLPAHNMYEASC	248	-
Chr1D	56481050	56481133	GAVLDWGDYYFLHLRPPSSLSAADKWPR	139	+
Chr1D	61847540	61847593	RQVKFMANIMTNLIAVDL	88	-
Chr1D	62740011	62740061	RSPVGLPDYGMEPVEEL	82	-
Chr1D	69837317	69837361	RAPKLHNISLQVGAV	106	-
Chr1D	73787492	73787623	RPAVASGLMGPGSYNGSNTQAPNAPLNPEQEEPLSKEYIKPTGI	210	-
Chr1D	76868309	76868359	KINDIFEHVSDATRILR	81	+
Chr1D	77471807	77471902	VVGDTESSPAPITGRPVDNQALVVELGPMEIR	154	+
Chr1D	80545990	80546031	TPTSLGEFTYDLEK	101	+
Chr1D	80842855	80842944	GRWFMAHGSFLIMSAAGATYIFAVYSKDIK	150	+
Chr1D	82154091	82154165	SDEAENIGYVIPTTVVSHFLNDYRK	122	+
Chr1D	82277074	82277178	AFRAMWVVDGILPNRVALISVLSAVEGLMGLAEGK	167	+
Chr1D	88361919	88362101	KNNASDEAQKVLATGENTVH------------------------------TKFMNSIPELG	110	-
Chr1D	92282851	92282952	LVGDVDFSEASKVAGHLTPVPGGVGPMTVAMLLK	157	+
Chr1D	92282887	92282976	VAGHLTPVPGGVGPMTVAMLLKNTVDGAKR	138	+
Chr1D	92285457	92285504	KEAPVGCIELMGDLLK	116	-
Chr1D	92394815	92394877	KGKPLSVWPKTGKGITFVNGL	100	-
Chr1D	92394821	92394877	KPLSVWPKTGKGITFVNGL	92	-
Chr1D	92395106	92395159	RGDYTNLYPIGKQGFQVS	91	-
Chr1D	98736972	98737025	GNAARSTGSTGANEESSR	122	+
Chr1D	99111719	99111778	AYVVAMVIQVIYTGMYVVSK	88	+
Chr1D	106635384	106635491	KSPAVKLRLSEHLLDAIGTGIQAEVDSMSITGADLA	168	-
Chr1D	110086440	110086502	ASSGGGLTVFAPPDNAFTALK	95	+
Chr1D	110086503	110086538	SGTLNSLSDQQK	81	+
Chr1D	110086539	110086616	TSLVQFHVVSQLLPMAQFDTVSNPLR	128	+
Chr1D	112581854	112581988	LGRATAFSGVWILAVLVAAPASLLLVQSCSSEFAGCRCPGSATAR	137	+
Chr1D	113703716	113703811	YMSKDWLKKPLFIQSFAPTSLIYISNMTNAPK	155	+
Chr1D	114184356	114184472	ADAKPISPTKLMALTRPVQTQAQVQARASSGSLGLLNNR	180	+
Chr1D	117094632	117094691	GFSEKPRYTEKPTKYAGSPR	92	+
Chr1D	122368321	122368374	KILHQADVMNKQAEATSK	86	-
Chr1D	123590269	123590301	GIDVVLNEESK	79	+
Chr1D	123590389	123590424	NSISQIKRLLGR	85	+
Chr1D	124190345	124190386	GNPMPSIKALTFYR	106	+
Chr1D	124289130	124289225	AKPLPQGEGQGGDLLSMYMAWPRDPAMTDRQR	243	+
Chr1D	129446012	129446101	SVCGGGYSSSSLLNCPSYMSSTQSFEAKVR	143	+
Chr1D	130927510	130927599	RSSLVMSVALGEPINHVAIAITVLLGQSLG	137	-
Chr1D	146116717	146116749	VDAEADDFIKR	81	+
Chr1D	163395407	163395496	SGGGMDATVDELSAAYKEFVAAAVAVMEAR	102	+
Chr1D	166302189	166302269	RQDLTPVPVGTAPANQSHILPQRISTS	128	-
Chr1D	179210817	179210867	VKAMIKLINEDADSFAR	82	+
Chr1D	187867466	187867501	TPTPAVATPKPR	81	+
Chr1D	201570599	201570697	WRPETNSFHLPVGEMTVTLQDVSCLWGLPIHGK	253	+
Chr1D	206630976	206631020	RLQETADAGEGIIWV	112	-
Chr1D	206631153	206631191	KSLLLNDAADEPI	88	-
Chr1D	206736619	206736669	KENTQVFLVLLIFFSIR	83	-
Chr1D	218695654	218695707	EYDSSGVVWDALANSYAR	86	+
Chr1D	221572173	221572268	RGTTASTQLIHLLNLLQHCEKYFLSNACAVFL	154	-
Chr1D	222395176	222395238	RVGLGYEDVRESEPDMSEWAN	103	-
Chr1D	222396430	222396540	KFLKGFGAFEPISSLLKEYSADITPVPGNVASAPGTS	172	-
Chr1D	222399225	222399287	RLVPKSSSLFLQLVTIAPTLE	96	-
Chr1D	223097815	223097850	KSQLISVEELVK	82	-
Chr1D	223556613	223556750	SEAKKDEAAEEFTEGPVLEPVDDDDDAQAAGASTGAEIGAAGGPVQ	122	-
Chr1D	225008485	225008547	KLRGLEMEETAVLQQIEAMLS	96	-
Chr1D	229588563	229588679	KAGSAMPYVALRLVAFRPSLVPGHMVHAVFELSIYNHSR	188	+
Chr1D	230505080	230505115	LFSSLVPDGSMK	86	+
Chr1D	230713335	230713394	KSHLLILAEITPSVPDAPIE	89	-
Chr1D	230713534	230713584	KPLEQVMIRAGTQQEVQ	82	-
Chr1D	232844358	232844513	KIAFDMLVFPEKG-------------------------------GTSNSLIH	114	-
Chr1D	239058181	239058267	MSFEPQDLNGDTSGLGPFELDALQDWEYK	147	+
Chr1D	239978889	239978945	EKEGQLDESFLSEVNAQLR	86	+
Chr1D	240682855	240682929	KQAETLGIAEPSQENASESMVPEEI	113	-
Chr1D	242732101	242732181	KAAGLGSRVASIASSSDEIKSNMLQQI	122	-
Chr1D	243199845	243199886	KMVGSRMATEFGPF	105	-
Chr1D	243589858	243589932	EPSFTADGFEMSVGVNHLGHFLLAR	189	+
Chr1D	243589933	243589974	ELLEDLKASDYPSK	102	+
Chr1D	243589933	243589977	ELLEDLKASDYPSKR	111	+
Chr1D	243590373	243590408	LLFPPFQKYITK	95	+
Chr1D	243590442	243590477	LAQVVSEPSLTK	85	+
Chr1D	243590505	243590564	NSASFENQLSEEASDTEKAR	87	+
Chr1D	247567145	247567234	RSQVVLANYIYPLKGPPFTVDLVPGIIQDI	149	-
Chr1D	248612481	248612534	KRRLGAIEQVLPVHVLVT	82	-
Chr1D	251616129	251616188	FALEEEEQGTQPLTGATAAD	88	-
Chr1D	251617977	251618048	RVQFAMLAETEDKSLEGDAVFQQL	112	-
Chr1D	252730302	252730385	KLQELSPVGGKPDLVHLVYKVLLQGQDL	193	-
Chr1D	253017308	253017376	DGNSHVCKVCFESATAAVLLPCR	111	+
Chr1D	257013048	257013101	DPLDIMVRVYILQKCEIK	92	+
Chr1D	261539590	261539697	KNDTILAALEKELLSVSTQFAVAMLNLDVSIFPFTY	171	-
Chr1D	280024527	280024673	KAHMYTAHSEGRTDMLMSTDGPGGGI--------------LMAVLGAAEAAVGESGNRLLGMI	206	-
Chr1D	288091480	288091575	KMIFHWLLAQNKRVLTVADVLDTVEPSIEIPQ	161	-
Chr1D	300645620	300645661	SQELKTGSSPGTVK	96	+
Chr1D	305311356	305311448	KDSGSWSSRADISDSDSMTSETRASQAEVVM	138	-
Chr1D	305918830	305918904	LVMKGDSMDMSGHILGLKMESNGIR	117	+
Chr1D	307969285	307969323	KLVKETEGQIEVI	94	-
Chr1D	307970054	307970113	KISAGQKGILNIAQAGPVVL	90	-
Chr1D	309014143	309014226	NVIHGSDSVESARKEIALWFPEGIAEWR	134	+
Chr1D	316784231	316784296	KAGKIGLLQNFSSGAAPAKEPV	99	-
Chr1D	316784240	316784296	KIGLLQNFSSGAAPAKEPV	87	-
Chr1D	316916996	316917043	GRGELKLNIPVSGGER	111	+
Chr1D	323030414	323030521	RDLNSLLQEEDKPRPLVGVPTALPDRCTDYVMEYGK	269	+
Chr1D	324225790	324225843	KVEPRVSDMDGKIVDPKY	87	-
Chr1D	326714673	326714744	KVPNLLGNRTGLGSDENKSCENDQ	115	-
Chr1D	326918218	326918334	LQRIFSGATGMGQPGSDSPLLDSSEQVYISSLALLKMLK	185	+
Chr1D	326919885	326919953	GKVVIDAFRLINPQTMMLGQEPR	118	+
Chr1D	331770071	331770163	VDIIRGTDLAVRDVMSSDPYVMIILGHQSMK	135	+
Chr1D	336489911	336489946	ALDGFSATAAAK	80	+
Chr1D	336717887	336717955	CGKSQDEEDVPGIAFGYIHKVLR	103	+
Chr1D	338618811	338618879	SLFPMASDDALDLLSRMFTYDPK	109	+
Chr1D	340768991	340769041	SKLHTGYDPESVATMLK	84	+
Chr1D	346071953	346071991	MSVEHLLHAMVEK	92	+
Chr1D	347792464	347792583	KRILLQAGYQPQLTMVMMPAHVYSPSVDFAFRQLVMALVL	196	-
Chr1D	348032123	348032194	RDQKLIYLLAFLDETDMDTDVLIR	116	-
Chr1D	350087938	350087973	RKDLDCGPISDV	92	-
Chr1D	350346917	350346988	AFIEAEEAKELLSPLTKPGNSYKR	113	+
Chr1D	350347724	350347762	AVAECLTAMQSLK	92	+
Chr1D	358347963	358348016	KNNMGGSCNLLVLGRVLD	84	-
Chr1D	363295560	363295670	SVDRQLDACFSNLMVSSGGGRGQAETGGAVPMLSGWK	118	+
Chr1D	366274967	366275038	KVDPYLESAEVGFSPAIEINTQDG	115	-
Chr1D	386693923	386693994	KLQNSPDCDATESGDEGLDIDVDS	109	-
Chr1D	387018067	387018111	RTHIHAVAGKNVASN	104	-
Chr1D	387980449	387980502	SSHETDLSSVQDQQMAPK	84	+
Chr1D	389623132	389623206	KIVADEGLVRVEIDALSSKNEAVEE	167	-
Chr1D	393756987	393757022	TCELSGYTSYNK	89	+
Chr1D	397356546	397356665	KISSGLTNCVASVEARLAASYPDSFVPDLDPLIDRVAEYM	194	-
Chr1D	405690509	405690553	KSGENINNKLQLVMK	111	+
Chr1D	405690512	405690553	SGENINNKLQLVMK	105	+
Chr1D	407927449	407927484	KLQEELDSVVGR	83	+
Chr1D	409795435	409795530	RCGQHLYCLGRAVGLSIQCRINWNLVVVNANS	159	-
Chr1D	411341986	411342114	VSVSRTMVGEDLAVVGPLEKGELLELSAGGGTSIHSMVDAVGV	193	-
Chr1D	411341998	411342114	RTMVGEDLAVVGPLEKGELLELSAGGGTSIHSMVDAVGV	177	-
Chr1D	411342382	411342642	KVSDPGIDLGMWGDPIASAPVT------------------------------------------QSNADPAFKDAIIVDSPLLLSVG	164	-
Chr1D	411342820	411342891	KSGGVIAAFPRKPNSVAGDLYDLE	115	-
Chr1D	411343052	411343120	KQLLFGAVSPKLFKTVGETSAHA	107	-
Chr1D	411343121	411343198	RHATGFADNVFLDALSALKKAFEPDN	120	-
Chr1D	418514676	418514765	RPSMDRPTSMPYNQQGLQHTVSDAMDSRHF	148	-
Chr1D	422986148	422986201	AGNRMNINTNWSEPKASK	141	+
Chr1D	429717237	429717290	KAIAKASGGHGGAVDILS	123	-
Chr1D	429981378	429981491	KFLSTTCEDLFWSHMGLFPSIVTSDLMSSLIPFLNSNA	186	-
Chr1D	433909337	433909387	TMEPFPLAGLKEDVFWR	88	+
Chr1D	436428183	436428221	ATNILLNMRLEAK	81	+
Chr1D	437622493	437622582	NLVSMVGYCKDGEYMALVYEHMSEGNLEDK	146	+
Chr1D	437737480	437737611	KPLSTIPLGTADLYRLLKLQHISSPLVVNSSASHVEASGGFDLV	208	-
Chr1D	441815303	441815356	KTWNAEGVNGLFKGSVPR	87	+
Chr1D	441998788	441998901	LVCYGSKGGYRVLNMTSTATDESGYFLVMVYDLAMFSR	185	+
Chr1D	442887471	442887650	GNWGTTSDEIVAQ-------------------------------ETEALKQDEKAPAPEK	99	+
Chr1D	442887633	442887692	APAPEKQGAPEDAPQADENK	83	+
Chr1D	449221279	449221317	KVGDSGDASLGAS	82	-
Chr1D	450280417	450280476	RQNHLDQLISVGIEETEFVT	96	-
Chr1D	452734931	452734963	KSIDQNLTENT	83	-
Chr1D	453640400	453640435	KPTVQSSSPLAK	83	-
Chr1D	457605532	457605627	SLGIGSSKVIAPLDPKEPPLSAFSPAPPTQNR	224	+
Chr1D	461635712	461635780	KDEESVTNTMGEEIAAKMVDLNK	101	-
Chr1D	465327644	465327673	KYEPTNAFYD	80	-
Chr1D	468029310	468029417	KLEHCGSLNLHELCELSFNDPLKTLKSCSSMNLFIL	170	-
Chr1D	468064966	468065040	KLEHCGSLNLHELCELSFKDPLKTL	113	-
Chr1D	468565469	468565528	MSPPGPPTGTNGWVQVHNFR	103	+
Chr1D	471078886	471078963	RSGTSLSSIRSNSAEASADYFCSQST	116	-
Chr1D	476508135	476508203	RTTQPKDTVISLKQGVIQNILTS	106	-
Chr1D	478884568	478884624	KGYMDVLASGVYVNLELRR	92	-
Chr1D	479208204	479208287	RAHMFPNLSDVSEIVSENIIESYSHGKK	137	-
Chr1D	482476635	482476727	EENQKEVSTVPMEKGEDTTILETSTDNMAHK	145	+
Chr1D	485525533	485525589	RRSPGGWEGATVDEASMER	90	+
Chr1D	486199072	486199113	QLNASCHDGHMGSK	105	+
Chr1D	488212966	488213055	LRVSSADEEGPDSKMVVGMEAGEEMADVYK	142	+
Chr1D	490552120	490552158	KMASLEKELFSAQ	88	-
Chr1D	493866271	493866327	TDGSKAESEIQKNGESVNK	85	+
Chr1D	496887487	496887534	GFDQATNIILDESHER	122	+
Chr2A	3156027	3156104	KAHFGPVVLNQGLDSSRASQNMVNPA	187	-
Chr2A	5389201	5389299	KGTSFLELFDGHKEETSTNAAAAMRGDIIDDLL	158	-
Chr2A	5394896	5394940	ARLGEIFSDIVSSRK	105	+
Chr2A	6015116	6015244	RAGAPKRVLAEESGVATADEHEAEAAIPIALPEQEAHAPAVPK	92	-
Chr2A	6907067	6907177	KSLQSIRAPITGTLGNRSLNLAIDLGALSCLEDPISG	172	-
Chr2A	7598074	7598211	ISSHTASAHPPHPDPPQIRPPPPPAMACLAISLQPVNGPDILLQTR	134	+
Chr2A	8314246	8314335	VAHAMEDMVDEYMYQVGREHDTGCCFYLKK	235	+
Chr2A	8678377	8678463	RWFQVNLNKRLVDAYLNTAVISGEMNQLV	220	-
Chr2A	8714530	8714583	RSTYVKKIGPSPGNATLS	86	-
Chr2A	8714725	8714787	RKGQSNVVSTKQLQDLQSGQE	97	-
Chr2A	8949436	8949468	AGTIVEEADAR	80	+
Chr2A	8959859	8959927	MEVAISAVTGELLSRFISFLMNK	138	+
Chr2A	11160765	11160833	KGGCSVIDLTPGSPRTAFTLDST	166	-
Chr2A	15580373	15580408	KYPTMVLHLQNK	90	-
Chr2A	16119984	16120055	GSPLMKKMSVANERPTMNQTTVAK	113	+
Chr2A	16224133	16224255	RVTSPIDCKMGDEIHFCDEAAVSKALDHLLDHMLYYTSSGL	207	-
Chr2A	16520023	16520100	MPASTLLVVGGWVFSPIIKELIGEAR	191	+
Chr2A	17377280	17377402	LGTKTYYLVHGLLHDLARSVAAEDCFHVDDGMNCDIPSTVR	309	+
Chr2A	17378135	17378239	APSWLQSLQQVRSLHLINCRSLGILPPLGNLGSLR	165	+
Chr2A	17545074	17545151	KPFDDFELVSLSPFAVDGNGYFEHGI	198	-
Chr2A	19357001	19357111	KQPQGPLMYPREVLLFMLYDSMVRIAHVTPMADIAKA	188	-
Chr2A	19729907	19729951	RFWSNMRLETEPLNG	116	-
Chr2A	20111733	20111807	RLATVSLTLKTLASLQTIWSPLQVM	116	-
Chr2A	20960055	20960153	KTAVASFAITALAFLDAVWFTSVVFSGERMLLK	154	+
Chr2A	21406297	21406410	MWLAEGFIEQIGNCSLEDVAEGYLTQLVQRSMLHVVER	192	+
Chr2A	24296484	24296597	RVAEPLDQSPAPDPALHFFLTDRWNAAASSFLDFNSAF	179	-
Chr2A	24351298	24351426	NAIELGMLEVLMGAGGKMLSPSEVAARLPPTTTNPDAPAMVDR	202	+
Chr2A	24463871	24463939	RSRMTAVTTSCNGLYLSEFNAQS	176	-
Chr2A	24779929	24779976	KPPLISSGSSQPSRLK	116	-
Chr2A	28364899	28364949	GIGFSDNAPPQKVVHPL	125	+
Chr2A	28645279	28645338	VTFIELNDMDTLKAVLDHGD	98	+
Chr2A	34238048	34238089	KHAPAAHEPEESVE	100	-
Chr2A	34651179	34651256	KQNIDLPTEEQDTSGQDGFSIRGIGD	122	-
Chr2A	34684119	34684220	KIAVIRACVDHMGPRDKPSDMTCVLGISFLPMIY	172	-
Chr2A	34693770	34693880	RLAALSQPIIGSLMNSEIQLYELHICMGLESPLSGSL	178	-
Chr2A	35378550	35378645	MNRVFLEEELGLAVAVDGYDKEMVEADEVAAK	147	+
Chr2A	37313440	37313517	DLIEGGEDTEYMEYLKENKLELNSGK	196	+
Chr2A	40201558	40201608	LVAVISASTGEPINVSK	116	+
Chr2A	41195272	41195385	ATLSEDVSMENGTTENSKTDGGEISGIQAQATGDNLGR	175	+
Chr2A	41265431	41265487	RAFLAANLYQDGKMPLLVL	140	-
Chr2A	41265563	41265607	RLIHQQQVWGTHVVG	119	-
Chr2A	43539566	43539658	SGRADASAASNAMNVPGPAKLSSTGVNTYAK	139	+
Chr2A	46839544	46839660	RYDEVPHEGTIVKYLELCVLGTAMATSTAIAPIIRGAIF	290	-
Chr2A	48160355	48160405	RLTPGKLTAMGRVMEEA	82	-
Chr2A	52390221	52390301	TITGHTLTLEVKGTDTVDSVNARIQDK	190	+
Chr2A	53075095	53075160	RRHDMPVDPLVAVVLPYASNVA	102	-
Chr2A	56783440	56783490	KFAINEFDARLKQANAE	122	-
Chr2A	58710897	58710953	KVLRESFSCQVITDVDLNK	137	+
Chr2A	59394416	59394448	RMDKLWHQTED	91	-
Chr2A	60620021	60620098	REGKWGDDPRSLVPVIKLGSSEWEAF	130	-
Chr2A	60620021	60620068	REGKWGDDPRSLVPVI	81	-
Chr2A	60625945	60626013	RGGYGYWLPCHRSFLIEVSGLAW	116	-
Chr2A	60626945	60626977	KIPPEYGYIAT	81	-
Chr2A	62128006	62128044	MKQLTMVIHETLR	99	+
Chr2A	64841045	64841089	RVQGQTGTLPSINGM	84	-
Chr2A	66236500	66236538	KALDSQFSGHQAI	93	-
Chr2A	67057106	67057138	RANPDITDQVV	80	-
Chr2A	67060675	67060725	KALGLMNLTGVVNTKIT	122	-
Chr2A	71209063	71209134	RPFQGHYIVEIFGAEDADSFVVAS	183	-
Chr2A	71583313	71583366	MPVPSAADHGASGPMDVR	83	+
Chr2A	72972133	72972246	KHFMPDQTSVALDLACFAAMAGGMSHGTVIVGIDGYTK	188	-
Chr2A	74788669	74788767	FHCLEQDELSLMAALRYELPSQGLLYKRPMIVR	164	+
Chr2A	76337199	76337288	KILDDNMELVAQDLIKEPDEFSSIVANAYS	140	-
Chr2A	76413700	76413789	KPMFAMPNREMAADIADQRAAEHGVNNYCN	146	-
Chr2A	77428956	77429015	AEEQYVSNSLFTGGFNSVTR	150	+
Chr2A	78013521	78013571	IGVQLSPNYRATRVHPR	86	+
Chr2A	83031463	83031519	KLHPLTASYGDVVDTLPSW	91	-
Chr2A	83041426	83041506	KANPGVVSLNFPVPRWGLVELGEDTFV	201	-
Chr2A	83860314	83860445	FGPTSFAGNILLCGY-----------------SASSPPCPVSPSPAPASTSQGTTGRHGLR	141	+
Chr2A	85266610	85266660	VIPIFAGGLDFSGPIER	82	+
Chr2A	85270112	85270159	SFAFDSDAPGVGMLEK	116	+
Chr2A	85270571	85270636	LMDTNPNSFRKLLQTFLEANGR	108	+
Chr2A	87018032	87018103	RTMQNAKYFGHQQGANCTPCPAEG	118	-
Chr2A	88294098	88294220	KFCSAYVTNSEMMYIAHEVIVRRIGPCHATPVMNSNLANVL	206	-
Chr2A	95327732	95327791	KAHIIDQLEKGMPAAGSIVM	97	-
Chr2A	107795006	107795068	RVFQFLNMRGDRSGCSSSIMA	105	-
Chr2A	110070552	110070620	KPQVVLYPSPGMGHLVSMIELGK	169	+
Chr2A	110288970	110289077	RDSEIPASANSNEAAEGSWSQFMEYMSPAHIVLHAK	133	+
Chr2A	115936947	115937009	KGDTACVLCWYEIPEGKSAMK	156	-
Chr2A	125834657	125834752	LQMAARVIVAIENPQDIIVQSARPYGQRAVLK	153	+
Chr2A	128979415	128979498	NMVHHNFIPDAYNYTSLIYAFCRHSYLK	141	+
Chr2A	130547606	130547707	RAADLAVAATPPDAAGLTAAADHWHRAIQPVCQA	155	-
Chr2A	131227877	131227990	LIGAIVPPSARASVVGTSYGGFVAYHVARLLGPEAVER	176	+
Chr2A	131779515	131779592	KGDGEVADLEEVSGFVAVMGFQYGKA	182	-
Chr2A	134054480	134054515	VVFHDARTCSMK	90	+
Chr2A	135885981	135886082	FDDAPPATDAKPGKAMPPLPPGMSMADLGPLLEK	156	+
Chr2A	135886023	135886088	AMPPLPPGMSMADLGPLLEKMK	100	+
Chr2A	136253199	136253276	TINGDDLLWAMTTLGFEDYMEPLKLY	198	+
Chr2A	139414502	139414594	RARLTSALTVNKVGPAVATVPLPTSGVFSCA	143	-
Chr2A	139748401	139748466	RSFDLMDPLLKATGRVVLEDDN	103	-
Chr2A	142823948	142824007	KALCVPDQEYICLTSISNDH	98	-
Chr2A	143564104	143564139	RLTTAEPLSYTA	85	-
Chr2A	146515285	146515356	TIWDRILKGYGIVPICTNSSSPAR	122	+
Chr2A	150095275	150095313	RKVAAVIGDELVA	90	-
Chr2A	159026191	159026301	RRGVWDSTRAGLFSGILAYVSLIGMMIELQVDTIQLD	182	-
Chr2A	163160576	163160608	QNGVAIMAGSK	78	+
Chr2A	165831947	165832006	RPPMILSIMSTGNGRASELA	96	-
Chr2A	171390511	171390558	LGSALAIEAIKVGTGK	106	+
Chr2A	171390613	171390672	DIKEELESMQSFLQEAERFK	93	+
Chr2A	171390667	171390708	FKDTDNTTASFINK	100	+
Chr2A	174977139	174977192	ESLDNIQTLVESKFCDIK	86	+
Chr2A	176477470	176477565	NQLTGRIPASLVQGQFRSLVLSYNQLTGPIPR	154	+
Chr2A	176477488	176477565	IPASLVQGQFRSLVLSYNQLTGPIPR	126	+
Chr2A	179544520	179544579	NTQEEDIGADNINNDEDPGK	137	+
Chr2A	179544857	179544931	ADLYQGLLDSIQAGEQNGDAVGKQR	185	+
Chr2A	187183569	187183646	SRCRGMNLAGVAVNLSESFSSLMSEV	120	+
Chr2A	189717771	189717851	AADWRPSTATAAVSVSGGVMLNARARR	117	+
Chr2A	189723664	189723714	STPFQPYAEVFGLQRFR	84	+
Chr2A	203628470	203628523	KQYQAFLQDKETQPLPMA	137	-
Chr2A	213808028	213808063	KALADGLATIGG	81	-
Chr2A	213943552	213943590	RAQSGYIGAGEAD	93	-
Chr2A	213943552	213943602	RAQSGYIGAGEADKNGF	125	-
Chr2A	216232654	216232740	RGEGSVSTWTFRVGEFVDTMSDGTDMSMV	142	-
Chr2A	217165095	217165181	RTHMRPVTVTLVGRAYDTTIGDTNVMGPL	138	-
Chr2A	225686953	225687009	VHAIQLDPKGYGIRFPTGK	139	+
Chr2A	235805953	235806015	GIATLSIPHTRLMQVAMQYMV	168	+
Chr2A	269745541	269745597	KSAPLLNHTKPDLGQAILK	134	-
Chr2A	301591269	301591304	KYPVYNGMGEMN	98	-
Chr2A	306354748	306354780	KLYVSNGVEFA	82	-
Chr2A	328914641	328914679	KQASGWVAPVAPM	94	-
Chr2A	362290936	362290974	LPVTPAQFESVVK	95	+
Chr2A	365900060	365900146	VPFLFTVKQLVATGKPESFSGPFLVPSYR	140	+
Chr2A	365900171	365900251	GRGGSTGYDNAVALPAGGRGDEEELAK	122	+
Chr2A	365900309	365900392	SKPETGEVIGVFESVQPSDTDLGAKAPK	129	+
Chr2A	376987240	376987278	RLKPKATGTVVLA	87	-
Chr2A	391204884	391204925	KSGDEVAAGESAVA	91	-
Chr2A	396859485	396859547	GVVYIMGENEVVARPHSSLLK	103	+
Chr2A	397468853	397468978	AVADVEFDGHLIPKGWQVLGAMNLTQQDPAIFPEPSRFEPAR	209	+
Chr2A	398180910	398180999	ELIENNDDDKLAEFPGITHAEMEEVKNLMK	142	+
Chr2A	410854412	410854459	RMLLSVNTTQMPSVVK	115	+
Chr2A	412906386	412906421	RFKGTGGVVSLE	85	-
Chr2A	412906560	412906670	RGVPASTPSSTETLADDIVTTDGFAVGPFANSSSAPG	167	-
Chr2A	413769178	413769237	NGGSVMQRLGSTPASSGIIK	141	+
Chr2A	414982970	414983023	YKIPALIDLQSGLKEEAA	83	-
Chr2A	415209017	415209058	KDLLLMNVADFMLK	103	-
Chr2A	416584984	416585019	ALDYEELNENVK	88	+
Chr2A	416584984	416585022	ALDYEELNENVKK	96	+
Chr2A	416585077	416585151	EGKRIIFTNVGNPHALGQKPLTFPR	123	+
Chr2A	416585086	416585151	RIIFTNVGNPHALGQKPLTFPR	108	+
Chr2A	416585899	416585940	GVMQMLNAIIRNER	107	+
Chr2A	416588649	416588702	LLEATGISTVPGSGFGQK	83	+
Chr2A	416589578	416589631	TTILPAEEDMPAIMSSFK	84	+
Chr2A	417524125	417524250	FCPMKNSQCLNTSSSFVYPGAPVHVVIGMAGQDWQPIWQPRR	219	+
Chr2A	419447170	419447223	KASYLNGNDQELNKRDLE	83	-
Chr2A	436665275	436665361	SSPFSVKVGLAQMLRGGVIMDVVNAEQAR	139	+
Chr2A	442764578	442764634	EVNDEEPLFPNLSMGTQVK	91	+
Chr2A	454974485	454974577	KWTSAMESYREGQVDGATAYSELEAMEEPTL	224	-
Chr2A	464814893	464815018	RSHSLPPPDLPTLGPSCARPRARPRQTPSEVAAIPRLPLAHT	186	-
Chr2A	472182925	472182978	AMLKFPVDVESDMKNLQR	88	+
Chr2A	473066554	473066652	KAMDEPLGPILGDHTNNDKETMTVPSLRPRALS	241	-
Chr2A	475373321	475373401	GREWCIGDGHIASPPFATSCFLFLPLK	138	+
Chr2A	478597651	478597692	ARDLSSLDDDGAAK	94	+
Chr2A	501188383	501188475	VFDEMPTPDVISYNALMDGYIKTGRLGLAMK	235	+
Chr2A	508110626	508110685	KTVGDTITEVIGQTPESSEL	89	-
Chr2A	512318697	512318810	HGEAAMLPPHEMVARASAGGAGPTAPFSMLEGAGRTLK	177	+
Chr2A	512318742	512318801	ASAGGAGPTAPFSMLEGAGR	86	+
Chr2A	519064736	519064765	MVGFCCEGDK	80	+
Chr2A	528693459	528693593	MRFPTMINVVAVCLVLSTLAAAGVWSPAPPPPAQQHGEHVLREGR	336	+
Chr2A	529985581	529985661	DPEAFNQALLAKQAWRILQVPTSLCAR	205	+
Chr2A	532136421	532136483	RLSGVCGYPDEQFQSRVSAEG	102	-
Chr2A	536202219	536202308	KAEIQQAAAAGELTQPAAPEDEGGFGFENV	132	-
Chr2A	537395905	537396012	LHNMESTMDFDLGWSDMVSCYGLHGNRHIASLFASR	181	+
Chr2A	541827381	541827425	REKDWPRSATIPDDN	118	-
Chr2A	542871532	542871636	KCFTHIIICFTHANPQIHYQSMETWIKMADDLQGC	185	-
Chr2A	544699223	544699273	RDCEPEMWTTVFSALNL	128	-
Chr2A	547411277	547411363	HCMLVDTCESGSSSTSGMLDGTGKIGIAK	138	+
Chr2A	565704766	565704816	AGDVKAGMELYQDMRAR	82	+
Chr2A	566320720	566320800	VMGAQQVPLPSFEGQSSSSTSFAGTGR	98	+
Chr2A	571259293	571259328	KKHWDDVSAPDL	91	-
Chr2A	573257254	573257286	DGLGVCLPEIK	80	+
Chr2A	579933581	579933655	REGYVASMGMCGLGQASVELGQSGL	176	-
Chr2A	580003234	580003344	RLMGSYMEEVETAQGTASAVLAEVRGLGFADMMGEMA	176	-
Chr2A	582328326	582328403	RVPGSAVAVFAPFPLSPHLPGKGAAL	114	-
Chr2A	582541731	582541805	RASVSSMVEPVASEDKKNSVSINCA	114	-
Chr2A	584557222	584557275	KEHSINGATDAMDLVNES	86	-
Chr2A	586110091	586110156	KPATACIQQNPCGPAPSRRGPR	101	-
Chr2A	587617829	587617915	RAMEEEVVRALLEPTARVAVGGADLVAGH	128	-
Chr2A	595038762	595038800	RVGFHAFADNYAQ	98	-
Chr2A	598735126	598735182	RMGAPVSLSPLLTPVAAPK	85	-
Chr2A	601228241	601228294	LQQEIEAELHGDDQSWVR	86	+
Chr2A	601230871	601230942	TISEIHTEAEKNLGLRPGATANMR	116	+
Chr2A	601231042	601231092	KMPGMPGLDNDNWEVQR	89	+
Chr2A	601231540	601231596	GASFVDPLVKLLEHLYTKK	140	+
Chr2A	607257399	607257500	AIFNLSLLNQMALELNMLVGTLPSNMGDALPNLR	155	+
Chr2A	614884525	614884641	KSFTNYISFSLETYLGTTKSDDDGSSSPNLSPLHGDSFA	142	-
Chr2A	616047268	616047327	DGKLDPKAPLFSMLVFLPHR	96	+
Chr2A	621868490	621868591	RMDAPGPGLIGKQDPDIPIVESQPRRLDDAAAQQ	156	-
Chr2A	622986432	622986548	KYAELGLSPFSSFGCDNGATYFWQFFAWVFSMSFYKGLT	185	-
Chr2A	624485468	624485545	QEGIASPDELVDISVLQAFECKILVR	126	+
Chr2A	627695617	627695664	GLLCACAGCDALQHGR	117	+
Chr2A	628694958	628695044	RQKESGELKLPLQGTLIELLIVGFSYVDS	138	-
Chr2A	629316054	629316116	RGDAGGVLAAISRSSVAAHGR	92	+
Chr2A	631358414	631358470	RPLAVRGQLKLPAPFPLAA	84	-
Chr2A	635249718	635249861	ATSQGTPESGTTSSYNLVAAKLPCSQASGPANENVDGVQAMDPAPGNR	224	+
Chr2A	635386834	635386938	TTGKSVVNGNGAHSHDLDQSSSISNHMICSSDGVR	98	+
Chr2A	635504271	635504339	SVEDEMVLEGSIGGQSVFGKLKK	158	+
Chr2A	636302598	636302696	KGMDYGDCASISAEKMEAESAGNNCMNAFARTH	157	-
Chr2A	636320513	636320548	MMQVLSLMLNIK	97	+
Chr2A	637445020	637445052	FWKTVGNQITK	85	+
Chr2A	643413823	643413855	MNIAGAEYSNK	85	+
Chr2A	644418368	644418478	CVPLPMAMGVPFLVGASFAIDMCVGSLVVFVWNMMDR	180	+
Chr2A	651594154	651594195	RAIQTVESQDGGAA	97	-
Chr2A	655937047	655937097	TPEYGALSWSDGVHVVR	86	+
Chr2A	655939664	655939714	RGTQHLADLMIKVPLSG	82	-
Chr2A	658538542	658538643	LGEGFWAVVDVSMDELVMEQGLAVASTTANMKCR	254	+
Chr2A	658665322	658665417	IGSKMVQGQLDVPCIALQLLSSVGKFDFPTER	159	+
Chr2A	659174506	659174628	RVSDLGDLGGSSWPLAPAPSPAPSPLLDQRTDFFAEEEAEV	94	-
Chr2A	660487858	660487917	MSADEKDNDAYSTSQESSDK	86	+
Chr2A	671200586	671200732	MALQ---------------------------------VWMVGEDGEDLK	86	+
Chr2A	671273765	671273800	KGGSKATSHMNL	88	-
Chr2A	673832454	673832525	KEPHFDISNITNDHSDWTSSVKGM	119	-
Chr2A	676590748	676590834	RDLTGTWSVMDGSTAMLMGSKFCRGVAVV	140	-
Chr2A	679491489	679491521	KMSVVGSGMDV	82	-
Chr2A	680305604	680305663	KGNEAELSVLKEKLDTVEAE	86	-
Chr2A	680306285	680306389	KTKLEEITTEHTAIENEFAELEVKMSEVEETAGAA	155	-
Chr2A	683557976	683558035	GILQGGAGLSNKDALDLLNK	133	+
Chr2A	684109121	684109171	LADLKQKNVCTNDEIQK	118	+
Chr2A	686133954	686133998	GSLSAFASLNSTRIK	101	+
Chr2A	688453469	688453573	QNSGPLPPMLPMTGLITSGPVTSGPLNSSGAPRRK	112	+
Chr2A	688472829	688472885	EQAKWSTSPQSGGVTPMAR	93	+
Chr2A	688936918	688936974	RSMATMGVGGAVKMIVGAK	132	+
Chr2A	694786731	694786808	KVLIYAQERIIKVPSHLMIDILPQLH	127	-
Chr2A	696187840	696187875	RDGIAALADALA	82	-
Chr2A	696393602	696393673	TAVKRPMGKADENLSLDSSSSFMK	113	+
Chr2A	696394295	696394351	LNSSRATLDGNATDEQGVK	132	+
Chr2A	698126119	698126154	QTQALFGRPDIK	91	+
Chr2A	699002538	699002654	GLWDEMVQGGIQPDVTSYNTMIGGYCAAGEVGMAEEMFK	297	+
Chr2A	701799460	701799513	AFLYSGFLSHAECDHLIK	139	+
Chr2A	704471752	704471784	KLGYKREGGLF	81	-
Chr2A	704529285	704529365	RYSGFPILLATAQEAMGHPFGRQATVR	134	-
Chr2A	705277276	705277383	RLTAVSMAQWSVATGVLTAVYRARGDEFAAMEGPIT	172	-
Chr2A	705285749	705285964	MGDAAEIRLQIAE-----------------------------SAGDAGTGGVADNGTSPATAALPTMSERVR	254	+
Chr2A	709976034	709976138	KPVGVVITDMNYELLSPYRFDLSGRSFGAMAEPGK	261	+
Chr2A	711713663	711713719	ICTVELLSARRVQSFRPVR	91	+
Chr2A	711744344	711744466	DLGSDLLHVPGLPPIPADHLPAFILDRDSLSSKFFLGASER	192	+
Chr2A	716865151	716865222	KMVLPCSAVLHKFGDTAMVAQLVN	174	-
Chr2A	716957841	716957900	EGQGADVTFSVSGQLFSAHR	146	+
Chr2A	719836866	719836943	LSQLSRLDLSYNNLQGDIPPKISELK	121	+
Chr2A	721443984	721444085	KFNEIVLKYSGEFGVLVGLLQLEPKYTLIDEGYF	166	-
Chr2A	721694112	721694192	DSYKLVIDNFKFSSAAITPEATVLILK	126	+
Chr2A	722258442	722258486	KVTVEVVAPLLFDDK	105	-
Chr2A	722496926	722496982	DVIEPAVHGTLNVMRSCVR	95	+
Chr2A	723344988	723345047	VLREIASTNGKSIPDCMGLR	100	+
Chr2A	725420701	725420757	RCGELTVNMDVSANQTDPL	97	-
Chr2A	726371661	726371699	KSPTSASISAILD	84	-
Chr2A	726371841	726371882	KGIIGGALAADVSV	90	-
Chr2A	726904116	726904196	AAGMVECPDLFPVAEPGAEEGLDHAPR	197	+
Chr2A	727359166	727359204	AEFGPSQPFKGAR	97	+
Chr2A	727359631	727359741	LVGVSEETTTGVKRLYQMQESGTLLFPAINVNDSVTK	269	+
Chr2A	728468375	728468446	RPTEEVFASSESPRLTEEVDDPVL	110	-
Chr2A	730275049	730275120	MLALPIIGNTETCQLLATLCERGK	176	+
Chr2A	730389369	730389437	SRAAAAPVPSGHVAVCVGGESRR	98	+
Chr2A	731199200	731199289	RESNSTNEDGLASYLLAQLDGKPMFEYVLA	220	-
Chr2A	733276423	733276455	FFHGQGSSGPA	83	+
Chr2A	737680198	737680233	AFAAANGEADAK	80	+
Chr2A	737820047	737820193	KPDAQEQPAAAPSITPATTGSAGSLFGAALFKLESDYMEATAASVVQDG	153	-
Chr2A	738873674	738873730	RQDSLIAKYVTGHGGGGLI	122	-
Chr2A	739626626	739626694	KAIEEITKMDSSTAIESDFMERV	108	-
Chr2A	739662436	739662501	RGHGDMISAEMEVTGARTLASG	103	-
Chr2A	740609687	740609797	VIGNTGSNSTREAVHATEQGFAVGMHAALHVNPYYGK	274	+
Chr2A	740609798	740609878	TSTEGLISHFKEVLPMGPTIIYNVPSR	133	+
Chr2A	747138416	747138535	RALGTLSPSAGSPGGSSAGAPDVFHTFKPLKVGAVNEQHS	112	-
Chr2A	749027149	749027211	ETARQGIVLLKNNGALPLSAK	98	+
Chr2A	749027916	749027960	LPVTWYPASYADTVK	115	+
Chr2A	749028021	749028074	FYTGDTVFAFGDGLSYTK	134	+
Chr2A	749028303	749028380	HLLGFEKVSLAPGEAGTVAFRVDVCR	126	+
Chr2A	749397986	749398099	QPIFQCDVFATCGPFTICRENADPLCSCMKGFSLGSPK	303	+
Chr2A	752769167	752769226	AGGSQSTKQLPASTAALVER	88	+
Chr2A	755668669	755668725	EVSVGPAKEEKDDCGCGDK	84	+
Chr2A	758169357	758169404	RSGGDSQTSVSFSMDS	88	-
Chr2A	758693356	758693475	KAMGFDAVKPTFSGDLLINEPKIDCHIICDRCSSHLYALG	311	-
Chr2A	759483674	759483763	KISQERGTANPFGEEMVVDPENVMLEWLKE	148	-
Chr2A	761174438	761174488	KPASPLGMFVVKGIVQA	121	-
Chr2A	763865303	763865422	TKDSDLPWSCQKVAILEQSPTVHLMHSWILTECIGGGHAR	314	+
Chr2A	766321790	766321840	GSDLVTVRQLLGQHAKR	123	+
Chr2A	770496716	770496826	KQEEAAGSGPLSVAEMAAANKGQGDVDAAEGDAQQNK	161	+
Chr2A	770618295	770618351	KSSTVQTINTEQNMKVVLK	142	+
Chr2A	770618298	770618339	SSTVQTINTEQNMK	107	+
Chr2A	773605923	773605973	RNVFQLDSGKMMQGLAE	84	-
Chr2A	774040201	774040260	DVESPPFSAMITAGGPSLYK	144	+
Chr2A	774552182	774552292	DEVSNVERLMQISDLAAEGIEPLEPSNEMPVEERGDK	175	+
Chr2A	775388321	775388395	KDGLESDLTMLAGIMDKKAQELAEG	115	-
Chr2A	775902596	775902682	VLEDHYDRFPSSYYIDLDVNKVEDVMLHR	180	+
Chr2A	776690007	776690081	RLHHAVAAYFALHALSLLGAPAWLH	110	-
Chr2A	777540627	777540743	RPTDSRFGQGLGLCEYVELALHNNSVMGVVDSRLPLDLK	191	+
Chr2A	778615030	778615110	MAMMDVDAPFLEDKEEPLAGVCDFRGR	128	+
Chr2A	778816589	778816687	TASVATLVESFATRGLGDVADLVALSGAHTIGR	149	+
Chr2A	778816835	778816912	ALGFNQGVFTSDMALVKNKTTAPIVK	179	+
Chr2A	778825240	778825278	RRIEGVNGAPKPV	97	-
Chr2A	781551382	781551435	MLAMDQHQEESCVPPGFR	92	+
Chr2A	781551698	781551757	QVAEDEQSSSEWYFFSFKDR	143	+
Chr2A	781892580	781892612	AANLVGMEGPK	81	+
Chr2A	781892649	781892693	QLKVVAVVGFGGLGK	106	+
Chr2A	782014606	782014647	SGGGDGWFADNLNR	103	+
Chr2A	784652467	784652544	YQAHDPDNQFKVGDFVELVRSRPISK	133	+
Chr2A	784743281	784743379	REDDKIPKFGFGSVWTNVLEPIASLVLMEVHFS	164	-
Chr2A	784915109	784915219	ATAIFITLSLIVAVVLYITPFQVVAVVLGLFMLRHPR	171	+
Chr2A	785501792	785501887	RLYDMQPASIPNTHHLEPLLPKGYMALMKPWS	162	-
Chr2B	1007849	1008028	ASVPDPNMDGPPK--------------------------DVQNIEESMATPPMKQDGNAR	127	+
Chr2B	3288174	3288245	RAPEGDITFISGGMIDFIAAFEAG	173	-
Chr2B	7501977	7502072	AKDSAISIFTLLDRISEIDSSSNQGLTLDEVK	146	+
Chr2B	8800851	8800901	RLLTLDNSCNDMSFFAE	82	-
Chr2B	10885601	10885654	TAKHAIKCGVIDQWLAAR	133	+
Chr2B	11710899	11710934	KDTSVIQSELYQ	92	-
Chr2B	11728521	11728607	RGMSHLSILLTDGAHVVHGSPMVDHAVAT	146	-
Chr2B	12021857	12021958	HSHALLAFSYGPRVCVGQNFAMVEVQIVIATMLK	171	+
Chr2B	16805079	16805111	KEAPRDLVGGG	79	-
Chr2B	16805112	16805180	KGPAAATIVIPTAVNTQLFFMYK	110	-
Chr2B	18419483	18419515	KDDKSIQNWAE	78	-
Chr2B	19525090	19525197	ENGQTVFLVAENTTGIGASEQEAISQLNKLSANGLK	165	+
Chr2B	20330155	20330232	MGRLDGLSSQQNKDDSILTWTDVMDK	121	+
Chr2B	21636563	21636628	RGKTVELFEPPLMAVDGKVLDN	158	-
Chr2B	27131514	27131549	RGDVGVHSFSPN	87	-
Chr2B	31404114	31404185	ELVEANSLLLGGFNLEDHFPMLVK	167	+
Chr2B	31771813	31771920	RHDILDAVLSITFLDYADTFFGMGAIVIAMFHYLQT	175	-
Chr2B	33185615	33185668	DLGLLVENATVDQLGTAR	82	+
Chr2B	33186377	33186466	IKESEWEMGYNAMTDKYENLIESGVIDPAK	148	+
Chr2B	37375448	37375504	GQQASLTDMIMLTHTAGGK	140	+
Chr2B	38340425	38340475	KPPLISSGSSQLSMLKK	123	-
Chr2B	45457030	45457059	RAHEMAGLFH	79	-
Chr2B	45458740	45458790	KFEVAHMHGHVVFRDGK	85	-
Chr2B	45582693	45582755	LENIVYGALNNNVQRKCFETK	157	+
Chr2B	47406574	47406609	KTGSDVLGKVGA	82	-
Chr2B	49511243	49511284	KERKENYVNAALAT	97	-
Chr2B	49850131	49850175	GENDLPGLTDTEKPR	112	+
Chr2B	51154758	51154895	LSGQIPPSIGDITQLGKLYLDDNNLSGNIPGSLGQCPGLLELNLSR	215	+
Chr2B	51899046	51899165	LTGTLSRCIAGLSSLEQMDLGYNGLSGSVPEEIGELGSLR	187	+
Chr2B	54747780	54747839	WNIPDYYAWGVHISNFYLTR	103	+
Chr2B	60160674	60160745	TSSVMGTTISGISGEAQGRPGRPK	111	+
Chr2B	60681416	60681493	LPVIGSLHHLAGKPLVHRAFADIARR	123	+
Chr2B	61910542	61910631	RLLFDLANDVLVDTITYLTQCGSQQGLAKK	211	+
Chr2B	63032819	63032899	RDGDGWFGRADVSDAVDTAMADGWEGR	125	+
Chr2B	65626796	65626843	RRVEGQGGTLPGNESM	105	-
Chr2B	71738489	71738533	LVAFFMAGNSYAVGK	82	+
Chr2B	71739371	71739403	IGQDSVLEPRR	81	+
Chr2B	71776797	71776832	KINGDGYVYVKE	90	-
Chr2B	72540661	72540705	KEFQIPKMQFGPPLG	111	-
Chr2B	76115021	76115146	RSAHIGAGQSPIMQPMACEEGNFFVKTPFGDGGVVDVDGPGN	149	-
Chr2B	76560824	76560898	REELMASGEEFLEEVSGISASKGGF	113	-
Chr2B	76684854	76684949	KLGGLLGACCVLYEQLTCPRALPVLNLEPIKQ	229	-
Chr2B	83525026	83525115	WWAIYDDESLNYKPAADPLRAALAEVVAVK	138	+
Chr2B	84439415	84439507	RAASSPPQLVVCPTCGSPMEAPLWRLMSAPA	145	-
Chr2B	85502407	85502445	KLQNYLAVSPADM	95	-
Chr2B	89348261	89348323	RAANSMQERGGSKPQFPRFMG	103	-
Chr2B	89647617	89647724	RYGAGMPLSEALAAGPGFEGCPAAVNSSGGCLANAM	164	-
Chr2B	92449566	92449616	ATGLAVKHSLGQSHPVK	120	+
Chr2B	96038910	96038963	KPGGRELLSLALDNEHWS	127	-
Chr2B	97312542	97312598	DEPEGSNLSRSPQTVDTMR	90	+
Chr2B	99766930	99767058	RETGPGAGFMGSLDSGPSFAMIDFATMARAMDEEFETNFWAAE	206	-
Chr2B	105884582	105884794	QAGVFPNAVHLDELNMLLSY-------------------------------------SCPEYWEKRMQMER	132	+
Chr2B	106505997	106506089	AFVVHCLKNEQTPTAFPFESISLGGAEEDAK	232	+
Chr2B	107345649	107345705	RRVASEVADVRPRLSGSHD	85	-
Chr2B	107952526	107952561	RVPIGSNTLTEA	87	-
Chr2B	109096750	109096791	KASLLTVELVRYAM	100	-
Chr2B	117500531	117500599	KLSASVIGPGTLLCDKLDLEELS	157	-
Chr2B	120168252	120168368	ALGGAVLDGLRQTFLNFSQTAEKVSGPVAIIAVGAEVAR	180	+
Chr2B	122521398	122521517	ASNVLLDGEMNGRLGDFGLARLYDHGTDLQTTHVVGTMGY	243	+
Chr2B	122604928	122604987	KGQQGAAATLREDASLWPAA	91	-
Chr2B	125581130	125581237	VNQYMDIKSEAAEVIEENRPAPDWPQIGSVEIRDLK	179	+
Chr2B	127180032	127180064	QLLQTPTYVVR	81	+
Chr2B	127180563	127180598	IKTTPLLVNPHR	88	+
Chr2B	129935568	129935633	FHSEKLAMAFGIISTPSGTPLR	163	+
Chr2B	138987495	138987581	AGILVGSGMGGLSVFSDGVQNLIEKGYRK	152	+
Chr2B	139753607	139753717	RLFGGAEIAVLMFYPFTSLRSMLLWAEVDVIVTQGQL	184	-
Chr2B	140746304	140746366	RGLYQQGSGTISGGKFVFAAS	95	-
Chr2B	141589041	141589133	KLKKIFDPEQLVILCNQASETTLMALAQGVV	146	-
Chr2B	144305575	144305655	NADSPQPEVFGSSMVVVDKEEKEDASK	124	+
Chr2B	148680188	148680229	KAPPEAAASAPQKT	89	-
Chr2B	148685862	148685894	KTMEETGSRSR	82	+
Chr2B	150196776	150196856	KLLHTSSSSIEAYQDRLVHIESKIDMA	128	-
Chr2B	151746301	151746387	RTVKWRAHQPFDNIELEAQYHEPAAQAQI	146	-
Chr2B	159925470	159925532	RKVASILPPRQFVAGTLSELA	148	-
Chr2B	162925215	162925316	REFFTKLHWLQLGAVSLCIGLSLFSLWGMRSNTQ	163	-
Chr2B	162928718	162928789	KGVAMSDVKIEDSICKTHGSELDF	183	-
Chr2B	172894655	172894729	AYAQSVATLNLLRAFATGGYAAMQR	114	+
Chr2B	175922926	175922982	KCLISEMYDALESKLGHLK	97	-
Chr2B	179899557	179899589	SFSTEGWVVPK	84	+
Chr2B	180106182	180106220	RPTDDVQADTSKG	89	-
Chr2B	183150410	183150478	LSNRFYTPTINVERLWSMVPAEK	184	+
Chr2B	183150422	183150478	FYTPTINVERLWSMVPAEK	153	+
Chr2B	186420129	186420188	MPDSDNDSGGPSNADFSSPK	87	+
Chr2B	193916565	193916678	KYYSIVPISIKALISAMSAMEDCLADTRQLIYSFLCNL	269	-
Chr2B	197737526	197737636	DSLNRSTSANSGEDSQMVGNASTAESMVKTSNATQMK	171	+
Chr2B	199875066	199875137	ISLEVGNTESDGGVAVQENGSLGK	107	+
Chr2B	205316357	205316416	KTADASSKLSAAMDLAVALR	84	+
Chr2B	206172553	206172630	MRFTAFTSGFDGEIVLFDDKFSGNGK	123	+
Chr2B	215169048	215169152	GRTLEGMGSLFGMTDTGAEAQDAAPGTQDASCRVR	162	+
Chr2B	215663642	215663677	KGAGDDAEAAGQ	82	-
Chr2B	225417160	225417201	KECTFGPECIFDPA	110	-
Chr2B	230225429	230225551	ILNYSTTFHFWNSITSSLVPESNSLVERILNHYCLHCLDVL	198	+
Chr2B	233537000	233537119	GVAAQEQQEDGAPAPVTQVLASAGRVLEGTQAELVLQPLR	177	+
Chr2B	233541627	233541683	SLATDETKVQEDGRNQFER	91	+
Chr2B	235069858	235069896	KVFHDKPNDEVTI	89	-
Chr2B	235070449	235070502	RHATEPWSVAVAESIVAS	136	-
Chr2B	239906659	239906721	RLYPGGSYFDPLGLAADPVKK	148	+
Chr2B	239906662	239906718	LYPGGSYFDPLGLAADPVK	131	+
Chr2B	239906662	239906721	LYPGGSYFDPLGLAADPVKK	139	+
Chr2B	245247094	245247174	STNVLYGADWGSVTPTSPEDDAEVAAR	120	+
Chr2B	247606665	247606742	RPENPKMSIQFSNKINGSMCFLADDT	132	-
Chr2B	252112379	252112417	VGAPKSGSGRGEE	91	-
Chr2B	253590830	253590865	GTLPDGEEIAVK	82	+
Chr2B	253936758	253936892	RINAQYPSNTTFNGNKDCNPWQSAALPPLLFALLLAAATALDSPI	117	-
Chr2B	255841563	255841667	KSLDELETNFTIEMDQDDSQEEDSKDGELLLALRE	106	-
Chr2B	258647499	258647639	YGFVHGLIKAFVDSGAKAVISSSVEPPDSQAIAYHGMDVSGSLENGK	225	+
Chr2B	271482813	271482848	YAGALVPYQASK	88	+
Chr2B	272624919	272624987	KLQSELQAILPGQKDLTEELMNV	107	-
Chr2B	278175517	278175621	LSGPVPAWLGTLPQLGELTLSANEFAGALPVQLTK	164	+
Chr2B	320086728	320086769	KISGPEQNADPLLA	98	-
Chr2B	320088206	320088247	RADIAYVGTEELIS	100	-
Chr2B	339300433	339300489	KFPPPCFSCLMDPSTVMKK	93	-
Chr2B	339736981	339737061	KLGYPKLIEVEYEDYPEQGGDGDGDGS	127	-
Chr2B	369730869	369730925	SLAAISAVLPTGAPEVDPR	84	+
Chr2B	375987751	375987831	MSNMQYVFAILGRYTPVCSDGVIGEEK	136	+
Chr2B	390718304	390718438	RAGDDDPDTGVFAVLFPGGHCDFHDCGPTACFVGANYCSGRIAPH	222	-
Chr2B	397216220	397216321	RSCDGLGPPIRGSLQNGSLDLSQLGKPFIAPLSG	158	-
Chr2B	398729699	398729803	RLILELDEEVEPSECSVPLIEGTENADKSPPSEME	166	-
Chr2B	399216708	399216818	GPASSSNALPGVAFGDTTVIDDALTESSSPTSAPVGR	165	+
Chr2B	401794888	401794938	RLTDLRLTSTGNVEQQL	121	-
Chr2B	402179913	402179960	IMVNQADDVAGVISSK	117	+
Chr2B	402572573	402572686	RLLFTFLSATTDHAAVMMFMVNDIIEEDALGEALMHTM	184	-
Chr2B	403659217	403659261	KPVKTDGGDAGQMGE	110	-
Chr2B	412241964	412242086	SKAGDGQEELFLTDNGNHIVEMFFEDGIHGNLRDISDSLLR	201	+
Chr2B	414792765	414792899	IDNFNQNVGALAVKLTPEEMAELESYAAAGDVQGDRYPPMASTWK	223	+
Chr2B	416590237	416590296	AVSNEDTPSSIHSDVQSQEK	89	+
Chr2B	421378022	421378072	SLFSSVAGTREAELLCK	122	+
Chr2B	422727973	422728053	RKEVEEGLEATMDSAIFGPAIANVNIN	117	-
Chr2B	425710267	425710335	HSKASPISTDSGFNQIDIEKDCK	107	+
Chr2B	427945381	427945434	RVTTSKAKVVAVITSLMQ	82	-
Chr2B	445543178	445543258	KHWVAYRDGCAALKWEPDSPCWSGEGI	135	-
Chr2B	447459148	447459225	KAMAGDLKAYEEELVMAIMKDGDTES	122	-
Chr2B	447751323	447751406	RDEGAAGGAMKVETGTLFNSSVTTPASS	193	-
Chr2B	449985808	449985891	RTIDEKRVGPLALLCHHVPLQVEGVIHL	208	-
Chr2B	457182814	457182906	QEVAEFAEWILQFGDGKTTSDEGEDWIKIPK	207	+
Chr2B	460375850	460375918	KVALTVSDSLYGKFVSGFSGGGL	126	-
Chr2B	463843565	463843642	VAVTVVGSKVPLYGGGAGLSSTPGPK	110	+
Chr2B	464272777	464272824	ASMCNGKLIGARSFSK	117	+
Chr2B	464594916	464595014	KSQNAAQGDSTSLKMGSTNQSTGTAQVASTRPK	150	-
Chr2B	464596929	464596964	KSLASYTAEDLH	83	-
Chr2B	465635050	465635148	RLGGGPSYMSEYSDMYGGPGRGDMASLYLDGLS	155	-
Chr2B	467484903	467485136	KELVVTYFGKYDLHVFESR----------------------------------------------WNYVIPPMIDVGT	191	-
Chr2B	470204142	470204231	RGESDAALGACASMVSALTVEDPVLGANMM	139	-
Chr2B	470232509	470232628	KGLGVHGESICSVLASLFTVSDAKIGQARMEDFLELGYEG	193	-
Chr2B	479606760	479606816	KLLGKGDYEIVNIWDDYAQ	142	-
Chr2B	483455574	483455672	RYGKEILNQVGDSFVSLGGMGSGVLIGARGVDL	154	-
Chr2B	486326581	486326619	KAMEELPAPGLYN	92	-
Chr2B	487012579	487012653	KPIDNSPQEPSSEQGQNSSAQGVTE	109	-
Chr2B	490876748	490876789	QSRYPQPPPPLDQK	104	+
Chr2B	491824592	491824690	RFLIPSFFASVTVGTLNLFVPFAVAMVLYPRYE	159	-
Chr2B	492753360	492753398	KAEADTEFTGSLE	86	-
Chr2B	494008498	494008536	RELKETDPIYVGD	101	-
Chr2B	494008498	494008572	RELKETDPIYVGDKTEGGLGLPDFF	182	-
Chr2B	494008507	494008536	KETDPIYVGD	78	-
Chr2B	494008507	494008572	KETDPIYVGDKTEGGLGLPDFF	162	-
Chr2B	494008537	494008626	KTEGGLGLPDFFKGGPYGQEGTFNAFNEAT	211	-
Chr2B	495076222	495076329	LYEQHDGFCLETQAYPDAVNHPEFPSVTVRPGQVYK	275	+
Chr2B	495358919	495359023	KGGDTQGSRIFVGAYWFVLAWSMCAIGYTCGIGLG	172	-
Chr2B	497148123	497148203	AEVALIVMIIVLGSLVAASGTYSSLQK	119	+
Chr2B	513555825	513555878	GYEYNAVTCIFSVTLRRS	89	-
Chr2B	513988723	513988782	AKWVPAYVKDAFWAGISTVR	148	+
Chr2B	516689951	516689989	GGVETYPKPVEER	88	+
Chr2B	522926071	522926160	SDDMAALYESLAADGMLEMDAALLAEMRGR	120	+
Chr2B	527170397	527170510	IGKKPVVEAIEASPLPPVGVPDVARADLPMLAIGHGDS	176	+
Chr2B	527228415	527228519	AGLIQEAYGLVKVMPMTPAVSTWGALLSACQAHGR	256	+
Chr2B	530236134	530236187	EGNVDAFRGLVFAGANVR	83	+
Chr2B	530257490	530257588	TTVEGDSPAADRSAPVRGSGSGSSAPSTLHHSV	143	+
Chr2B	532040855	532041079	KIVEAQTIPSSGGIIDFDG--------------------------------------------QLFRYPTSHGVA	97	-
Chr2B	540085166	540085261	RSVGSAGGGHPRLFDGSGSAAVAFAPAFLRGG	136	-
Chr2B	556553852	556553971	TKGLINTTYVDNNQEEYYTYTSPDESSPTFVSLDISGLIK	194	+
Chr2B	556593657	556593713	GRGWEDAFATTDKAVAEQR	88	+
Chr2B	557975788	557975862	MLVICVVLLPRHWDMSTPSNSDNNK	124	+
Chr2B	559325617	559325688	RGSSSLQLLPLLAETVLKAGYYNT	120	-
Chr2B	563232179	563232241	FNVPLAHMMFAGANFIIVPSR	102	+
Chr2B	563684404	563684463	VYHVPKAPNLDLRGMEGVVK	147	+
Chr2B	563687646	563687723	AAAAGTHVVESEVVVKDDLMEPSLHK	181	+
Chr2B	564717840	564717875	KHAPFLLIILEK	86	+
Chr2B	564880163	564880201	RPDPLGDLDPVRN	79	-
Chr2B	565796338	565796373	ALPYISLLLPAK	87	+
Chr2B	568906137	568906172	AGDDIDPDKNSR	86	+
Chr2B	571057162	571057212	KAAYGGGPPAAEIDKAM	117	-
Chr2B	572879355	572879480	SFVSVLLWLGSATRSIFGDQMEKMCSFVLGMLDLHFMLGIGR	203	+
Chr2B	574395649	574395783	RAYYSSRPNIPLDESEGTPYGSLEIEYGSTSEGGLLNEADTEVDL	212	-
Chr2B	578840091	578840234	ATSQGTPESGTTSSYNLDASKLPCNQASGPANENADGVQAMDPAPGNR	224	+
Chr2B	592340129	592340206	QPSSPVPARALARFQKPLGLTVPVLR	118	+
Chr2B	596381542	596381631	AMGRHAQHMAVNYYPPCPQPELTYGLPGHK	153	+
Chr2B	599732260	599732382	QPYYIGSLSESHLQNIYFSYGMAYGGGGFAISRPLAEALAR	200	+
Chr2B	599739659	599739730	KFVIPMVFWALLTGCLTGGLPVVV	178	-
Chr2B	606733158	606733223	AAAGDKEMFLGELSTAYLSAAR	98	+
Chr2B	615678521	615678562	AAQLTLSCLAGEPK	97	+
Chr2B	617671748	617671807	RPPYLDMMQLLSSPTASQPN	93	-
Chr2B	618311940	618312041	RYISMEPSGSSLDCRYVIGPTLFSSFEIFVESDG	166	-
Chr2B	618991865	618991957	GPDDHFPNRPTDRNLGQFGRVHQVSQVSQER	152	+
Chr2B	619774629	619774706	EGKVVLLDFQNGELPTKSDGVVELAR	121	+
Chr2B	623310963	623311010	EPGESLHDKLLSEFTK	114	+
Chr2B	623520425	623520502	GNIFAEAGESSHEKVLSGFTKHTEGR	190	+
Chr2B	623651300	623651356	DIQEVIKRAMDSDEGIAAR	89	+
Chr2B	633426199	633426276	KQVIVQITALVSLLMSISQNSLSADT	116	-
Chr2B	640260025	640260150	VTGAHAIPYWKATGPVEYVESGTDRPGDGMVLVVPEGAHAVR	203	+
Chr2B	647019896	647019967	KALLAALESVDTKAPPSGAEVYGV	108	-
Chr2B	661812455	661812517	IDATGDVGGPVLSFPGNRPIK	151	+
Chr2B	663864850	663864897	KIHSIIETFVTSAAFK	111	-
Chr2B	664475484	664475573	KLPMINNDGAVSLDAGDLNLGQSAILTLKE	139	-
Chr2B	664936538	664936600	RAAHLLLMTTRGLHGYTLNKN	147	-
Chr2B	665167322	665167360	AEFSEPATDMGLK	93	+
Chr2B	665705552	665705620	TAVETASALAYLHLAAKTPIVHR	163	+
Chr2B	666919505	666919561	HEMGGGGHGAILQEAASTR	87	+
Chr2B	669295104	669295226	KATGQALGYYSAGTVANGAATSSTHTGHGAADRPSGSSGRT	182	-
Chr2B	670506100	670506213	AVSLDTVIPSMLSYNSKKHYQAFLEDLHMCMICINQSK	191	+
Chr2B	671058375	671058413	RNDGGDEVCTLDG	93	-
Chr2B	672053307	672053411	MSVVDPDVDAGTTKDVTNDTSMDNVEIVTAEPALK	161	+
Chr2B	682030446	682030565	SLGSPDEYKQALELGPANGGVTAIVDERPYVEIFLLLHPK	196	+
Chr2B	683440292	683440354	RDVVAVNLKEEPAGGDGVRLS	143	-
Chr2B	683442097	683442156	RHQLPMSTTRPAVSPNDPQK	97	-
Chr2B	684718829	684718876	NLKASNILLDACFRAK	118	+
Chr2B	686355959	686355994	RSGGGTFDNEAF	85	-
Chr2B	688932991	688933050	ALAGQPKVTEDSLGGLNYMR	96	+
Chr2B	689477093	689477131	AGGVDMVDVDLNK	97	+
Chr2B	694087969	694088082	EEPYLGSQVMYAICGLMHDFAMMVSRTDSASIDGRPYK	292	+
Chr2B	696267559	696267627	KILNTVATCVIAMQASDASQKAL	107	-
Chr2B	696267904	696267954	KALGWTDADPSDHHQSL	130	-
Chr2B	696492588	696492659	DGTGSLTVFTNDKGGAIDDSVVTK	171	+
Chr2B	696492705	696492752	DKDLAHIGAHMEAFQK	117	+
Chr2B	696494514	696494573	AEGGFLGAEVILKQLKEGPK	91	+
Chr2B	696494697	696494753	NIAMGYVKNGLHKAGTEFK	139	+
Chr2B	697149562	697149603	KNIAMGYVKNGLHK	104	+
Chr2B	697149634	697149684	GKQYDAVVTKMPFVPTK	130	+
Chr2B	702329171	702329212	KEGGKGNMVIVTTR	103	+
Chr2B	703596068	703596151	RKVPEVDAVAAASPDYASLVRAAEIMAQ	129	-
Chr2B	706450233	706450334	EVNEQIYLEVLSFVADNWQNCFSGTNMMSIPLLK	173	+
Chr2B	706666351	706666383	YLMILSGISSK	79	+
Chr2B	706666585	706666644	QEYSESEHMGIYDRIMSHWR	104	+
Chr2B	707637750	707637812	KAALVERSVAELRAEMAQVAV	90	-
Chr2B	715938897	715938956	RGELTTISVVNMTNEMNERT	94	-
Chr2B	716442615	716442725	RVDVIDGFWIVCGSGGGGGRIDAAAFAVCSCNALCRA	134	-
Chr2B	716691290	716691559	RKVAVITDDHLQGK--YVV---------------------------------------------SYEGEGIINAESFNGTAEIITPLGVA	237	-
Chr2B	717959856	717959897	RPVGLLGEVCAVAT	80	-
Chr2B	722941940	722942062	MNNQLSQSIPESITTMENLERIDISGNSFVGPIPARIGMLK	201	+
Chr2B	722942759	722942809	QGEVTPAADGVDPISHR	128	+
Chr2B	725794112	725794150	VALSQIEVDSGYK	94	+
Chr2B	727030801	727030830	KNIRHYPNVA	80	-
Chr2B	727957863	727957952	RFPPLPDPARVDEALVLGLADLLPVASPAA	130	-
Chr2B	731047223	731047324	RPASNMDPYTVTALLAETTILWEPTLEAEALAAK	155	+
Chr2B	731047223	731047327	RPASNMDPYTVTALLAETTILWEPTLEAEALAAKK	161	+
Chr2B	737004661	737004705	RLVEIGKDVRGVDNG	111	-
Chr2B	738154238	738154327	MPICLFTLLALFHSMYTSASSSEYQSRAHK	220	+
Chr2B	740977893	740977949	RDASAYPDHAIVHMGLGKA	93	-
Chr2B	742829975	742830064	KYLSGQMFKQADVNVANGDEPSAAAVGVQL	141	-
Chr2B	747703072	747703149	RGRLYFVATDYARAAAVPTAYSGLWI	129	-
Chr2B	750788450	750788527	KEPEPPSSGEPQTSVNEKSSEDSSKE	109	-
Chr2B	761232547	761232597	KAADVALINRMQEAVMA	122	-
Chr2B	761395157	761395213	KSVFDHLAIDLDDVPLIEM	89	-
Chr2B	764693116	764693187	RYIMKDGDLLINQPVGEGDTIYRF	193	-
Chr2B	766100133	766100168	AGRYCRAFLHER	91	+
Chr2B	767302635	767302709	KIASQLGVVASADGKSAAADLQELA	108	-
Chr2B	772608115	772608198	GYYHRAFQWIMENGGLTTAALYPYKAVR	142	+
Chr2B	772762028	772762090	KHKNWLGLFKQQFLNWSEEIT	103	-
Chr2B	773656132	773656167	PPLMSSVELGAE	86	-
Chr2B	773659042	773659116	KLANPAHVGLIVSDYTEESGDNELV	117	-
Chr2B	776858060	776858137	TFASTLLSLPSPMAFGHRPIVITNHK	126	+
Chr2B	777058762	777058860	GIITTTVSSHVVQNSYAPSRTLVIGKVAFMGLR	159	+
Chr2B	778216396	778216485	RIMEGFLKFAMESNGYNGYGGIMSNWCKLD	154	-
Chr2B	779230447	779230554	TGLDSVLNLGNALVDMYGKFCQVEASMQVFEVMPER	182	+
Chr2B	779230633	779230749	EMSERGVMPGSITLSSLLPALVELGYFDLGREVHAYSIK	192	+
Chr2B	782893910	782893987	KAAYDLLINLGIVTLQLGKAVMIDLQ	141	-
Chr2B	784378604	784378660	KRAIAAVDGSGPSLDSREG	126	-
Chr2B	786261701	786261802	MQSIIDGLTQRIWLCSGGGGVSNPAHAAVRIVEK	164	+
Chr2B	787261058	787261117	KTEEPEFIVMTSSNNAGTAA	146	-
Chr2B	787283690	787283812	RFLAVEMVTDMAVAADMPPMDSSLLGPDVGFLPTATMDLVL	193	-
Chr2B	797894811	797894864	KMACVTGGDGYIASALVK	132	+
Chr2B	798178865	798178987	FLTHLRGFPVGNGSDNADVQYGWELEELSSVSQMRYLQLVR	204	+
Chr2B	798335493	798335549	RVIFKGISDELDYSLDRVA	93	-
Chr2B	798335550	798335642	KAWLKVQVDPPQDIPAESIRLLATEMSEMEA	153	-
Chr2B	798914132	798914209	MLMQGDEVSNRQLKVVSIVGLGGLGK	146	+
Chr2B	799815696	799815728	KGVEVWSCGGQ	84	-
Chr2B	799815744	799815869	RRMADRVQQHEHWEGAEAFINSLMVYNAPNDGDMALLAEGAE	205	-
Chr2B	803548506	803548577	RGVTHAGSLAVLDALDRLGKASFA	109	-
Chr2B	809159308	809159424	RPADAPRQAAFHAGPLLSTEAVGFHPRGALGAAGKQGPA	175	-
Chr2B	811658174	811658233	RFCAPFRSVQEGSAMLVTTR	152	+
Chr2B	811859155	811859253	DHATEAEPENRKYLDELTLVLGSDMSQPPTGLK	243	+
Chr2D	3130356	3130394	RMFLAGVLPILPK	95	-
Chr2D	5299364	5299429	VSVVTTPWNAARLQGIADSARR	103	+
Chr2D	5540268	5540393	YRHEVLKQSSPDGLDVTLAFFGDGTCNNGQFFECLNMAQLWK	323	+
Chr2D	5961336	5961377	GLSGASADAVRIAK	92	+
Chr2D	6803020	6803067	KRPTNEEFSDGLTLHK	106	+
Chr2D	7367812	7367862	ELRWHISDIPLKGPAGR	87	+
Chr2D	7839826	7839861	KFTDKHDTLHES	92	-
Chr2D	7839871	7839906	RFYYDPYEEQSV	90	-
Chr2D	7889193	7889255	FMSSFVPASEDPAASRGVVTR	96	+
Chr2D	10337475	10337594	RNLFMIFEGVDEITNRISGLVQELLETQAAGERNGSCFCV	198	-
Chr2D	10901475	10901513	LGAVPALVVSSPR	79	+
Chr2D	11302806	11302871	REGNEEASENNGDRSYGEAIWR	163	-
Chr2D	12007114	12007251	ATPGGMLITEATGVSDTAQGYTDTPGVWTAEQAEAWRPVVDAVHAK	222	+
Chr2D	12357603	12357809	MNGYGVSS------------------------------DELSHVYEASTFHNSLQGYLSDTESIMELYK	157	+
Chr2D	12641339	12641452	RCATTLGYVVTDGDGAGATATFIGSTTLLEMVRQLDAV	179	-
Chr2D	12653790	12653867	LATLLGLRPTVCRTILSLHGCYGGGR	125	+
Chr2D	12911592	12911693	VLEDGVLDPETTIVSIFPSPMHYAGPAEVQWHAK	170	+
Chr2D	12955739	12955807	RDGGGVNDHEVNEPVDSEGHSTW	170	-
Chr2D	13752570	13752608	KHTLMVLNVLTDG	96	-
Chr2D	14318462	14318563	KPDGALCSMTLQAARLAARPTYQGELHPDVLQPL	163	-
Chr2D	14602162	14602260	KVLYQMVLRMCPRASPVPHSCLLGLKLVLEAEE	242	-
Chr2D	14602909	14602953	KGNELTGKYVKGFGG	80	-
Chr2D	15803729	15803779	KVATGSLDLEELSGLNG	115	-
Chr2D	18690047	18690136	IRESEWEMGYNAMTDKYENLIESGVIDPAK	152	+
Chr2D	21362936	21362989	RSKPYVYQRFVGDPDLTA	91	-
Chr2D	24867018	24867113	RRLEEESAEPFLQALGGLGFQTAIGHPSIANV	165	-
Chr2D	26819044	26819130	RIEKGEEADVLRSSCDFGGSLLFPRHHSW	146	-
Chr2D	29512529	29512591	RPPTPSTAFFTIWMGEIRKVQ	107	-
Chr2D	29953528	29953638	KLASFSQPISGSLMNGEMQLSLLTVCRGLESPLGGSL	172	-
Chr2D	29967002	29967136	KLVVLNRLNWVTLPIPGSLMNQGMDLLTLSVLKGTEAPIDGSIQN	217	-
Chr2D	30389778	30389813	CFEFFAEKLSLI	86	-
Chr2D	30595269	30595301	KIYEQYNEPNE	82	-
Chr2D	30596511	30596606	KPGGLQMHSSYVERGLLKNLASFGTLIIPQDT	237	-
Chr2D	30597786	30597827	RWTGSAPGDSDLKL	100	-
Chr2D	30601418	30601489	RKHVQGSAAIPLSMEPFSGNFPEA	118	-
Chr2D	30701114	30701146	KAIHGVVPTDS	78	-
Chr2D	33036989	33037057	KILNNTNGATALGHYYFDGPGVG	109	-
Chr2D	34113011	34113067	RAMDVRVFSNDAGDVDMDL	89	-
Chr2D	34243687	34243719	MVADEEEEAKR	78	+
Chr2D	35060106	35060225	LNVLGNVVRKPLRQIFSEFSGGTKPVNEGE-GLYTGTGDVK	236	+
Chr2D	35977768	35977800	HFPSRHRVPLR	83	+
Chr2D	36529637	36529678	KIEYTLLAPGFANY	105	-
Chr2D	38171464	38171517	RGELQTTRHHTNSYVVSK	137	+
Chr2D	39442080	39442109	NTTAYENYKR	78	+
Chr2D	40300552	40300626	MTLSDDVNLEEFVMTKDEFSGADIK	118	+
Chr2D	43061703	43061837	GLATLKGPTLRAGDIAEAALFLASDESGYISGHNLVVDGGVTTSR	215	+
Chr2D	46912954	46913076	ISATQQYVSGSEPCNTAGVFPSEAEVDIMKRAGECSTNAGK	205	+
Chr2D	57642925	57642993	RIPSIGTGTAFLLLTEAADAPTV	104	-
Chr2D	58586308	58586343	AILEDGTVVVVK	83	+
Chr2D	62653361	62653402	RGDNILVQDSHLLG	102	-
Chr2D	64274877	64274939	SGIHDGYVYSAILRGLCKLGK	159	+
Chr2D	68014062	68014118	KAMSSIMKPIDEILAEEMA	83	-
Chr2D	68014062	68014121	KAMSSIMKPIDEILAEEMAK	83	-
Chr2D	68166646	68166732	RNPTAQLTLDDFLQPTSVVRPRTVPTSPA	133	-
Chr2D	71971090	71971146	KPTEETTQGLVLDAASNYT	93	-
Chr2D	75014483	75014551	RANAAMTRDFDALDLSAVSDMTM	106	-
Chr2D	75738521	75738553	KPQESPDAGTE	78	-
Chr2D	79151215	79151334	KAMGFDAVKPVFLADLLINEPKIDCHIIYDRCSEHMYALG	308	-
Chr2D	79257691	79257771	KFYVEYDKEPPPNSPDIVFPESFPVTS	121	-
Chr2D	79259147	79259197	RLEVGDYASLDEPVTFN	125	-
Chr2D	80763137	80763199	THTGVGMVFLPQNENSMAEAK	152	+
Chr2D	80763602	80763673	VFTDEGLEVLGWRPVPFNLSVVGR	177	+
Chr2D	80763719	80763754	IAKEDDADDIER	88	+
Chr2D	80767495	80767548	KNVASAKPYGTWLQESTR	87	+
Chr2D	80767498	80767548	NVASAKPYGTWLQESTR	83	+
Chr2D	80774254	80774310	WSPLTDVVDGYSSTLPHLK	90	+
Chr2D	80774311	80774349	GLQNGDTATSAIK	93	+
Chr2D	80774475	80774525	FGVTPTFLVNAEQIEIK	82	+
Chr2D	80777681	80777749	NVAAGMTGGLAYMLDEDDTLVPK	109	+
Chr2D	82356147	82356203	AVKMVAELDEPIEMNYVRK	94	+
Chr2D	82357898	82357978	KKVMNGQNMFWENNNGPLPVDSWSEKV	136	-
Chr2D	82593424	82593483	YIGVIADDAVAAEEMMNKGK	143	+
Chr2D	83195916	83195969	ATDGFMERNLLGVGGFGR	131	+
Chr2D	83665918	83666055	KSQYEKDKCATQVEGSASLDVNPSPDIGPLVEEALHDNGSALLPDV	221	-
Chr2D	84622158	84622235	RAVLDSLPMSYEMFGEDGLFLRYNEA	128	-
Chr2D	90184662	90184721	QALDILMPALPRRLPPGDTR	94	+
Chr2D	90661909	90662016	AIYIHASNYADPNSHPEFWKKWNDFEIQHGNEDTFR	187	+
Chr2D	92339348	92339404	AGVWVHRPGSDVAATWEPR	95	+
Chr2D	92787158	92787217	KLSPTEPEDAFKIVIGNSGN	96	-
Chr2D	96749100	96749141	KSLELAGGVANEVE	96	-
Chr2D	96749151	96749264	KTTSSDMWIPSDMTSFADKLQSVLSKGPDLSSLVAQSG	180	-
Chr2D	96964508	96964561	KKLFESSGQDKELDQVLG	82	-
Chr2D	101292327	101292386	AVAEEVGRWGSMKQTGVSLR	95	+
Chr2D	101520287	101520373	IAPDCITMVSVLSACSDMGALTIGAEVHR	141	+
Chr2D	102704099	102704182	KAFMDVLACQVFVNPKADDRAVGAEMHE	139	-
Chr2D	103161770	103161823	KWESMMSGACDSMTVTMM	86	-
Chr2D	111246992	111247027	LQTIVFKNGMAK	91	+
Chr2D	112051436	112051510	LSNFVSNMSTPGDGPKTEWPELVGR	124	+
Chr2D	112940243	112940305	KVYMRCLWEQNSATRHSAVLS	160	-
Chr2D	112975236	112975355	RRQSAEVTPMMQEYGEPLDEGVGVAAVAAPTTTAARCAIG	109	-
Chr2D	115410151	115410186	FGEADDADSVVK	82	+
Chr2D	116883877	116883933	NSGQIVTWITDPMHGNTIK	94	+
Chr2D	116884616	116884663	MKSGLTNNLPLPPLAF	111	+
Chr2D	123403353	123403406	RGTPQSEVYAHFWRDFGF	94	-
Chr2D	124371787	124371861	AAEAGGDKAPVVDVSQFGYFKVLGK	177	+
Chr2D	127656207	127656245	EQDRFLPIANVSR	101	+
Chr2D	129067130	129067189	RNVDNRNYLEYDFGEPVKIV	150	-
Chr2D	131658758	131658796	AAQECDVALRKCK	97	+
Chr2D	132274365	132274409	KYFDEGLHDAATVGD	106	-
Chr2D	132274876	132274965	RGSPVDPFSAVPIQAFAATLSEQLALPLKK	139	-
Chr2D	135587568	135587606	KFMNCFAPNSLLQ	96	-
Chr2D	137124501	137124572	ISLEVGNTESDGGVAVEENGSLGK	105	+
Chr2D	137124891	137124992	TGESTKISTYTALDYTAFSSPRILSSVDEDIHLR	162	+
Chr2D	140597801	140597935	KLLMTRLSVSQTLSVSGATEDPVSHLLMHCNVILAETGDSVLQQV	217	-
Chr2D	146862056	146862097	KAGMVPLQMELGGK	98	+
Chr2D	146862701	146862796	LKVGPPEDDSDITPVVTESSANFIEGLVMDAK	151	+
Chr2D	152799875	152799913	KGGLEYVTEMDTT	98	-
Chr2D	152800160	152800222	KAIGMALATKGTGPQGALLVA	94	-
Chr2D	154505282	154505347	RRGPPATLGAIFAVVPKETKSE	103	-
Chr2D	154505285	154505347	RGPPATLGAIFAVVPKETKSE	98	-
Chr2D	157808533	157808577	RPAKLNNSSDVVQIN	108	-
Chr2D	157873528	157873593	KNLFDLPLENPLSELTMGGTAM	155	-
Chr2D	159403226	159403261	ALLFIVDCCMKR	90	+
Chr2D	162967223	162967342	KLVRPVVNPGHLNVTNEDAVDCNSYDESSFEPARMLLGPQ	201	-
Chr2D	164858760	164858843	YVETLIKVLPGPSEDDNVVESQEPVELK	131	+
Chr2D	165370095	165370151	MQVVVDGYSAPLTAGNIAK	89	+
Chr2D	174684952	174685032	RVLLNGMMNGMFRQGFTQNSPSVAPQA	130	-
Chr2D	174700505	174700570	KIDAGGALNQLEEVSTPSAESA	99	-
Chr2D	176525572	176525664	ALAECVVSMCCPGETDAVRTLCGSSGTALKR	150	+
Chr2D	180136043	180136084	RQQPGPSVLPAASG	93	-
Chr2D	180137048	180137095	RPVQPANSQPGVLLAA	116	-
Chr2D	180137894	180137986	KVQGESAVSHNVPLMGPTIGSVALGTEQISS	149	-
Chr2D	190663644	190663712	RVAAEAPPLPQLYFRNKLPLDFD	110	-
Chr2D	196961588	196961635	KAVAFGTIFERVEGSA	112	-
Chr2D	198411518	198411589	RAPRLSPVRAEVGQWDAPLPGAQQ	111	-
Chr2D	199148192	199148245	KKVLQPLIQLNIFGPPRI	85	-
Chr2D	200636330	200636398	GLKQMFMNMDTDNSGTITYEELK	112	+
Chr2D	204717234	204717341	GLFPTPFSFYVGNTFEGAPREQQALLELEDTAARLR	171	+
Chr2D	204720810	204720869	RENFLRLLYLLEDNSMKSPR	96	-
Chr2D	206652877	206652978	GEALKENEVMDPWQMSHLTAESSGDSSLPESRSR	163	+
Chr2D	207734716	207734757	SNHPMEDYLVAEYR	106	+
Chr2D	207735465	207735596	AEQLSVDHEPSMEREIIEEKGGFVSNLPGNNHLLSIPTNALLYA	217	+
Chr2D	220484497	220484535	EVVQSSTLEVVVK	87	+
Chr2D	231726174	231726239	GRDGGTYIEAIFPGSSAEQTGK	103	+
Chr2D	247602315	247602404	LNLQWGLIPFRLTFSDDMESNLNRTFSLLK	143	+
Chr2D	270273267	270273305	KIKLSGNSISLPM	91	-
Chr2D	281006939	281007019	RSVPTPDIGWAFMGSYVAFYALAHGGL	135	-
Chr2D	283305628	283305690	KKFPTVGWPNDLQEPEGTVIL	105	-
Chr2D	289319264	289319314	ALEPVLPAEVDFPYTIR	81	+
Chr2D	294620401	294620457	RSEDPPPPGEVTMSVVEEG	84	-
Chr2D	295761112	295761177	NGGSIDGRNAFGLGALHLATWR	103	+
Chr2D	295770621	295770668	RSFNQGLNHSTGAQLA	115	-
Chr2D	296276823	296276861	LIASDSFDGSGTK	88	+
Chr2D	297582713	297582790	DDDLTAQIGKDIYFDLVDHDKVPSFR	124	+
Chr2D	304426216	304426314	RRVGGDLFVPIQGGAGKVVEELASITAPVYDLQ	159	-
Chr2D	304426219	304426314	RVGGDLFVPIQGGAGKVVEELASITAPVYDLQ	153	-
Chr2D	304426396	304426434	KVLIPMTTISQLW	99	-
Chr2D	307557346	307557405	DVPVPPPNQTIKDSVDSYFR	96	+
Chr2D	309212633	309212704	KVGNEEPTRYILSYNVQNVALPVG	177	-
Chr2D	310604963	310605085	KGIGVQQYNGSAEEYREAVETQMTNVMSASLQTNDSASNGL	200	-
Chr2D	311058417	311058461	KVLEVVGSEQIYTRA	110	-
Chr2D	316014071	316014124	AVVEWAPHRQSFRYLLAR	89	+
Chr2D	317968326	317968460	TEVNGSASLHPLPLPPSAISPMQTSFSNQPAPKVEMPSVSCQWQK	135	+
Chr2D	318047518	318047577	KPNVPRGRWDVLGSSSGMGE	97	-
Chr2D	320866605	320866646	KPDSIVKQREEDEQ	102	-
Chr2D	321092772	321092831	RAKIKGDLLPAAVGEEGMGE	138	-
Chr2D	322687361	322687468	QEPSFPAVVDAAIVIGKSENESTDGKGVPGISEISK	168	+
Chr2D	322778756	322778794	LKAFEGVPPPYDR	94	+
Chr2D	322778762	322778794	AFEGVPPPYDR	79	+
Chr2D	326183953	326183997	KIIGVVFMLVTAPIM	110	-
Chr2D	328741638	328741676	REVLQLAGDLKLR	94	-
Chr2D	328742166	328742213	RLYHAAEQARYGKCLG	119	-
Chr2D	348370032	348370121	KVCARLVSDFTFENPRVGDDALMQVFLWIA	153	-
Chr2D	349118615	349118653	KEQPALFFSQAFE	89	-
Chr2D	351111862	351111942	RKELEEGLEATMDSAIFGPAIANVNIN	118	-
Chr2D	351112073	351112141	KAASYNAQGANGTLGVVSAINIV	100	-
Chr2D	353305852	353305884	RIFTSFDQGVS	83	-
Chr2D	353564987	353565052	RGSLYMYKNLLDGHRNEEATWA	163	-
Chr2D	355122578	355122625	VLEDGAELDPASVVPK	106	+
Chr2D	355122926	355122979	KLQNPSDPSYFMCDPQLK	137	+
Chr2D	356820624	356820665	LLTPVDEVLNEHKR	103	+
Chr2D	358166806	358166904	EYNHDSGVLLSIPELQQSTVMGIPELDQSSLER	161	+
Chr2D	358468495	358468539	ILSLPAFADEEDVKK	110	+
Chr2D	358469740	358469805	VPVSIDVPDPDFHDFDKDRTER	105	+
Chr2D	360446421	360446522	AAALNFYNTLRMELGGDVRITEIVPGVVESEITK	164	+
Chr2D	360920643	360920684	KHGSSGAEDNKLLT	99	-
Chr2D	363713597	363713653	KAQVKKLLEETENDQLLPK	130	-
Chr2D	366421994	366422086	KEVPIGTWSSVIHQIDAETVLPGVEGSETEA	150	-
Chr2D	366421994	366422098	KEVPIGTWSSVIHQIDAETVLPGVEGSETEAKVME	170	-
Chr2D	374672901	374672936	RKHAELGEVEAM	88	-
Chr2D	375327433	375327492	KTVGDTITEVIGQTPESSQL	90	-
Chr2D	375615603	375615683	VVPLEGDEEGATEEVLDPDFGEAAIGR	118	+
Chr2D	377752109	377752207	KALTTKGGGSPGVIAITEGARIHLNVGDVTPPM	154	-
Chr2D	377754410	377754466	RHAIDGAAMGERGDFFALD	92	-
Chr2D	378733492	378733548	SLADEEPEKYQSHFSEYIK	89	+
Chr2D	378733492	378733551	SLADEEPEKYQSHFSEYIKK	94	+
Chr2D	387027214	387027279	LAGCGCSNGGNTIVSSTPGTVK	96	+
Chr2D	388514468	388514515	YELLKDIGAGNFGVAR	116	+
Chr2D	393151336	393151392	KCYMDILASQLIDDIEYGS	93	-
Chr2D	400722463	400722567	EGKRPLLNGDIHVTLKEGVGTIGELIFTDNSSWIR	169	+
Chr2D	415102348	415102446	GLRPGGEATPSGTACRDDDDDGGQAAPPSHQEK	110	+
Chr2D	417207912	417207995	YDSTLGIFDADVKPVGDNAISVDGKVIK	129	+
Chr2D	419447180	419447260	QLLRTCMGASPDVRGYPDIGALAFGAK	134	+
Chr2D	423683390	423683443	LIPEEVDSPMDYTAARPR	85	+
Chr2D	424996517	424996576	KAPPEIRPTPTPTCEIISDA	94	-
Chr2D	426049834	426049866	PKLFDPQDTVS	84	-
Chr2D	426187854	426187910	RKQPTVDEVAEVLEGAQDS	88	-
Chr2D	427038944	427039054	RVNVTSQGPGSEENRSGNLAVPSSMTSAVSIPSDSSD	167	-
Chr2D	427397485	427397553	RDDGDVEDSVASTVDVGGEPSEF	104	-
Chr2D	430742271	430742327	KEEAYFANNHVNNTGASEV	87	-
Chr2D	431050956	431051036	AASSTPDMPDDLGGGVMFEHTYLVEAK	133	+
Chr2D	432770176	432770244	VDLKEIEAIAGDGSEQAKEVSEK	101	+
Chr2D	441032137	441032205	DLDSAEELSSQLGELFEEDQLYR	103	+
Chr2D	441034106	441034141	VQFKDVPGDIFK	86	+
Chr2D	442683924	442684004	RPDAPGTIEVTRDAIAPPVPACAWEGE	129	-
Chr2D	448982040	448982075	KEPNNLGDFGVS	85	-
Chr2D	457645760	457645939	KNLAHGMHLDGNAYPPGDHLTFTA----------------------------GTNRESVR	118	-
Chr2D	459942613	459942708	QFVDLLNEELKLQQVVAEEHIHHMNATLVEAK	150	+
Chr2D	460445725	460445778	RLAVPLNICVVQGMRLVR	132	+
Chr2D	461037608	461037637	NIVPDEIKGR	78	+
Chr2D	462152284	462152337	KMASQASEEKEYQVFGFG	85	-
Chr2D	463056305	463056436	LLTLGGNMLEGLIPDSLGNASELQLINLAYNHGFRGRVPPSLGK	207	+
Chr2D	464089165	464089203	KDNAADAALEYEP	90	-
Chr2D	471049428	471049490	RDAPIPFFQIYYFHLNLPCDL	107	-
Chr2D	471995644	471995769	ANAGQVIHSTLVNRAMTGTTESQLVGQTQPVPVQEKSNLGTR	197	+
Chr2D	472476167	472476274	RIMIFDMVIFFVYGVCEGFASVFSARRALWPELVGV	178	-
Chr2D	475404756	475404818	VTLLLPGKQQDLVNIIASVTK	96	+
Chr2D	480235261	480235389	PLQFLPSCSIGEESLQELREFELAVDGIVVNSFEELEHDSAAR	206	+
Chr2D	480360032	480360130	KDTSAAHEYLARSVEPDTVTDAEGHLVLFPLKV	158	-
Chr2D	484184148	484184213	GKAIHGGNFQGTPIGVSMDNTR	166	+
Chr2D	488442720	488442791	AKISTSNGLKEVIGSDVFSASGPR	111	+
Chr2D	488586698	488586760	ARTAPRNESSIGSHVMEYGDR	153	+
Chr2D	489915889	489915930	RRPNEPSNAIDDYM	82	-
Chr2D	490421147	490421236	AAAEEKAASLQNQIHQPVVDFKALQMTYSA	142	-
Chr2D	490421147	490421209	AAAEEKAASLQNQIHQPVVDF	97	-
Chr2D	490421243	490421311	KSMGRLTSVYQFMEALPVFADVV	111	-
Chr2D	490421710	490421790	RSNLDGIVDGLHEEPTIVEVRMIPELL	131	-
Chr2D	490421899	490421958	RLDVVPYGALVGNPLSEEIG	94	-
Chr2D	490422787	490422828	KILGNAMKDADAKT	94	-
Chr2D	490423129	490423170	KFALGSFPEDDSPR	100	-
Chr2D	490423795	490423848	REVELTFDVHGPTDIINI	87	-
Chr2D	490423900	490423959	REQEQEMWDMTATGEHVEGI	98	-
Chr2D	490423990	490424043	RETTTTKGADIHAMIGIN	84	-
Chr2D	490424008	490424043	KGADIHAMIGIN	82	-
Chr2D	490641788	490641820	KLPVIGLSLEE	78	-
Chr2D	491553138	491553248	KDDAAAAGKESKATVGLLSLLTTSMAGEVAHDMSAAA	200	-
Chr2D	491776369	491776422	RRSFQQPAFSLGFMERLA	85	-
Chr2D	492850960	492851055	RWDYANPEPMIVVPVDSDVVQEEGESSAVAAD	149	-
Chr2D	493975444	493975497	KQEDWPPYRLMAEVLFGR	93	-
Chr2D	494186318	494186377	RDVADAVNGKSITPCVVATL	137	-
Chr2D	496050273	496050344	RVIATTTPPPRCPNPGAASPLPES	103	-
Chr2D	509890823	509890858	KGPSLGSFTAEI	85	-
Chr2D	513643646	513643771	SLGVKLGTALIRNVMDMNAFFGGFAAAVASDPVWVMNVVPAK	139	+
Chr2D	521245713	521245778	TLSGASTPLSGGNGAIPFNHSK	100	+
Chr2D	523760397	523760447	KMPNVHGAGTAFLNAAV	121	-
Chr2D	525054287	525054322	HGCLDWLDRQPP	95	+
Chr2D	528942240	528942278	LTVQFVANLALKM	94	+
Chr2D	530039921	530040007	KYSCQGTMNVALGYEWEQSMASLSLVCHS	146	-
Chr2D	530213128	530213166	KGALTQIFSRFEA	97	-
Chr2D	530451321	530451407	ELQEGKNDNSEATAEPGVPDQSPETISEK	130	+
Chr2D	530711647	530711697	RVPSPQGGFQIMVPEPA	83	-
Chr2D	530759582	530759641	LLHPFTGDIADLPPLATLLR	92	+
Chr2D	531675662	531675721	VWDLYENGNPLDFVDPKLLK	157	+
Chr2D	532373983	532374114	RQARIRPVYQSASPCDMSAVVAAISLSVTDGPPPHNVDAGIFMF	336	-
Chr2D	532495804	532495857	KMALATPELRRPMVLPSR	83	+
Chr2D	533376532	533376639	RHLTCLEIPVYNPRGNTTSLDLCPLMKYQIEVEYQE	185	-
Chr2D	533460460	533460498	RSSGLTLMPPSLV	92	-
Chr2D	534287813	534287896	KQTLNDGVQQLKKETDELLSQYLSELDI	130	-
Chr2D	534290087	534290158	KIEEQLNSIQNEMEKMNLQATELM	110	-
Chr2D	534535144	534535356	KMETSKMAEGYISVL-----------------------------------EEVEGATMTLPPSMMISDGAV	124	-
Chr2D	535532525	535532623	KPTLDEPSALFNGAAGNVLIDLKGFHEVTSALV	156	-
Chr2D	536458347	536458418	DKLGEGGFGSVFEGQLGGERIAVK	171	+
Chr2D	536957823	536957924	VLEACSLIKDLDMLPFGDQTIIGERGINLSGGQK	166	+
Chr2D	537544141	537544200	VADPTFLGYFIEKGVSSAAK	96	+
Chr2D	537549404	537549460	KGGGTTGAPVVKLVNFRVT	83	-
Chr2D	542016464	542016496	RLLINFLLTAN	79	-
Chr2D	543389745	543389807	GVLLPEEGHQEVADVAQQLGK	144	+
Chr2D	544043340	544043444	QNSGPLPPMLPTTGLITSGPVTSGPLNSSGAPRRK	90	+
Chr2D	546720960	546721001	YVTCVTGASNGEIL	99	-
Chr2D	552638713	552638793	KPTGIVVMNDGIAALADALVRTFNSPT	198	-
Chr2D	552638944	552639015	RLLVQKYSTSSPSSTKHVWEQLMH	162	-
Chr2D	552825943	552825999	KYSTSSPSSTKHVWEQLMH	148	-
Chr2D	553136244	553136285	KGVLDIIQKKAADD	100	-
Chr2D	553561744	553561815	YGVTYCLAMITEVYMDDEYHKGFR	187	+
Chr2D	554039680	554039742	RREMENDLVAKPINGSIVNGS	101	-
Chr2D	554049176	554049244	KLTQLFRTCVGVVAVNTPACTLT	167	-
Chr2D	554326380	554326421	GLGCLSTVNSVCVK	97	+
Chr2D	555079174	555079209	SHREGGQAKAHR	86	+
Chr2D	560323458	560323529	SADLKEFFLQFNPVSANIVFEDRK	114	+
Chr2D	565897016	565897054	KACLDHSTQAKTK	95	-
Chr2D	572931197	572931271	KPPQAHMKMTVYVVLTSHPEMIETE	122	-
Chr2D	575652846	575652917	KSFYSAKTAENILGEYTLKLDFSM	114	-
Chr2D	575654499	575654549	KPDLLTGPSLGTHQMRL	82	-
Chr2D	575922590	575922661	RPINADTGSSDLDTLVPPQHAPDR	112	-
Chr2D	575922590	575922685	RPINADTGSSDLDTLVPPQHAPDRREDYLPSS	150	-
Chr2D	580074593	580074628	AIPSVEGEKGGR	85	+
Chr2D	580101354	580101446	HFPCYSFPSVHDDDPNKGMLESTNTCGNGQR	248	+
Chr2D	580104732	580104851	HMETLQALSNLTSLTELYLDILGDSRDEGLWPLLAHGSLK	188	+
Chr2D	581306398	581306436	KRNLADVAHDGEY	94	-
Chr2D	583022150	583022206	KIIPEGDLLTELPFLKYTF	88	-
Chr2D	584526361	584526414	HHFPGGPPSPYVKPHMDK	89	+
Chr2D	588072376	588072414	AEIFAAEEATSGR	89	+
Chr2D	588381711	588381752	KVEESSSTILDVFR	97	+
Chr2D	588914848	588914961	VHNRSFGDCMTECSNNCLCTAYAYANYSTNDATADQSR	183	+
Chr2D	590149161	590149229	KEHMAFSHISAMSIRAEGHNLVA	110	-
Chr2D	590271381	590271500	LTNGQGQENNTKMDLSGNHCERDTLTTVGSVNSGIEMLTK	175	+
Chr2D	590680560	590680628	RGGYRGGMPPAYSSEQSMYSSPA	108	-
Chr2D	591430385	591430429	HLDTYKVLMCTDLTK	119	+
Chr2D	592213498	592213602	VADDGPVGTEEASSILVTALHSLSQALMDGSDSNK	160	+
Chr2D	592940596	592940646	NLTASDTSTHGGFSVPR	118	+
Chr2D	593206716	593206775	REAPEESPTETIKEDPQEIS	86	-
Chr2D	593947356	593947412	KGLHLAAVKEDLHKPLVYV	87	-
Chr2D	596631532	596631591	HEPSQDVLPTKVARSSQESK	93	+
Chr2D	598124031	598124075	MQQLLDMDTTPFTDK	116	+
Chr2D	598397018	598397062	QSVQATILSVAVTPK	104	+
Chr2D	598397993	598398028	QAETMTEEVVPR	84	+
Chr2D	599080120	599080218	RSDNTADSQGSSSQMQVQNPLWVGNIQKGHAHQ	161	-
Chr2D	602050938	602051054	KIEVGAAYSVQSAPLVHADPFTIYGELFLNGVIMGVGGA	190	-
Chr2D	605117752	605117811	LVLDDVWEADTWEQINRAAK	97	+
Chr2D	605451570	605451647	KATFDANVLNVFVDSIPEIVGKTIMA	124	-
Chr2D	605715480	605715521	KDELVGQYVEGFAG	103	-
Chr2D	608634975	608635034	NIKASSGKCGIAVEPSYPTK	92	+
Chr2D	610584527	610584604	KAKGAYQVLCASLSVKEPLDLVGDQV	121	-
Chr2D	611422626	611422676	SSQAYMLFYVQKTLYYK	128	+
Chr2D	611479474	611479605	QILTSVSQLNFCVQGIFANYKQPFAITYLGASLMVIYIPLAFLK	214	+
Chr2D	611700437	611700490	RGLSCMNLGRTHMFDTMT	91	-
Chr2D	612706464	612706520	KVITNFTATNPRCGAEVMQ	149	-
Chr2D	614093469	614093501	RRGNHTGLYHA	87	-
Chr2D	614177810	614177863	LLCLDSAGSAILCNADGR	128	+
Chr2D	614823947	614824066	AGMAKGLGIGCTYGIACMSWALVFWYAGVFIRNGQSDGGK	194	+
Chr2D	618398944	618398994	ALAAAASAVQDEINKMK	119	+
Chr2D	620474096	620474191	IEEAKDLFATISAIGLVPSVVTYSLMMTNFIK	153	+
Chr2D	622557176	622557268	APDDPSTSDYSLGGDSSFQILVWNRTMPYWR	156	+
Chr2D	622647917	622647982	RLSQSSGQGIVEFKNEVILIAK	108	+
Chr2D	626976250	626976303	KGDERAAVDLLVDLFDNK	106	-
Chr2D	627061150	627061275	KAGKFYLLTPRDMNESLHLTPLLHTYPVIVDKLLSVQTHQIM	207	-
Chr2D	627519773	627519826	LNVVLGGGTWLEPDPIHR	88	+
Chr2D	629750478	629750513	KKIFLPIYETSA	91	-
Chr2D	630859360	630859476	VISTRVSHAWDMPENTFGAAYAQFMGSRNFSPDDRPPVR	194	+
Chr2D	630903646	630903681	TMNIVPNTLVYK	88	+
Chr2D	630955341	630955373	RQWRTSIGGNN	82	-
Chr2D	631258219	631258269	RFHMGHNKQRDIVAHMA	85	-
Chr2D	632372731	632372829	GAAEALVSVELDGFPGGGEGFELVARFCYGDGR	153	+
Chr2D	637259236	637259328	YRPRVPILSVVVPVLTTDSFDWTVSSEGPAR	154	+
Chr2D	637259329	637259382	HSLIYRGLIPLLAEGSAK	129	+
Chr2D	637914292	637914348	AASLMKRQSVEAALMEINR	87	+
Chr2D	637916764	637916817	AALSVDPNHQEMLELHHR	85	+
Chr2D	638238741	638238776	LAQVVAEPSLTK	85	+
Chr2D	639268745	639268834	RPAGCLGVNGILSQLTLNLFVGGEPIQGDL	143	-
Chr2D	640490620	640490727	KGGILYGDMHEVATTVSASDAYYVLSYELNIVVKSI	193	-
Chr2D	640605197	640605235	KTESSAYADDTNL	81	-
Chr2D	640649123	640649194	IVDTQDNAEEIETYQRYKYPTMSK	118	+
Chr2D	640717379	640717414	QSASETCSLPSK	84	+
Chr2D	640717961	640718083	VAGLSSSASSSAVQGSPTASPEINKSRLYITNLPQTMNADK	153	+
Chr2D	642155838	642155966	RPCRPPESSLMVYMLCRPCGAVVMPKAAAAEEEDSSVCSSAPS	198	-
Chr2D	642667888	642667932	KLAYDMPQQSAASYM	113	-
Chr2D	643091421	643091480	KDESSDRSPFSAKSNFHGLA	142	-
Chr2D	643091716	643091754	RLGQAIGIAIKMR	91	-
Chr2D	643503319	643503405	KSSDIHIVQEFELGPPRTQEKPALRQAVA	141	-
Chr2D	643875100	643875135	SDGEFTPTSVFR	88	+
Chr2D	643881235	643881285	AVWALSKYFPNVKTFVR	84	+
Chr2D	645445055	645445144	RAPMSDMQEGIKGDSPDEALISSTGPAGLK	140	-
Chr2D	647061137	647061223	RPLLEKPQGPVVGDPDVASTPISNMTCQM	146	-
Chr2D	647139086	647139121	KTTPHDILGQDS	90	-
Chr2D	647296616	647296669	KGVVTGSHIHDGGSMRLA	129	-
Chr2D	647296670	647296708	KALVRFHMGHNKQ	100	-
Chr2D	647300271	647300306	LPEGCCNVMHTR	96	+
Chr2D	647372035	647372157	VDEAGTEAASIMRGFCGGGLPPDMVPFVADHPFSFLIMEER	203	+
Chr2D	647685528	647685584	ALVNSQGVFTSDMALIKDR	92	+
Chr2D	647822361	647822510	RTGFSQVLAAVSTTAPSPLDFVKDQSAPALSDLNGLPVPFTPGGSAVIAA	229	-
Chr2D	648159444	648159506	KYHQALKTIEGNNVLNELMDY	102	-
Chr2D	650028561	650028671	RTFPRSTMMDQTSPESSDPTVLRSSGKSNSLGLANLV	175	-
Chr2D	651088811	651088870	KVEVYPHLVSTIDMTPLDRA	99	-
Chr2D	652375231	652375338	KQKSIMANCLPLELLPSSACLKNNGQIFVESANQFM	175	-
Chr2D	652785929	652785961	YQAHDPDNQFK	90	+
Chr2D	654328707	654328751	YAAHKHMPTKCHNPK	112	+
Chr3A	730973	731032	KVLVPRVRGHMQGAFFALIS	145	-
Chr3A	6966117	6966200	RTAPKMMEIKTSPGASDVTSTSEATGNS	126	-
Chr3A	8281892	8281924	HVQQLGVAEMR	85	+
Chr3A	8862703	8862789	VSLEDLPTDLKNCFLYCTMFPEDYLFQRR	170	+
Chr3A	10462802	10462864	RPSLMETPEGYSWDVDPASIQ	105	-
Chr3A	12423047	12423241	SVSLKTMEDGQVMLYS----------------------------------------SSVNGKEAK	131	+
Chr3A	13206180	13206278	SLQSKVIMVSWCFVLLVIVQSYTASLSSMLTAK	154	+
Chr3A	13210459	13210530	RALHAFGAMSYHGGLTKATDISME	176	-
Chr3A	23922550	23922609	EGETHEEKMDTDANVRGMHK	96	+
Chr3A	26000745	26000873	KAYSQMGPTFYCMLTEHYSSSSHGGGEMIVYPQYAWMISVFHT	178	-
Chr3A	31079193	31079225	GWQDASRDLLK	83	+
Chr3A	33783255	33783395	REGDDNEDFQDAGFSSVCPKIGGTGLAVLYLGVFMAATQGATPDCVG	232	-
Chr3A	42490587	42490619	KDMLVLPSMDK	78	+
Chr3A	42491106	42491159	NAAHCTSNTVLADKKLLK	130	+
Chr3A	42491754	42491786	MLKLIGANNLK	79	+
Chr3A	42883596	42883658	DTTFLTFSSSSQPTGNGPTTK	154	+
Chr3A	42885969	42886031	AVNDLPVLELLVIEDCEGMEK	97	+
Chr3A	44895435	44895494	LQSAMETMMAETVEDGQTPR	92	+
Chr3A	46191835	46191936	KLVLESSVIMQVMDEVAQKIETGVVELEDVPSTQ	156	-
Chr3A	46259013	46259066	RLLVLNGVSDPIDKISTG	83	-
Chr3A	53516199	53516231	KVVSHITFNKA	82	-
Chr3A	53866466	53866540	KEAMSRLSAVEELLNVIIDDAEQMQ	119	-
Chr3A	54127240	54127275	KEEASEGGFGEA	81	-
Chr3A	58260081	58260134	KRAVVLGTGLKYTLFAGA	82	-
Chr3A	58297137	58297208	RHEMEHYIKVVGEADGVKVYGDIL	117	-
Chr3A	59819682	59819714	FVELNTIGVSK	81	+
Chr3A	64403415	64403498	RGESHAIELPVHHMATSSQMEPHLNQLA	135	-
Chr3A	65810696	65810770	RGISEPISGDFSNHSFDIVKFTTLI	120	-
Chr3A	66594810	66594902	LSNQMTLEAAVETAAAFLNKSVKPVLVGGPK	144	+
Chr3A	66595260	66595361	NTAAYDNYSRIFVPQGEPLSSAPGEPLRVNVLFK	168	+
Chr3A	67523185	67523259	FAKDLISILVEAGQKVSPELANMGR	185	+
Chr3A	68273779	68273970	AHAPGVYPDELVA---------------------------SSS------------GGDDKDVGK	109	+
Chr3A	68637230	68637289	GFAPAASPLPHNTNMPTLPR	91	+
Chr3A	77909066	77909248	HADMQRSSSLTRPSIGAIF----------------------------GSNGMESSREPNGK	113	+
Chr3A	78334863	78334898	KVLGSDVVYKVE	82	-
Chr3A	86858380	86858436	KGLLSNMVGTSVSAMTVAM	123	-
Chr3A	90125609	90125647	VDLTAVEQPELQT	94	+
Chr3A	93698963	93699025	ATGEAGANGGEDPYQITSDYR	152	+
Chr3A	94336148	94336213	KKEGSPTEPDIFDEPNEDGAAK	96	-
Chr3A	96363818	96363853	KKPMTASFLLTQ	91	-
Chr3A	97883846	97883962	TTMHHDSVDDGIIYLGALYFAIVMILFNGFTEVSMLVAK	190	+
Chr3A	109490745	109490792	MPPGNTPLSSQLDWFK	128	+
Chr3A	110119946	110120065	KPYEDFVKAYPTTMFYFTFPIHNLDAFSISDGALYSSKEL	198	-
Chr3A	123795312	123795347	MLANEGVGSFYK	89	+
Chr3A	131922347	131922409	SLFFMGEFGGNDYTFLMAAGK	95	+
Chr3A	139404867	139404905	KLLVIDGQFISLK	96	-
Chr3A	140089218	140089265	KSTAPTLPMHLSIFDA	117	-
Chr3A	140089317	140089367	KDAPAYPDHAIVHMGLG	85	-
Chr3A	140106800	140106871	LCAGSLVVICLIQMRTYFPWVDSK	118	-
Chr3A	152297972	152298067	RVAEFYFIVKCAYLASVFCMLAVSVCWLVLNT	159	-
Chr3A	158059250	158059282	KPKVCMNLADA	83	-
Chr3A	161423923	161424060	KVTGDASGTFICGDAENVLMANIPGDHAVFSDVCSGDSLKWAKVTH	227	-
Chr3A	168404715	168404840	ITIEEPLADSMDTPVMISGTPDQMHAARSLVQAFVLSEPPAP	199	+
Chr3A	170802167	170802226	ESPEGDTHGGAHEFDKANSK	142	+
Chr3A	170804364	170804504	AVDGDRDSSLQKPQENGSHFGALMSQQGFADTGNNVQLEADKASLSR	225	+
Chr3A	185612962	185613009	RHKSSVGIGDAHQLLD	120	-
Chr3A	198384419	198384559	GKPQPAFDQ----------------------------TKPALPALAR	101	+
Chr3A	206549409	206549492	RLDPTDKPTGLTNVLRQFTAVATNIQFV	136	-
Chr3A	219760561	219760650	KFKTIITPLTNNPAPIDNNSGQISAGLSDR	142	-
Chr3A	219908363	219908452	RHERFGEMLLGSSMYGHVLSSYFMADGVMD	151	-
Chr3A	229854425	229854499	KKLFEIFPLDLDEESIKGSAEGEGD	115	-
Chr3A	229987059	229987106	KAGLDSITFSTADGTH	112	-
Chr3A	231657250	231657291	KLGPVKEKLSPAPS	96	-
Chr3A	237716827	237716868	KEAILNWNQPGYQG	109	-
Chr3A	243448445	243448498	KATGASLMPIVGRVILSQ	85	-
Chr3A	243449039	243449110	RAVMFADSQALIDDFNAVGEQNEV	115	-
Chr3A	257836123	257836212	VIESMQAEGVEPDLLFQATIAKHYIFAGHR	225	+
Chr3A	259981305	259981436	RPSMNLTCRATYVAAAATVSPSYVLMSYDVLALEAYFFAMNELE	206	-
Chr3A	261607068	261607139	KSFGGTAAKLDDQVEDELELQSMG	168	-
Chr3A	278370637	278370687	LKQPLYRHPWEDVLYTK	87	+
Chr3A	334736695	334736739	KEVVTVASALNSIMM	102	-
Chr3A	336592213	336592254	GQVAPADGLLDVQR	95	+
Chr3A	345425865	345425918	KQLTGIYDLIAVLTHKGR	85	+
Chr3A	373551949	373551990	KPTSLGSSENEGLV	91	-
Chr3A	385561507	385561566	SLLGAALLSYHEILLVNVGK	89	+
Chr3A	385569813	385569863	SLGIGKHLENILAVGKR	115	+
Chr3A	385571432	385571464	MELSDTAENKK	80	+
Chr3A	392422452	392422562	WAMFGFAVGMLTEYATGSDFVEQMKILLSNFGIVDLD	178	+
Chr3A	398390152	398390187	GILEIPANENLR	86	+
Chr3A	403867087	403867149	LAEAESLINQMPLIPDSSIWR	101	+
Chr3A	417361728	417361784	RVIEATSGGDDSVPLVHAV	86	-
Chr3A	429262335	429262415	SAITAHIPGSTSESSPENGDVPSPQAK	120	+
Chr3A	432067744	432067878	TGLCSAHTALVQDHCVHGGGTLGPVIHHFATDVKPDEMEIAAAVK	220	+
Chr3A	434233136	434233207	KGQIEESASNFLDVAKLFQRNGII	173	-
Chr3A	436186157	436186234	IKAEDGTTAEAFSTLFQSVLSQFGHS	121	+
Chr3A	440224856	440224909	RELDGANVGEKVKESHGH	84	-
Chr3A	442209646	442209681	KCPIGHVLETLR	89	-
Chr3A	469271629	469271667	ATDGLFQSVELER	95	+
Chr3A	470151487	470151546	KQLPKEFAALNISLANTGSL	136	-
Chr3A	474580789	474580842	KPVEVNDMAAPCASSNEA	82	-
Chr3A	480060583	480060675	KPDTVPMMEVTANLKMTCSGLPIMSHCLSLD	150	-
Chr3A	480061313	480061363	KVTDFYPLEQVTVTGLK	126	-
Chr3A	482819362	482819418	ADCRQIIVSAPTADELLTK	90	+
Chr3A	488629381	488629473	MALGMLRTQIVTCLTVFIMSLFMVIRSAPSR	150	+
Chr3A	489736423	489736494	VQTLPLSEFLAKVVETDVKYTLVK	113	+
Chr3A	489738808	489738894	TEGKDTTSEEAGASTVNEAQASLENLLTR	128	+
Chr3A	491580280	491580330	RESEADLASTAEDLLLV	103	-
Chr3A	498901206	498901244	DSTLGTATVSWGR	94	+
Chr3A	504555498	504555554	KSQESTKTTDLDAADVNSQ	82	-
Chr3A	520866768	520866806	RPNPSNKIAKQGY	79	-
Chr3A	521194266	521194334	RCFEEVPQRCNQSIRPQFIPDHV	117	-
Chr3A	521513551	521513586	GSLEETVQNAIK	87	+
Chr3A	527205820	527205855	RSLADVATNEAG	84	-
Chr3A	535058559	535058678	RLPKMSTGRYFQNGHSGENLSTSEEVPENQNNQSDSHGGS	196	-
Chr3A	544490305	544490364	KVYLRSGLLFSVASLMMLGM	144	-
Chr3A	549406864	549406908	RTVNWSMTMGYLKVL	111	-
Chr3A	552567604	552567711	HSSHSGSNGLEISCGESCNISKQAKLTEDTNYPAGR	260	+
Chr3A	558358131	558358184	GSGRPVKDVLDMLEEYKR	90	+
Chr3A	558362960	558363001	GISVHSSAAEKNLG	95	-
Chr3A	562291244	562291345	GCCDEMFGVIAGSQRLVDAIGSGEGLGSAQRLIR	164	+
Chr3A	567193437	567193568	RLLADASMFLGVDMASELHELETTIMPQFELMVEAANKGNHMVK	216	+
Chr3A	567912029	567912127	LEQFTMMNGYEHKQGGSNVLKMLGYYSMIGLLR	159	+
Chr3A	571829906	571830016	RWSIDELSFGTCEFSILNPASITMRDPGYMSGDITLR	187	-
Chr3A	577495884	577495919	RSYGFEVKDDTA	91	-
Chr3A	577497205	577497282	LIASLGPFVTGNTLEPEEIIEASVEK	119	+
Chr3A	583345703	583345765	KAGASGEEIIIDEINQLEAVL	93	-
Chr3A	585132651	585132704	SKDQMHEDRFANESHGSR	87	+
Chr3A	585320608	585320649	KLSSKQFIASGSAT	92	-
Chr3A	585859581	585859670	KIVLQFNGLDSDLTTPTYPKIVEEGTADQG	143	-
Chr3A	586792119	586792157	SIVGATLEVIQKK	84	+
Chr3A	588863529	588863732	AGQPMLDKSGSIQILTSHTLQP-------------------------------VPVAIGGPGLHPGVR	136	+
Chr3A	588961717	588961773	LGIRPPKGVLLYGPPGTGK	120	+
Chr3A	597159028	597159108	KHFLFKADTEEEVPPPRVAMLGNAVTQ	133	-
Chr3A	601813628	601813753	KMELMSSNQLLHDHNKAAWSLAPELNRAQMAELIGYMEQFSL	206	-
Chr3A	605550251	605550301	AEEALAAHKRMIATGLK	119	+
Chr3A	623485427	623485468	FSGSVKLPHIPRPK	101	+
Chr3A	625527279	625527317	RLKNTEERLTTLI	90	-
Chr3A	627562860	627562898	HVLNEQSRHPESR	90	+
Chr3A	628072804	628072845	KANCYGVAVWVLRK	104	+
Chr3A	630489302	630489373	KVQHCCIVSASVIEHVNHKENIVT	111	-
Chr3A	630491224	630491331	KPQMEVDPKLEVEPQLEVEMDNGHDSVVDPEFGNDS	175	-
Chr3A	631590403	631590456	FVDEQPTGLDKAVIAPGK	85	+
Chr3A	635379837	635379932	ETFDDGTHTGTSTSLNPQTILISMSSQNIRNK	151	+
Chr3A	635667854	635667916	VNVDVPQGDDPIGLDMQSMGK	100	+
Chr3A	639184215	639184313	MHKVEPSEVTYQVLIEALVQDGKPKLAYEMYIR	166	+
Chr3A	639502740	639502796	KEENEVKGAWAKLTSQQLA	88	-
Chr3A	639502830	639502931	KTELKNMANLNLTAEEESQGGSLFVIAPVAAPVT	158	-
Chr3A	640950801	640950872	RFWSFCFLPPVNAQILTSGTCAGL	123	-
Chr3A	641647507	641647581	DLEIWANGDMTVVGERGVNLSGGQK	121	+
Chr3A	648238328	648238369	KVDIGQLGPLPKLQ	103	-
Chr3A	654551579	654551635	EGAVPPLVTLSQSGTLRAR	88	+
Chr3A	660720628	660720672	KIPCGCKAYSDLLAT	113	-
Chr3A	661851215	661851268	YSQWEMKGVPLRIEIGPK	93	+
Chr3A	663144310	663144366	RPADSYSSPDMPDLEDEEA	83	-
Chr3A	663768532	663768591	SRGFGFVSFANEADADSAAK	86	+
Chr3A	663775469	663775675	RISRDKATSSDASQNG----------------------------PIPKAPVPKLDLHGMGFEEESLWSS	164	-
Chr3A	669781658	669781711	YAEAEGPSKSDEWFAQGR	86	+
Chr3A	681343474	681343545	KNLNDVFSLASNCERMLKAEDVPA	115	-
Chr3A	681482407	681482451	KMPTAAEKGAETQEF	108	-
Chr3A	681623703	681623738	TTTATLGEDQVK	86	+
Chr3A	681821931	681821987	MVLSISSKCSISGVDNLLK	85	+
Chr3A	683664335	683664424	RLAQHQKVATTGGDSMTSTADSGGMSMSRS	136	-
Chr3A	687794089	687794127	RNQGVDHAVGTVK	89	+
Chr3A	688690747	688690827	HNMNQPGKSLGVIGLGGLGHMAVKFGK	129	+
Chr3A	688798835	688798876	RPTSSKSNMKQVEE	80	-
Chr3A	693366570	693366641	KRALFNPGMIMAVGAGHNNNIPLM	112	-
Chr3A	697797921	697797989	RSGLDEIDMAGSQAGSPAQTGRK	107	+
Chr3A	707667090	707667188	KSYPTICAKMLVNWAADPDDGHGCMPPLAGPLR	166	-
Chr3A	708872833	708872871	RGSPNYENVELLA	90	-
Chr3A	716282028	716282060	KNATFHALMQA	79	-
Chr3A	717654127	717654195	KICKSMPLAGAMTSVLSVQVMIE	110	-
Chr3A	718723279	718723362	KEISASMSPDKMLETNGFQSLLANVGNV	135	-
Chr3A	720435768	720435821	SQPSAAAMPSPDVQTTIK	127	+
Chr3A	722873302	722873352	ERWHLEENAPLSQDDGK	84	+
Chr3A	726570448	726570525	QTNLKKIIAYSSVAHMNLVTIGMFSR	128	+
Chr3A	728290339	728290434	GLGELTNLRLLYLRTGFSEDVDMDVLNSSLGK	149	+
Chr3A	730676764	730676826	RSLEVEDLGYYAPDRSAVSIT	99	-
Chr3A	732891897	732891950	SGDMPEGVNDTAIVLIPK	133	+
Chr3A	739427904	739427936	TVELDVALGGR	79	+
Chr3A	739428339	739428392	AKALEVVQYLKDTNHEGK	133	+
Chr3A	740061951	740062070	KMTPREEGHLRLCREALSAVTNIEEETAEELVQSNVIGTI	194	-
Chr3A	740789660	740789698	ALLKVKEVYMTGR	96	+
Chr3A	745797751	745797807	RAERESELLTLIDGERVPG	88	-
Chr3A	745797760	745797816	RESELLTLIDGERVPGKVN	89	-
Chr3A	751225426	751225551	GIPQIMSRNVLENFYSDGLEYLSTEEEESYVIGESIWKLILQ	138	-
Chr3B	69222	69296	KGAEVIPTATFLVNGLFGDPLPPKL	178	-
Chr3B	269590	269670	KYMDPVMAKILSTYSEQVARGQVSAND	135	-
Chr3B	270199	270327	KMMPDPVGAGPKVQGMIDQASVQRIPIAPTIVLGSGSAPGLTA	208	-
Chr3B	496209	496244	RPVKMDAGRAAF	82	-
Chr3B	1312999	1313088	KESSDMGPGDIEVLSYPNDMKVVVPTGHEE	232	-
Chr3B	2458392	2458457	YLEASPTVVEVRQSDESSMEVR	104	+
Chr3B	2540461	2540577	LLDGMKTGAAKPVGEHRTAVLQVTDIVPAEMDEVDLFPK	191	+
Chr3B	2641211	2641276	SRVLVIGGTGHIGKHIVAASVR	100	+
Chr3B	2641307	2641348	DAAPADLAKAQLLK	96	+
Chr3B	3456516	3456557	AVRKSWCGATSTDK	105	+
Chr3B	3521051	3521143	RVTAIASEFPDVELSHMYVDNASMQLVRNPK	153	+
Chr3B	6222318	6222362	KGDAGDCEGIGLDMS	109	-
Chr3B	6434102	6434134	RADGWSSTRVA	81	-
Chr3B	10604943	10604975	QEVFVEAGDGR	83	+
Chr3B	11065328	11065396	RDTVAPIVPYSVVGAHQVYGPVV	107	-
Chr3B	11324210	11324299	LRLQGFQLALAFRDLCDGGVAEAMVEIVVR	142	+
Chr3B	11531822	11531929	LGQGGFGSIYQGSGLGGHDIPVAIKMISMESPAQGR	200	+
Chr3B	13912548	13912589	TPDIGDGLDTSRPK	94	+
Chr3B	13960988	13961098	KLEKEHTTTCMPTLFEDSNSPLQKTQEHVVVNITYTC	181	-
Chr3B	14899857	14899907	NLPSAIPEKSVYVWYTK	128	+
Chr3B	15312833	15312964	KVAPHDRGLTDVLTSEEMGCSYAMYKLGMDVAPTGFDVEGIHEM	222	-
Chr3B	18819108	18819164	LSSRSSDDQFQKSAEAPNK	85	+
Chr3B	20657196	20657258	VLSSSRASVTVTITGDDVGKK	93	+
Chr3B	22712698	22712739	ETATVPGPTIVAMK	103	+
Chr3B	22836063	22836098	RAKAVTGAADGE	83	-
Chr3B	23076530	23076616	KNQSTLHFTSLETETEPGLQQIHLNHRNL	136	-
Chr3B	23076617	23076649	RAGTSVEVFEY	83	-
Chr3B	23078806	23078874	RGDSFLVHSELDSSPPPPALGPT	106	-
Chr3B	23078992	23079048	RLPDLLPSAPASDELQEAI	85	-
Chr3B	24503293	24503385	NEYHPLTTTACREDDQMDTANDGVDMQTRER	151	+
Chr3B	24723223	24723309	ATISGSVSNSIRVSISKELTLLGVDILDK	129	+
Chr3B	26210067	26210183	KNMPVDMAVLGEAEEYFAALRPDIEVTRPTSTVFNDLNL	191	-
Chr3B	26539509	26539583	AQDTEPQDPAAAAAGSNPNPKPQRR	88	+
Chr3B	30641647	30641757	AGRACGLSDFEVTCVNNTPVLQSSVLLGHGFAIMDIK	274	+
Chr3B	32346655	32346747	RKRMTFFVLAFSVCLAIGAIIPIVVTTIFHH	229	-
Chr3B	32835584	32835676	EWPGYDGRQLPGGWALHSSLRSMFPCPADAR	157	+
Chr3B	33406988	33407038	MWVNLETPLVAVANCGK	109	+
Chr3B	35807636	35807701	RTF--NGTPPSQWTLLFGDSIL	102	-
Chr3B	35810515	35810619	RALFHISGNLVHNSPPAGMDLPLRAGNIPSNGCGM	171	-
Chr3B	38362627	38362662	MIATYGSLAPKR	88	+
Chr3B	38842329	38842382	KSVKLLKVAVACGDQLSG	126	-
Chr3B	39144098	39144169	NYEAMIISYGPLAPKRYMYSEVMK	120	+
Chr3B	45305207	45305302	RQCPRKGPKDIIFSFIRTLTEGVVASAVIEAM	158	-
Chr3B	50316513	50316572	ARVIAHLGTHMADGAALVVR	90	+
Chr3B	50575447	50575626	KQGDPAIG------------------------------MYVTGFAGTGLIHEPSFQDTIT	192	-
Chr3B	51038568	51038744	TIASFVTIYII------------------------GLGLLTMAASVKGLVPTCAAKGVR	215	+
Chr3B	51228222	51228350	RNCTSVIPPMAFPGDLMGHAMIKYTAETLHVGDWSVYRSPDPC	223	-
Chr3B	53866747	53866803	GMLDPLEVKANYCDKGMSK	91	+
Chr3B	54182289	54182348	KFSTNGTVLAGELNANTLNV	86	-
Chr3B	55557655	55557690	MAGGGDHPGANK	89	+
Chr3B	62291413	62291496	TKELAVNNWLGQLRDVMYAVDEIMDVAR	213	+
Chr3B	63033490	63033591	HGEGSYSEENVSNVEKVFEQLIPPPNLEDLSIVR	163	+
Chr3B	63053821	63053898	GSFNLQAWICVSRDYNEVTLLKEVLR	131	+
Chr3B	69884172	69884216	RPIQYGGSGTPSRLN	111	-
Chr3B	69884706	69884738	KGPQAPLTLRQ	82	-
Chr3B	70752532	70752570	ALDSLNFTPANGK	88	+
Chr3B	71140544	71140588	KGSVLELSISALGQK	105	-
Chr3B	71369353	71369424	RAVISNTVNHFMVSLNVPASPGAQ	174	-
Chr3B	72524027	72524152	RGTVQTLPIVGAACGDELMNKILVSAAAITDAQVVFEEGDDS	200	-
Chr3B	73943882	73943968	RWLISSLLQMGRHLHHLADEGTTVGKADA	145	-
Chr3B	74689971	74690015	SMAKANGDDNGDLGK	105	+
Chr3B	75991811	75991849	KGLGMEDGIIGGA	96	-
Chr3B	76494515	76494577	KALPSTSDCSGGTDWDGNFFH	158	-
Chr3B	77492530	77492580	KADKEEATEGGFGEAKL	114	-
Chr3B	77889652	77889747	KYLGFVEHKIGSQQAYSSIVANWAVMSPAPMR	163	-
Chr3B	77980505	77980576	TQQVPVGVLPPGWLADGGAVYLGR	113	+
Chr3B	78170997	78171065	RPSSPPTAAAEDDTGTGGPASPG	94	-
Chr3B	78359831	78359899	RAGTTLLYIAQNVRRLPSIDVAQ	109	-
Chr3B	80177055	80177093	KYIADDSANVIIK	90	-
Chr3B	81555699	81555806	RAPETHCWAANTPRSYTNFGVNYDTINVIKISSLVK	272	-
Chr3B	81585637	81585708	KMHLYELGDCIGKIINYRTDWELG	123	-
Chr3B	81595443	81595547	ASSMGATPNARARSVLSIPADGQLMLTDGSVELWK	167	+
Chr3B	83075387	83075455	VATQAASAAGARMKGPLPPSVVR	101	+
Chr3B	87257885	87257941	GLDGLRGPILSGTGFCARR	89	+
Chr3B	94378769	94378852	VREGAGKEVVDPELVAAAAGDEETEMMR	125	+
Chr3B	94581551	94581652	RPLVIQSDFLPAAVAMILSFLAVVVDATASVAGM	155	-
Chr3B	95651204	95651248	RAAVDTAVLVPVIGA	99	-
Chr3B	101913984	101914076	LSNQMNLEAAVETAAAFLNKSVKPVLVGGPK	143	+
Chr3B	104054764	104054820	ADLLPINFPASYENGKLED	143	+
Chr3B	106637509	106637571	ATVTAAALGVDPTAASSDIKK	88	+
Chr3B	106926112	106926171	GFVPAASPLPHNTNMPTLPR	93	+
Chr3B	108584642	108584689	ITLGLASPEDNGFPNK	115	+
Chr3B	108616383	108616436	EMTTKGTKPNIRASFIEK	134	+
Chr3B	119009665	119009712	SGLEIHPNNFIDMQRK	115	+
Chr3B	125047470	125047592	REDEVQVQIDGSGLGPMDVVFAYAGPLEKVDAPTAAMARAD	234	-
Chr3B	125047491	125047553	KIDGSGLGLMGVLFVYAGSLE	154	-
Chr3B	125841294	125841341	KGHKRVPDNNEFPLTF	122	-
Chr3B	126615803	126615835	ALNLEPEATVK	78	+
Chr3B	127838720	127838797	MDSNMKELQEALVDIETDAEQLLLAR	116	+
Chr3B	128416526	128416591	RDANDPNAGHDLLYKVIDVQGG	107	-
Chr3B	129277722	129277757	KRPDGEGGPWTI	87	-
Chr3B	130425062	130425121	LDDSQVSKMMAIACQSPAGR	84	+
Chr3B	130426396	130426431	SSPQFLANVALK	83	+
Chr3B	130824287	130824346	SLFGSDGRKPPEIGDTLVER	99	+
Chr3B	130824824	130824892	GALGQVEAHLFLQMIAAFGLKDK	111	+
Chr3B	131096122	131096187	SEATIGEHLKENIIPAVEKFQK	104	+
Chr3B	131175356	131175487	MQLTPLPGTDFSDASQIQMLAHSKGYFKASTDSWLSALDYSVNR	215	+
Chr3B	132099686	132099742	KPDLPSTPSRESEGAGDPA	83	-
Chr3B	132312591	132312656	SLNEMNTSAVSLSEALESTHSK	95	+
Chr3B	134509069	134509161	GTDGLDQAVTAATGDPWADVPVRGLPPMRVR	146	+
Chr3B	134803189	134803272	VRDALEQFDNALELNPNPTEAQAAFYNK	128	+
Chr3B	141923656	141923760	ASSSDGQPAVGLAAHVDGSYLTVLFQNDVDGFELR	168	+
Chr3B	143972271	143972345	EAAEMQQKNEEERVAIQDLEAQLIK	110	+
Chr3B	144077821	144077904	DFFLSMTVTYRIAPNVMHYGCMIDLLGR	147	+
Chr3B	144506433	144506492	KARVRMEEAAAGEDMLTNVA	90	-
Chr3B	147614768	147614842	AQGQPPRYVDGEHLLLNVVSSVSTR	121	+
Chr3B	148286759	148286848	RNIAEALQMSEETSGYTDLIDDIITMFTTI	142	-
Chr3B	152789621	152789674	KMSLKDGGAANTKETSSM	125	-
Chr3B	157934201	157934233	KIAVEEGTAVN	78	-
Chr3B	158300960	158301058	FRLPPGPSGAPIVGNWLQVGDDLNHRNLMGLAK	164	+
Chr3B	160401381	160401518	KNGLSILTPFARDMTSAAVTTVWPMVNTVMQPAPGDNGASFVVSIG	220	-
Chr3B	161208216	161208269	RLKLEEAKQVNSNSSDGM	83	-
Chr3B	166220036	166220074	RRTSVNPIYQLTV	98	-
Chr3B	169662634	169662669	LPEQSGFFLRLT	90	-
Chr3B	169959753	169959845	RPAPSPSPSVVLIPTPQPLSAAFNDLDDPSF	140	-
Chr3B	171243064	171243129	RRLLAKTYNPQIMLAENCDEIS	110	-
Chr3B	177906191	177906256	KLPRGDLIYGNVAEICLVAEEE	105	-
Chr3B	178456434	178456496	RGSFEFPSNYQAVTYESAPDA	100	-
Chr3B	178456635	178456679	KQVHLGEAPPADAQN	107	-
Chr3B	178456983	178457048	RTADVLSIDEIPATSVWMADKY	109	-
Chr3B	179471400	179471468	RIPMAEGTAASQDLWRRLHALIV	113	-
Chr3B	180236125	180236175	EEYFVYNPRVPVLEHLR	86	+
Chr3B	181150285	181150359	FNYVNSNVYTSNGTVQVVNQTIDAK	114	+
Chr3B	181413551	181413616	RAIIMYKLDLNCDVGPIRGGLM	167	-
Chr3B	183513004	183513033	KWWGEVDNQA	84	-
Chr3B	185265871	185265954	KERGLSSYKYTGDLLESLTLNEIHNTID	133	-
Chr3B	189581686	189581748	RADATFSLMVLSDPDSRIART	98	-
Chr3B	193150466	193150555	KVPIDLSTTDSAVLSGPDPMTGSAVDRGAS	135	-
Chr3B	194428602	194428697	VTCAVYRPGDGVARACAFSSAGGGRWISGAAR	145	+
Chr3B	195206127	195206204	VASSCDTCGVKEGFRPVVSAAEEQVR	125	+
Chr3B	199900106	199900198	KLQASVNEDILKNQPCLSLCIALLAYMQENK	148	-
Chr3B	200801961	200802026	SNIENNSKCNSHYEANTDPPMK	162	+
Chr3B	204503227	204503280	FFLTSDDDKEENMSDYKR	134	+
Chr3B	213055929	213055982	RSFHGPRAWEEFSTKVPD	135	-
Chr3B	213074449	213074502	GIFFTQDWVSMPGVIPVA	143	+
Chr3B	213083532	213083597	VILEYISCVQKGANEESTGISR	106	+
Chr3B	225540509	225540568	SNDEAPMTVSMWTLSDPEAK	127	+
Chr3B	232641037	232641129	DSVCAVHWTREGSYLAIDTNLLNTIHFSSAI	154	+
Chr3B	233816135	233816230	EADSAPSVFSGQQHAKPAAAPTDMSATALLQR	147	+
Chr3B	237954449	237954484	EVDYTAEGLVGR	84	+
Chr3B	252231077	252231118	QWIMASWDLPLNMK	112	+
Chr3B	253615479	253615571	KILLLMIPGNTIINAADSNMSLLELYRIINQ	148	-
Chr3B	254658523	254658555	LGIMGCGSIPR	83	+
Chr3B	255223053	255223136	SVGPDSTLLDGNNLDFNVWQLQPLKKLK	200	+
Chr3B	256069970	256070008	RPLPTDYDEAAIA	95	-
Chr3B	257552215	257552280	KCMMDILTHYTVTNPSLGMDRM	114	-
Chr3B	262338054	262338113	KDSLALLSDNIEALGLLTGT	83	-
Chr3B	262642137	262642274	KDEQPKQVIWDGHSGSIGQTATQAMSMGGEEQVDASNVPGPAPLPR	226	+
Chr3B	265391174	265391209	RLGGLADNLEDT	80	-
Chr3B	268066452	268066487	KAVDSIDTHSPK	87	+
Chr3B	271983423	271983497	ALAGSAKDSKGETNESAWQQGQDVR	118	+
Chr3B	275470572	275470610	GKTEVNESLLTPR	93	+
Chr3B	275470611	275470667	FYTTDFDEMEQLFNAEINK	148	+
Chr3B	275470668	275470712	QLNQDEFDALLQEFK	109	+
Chr3B	275470713	275470742	TDYNQTHFIR	84	+
Chr3B	275471749	275471784	SAFYEGIGLNTK	84	+
Chr3B	286550703	286550756	KLHYFDILDDPQAHSIQA	140	-
Chr3B	295010106	295010159	LVKMVPDGLTSDEATQMR	87	+
Chr3B	348642755	348642805	RNESACMVDDMEDEDPF	132	-
Chr3B	352262001	352262036	RLLMNSTDLEEL	85	-
Chr3B	372329160	372329204	AVTLATVPAAPSFPK	99	+
Chr3B	375683030	375683161	RAALSAQMAAGYPLADENITFYPSHHPAQPGRTENLMGVFYYYT	218	-
Chr3B	378756995	378757129	KPARPAENSDGELGHKAKADEEGDDGNGSDAVPLGNPVEVPGEGK	203	+
Chr3B	382014998	382015045	SASSNGAAQDTAVTVR	104	+
Chr3B	382015046	382015078	HFAAEPTKGGK	80	+
Chr3B	382016048	382016095	LSVGYTLDQIPNDITK	116	+
Chr3B	382016048	382016098	LSVGYTLDQIPNDITKK	124	+
Chr3B	382016099	382016143	TPASFEPSIDYVVTK	109	+
Chr3B	382016930	382016983	FAFEKFPGSEPILTTQMK	88	+
Chr3B	382017395	382017427	RSALGVTPTYK	81	+
Chr3B	382017398	382017430	SALGVTPTYKR	81	+
Chr3B	382018056	382018097	FNAILEELGIEQPK	100	+
Chr3B	382018233	382018286	YLATAVQVDPERPVLVDK	85	+
Chr3B	382018596	382018688	AIGHPLAKYASLIMSGVTLPELGFTKEVIPK	151	+
Chr3B	382018767	382018820	STGEVMGIDYEFSGAFAK	133	+
Chr3B	382275843	382275875	RFQISSYTGLE	82	-
Chr3B	390839844	390839921	EIDEYFLKAAASGTDVVILLDSATGR	187	+
Chr3B	394831066	394831158	VLFDVVPGIKFQDAIELVGMQPLSSTTAASK	147	+
Chr3B	403456448	403456486	KLGHHTNPLLSAR	92	-
Chr3B	404486033	404486098	SPAGSGTTAVDADGSGDTGQAR	90	+
Chr3B	411070913	411070960	KIAMAMPKGAPGQEDM	125	-
Chr3B	411454867	411454917	RLAPAKSMNVPAVPTNG	124	-
Chr3B	411815892	411815933	KSPEKLALLASDAH	95	-
Chr3B	412193707	412193760	TKSAFFEQGLNKLSFNEK	85	+
Chr3B	415768706	415768795	GIAPDAAAYNVRITYKSSTGTVEEVQELIR	144	+
Chr3B	423110004	423110054	AVPQLEETLHGQFLTDY	82	-
Chr3B	423113567	423113596	KSLAQYSAMY	78	-
Chr3B	424520271	424520351	SSNSTRSARLFAAYAHGSPDQGQEEAR	123	+
Chr3B	424677753	424677794	DAGGGGVMASLVGK	93	+
Chr3B	425473839	425473892	DPGSENNMRNSVAYPIRR	87	+
Chr3B	426262653	426262712	KALQVAVAATSQEDEAASSG	85	-
Chr3B	430463860	430463973	EAVNVSLQNLLTYPFVKEGVSNGTLKLVGGHYDFVSGK	177	+
Chr3B	431633518	431633607	VRLLYVSLEPGVSNANSSSDPNIMYFAESD	145	-
Chr3B	434955534	434955581	KTPMMDFKKAGLQLLE	122	-
Chr3B	438415948	438416016	KESATVQPGEVTILALDGHDAVA	107	-
Chr3B	439191768	439191866	RPNPDNVLIIQTPAGTFSSKRLVQSSGTIAASR	156	+
Chr3B	444197192	444197248	RVNPKSWVGNAATALQQVA	89	-
Chr3B	447354198	447354278	KLPHPRVSVTIGAAEVECRSSEVGGGS	127	-
Chr3B	449078759	449078797	RKVVDEAAPLELA	91	-
Chr3B	449841613	449841669	RFTPAKLLTGRLAVVAAPA	84	-
Chr3B	453779081	453779182	RFLRVAHDIPADADSCHAKLLVNYTATTPGFGAA	167	-
Chr3B	460366502	460366558	RGSMARQVSVQSPSPVPAR	86	+
Chr3B	461818755	461818814	KLMGRSVVSEADMASSIAVE	87	-
Chr3B	462369460	462369519	RLAPKGSSDVSVGIIRGPML	142	-
Chr3B	462369523	462369588	KYEQSTALFAAHPGGYGMPVGF	164	-
Chr3B	462369589	462369678	RQASGVAIDAGIEGPPRLTTLALLDTAMVV	141	-
Chr3B	462369796	462369837	KAASVVVNIDFGTA	97	-
Chr3B	462370159	462370260	KYTKNMSALHAMHELMQSETFGADFKGTFQMPPA	255	-
Chr3B	462370168	462370233	KNMSALHAMHELMQSETFGADF	165	-
Chr3B	462528846	462528896	KPIQGSLNNGSVNLEAV	124	-
Chr3B	462925125	462925202	VGDAHFPVTAIVFGSPQVGNPEFKKR	195	+
Chr3B	465168759	465168800	RSFGVDILKKPNLS	102	-
Chr3B	465172525	465172593	KGIREVEMMHENALHSKAEADAV	110	-
Chr3B	467698309	467698359	GTISEIKEGPVLSVVSK	116	+
Chr3B	469443113	469443202	YMNSCAKVFTLFDQVKIGLSTTQPVMVECK	236	+
Chr3B	470242633	470242665	RSSAYVMQDDR	84	+
Chr3B	470672942	470673064	KRYNGDPMDQGFALVAIASFTQMIGPIFFAVRWAVFDTSGI	203	-
Chr3B	471442166	471442261	RHSIIISDCQDYSLLSSVWKHMLTELFAPASK	160	-
Chr3B	472162622	472162690	KGFSLTSPQVTIRVGATPQVVTV	106	-
Chr3B	475988097	475988141	DVDAEPAKQDWMSPK	113	+
Chr3B	477804397	477804453	SLIPAFPSPGTGSLFAGGR	86	+
Chr3B	477807132	477807206	DTTSEEAGASTVNEAQASLENLLTR	110	+
Chr3B	477807429	477807464	KEVRPVFGGLFK	90	+
Chr3B	477807429	477807491	KEVRPVFGGLFKQETIFVDED	106	+
Chr3B	479798135	479798200	DDLSVDEETVLENDSRRVVIIK	98	+
Chr3B	483692424	483692531	RTVAPAATSPMQMTVEITSVHQTNSLSNTLSPLHGK	172	+
Chr3B	486377202	486377237	SDLLLSSNPVHK	82	+
Chr3B	492933776	492933817	VANELGVGNPEGAR	98	+
Chr3B	504746787	504746849	RGHERGKGSGEETDDSSSADA	90	-
Chr3B	516347795	516347878	HWWIGTYPSAHEATCAYDMAVWRAERPR	146	+
Chr3B	517953529	517953588	FEGRDEAAVDALLPDGFLDR	92	+
Chr3B	521986543	521986647	TITAAVTEDRDATVHGPNNTSVTMAKTCLPEMQLK	170	+
Chr3B	524734953	524734991	MSTTTQSAALSAK	82	+
Chr3B	527221754	527221789	KNSMEVVPYHID	93	-
Chr3B	527221832	527221924	KKNVGATAFFENDRDFGVSCVLNSSNLLDCQ	150	-
Chr3B	527649401	527649451	KGEPRKLMAQVPSINSG	125	-
Chr3B	530121090	530121173	RALSTPFCASAGGPFNKNQPHFASGRAT	206	-
Chr3B	534283844	534283882	KAWGATFFTGEAT	93	-
Chr3B	535044073	535044186	RGIEMWPEDLVAAPLIEGPLIDGYNAASPDDEATSQQK	191	-
Chr3B	536655675	536655728	GDYCPSLRLAREDFMMPR	94	+
Chr3B	537271489	537271578	RSCSVRAAEYLEDSILGMGHMFPVKGPTDY	231	-
Chr3B	539713989	539714060	KEQDSMSIAENMAEATAEVNWPNV	179	-
Chr3B	539714532	539714564	KGEFQQQLESV	83	-
Chr3B	540867071	540867115	DSRREDLESAIFNLR	113	+
Chr3B	540867080	540867115	REDLESAIFNLR	92	+
Chr3B	540867511	540867564	ELGWIYGSVTEDILTGFK	124	+
Chr3B	552187852	552187944	KQDDTCDPRSDDLSAKGMDTGGSSHDDISIK	143	-
Chr3B	552507641	552507724	RIPTTSGVSMMLGYAVALKEGHYRLAGE	136	-
Chr3B	554037119	554037337	KEGTANAENILMRLS--------------------------------NINLAHAGGEPQDMIDAPKISSAVIT	156	-
Chr3B	554269084	554269152	IGDILSSDTLVQRGQLPSSANIR	108	+
Chr3B	554270638	554270709	RVIMDLLPQFGGETHFIITTRLPR	121	+
Chr3B	556396854	556396910	RIVTGLWDDSSTNVDGKLA	88	-
Chr3B	557317606	557317686	KPVKFAGVPVQAMLTTSSELLAPDSGL	126	-
Chr3B	558079164	558079196	ALLGGDGWGMK	83	+
Chr3B	559040805	559040870	KGLLSTMESAFQGILHEVPARA	165	-
Chr3B	559721016	559721123	LSGLGSYVCSKMNYHENCSLQYAGIHTALHGVLEEK	174	+
Chr3B	562792764	562792871	KTSISNDGHQLRYFLSQLALPISGSPTDVTPMHYVA	178	-
Chr3B	567469486	567469518	GISDAKEHMLR	86	+
Chr3B	570391355	570391405	WSAGTTHEVVDPSLRGR	83	+
Chr3B	574551427	574551486	WIVTGGEDNIVKVWDLTAGK	96	+
Chr3B	575338046	575338144	KADTGLASTGLDEEPGSAFAPPPGNMCYSMEIK	158	+
Chr3B	575643920	575643955	TNQMKGFHDLLK	88	+
Chr3B	576447805	576447876	KGALSSFFYRPSSPQITAAQGAAL	167	-
Chr3B	579431445	579431549	RFSTSGSYPSIAFFHSTGRSSSILIWESDDSFSID	162	-
Chr3B	579943118	579943174	GALATLYGGTSVLSFEGHR	88	+
Chr3B	580442027	580442095	AEAHPSSSRPFQLDPSTENIIGR	112	+
Chr3B	580712704	580712808	DYMASLLPTLMSETCPTTAIRIADPPLSPKEVLIK	169	-
Chr3B	580904026	580904088	RFPASLTYHSLLPKPNLHAPN	99	-
Chr3B	581356861	581356962	RPVLTVTVSEDGDAGLDELLENLAVRMSTETRMG	156	-
Chr3B	581999178	581999216	SLSDMFQVEGIPR	98	+
Chr3B	581999826	581999864	EIPTLVVIGPDGK	96	+
Chr3B	586296726	586296758	EMAEWPDVDVK	81	+
Chr3B	586752783	586752845	EQIGNSTRQNQTQSREPEEER	95	+
Chr3B	586752870	586752917	SFLKETVRDAFESHSR	117	+
Chr3B	586752882	586752917	ETVRDAFESHSR	88	+
Chr3B	586907341	586907403	RFMGTILGCIAFYSFVLVAAT	102	-
Chr3B	588630634	588630669	LSAALDAVHLMK	82	+
Chr3B	589538592	589538651	KAQGVLFTSFHELEPSSMSK	151	+
Chr3B	591582171	591582272	KGRLVRSLTEQMMNMNTSPFSQDYAAAELTEQTL	252	-
Chr3B	593889849	593889983	RGSFITAQSMGNGDTYGSSQFSSEANSVGSIMSQFQKPMETNMSY	219	-
Chr3B	595473524	595473574	KDETSVNAAIADGEAIL	117	-
Chr3B	597897602	597897682	SNLLEESNDADTRSTCADEKADGSSLK	183	+
Chr3B	598487271	598487375	CACKRPATTASAGAGLGGVAELLNVTNAGRSEIER	90	+
Chr3B	601145702	601145905	AGEPMLDKSGSIQILTSHTLQPVP-------------------------------VAIGGPGLHPGVR	114	+
Chr3B	601608085	601608126	KAFGNVMANWVVVD	104	-
Chr3B	603799394	603799480	KSEAPINYGALKADHLNMHPVLLPIAMRL	142	-
Chr3B	606534099	606534146	KEASKQPAKEAAAETT	111	-
Chr3B	611898812	611898880	KPSAVVTIDGYEDVPANDEAALK	162	+
Chr3B	612807291	612807344	RDPARVAVPGGGIHPITR	85	+
Chr3B	612807903	612807959	GLIARLRSSPDAPQDLFIK	91	+
Chr3B	614134872	614134934	RPTPLPSDLLQPLPEGDAANG	96	-
Chr3B	617372791	617372823	REFQGTEKDNI	83	-
Chr3B	617373136	617373174	KLLEPDVEDLSNL	93	-
Chr3B	621599625	621599681	KSDGGGDVVGLLSEYYGKV	83	-
Chr3B	621677517	621677591	KSLAVNLEKQCGELQILPVMENLKA	118	-
Chr3B	632227634	632227771	RAPASSPKSDQGHLAPPSSLKTPPTRPGDPTMAAPPTTAGPNITNG	156	-
Chr3B	636092652	636092720	AIEVVDLGQQTKMVAELDGHVMR	135	+
Chr3B	638754030	638754086	GGIGGAVAAADLENSDSTR	83	+
Chr3B	640816147	640816179	ECTGTGVFIPR	85	+
Chr3B	642819294	642819356	AGQESDSEGEEEPAAKPRARR	88	+
Chr3B	642819630	642819674	SPGSASSNVAIALTR	99	+
Chr3B	643390826	643390864	KESQVQPKVLKQG	94	-
Chr3B	645496215	645496274	AMDLEVTVVSGKHLKNVNWR	156	+
Chr3B	645774003	645774038	SSAGQEAEVYGK	86	+
Chr3B	652687733	652687783	GDISYLQKFFLMYVGGR	131	+
Chr3B	654581423	654581482	QGTLGEMTLEQFLVKAGMVR	97	+
Chr3B	656669213	656669287	RGVKVLLSIGGGDGSYGLSSPGDAR	172	+
Chr3B	659298359	659298400	RKTGTHQPSEAGMQ	100	-
Chr3B	659424616	659424666	RSHPPHSKFPREMYGWH	86	-
Chr3B	659899249	659899305	GEAAVKKSGGEVAPWGIEK	86	+
[truncated: 3,167 more rows]
