# Supplementary material for: Community Resource: Large-Scale Proteogenomics to Refine Wheat Genome Annotations
Source: Int J Mol Sci. 2024 Aug 7;25(16):8614. doi: 10.3390/ijms25168614 (PMC11354340; doi:10.3390/ijms25168614)
Supplement: Supplementary file 1 [file ijms-25-08614-s001.zip › 20_NODE_EXC_2024-05-20_Apollo.BED]

Chr1A	6715670	6715732	KLYDDLANVNYARDAGMVEAV	153	-
Chr1A	11228001	11228075	EKEINMALVVPEESQVQGDGAAIQK	115	+
Chr1A	17232327	17232377	RLLCQLFSYAFLGPVQY	85	-
Chr1A	37049750	37049836	LLMMAVLLMSVRFVLANYIHWDHTQGVYK	142	+
Chr1A	39042296	39042349	RLNAEAVEHFRQDVLSSV	83	-
Chr1A	50378414	50378488	KSIPGLTDALDGLVAVAAKTVSEDR	113	-
Chr1A	51801435	51801470	KYALADTKQNLI	89	-
Chr1A	63006244	63006327	GPDPIVPNNIRDEDAGAVAAAVPGFLPK	129	+
Chr1A	82026857	82026895	KQMFAWGEELDVT	89	-
Chr1A	107716842	107716904	KLATFANDPPAFVTLGAGTSA	94	-
Chr1A	133021829	133021912	REKVDVSAVDEDPEVSAAGDVVNNQDLT	129	-
Chr1A	134883379	134883414	KFADPELQNDIK	88	+
Chr1A	145849649	145849735	VVTGAVDPVVLYVSGGNTQVIAYSEGRYR	138	+
Chr1A	172982548	172982616	KNAPSSVDELPEASIFETTDAAI	104	-
Chr1A	258699358	258699450	FGQSPVFIASTLVEDGGLPQGAAADPAGLIK	225	+
Chr1A	303500076	303500156	KELVAPGAAVGLSAPAAPQAVNAPGAL	112	-
Chr1A	362979496	362979528	RVSSENEECPF	83	-
Chr1A	370922972	370923043	KAKSGLSGEAQALLLSIIPVMAQS	107	-
Chr1A	428736032	428736109	TLSPMASISVPDPAPSPTEDAESIRK	117	+
Chr1A	429339900	429339932	RLGEGGLQRFK	78	+
Chr1A	430509898	430509960	APAVHGKGAEARLVFWGGQTR	102	+
Chr1A	441764631	441764681	KRVTWSVGEPTPEATTT	117	-
Chr1A	454627239	454627274	LSTAGSGYKDGK	84	+
Chr1A	460300279	460300344	SSSVGGLQIIGEETRENASSDK	98	+
Chr1A	497564414	497564479	KGLINSPMPGFLGVAPLRLMRV	106	-
Chr1A	497589607	497589663	RHDGNSTPHGPDSMRVPRA	91	-
Chr1A	500936779	500936844	RACPSVLSSDLQSSIDVNIPEI	103	-
Chr1A	515637894	515637953	GVTLPSSIGQLLYLETIDLK	94	+
Chr1A	523956635	523956742	KIYSFTTAWLEHEADLVAQDDTSKVTLAMTCHAQAE	267	-
Chr1A	533188018	533188107	DALEVACPGVVSCADIVAFAARDASSILSR	137	+
Chr1A	534110010	534110045	ANFGRDDGVVLR	86	+
Chr1A	539653619	539653678	AKKSSSEDNLFSPFSFSIQK	89	+
Chr1A	547605901	547605957	DSHGNGMPDLMRQFAGIIR	96	+
Chr1A	547613502	547613537	KLCFMIASYDQS	97	-
Chr1A	549037287	549037340	LVSTQPGSGIVKLAEGHR	127	+
Chr1A	560592137	560592193	RQHYEDKLADMEEEVSKND	88	-
Chr1A	560617468	560617500	KRQSIASCTPM	88	-
Chr1A	564247954	564248031	VNDDGLAQQVALTLDQGNGGSGFSSK	117	+
Chr1A	565883035	565883082	KGKPPAAPDDGIDLAK	115	-
Chr1A	574283791	574283859	KDWVFGSGSGQPVELVDLTFADQ	108	-
Chr1A	580103485	580103526	MDNGIMANGDRGKK	109	+
Chr1A	581386144	581386209	RAALLADALSGFPSAAALAVAF	90	-
Chr1A	585944587	585944628	FPDADSTEFNPNTK	104	+
Chr1B	1409060	1409107	KDSIKVMKLNVNATTA	114	-
Chr1B	1925790	1925891	KSQQTGDLITVFNVE----------SSLSCLLDLLMDHVRCAKA	145	-
Chr1B	4155768	4155860	ATLASPPPQMTSWRENTSPCNWTGIMCSAIR	159	+
Chr1B	9201365	9201400	IEPSVLAAALEK	81	+
Chr1B	10111024	10111119	KFSLSFPTYSMPDEFMYMPILRGSVGDSIPFV	159	-
Chr1B	45448806	45448844	KDMVEEAKHISPA	99	-
Chr1B	58409428	58409466	KPDIDGLPDCSSK	90	+
Chr1B	62505251	62505361	GMMDDAMHIFTEMQQRGVSPNVVTYSTVISALSRMGR	184	+
Chr1B	63249344	63249391	EIKANTFGLVLQQAAK	114	+
Chr1B	68837395	68837448	DPNTGMLVTEPPVMFYGR	92	+
Chr1B	71309647	71309730	KTIEGEGLNLSTSKVSGQDINSEKGTGT	190	-
Chr1B	93699044	93699115	NRFVPMGVFGSVAPVLTLGSISKR	112	+
Chr1B	96750596	96750637	RHNFETNVFTIHFG	112	-
Chr1B	106902456	106902497	AFARNPGLAAGIIR	87	+
Chr1B	111525475	111525507	KVKGFNGEGLT	79	-
Chr1B	117493131	117493199	RHFGAHRNDSVVFLNQLALFPRG	112	-
Chr1B	118433889	118433936	RGMSSMEGSLSTCAAI	118	-
Chr1B	126850309	126850389	KSDDFALPEMRYVHGGGSSCCSAVETN	207	-
Chr1B	135282158	135282217	RLLDDGLVAITDAVPATRAM	90	-
Chr1B	138143117	138143176	RACMRHEAEPIIENVSMILG	99	-
Chr1B	142668782	142668826	SDPLAVGTTAPIVDR	104	+
Chr1B	143273875	143273934	DDVAPAYADDCASGMSIAQR	145	+
Chr1B	165932787	165932822	GLLTDSTAIAVK	81	+
Chr1B	165933441	165933476	LHGDVNLDEAER	87	+
Chr1B	166165746	166165784	KYQKISEAKAPTI	93	-
Chr1B	206016769	206016801	GQVNLFETTIR	85	+
Chr1B	302896626	302896685	KPEEGWVMQDGTPWPGNNTR	159	+
Chr1B	330621961	330621993	VTPFSTQLLEK	79	+
Chr1B	355511472	355511531	KLNLVVRVRIVFPSTWVGLL	104	-
Chr1B	369264329	369264361	KPRVGHFEMLK	85	+
Chr1B	394013488	394013541	KLLLYNNCASQETDASKV	128	-
Chr1B	405338715	405338753	KVQEVVGMVEGIK	95	+
Chr1B	409512584	409512658	SLPLP----MLYDVDDKAAAGEDLK	117	+
Chr1B	426258954	426259013	LSSASQNTPEACPAVDNYFK	141	+
Chr1B	433935988	433936023	QEGIDETLQLLK	85	+
Chr1B	435843937	435843993	KGLSMSRALGQLMSSIQRM	87	-
Chr1B	459263037	459263123	ELFNSQQIVGAKDPNRPFPSGQNETPLVK	140	+
Chr1B	483600981	483601046	VEFNMEGKACGVTSEGETAKCK	101	+
Chr1B	486996672	486996710	ASSGEAVHQLPQK	94	+
Chr1B	490625005	490625043	RETNFADYAAQVM	101	-
Chr1B	522967918	522967974	KPVSVSVYAPKKALDAGVI	85	-
Chr1B	524273661	524273693	KIFSGLYADPL	83	-
Chr1B	526596324	526596371	IFKAMMNTDQFMVAEK	116	+
Chr1B	526872959	526873030	KAFSSSSIYQHEYEMAERDEEQEK	113	-
Chr1B	540558357	540558398	KKLRWVGAASSPSA	93	-
Chr1B	550111574	550111615	KNNMLVKVLEKCQV	106	-
Chr1B	554696161	554696199	LHPLEQFLTPDEK	93	+
Chr1B	557885028	557885093	KTRLSDFGKSTIHMESSSSEHS	103	-
Chr1B	561697436	561697498	YFICGIPGHCIAGMKVQVNMK	168	+
Chr1B	568406756	568406815	KSTFIWAKGISPIKVFEQLL	98	-
Chr1B	573489464	573489520	WVGSKRLMISFPTLFSFAK	93	+
Chr1B	610456489	610456524	TAKSVCPSDEAK	82	+
Chr1B	617279814	617279867	AVLELDDDIMMTCSDVEK	138	+
Chr1B	617279976	617280035	KGYNLILTGAAFMDSEFAFK	148	+
Chr1B	621532785	621532865	AAEITQYTQDRTYDAAQYAKESAVAGK	112	+
Chr1B	644629293	644629328	MEDDFEKGAGPK	90	+
Chr1B	644708676	644708717	RYVVGFTGAGLVEL	92	-
Chr1B	649872462	649872503	RHLCDESSGISHEW	109	-
Chr1B	650481877	650481942	KDEAASSRTPSQPAVSQESGDA	96	-
Chr1B	663404016	663404087	KKLHKSVMSAYVMFLDDLIAEGFH	118	-
Chr1B	663488031	663488060	FSVDLFRFWK	79	+
Chr1B	668534341	668534397	KQGVLLDASVGVPLPRLKD	89	-
Chr1B	679476751	679476789	QGAYSDDSGSNSR	95	+
Chr1B	681402675	681402725	SINFGGIASAIKDDLWK	115	+
Chr1B	684330259	684330318	KNDGNHNGDQDAGNNEGADG	132	-
Chr1B	684407285	684407347	RIDPRSPQTSGTTSMPEVVLD	100	-
Chr1B	684651251	684651310	RAPTAGSHRGVLSSGCRLQA	89	-
Chr1B	685241353	685241418	RSLNGLQHPVMGSFNLGSLNLY	104	-
Chr1B	687028071	687028127	LGEIVTGGEHFPLTSDAFK	92	+
Chr1B	688637797	688637859	KPKGVGQSVLELYYDTNTELE	100	-
Chr1B	697282482	697282520	HRHRIVVSDSVFK	94	+
Chr1D	8290172	8290201	LEFYTGSFPK	77	+
Chr1D	9022496	9022600	YHLIKGSAGSNPYSTDGQSAITGAMTMSSTEDARR	261	+
Chr1D	12177319	12177348	KVQVDPADLM	77	-
Chr1D	15291636	15291731	KLIYEQETGLAAVLASPKKVWMACCDNNTLLW	241	-
Chr1D	15622993	15623103	AVMKEAMRLHPSGALLIPHLSVAECDVEGYTIPSGTR	183	+
Chr1D	20811215	20811289	AAMMEFEINMAEMPLGKLSKENIQK	115	+
Chr1D	25513067	25513171	TMFASSMNNASFVPPRSTSMLEAHYSNLTAGVYTR	167	+
Chr1D	30483990	30484025	HAKVSTIPNQHK	92	+
Chr1D	31243810	31243845	KLIGAGLGKMLL	86	-
Chr1D	37081506	37081541	LKENSGGTSDPR	82	+
Chr1D	40254991	40255044	GLIPDIFTCNSLMTYLCK	136	+
Chr1D	42693453	42693512	EGFQIDCVYDGPVLANTSLR	100	+
Chr1D	52636561	52636617	KCLSTMISNFFVIDPPPIG	95	-
Chr1D	53181779	53181841	GIIPDVVSWTSFMTSLCKHGR	111	+
Chr1D	56628743	56628856	RHGAAPNTLMELTYPAPVAAPWIVGSSDSSSTAPLARG	179	-
Chr1D	56629441	56629500	RRTSLPKPHDHAGKYVIQTI	155	-
Chr1D	61735675	61735713	LTGGFPTILKKCK	95	+
Chr1D	63159365	63159403	LAPLDPASIYQGK	92	+
Chr1D	83612686	83612754	IRAILDAGDAMAGERVVVGGWVK	111	+
Chr1D	96281959	96282021	QGMQVHARVLGAGFDSDVVVR	99	+
Chr1D	110081360	110081470	NPITHPVDGISAGGYYPGSSSNNQISGYMPLNPVPTR	176	+
Chr1D	114642567	114642629	RANGPPLPAEEVEALVMPEEN	93	-
Chr1D	126743765	126743821	KRGFVPAGDDGSSRPPAVR	86	+
Chr1D	128045650	128045715	KGVGSTGILVTPKISQVAELLT	100	-
Chr1D	129643418	129643477	RFATPGTNAPRVPSNAQVGL	92	-
Chr1D	138701115	138701156	NGLISARELHRVLR	99	+
Chr1D	140046536	140046580	AVTAANSSRDAVKLK	103	+
Chr1D	167325536	167325574	KAAFRVESNQCSV	97	-
Chr1D	171342611	171342676	KLAPVIPSVDVEPKLFDLAYYD	104	-
Chr1D	195359435	195359494	KEILCSSVPIGLGNMIQFSL	96	-
Chr1D	202610477	202610509	KAQASGTVCLF	80	-
Chr1D	206009983	206010039	LDTVSMYGGLPVTPINMYR	94	+
Chr1D	207190948	207190998	ILQVEGAHGLTFPLLLK	120	+
Chr1D	215182868	215183086	QFAGINFLETLV------------------------------SEFSPSTASSMGLPKEFHDQCQLSFEVKFLK	165	+
Chr1D	215210160	215210198	LADLYVTADAFEK	90	+
Chr1D	227716018	227716113	KIGNHEDGIMCLIEWIAPYLSIVHMVNEYRSG	166	-
Chr1D	239978051	239978110	ELDLIVVENILAFSEGFWVR	90	+
Chr1D	243189399	243189440	SMKITSDAEISDIK	100	+
Chr1D	248675425	248675478	MAYFKAYSHIGVHEEMLK	138	+
Chr1D	248675440	248675478	AYSHIGVHEEMLK	98	+
Chr1D	249550861	249550905	RIISDIKRSFNGGGG	109	-
Chr1D	253506968	253507006	LHAFAVSTPEYAR	93	+
Chr1D	278265324	278265377	KKAVDYIEEEWGTLIPQD	87	-
Chr1D	325943745	325943798	NTVLGVRPSPTVAAFSSR	82	+
Chr1D	346070268	346070312	KVQGDIKALLKYNES	106	-
Chr1D	350959649	350959786	LQEQFAAEQGAPYGAKPSPMRPLSARKPLGQSTNVNIVGGTPNSRR	223	+
Chr1D	351852326	351852379	RSLSKPTMRPDSDGDGAE	85	-
Chr1D	360490494	360490538	RESTGKSTTFESTMT	109	-
Chr1D	381670488	381670562	KGSDYLKEMAGWTAPVDLPIYNEAT	186	-
Chr1D	395669963	395670016	RTVEGVSPRRWPDDRICL	91	-
Chr1D	405686328	405686372	KSGQQMGMGTMAPGL	113	-
Chr1D	406199224	406199256	IVSGLLTMLDK	79	+
Chr1D	407190170	407190238	LSSSLSTIQAHVEDAEERQLKDK	104	+
Chr1D	425415885	425415932	KSAEPGAMSNSGQMSF	111	-
Chr1D	425416797	425416841	KSHSDKISAPSFNVK	104	-
Chr1D	429322070	429322105	TRVMVNTWAIGR	91	+
Chr1D	450080295	450080354	RAVGTAIQYRTSWSLPATSS	147	-
Chr1D	453640649	453640690	KELVTVGPAYGGRT	102	-
Chr1D	461265762	461265803	KPFSPDGTGMDKEE	108	-
Chr1D	462425984	462426028	RYFDMLADARFTQEQ	84	-
Chr1D	465299072	465299137	KAAVSLSTLLLPDEMMLEVLLR	99	+
Chr1D	465327644	465327679	KYEPTNAFYDRE	91	-
Chr1D	468064312	468064347	KNWHLALQRVCS	90	-
Chr1D	471666144	471666233	RNMSPGLSDLVQVCLKRANIVCLYWHVEDM	151	-
Chr1D	471853403	471853447	VAVENKGVAPTNSCK	109	+
Chr1D	486381642	486381689	KGLLPKMVGMTASVSM	101	-
Chr2A	10369286	10369351	TMEGMMLAVIEFASDVGDDDWK	170	+
Chr2A	11632256	11632315	LGMVRTVVLSSPEAAREALK	110	+
Chr2A	17784700	17784768	RCGMSFRGGTWEETSAPEFGDLC	117	-
Chr2A	21404941	21404997	MAEAALLLVTTKIGVAVAK	125	+
Chr2A	24780175	24780219	RQVTQAMNGNSLPLK	113	-
Chr2A	37268925	37268993	SEWPPSVCALHVFSSRSGRWEER	113	+
Chr2A	46676724	46676861	MQYGSIGWSVGALLGYAQGATDKRVIACIGDGSFQVTAQDVSTMLR	227	+
Chr2A	65575068	65575121	KHSHADEERAIEQNLRAI	84	-
Chr2A	66235823	66235906	RATAWLHSLVTDSSVGAAGHVQIAMDLV	129	-
Chr2A	71538448	71538483	SVPVPYVPVDER	90	+
Chr2A	82452989	82453039	HQKISQTSASVLHLIHK	123	+
Chr2A	83854764	83854799	VLCNAVIDMYAK	93	+
Chr2A	83890913	83890981	AFGDLISASGITEDMIDSLILLK	106	+
Chr2A	84040721	84040819	RQFLISGILVALGTIAITLLLQKHKLGFAPRAQ	150	-
Chr2A	87622666	87622701	RSLADAANNDAG	84	-
Chr2A	117407789	117407836	AVLHDYPKLCLTEGRK	94	+
Chr2A	139743476	139743508	ALRILGVFHAK	82	+
Chr2A	141176483	141176521	RTADVVAETTDKY	87	-
Chr2A	149511360	149511392	IFEIACSSSSK	81	+
Chr2A	180554567	180554662	YNAPTTSQVAAIWVEGSDPQNTFDRSVVVYGK	238	+
Chr2A	234118993	234119049	KSVDMLLKVDAVMGVNAAL	140	-
Chr2A	282080681	282080722	RDGFARAVALQGDV	96	-
Chr2A	306355237	306355323	RYVQNMYLLAVKSATYPHALPLFHAFKTL	218	-
Chr2A	400355792	400355839	KAVKVGVFATSSKVTN	110	-
Chr2A	410854415	410854459	MLLSVNTTQMPSVVK	107	+
Chr2A	454974512	454974577	REGQVDGATAYSELEAMEEPTL	103	-
Chr2A	474505678	474505707	RILGDHWTRR	80	+
Chr2A	487422534	487422650	RDMAGVLKGGIFVVPVVPAAGGPVACGLLDALARELELG	99	-
Chr2A	496282735	496282794	HHGLVMISYYDIRSAERAMK	99	+
Chr2A	511199598	511199633	VSMLLRSMQVSK	86	+
Chr2A	515328570	515328611	ACSPPTKQMRPETK	109	+
Chr2A	516013308	516013337	LMHPPFSGDR	78	+
Chr2A	534245885	534245992	AVSTVAVGDALTCVLWGNWTVSCWPEEDAAVPPQIK	175	+
Chr2A	565893557	565893589	KLVEGPFGNEM	84	-
Chr2A	571604067	571604123	RTNENACKTAIKAGFGFPK	92	-
Chr2A	574573333	574573404	KGSKLTLDLLPVEGDDSLIRVAAG	109	-
Chr2A	613900293	613900334	LLNTVETAGVFDMK	106	+
Chr2A	619027536	619027598	GQETPGEDPAMIAAYSVEYVK	153	+
Chr2A	635505085	635505165	GVCGGIAAVANWVSNLIVTQTFLTLTK	127	+
Chr2A	635575915	635575953	QRLPSLKGAINQR	92	+
Chr2A	641709798	641709848	TRTDRNSVGVTASNDTR	123	+
Chr2A	647448416	647448502	REGVPLGGEDARVAAGHEPVHAAQQVGAA	123	-
Chr2A	647931100	647931135	AGSVGFLTNMQR	88	+
Chr2A	688472541	688472612	APTISSNLMPYTHGDLKKSGEFGK	121	+
Chr2A	690416826	690416882	KIETEQESDPRLFSCILPK	91	+
Chr2A	692745749	692745820	DDAQEPDPEGRVPQWSTASVQEMK	112	+
Chr2A	703487700	703487801	SGASFVLIPLSVPMALDASFLPAPSAVAEDVPLR	150	+
Chr2A	709270321	709270353	KSVHPYPCNQR	85	+
Chr2A	711798591	711798626	PKKTVLLLLDRW	91	-
Chr2A	713594466	713594540	CLRLLSVTGADISSIYNSSNLFHLR	118	+
Chr2A	716599120	716599179	EGELVDNFAMRISSLASQLR	95	+
Chr2A	717305557	717305619	NSDGADAVAVPVALPTMAMEK	95	+
Chr2A	719146114	719146173	KTMMMMGDDSPADFKLPVAG	94	-
Chr2A	721444287	721444322	RTLTNSAAMSML	89	-
Chr2A	721996496	721996603	TLILTCMHDVSELNISDGALPCVEGLYIISLPKLDK	177	+
Chr2A	722013700	722013756	KSQSSKLYDFVNTWESPFE	95	-
Chr2A	722257566	722257601	KMITEALAQWGQ	92	-
Chr2A	725453417	725453458	RAMVEVERAFDCKG	106	-
Chr2A	733490245	733490307	KHQISTIMNVEMFFESEGQGS	104	-
Chr2A	743537813	743537878	RSLPLATAADTDRSVSIQVMIE	104	-
Chr2A	747583525	747583587	KYLRVAEAHALIQHHSVIYPE	123	-
Chr2A	749437033	749437071	MNTDGQVALMGSR	96	+
Chr2A	755621838	755621879	KEDMAAGHISAISI	101	-
Chr2A	762554924	762554995	VNLKGWQQAAVAVGSAFGALLDPK	110	+
Chr2A	766956796	766956852	ATGRCVGASSFSTSTEAIR	84	+
Chr2A	777944324	777944398	RTEPHDILGQDSKFLGQRVILDFYY	164	-
Chr2A	778354766	778354816	GFKQHHIIEICRMVLLK	86	+
Chr2A	783234524	783234622	RVMHYSLDQGELLHRTLPNLFRYQSLSCGSEMD	115	-
Chr2A	783482234	783482326	RGIVSAEITSSTERMQILNPENANTGPVLMF	152	-
Chr2A	784035770	784035814	LDDGGIGPSSEVEGK	104	+
Chr2A	784334870	784334914	AAFVSMPPSSQQYIK	111	+
Chr2A	784748558	784748593	KKVTGVSSFIGH	88	-
Chr2A	787555164	787555220	AGNGMDPTLEAGMAASLAK	83	+
Chr2A	787610143	787610181	KFPNVTPGTTGLG	92	-
Chr2B	7345834	7345893	RWPSTSTGKKEVTPAPVIAA	141	-
Chr2B	11742015	11742044	EAWEVFIAGK	78	+
Chr2B	29890838	29890897	MLPRLA-MKNAMAIQLQEAK	98	+
Chr2B	34763890	34763958	IPFVIEPILSQICKLCTHQYGCR	115	+
Chr2B	41433600	41433659	MPKTVCQLGHLVNILGGNKK	144	+
Chr2B	42785155	42785190	RELAAQMSELEA	83	-
Chr2B	51894890	51894919	ATNWFSVVNR	77	+
Chr2B	51920252	51920356	LSGEIPSTLFGNSSKLTVVDLQMNFFTGPIPHFHK	174	+
Chr2B	63771442	63771483	GLIAEKNCAPLMLR	102	+
Chr2B	87292327	87292386	KSFSLTEPSVRVTLSRPVAV	91	-
Chr2B	87292636	87292683	RVPNVHGAGIDFVGAK	116	-
Chr2B	101537686	101537742	KIQEIVEFGRLSGVNGFAG	89	-
Chr2B	120168078	120168188	AGPAAGDKQQFLDLTVVPDTSVDGTGRIGVQLSPNYR	181	+
Chr2B	124803053	124803196	APLVPNLPGIAFLTHGDSSSASQAALVDLFEGELARCTNVVMGAGPAR	229	-
Chr2B	141862242	141862280	GAAGTNDKVEWLR	93	+
Chr2B	151746703	151746735	KVKAMFRDALA	80	-
Chr2B	158606316	158606390	NLPDMEGPSEGVTMAGYGFGLPVSR	120	+
Chr2B	168187738	168187806	LALGDNALPEAGIGAIAGQLADR	100	+
Chr2B	169002467	169002505	AGELEEAYNFISK	97	+
Chr2B	192637862	192637936	MASRNTALFLVGLLLSCVAMSNGAR	185	+
Chr2B	196166337	196166375	KSLIGTKISWITA	95	-
Chr2B	219241212	219241256	RPMQVWVDYDGQGRR	124	+
Chr2B	229918553	229918597	VLPGPSEDDNVVESK	108	+
Chr2B	233329502	233329558	FPRCPDEGAPRPMVVVVVK	92	+
Chr2B	233543309	233543356	ELSGKPAEQVFVNSVK	110	+
Chr2B	371853244	371853273	MLEMRELRLK	79	+
Chr2B	374466013	374466057	TIEACYRALNLDAAK	107	+
Chr2B	396321172	396321234	KAHEISVLCDAEVALIVFSTK	133	+
Chr2B	416589864	416589974	AENDTMSPDHMSPDNMPNDSEGGNATSAENSVELLGK	171	+
Chr2B	421324481	421324519	APGPDGMPAIFYK	103	+
Chr2B	438045791	438045841	KELQLDVVPVPSPLDNL	118	-
Chr2B	465601451	465601498	RVTAESMDSSPQKTLS	111	-
Chr2B	471089974	471090084	WLSAATDHSLPESADDDPSLAALKRCLQSDATSVAAK	165	+
Chr2B	471144519	471144587	ATPSPQGSTSTGADLSAEHAPRR	101	+
Chr2B	472224765	472224824	AEYLKQRGGPCSSAHADYIK	136	+
Chr2B	472665236	472665304	SSNILLDASWSAKVSDFGLSLLK	161	+
Chr2B	472875030	472875119	KSPKSTEAVDAAESSGTAAVETASVDVTAG	126	-
Chr2B	481062105	481062167	ELAITNLTNYLTEESRAEELR	93	+
Chr2B	481063083	481063139	FAGTLDQGAGCLIIFEDAK	125	+
Chr2B	496985694	496985750	AGLNVEFAPDPIAYQLNVR	91	+
Chr2B	525650236	525650295	KSMIVLVIRQLKGGELWEAT	96	-
Chr2B	538785772	538785825	EFIGVIQAILTAGKQLRK	120	+
Chr2B	549035009	549035086	SQPAPRVWGDFCQSGTGEAARLGLVR	124	+
Chr2B	566069534	566069593	KELGIPGVWSGFSVYVVSAA	142	-
Chr2B	589600611	589600655	KPVLEAAKPKNTHGR	110	+
Chr2B	591988260	591988322	KSGLGVPEMEATIPSFVAGVG	147	-
Chr2B	606339422	606339514	AGEVVIPVYGDEAAAPVLTCKPPGRLAKAVK	146	+
Chr2B	611180171	611180236	AWAWVVSCVVVLGEKVSGFAKR	103	+
Chr2B	622079467	622079529	RVIHKSSVWKLQGEIAGEPVA	157	-
Chr2B	623311356	623311421	AAVADGGSSSKGLDDFVAYVTR	154	+
Chr2B	623468220	623468270	LFAIGPLNPLLDASASK	117	+
Chr2B	629701748	629701813	RGGGVGSGDMQAVQGGALNSPR	98	-
Chr2B	654833797	654833853	EKAPTIGSNLMPYTHGDLK	138	+
Chr2B	660248726	660248797	KMEQVSASGWQPVRGEPDPEQADE	115	-
Chr2B	664940245	664940331	RPWYAAAFKEYTVEKSEIFIQLTHSNSHG	219	-
Chr2B	674652893	674652973	TLDTLLNDDGQDGKPDAQGIQSAPRPR	122	+
Chr2B	676162476	676162532	RLADLLPRTYDEFTPADSL	89	-
Chr2B	678825857	678825895	RGDEFAAMEGPIM	98	-
Chr2B	691217465	691217530	QLQSMNELVLLEISQLQIVKTK	98	+
Chr2B	694088431	694088469	TMPGCIDNLVSLR	98	+
Chr2B	696494772	696494816	QYDAVVTKMPFVPTK	118	+
Chr2B	699042109	699042153	RIIAHGVDWVMPVEL	115	-
Chr2B	704164753	704164815	VNSTYKLLPGVEVNDEITKAK	148	+
Chr2B	717466204	717466260	KMAKERAMAGEEESGGCMV	88	-
Chr2B	719784824	719784877	RSGEAEAHEPYVRATMCT	87	-
Chr2B	721411266	721411340	KHTADVDSILPYTLRPTPVACLRTA	183	-
Chr2B	722970775	722970879	RLLGALSYRDGSYTTSAAFLALIQKVLGLAPGVTF	163	-
Chr2B	730513048	730513098	KKVHGIVVHLGRGVVVI	116	-
Chr2B	737917701	737917736	AAFGVTNEEGRR	87	+
Chr2B	740411549	740411593	KELSYLRTGEGGKSG	103	-
Chr2B	740417819	740417863	RAVVEADEVGGEHII	89	-
Chr2B	755600145	755600201	KSGEGYQKGENDSSVENLL	87	-
Chr2B	757744362	757744421	KDHSFLTQLLVNCTAPTMKF	153	-
Chr2B	762100982	762101026	KDEFNYLQQTIEEGA	117	-
Chr2B	774608548	774608610	KGDGIDKSDVLPSDENGGTVF	152	-
Chr2B	777714807	777714845	KGLDDPEQEEGGR	94	-
Chr2B	782321714	782321746	EMYGFPSWLTR	93	+
Chr2B	794298159	794298224	KGSSNEHKAVPVIDDMEMRPLK	108	+
Chr2B	797833510	797833548	TNMPSGQISDSIK	93	+
Chr2B	798179318	798179365	AYAVTKVGHDFIGCRK	123	+
Chr2B	801600322	801600396	RPHIVSGGAEFVEGAVTVTALRGGV	114	-
Chr2B	802786354	802786398	SHGSGAKLPLPPGPR	101	+
Chr2B	810119841	810119876	MLAMYGKPRLPK	84	+
Chr2D	1734315	1734362	GCHEICHLPSSIGGLR	115	+
Chr2D	5381312	5381353	GAGSSLLNKPMRIK	100	+
Chr2D	7250720	7250779	RLWEGAAFMRSANYIVPVAA	97	-
Chr2D	7366618	7366662	LSQILATIHGDNLAR	109	+
Chr2D	16733179	16733214	LFDAQLISELHK	85	+
Chr2D	24878764	24878817	RHEQIVTEMFAMMAQSQR	88	-
Chr2D	33036989	33037060	KILNNTNGATALGHYYFDGPGVGK	115	-
Chr2D	35229472	35229531	NLNMEGAFPITNDMFCSSYR	106	+
Chr2D	35622597	35622659	ESKGAGERQHGTCMNGGIFAK	160	+
Chr2D	35976478	35976588	SGEELPKQGGQLVSPVNIILGLNKHGEVESSDEGVQK	174	+
Chr2D	38171233	38171274	SSTSAVEPEWKVTK	102	+
Chr2D	38896181	38896219	SLPVAADFGRISK	94	+
Chr2D	41620241	41620297	EMSKTAQAINEASWQETFK	89	+
Chr2D	58586467	58586517	LVVYDYIATGSFSGMLH	84	+
Chr2D	62218395	62218460	NLANLDVSTPYSFDNAYYSNLK	102	+
Chr2D	76567005	76567067	RVPDNNEFPLTSRQATPSMIK	99	-
Chr2D	77661419	77661454	AVLMASDVSSLK	80	+
Chr2D	77959251	77959313	KVEDDAFVFEVAGQALRFLET	94	-
Chr2D	79161213	79161248	RHNFTSGSHMDV	95	-
Chr2D	79257925	79257990	KGVASPSALAAVCLRAVEERSI	99	-
Chr2D	81177391	81177450	MAHRWMMKLLMWLSVPQTTR	101	+
Chr2D	83181418	83181447	KEWDEHVEAY	83	-
Chr2D	83665795	83665875	KPKNVEPPNSTTEAANASMAELARHLR	127	-
Chr2D	96749226	96749267	KGPDLSSLVAQSGK	97	-
Chr2D	100258867	100258923	EYNTLAEDHQSSCDLSLLK	88	+
Chr2D	111321822	111321863	VPAIYGDQPAYGTK	106	+
Chr2D	113247364	113247417	ADDILSTLQSLDLIQYRK	82	+
Chr2D	125849186	125849242	RDGGSIWTDMHMGNLFDVF	97	-
Chr2D	131281787	131281822	HAGGGDVTNPLR	85	+
Chr2D	137124825	137124890	GVIAQTLVTATDPSCSDEVQCR	108	+
Chr2D	148717543	148717578	DKCCPKDIDYIR	97	+
Chr2D	153034059	153034100	SDMLDGEDVPLKSR	96	+
Chr2D	158981430	158981462	LGELDPLMKPK	81	+
Chr2D	189201432	189201515	VGPASPLPLESPISGGHFDKLTMTTVAK	133	-
Chr2D	190739182	190739226	KFARYKSGALLEDTL	107	-
Chr2D	220145485	220145574	SAGQGGNNAPTQLGQDGELDSSGFRIPGLK	216	+
Chr2D	220485172	220485204	EDKFYAKVNLR	83	+
Chr2D	236396772	236396831	TFPLYFSLTFVPFVVLRLQK	95	+
Chr2D	263338235	263338270	KKDGLCQIHTTF	94	-
Chr2D	298428602	298428637	SFHGTPQNSFHK	92	+
Chr2D	304426264	304426314	RVVEELCSITAPVYDLQ	101	-
Chr2D	307559265	307559303	LEDVEVFEDAQSR	99	+
Chr2D	327118754	327118804	KDEAMNVAQTCLVDNSM	83	-
Chr2D	348626884	348626961	QLMSPSSMKLEDGVDPEFSVDLEVHR	129	+
Chr2D	355400102	355400140	KAKVVAVITSLMQ	90	-
Chr2D	358464014	358464064	EDQPELILSEMEDEKPK	128	+
Chr2D	359004857	359004901	RFGLEGAETLIPGMK	110	+
Chr2D	381290468	381290506	ALHATTEPSSSAK	79	+
Chr2D	381901935	381902000	LNTACPMCTICLSDFEAGEHVK	164	+
Chr2D	385577572	385577628	KTIVQMQNGFPDDKLGGYF	94	-
Chr2D	405442302	405442373	HTPPSRPAALTHFVSGDLNLGLRR	114	+
Chr2D	409153688	409153720	KDTKEYAKTIA	81	-
Chr2D	442674494	442674556	AVARIMHGISSPAFPAATWAK	98	+
Chr2D	447733696	447733746	WAVEDLLQFSDYESSDK	128	+
Chr2D	474721498	474721584	KPMQVWVDFDGRTMQVNVTMAPLQVARPK	149	+
Chr2D	475404636	475404689	NVSCDSTDGFGEAIEAAK	126	+
Chr2D	477309277	477309390	AGAAKPNLSPTTCLEDKSEPMASDQTENNNMVKAQNLK	176	+
Chr2D	479084236	479084307	KMVIVSFMIALFFSVVFARLTLQE	131	-
Chr2D	479679932	479680012	RKANMIMNCIGQGIIGCVFGVSGYLVG	126	-
Chr2D	479680453	479680491	RGLLGTSASAKGL	88	-
Chr2D	487085207	487085278	LSKEASASVGWLGSQNDTREHAMK	115	+
Chr2D	487119105	487119167	RETGTSFSSFETDEEGSYFGL	91	-
Chr2D	496048077	496048121	RFHIMALSGLEETTQ	112	-
Chr2D	514160180	514160218	KFNKPLLDREFEA	95	-
Chr2D	515120894	515120953	INHSWNSSISYNLSTNPILK	94	+
Chr2D	530050562	530050630	RTSEPTSGLASKIAQLQSAISAM	103	-
Chr2D	540085174	540085224	RAIVSMSIPHSNLLQVR	82	+
Chr2D	544817456	544817515	VVGGLLSAYDMSGDKVFLEK	93	+
Chr2D	547044336	547044422	RGAFDISSESNDVDGCMVAPNEADAVTAL	165	-
Chr2D	549407402	549407455	QEGDAEKPESATAPEQNK	129	+
Chr2D	552639076	552639132	RDLDSDPSSNSVLCTDIYV	89	-
Chr2D	553568125	553568172	EVTYEKFATFYWPRFK	121	+
Chr2D	554110604	554110642	VYDVDFGFGPPAK	95	+
Chr2D	562075494	562075550	RAASFPPRQQQDAVYYSSV	89	-
Chr2D	567123895	567123963	MYSAMLTEKDVIPDWVTYVTLFR	119	+
Chr2D	577847877	577847918	KELMDVELLVDGNH	80	-
Chr2D	582528966	582529001	KANKALPLFPEK	83	-
Chr2D	585497973	585498005	KEMVLPLYKEF	81	-
Chr2D	587651443	587651511	DLQALGPLEIIGAQLDIEGSFDK	105	+
Chr2D	588740836	588740880	KLGDAAINNTTTWLT	102	-
Chr2D	588894809	588894880	KFIGVLLCALILVCAMTPVVIKVL	108	-
Chr2D	588896075	588896125	RLVATVGVGTIGSKVVW	119	-
Chr2D	589833806	589833877	KGENCYALLRVLSGHRLGAMVEVE	115	-
Chr2D	593050397	593050429	IGSAAQLKAMK	80	+
Chr2D	602867595	602867663	SLIDPGLGSYSVELDISGQVVLK	159	+
Chr2D	603278454	603278519	RFPALGTGPGIMIIPTSPDAPL	101	-
Chr2D	603280240	603280299	RYEPIAATYPTTAGTTDDED	90	-
Chr2D	605388190	605388228	KPSVDIETLWIPV	96	-
Chr2D	621205177	621205212	RTIGPVVTIQGC	91	-
Chr2D	624464921	624464965	ARSAKVHAHIVGHLK	111	+
Chr2D	625360981	625361046	KLINAKQALLSSIGNGNGWECG	103	-
Chr2D	629369185	629369256	KIEPDIIVVYKQGNSHLRDVFPRL	157	-
Chr2D	630188137	630188175	QQEDGEMVTPTDR	98	+
Chr2D	631100888	631100947	QPFDFLMSLYASVGNLSEVK	146	+
Chr2D	635315432	635315512	RSKSFMPMHDAGQLGMVETGPNWSAML	135	-
Chr2D	638668486	638668530	KSMLSALGLTKMTAT	99	-
Chr2D	638668531	638668566	KGGTNPGSIVVI	84	-
Chr2D	640004643	640004675	RNIVEPQERNT	85	-
Chr2D	640577362	640577448	LGGDHLSGVKVLHGLDKVIEGGAVVMTLK	118	+
Chr2D	640836932	640837033	KEIVQQPTMWAWESFEPKESGDGMLNIEDDGGTL	167	-
Chr2D	643092185	643092268	KMTGKYVVTEPTSGIINSFDECAVELEQ	138	-
Chr2D	647298637	647298729	MSATDGLMRGMEVIDTGAPLSVPVGGATLGR	146	+
Chr3A	8915738	8915776	SGHWADLCGAIAK	100	+
Chr3A	8986546	8986593	KIQPAWSPVLLGVEKT	114	-
Chr3A	15898280	15898330	KVKGSMLNADGGESSLA	82	-
Chr3A	21569630	21569740	CINIALLCVQENAVDRPTMGDIVSMLRNETMILAEPK	252	+
Chr3A	62819892	62819954	VISGVSPSNSDVQFEVMLEHR	99	+
Chr3A	65782155	65782199	ELFNSMVSNYGIKPK	114	+
Chr3A	67528594	67528644	RLGGGFPTFSSTSMDKE	123	-
Chr3A	102280925	102280990	GAVMLAPVIAAFIYTPPVSFLD	103	-
Chr3A	125587808	125587837	MMAANMYFSK	77	+
Chr3A	182814005	182814040	HGAPPNYDLVNK	91	+
Chr3A	191209455	191209517	RFSTGPSGVIHHMKLQSAIAS	102	-
Chr3A	261609756	261609791	KQITHDESPLVY	92	-
Chr3A	322220716	322220778	VKLEDPSMTLLVPPDLEKNML	93	-
Chr3A	333521601	333521636	ILSEVVNASIQK	83	+
Chr3A	398388574	398388618	TGEAHVPSKAHNEEK	107	+
Chr3A	403844171	403844230	NSRDRCPFQVLFPLVGDEAR	100	+
Chr3A	419393279	419393335	RLLLSPDEEIKGHMIDHLI	138	-
Chr3A	437550354	437550401	RPGWGFPFFAPADVSA	120	-
Chr3A	514398516	514398581	AWDEGVGLTASNDSFFFDPAIR	105	+
Chr3A	552567013	552567087	SNHLDVLVSLIEDFLVSKEVMVCDK	116	+
Chr3A	552567679	552567711	LTEDTNYPAGR	84	+
Chr3A	567190373	567190438	QMMTLMDSDMSHLQTIASAVER	105	+
Chr3A	574924114	574924164	QAVSMHLGTSLIDCYAK	124	+
Chr3A	575906142	575906183	LDQTSKADPLALLK	87	+
Chr3A	586794193	586794264	RYVVPEPAVPMEAIFGLAKTLRGA	117	-
Chr3A	586795351	586795386	KGEKLASIRACA	86	-
Chr3A	589253372	589253440	ALLVWGGSGPEKTTMLMRAAEQA	108	-
Chr3A	596888149	596888190	VTVTGNITAEEVVK	92	+
Chr3A	616603844	616603888	VTYSTLMSGLVKHSR	111	+
Chr3A	616794122	616794160	GLEVVGDTCKKLR	90	+
Chr3A	631067916	631067984	RVALTQLVVDGFPAGSLYSFQVL	165	-
Chr3A	631214167	631214337	RETITSCTTDE--------------------------------------QQNYPEHA	96	-
Chr3A	635431209	635431244	NAQALASALLRR	81	+
Chr3A	658096511	658096573	AWTLSEVLKLVDGVAQFGPGK	153	+
Chr3A	660445180	660445236	KPRGCQAYGNIMATWTVLN	151	-
Chr3A	662168194	662168238	AEALLAKMGISWPWK	115	+
Chr3A	674553511	674553561	KAVAVPYDGEDKNGFLK	82	+
Chr3A	674911399	674911455	ALVSLINEVLDQAKIEAGK	84	+
Chr3A	683220545	683220589	KCPMERAESGLEFKD	107	-
Chr3A	688994606	688994635	KTIADVWPHS	77	-
Chr3A	697677371	697677439	GSAEIELPDDIVFHEMLPPIHGK	176	+
Chr3A	707667823	707667891	KHAGPHFRTGVGPFSIKDGNEVM	114	-
Chr3B	5379148	5379243	RSHVPAEFHDPRHDDDWEMTNWVDKEVEVAPK	194	-
Chr3B	10164578	10164613	SLRSKHINVSNK	85	+
Chr3B	10976987	10977025	RLSGVKQAAGLLS	88	-
Chr3B	11957913	11957951	KYMKAMVNQANDH	90	-
Chr3B	13156411	13156458	IMLGSSGSETEPSSVR	112	+
Chr3B	13926029	13926088	VRGSGGECSNKSLAGECSYL	89	-
Chr3B	21977762	21977842	VSYTITSSAVSPDGTEAIVGAQDGKLR	126	+
Chr3B	22226969	22227031	EVMAGQGKGAQVRANVAALQK	94	+
Chr3B	24449948	24450022	DVIRTVPEVAGLIGHEDADKLMTIK	121	+
Chr3B	28196583	28196645	KAILEVENKFETFGQRSHSAL	119	-
Chr3B	30641866	30641913	ISPVNLNLILYNCTEK	110	+
Chr3B	39040363	39040392	EVVVLYNCTK	77	+
Chr3B	61715358	61715393	GIQHIVRQIYHK	89	+
Chr3B	63701020	63701085	QAQDGAKYWIVKNSWGVTWGDK	110	+
Chr3B	73947821	73947883	RLGKDLDISWDMASAAPISEM	104	-
Chr3B	77882741	77882806	KDLPHRFDDADLGQAVPDAPSA	102	-
Chr3B	78015692	78015760	KTGDVGFIGDGLLDEMVEHTMAG	171	-
Chr3B	78703567	78703629	VKNFIMLENLHYAGSHGSDIK	102	+
Chr3B	82604564	82604635	KGKYGADMKEVSGLVNGISGVMHE	180	-
Chr3B	83150795	83150854	RMAAVHLATGRPNAAGVDAG	90	-
Chr3B	88624460	88624513	EHGVSEGQAGTGAFPSCR	132	+
Chr3B	91223881	91223949	KKIESPADNTDVYVTVTDGDAVA	105	-
Chr3B	96789831	96789884	RYQFPIQGMFNNYSMNLG	92	-
Chr3B	96954491	96954541	RKSVWEGVQSSFRLLVA	121	-
Chr3B	126461215	126461250	KAVTVTRPVVSL	79	-
Chr3B	127920879	127920938	VAAADCPAMVPDLDLDLDGK	141	+
Chr3B	137301740	137301802	EAIPDPAGAVVGSLPSPAGAK	90	+
Chr3B	139131226	139131282	KPRIDATSQKPEAKSATNE	86	-
Chr3B	139682789	139682857	IERPLVLPPVAPGPDPSTGVQSK	153	+
Chr3B	144070773	144070835	IDQNEGSRIDLNEGSKSPVNR	99	+
Chr3B	147481392	147481463	KEEMSQFRVIGTLPPCSAEGQCPK	95	-
Chr3B	157934249	157934308	KAFNGQGLMKGVEFRGLLLA	93	-
Chr3B	166220039	166220077	RTSVNPIYQLTVK	99	-
Chr3B	169126638	169126697	AVGLWDVPHPWLNLFLPRSR	99	+
Chr3B	218993389	218993442	DAVVGTIAAEDYATPLLR	132	+
Chr3B	218997573	218997629	RPIPDDSELMRVVQGMKPR	92	-
Chr3B	227133125	227133181	RPKGAGAAASMDQLSNPSS	84	-
Chr3B	237563006	237563053	RWHEPLSAGFVQALVI	124	-
Chr3B	248902224	248902256	FEGLAMSVSPK	80	+
Chr3B	257552722	257552781	RKCYGGVLSTYTILNPKAGR	151	-
Chr3B	315761769	315761804	DDAEPYPFDPTK	83	+
Chr3B	389949168	389949200	ECLAYHISAAK	80	+
Chr3B	389951932	389951970	MHTTPEHTPKIDK	97	+
Chr3B	396081474	396081503	YNEFEGPVPK	78	+
Chr3B	396628902	396628967	KMHEATQAGNLPKADGNLRPSF	160	-
Chr3B	403452073	403452135	AVEDASSNETLEQLGEMVKAK	95	+
Chr3B	419042886	419042945	EVGEATTAAAAMGPPKEDEK	88	+
Chr3B	419081027	419081068	LKDHLENTPGFSTR	81	+
Chr3B	425064227	425064289	KRWAWLDSSVGGDAVPVECVV	96	-
Chr3B	426262521	426262565	VPTLLQLLSPKPEDG	108	-
Chr3B	429241592	429241651	KGSQDVTLLNGPGPMAMGSA	94	-
Chr3B	431154204	431154254	SILLVEDVDCAMATAPR	123	+
Chr3B	432245378	432245437	RSPAIAATQNSTDLIADHYS	92	-
Chr3B	438412566	438412622	RAIEAQGTADAADILDFFE	87	-
Chr3B	440012522	440012578	SGTEGNLSITTSARITPGR	84	+
Chr3B	450622834	450622887	EADLLRACHGHLNIVQLR	131	+
Chr3B	459243567	459243602	KSMIQDMVLYVE	93	-
Chr3B	468720390	468720422	KTQVDPAGASL	78	-
Chr3B	475987623	475987736	AIQGYAADVAMGLAYLHGNSLVHGDVKARNVMVGADGR	269	+
Chr3B	479002742	479002801	KIQKASFRGLSGFCLFVVSD	149	-
Chr3B	499083144	499083200	RNQGGSRGNEEEKPVPGAK	85	+
Chr3B	500928334	500928387	KYGILSLYLLCGLGATTR	83	-
Chr3B	501270030	501270095	RFLETAVREDVGGEAMLIEAEE	102	-
Chr3B	505561322	505561375	QMKQHACSFALYAHDIHR	97	+
Chr3B	517280475	517280537	TVVLYPGVGVGHLVPMVEVAK	144	+
Chr3B	517281222	517281293	WLDAQPDQSVVFLSFGSMGTFSGK	181	+
Chr3B	520273346	520273378	VYSGPPVIAFK	83	+
Chr3B	526910821	526910904	FMTVDDGEQYSVPSLAALEHNLEAAMHK	137	+
Chr3B	527222012	527222083	RGSHGELAFDDISSGETGVASGTT	168	-
Chr3B	527321523	527321573	RPLPKCFNPLATHRIGT	86	-
Chr3B	535689217	535689258	RLLSCAINGGIFSG	102	-
Chr3B	542629779	542629814	KIFDDAGFSGYK	91	+
Chr3B	577162692	577162751	VVNSPDETYYSYAITDPKLR	150	+
Chr3B	581447894	581447932	RLPLLAIQPNSDD	92	-
Chr3B	588640802	588640861	EIVNNGIKIGASLSIAEHIR	145	+
Chr3B	603799394	603799426	KSEAPINYGAL	78	-
Chr3B	607928674	607928715	EVATAIRGAIILAK	95	+
Chr3B	612807306	612807344	VAVPGGGIHPITR	94	+
Chr3B	649298153	649298203	RPNWKPREAPVLDGYLR	86	-
Chr3B	655682787	655682825	FYDDHTGYSSAIK	98	+
Chr3B	658281492	658281539	RQPKAHGNSPPQIPNQ	121	-
Chr3B	659295566	659295652	RYRVKGDLWLDVPFVAATLDDASTGQLVA	142	-
Chr3B	659801649	659801705	KVLEKVKAGFQEGEGEVMV	86	-
Chr3B	662521006	662521101	STLVGNTLRWLLLMSNNILEFDMDRQTLAVIK	154	+
Chr3B	674228839	674228946	RPWLGTALSLLVKLEGFTATADISVDHQWAGGATCV	179	-
Chr3B	675641999	675642055	KELTVPDIVDEDGTLVWLD	141	-
Chr3B	676142357	676142431	SDILIYPGYVPMPGANYKVFHYGLR	200	+
Chr3B	676142474	676142542	NADIVNTCWAKFPEPPDPSAITK	177	+
Chr3B	678062724	678062804	KLEKLVTLERNALDSLQESMEELFELV	118	-
Chr3B	681707313	681707369	RMQDFRPSMHKIVASLLSI	95	-
Chr3B	687588636	687588671	EGFFTFSAANVK	88	+
Chr3B	692490863	692490904	TVAGSTLDRTSVTK	97	+
Chr3B	694065809	694065862	RRLDYVATAAGGNKNVAA	126	-
Chr3B	695200058	695200156	KPMDYTQIPWNSVDPYKVIGTANAEQIDEALQK	162	-
Chr3B	708264660	708264692	KLEPLHTEAEK	81	-
Chr3B	713122147	713122209	EVHVYGAPQNDDDYNGDQKRR	104	+
Chr3B	717749753	717749851	KGLSIWTQDDPFYIEAFQLVVNYMGNKLGIGYY	169	-
Chr3B	727457566	727457631	RGFLTDDVPVASSFNVAPEYGL	159	-
Chr3B	737201228	737201266	FAKFNSLLSPPQK	85	+
Chr3B	740561416	740561469	RVGMNGLISVGDILQPDH	89	-
Chr3B	753827138	753827203	AELQRSLDPPPLTNGGSSSRPR	99	+
Chr3B	753827599	753827664	NPDISATLIGAALREDTVNNVK	101	+
Chr3B	760676435	760676473	DTDVTEGDTATIK	95	+
Chr3B	762451622	762451711	GEMARWIDILVAKGVQDLVFVNRPWPVDLR	190	+
Chr3B	762655173	762655214	YGVLSVPLKLLEAK	96	+
Chr3B	764811900	764811935	VASSCNAAFGCR	87	+
Chr3B	767635645	767635689	KVIILLQGGFEMLFC	114	-
Chr3B	771451696	771451758	KGPSAIFSDDDCCETIFSYVA	104	-
Chr3B	771913186	771913230	EKLPMVLGAYEQQFR	83	+
Chr3B	780948512	780948544	DSDAGASVDPR	78	+
Chr3B	781994810	781994857	KDPNFLGFHNETPEGT	116	-
Chr3B	783081724	783081768	GDGDGIDEVPSKKPK	104	+
Chr3B	786017700	786017753	RPSGLQVYRMFEGAGDAL	135	-
Chr3B	786576380	786576457	RLMGVVTSPPPLNNASMGYCVGVSAA	124	-
Chr3B	791371684	791371725	AWTPMAQDWGALWR	108	+
Chr3B	792666011	792666046	GLGHFDCHELSR	94	+
Chr3B	792666011	792666058	GLGHFDCHELSRAANK	121	+
Chr3B	799692873	799692911	KILESIGEAIEEK	87	-
Chr3B	801028892	801028945	ETFLSVHVTLRGQTRWAK	131	+
Chr3B	801908269	801908310	RVLSKCNKGFAELA	102	-
Chr3B	808004146	808004226	ARLLPVNVSQWEDLSLVTNSYKDLVIK	130	+
Chr3B	808523456	808523518	KVDKPLRVALNLPGCIPDTYE	103	-
Chr3B	809800334	809800417	LAALGAAGSATRVDVTGVGGIDFFFASR	125	+
Chr3B	815665383	815665412	HVFPGIFVTK	77	+
Chr3B	818601852	818601947	TLADHNILMESKILLILLPCIPRGDMMQISMK	156	+
Chr3B	818629070	818629105	RVMSLVELHPVA	90	-
Chr3B	818914321	818914356	QGIIIEHLSCIK	87	+
Chr3B	826420758	826420811	RDLTHAGSPIVMEEATLS	87	-
Chr3B	826431969	826432046	LSSPAATHKDGGLAGVFPSISNDGSK	181	+
Chr3B	829843742	829843774	LLLMSGKPLLR	80	+
Chr3B	833672926	833672967	KVANFGLEGYHGNE	106	-
Chr3B	834540426	834540485	RNWVDDLVLLYRHGSLGDQL	151	-
Chr3B	834846477	834846530	DNDEYLFLIGNNYYDVSR	86	+
Chr3B	835132025	835132057	KPFLSYYLLCQ	86	-
Chr3B	836006955	836007014	YALASSASLPTSHSEQLGIK	90	+
Chr3B	837301479	837301511	ARLVWTPQLHK	88	+
Chr3B	839305502	839305534	QRVNQAAPIQK	85	+
Chr3B	842165283	842165318	KFKETRAHFSST	87	-
Chr3B	851658607	851658663	AVDINPSKPMSSSHTGIYR	93	+
Chr3D	4377480	4377548	AVLSIVGFGGVGKTTIAMALYQK	170	+
Chr3D	4965115	4965201	ASKSISLGETAFSWYSSNITSVCQQCEKK	139	+
Chr3D	7103347	7103454	KEQPELLDEFEKFNSLTKIYLMCLYEPLASVASEDW	175	-
Chr3D	7525221	7525262	SGGAYAGSPPVSLR	96	+
Chr3D	27855009	27855077	QDVIQMMMLAMGCLQIDCKKRPK	169	+
Chr3D	30004803	30004901	LIHLRLLNLDYTGISCLPESIGSLKNLQVLSLR	151	+
Chr3D	42872187	42872303	KSYMDILASTSTEYSNFGSKIILGHIEKGDNLATIESCA	187	-
Chr3D	56931434	56931493	KASPMVAFPYGCADALEVFA	96	-
Chr3D	59369536	59369601	KHKCLVEGSIPSFKSVPPEEDA	106	-
Chr3D	81752492	81752530	RGVNVIVPKVLAS	91	-
Chr3D	108169651	108169737	APLSFLSEVSTSDGVGAKPEMPSTDELIR	136	+
Chr3D	136901208	136901282	NKTKSDLSLHGLQTMEFNAEPTDAR	188	+
Chr3D	153157101	153157154	RQSSVDVELGKAIQEMAK	127	-
Chr3D	162307720	162307773	RTDGSPTKGAPMQIAVSK	135	-
Chr3D	171252460	171252546	SSEQFSQLRSFAAPNAQLARAPRADAPQG	130	-
Chr3D	186045469	186045522	ALSIKSAIPHPRIMGIIR	83	+
Chr3D	264783522	264783575	ESTQCAPNGYYFIPVYDK	90	+
Chr3D	338269653	338269706	RMFEKCAESPETTDPCIS	143	-
Chr3D	362709426	362709476	RHHLYEVAMAVDLMIGL	85	-
Chr3D	395987454	395987510	KKYDFELSTCVSELEKLQW	96	-
Chr3D	416691237	416691311	RPEVPGIEFIPNVHLATPGVPTLYE	121	-
Chr3D	420588500	420588535	TIGNQQGAEIRK	87	+
Chr3D	427048495	427048527	DAADFLVHVQK	81	+
Chr3D	427048567	427048665	IKKGGILAHLKPIADENDFHSCLASYFGPEVSR	246	+
Chr3D	427049146	427049232	QSIAAAAASLFGADDSSNPRLDELNKTLK	105	+
Chr3D	440581397	440581465	KEPMSTNLTGQTGNEALNVNDPK	168	-
Chr3D	442479495	442479572	RLLLAIFFTVVPMSNSTASGVTASTL	115	-
Chr3D	509023989	509024036	KRPPLIDWDTYMSGSE	82	-
Chr3D	521358250	521358303	VEGYTCGIESCSMSFDTK	138	+
Chr3D	549308508	549308558	KYPNMSTLVLQRCSQLK	83	+
Chr3D	558606435	558606479	KKVSGYNDDTLLSAD	103	-
Chr3D	572494045	572494080	KMGQTSCAAFTE	93	-
Chr3D	579590360	579590431	TGDPTENNFGLFNPDKSPAYSITF	115	+
Chr3D	580382977	580383027	VAGNIKNDTISGLEGIK	116	+
Chr3D	590190081	590190140	KSMPLDGAMTSVLSVQVMID	94	-
Chr3D	591902359	591902451	PSDDQDAPSSTMRTTLSPRMKVIQEDDALGM	148	-
Chr3D	596995258	596995332	KLGGDKVTVSVTSAGADISNEVLEK	116	-
Chr3D	599926394	599926465	KDQDSWIHLILVQLLGYEVISPVG	120	-
Chr4A	2931812	2931856	QVLATIAEMFWEQTK	113	+
Chr4A	9416334	9416381	KPGERHGPMLPPLPIF	122	-
Chr4A	17899778	17899885	RMGVVSADKTPTSWVFTGVNNQLILQGAGTFSLIDD	177	-
Chr4A	36306932	36306970	RNFMELALSAAGN	90	-
Chr4A	43301152	43301217	KLYDAMGSGESEHKGSEPRGGH	100	-
Chr4A	45116422	45116478	RRVEVKLLHDEGGGGASGQ	85	-
Chr4A	47097954	47098010	AKEQQFIQKVQEMLIEDEK	83	+
Chr4A	58866118	58866183	KETEREAVATAPASTPLAEGRG	148	-
Chr4A	69250503	69250568	KVEAPGEENGAKSEQVSASANS	92	-
Chr4A	117246933	117246989	KVLDLSEGKVQNNHELSPV	89	-
Chr4A	137750983	137751042	LQLTSSPYTGVAHCVRTVFR	101	+
Chr4A	137955798	137955842	AVAADGYPNYLYRKK	107	+
Chr4A	148774210	148774275	EIQDIVDAPPLPVLSFSPSKDK	101	+
Chr4A	148781409	148781486	AKVIAHLGAHMADGAALVVRSAHAAR	114	+
Chr4A	212340539	212340637	MLVPMFRNHVAQHSAVQSSLSTRTQSYHTDSSK	159	+
Chr4A	252403477	252403515	AITQEEAHPIITR	94	+
Chr4A	278893975	278894010	KGNLEHFTKFLA	90	-
Chr4A	440895555	440895602	RDPYGCRPTATLQVPT	125	-
Chr4A	447263946	447264017	DVPSWTFSDGAEVYNNGDQSKLNR	185	+
Chr4A	457381586	457381708	KQTEPPRSYIPNSVANSSSPNDVTMPQSTKETTAVVMIADS	194	-
Chr4A	464664475	464664534	LLMMSTDGTLNMHALWLIRK	98	+
Chr4A	498979265	498979321	RAEGNCAMSPRVTFVAPSL	140	-
Chr4A	500502304	500502408	EGEDFQPAADGGVDTYGYSTETVVTATGNDGEYER	159	+
Chr4A	542322796	542322870	EPPPPAAVADGELVFENKWPEDLPR	119	+
Chr4A	549055556	549055615	DEVATASSANRVQSMFECWR	100	+
Chr4A	555881213	555881290	GMEMLERVGKETMELIIEETGMEIEK	112	+
Chr4A	564753007	564753087	LPENDLWRRAMAFSEEPQYEPATHGGG	138	-
Chr4A	571254762	571254824	ALSAYYPLAGRLRLTPGTADR	96	+
Chr4A	571786680	571786727	DAVAWNVLITCYARNK	125	+
Chr4A	577454202	577454240	GPFDPDNIEYLEK	99	+
Chr4A	583824176	583824241	RPSSVMEASFLDDLNSPNLSKT	102	-
Chr4A	592987756	592987824	KRTYSALGLLGVGELIDMDALNA	106	-
Chr4A	594627514	594627585	LVMRIAQADSTEEFAGLTSANFSK	114	+
Chr4A	596481322	596481363	RLDAAVKELDEASS	92	-
Chr4A	602360048	602360089	KASVVPLVGCYIGD	94	-
Chr4A	604547564	604547629	DGQGCSIELVDDFSALDGEVGK	101	+
Chr4A	606073986	606074060	KVEEGGPTEGILERPLVSRPVVGTV	115	-
Chr4A	608815750	608815827	RHHQNGVDTAELHDSTVAAEVKYVLK	186	+
Chr4A	612427127	612427207	HPGMLQEGPHTVISIGSAPSKAASEHK	128	+
Chr4A	613947218	613947292	KPAGLQDLKFVKVAIMGNTESELVG	184	-
Chr4A	617901821	617901856	TAAAMPSAPART	83	+
Chr4A	623394009	623394086	GVDGEQNVVLISVPSVLSEGLAPPGK	117	+
Chr4A	625579633	625579674	EDSEPKCGTGQALK	88	+
Chr4A	632551237	632551287	VIAQLTAATGQIGTKLR	118	+
Chr4A	639650355	639650408	NGAFTSKTEFTEEMLEIR	83	+
Chr4A	641746310	641746372	IDSGSDTGEELLNVAGEVEFK	96	+
Chr4A	649817422	649817469	CWSIMAHDMAKSTIVR	127	+
Chr4A	651060675	651060725	TVFSTDVTSLDDHGGSK	121	+
Chr4A	663837762	663837872	VTMFVVLSCITAGMGGAIFGYDIGIAGGVSSMEPFLR	179	+
Chr4A	681020082	681020120	KPKMGGFLSGMVC	82	-
Chr4A	683953382	683953423	LYGSDPSTSFVPKD	102	-
Chr4A	701609186	701609251	EEAGAIPRIQLIDLPDFSKQLK	98	+
Chr4A	711559029	711559076	VVVEEPSVQGTITILK	111	+
Chr4A	712797991	712798056	RQAVRIESLTTAPISSNSAMTA	132	-
Chr4A	716849168	716849203	KGLAAVLGHIAE	80	-
Chr4A	722196199	722196237	DMTRQLLGGDSLK	91	+
Chr4A	722308112	722308150	WIKSIALPIGNNK	89	+
Chr4A	724411525	724411596	KFSVMEKILHANLFDCHLWSPSGV	183	-
Chr4A	726064663	726064743	DSCMEDIRNHSASNINEAGLVGFSKPK	158	+
Chr4A	731304882	731304974	IASHLCIKLPDYMGGLHCLETLDIMDATVLK	154	+
Chr4A	735326599	735326640	KIHIFNAGADHAVA	98	-
Chr4A	740069110	740069157	KLLAIAGFNNSVCHWM	125	-
Chr4A	742679609	742679659	KDMDAEAGVPNETRILQ	90	-
Chr4A	750042846	750042884	VTAENIRNYLHGK	100	+
Chr4A	751610375	751610419	KVGPGPIDEQLKEIF	110	-
Chr4A	753846995	753847063	STPFSVPVQDNNNIVGFFACAGK	109	+
Chr4B	7077063	7077116	KSTASVTHTLGCNALRLV	123	-
Chr4B	23427573	23427617	LFVDDGSCVTEFMLR	117	+
Chr4B	25761638	25761697	RIVQGTVVPSLHDIYITRKV	151	-
Chr4B	25776688	25776732	APSGSVAARAKLSSK	101	+
Chr4B	26170844	26170897	KMESVTFNAENLAFLLKE	83	-
Chr4B	26227974	26228039	KLSALQQQISAVRQDGVTQAYF	102	-
Chr4B	26425831	26425863	KAPIHEEVVAV	81	-
Chr4B	34266868	34266948	KRADQVINITSDGDDSLNGVISADVAS	119	-
Chr4B	36753157	36753213	MEMLGLRRCAGELSAISSA	90	+
Chr4B	36782315	36782356	RQLNCLQTCMASAK	111	+
Chr4B	40764939	40764995	KLEEVANPTQQFLPPLSPF	86	-
Chr4B	41018207	41018257	KGDAPALRVLGFDAVKA	119	-
Chr4B	42485450	42485536	KISAMSLVGSSLLVEEKAPKLVAAAKQFG	194	-
Chr4B	88699309	88699377	ALAMLKEASTAGPVLVQVWIPVR	167	+
Chr4B	89451832	89451888	KELLFSAIQMKLYLIPEEV	90	-
Chr4B	96773210	96773266	KLVATLVTGGGGAMDDIDD	85	-
Chr4B	126478551	126478601	VLLTTDSDLAGAVLNAK	111	+
Chr4B	126945079	126945117	NKTVQRVAEFSPK	98	+
Chr4B	128488386	128488493	KEGEDFQPAADGGVDMYGYSTETVVTATGNEGEYER	168	+
Chr4B	130852052	130852087	KIGAGIATRALS	78	-
Chr4B	136934790	136934840	ETPAIDVCKGLLGDKAK	123	+
Chr4B	146393639	146393713	ASQSLGIILDQTLTVVLQPNTVSGK	115	+
Chr4B	152815660	152815710	WRGGVRVNETLWYEVNR	132	+
Chr4B	175730291	175730323	RVMDPVSEIIT	84	-
Chr4B	176700207	176700260	RPVSAFVTPKLTNLDDML	84	-
Chr4B	178251335	178251379	KFIIKPASVPLQGTS	108	-
Chr4B	181395344	181395379	KNEPLPEEKIEQ	83	-
Chr4B	181401590	181401664	KMPMVSYGLENQNGSASVANAPERM	119	-
Chr4B	184572256	184572297	EEWTSEVFDVELMR	107	+
Chr4B	241940126	241940185	QPLSQSGSDARKDILQPALK	91	+
Chr4B	281406337	281406381	RPTIQGSGMDVEALE	113	-
Chr4B	310991068	310991202	KDGGRTEHITAGVTPAGRPTSPLPRAPWVFFLLSSLYEILGINEE	221	-
Chr4B	395928030	395928083	KGNPAVVVFTPWSNVGLE	87	-
Chr4B	399140906	399140938	YVQALLTANTR	82	+
Chr4B	401946165	401946197	KRMENETYGLE	85	-
Chr4B	411216505	411216549	KGESLVEALYSDGAG	105	-
Chr4B	412236676	412236732	RCFCCPTMDEERSCARVLG	97	-
Chr4B	426306426	426306470	RLVDEMEPDDGAEKD	106	-
Chr4B	431825144	431825209	VVAAFSLADNIRALTFSNPERK	101	+
Chr4B	437561251	437561316	KPVLRPAPPIGHLIFKGLLNND	166	-
Chr4B	439870797	439870835	PLANKMSRAYAEL	95	-
Chr4B	461795037	461795114	LVFPGVGAFGSAMDVLNRTGMADALR	121	+
Chr4B	467931556	467931645	RLRRLDGGTAADFFATQPSDNGPLGGYPLA	142	-
Chr4B	482713875	482713910	VLVPVIRKFTGK	86	+
Chr4B	485441867	485441920	SLAGDLTDPEMAQPYMKK	89	+
Chr4B	497575010	497575045	KSELVKMAGTSL	81	-
Chr4B	518690631	518690705	GAVVRSSLCVVLAVYLAFIMYLILR	112	+
Chr4B	532629030	532629101	GGDVVIIYGSMYQDVSRIINISGR	113	+
Chr4B	579589615	579589677	KIHQWYTNVTQDSGVSADQSI	158	-
Chr4B	604429223	604429273	GVVGDWVNHMSPEMARR	86	+
Chr4B	605088225	605088290	RVEIVISAGGDDDNGSTPLQED	158	-
Chr4B	626393055	626393084	APLKEYFEHK	78	+
Chr4B	642590401	642590442	ERPDMGQVSTEILR	106	+
Chr4B	645215582	645215641	IVANNADGTMDIDKIVAAIR	90	+
Chr4B	645960886	645960927	LATEEIPHIVNDFR	106	+
Chr4B	647281499	647281537	ALSLAKELAENNR	89	+
Chr4B	650874987	650875031	IISSIDIGMAAGEGK	101	+
Chr4B	653506638	653506673	GVLGDGTPVAVK	80	+
Chr4B	659445333	659445428	RLLNSPDAGYSFEGPSPDQQGKWSVLHQLPLT	158	-
Chr4B	661286143	661286190	KGVGPFQVPGEVATSG	108	-
Chr4B	672155226	672155294	RSPSAGGAMDVPPQEAAHVVVIE	106	-
Chr4D	2120069	2120107	RVVGTIQYARAEK	99	-
Chr4D	4879552	4879620	KIAESSEKWRPLLNEENSTTGGM	101	-
Chr4D	6682972	6683031	WTALQMAVENEWGGRDSRAK	100	+
Chr4D	9330271	9330303	VAHFCSMCGPK	90	+
Chr4D	10598795	10598863	DRTSLLLPGQQQSLIEAVASAAK	164	+
Chr4D	12994361	12994411	KALSKLKSMGDYEPDGQ	121	-
Chr4D	13640569	13640628	KAMVGSLNTIAGHSITGSLK	138	-
Chr4D	22203567	22203599	LLQDFVVTAEK	79	+
Chr4D	25800376	25800441	RAAAVDRGAVFPHAVLEAVSAR	94	-
Chr4D	27497168	27497215	LLLRHGASANVRTVGK	107	+
Chr4D	30047993	30048040	EPMAPPYNVLITGSTK	115	+
Chr4D	31026947	31027000	SGGTDAADARKNGYWLIR	130	+
Chr4D	31184635	31184667	KVFVDYLGTAD	79	-
Chr4D	36085028	36085063	DEGEANWMPMFR	93	+
Chr4D	50386356	50386394	LTFDVLITVCSEK	94	+
Chr4D	50459214	50459279	KVDCYRQAWDVPEVGDLGLGPA	164	-
Chr4D	55294101	55294145	RPKAMNSHRTALKGA	102	-
Chr4D	64656758	64656820	EIDVSRNQLSGGIPAAFAKLK	100	+
Chr4D	65586689	65586775	IDGIIGAAEGAEEPDRSAAESAFKDTIHK	213	+
Chr4D	72277820	72277882	KTICINLGTFPLIRYPEHPVV	105	-
Chr4D	72279502	72279585	KAVVFNVDMSVKTQLLGGMATVLQEIRA	132	-
Chr4D	77447857	77447961	TRISVPNLVALELIECWGRTPLLESMPSLVTGSIK	167	+
Chr4D	97736651	97736731	KPNTNEKLSDDRDYVGGVDAWAIDDGI	205	-
Chr4D	100859571	100859603	LNESDVGDRQK	79	+
Chr4D	101106199	101106252	RGSSGLDSPYSPVSDLAM	83	-
Chr4D	111331624	111331701	TNCACVAFQHKANMECYLKSVLFNGR	203	+
Chr4D	115306845	115306883	KTEDAADTNDDHK	95	+
Chr4D	271382508	271382567	HLLSEGMGADAACKTFDAEK	148	+
Chr4D	279432601	279432639	KGSTEMNQADKVD	98	-
Chr4D	281317806	281317856	ATCQPLQSDVTMEAIVK	128	+
Chr4D	301571974	301572033	SIGISDSTVELVKDRLFESK	134	+
Chr4D	301574262	301574321	EVPENEVMNQTDLAGSFLHK	95	+
Chr4D	302667737	302667844	KPYPATWKDPKDFKLEAPNSALAEEPTEADFQEALV	164	-
Chr4D	314597287	314597376	KADPHDCPFDAKNYQDPHIVINKVASSSVA	145	-
Chr4D	315451020	315451079	RPGAPMRPSALVCGTYVLSK	98	+
Chr4D	322443017	322443064	KFNQMMGTKLVNVTAS	123	-
Chr4D	333202060	333202095	MCSDPQGAPVSR	92	+
Chr4D	352856076	352856150	AELGGVKDASEEVRQLEEQAQAILK	113	+
Chr4D	353802205	353802258	RIAQAIFNSVVRGDDINM	85	-
Chr4D	368461650	368461694	DSAGKLLNQVNEGVR	106	+
Chr4D	373599246	373599290	VEEERLFKYHPLLSK	112	+
Chr4D	380391773	380391832	YEPAVAAIFSQVGSEDAPLR	94	+
Chr4D	388085272	388085307	KGLAHFLTLTED	85	-
Chr4D	389451591	389451653	TGLVPVLVESLVDADKSVAEK	93	+
Chr4D	401454133	401454165	EVTPEMLEFMK	86	+
Chr4D	405679109	405679150	RSMSQNGTTSVVGA	99	-
Chr4D	414240273	414240323	RAMPAWTDSDSSKVDMS	114	-
Chr4D	420805785	420805841	VPMTDMRMRADPATGYPGR	95	+
Chr4D	427303076	427303129	QEMNNHSNVQQGFGRGAR	84	+
Chr4D	434349934	434350047	KGHGYLRFLNFASVLAVGVMTASAAVACAVGGGAQTCF	90	-
Chr4D	437757387	437757431	RDFWRLLFVHSDIAT	114	-
Chr4D	443433014	443433064	AVYLVDYAGFRTPSNCR	107	+
Chr4D	449239074	449239223	KTTHLYSVANVID-----------------AKMLHMMLVFDFTQIADLVG	136	-
Chr4D	449925648	449925734	TIVDSGDGGLGMGLAAFIANGEDLGPMIR	204	+
Chr4D	455531463	455531519	KHSGCRVYGSIMANWCVVD	100	-
Chr4D	460680641	460680706	KGKGEDGWQSGLVGSVQSLASV	155	-
Chr4D	466183995	466184027	YAGHMGFSVRK	83	+
Chr4D	469058178	469058237	RPFAWLVMNGFFDMPVPPDA	101	-
Chr4D	481326788	481326859	RTPDLVLYRNSPSDIVMIVENFAT	118	-
Chr4D	484524187	484524219	RFICREEGYMA	90	-
Chr4D	491009290	491009340	KHPAIPDDAPPATLYGV	118	-
Chr4D	497069944	497069976	KGSGIVGCVAV	79	-
Chr4D	497255594	497255629	RRMHGCYAENAE	94	-
Chr4D	498975059	498975193	MAQINKICSCAVSVPLFPNISWLVHRAGETVASMPSSSAVASNMK	158	+
Chr4D	500472642	500472674	KIGTANDGGNE	80	-
Chr4D	504452490	504452522	RWRHPSNSPEV	86	-
Chr4D	510803188	510803244	KSPHGDARLIMAETTDMLM	139	-
Chr4D	513077160	513077195	AGAPLLHDGPYK	85	+
Chr4D	513507521	513507568	KGVWILNWKKCEDMVD	128	-
Chr5A	7659809	7659877	KVNEGVMAAVETVANRVTTEGSL	156	-
Chr5A	13569310	13569378	REAPRQSLVMGAQPNQAQQGALL	102	-
Chr5A	23335546	23335581	ANSFAEEDEAEK	87	+
Chr5A	26310735	26310773	KTVTEPLSTLQTQ	92	-
Chr5A	26996646	26996684	RVAAGMGTVEPVK	96	+
Chr5A	81087055	81087087	LPIPSAAFELR	79	+
Chr5A	111365555	111365617	MSPLAYLSLTPQASLDLLSGR	94	+
Chr5A	118776941	118776988	SLSIFGYAEQMPPLSK	116	+
Chr5A	127609040	127609093	EIASMWKAKNFTIHGVIK	140	+
Chr5A	136825552	136825653	RQDTDNCIILLDNLSRINSEPDELMAMGLEALQA	162	-
Chr5A	195320104	195320157	YVWPFEVDPMELAPDPPK	88	+
Chr5A	306754981	306755019	CVQQRAKLVNSGK	96	+
Chr5A	307912901	307912939	KTIFSEGRGTPPR	100	-
Chr5A	312096999	312097031	NGLFGVEEALR	78	+
Chr5A	313844963	313845058	TGVGEALLPNGSQNGQAPLAILGLQLSKLSIK	137	+
Chr5A	330312954	330313013	YDAQISVFGSTLQNKLEEAK	146	+
Chr5A	354914713	354914745	RGLGNRAMATR	82	-
Chr5A	356848366	356848404	KLLAVAPAVSVGS	82	-
Chr5A	366926654	366926716	KDDAFALEQAHQTSWFAGASG	101	-
Chr5A	369916724	369916762	IKYEKNSNPFDAK	97	+
Chr5A	383659013	383659048	VAMAESSPGVVV	82	-
Chr5A	389770531	389770569	KGKENEAVVSPAK	91	+
Chr5A	398905152	398905193	KATVYDAINHDLVL	100	-
Chr5A	399967777	399967815	SGQLDRSNASVQK	89	+
Chr5A	402418148	402418204	KMAFRLSDTPCELLYYGGI	145	-
Chr5A	442878808	442878846	RTRNDAPGGKVAM	97	-
Chr5A	448913495	448913545	ANKITAERLGELLAKPE	122	+
Chr5A	475864093	475864152	DLTVISLVGPGGAGKSTIAR	138	+
Chr5A	477244196	477244270	LDMTSHHKFSSISYKPRTTTSLAQK	120	+
Chr5A	484889736	484889807	DSLDIIQHDWALPKMERHAEEVLR	116	+
Chr5A	485834956	485835012	EMLQVMRGQIQMQREIETR	88	+
Chr5A	504107765	504107821	DSRSNLIWAARNLLAGDPK	89	+
Chr5A	546785463	546785519	SLLSCQNSALDTPLHLAAR	85	+
Chr5A	547343006	547343068	RFGPMIIEESKDMNVDNIGEM	102	-
Chr5A	548927766	548927858	HVWSEILSWMRMTCRPPSNEATLFDWWHDAR	159	+
Chr5A	549191764	549191802	KLNSKNGSLFKTA	86	-
Chr5A	560034276	560034338	ITNWLADHDKGLAHVLKDVLK	100	+
Chr5A	561555379	561555441	GLDGAYSSYHSKIASSQVEPR	101	+
Chr5A	563313151	563313204	LCGQQLIDLPMTPELAVR	87	+
Chr5A	567510710	567510772	EIDEHDSTKNDASESGTMPLK	102	+
Chr5A	568559066	568559110	ETTEREGRPQMVDGK	109	+
Chr5A	582836518	582836562	RVVQDAPYPGRDRLT	83	-
Chr5A	584828338	584828388	EAPPPLGFHEKINAPAK	120	-
Chr5A	590717989	590718057	KTFGGGDSPTNEPEPSGDNESLA	167	-
Chr5A	600688310	600688375	VESALPNGGQNGARAMVTPIIR	159	+
Chr5A	635621420	635621479	KLLSIPANSSGNYIHLLSLL	122	-
Chr5A	646989029	646989103	RSVTKGPMTHTTSPIIDMAAMKDDE	117	-
Chr5A	651317650	651317697	KRYESLQTINVVGVPV	97	-
Chr5A	671941450	671941521	ENYVMYTEEDGLCVVVNSAGEDSR	183	+
Chr5A	687195440	687195478	RQIGCGGFGIVYK	103	+
Chr5A	690640062	690640118	LLHGQLTGSGFAFVGGKGR	125	-
Chr5A	705334363	705334416	VLPFHAALEQAKRIANMK	86	+
Chr5B	215652	215705	LLRPGYVVPMSNGEFDAK	133	+
Chr5B	20313324	20313371	KVIAGMPPDFGFGSRR	120	+
Chr5B	37653269	37653304	KCLFGIVTYYTI	97	-
Chr5B	48658117	48658179	KDTLITLMPLAYINESLALPS	98	-
Chr5B	66977507	66977575	KSEVGTVPDLGAAAPPAVLPREV	101	-
Chr5B	100173554	100173586	DMLDAKIAEYK	84	+
Chr5B	120757610	120757657	ISLGESWTGKFPVKNK	119	+
Chr5B	122555172	122555267	LAGMFEEGRCTIFEHDMGHIIPTRPPYIDRMK	166	+
Chr5B	135340229	135340294	KLMVVLKGSLHLSMIRDTSGVL	101	-
Chr5B	184750399	184750467	VATANASLAQQFEGKYIHLSMQK	111	+
Chr5B	235825707	235825745	AGSLKDAYVLWMK	96	+
Chr5B	237113487	237113558	NPEVAAAIRAEAGGDKPSTYEHLK	174	+
Chr5B	245303298	245303369	RRRGSSLGAVQEGDGAMQMGNGNG	109	-
Chr5B	250126219	250126257	SNPILLILDGTWK	98	+
Chr5B	250211510	250211602	RGAIGISAVVLVAIYASVGVVLALVYASTRV	129	-
Chr5B	253729265	253729297	RGEEMKQPVGK	86	-
Chr5B	257625671	257625730	RMSVREGVIGDIARVLPDIE	95	-
Chr5B	268027329	268027370	KVELILVEVTAEVA	92	-
Chr5B	292339307	292339372	KCRAAPKSPSDAIKDASSDVQQ	99	-
Chr5B	307010545	307010598	DGTAEQILKGGIDQVGAK	126	+
Chr5B	330035043	330035111	KLTTCHQLWSPVSIMSPCGDLHL	117	-
Chr5B	353570166	353570219	MQSLAESEMQQVEHEGSR	84	+
Chr5B	354315679	354315717	KYTHDIAGVDPEK	96	+
Chr5B	365890334	365890396	ESTKPLPNGVPRTIGEILKSK	148	+
Chr5B	378206679	378206711	LWGGTFGDVYK	82	+
Chr5B	408669826	408669867	IVQLTEEGKINKPK	101	+
Chr5B	415368028	415368102	RKGATFDFGASPDSYSVFEGHLAAS	179	-
Chr5B	423595509	423595538	EMAIVVSFIK	77	+
Chr5B	424571967	424572035	KMSSQDSVTSETSLSGAVRDAIN	105	-
Chr5B	433604153	433604188	VRKLMLDCGVQK	90	+
Chr5B	438057973	438058020	VSDGTNSLGKTSGSAK	97	+
Chr5B	439045490	439045558	EYKITHFLGDLVVGSTRSHNNSK	174	+
Chr5B	439136368	439136403	MEAMAMQPTKKK	94	+
Chr5B	445380087	445380158	KVQNIESDFGIVDVEDGFDPLMLR	117	-
Chr5B	453772547	453772588	KSPVSIARSAGIEA	96	-
Chr5B	473678099	473678200	RSLPHVGHGDAGGGWCTALLLLPLWPALRGSGGG	93	-
Chr5B	477512992	477513024	NAAMTAWSALK	81	+
Chr5B	479802307	479802369	ARDATGKTTILHVNFDTMIPK	162	+
Chr5B	506063929	506063970	QEDSILLPDALAGK	100	+
Chr5B	506185771	506185809	RTSPLQGDHADAW	101	-
Chr5B	510936681	510936719	KCGTKADAPISAG	93	-
Chr5B	520955927	520955959	KLQVFQVFNNK	81	+
Chr5B	522894215	522894250	GRILIDDCDTSK	88	+
Chr5B	527040049	527040141	ADHYCPMPGCNEEFIVYYIYFYSGFGCMIYA	148	-
Chr5B	530434334	530434366	QRSGPSSLNFK	78	+
Chr5B	531672353	531672487	GHCVVYAADGARFEVPLAYLLTTVFGELLRMSGEEFGFANSEGGR	252	+
Chr5B	542379504	542379536	RLVIEGLTTGD	78	-
Chr5B	543378795	543378833	KEGDTAVMLQPEK	92	-
Chr5B	547437754	547437834	RDMLDILDDSDGYSLAEAYAPEMGDAG	128	-
Chr5B	554797863	554797904	KVLQVVLDMHSVPR	102	+
Chr5B	564956281	564956337	RSLAVGNPYPLEAKLVTVQ	134	-
Chr5B	575049991	575050047	KACGAVNKPGAVIPIGTPH	89	-
Chr5B	576157938	576157997	TESSGGFVHKEELEKILQEK	141	+
Chr5B	582040719	582040826	RQHHPSFGAVPMPQVKHSPVSGPLPRPSCSAASQPE	170	-
Chr5B	592194794	592194856	KRFFPQVTAICDHSSTDLAKA	160	-
Chr5B	613906361	613906396	KSALAVPGVLWV	81	-
Chr5B	614670903	614670938	APTCGYYDFIPK	97	+
Chr5B	619572655	619572720	RSYDLMGPLLKATGKVVLEDNS	106	-
Chr5B	621148706	621148753	RGTGNFAAAAKEAGVK	100	+
Chr5B	622235872	622235934	KVALMVYSVGDFDIFDLDVGA	96	-
Chr5B	649050469	649050510	QPFELDGATVKLVR	98	+
Chr5B	650536197	650536250	RFNEATKPVIDAFLEMKI	141	-
Chr5B	659677453	659677524	KQMVAAGACGFVQALLAAEVDGAK	108	+
Chr5B	666999489	666999548	RAYLSLMMCYAIISPVTMNS	99	-
Chr5B	672555272	672555337	RTMSIEALAILINVKEMTKEPS	103	-
Chr5B	675732931	675732969	RGAALFLYDFHAK	87	+
Chr5B	676904349	676904378	KHGSSTCIHV	78	-
Chr5B	678340115	678340198	RATIDNSLVAVLNSLNVIGSSSAADAVS	118	-
Chr5B	680878109	680878144	KSAALRGELKAT	80	-
Chr5B	688202428	688202496	NNMVTGNNNTVSGSNHVVTGNNK	94	+
Chr5B	689172864	689172932	IGSALALATGPKYDGKYLHSLLR	108	+
Chr5B	692823781	692823825	GIEQPVKRGNFLIAK	111	+
Chr5B	694488353	694488430	RGQDPVSVMLQGGLMAAKEIISSSGA	153	-
Chr5B	700287679	700287729	NELYRVPYDEINWNKAR	83	+
Chr5B	702157585	702157656	LGSALMQDPAMSSVLGGLTNPAHK	113	+
Chr5B	704098998	704099054	KPINDGPMLVPLGCEKGAK	90	-
Chr5B	706622660	706622692	KPVSVVLYACY	85	-
Chr5B	708955055	708955120	LIFLDLSHNHFFGTLPTWIQEK	111	+
Chr5B	713368368	713368409	IASGLLNPFVAHLK	98	+
Chr5D	3622877	3622924	LSSCKDYVMERCFTMK	126	+
Chr5D	11124418	11124468	KAPAGQACSGAEVEFRR	97	+
Chr5D	25106778	25106828	RLPGLCPAHHMLGPRIG	84	-
Chr5D	29246333	29246440	RLAGCSPPQAPSLSPTRPPCCCFPGTPSVAAPSAHR	161	+
Chr5D	34415132	34415167	KQHASSDPSGEK	83	-
Chr5D	36311731	36311802	RMGELTPNIDMQSGTSRGVIQWMK	122	-
Chr5D	36311911	36311958	KEKPCSDESISGFAKS	113	-
Chr5D	42329132	42329170	VKANGREVEWLLK	91	+
Chr5D	49353653	49353721	GSSYNTVRATSPVAVQSTAVHTK	102	+
Chr5D	58712481	58712537	AWLPLMADLTGQAAGSLAR	88	+
Chr5D	76236774	76236809	RAVVYGPHTWKK	91	-
Chr5D	80316948	80317004	EFDMDMRYGPCLGLTRAQR	101	+
Chr5D	88608975	88609046	KITPSGIEFNLLKLIDSEMTLLEQ	113	-
Chr5D	92201185	92201220	KNSQDLCSALSK	81	+
Chr5D	104208663	104208728	KGNHLADLFQLIHPAYPMLLQM	107	-
Chr5D	117872414	117872473	SNQLSIGTVVVQIATLPIGR	92	+
Chr5D	121126922	121126957	RPFAWGQSFTFT	93	-
Chr5D	155182756	155182803	DLLLSDDMSESEPLTK	109	+
Chr5D	170143085	170143129	EGSTSMAATALTFEK	107	+
Chr5D	178231221	178231298	KVFMGEKAEAAEGDSTYKGLQALSNA	121	-
Chr5D	195849896	195849949	REQGHKVEEDADDLSLLH	85	-
Chr5D	201835994	201836056	KFPDIDALMSHAYDTHKPGLK	104	+
Chr5D	212310062	212310112	QQQIQADHVPLDKIMLV	82	-
Chr5D	213181410	213181478	KEVSSSSKANELEQEYDLAVYAL	157	-
Chr5D	216490208	216490261	LRLPLMSLPSFLRPSVTR	82	+
Chr5D	221049218	221049253	EDYYEDPVPNIK	91	+
Chr5D	221549275	221549355	TVPGPPLDGPDNLTLSEVTSPGEITTK	122	+
Chr5D	228532971	228533027	RSGTGVAPMITLVSFLRTK	89	+
Chr5D	245479554	245479595	REDNLLNLGTLAME	91	-
Chr5D	253402284	253402346	ANRSPGSGVGGIASPLCRFGR	98	+
Chr5D	258376400	258376432	KPNLSCLIIPK	80	-
Chr5D	261030623	261030676	MDGVRSLAQSLGAEDGGR	83	+
Chr5D	271721971	271722075	KWMGGVEGSSKGNVQPPAEMPLSYGSLLHGVWVGD	167	-
Chr5D	286861194	286861262	KQLAGVPDIGGVSCLHEIVQLAM	113	-
Chr5D	304952924	304952959	KGIPNLEPNVIS	87	-
Chr5D	308765451	308765555	TGLLMAIFALASSLGGLFGG-------------KMGDYLSVHYPDSGR	117	+
Chr5D	309249595	309249630	LGNDLTELRMLR	83	+
Chr5D	314379142	314379198	APMAIVIPARGSTPIKGLR	88	+
Chr5D	323849917	323849973	RQHSWRAGNAMLLGRGIFN	92	-
Chr5D	333745213	333745290	FSADTTFFNFDDCHSKDVVALGRLCK	124	+
Chr5D	340290664	340290702	KPGSPPNYGYLAQ	87	-
Chr5D	342337682	342337741	LQDLGLQFTPVNDSLYETVK	96	+
Chr5D	342337778	342337816	KDILPAELDGATA	87	+
Chr5D	344025915	344025977	HGDLLAADEFPEPIPLVDLSR	99	+
Chr5D	356786968	356787000	RVHRLVAGLDG	82	-
Chr5D	358718278	358718337	KGLHKIMVAYVRASSSGCNE	145	-
Chr5D	378250066	378250122	RTSTQNAKSIIQPQITHVE	90	-
Chr5D	383537696	383537809	RLEVGDVGPPLSWTFGQLLRAFLMVTLLTGLAIGPCGR	185	-
Chr5D	401293816	401293908	GTMGYMDPGYIASGEITAQYDVYSFGVVLMR	237	+
Chr5D	415274553	415274594	SPPGESTTPGKVAK	92	+
Chr5D	424871959	424871994	KGRLLQLRHEVE	83	-
Chr5D	426108273	426108317	KGTYPYDKERELGGS	105	-
Chr5D	439601657	439601707	ATELIRGKLVTVVGYQK	125	+
Chr5D	441237482	441237559	KLWALSICVFVLFSSGLVPLVIKMVN	122	-
Chr5D	443784191	443784259	KVEPDSTMASSIMKDVNDLRASL	107	-
Chr5D	444150132	444150236	RLSCGKYVTVSPDCVSNSVQAQCDALNKYIGIVHG	269	-
Chr5D	463306274	463306312	KLDITDEYGRKGA	97	-
Chr5D	467584859	467584915	RTLNGLATPMISSLSNGSL	83	-
Chr5D	473890115	473890147	ATCADPTGLEK	80	+
Chr5D	492659622	492659663	KQILVSSHLASVQK	100	-
Chr5D	509356282	509356320	KADAAGESVFTYF	91	-
Chr5D	518537595	518537657	KAGQADSFNTAPAIFFAMGGA	96	-
Chr5D	530135691	530135726	ALSLAVGKIKVK	81	+
Chr5D	531736613	531736645	RGEGDHEVIAA	78	-
Chr5D	534278734	534278784	GITKVVFDRGGFLYHGR	82	+
Chr5D	537029837	537029902	KEEAKHEQPKLIGGDILLQLES	99	-
Chr5D	539224413	539224457	QLEGALAAEVTTCSR	106	+
Chr5D	542500608	542500640	KLFQLGNAQSY	83	-
Chr5D	543431658	543431702	QILTSLNFSTEDAEK	108	+
Chr5D	546529382	546529474	GIGVNAMTIARGTPGFSGADLANLVNEAALK	143	+
Chr5D	546769561	546769602	AELEDIVHYLRDPK	92	+
Chr5D	551812299	551812370	RSNMVFPGQQVVPENLPQGAALAF	115	-
Chr5D	553499259	553499294	ELFWFIYGGGKK	97	+
Chr5D	556590911	556591027	HYENPPVRFGDVPQLCHVNLGYLAKVSQAPFMLSECLSR	199	+
Chr5D	556616590	556616679	MEVAICGPYIVVKSHEFMPKWTPAMLAPLK	156	+
Chr5D	559324091	559324126	KAVDIIRTTAII	81	-
Chr5D	568596976	568597017	KMCPGGEGYFEKGI	112	-
Chr5D	568749651	568749710	MRPEMRLDSAAFQLTPTRTR	94	+
Chr5D	568753495	568753575	NVHSMGDESFMIPVTSNSQDNVGAAGR	132	+
Chr5D	569381961	569382023	KVYLPMNAFVMGQSRGDPALG	161	-
Chr6A	3733854	3733913	EYAPFVDEMWKDPAIQATYK	100	+
Chr6A	4129354	4129386	RMDVEKMTPRD	88	-
Chr6A	10058535	10058573	RHSSGGPKTARVA	94	-
Chr6A	12087296	12087403	KALSLKTIDCDDLGCQRLLAVNPKVTGEIDAGALYG	261	-
Chr6A	18571182	18571235	KAPKAWHIDGIGPPSSGG	84	-
Chr6A	19788061	19788159	RRLMELAAKPQDMPVMHGANHVQMQVCLCIDTI	164	-
Chr6A	19924063	19924167	RLPWQDSSAEQQGQQWHDERPIEVYKALGETEAHE	275	-
Chr6A	19926604	19926648	KHFKNEHMDLTQSLK	87	-
Chr6A	22530327	22530365	GEDNCPGLVVLSK	95	+
Chr6A	24251193	24251234	KLGNLRGVLKIAPA	96	-
Chr6A	29771243	29771275	KLPVDSSSMMW	83	-
Chr6A	35368335	35368367	EADCRSDDVAK	80	+
Chr6A	37116323	37116394	KPMEIQKSLLHITSELLSASIERA	110	-
Chr6A	37125025	37125078	KRFLHGAGSELDIISCQL	88	-
Chr6A	51123301	51123348	RSGSGQPRWHGPALGA	116	-
Chr6A	54923850	54923912	KAIASSRSLTFYVADGIAAVR	146	-
Chr6A	56042663	56042719	RASEPLSEALVQFKTLSLN	130	-
Chr6A	62182186	62182221	LVLHATQTYSTR	90	+
Chr6A	68575446	68575508	RQLSLNSLGAVLEDINIESLA	94	-
Chr6A	83819368	83819400	MDEHQSGDLVK	86	+
Chr6A	90966316	90966363	DLQNQLVVLVPTAELK	111	+
Chr6A	108056895	108056948	DGLVDDDGAPPRPVSVRR	83	+
Chr6A	108432411	108432470	VLEGPKQFGSLAEYTAVEEK	94	+
Chr6A	111786044	111786103	KDHKWYTVLNNPFPSASWPG	103	-
Chr6A	114378490	114378549	KLLLESKNYLNEEVDEYSVG	91	-
Chr6A	119402183	119402251	RTLGYDVADPNSVGEFGPLFPVD	112	-
Chr6A	138278444	138278518	KPLGTTGSSYPLAVVDDPHIGAEED	180	-
Chr6A	146991793	146991837	SLGSHAGVLDVCSIK	109	+
Chr6A	147882479	147882541	KEATIVGDILVSDIEAQAKRM	97	-
Chr6A	147883331	147883366	RHEAEFLTGYVA	92	-
Chr6A	152644396	152644464	KDALGAKEVAAVSDGGGIITTVG	97	-
Chr6A	165007715	165007768	QGGGPTIQPLELIGGFWR	138	-
Chr6A	165013695	165013769	RLETRQYHYPGLAFHQPSYAEPKTA	124	-
Chr6A	170725958	170726014	EVLEKMMNGRMTVEEAVEK	137	+
Chr6A	173098433	173098492	KDEDFKPTSSQDDGHLVGGK	139	-
Chr6A	190377206	190377256	RRGAGFPIFEFDTGKFD	125	-
Chr6A	216469395	216469427	KLTQCVLAFTA	81	-
Chr6A	216777256	216777339	KSRPPITLWGEPPLETGFIEATGSVLRV	137	-
Chr6A	222234273	222234335	QAESVPPVQNKAAAPKEQKPK	90	+
Chr6A	373120678	373120773	KLNENLIMQLAIRAGMSYGVVVVEGDTINCIL	157	-
Chr6A	413397697	413397741	KYTAANASCGKDGLS	107	-
Chr6A	464637077	464637115	TLIEFEDDDGDLK	89	+
Chr6A	491558779	491558823	GVLAVIKGAPFDLSL	102	-
Chr6A	513837715	513837762	KIHAGGESPRYPHLCQ	121	-
Chr6A	517161586	517161684	LSGMTVAGKPLAISSSEYSSLPTIIDSGTVITR	152	+
Chr6A	522757599	522757655	TARLAMTEPVAEKAVLPPR	85	+
Chr6A	532781171	532781257	RAEGWGPGGPELGRLDVKATEMLQQESGM	139	-
Chr6A	542170116	542170172	RCQEAEGLTALADDNALIK	133	+
Chr6A	546639859	546639933	KGGVEDSPKKSSHRATHETDQSMIT	122	-
Chr6A	573789195	573789278	EDIQLDEALCMTVMEVCCKSGMIADADK	137	+
Chr6A	575744161	575744199	QVADQCEALLIGK	89	+
Chr6A	581826280	581826318	KGDLPALMPGASA	92	-
Chr6A	596204823	596204906	EPNLKEPVVPTSSGESVQSNVAQPKPVK	124	+
Chr6A	611378848	611378955	KVVLNGTDLLQAQQASSSSS----------VNNEWVPRGDYDEVAM	154	-
Chr6A	611387616	611387651	VYTRQIFLKVQK	90	+
Chr6A	612036393	612036491	ATVPLNADVYVGDKPSEGKFRPDIDDVMTDMVK	159	+
Chr6A	612304641	612304679	RNVLDGAIASVVM	89	-
Chr6A	612604837	612604935	AMCNNDIWDEPFSDSTVLPSLKLTYNTLTPYLR	166	+
Chr6A	614507389	614507451	KSANEMDEFNSPAAVDIINIE	99	-
Chr6A	615302182	615302214	RMPRGIGSLAK	83	+
Chr6A	618798596	618798631	KVKEIFGDPKED	83	-
Chr6A	618974148	618974198	RLQSEEWWQLAASVGAM	82	-
Chr6A	619986121	619986186	LLSVTETGKVPDFEGVQPLVLK	152	+
Chr6B	4849326	4849391	KFAPRIEDEVLHKYEITDGNTQ	110	-
Chr6B	11314328	11314390	KGVLFTQLQNILQWEDMTASA	163	-
Chr6B	11800060	11800116	KESSPDDGKSLRETIEDMS	87	-
Chr6B	13732811	13732846	KDQVLEWADQVH	89	-
Chr6B	19532991	19533113	RGDLSYNLMAPRHAIYEPELGVESILFESKSQLADMSHRLM	199	-
Chr6B	20990291	20990329	KAVDNDFLFINSS	95	-
Chr6B	24134220	24134276	DHHLDEIGQLCHLKYLSLR	91	+
Chr6B	28712302	28712340	QQASSYQSPHSRK	93	+
Chr6B	43560757	43560816	KKPQIDGSTSGQKSLEGSTS	139	-
Chr6B	44018297	44018380	KENAEVVTIGHEKTCTQVTSAMHESLQE	131	-
Chr6B	44703663	44703710	KINIDQEASASPETCQ	119	-
Chr6B	46720993	46721082	DSTTASLTEANADLPAPFLTLDGLVMAFDK	136	+
Chr6B	47602679	47602738	MSMRHGVVFNPEALELFGMK	98	+
Chr6B	47823908	47823946	EIVTVDNATGSMK	93	+
Chr6B	51156993	51157034	SGVVGEKIEQDTRK	99	+
Chr6B	51160855	51160899	FLQYINLAGCKQFLK	112	+
Chr6B	51358017	51358058	KLTTALIPQLVALA	97	-
Chr6B	55888624	55888656	KKADFGLPLAI	79	-
Chr6B	60876688	60876741	DIYQIPGINSTVNMEHIR	89	+
Chr6B	62266025	62266075	MAVGGELNGYSAALLYK	125	+
Chr6B	69920563	69920631	GKQPSTSTEVVEDDVLDDPISEK	103	+
Chr6B	74394657	74394695	RGEENVNEMMAKF	103	-
Chr6B	93575069	93575125	RTKQEAGLADCNLQYELYY	144	-
Chr6B	132416198	132416287	EVPIESAMSGISEMYFHEFRGDEGEVAFLK	148	+
Chr6B	133447696	133447737	VESVQTTEPKAVPK	97	+
Chr6B	138936229	138936306	QMASSSGYSTMIPTPGITQGASGNSR	119	+
Chr6B	138939382	138939420	NETNDSTEATALK	91	+
Chr6B	141518613	141518687	TRGGSVEAALGQSTLDLTMSIRALE	115	+
Chr6B	163155749	163155784	KIALKSGDSLVA	80	-
Chr6B	191851010	191851063	KFALCYTSSHESDEFIMQ	140	-
Chr6B	232959560	232959601	LNYTDPWIDGDNKR	107	+
Chr6B	245384845	245384907	LSTIQNCDLITVLDKGIVVEK	101	+
Chr6B	316443852	316443908	MVVDLVPEKGNPAMSAPKK	89	+
Chr6B	359805628	359805693	KLGNSSVTNSATNRLVQGSHGH	152	-
Chr6B	424259614	424259658	KGGWNGAVNTLWFNE	116	-
Chr6B	449323155	449323214	RCFAIGLRVAAPCDAYGRLA	92	-
Chr6B	455371502	455371567	ADQFERIIRGLLVGGFSEDASK	105	+
Chr6B	462254984	462255016	KTVMSEPFHPI	87	-
Chr6B	488579865	488579921	RAYMGMLCNKISINPLASL	93	-
Chr6B	510555851	510555907	RLGIKASFELDRAAALAAV	83	-
Chr6B	527558470	527558505	LFDPLDGVSVLK	85	+
Chr6B	546176930	546176965	RNHGANSDAALM	85	-
Chr6B	553361211	553361249	CVFLSSTSSTLPR	93	+
Chr6B	559917134	559917175	KSGFDAVSFPNLIS	102	-
Chr6B	562895473	562895514	KQLLGVLTSAEHSQ	96	-
Chr6B	569382115	569382159	KLVHVAKSLNRVDWV	115	-
Chr6B	581569647	581569682	RDEGVEVSSGEY	86	-
Chr6B	586685196	586685240	FPSDNITLDVLAYSK	109	+
Chr6B	601783230	601783286	RALGTKLQGLPVVVSGIRA	128	-
Chr6B	611765935	611765973	KGSEVCHVKAGYK	97	-
Chr6B	620577884	620577940	TRVYALPDACGTPASVLNR	91	+
Chr6B	621492257	621492358	TPDVAFGGFSVLHDPSVSEPDSASLLRVGIGARK	159	+
Chr6B	624787396	624787434	REDFGEVLLGGLL	90	-
Chr6B	652560723	652560779	AGQNAHILLSMLVKHLEHK	89	+
Chr6B	671214719	671214775	RLASYSVEAISKSSDFVEK	89	+
Chr6B	676773969	676774049	FEGVPMAPPDPILGVSEAFKADTSDLK	128	+
Chr6B	679487231	679487269	KESIMVARYYDRD	87	-
Chr6B	705441835	705441897	KFINIGSIVQLNRMDGIGYPI	105	-
Chr6B	705515322	705515360	KAICITEDWTDIG	90	-
Chr6B	705899521	705899562	LTWTAELSAYPWGR	104	+
Chr6B	713581585	713581635	LKLKFFLSPSHCLSIGK	101	+
Chr6B	725739379	725739456	VVSIVGSGGMGKTTLANQVYLELKEK	181	+
Chr6B	728342139	728342192	CKEDPSYWNKMSTAGLQR	139	+
Chr6D	2386423	2386494	SSAASGGTSNKEPLEEGTSSAKAK	99	+
Chr6D	11958880	11958921	VKLEFTAATEPGSK	100	+
Chr6D	12088485	12088520	RASCSAEPISYR	90	+
Chr6D	12135104	12135160	GIGKLKALHTLGVVDVSGR	127	+
Chr6D	15587620	15587667	RVGTLKRYEEGLLETL	90	-
Chr6D	106149699	106149758	MTKLLGAFTNDIACRAVSGK	149	+
Chr6D	128312230	128312262	QKCSNVIDGVK	84	+
Chr6D	184564808	184564873	EEPKTTETGTLLEVAKFIPELR	102	+
Chr6D	314460010	314460045	AARNLHKLTLFK	87	+
Chr6D	314645883	314645933	RDGAVAPLHACFGIGMA	84	-
Chr6D	331753962	331754030	KTDTSTGSRDSMSISGDGEGQKE	105	-
Chr6D	360428773	360428877	VLNMAHFSDVLSDTSASSPSQRFVSEDGVINSRPR	166	+
Chr6D	370492866	370492901	QRDTAGVVGEAR	83	+
Chr6D	375867455	375867502	AGNVEKAEEVFDEMHK	111	+
Chr6D	375989292	375989351	DLPSFCRGHDGTGGLHPMLR	101	+
Chr6D	401450494	401450526	RDMSTVTSYFT	85	-
Chr6D	405933951	405934034	RLEDPTIVGDGNEDFEAFAAPLDESGGG	129	-
Chr6D	408336292	408336327	ESLKAESTQCIK	88	+
Chr6D	431411413	431411475	KGDHGTANMAPSAPDGLEPLL	155	-
Chr6D	435554114	435554158	DVDKVDAGKEGAELT	102	-
Chr6D	455523477	455523512	KLVDVVKAVEEE	79	-
Chr6D	470625606	470625683	KISHLDSHCIGCYLIKIVVDDDGTGR	127	-
Chr6D	470660007	470660054	LGADAFIVSKNDEEMK	115	+
Chr6D	472532541	472532573	SIVLSCLIHQR	82	+
Chr6D	481373572	481373610	EQKEIPLCEPLPR	96	+
Chr6D	483162646	483162714	KAETYKWMLQTFLQEMGGGQMPK	172	+
Chr6D	485220241	485220276	KELEKLEATYVD	78	-
Chr6D	489605145	489605201	KLAVQENNLLGMYVKGFGG	99	-
Chr6D	491674590	491674646	FSHIDHVKAYAPDENNTRK	148	+
Chr7A	16285523	16285558	KLKGDEEKTAMG	80	-
Chr7A	20879649	20879711	SHDNSAKFEYGTYSSMLGKLR	104	+
Chr7A	30374102	30374137	GILSDQMVVAIK	84	+
Chr7A	33052591	33052629	KVLYLNWKDLAPE	81	-
Chr7A	34227786	34227842	TIMMYLVVPFEKSFFRAVV	94	-
Chr7A	42836100	42836159	KAVDNKQEFLSDLEMRPVIA	98	-
Chr7A	44140914	44140955	KESFDAIVFATGYK	82	+
Chr7A	50056856	50056915	ILGNSGDQWSDLLGYSMSAR	96	+
Chr7A	66612221	66612256	RSLLSKMACAAI	88	-
Chr7A	79725803	79725832	RPVAEAQIPM	79	-
Chr7A	85276944	85277009	GAIILIVEIFLLTLASSLFYGF	156	-
Chr7A	100280067	100280117	MPIIDGTILELTGGKEK	127	+
Chr7A	116638053	116638088	KAIMSVGDCQAE	91	-
Chr7A	121815282	121815338	RDMQCVVEMDQVVGEIEEH	92	-
Chr7A	134016071	134016124	KPGKVAGFLNAMPTLFGL	130	-
Chr7A	171119817	171119891	VEGKINVGSQGAFNPTPTSQMDFPK	111	+
Chr7A	198739015	198739050	KSKRGAGGIGME	84	-
Chr7A	200128169	200128243	KVKNNAWSLIDADTIEKGQSGQSHF	122	-
Chr7A	201250595	201250666	KNIFSIIHASIEKPKEENIFHAVD	110	-
Chr7A	236946504	236946545	KNEKGLKSEDGEIE	102	-
Chr7A	237189486	237189539	RGIAEEDFGKERLWQTLS	136	-
Chr7A	254548253	254548312	QPEMVNQPEIVKQPEMIDPK	99	+
Chr7A	272110055	272110111	AKQLLGTINNNFGTLAFCR	90	+
Chr7A	293302257	293302304	ADAGSTTFLAGTLSLK	109	+
Chr7A	293357859	293357894	EGEAGDAMDGVK	88	+
Chr7A	295340115	295340174	KDVQNENTSFNVTCGITQIA	151	-
Chr7A	381287688	381287729	SGQLGTAFLGAVSK	95	+
Chr7A	429060565	429060618	RQLALDMQNCKCELEMLY	93	-
Chr7A	442521222	442521287	KSQLQAWNPNLASPAAPKTKPK	96	-
Chr7A	445500019	445500087	LEVDENMMSKINELSSLSQVVQL	105	+
Chr7A	446403688	446403750	AGALIINTFDDLEADVLAALR	94	+
Chr7A	451869315	451869356	ELGLPEYNPVFIKK	104	+
Chr7A	452109477	452109509	RRGKVEDVMPT	81	-
Chr7A	475307944	475307979	PLGCWSSSSGNN	86	-
Chr7A	494380020	494380082	HHLSDALVTTTPDRPDQSNER	97	+
Chr7A	507583210	507583284	KGLLMSSNALLPALQQHEDPVNEKA	179	-
Chr7A	516551970	516552020	RGQLCFGLLTVVNVHST	128	-
Chr7A	519018654	519018704	KKQVLTVDGLDGFSLEK	123	-
Chr7A	521664112	521664156	KRHPFPTASPAVSGM	115	-
Chr7A	544862281	544862319	KAAWNLAPELNRA	98	-
Chr7A	560068792	560068830	IMELGTHAELVAK	91	+
Chr7A	565499298	565499348	KMVSTEMMSLEQSLSIG	126	-
Chr7A	570676582	570676623	KDSWGLQFAGTVVK	103	+
Chr7A	615198803	615198838	KIGALSELVDGG	80	-
Chr7A	623852592	623852633	ITNNGQLLTLGLDK	96	+
Chr7A	647591277	647591306	VTIPDPELVR	77	+
Chr7A	665351606	665351644	CDGLPLALVCMAK	100	+
Chr7A	665652115	665652177	RTSSPHSMGVLECIKAMLVEN	102	-
Chr7A	675447136	675447174	KTALLTADLVEET	84	-
Chr7A	684591829	684591930	KKTYEVINTESKSVEGDSPVILAQPSIDEFTASS	161	-
Chr7A	698898004	698898054	LGDFGLARLINHGAGLM	121	+
Chr7A	701606927	701606974	KTARIAHETGYAGFAM	123	-
Chr7A	711749543	711749632	RSIVDGTLNQFEPWVDIEQADGPGMFSGWR	152	-
Chr7A	731330351	731330419	RNLLAAQQLNVGLTADRGRCSLT	160	-
Chr7A	732929336	732929395	ELRTMQILATMLVGMEGLDK	94	+
Chr7A	737433330	737433362	TGENNQSIPVK	81	+
Chr7B	831305	831352	KGIGGPGVIPLVSVPH	118	-
Chr7B	1214506	1214550	KQVSSGLEADIDIAT	102	-
Chr7B	35151221	35151268	HLETCVCLPPLGQLPK	117	+
Chr7B	107240377	107240421	KHMVGSIETYSFGPV	115	-
Chr7B	122082165	122082218	RSFHAQLLANAKVHVDYN	133	-
Chr7B	146312674	146312730	KPKSKVSEGLNDQNELNIE	86	-
Chr7B	148996888	148996926	KGKQWVPSVPCLK	101	+
Chr7B	178211614	178211679	EEDPANGLTHIVSEIKGKHELK	164	+
Chr7B	201924890	201924967	KGTVGPQSFPKMLQYPVIGAGCRNKL	201	-
Chr7B	207296316	207296378	KVDTLSSVSASGIGSPLTYVL	94	-
Chr7B	210132259	210132327	RPFSKVLEGPILKLYGALLIFDV	109	-
Chr7B	225054471	225054512	KYLTADDWSPIEAK	96	+
Chr7B	237061690	237061758	KVPTKTGFVAMAAASGGNQDSLS	105	-
Chr7B	250328348	250328401	RLGLHASLNEVEVKVVDK	130	-
Chr7B	255714960	255715013	RRGEGTMVLQFPSSGGTG	83	-
Chr7B	258542224	258542307	AVVCEEQLQDLECSIRDLESGAGHLFRK	137	+
Chr7B	259828245	259828304	NLAPMSASSSTLPSGQPSER	87	+
Chr7B	457927835	457927891	QENPALATTGGTEFIQGKK	136	+
Chr7B	539901875	539901922	TLGDSVESYRASGLLN	111	+
Chr7B	556129742	556129798	KCGMQELTVSVDHLMERAK	93	-
Chr7B	582382311	582382355	RQLGTVASAIKGNSS	106	-
Chr7B	599851052	599851114	IRMNLSEGGVIDNDLMTIAVR	101	+
Chr7B	634477655	634477696	VGDWENHLTEEMAK	106	+
Chr7B	660113975	660114010	TIIYGGVAMNPR	91	+
Chr7B	665487939	665487986	KFGVAGGGVDYLVEIT	93	-
Chr7B	678877176	678877244	KKPLPAFGGFLGWFEGADADAML	104	-
Chr7B	694639821	694639901	GPGKTLNISSAGSLDTDDICNLPLSSR	189	+
Chr7B	700913811	700913861	RALTYDLLFTSRVLRDV	81	-
Chr7B	715816191	715816262	KINSEMMVGLLDDNNVHGHKMARE	117	-
Chr7B	717692290	717692358	RQDTTGGMFMPVVFCQFTIASMA	172	-
Chr7B	719298311	719298376	LISPVSTFTHALAKTDVFMITA	102	-
Chr7B	741204320	741204385	EQLSPQKIMIDLPMVSYNDILK	109	+
Chr7B	742248783	742248848	KFLPQDGVFEGRLAQGLSYGLA	102	-
Chr7B	742249017	742249073	KVPGFLRYYDPFGQLRANE	93	-
Chr7B	742671094	742671129	KNLMEYRTYKLV	91	-
Chr7B	754111145	754111177	LTYTPVKGPLK	80	+
Chr7B	756033148	756033207	KALATKGAGGMAVISIASLS	139	-
Chr7B	762716347	762716412	MWVGEGLFDSCNVNKRIEDIGR	172	+
Chr7D	2638057	2638131	TREEIGYPLGTYQEANLVYPHVSEK	121	+
Chr7D	4377599	4377631	RSGCNNCVLAT	84	-
Chr7D	14007818	14007874	ESLMQHLLPCPRNGAGAAK	141	+
Chr7D	18859429	18859485	RPKTFGVLEAEDTNSASHN	140	-
Chr7D	21313153	21313215	NCFGVTYDDNCGLSIETNVRR	107	+
Chr7D	23489250	23489297	KPAETTHSRLYIHVLM	81	-
Chr7D	54407935	54407970	ILDINLAMGEIR	95	+
Chr7D	56484891	56484929	KDGPTEVAAKDLS	91	-
Chr7D	60552288	60552350	RGVMDGVVASIILEAMIFDGQ	100	-
Chr7D	61463089	61463190	FVPCVSDPGLDVGKATPCSALPCHEGGTGWWKIT	244	-
Chr7D	68585158	68585229	RALELATSRGMGSTPGTVVAWAGY	112	-
Chr7D	78463236	78463301	TIEETNIGDNVGGKYEVMPILK	165	+
Chr7D	78636391	78636447	ATDALVQTVTRMCGLDDDR	138	+
Chr7D	91094364	91094396	KILSTLLAILM	82	-
Chr7D	91433950	91433985	RMEEIINGEADI	90	-
Chr7D	94608015	94608053	KFRAPFETCGTAK	99	-
Chr7D	95574823	95574864	ISTPQVHKVIHDLK	105	+
Chr7D	115501317	115501376	KGGPILMISPNLSSCAAAWA	93	-
Chr7D	116872984	116873064	ANVLFTDLPEDMLCMVLSKLPLKDAVR	129	+
Chr7D	119581241	119581294	KGTESAGEFMPLVLAAEE	82	-
Chr7D	141880304	141880402	RLYKHGAPSRFITIYVGHEVQETWEVDAVISNE	168	-
Chr7D	163273466	163273507	RISVPIDWLVAAET	104	-
Chr7D	167740682	167740720	KRNSDKPALSEAV	89	-
Chr7D	189091133	189091186	KEMGPQEDYPHEMVKLLR	89	-
Chr7D	190175688	190175720	AITGLDYKIRR	78	+
Chr7D	206426582	206426641	SLNATMKVLMQARLFDEALR	94	+
Chr7D	216298199	216298237	LASDINLKFHSKK	92	+
Chr7D	218017856	218017906	KMSNMMAFAVALKESHY	124	-
Chr7D	232441235	232441297	RIFQEVASVNGTLGAGEAVTV	94	-
Chr7D	236319526	236319588	RERVATLIMSPDLMGRADNSI	101	-
Chr7D	251750233	251750301	RPIQYEPLPALPDDWTLVAAGEK	115	+
Chr7D	266294204	266294257	TAKKATSEGCSMVMLLSK	83	+
Chr7D	301462481	301462537	KVSYMVRLGSLIPSHLVVA	88	-
Chr7D	315522446	315522535	EEHEASVCLCGSQVCRGSYLNFSGEGAFEK	140	+
Chr7D	385364416	385364448	KAEPEVSQGSD	79	-
Chr7D	388397951	388398007	RPRKADVLGGMMVGWTVRS	93	-
Chr7D	390681324	390681389	TRAKQMGGQSGCSQPQLGNNIK	159	+
Chr7D	390681330	390681389	AKQMGGQSGCSQPQLGNNIK	142	+
Chr7D	396142829	396142888	KMWITELVDPDGLNMDLCGL	100	-
Chr7D	418988330	418988377	NIQQIEGSALIEHDSK	118	+
Chr7D	446354352	446354414	RGVDTTGAVVGFGKELLKAVV	95	-
Chr7D	450811460	450811546	VELMSADIGWELLWKSMNIDEERDVENLR	142	+
Chr7D	453411896	453411973	RWVTVDLDEVEAVEPMAIVHLIMQTV	125	-
Chr7D	483811975	483812034	RPCVGCPIGEIMGGQPAGGR	96	-
Chr7D	487488284	487488352	MFHMFDKLLLISEGHAIYHGKAR	117	+
Chr7D	491090361	491090417	KTSSLMPHSTPMSPSNDGV	88	-
Chr7D	508618272	508618328	VSEMVSIVRSMYPNLNYPK	92	+
Chr7D	533688344	533688382	KFGMAVVPIRVLH	94	-
Chr7D	534438372	534438416	KVAEGLDKGEKGSMV	105	-
Chr7D	535259079	535259132	KVIQHLDMDMLESVLYVD	86	-
Chr7D	541655108	541655170	RSTGVKTVTDVEELAEELSTA	92	-
Chr7D	545427155	545427223	TMILLDVAPLTLGMETVGGVMTK	108	+
Chr7D	551328908	551328973	RFLFGFPMHFLDSKLNPYDMIS	106	-
Chr7D	554742944	554742979	GIPSTLGVLGTR	85	+
Chr7D	568295888	568295935	QQMGDNTAQVQVAVKK	122	+
Chr7D	568596386	568596445	AERDYLMNDIDAKSIALASK	94	+
Chr7D	570389853	570389903	AVRCCSSAAPTGASTSK	115	+
Chr7D	575832649	575832714	KLGGYKVPIAEIPIYKLLTETV	105	-
Chr7D	578437986	578438030	SQQVNHVLAVLDCLR	110	+
Chr7D	580340539	580340574	RMTMELTFMECA	81	-
Chr7D	580976827	580976871	KGAGILNADAFGNTA	103	-
Chr7D	597514374	597514406	RKVAIQVGDPT	83	-
Chr7D	601731107	601731163	KAECTEVLEGLMYIVFANA	92	-
Chr7D	603103577	603103615	GIIPGTILAFLEK	87	+
Chr7D	603304791	603304841	KMHQVWEQVSAGLSAAG	82	-
Chr7D	613913931	613913996	RRLSAPTITDEASSSAYMGFAE	104	-
Chr7D	616741859	616741891	RPEPGFWTLAV	82	-
Chr7D	628955176	628955214	KLEKMTAEAAEAL	82	-
Chr7D	633503891	633503947	KAMAIDSRIHEQLKATGYT	142	-
Chr7D	642379146	642379178	RPAIATAASHR	81	-
