# Supplementary material for: Community Resource: Large-Scale Proteogenomics to Refine Wheat Genome Annotations
Source: Int J Mol Sci. 2024 Aug 7;25(16):8614. doi: 10.3390/ijms25168614 (PMC11354340; doi:10.3390/ijms25168614)
Supplement: Supplementary file 1 [file ijms-25-08614-s001.zip › 21_NODE_2024-05-20_Apollo.BED]

Chr1A	4525368	4525409	KGHGPIWDSYDIEV	111	-
Chr1A	4572086	4572121	KLSLLKMCAGLE	80	-
Chr1A	5547620	5547733	AVSSGTSVCTDETGILPILKLSYNDLPAHMKQCFAFCA	286	+
Chr1A	8537130	8537171	RTNWNLIDGNANSK	104	-
Chr1A	13017309	13017338	VAPCITNSMR	77	+
Chr1A	13048032	13048067	VWLSVSGAAKKR	79	+
Chr1A	14025263	14025334	KPKVKQGGALASAITIIALPVGGC	173	-
Chr1A	15792631	15792681	KRPDMNGETGTDTAVLI	128	-
Chr1A	16277995	16278054	KGGESNNLMMVDLIYLNQAA	96	-
Chr1A	24692515	24692571	RVKDSIGVIINGKFCGELL	92	-
Chr1A	30856818	30856886	GRCMEQREQSSENAAAVAVSTSI	106	-
Chr1A	38895353	38895391	EEAKELFAGILAR	90	+
Chr1A	50380358	50380399	RIEVGNSVATECIV	101	-
Chr1A	51836954	51837004	APQMSGGFNSTLVLPGR	126	+
Chr1A	55052688	55052732	REAAGLKPKSAVVVA	98	-
Chr1A	60658875	60658910	AMFDQAENLIDK	88	+
Chr1A	65029250	65029282	MLLGMPQKFTK	85	+
Chr1A	81448481	81448510	VKKVCSESYR	77	+
Chr1A	82031575	82031628	KSNFEFVDNPSISRNSPE	131	-
Chr1A	87090913	87090972	KGAGGSATVQLEPPCVANVN	92	-
Chr1A	93855462	93855509	RFPGIPMGFETCAQDI	127	-
Chr1A	101270856	101270912	ALLCLDEAGVDYELVPMSR	92	+
Chr1A	101370880	101370933	ASVMAWWGRIMTRPAVRK	90	+
Chr1A	106754257	106754331	KAVYKSSMAAADLPEELTGFENMFL	181	-
Chr1A	110645774	110645836	KRPSAILDAVAGYLDAYLIAT	97	-
Chr1A	132266561	132266629	TQVAEIAEAMSQSNRPFLWVLRK	172	+
Chr1A	135252758	135252811	RRMYCLDMELGTFFMFVV	94	-
Chr1A	153825255	153825314	LDSLLSDSIGVCLFEELRTR	94	+
Chr1A	167173533	167173619	KLMPINYFAINIDKNPSDDSIIPARNEGA	137	-
Chr1A	173441032	173441088	RFYFSAGSDQMNNVMPSPY	98	-
Chr1A	190220375	190220437	FIPATTAGINGTVDTSDYMRR	103	+
Chr1A	232363519	232363560	REFRDLTPKTASAV	104	-
Chr1A	285617338	285617403	DFNLVDEIWGGSRPAPPKEPTR	111	+
Chr1A	302657885	302657950	RRSDCEDVVMAEVSRGTGASTI	103	-
Chr1A	320716029	320716073	KNWSSMVLYNCAHPK	124	+
Chr1A	339199312	339199350	ATAPFWAAYVDDK	101	+
Chr1A	339201221	339201277	RAQIAGAYEVVRDVDQFVA	87	-
Chr1A	352747802	352747930	SLGLKPSTDELDALIHRADTNSNGLVEFSEFVALVSPELLDDR	202	+
Chr1A	353555625	353555681	ITASTSMESKTKPDENIVK	136	+
Chr1A	358568020	358568079	LGVAPERVSVVPGGSGSAMK	89	+
Chr1A	358568020	358568094	LGVAPERVSVVPGGSGSAMKHDDGK	115	+
Chr1A	358574329	358574364	KNMSPKDSSMSE	88	-
Chr1A	362978997	362979050	KVSPGDLIRNGYFNANPF	89	-
Chr1A	366977836	366977889	YSLAHHFLDVLEARPHGR	89	+
Chr1A	370914200	370914265	KKALEADVAQSSTNAINCNGFY	104	-
Chr1A	374340105	374340161	KWPLGIFSLDPAVEIPFVH	94	-
Chr1A	375164160	375164231	LDYFYWLLAVMSAINIIFFTMAAR	118	+
Chr1A	387280923	387280976	HMGASFEKRSQPWASNIR	136	+
Chr1A	405032879	405032932	MEELKQDIRLFSQAFSQR	86	+
Chr1A	422382803	422382934	SKRDNSTIMNNGTMPDLLDISDDQDSIVPGSIQTEQHSLEASAK	143	+
Chr1A	422383049	422383084	AVNLANDGNHPK	80	+
Chr1A	431347018	431347083	KHGLRGVSGADDPCGKETHPAS	105	-
Chr1A	432435726	432435800	AAGADIVGSDDLIEQIKGGFMEFDK	113	+
Chr1A	436948076	436948141	RQPLGLLACNVVFNMYEVGEGQ	109	-
Chr1A	437256937	437256981	RKIAKVGELADMVAE	105	-
Chr1A	442934358	442934393	DLLDDNSEHTSK	84	+
Chr1A	445524141	445524200	RLEENEAILREYETLLGESQ	90	-
Chr1A	454527765	454527797	KGLSYPIFGSL	78	-
Chr1A	464498270	464498317	RMKVLERLEGASVTTQ	113	-
Chr1A	471252894	471252980	IPASSDTARLSSAIVDVRSYISEANIVVK	133	+
Chr1A	478642273	478642341	GVQGANTFKGQMIGLIYAAQYMR	113	+
Chr1A	482892076	482892138	KVTVMGHVSPAGVLESISKVK	94	+
Chr1A	490829403	490829459	IPSAGILHYILVSYTFSFR	93	+
Chr1A	492700178	492700216	RRCNGMDSAVGCS	95	-
Chr1A	495973680	495973727	RCPLGSAAAESAYTKD	114	-
Chr1A	497576090	497576149	MSDEEVMESGTAFSQRFAAK	138	+
Chr1A	498598540	498598599	ENMEALIGIGNKLLKMSVAR	143	+
Chr1A	500946679	500946735	RASDDDHSALDVQDPGPMV	89	-
Chr1A	523052288	523052332	KNWPNGGVEEHADQE	114	-
Chr1A	533281959	533281988	VPTDGSPMPR	79	+
Chr1A	534440538	534440570	SNGGSCEPTKK	80	+
Chr1A	539653526	539653588	LTISDDNSPDLEQSVKGKEAR	97	+
Chr1A	541477233	541477271	AEATDLGVAGAKR	89	+
Chr1A	542408175	542408288	VLTVHGSEDETVPARDALMFAANIPNHDLHIVVGANHR	183	+
Chr1A	551562057	551562158	PGAVEAATCSPTQLTPCAPAIIGNAAPSAACCGK	151	+
Chr1A	551832256	551832294	KGTMALFDVEIEQ	101	-
Chr1A	552766260	552766298	ATHTLGGLPAIAK	82	+
Chr1A	562587344	562587385	REGTVCQSQYLPCT	110	-
Chr1A	565883035	565883079	KGKPPAAPDDGIDLA	107	-
Chr1A	587215464	587215499	QSIVDDLDQFIK	88	+
Chr1A	588691458	588691580	YPMVFWNGFPSLFLNLLLSMVTFFVVCWLAVDIRKVYMPPK	207	+
Chr1B	876233	876271	RQMDKTSGGETLG	96	-
Chr1B	877410	877451	KMNTSGHDHGVDEV	103	-
Chr1B	1194589	1194642	KNLERMIASLTGPSLLGK	130	+
Chr1B	4286683	4286718	AQLQDSQLVAVK	80	+
Chr1B	4340471	4340527	LSGQISQNLGACNQLMVLR	89	+
Chr1B	7506588	7506677	RAYSTEPYELNLILNTLSSMCRDVSHLIEK	147	-
Chr1B	8939212	8939259	KLLMLLDFKQSVQVFA	115	-
Chr1B	10073741	10073785	KGLGGMGSVTIVSSG	107	-
Chr1B	13683099	13683164	RPEREVLVMFKDINDEIEYSME	108	-
Chr1B	13765713	13765745	AWRTLECALVR	84	+
Chr1B	15964378	15964428	KGQLYTYIVETLARKGM	129	-
Chr1B	17839961	17840002	KAVLVGLSFAVSEA	93	-
Chr1B	18607596	18607634	HNNVVEPAVDDFK	93	+
Chr1B	26302505	26302639	ISVRSFSPM--------------------------AQDTTVVISK	105	+
Chr1B	28669874	28669942	AVVMAASSATPCAHAHEWGVPPR	108	+
Chr1B	55500687	55500782	AISAYVMQDDLLYPMLTVRETLLFAAELRLSR	155	+
Chr1B	58410970	58411017	EKVLLTEYTSILRNYK	116	+
Chr1B	62506025	62506090	LGAMSMKFNIAILNTMINAMYK	103	+
Chr1B	62706744	62706803	VVYLSLIQGFCLDGDLAKVK	145	+
Chr1B	63895646	63895702	RFLGDLMIGYTVTNPKIRK	96	-
Chr1B	64243951	64244067	GRSLVDLTELIPKMEDRPELGVISVWGTGGDLGVASIVR	187	+
Chr1B	68330317	68330361	KPFHKSCKGNIMCPS	121	-
Chr1B	69743155	69743211	DLGFVDSQKSAGQSNRPVK	91	+
Chr1B	69745957	69746046	KQFEISTLNPLGQLNLQRLVPFCGAVFTLS	146	-
Chr1B	76447483	76447536	GIPVSISIYNIILGGLCK	94	+
Chr1B	77777327	77777383	KPVNLYDDTLRAIHLESNG	93	-
Chr1B	98150673	98150708	KNILAVCVIEVQ	92	-
Chr1B	100800659	100800733	RCVSRAPLRSLIDVVLDDTLNAAPC	116	-
Chr1B	112934291	112934362	MSESSRAFNVEGGQPADGARAGGK	109	+
Chr1B	143266751	143266798	VDLVFYVDELAQVLRR	118	+
Chr1B	143267399	143267461	ILESLKEEDIIHGDIGDMMER	98	+
Chr1B	147614560	147614619	GINNLVGLNDLDNSVPIVRK	92	+
Chr1B	151676912	151677001	AELFGPMSEATMPSITLHDITPATFKIMLR	147	+
Chr1B	154450224	154450280	RLKYYAIAKGVPAAGNPAD	88	-
Chr1B	154761636	154761725	KLQKLMADVRDAEAQPLLEEASINSFNPLE	142	-
Chr1B	156681721	156681756	SIHSHGPLWTGK	94	+
Chr1B	161951704	161951886	MDSSHHK----------------------------------VIGVAPAAAEGGRMCCVECR	169	+
Chr1B	163223773	163223868	LGLIGLGWSAPFTAAACRGLGESFASVAKSAR	146	+
Chr1B	189716479	189716586	GLSFLEDNMWRLAEEDSESMPIGFEIAFPSLLEAAR	167	+
Chr1B	189716754	189716837	KIPMEMMHSIPTTILHSLEGMPGVDWRK	140	+
Chr1B	191670547	191670600	REATAIDGNLEHLLAEML	84	-
Chr1B	201180545	201180586	HTYITPPGHGFLPR	107	+
Chr1B	223132216	223132269	HNLSAPMTSYSRPEVMVK	128	+
Chr1B	243012327	243012389	KDKLLDIGEDNKFSGALWDVI	100	-
Chr1B	249148329	249148439	KPPVMFLPRLLYDNRYWWYVGFVHVMFIITIGVLMAV	182	-
Chr1B	256424052	256424102	QNPDVIVTSSYMSHGKK	84	+
Chr1B	262998599	262998652	EVAECCLLGCPDITVLVR	88	+
Chr1B	271681475	271681534	ADGADHNKDAAAPPEPIVLK	89	+
Chr1B	278403602	278403724	RLCLSDNSIACTILNEVGMVSTGNSELQHGIPHNSRSLFST	199	-
Chr1B	283899646	283899711	RHAELLESLIGEASSLIVGLLV	94	-
Chr1B	302896572	302896616	EYEEFKVRINGLVAK	109	+
Chr1B	305823717	305823782	RKCQIVNPYLGACLVASVMELD	168	-
Chr1B	319742594	319742626	NLYLEFATSCK	82	+
Chr1B	323073595	323073642	KLPEGRIQEIEMLLED	116	-
Chr1B	329905816	329905899	TQIAVSGSFHGVLGSSVETLLLFLSPRK	130	+
Chr1B	330606080	330606133	VLQPAPAASTETGGVNFK	127	+
Chr1B	333058650	333058763	MSAEASPDFSVRDAVGVELNSDDVRAYIQAQQVAAHFR	180	+
Chr1B	333200741	333200833	RVYEIINNGDAVTVQVVNGYDELLTTFGAAK	225	-
Chr1B	334008644	334008712	RLEEEGQPREGRCGDLAGGSGTR	103	-
Chr1B	334106423	334106485	APGINNLRLTRAESAPLLSPR	97	+
Chr1B	344214649	344214717	KTVAYFEEPSVDGKGVTLGDLLL	161	-
Chr1B	374631591	374631659	KKQLGELTIGNIVDIPDIVNGLS	163	-
Chr1B	377514691	377514783	RPVMSPLDSESTMALPQCQGVNPTLEESSSA	146	-
Chr1B	384026302	384026331	KMMNTRAEPT	82	-
Chr1B	415558987	415559019	RGLDDGCGAIG	79	-
Chr1B	420082464	420082523	KEMSELAAKEQESTYYYIGS	91	-
Chr1B	426263933	426264001	AGNTSENAVTEELEIPTNKSGKK	104	+
Chr1B	433092149	433092220	KFADMCLAGAKGMEHVLAVMTEFQ	173	-
Chr1B	448605782	448605904	RLLGIAGANAVAAALEPGSIDPGLPAQVVGYDFGLVGKWGM	143	-
Chr1B	450028526	450028573	KLEMGDVEPTTATSQH	114	-
Chr1B	475465928	475465981	AITVRSGHVSIDGQTILR	85	+
Chr1B	489533720	489533755	QAACVTSSSLGR	81	+
Chr1B	492926830	492926871	KKCGACLEELTCEV	106	-
Chr1B	495383387	495383419	KVAVLGDNERH	82	-
Chr1B	496570933	496570986	FNKGLIANNVTVAVNSPR	129	+
Chr1B	500276606	500276644	LEELAIVLKPFGK	91	+
Chr1B	504955849	504955905	RPLVQARNMEINMIPVYSS	95	-
Chr1B	515155980	515156078	ANLTEQEAGEEYLALKEMTGPTARQEEEMILAK	149	+
Chr1B	517987040	517987099	EAGVEPDVGTYSTLITGLCR	149	+
Chr1B	528511497	528511529	RLIHHADAPDH	79	-
Chr1B	544360282	544360317	ENMEALIGIGNK	86	+
Chr1B	546170957	546171001	RILGAGIGANKYVFK	111	-
Chr1B	546715684	546715746	AIDLIDEACATAAKKMMQMDK	97	+
Chr1B	562450445	562450480	KNDPESSSAGNK	78	-
Chr1B	563679913	563679978	AKLEMLCPLTVSCADIIAMAAR	104	+
Chr1B	569957665	569957703	TAGMGHSIDAGGR	93	+
Chr1B	569964187	569964252	KNTSGGSGANTLINDQSLRVSK	98	+
Chr1B	575574846	575574914	KAATMDFDVLHGYVSKLEAGVGK	165	+
Chr1B	577099443	577099514	RHRVQPMVEAIAKVMGEDQDIIIT	179	-
Chr1B	577099479	577099514	KVMGEDQDIIIT	89	-
Chr1B	595066093	595066128	QFTYEELKMITK	89	+
Chr1B	604501611	604501664	ANACFYMFVDEETMAYVK	89	+
Chr1B	604861970	604862038	GITRGLSRYEDLGGYSNTNGAHK	109	+
Chr1B	608095739	608095798	IGSEYMDAIVGNAIIDLYVK	95	+
Chr1B	613452783	613452860	KFEWSQPEPEHLNWPVYTQITNLGLA	130	-
Chr1B	628686789	628686875	TGIVGGIGFGFSYTMLYVTSALCYYVGAK	136	+
Chr1B	633302441	633302482	MEAAVGAASSLLGK	93	+
Chr1B	633555395	633555454	RLLKNLLFDEVALPASIEKD	93	-
Chr1B	637772922	637772963	EIEDEIEGAVEAAK	94	+
Chr1B	637982746	637982778	KPPCIVQNATH	87	-
Chr1B	639071039	639071110	KEIGERVEDPVQGGNFELEKLSPL	113	-
Chr1B	640364914	640364946	KEKGGGPHISL	80	-
Chr1B	645061053	645061097	KGHGTQRDTEDAIEK	109	-
Chr1B	649027229	649027303	KESPTVVVDSNSFGLESMDQKAMLN	118	-
Chr1B	649567460	649567492	KRQHSLVGTSL	79	-
Chr1B	652489538	652489585	KAALGSNALYQVLQTS	114	-
Chr1B	663957395	663957436	FGIGTAKLPRHRDE	108	-
Chr1B	664488889	664488954	KASNHEDSPLSANTDDTPPKVK	156	-
Chr1B	669375751	669375879	RGNLVTAFNEEDSLSIILDLVMDHVRCYKVSSDYNGYVPQIMN	216	-
Chr1B	672874958	672875011	LEVDRDVALVNKGADALK	121	+
Chr1B	675850943	675851005	TLAQRVVPVLADDTPEQLAAR	92	+
Chr1B	676403937	676403984	RVMRLVHCEAEFVRIA	122	-
Chr1B	676722172	676722228	GSGDTSVNGALLMAVVGGK	125	+
Chr1B	677046323	677046391	RVLDKLAQRALLLSSTVVGAVVS	98	-
Chr1B	678717298	678717360	KNAESFNHTAEQLATLDFILA	98	-
Chr1B	679475351	679475395	GVPQDIDVEHGAASK	105	+
Chr1B	685309000	685309050	KSYQMGLSHNYYLEGKA	83	-
Chr1B	685621302	685621352	ENMVKEGQEVCYDKWAK	86	+
Chr1B	689879872	689879910	RLLYESFWPDSQA	104	-
Chr1B	689881420	689881461	KINSCAEVNIHCNY	111	-
Chr1B	695246972	695247025	KLIEKISCVEDMLKQIDG	83	-
Chr1D	9206979	9207029	VQGEGNLEPPLTMNNIK	131	+
Chr1D	11373596	11373682	MSSTDATAPGGLFVEESKSWPEVVGKSIK	137	+
Chr1D	12018556	12018591	DSPSSAGAAVTK	81	+
Chr1D	12712017	12712082	YEIQNACVEFNGKYVFAEQTER	110	+
Chr1D	16531165	16531227	RHRPPMIVSTLDPEARHALVA	101	-
Chr1D	17326628	17326660	KMVKKHEEAEE	78	-
Chr1D	20850076	20850141	ICNQIFAANADTVDECFTWAAK	171	+
Chr1D	20882290	20882361	KIENLVREMNDFGFNQTQQAPPSK	119	+
Chr1D	30849358	30849408	NQLVRLTILMAEFMAPR	83	+
Chr1D	38082083	38082145	KLEVNLQDCLSGLAANFAVAA	94	-
Chr1D	41466970	41467041	RVKFMANIMTNLTIIYFKVNMAGL	117	-
Chr1D	44048339	44048380	GNAQGSSRLMFSYK	101	+
Chr1D	53149846	53149899	LNVWVAYFNLENEYGSPR	89	+
Chr1D	53216695	53216736	IDDGLILFRQMLHK	96	+
Chr1D	53272845	53272880	EAAEIFHSMSAK	83	+
Chr1D	53510401	53510436	KGFSALMQMFVE	92	-
Chr1D	57116243	57116293	TAPEAVEAVSAALHSGK	111	+
Chr1D	57580665	57580703	VTQEPSPPPLTAK	93	+
Chr1D	61797737	61797796	RGHCSRRGFGGGCEDIGHGL	95	-
Chr1D	69304167	69304220	QEISFFDMYTSTGEVVGR	90	+
Chr1D	69306805	69306852	LQETSHASEGASNQNK	114	+
Chr1D	76249878	76249922	RLGAAILEKYIPLMS	110	-
Chr1D	82160167	82160280	GLEILNSMSSQYGVLPRVEHYACVVDMLGRAGQLDDAK	190	+
Chr1D	82351601	82351681	RPASVAPFSLVCAFDSRAGNQVTSVAV	123	-
Chr1D	84883461	84883520	NGDGSSLNDLDPTTPDKFDK	90	+
Chr1D	88369438	88369581	KTSGNFLLLLAA--------------------------QYTTVILEIT	96	-
Chr1D	89391398	89391436	RALLAVDDPMSML	94	-
Chr1D	96297863	96297925	KDAEAQPLLEEASINSFNPLE	96	-
Chr1D	98737137	98737196	ISFIDLAGSERGADTTDNDR	92	+
Chr1D	100384617	100384652	VISGTWMTPVER	90	+
Chr1D	108295801	108295932	WLSSFPDNAVVFASFESETFLPSAAATELLLGLESTNRPFFARR	206	+
Chr1D	113833117	113833149	FMEQSTIGVSK	84	+
Chr1D	114105965	114106024	RRRHHAHVPALLLGPRPDGQ	91	-
Chr1D	115855846	115855878	HMQVGAVGGRK	80	+
Chr1D	117463415	117463495	RGAILRAMDMMPIVHGQALLPVLVFHL	130	-
Chr1D	134285950	134286006	AKSLIDEDGSPEQYDSPTR	88	+
Chr1D	145283968	145284021	KLSYQGELSPDLIQVVKE	85	-
Chr1D	146116561	146116647	ATPAVAGMATATPSPMVAWILGRSPAGVR	131	+
Chr1D	184456594	184456704	ASTGECLDRSQVPPGLYYDKMLGTSSMNAASTSGIGK	268	+
Chr1D	184456903	184456947	QNIECVSPSQVGSNK	106	+
Chr1D	192494088	192494132	MVYLSSHVLLKSNSK	111	+
Chr1D	204373905	204373940	ANTGSHKTTLGI	87	+
Chr1D	206038309	206038344	RTGIWPPIAGFF	96	-
Chr1D	224109809	224109859	KVGYVIIPGVEAYDGGK	128	+
Chr1D	224550957	224551010	KDGKRPTYIANHIDDEIA	86	-
Chr1D	225386968	225387024	IKILKVAPMENINQDYIIK	93	+
Chr1D	229774876	229774938	KLHSMAQRLGVIEDMLHQNDD	102	-
Chr1D	240683251	240683289	KKLTSEADSSGNQ	87	-
Chr1D	249909213	249909302	AVDGKKCIICEAVNSEFNEIVSMCGGPEEK	140	+
Chr1D	251616721	251616783	KKYITERLPESILSDLEFNAD	101	-
Chr1D	258054727	258054852	LIIESYSSMDEIIRDCNSMAGQLDIWKLLDDAHDLVVTVQDR	205	+
Chr1D	271050176	271050292	RAPSMMHAPTSSQPVLSTFSQGTKDIKDPVVAHLDFAPT	187	-
Chr1D	277783369	277783440	KDMDDDNMNAGYLDYGLALDGPNL	171	-
Chr1D	293339681	293339749	RCGSLLAVLISITPKTHMSALLD	109	-
Chr1D	296218592	296218657	TLQLDVLMWSPLVRKLVYMVGK	107	+
Chr1D	303488903	303488938	KTSISPRMPAEG	89	-
Chr1D	311449177	311449212	KGAAPPRAAENK	82	+
Chr1D	316208648	316208749	RRPLGASQESISPSELSGSVLTGDTSTIIPVLNS	157	-
Chr1D	321166666	321166767	SPLLTCGQISTGTNQEPNTRGQATVTNSQGQMPL	164	-
Chr1D	324578596	324578646	RKLLADASVNGTVAVTV	114	-
Chr1D	332838458	332838511	RSILTKLGAFWVEAEDKD	136	-
Chr1D	337840803	337840910	RRCALHLATYGDTNQAELLSHILSSNEMSAAEALLD	168	-
Chr1D	363376098	363376145	AQPNDGFAKALLALDK	112	+
Chr1D	378931442	378931504	QQPYEQQGMTMMREERDDELK	102	+
Chr1D	397778054	397778113	LWCTNLVPERVRPALENTLK	87	+
Chr1D	405687825	405687869	KLDILGYAGQRDRSI	107	-
Chr1D	406200948	406200989	SGVTMFTEWMETNK	105	+
Chr1D	424430670	424430780	KLEVNEATTLVESNGCGPAKSAEPSEGYANGSISCDK	173	+
Chr1D	428988755	428988796	FVMYDNQKPYDGAK	112	+
Chr1D	436721180	436721215	AMFMHGNYDGLK	95	+
Chr1D	452726426	452726467	NREVKISAGNEIPR	97	+
Chr1D	461414851	461414889	GGHLMATAGGDQK	91	+
Chr1D	484940220	484940321	KLGTQRGAILAPVQTLVSLCSAGGVFFTYVPVGL	246	-
Chr1D	486567254	486567304	KALTTKGLGGFGLISVV	118	-
Chr1D	486632131	486632199	KTVTSSDIKASGVVQLFLELPMQ	110	-
Chr1D	490606887	490606964	RQDHEEKCRLAVQLSHQLALDEPLNV	125	-
Chr1D	493865401	493865454	ADDLGVSYGSNLNQAGPK	86	+
Chr1D	495463435	495463515	RWLQEKFQGTESAVMHIPAGATGLAGD	133	-
Chr1D	497735674	497735751	LNMLLLIENQITGSIPPAIGNLNMLK	118	+
Chr2A	2437462	2437545	KLDLVKLLKCNILDSYVAEEASGFVTLS	195	-
Chr2A	2544854	2544895	DGGAAEGQAQEETK	96	+
Chr2A	5389099	5389191	KLLEAMAWEVTLSMTDSGATFVDFLIATLTD	147	-
Chr2A	5393990	5394052	VLWLAFVPIFVAVVSIMMARR	99	+
Chr2A	8678068	8678106	RGPLARGQHTDDA	93	-
Chr2A	11160834	11160893	KFVEMAAEPTSVIIRPVEGL	97	-
Chr2A	12542365	12542412	KLLIPVGHLLGGGALY	104	-
Chr2A	15774450	15774509	RLVEEAAAPSSIVVTDVQGL	128	-
Chr2A	16154926	16154979	KLLSELNALSRGGHQATA	127	-
Chr2A	17376995	17377063	SEIHWMNIMETGLKDNNVSSALR	114	+
Chr2A	18530953	18531009	RGVAGAVANGLYGQPMGKV	88	-
Chr2A	20967676	20967717	AWWDSIMSRPAIQK	115	+
Chr2A	21405283	21405351	SLLTLDEIATALNMINRELIQLK	105	+
Chr2A	28437624	28437653	KMGDDWMNHR	82	+
Chr2A	31942969	31943097	VLDGSFMTQELNFTAHSSESSSSSSEPLGVASASVADPYVLLK	147	+
Chr2A	34451092	34451145	ADDFVLSTDERQMQAMAR	134	+
Chr2A	37302895	37302945	KRGSVPVEDDNGMDSIT	105	-
Chr2A	40701144	40701194	RDDVHKPDAGILMTKDH	125	-
Chr2A	41387915	41387959	MEDEQCSSGTTGSSK	112	+
Chr2A	43112880	43112945	RVIETGHNVVAKALQQESLSLR	104	-
Chr2A	48773091	48773132	KISPVVPWEVEVIK	106	-
Chr2A	50800047	50800127	DLAVVGKYWGPGNIAYSADLEFLQSLK	196	+
Chr2A	51551007	51551054	KPFCGESIVLTSASSV	117	-
Chr2A	53126183	53126221	VADAMDGFTDHNK	94	+
Chr2A	61610472	61610555	RPLSNNVPKPVSMMDEVGASDDLSLNLQ	130	-
Chr2A	65381223	65381288	KCQARGVTHAGSLAVMDISSFG	164	-
Chr2A	66236500	66236541	KALDSQFSGHQAIK	101	-
Chr2A	67025776	67025826	EQNYLIDSSVVGPTMDK	84	+
Chr2A	70390322	70390366	VTVTGSVAADALVRR	106	+
Chr2A	71803444	71803485	RPVKNTGTKFAANG	102	-
Chr2A	77672179	77672229	RNIKEGEHFIALYLLCT	86	-
Chr2A	82453166	82453219	DGAGADNVGRFLVELADR	83	+
Chr2A	84008237	84008266	RSWFEEERPL	78	-
Chr2A	84916316	84916390	ADVMIAGGTEAGIIPIALGAFFACR	116	+
Chr2A	88241063	88241125	KSILGTARSIEICNELDFSAL	100	-
Chr2A	120355912	120355968	TLIIWGEQDKVFPMELAHR	98	+
Chr2A	142802840	142802884	SMVLPIEMSFDGKVK	113	+
Chr2A	159025825	159025914	KMVLWRPSEPMGFVMLAVLASPVAGIGLMV	143	-
Chr2A	160958222	160958263	REEGQNLPVAGGAL	95	-
Chr2A	164444891	164444950	RPLMNKMSGSSIEVSGTSNI	94	-
Chr2A	168219240	168219296	FGRASARPSIYALYKHQIR	94	+
Chr2A	181501477	181501530	TPKIEPGVSVCKAPCVQR	132	+
Chr2A	200384899	200384937	GSHATAPELLEER	91	+
Chr2A	207787202	207787270	NAGADHSVISSTVSVQDGPGVSI	100	+
Chr2A	215295822	215295851	EATSMIFPVY	79	-
Chr2A	262857130	262857192	RSPSQKTGKSLSMSEFHATLG	154	-
Chr2A	262858132	262858164	RALRMQMQLKS	84	-
Chr2A	304096055	304096096	EDDGSCCSTAESAK	96	+
Chr2A	339018885	339018959	PVNMVQISQLMDSLAIVLDGSKIMG	119	-
Chr2A	363181512	363181574	GLSQLGSLQTLVADHNMLGGK	95	+
Chr2A	387010305	387010376	NKRPRGFNLFDDNRPSSSGAGPSR	112	+
Chr2A	391202540	391202596	RLEEVEQETLLWGLAGAFE	85	-
Chr2A	398184105	398184146	ALELVTGPPEETPR	98	+
Chr2A	463015557	463015688	QSTGNLSSALGMYQSAVEKLNNSGLDFSAGSCDKVNTSCMLCSK	206	+
Chr2A	475375576	475375635	QKEKAATALQYVVTELDSEK	91	+
Chr2A	489574302	489574337	KAIAETTIDTRR	84	+
Chr2A	496284823	496284885	HLYKVGSANLGGHSSGHTEGT	96	+
Chr2A	508110023	508110079	KEYGRSFAELGGEHQDIAA	88	-
Chr2A	508124268	508124303	RGQVHMDEHGPG	94	-
Chr2A	508124601	508124681	KSIYGHVDGVCIVTRPPAMEGADNGRA	205	-
Chr2A	519065153	519065263	MNANEECGSSGDGIVYFPIQMARKLLEGNVMSFVDDR	185	+
Chr2A	522082045	522082101	MIITASNDLNEETIDALNK	85	+
Chr2A	523283512	523283616	KASVHLLCQCALMSAHINVTCAAISGCGCVLGGNA	163	-
Chr2A	529439614	529439682	KLLNSIQRKLQAVTEQLEANESV	106	-
Chr2A	537688781	537688810	KGQHQWAFAM	82	-
Chr2A	537753228	537753281	VRMGTPSGTKDSIPAWIK	133	+
Chr2A	567614253	567614306	KIKLLEDCVIWPFSWFQK	144	-
Chr2A	577189304	577189402	VIGAAIGAQGTPKTQAQQQSKLSAEADYTVSAK	152	+
Chr2A	582538609	582538665	KVLPVFSAVNAVINIPKSQ	137	-
Chr2A	589425657	589425719	KNMEILGKVLCVFASLDPVIG	103	-
Chr2A	589690693	589690779	RVRISSNTHCFIEVLQYDCSSFHRATWGA	148	-
Chr2A	605415974	605416009	GNGEVSLPPGRR	86	+
Chr2A	607262230	607262277	KGAHLPGISVVQPMYA	120	-
Chr2A	607423710	607423748	MSQPDGINIPDSK	101	+
Chr2A	610304072	610304119	RWTPQICGNVVETGMA	126	-
Chr2A	612420600	612420656	KNVASSLYNSDKILYKHIG	88	-
Chr2A	646606974	646607027	ANAVVCAGSGEGLPEERK	126	+
Chr2A	647931100	647931156	AGSVGFLTNMQRTNVALTR	136	+
Chr2A	657038719	657038754	KGTTDHLVEMSM	83	-
Chr2A	665373469	665373552	KNSWQDGVSGTNCPIPPGQNYTYHMQAK	220	+
Chr2A	678114293	678114379	EPLTEAPKVQVSPSLPSKPECRGTIQKPK	136	+
Chr2A	678134611	678134724	MARQEVAGAATGVDFHLPDEILAVIPTDPYEQLDVARK	188	+
Chr2A	679754994	679755059	RAPLGIAAGIDAVAPQLERLSL	98	-
Chr2A	686592859	686592909	RRDHELIEKNPPRMGGL	84	-
Chr2A	690358445	690358480	KGDLDLQAIEVD	87	-
Chr2A	690367907	690367990	RAEPKVASVGLMLSATSVLGDNAGLVAA	122	-
Chr2A	697983438	697983476	AAVTDDPASALAK	83	+
Chr2A	698126119	698126184	QTQALFGRPDIKVLDDGSVNAK	159	+
Chr2A	698880112	698880144	KSPGTGGKNLH	79	-
Chr2A	704470028	704470063	KLLDDFRGKQVI	87	-
Chr2A	708534491	708534568	KVHSAYHEQDLVITCTHEDWLAGSLS	189	-
Chr2A	708560375	708560443	RTLVRNTDPVSLAELEQGTVPCT	109	-
Chr2A	715621852	715621911	KVLNTIATCVIAMQVSDAGQ	143	-
Chr2A	716301135	716301170	KAVGVTLIIISA	83	-
Chr2A	722014105	722014140	KDVDSRTCNEDD	93	-
Chr2A	723271077	723271127	AEDAMRVVRDIASTNGK	122	+
Chr2A	725578944	725579009	KVRRVVAFGDTTAGGACDLDAD	99	-
Chr2A	733581045	733581182	SGLSLSVVDALPVVRFGDMGGAAAAAQPECAVCLGSFDAAADELLR	175	+
Chr2A	737594834	737594923	KSNVGAVTAASIIGFGLLMLMVLLLIWRNR	90	+
Chr2A	742440688	742440741	KRSLSEQMAKNEDETVHL	85	-
Chr2A	744405558	744405641	RPSGLLINLTEAIVASMKQMDDVAAIVA	197	-
Chr2A	749677527	749677598	RAASPVLMPRPGDRRELAGAPRLM	112	-
Chr2A	751158386	751158439	AWDAFGRVDVLINNAGVR	86	+
Chr2A	752085016	752085051	SVPDATGEHAAG	82	+
Chr2A	753084368	753084403	KPYGDKGFFDTA	92	-
Chr2A	757091008	757091097	RTGTATFTVVDNGSNFTTIPNATSCSDYDA	139	-
Chr2A	761723941	761723979	RLEAESFVNFSLG	92	-
Chr2A	763876965	763877018	EGRYDCSLGAELLSQDAR	132	+
Chr2A	770402433	770402474	RVVLRKGGILYGDM	105	-
Chr2A	773764479	773764526	KNSFHGLAKEHRSFLM	121	-
Chr2A	775388321	775388371	KDGLESDLTMLAGIMDK	122	-
Chr2A	775587424	775587480	KHYMDVISNSVSVDMGAPN	142	-
Chr2A	782492059	782492133	KVPPGMVTLTAALGIIESSMNKSRV	177	-
Chr2A	784334819	784334857	SFEVRQAAGLLLK	87	+
Chr2A	785140095	785140151	QMSVVMIEHAETTERGKVK	90	+
Chr2B	13413206	13413301	KGVGVGGIVPLVALAHDGPPNNHELLFTLLKQ	234	-
Chr2B	21257898	21257951	RHVLVAATAAPYNFLSGN	84	-
Chr2B	21976645	21976686	QIAVKINGSPLAAK	100	+
Chr2B	31403988	31404077	EAATTGAAMDLSDLLNAFTNDIVCHAVAGK	139	+
Chr2B	33185756	33185809	KELSETDSIYDSEKLAER	83	+
Chr2B	38340671	38340715	RDVDAAMNGNSLPLK	112	-
Chr2B	40171721	40171792	KQITADTQSDVSATAEDMFLIQNQ	111	-
Chr2B	42203304	42203375	QDATLSDETLVVHAGEKMGKNGLK	168	+
Chr2B	45457030	45457095	RAHEMAGLFHKRTIEAGAMAAA	161	-
Chr2B	56959718	56959750	KGIGLLAIYVM	80	-
Chr2B	70661887	70661937	ANYEIEEENEWMSRMYK	84	+
Chr2B	88918668	88918748	DLTPSVTSSIAKSLLAGPGASSAPAEK	110	+
Chr2B	97145563	97145607	AFGAMAKPGQADNLR	92	+
Chr2B	97160824	97160892	RFGDDLKTALENGDMVNVLLDWR	112	+
Chr2B	100091701	100091763	KAVIDGAEAELYVPGAGSKGE	94	-
Chr2B	101693652	101693708	RLLSAGMRPDSSVAAMVGS	101	-
Chr2B	105024587	105024646	SQAGTPQPHATSGDNVIPPR	93	+
Chr2B	107087786	107087839	REASAVQDILDEDCGGNQ	133	-
Chr2B	125568543	125568605	KFGNPSQIGLIVDDVGGAIAK	98	+
Chr2B	138987495	138987569	AGVIVGSGMGGITAFSDGVQNLVTK	176	+
Chr2B	140140786	140140872	NTIIIMTSNLGSEYLTTKMTGEKPLEVAR	139	+
Chr2B	140371366	140371419	RGFGGVGLLNRETFGDTA	129	-
Chr2B	141590055	141590102	RAVTNTSTTLKSLLQA	100	-
Chr2B	154807104	154807136	AMVKMANIEIK	87	+
Chr2B	161907017	161907058	SVGYTDMTPHSHSQ	107	+
Chr2B	169001582	169001656	VFDEMTEKDPVSWNTLVFGCAEKGR	195	+
Chr2B	173992899	173992940	RAAESFRKGVSGFM	100	-
Chr2B	182681669	182681869	AQVRTQHDGMRPYRV-----------------------------------------VATVVGIDEEK	140	+
Chr2B	193244761	193244838	DVEEMAECTVLVEGLRISQDIAESIK	125	+
Chr2B	210682070	210682135	QGAEAVAGLWDRYLVHIVADPK	108	+
Chr2B	219241872	219241925	NGELLLVYDYMANGSLDK	131	+
Chr2B	233541567	233541626	RDSSNHGSVAESHDDGASAR	86	+
Chr2B	235069645	235069713	RKTQPDGDFSYAYGGNSSGSRAD	169	-
Chr2B	238906638	238906697	KAMGDAGFMPELVGIVQAAK	96	+
Chr2B	238906641	238906712	AMGDAGFMPELVGIVQAAKSLETR	116	+
Chr2B	238906713	238906766	EMAAEALCAMMSVHRNRK	87	+
Chr2B	243951490	243951585	SRPEEEEEEEAMAVLDFDMLCASVAMSAERRK	111	+
Chr2B	247606638	247606703	KPSANAPEERPENPKMSIQFSN	102	-
Chr2B	255311116	255311166	KDPGIGATGTASHDETA	122	-
Chr2B	266295888	266295932	SVAGPPSHMGTPQRR	107	+
Chr2B	272185312	272185365	DVPRVCGQLAVSRAFGDR	100	+
Chr2B	295110798	295110848	KSELQGPSAAHAGIALS	114	-
Chr2B	324137646	324137732	RLSVSSLVSLAKDPYRGMASEGSLMLADA	134	-
Chr2B	372820290	372820325	KYRTDWHLHGGK	96	-
Chr2B	373368052	373368132	AKARPPPGFSTTKSTDMLMPETPPTGK	125	+
Chr2B	391373524	391373574	RHLFGLMPPAGHFKRYS	133	-
Chr2B	393031935	393032039	KFYQNDFARPTVTDMPVATRPDVNPPCWAQLQAAF	175	-
Chr2B	399721730	399721771	RGLQPALAQIQDTT	87	-
Chr2B	410909072	410909140	YSMSSLPPSGMSDLQSLAAEVTE	102	-
Chr2B	411803421	411803498	RQEPKPWWGQQK-------SGSGSGGPEEVIEK	108	-
Chr2B	416589435	416589476	FGPSFIEDLLNNAK	99	+
Chr2B	418079121	418079192	VQLVFTAVAAAQKQVASGVVYYLK	109	+
Chr2B	420159198	420159272	ALEERLISLSPQAWLVALVALGRAR	111	+
Chr2B	421378052	421378096	EAELLCKVSPVVTIK	107	+
Chr2B	445496940	445496981	ISSYSLQTIEEEKR	99	+
Chr2B	447746857	447746934	WEDVLVGATAVVSTLGGFGNEEQMKR	123	+
Chr2B	449986276	449986314	KSSLVACSTLWET	98	-
Chr2B	471089974	471090045	WLSAATDHSLPESADDDPSLAALK	106	+
Chr2B	471971993	471972118	ENGSPLAAPVANVSTPLSIDSSGKLQPTEVNMNSKTDAEGSR	196	+
Chr2B	473330081	473330146	KINSKPVQQSPAYEVLAKFQAG	104	-
Chr2B	483456957	483457022	RTPFSSADFRDIPGVGSEGALL	103	-
Chr2B	483900744	483900788	RTPIDSSLVSYAGIV	108	-
Chr2B	501079420	501079470	WADTGFTWAEVIAGKAR	123	+
Chr2B	503584918	503585052	RQDGSWRAAGPNAAPSPAYVPYAVQGPTNMPHQHYPSRSQGGGVD	140	-
Chr2B	511505712	511505744	KTSHEVIGAPR	78	+
Chr2B	513988048	513988089	SFSQSNYSIEAAAK	102	+
Chr2B	522042592	522042651	KGMPAHDKEIPLDTQNDAGV	100	-
Chr2B	527060882	527060926	KGLSPADSAELGQGK	99	+
Chr2B	544769615	544769650	SASFTLPGSTRK	83	+
Chr2B	548651509	548651553	KARSATEHLDLFSGD	105	-
Chr2B	552619553	552619606	KLEHPTPGAPAVLEPEGR	83	-
Chr2B	554216458	554216514	KLLSTQERCQPINVSLLID	136	-
Chr2B	555062849	555062908	KVNQIHHICEFAIISNDSIL	151	-
Chr2B	567436387	567436425	SIGGKAPQKQLVR	91	+
Chr2B	571685148	571685249	KKPLDHATAGAGAVPGSLPMSIPDWQKILGVEYR	169	+
Chr2B	571927228	571927269	KARRIGVHVDGGES	97	-
Chr2B	574621782	574621856	DTVLNDAYQKMESVFPMFVSEVKGR	125	+
Chr2B	580502700	580502735	MMQVLSLMLNVK	96	+
Chr2B	584668299	584668337	KADMNGDLLVNSA	93	-
Chr2B	591561026	591561061	KWFNQDSFAGNE	91	-
Chr2B	608475349	608475399	ASFMDNGVNLFEADTQK	83	+
Chr2B	630815720	630815788	KPIMGGAVQGDSVMQRVGSIDIE	110	-
Chr2B	643935713	643935769	MASTNSWAHEIESSVAAPR	124	+
Chr2B	646592174	646592206	SPGDHEVHMDK	82	+
Chr2B	648424708	648424761	SVGVSIVLGCTLSVVAMK	122	+
Chr2B	648813535	648813570	RNESSPKCASDG	82	-
Chr2B	660249133	660249171	AIQILDAFSLPGG	95	-
Chr2B	665712550	665712603	KGHSTIATFRQQLLLGGN	130	-
Chr2B	671066510	671066563	KKFIDPLLQPVVQSIGLG	85	-
Chr2B	674539355	674539402	AGENLEDVVARPSSSR	112	+
Chr2B	677345110	677345139	REHGAPTFHS	78	-
Chr2B	682028747	682028821	TVGHWSNYSGLSTSLPETLYMKPAK	186	+
Chr2B	688839395	688839541	RKGQSPEFGDGDQIGTQGSVASGDHNGALSAGVGTEGDALNSTTAGGLT	223	-
Chr2B	697186403	697186447	RAASYFNGMDEGNPQ	114	-
Chr2B	703095386	703095460	RQDPSDSSCLLGLEFVPMLFSDVLG	120	-
Chr2B	712618641	712618706	GVVRCLLRLFIALPSMHGCLLR	104	+
Chr2B	715893428	715893478	KMRPLPVFHSPKGCKLA	133	-
Chr2B	718751438	718751539	RQYMGNLPLKVGESVADRISAPLQQLAGATQGILG	135	-
Chr2B	722970907	722970954	KGVQKMEETETLKEIL	121	-
Chr2B	725907898	725908002	RPVLCEKWLTPGPSATHMMTSQPRSMYTPSQFMDS	179	-
Chr2B	731821354	731821416	VRSSLFERFLESGSQLLEMTR	99	+
Chr2B	736037865	736037897	KVGIVMAVTPK	78	-
Chr2B	736045600	736045635	KDIQQSFSSVRR	87	+
Chr2B	737153044	737153088	RAPGHKGISKCASSN	107	-
Chr2B	750794789	750794830	RQSIDMADTQYIAV	105	-
Chr2B	758119903	758119944	VLGREFSQALTTTR	101	+
Chr2B	765772941	765772976	KAFSPAVFGQVT	88	-
Chr2B	770316474	770316530	KLPGVKANAAPGLFYALSI	133	-
Chr2B	773276181	773276291	AVGDYQVRTYICMLTVYAFTYVISRQMEVIYSYGLEK	179	+
Chr2B	774702544	774702615	GVDFELLPFGAGRRICPGMTLAIR	118	+
Chr2B	777457924	777458022	AVANAEDSSGSANSSLVLLFQNNKDLSIEDILK	146	+
Chr2B	787525452	787525511	RRGARVGEEEHEPPAAVEDM	93	-
Chr2B	788077797	788077868	GLTGNEGGMTLKVFCIVGFGGIGK	177	+
Chr2B	795628671	795628769	LQTEAAAAAGGEGRLMIRQVWANNVESEFQAIR	105	+
Chr2B	797144745	797144843	LEAALGAPVLEAYAMTEASHMMTSNPLPQDGAR	157	+
Chr2B	797899871	797899957	KQSVNLTAGASGTMSCLLSGMEEARVSEM	137	-
Chr2B	803246030	803246086	RVDLTQNATGQPVDKACKA	136	-
Chr2B	803821648	803821680	RVQTFQEPKLG	82	-
Chr2B	810784190	810784249	ADQDHIIMSNLSLDDTPLKK	95	+
Chr2B	811721486	811721557	AIQLCTGEETTTDDLDSLQRDLSK	111	+
Chr2D	4117023	4117067	AVFTNSDLAGLHYMR	110	+
Chr2D	4172741	4172794	QVKRMDAIRPEQVGNLLR	88	+
Chr2D	5961135	5961212	FTKSRAELTDGTALDLDAVVMATGYR	122	+
Chr2D	7890177	7890218	WSGTSFGLKVGRAK	98	+
Chr2D	8159629	8159685	IGVALANGAAHQAGTQFSR	138	+
Chr2D	8360909	8360941	GIVQYSEGPRK	84	+
Chr2D	9071773	9071832	GMVLCDLKQNCKFSFIQLPK	159	+
Chr2D	9512548	9512616	MILVETIKRALCFEYMQNGNLER	116	+
Chr2D	9682473	9682526	VRSRFPSVLHLNGDNLLK	105	+
Chr2D	10021097	10021153	SLDVHIFQGNDSMLDWSTR	96	+
Chr2D	11302071	11302136	KAMAKGGSTGINVVGLTHLATL	157	-
Chr2D	11305113	11305151	KGVGAIGWVSMVQ	96	-
Chr2D	14331713	14331808	KFSELFLDLFSGPAAWAENLATMLVTRDANAA	226	-
Chr2D	14565754	14565798	KNEFHLRSVLTDKPD	113	-
Chr2D	16869073	16869105	RALTSRTFKGA	78	-
Chr2D	17774560	17774652	TAPRDHVLDGVVKMAATGEGTAIDNHHAIPR	149	+
Chr2D	24064416	24064487	RSQILFMDEATASVDSQTDAAIQR	110	+
Chr2D	26940313	26940351	KDGHTHETPAGVM	97	-
Chr2D	29979527	29979607	RGPIVNHQESHLWRDLSGNVMFKFVLA	138	-
Chr2D	30042165	30042203	KVIDGYSVRKMTE	102	-
Chr2D	31830469	31830516	CNETTSPPTLLKGSAK	108	+
Chr2D	35229658	35229693	EVSTQMKTAAVR	85	+
Chr2D	51629862	51629912	KLCAGANSPEQKSSEKT	122	-
Chr2D	52084334	52084390	RSYVATDVFLQDVPEAGSD	91	-
Chr2D	53612968	53613048	KILAAVGSLHPTAMSTGSIINFPRSAS	126	-
Chr2D	54498411	54498482	GSSEPVSSWQPNTSGSFVSSQLGK	108	+
Chr2D	63430714	63430902	KRARAASDL--------------------------------------------PIFLNWLGEE	86	-
Chr2D	67718142	67718213	RSPLQSQMETERPLPGILQKEVFS	116	-
Chr2D	70908645	70908722	RLHGRPLAMRFLTPALEGLGDPQPLL	121	-
Chr2D	77661122	77661157	KYVNVFALTDQK	91	+
Chr2D	79260109	79260195	KGESLGVSEKVANILNQMGLYEVMEPSPG	137	-
Chr2D	81611884	81611928	KSPLALKGAAAGSAR	98	-
Chr2D	85493309	85493368	SIIQNGSATEAVIEPHADLR	144	+
Chr2D	85542607	85542663	RLDEDGLVKEAAAAVQELR	86	+
Chr2D	88337956	88338000	KYDHIICVDSQHVVA	118	-
Chr2D	95251018	95251077	YGANFAVAAATALSQEFFIK	90	+
Chr2D	112939868	112939930	KHGSGDCSSSLTDVIEFDDLA	98	-
Chr2D	129275312	129275383	GLHNSPNGARITGGMQAARMNAPR	113	+
Chr2D	133760385	133760510	LGTVLIQEAQLLGGIRGELQYMKDELESMTSFLQDLAEGGNR	200	+
Chr2D	133765633	133765716	LSQLRKLGVMMFVHDDMNWMYLITAIAK	142	+
Chr2D	136629929	136630009	RALDSYGHGVFWLKFSANNVEEETPGT	159	-
Chr2D	136975092	136975148	SSSRGEFTDVDWDNKPQAK	91	+
Chr2D	143897393	143897476	LAALLLGIAFCALASHFRGAAFLEGLRK	125	+
Chr2D	146862098	146862157	DACIVLEDADLDLVAANIVK	89	+
Chr2D	149827634	149827669	GGEEKQVWRELI	93	+
Chr2D	151267669	151267704	KLKAFEEEMLKS	81	-
Chr2D	152088987	152089082	RPNSGEYALGLGLSGSVMPGPEMDMLQNHNNS	153	-
Chr2D	155278198	155278251	RPNPKDSYGYGILDIAYV	132	-
Chr2D	157847168	157847242	RGEPTAGESHPSVNDEMLKAIELDM	122	-
Chr2D	171343286	171343360	GIISDGGSTVSTGFKLDSHHPSILK	177	+
Chr2D	193216721	193216765	NPSNWQLGFLFMPIK	117	+
Chr2D	193453237	193453269	KKAMEGSAYSQ	83	-
Chr2D	195976321	195976368	VMAFVGIFTGFGSVGR	123	+
Chr2D	198531166	198531228	FGIDSLDGGSPPLFCHRANIK	158	+
Chr2D	200800279	200800311	KVNIEKLLGST	78	-
Chr2D	205209224	205209262	SLDNELSFIHMAK	95	+
Chr2D	217962040	217962072	AVAHTANGIMF	81	+
Chr2D	220484299	220484355	AGAYDLVEKMQILFVRVVK	93	+
Chr2D	263799988	263800023	SMLTEYFGMNQK	94	+
Chr2D	267224622	267224693	RKDVSGVTGFASGQIVGQGGGLFL	109	-
Chr2D	303493967	303494029	GKASATSTDGAILDALRSGLR	91	+
Chr2D	309149279	309149317	KTAIAVEVGEKEK	91	-
Chr2D	316898819	316898857	KKSDGDATSASDG	84	-
Chr2D	322687991	322688050	KNQEQSPSTLLDAGDVVPDK	94	+
Chr2D	328741974	328742027	REIDGEACLGNILSCYTV	89	-
Chr2D	330879843	330879917	QTITVLAVNNGGMGAITPLPSDVQR	121	+
Chr2D	363709931	363709990	RLPALNSNVVGSLVNKDPFL	143	-
Chr2D	380238652	380238696	ADGGDEGNKEWEVVK	114	+
Chr2D	384460393	384460503	SSTDDYDGGYKNSSADAGYGEGGYKKPSTEDSPAYNK	156	+
Chr2D	384460504	384460581	SSIEEDYSSGKNTPNTDDYDGSGYNK	112	+
Chr2D	385576723	385576788	RFITGLIPSNQSILIELLGTAW	103	-
Chr2D	387437270	387437308	NGASAHRDTALAK	89	+
Chr2D	405698947	405699003	LKENLGIFDWGLTDDDLRK	90	+
Chr2D	410602983	410603039	MAGGGFVAGDGRAQEYGGR	84	+
Chr2D	425482023	425482145	RLCGVLCVPDVGNGVVELMDKSDGTIGVSSVGNAKAVMTMA	200	-
Chr2D	433548885	433548917	KETAISMVALG	80	-
Chr2D	438526248	438526304	KNVSGLVPIRYDDGALEYV	90	-
Chr2D	445325708	445325776	GLITSWCEQNGVPVPSAPPESPK	113	+
Chr2D	447397488	447397535	LETGAGGGYDAMGLSK	110	+
Chr2D	451826871	451826936	KGMTDKLYGAAAEVEEPTVKGD	156	-
Chr2D	458239250	458239318	LFELLVLSGSLAELTWPTILNKR	104	+
Chr2D	464130685	464130741	KVITSRRDALQTSLPPILQ	87	-
Chr2D	469513852	469513908	KTGAMSGSIDIVTVLDVPA	135	-
Chr2D	471027125	471027178	DVLSQTENVLGALVILSK	82	+
Chr2D	472257879	472257935	ATSSAVLLNSGNLVLKESR	120	+
Chr2D	472471044	472471118	TVGPDFPIIITSYEMAMSDAKFLAR	179	+
Chr2D	477325164	477325220	RRPKLAVASEQMAMDVVRA	86	-
Chr2D	479491166	479491207	KDFADGAFSASDCY	105	-
Chr2D	479493664	479493717	RTKVMTDISQHTSSALDL	85	-
Chr2D	479519221	479519280	NCITLCYIFFVGAIAVNLIR	97	+
Chr2D	480941701	480941790	SPNKPATKPPSNGHHHPQEPTGSSSCSGRR	208	+
Chr2D	494823899	494823934	SNFVGFEVYSGK	88	+
Chr2D	495248766	495248843	KAVDDGKSAHFGNILVATATGSPYTL	141	-
Chr2D	500153273	500153311	SIAVVVASTDPHK	91	+
Chr2D	508279633	508279695	KNNYAVMISDGTTLCSFNRLT	163	-
Chr2D	525304858	525304899	LLSAAVQSNECNPK	99	+
Chr2D	535502729	535502794	TAMVGLLTTMCFGEGVDAGLTR	106	+
Chr2D	540506125	540506160	MLAMTEKKGLPK	91	+
Chr2D	543205487	543205546	IAAASEPHLSAIEPYTRPVK	93	+
Chr2D	543395506	543395568	KSNDPCGDKWDGIECNGANSR	100	+
Chr2D	547572817	547572873	MLTGLLGNLALVSYFAKKR	89	+
Chr2D	554326377	554326421	RGLGCLSTVNSVCVK	106	+
Chr2D	554359309	554359380	RGKIADVQSSYPSVVGISLGKGTI	111	-
Chr2D	555092885	555092950	KLEEASFIKASSDKGQSTIATF	100	-
Chr2D	558292923	558292988	AEDIVGTMLAKGFILGRDALDK	107	+
Chr2D	566836716	566836778	LHEVGAGGLQLKAMTVFDGGR	152	+
Chr2D	571714072	571714134	EALDDGGESRTALLNLAREWK	96	+
Chr2D	583201301	583201342	HLELLPLSNPDAFK	100	+
Chr2D	593637062	593637103	TGSAGGTGGQVVVR	95	+
Chr2D	594909339	594909374	RAQKSMTSGGVG	80	-
Chr2D	595732477	595732518	KAPDMAVHETINIR	105	+
Chr2D	596671045	596671080	ESANGAYLLSAK	83	+
Chr2D	597038446	597038496	KVIGALEKVCDDVTVAT	118	-
Chr2D	602100340	602100381	KEVPPINGSDCLVI	101	-
Chr2D	605451702	605451758	KVSKIGGGGAVLQVALRGL	83	-
Chr2D	611141178	611141309	IISNSEKIGVVASGFPLAGVSISGCLGDQHAAMLGQLCQKGEAK	212	+
Chr2D	616245628	616245702	VISSSLPGASSDCCGESLEHLQSGR	113	+
Chr2D	621205954	621206058	RELMLFPMGEEGLSAAVALGSPGAGVIIPGDVSVR	162	-
Chr2D	622481164	622481223	KSVEDPSYSEMLTADMFDMS	94	-
Chr2D	622559701	622559742	MSPEYAMDGVFSMK	84	+
Chr2D	622559930	622559965	MFQAWNLLEEGK	89	+
Chr2D	622647920	622647982	LSKSSGQGIVEFKNEVVLIAK	114	+
Chr2D	622692008	622692082	DIVAATNDFSNENMLGQGGFGKVYK	124	+
Chr2D	624952218	624952274	KGMVPGMAGTAASVVADEM	136	-
Chr2D	630859726	630859758	ATDLMSVYYEK	81	+
Chr2D	633676482	633676532	MAYAVTMLSWGVLEFEK	135	+
Chr2D	636687347	636687391	IGEVAYKLDLPTSSR	111	+
Chr2D	637531099	637531146	RTNAAVSSSNGGLEDL	107	-
Chr2D	637875473	637875550	YVVCASEDSHVYVWRHDNSSHPSRSR	125	+
Chr2D	638296604	638296657	REVMEEIFGGLVTHAAAL	86	-
Chr2D	642940943	642940975	KQLGPILSSAI	80	-
Chr2D	642994094	642994144	RNAFQLDGAKMMQAVAE	122	-
Chr2D	649094486	649094590	RKDVLFSQLQNTLQHQDPEHGYIEMHLGDFIYMLV	180	-
Chr2D	650901376	650901426	RSAGGIFTMCTLLSAED	125	-
Chr2D	651824592	651824627	VEGCGSDANQAR	89	+
Chr2D	654332600	654332635	SKAFFAKTMDGR	92	+
Chr2D	656202398	656202430	KPAKGSHFVLT	80	-
Chr3A	1186145	1186192	HGFSGFAAMLTPEQAK	110	+
Chr3A	6730559	6730636	AGGRWTHAPMTTFWVLEGAGHTLKGR	123	+
Chr3A	8088723	8088767	HPTALPDGFFDHCSK	118	+
Chr3A	15581805	15581942	KSSALLPKGW-----------------------------SGTASYR	83	+
Chr3A	20661751	20661810	ASGQGSNEPDASWFDLFSKR	94	+
Chr3A	21569477	21569569	ASTCIFFFICYKTYFFNGIAKQAWQLWEQGK	159	+
Chr3A	23921854	23921889	HVKANGTQPGAR	86	+
Chr3A	24289991	24290050	RKYHDDDVSNQASTKHSPKL	152	-
Chr3A	38722713	38722787	SANAKSKYLNLDQLGDDIIEFDLDR	182	+
Chr3A	41988903	41988956	EECFIGDIETLSGENMSK	132	+
Chr3A	42885909	42885968	LGEDTASLKELRLIGTNNLK	103	+
Chr3A	45344185	45344220	MVNGSLDGHLFK	89	+
Chr3A	51258461	51258505	KFWFGFTGSEFAASV	108	-
Chr3A	52812447	52812515	KNYGAEFSQLSTCSSLMDLSGSL	107	-
Chr3A	56820917	56820979	KSIAVGAIRDMEPLYLLDGGI	155	-
Chr3A	60904115	60904180	KLIEYSVDRLMDPCCDESGFIT	114	-
Chr3A	62839777	62839818	KLPELLGFPPTIPM	94	-
Chr3A	71562687	71562740	MGHGYLSDGLMGRAQERK	131	+
Chr3A	91311101	91311172	KAQLNKWQTKGIGILSFLVFVAQS	178	-
Chr3A	94333413	94333466	KVAGTGFTPDVLVADCII	86	-
Chr3A	96666358	96666405	KAQMQPGCEMRVTPTM	124	-
Chr3A	101269769	101269807	KVNEFVNNHFTIY	103	-
Chr3A	122731661	122731702	KAYMEMLANTVPIV	100	-
Chr3A	125317766	125317801	RAALLSAYKTVD	84	-
Chr3A	131410723	131410785	TQAHGFVSRCPAFCQPGRCPR	101	+
Chr3A	142952709	142952771	YPNIEEEMVEMLQIAMACVSR	105	+
Chr3A	155635321	155635365	KVQITKMMEQGAKGN	108	-
Chr3A	165474270	165474353	KPPKQLLYLMLKCTLVFATQNYGLSHKE	137	-
Chr3A	176233250	176233288	QLKFMEAWGVLDK	101	+
Chr3A	176841138	176841197	KLEDKGSNFYDEVLDDLEIV	91	-
Chr3A	181369146	181369241	RAATRSSRSAFPTYGSQGSIPPSPAEQFCSGI	152	-
Chr3A	189569971	189570006	IESAFRRYVRPK	91	+
Chr3A	191209830	191209892	RFGLTRFGTLVMHLFTDGVEN	105	-
Chr3A	193356402	193356461	KLYIVDCRPWTSAQANKLTR	101	+
Chr3A	219907979	219908023	KCLGNIVANYTVTGA	109	-
Chr3A	221207799	221207852	KGVVGIFLLICILTISNL	82	-
Chr3A	223762725	223762769	KKAHQLEQLMVILAS	112	-
Chr3A	229593372	229593425	ARNDINVATNILLEAQSH	83	+
Chr3A	334453156	334453209	KIGNCDHPKESMNQIELT	92	-
Chr3A	347820509	347820565	RLIDAPFAGTASPDPAGGA	84	-
Chr3A	351570193	351570312	SLVCSQMMRHVLKFVVAIGWLIILPVTYSSSIQNPTGLIK	198	+
Chr3A	398388892	398388951	AVNDEEDRWTDKELPVACGK	99	+
Chr3A	469110064	469110123	IQNVKVSTVGVGAMGYIGNK	151	+
Chr3A	496087580	496087660	KLDKGCAIDYLLSAAYELKHHITLAME	129	-
Chr3A	502363596	502363655	TINEMVGRSDMLEVDPEVVK	96	+
Chr3A	513031731	513031775	ATSSDSNTQTLPKVK	102	-
Chr3A	520707658	520707687	GCHTMFAGTA	79	-
Chr3A	526608191	526608235	MDLVLDAGSCNNLDK	111	+
Chr3A	526609061	526609144	DQPVYMWTMAKTSNVVVMRDIYHEPSPK	221	+
Chr3A	543781213	543781272	YPGIPQSSLDIAKIQENRVR	97	+
Chr3A	558884605	558884676	KEENKSTEQNTDDEPRVHSSHGRE	112	-
Chr3A	567195528	567195578	VRNLENVTGKNEALELK	113	+
Chr3A	567937617	567937688	EAQYVLSELYTKGVLSKSLIEDHQ	114	+
Chr3A	575397482	575397538	GDPSMLQSMTVKELKELTR	89	+
Chr3A	577670179	577670211	ITAEAFVNVRK	81	+
Chr3A	583345703	583345777	KAGASGEEIIIDEINQLEAVLKSRI	112	-
Chr3A	586787773	586787850	VAELDSVNDLSSAISDEDFPDIMPMR	126	+
Chr3A	595060765	595060854	ALALSPAQSSSFGLHQSMPSFKPGSASPAR	134	+
Chr3A	612313699	612313758	KTIRIVEGSHTNILGFAVAL	144	-
Chr3A	620524011	620524160	SIIQTMNSTQ----------------------GGELEATDNMAPFDVAVR	104	+
Chr3A	624739821	624739868	NQVTSLFNPAMIELLG	117	-
Chr3A	635668359	635668397	VASEAQLSCPKGK	93	+
Chr3A	636006014	636006085	VKLEIVFPEQLTDEQRAGLAQILK	113	+
Chr3A	637893680	637893712	RYEIASTEANC	85	-
Chr3A	647679106	647679216	KQPCYNQDIIIPNHVGTMTADEFTVGRVFGQKSSGWT	188	-
Chr3A	649840993	649841052	ATVKKPADLSTPGRPSTAER	90	+
Chr3A	654574514	654574579	ITSPSSMDARGDLSAIENQVRK	130	+
Chr3A	662155015	662155065	VGFHKIFNSKAEALLAK	124	+
Chr3A	681889016	681889132	CLMVHTCPSEEHGMLAMLGFKHKDLNRPMAYVYFTVTLR	307	+
Chr3A	683510750	683510806	AYIAAIEILQSYYPERLGK	135	+
Chr3A	693366573	693366674	RALFNPGMIMAVGAGHNNNIPLMKCDMLGESSTR	166	-
Chr3A	699901473	699901565	AQALLQSVDYAPSSIVLAPWKFQENNPWQKR	159	+
Chr3A	703084981	703085034	KTQKVQSGGQLSLYKEAT	125	-
Chr3A	709654043	709654078	KVAIEQGDPMMG	94	-
Chr3A	711522741	711522797	LSIHDSKIDVDTTRMAHMR	120	+
Chr3A	711723909	711723989	LVLLKGVSGSFRPGVLTALMGVSGAGK	167	+
Chr3A	717654136	717654195	KSMPLAGAMTSVLSVQVMIE	93	-
Chr3A	720422925	720422984	KAVLACMPAGFLFMLLETTA	96	-
Chr3A	725024723	725024782	DLVTVSFARSGGAGGQNVNK	89	+
Chr3A	732891648	732891710	EVYTKDPTLTPESVLEGIASK	153	+
Chr3A	733788963	733789013	KMSDWSAMNNQNPDLVA	83	-
Chr3A	739431868	739431912	DPESDAHLFCCTFLK	113	+
Chr3A	745239015	745239068	KMSASDGSTAAELLCQDM	84	-
Chr3A	747720446	747720493	KELHFAPNLIRRHMAW	100	-
Chr3A	750623586	750623651	RILCLFVADTGGLLPAMDFKPN	106	-
Chr3A	753059094	753059153	KSPNVSNICNICVTRLLGYG	99	-
Chr3B	376250	376369	KQGMMTALINSNVQVINNSLLLHSSCSGSDPGVHLKLSAK	292	+
Chr3B	2531047	2531124	QSGRGGAMVADG--------GCKMER	96	+
Chr3B	2638024	2638062	SAVAMVNGTPCKR	97	+
Chr3B	3283096	3283134	KVQNVLGSHGCFT	95	-
Chr3B	4545008	4545058	NELKANFFSVGRASYAR	100	+
Chr3B	6375712	6375771	KRRLMVAGLEFLETASGEGS	146	-
Chr3B	6799554	6799610	KERSVRVSLPRSSHTAASM	86	-
Chr3B	12591451	12591498	SIPTGPETDYGVDPVK	120	+
Chr3B	13794826	13794876	KGFAQHCYASTSGGGAT	122	-
Chr3B	13969162	13969209	KYEVFAHETEDCFGVL	115	-
Chr3B	15164829	15164876	REDAMKWEPQQTTGGS	106	-
Chr3B	15285472	15285561	LGNAGVVYLVPPWQRMVESATDLAGLAAHR	145	+
Chr3B	15346826	15346930	EVAIKTVANGSDAPECSVGHGDIPAVVFSVGGYTR	252	+
Chr3B	16597278	16597331	DMTDDNMESMVDFMASMR	83	+
Chr3B	21578915	21578947	RLMEAQNQLLL	81	-
Chr3B	21587817	21587852	RFRTNTDVSNHK	89	+
Chr3B	22713661	22713687	HIAMYEYTK	77	+
Chr3B	28421496	28421534	ENQFEGVLPNNIK	93	+
Chr3B	28421952	28422050	SIYRSFVKILTTLTVIDLSNNSFEGTIPESLGR	156	+
Chr3B	28525410	28525448	FSGPIPYAVGLLK	90	+
Chr3B	35020556	35020588	KYMPPLGMTLG	86	-
Chr3B	38175942	38175992	KYGLVPMMSATCNGHVQ	131	-
Chr3B	38554617	38554661	GNGEEFVNEVMSIGR	108	+
Chr3B	38844020	38844076	KASTNGIKIGCGGSAEDVV	132	-
Chr3B	39295690	39295737	MMPVLGYPGATGADYR	122	+
Chr3B	47778554	47778610	GLAAGDSIIFSCSAYGQEK	141	+
Chr3B	50959917	50959982	RILELVGAAVMSFISVVLGVGM	99	-
Chr3B	54894140	54894172	FPMMKTLALGR	85	+
Chr3B	57712037	57712069	RQHFLGLLPPK	79	-
Chr3B	62521984	62522037	VTAVAANGDILVLPSMDK	130	+
Chr3B	65997212	65997292	RPMGAMSEPIAGALGVNSLDLTALSAM	124	-
Chr3B	71140544	71140585	KGSVLELSISALGQ	96	-
Chr3B	79753680	79753715	KSTGIQLNSVAG	85	-
Chr3B	80163641	80163877	FGMPMGPFR----------------------------------------------LADLVGFGVAVATGMQYLENFPER	176	+
Chr3B	82134295	82134390	RPDFYNPDPEDGALEKGDYWGDYYVCTGGHSY	161	-
Chr3B	83076881	83076919	RKDDGFGGVSAGS	91	-
Chr3B	84217162	84217200	ASVPSTGVAIAVK	83	+
Chr3B	90149312	90149383	SQGSGISESDSEAQSTPASPESEK	101	+
Chr3B	94581515	94581652	RHIDVLPAPHLGRPLVIQSDFLPAAVAMILSFLAVVVDATASVAGM	215	-
Chr3B	115037862	115037900	KMVSADAEVNMVK	96	+
Chr3B	117178156	117178260	RVAAIVTAKSIAYALAPAGFTLVGMVSATCLISGR	161	-
Chr3B	121678031	121678096	TDGIGALIREGAAAYLNSIVNK	101	+
Chr3B	125047491	125047610	KIDGSGLGLMGVLFVYAGSLEKVDTPTAAMARADPGAEQQ	291	-
Chr3B	126616241	126616273	EHSQEFARGMK	84	+
Chr3B	144077137	144077169	IIESGVLPDLK	81	+
Chr3B	151198655	151198687	MAAQEQEQQAK	86	+
Chr3B	152921143	152921178	KWQVGPVDPLPD	86	-
Chr3B	153534421	153534468	KVEASPGNLNITDVQG	117	-
Chr3B	153534874	153534921	REDATILWGYSSGMVH	82	-
Chr3B	153534874	153534921	REDATILWGYSSGMVH	82	-
Chr3B	169407695	169407748	AAGQWNVPHPWLNLFLPR	138	+
Chr3B	172007728	172007787	LVALDLSSNEISGEIPGDMR	93	+
Chr3B	180411083	180411142	RRGPELKILLTFPSTHLSIM	141	-
Chr3B	184708406	184708471	RSQQLTQAFAQYKRIDADSVSQ	102	-
Chr3B	188123199	188123237	RGVVYVPTNSFLQ	99	-
Chr3B	201054500	201054628	RSWIEVAGNRSGLYVLDASVVLSRVEAASPISGVLNYNSSNWI	199	-
Chr3B	201063737	201063796	RELGRMEHAQAGSMLSLVRM	96	-
Chr3B	219002551	219002595	KSIAPIQTVPINASA	111	-
Chr3B	219282880	219282939	FIHAWQLPPALCSGKSTVFF	150	+
Chr3B	233815631	233815666	AFCDALAEETAR	86	+
Chr3B	253616202	253616234	RLVNVGKLGDA	78	-
Chr3B	253877556	253877600	DINPANILVGGEVVK	111	+
Chr3B	254292743	254292781	KLQAGLSVMEDQI	83	-
Chr3B	280532840	280532890	GNAAKADVFHVLSGMWK	83	+
Chr3B	290823296	290823352	RALSSAGTVSLPSQSRVVD	128	-
Chr3B	367624973	367625002	MEITSSTMVK	80	+
Chr3B	371908871	371908915	AATDDVRFLLNIHEK	114	+
Chr3B	375762884	375762931	SAPRPSEDEYNEALMK	117	+
Chr3B	382745783	382745848	IQPHVPPPPASVDAHDAEVVAR	100	+
Chr3B	389889333	389889401	RSLDSSGNGATVSEGIDAPPMPM	107	-
Chr3B	408581212	408581283	VDAWMFDALMRACVKEGMLEDAVR	119	+
Chr3B	419210137	419210208	VLEALGVGEGHVRAVAMHRDIVPR	112	+
Chr3B	426636780	426636839	AQEADDQEDGKDHEDGESSK	84	+
Chr3B	436795183	436795242	KMAAAGYVADTGAVVKDVDR	89	+
Chr3B	436797754	436797789	GLLDPLDIDLRK	81	+
Chr3B	436968468	436968548	LREGPQPTSHSASPGPSVADFLVPCGR	130	+
Chr3B	439498387	439498422	ELTVSNPVLHHR	90	+
Chr3B	440500424	440500474	RPRNHSRIYRVLDDSNN	132	-
Chr3B	444683453	444683548	AGESVYEGQGLLRTNPVAKTSVDSGLSPAGLR	150	+
Chr3B	452960538	452960570	KLGESYDCLGN	80	-
Chr3B	459243312	459243350	RPSTMTTAPDGTF	93	-
Chr3B	461819160	461819237	KLGKITASQQLVLEAGGSLLDLIQEG	112	-
Chr3B	464948810	464948845	DGKARLTLEFAK	86	+
Chr3B	469710183	469710242	RPAAVMADSFFDDDEVTSPA	92	-
Chr3B	475987362	475987460	GASGAVVWLASDDASGELLAVKSAGAGAAETLR	142	+
Chr3B	490413734	490413787	RGDPHLGIADLTGKDTII	131	-
Chr3B	495674119	495674169	LGGERLELPRIYISLSR	125	+
Chr3B	502732702	502732743	LGGAREAGLVDDPK	99	+
Chr3B	505467497	505467553	AAIVQAPTAEAPNPWRQCR	93	+
Chr3B	506521663	506521701	DNGNMNDGGARKR	93	+
Chr3B	512965165	512965218	KSQGAHVTVVLEVPRGSL	83	-
Chr3B	521986171	521986224	KEDAAIHGVNNASVTMAK	83	+
Chr3B	524704257	524704295	SFSDEGLGPVPPR	95	+
Chr3B	550771302	550771343	REAPNFALLGTLVE	80	-
Chr3B	551631911	551631970	RLRPPNTPASPCMPPPALVR	89	-
Chr3B	553051327	553051398	KYSPPNGTSEVWPGHPESGKLDAS	162	-
Chr3B	554671617	554671649	RHEWMLEGLKA	86	-
Chr3B	559960504	559960602	VAGPVSLTTNSVIGCCHGAGNNTIDFFGVSSLK	237	+
Chr3B	568300739	568300804	DVIMDGTLSWEPFVLQTVAMAR	111	+
Chr3B	579438998	579439033	HRKELPANFTPR	85	+
Chr3B	598496919	598496957	KIEPTLSYEYVMS	96	-
Chr3B	598931346	598931375	KDEQTVHYVE	79	-
Chr3B	600239397	600239441	KADFVTFGKCDFLLS	113	-
Chr3B	611902627	611902701	GGGKPGQVLGSTPTVAATTSKVPEK	110	+
Chr3B	617373187	617373273	KPASYFCLSQLDVPSYVNDSWTPEAMTLF	149	-
Chr3B	617600571	617600603	KDGHTSVHTIR	79	+
Chr3B	636416876	636416929	SGGGTGRLHGMIASVVGR	83	+
Chr3B	636478524	636478562	RTIPGSSAKTKGT	93	-
Chr3B	643390415	643390501	RILADSVVGAVYGLVAMMVWPIASFWAAE	134	-
Chr3B	651295245	651295304	AVMGTGAPPADATDGIEFWR	96	+
Chr3B	651816695	651816730	KSQLVFLAGADL	83	-
Chr3B	657012953	657013033	KNSLLLSGFGSKFMFKPIESFCLSPMM	196	-
Chr3B	658050434	658050490	AAGTPGVVYSADRRPIGLR	88	+
Chr3B	662144724	662144753	WGQDGTVDLK	78	+
Chr3B	665785657	665785746	VRWDSVTASLVAAQAGSVALLNFSPAEVKR	137	+
Chr3B	665786530	665786622	RVVFVDADQLVLRNIDFLFDAPEVSATGNSR	147	+
Chr3B	669287160	669287222	RNVVLLHYGSASPIDIAHGVA	153	-
Chr3B	669976769	669976804	RKLELLTDDGMA	85	-
Chr3B	672983715	672983780	KANPAKEEYGNVDDYRGGLLSD	104	-
Chr3B	678510220	678510273	DSARACYGPKHVEVAQER	131	+
Chr3B	681427066	681427119	WPQRLAAVPPRIANGEIK	88	+
Chr3B	684812174	684812257	RERYMFYEAPAAGTYPALYQLTALSDAM	135	-
Chr3B	685911666	685911752	KNAGWTEDAVQKAYEPDDCILINDFVSGA	140	-
Chr3B	688735685	688735753	AEGNGELPTSTGSSLIKTSDATK	101	+
Chr3B	692191454	692191486	FAGQSFTTTVK	81	+
Chr3B	694057621	694057683	NEKEAQAASKSSGDEITYSWK	97	+
Chr3B	696066366	696066398	RGTMTGEFAVL	81	-
Chr3B	701222559	701222603	AGGACEEWSYQLGNK	106	+
Chr3B	702922646	702922738	KALLRMCRLHLQPADCLDALQLVDVVTGPTL	146	-
Chr3B	705537064	705537111	KGVVKLKVPGGAVTGN	109	-
Chr3B	705674760	705674819	KEFELLHSSMTSNISFMGYK	98	+
Chr3B	706271114	706271182	HNAVAAGSPAYDLTGESSSSSKK	154	+
Chr3B	708562909	708562947	KSFVVKHRTMDVF	95	-
Chr3B	712789352	712789417	GNATADDGSKNDIATAVPLPGK	99	+
Chr3B	721428931	721428966	KVPLLTGTDLNV	79	-
Chr3B	725063438	725063533	VAIGYVGDPKPAKELVGGINAAHGGGRAIAVK	147	+
Chr3B	739446161	739446217	RVVGGHARPASTPPIPAAL	84	-
Chr3B	741474460	741474543	RYASSLVYPHTLHVAMSTIFCDSDARFS	138	-
Chr3B	741941355	741941390	KLMVERVANGSV	87	-
Chr3B	742021712	742021783	KNLVQVSKEFSPFHIDMASIRFSG	116	-
Chr3B	742023138	742023197	RPEKTEDLLMCELDIRASAQ	97	-
Chr3B	747112505	747112591	KAVAQASIPSLSLACLSEWAAAVASPEEK	126	-
Chr3B	752503122	752503163	KVASVVMEVGEVES	92	-
Chr3B	753907495	753907533	LGSFLHQLASTAK	89	+
Chr3B	754002257	754002286	KHESDEYCSH	78	-
Chr3B	756480326	756480391	KGLPVASAAPCLVVLVIALASL	92	-
Chr3B	756560352	756560381	AEHTYNFLSR	79	+
Chr3B	761901391	761901453	YLTDNATLQMLEQADPAASSR	118	+
Chr3B	762862651	762862710	YCSRQMESIVLHVSGCFLPA	103	-
Chr3B	764780284	764780337	DGNGITLVSLWMVWREVR	137	+
Chr3B	766188084	766188122	KFMPMHVIVITCA	106	-
Chr3B	770194436	770194495	KVDSALEVMEGAQIENLGYV	95	-
Chr3B	771999928	771999975	RPYNDLFVPFGAHHGF	124	-
Chr3B	773027402	773027434	TPTCSGTHHIK	83	+
Chr3B	778714410	778714448	RGSPNYENIELLA	93	-
Chr3B	780677849	780677902	APMQSSTGANGAGDGATK	125	+
Chr3B	782330994	782331062	AQGLWEVPHPWLNLLIPRSTIHR	114	+
Chr3B	785014813	785014848	RRVIAASASGAS	82	-
Chr3B	785335252	785335335	KCDEYMFSLIAELGGEDFGIPRISFFSY	148	-
Chr3B	788381687	788381812	RQGTNYTSTVGTLVSILSFSFAFNSVVSLGR----KYGLQHL	216	-
Chr3B	791988550	791988603	VADSMLVNTALMLIYITK	83	+
Chr3B	793385573	793385638	DVKNMMCDMRWCCVCAPPPTLR	117	+
Chr3B	795898518	795898562	KAIVSTMVGALASVM	102	-
Chr3B	797463771	797463851	KLSLVEQTQSDNTTKTGNIVGGPSTLS	182	-
Chr3B	801119680	801119712	VLRVGTYDSLK	81	+
Chr3B	808524554	808524616	KDVVSNTKELLDSIFNEKFIG	153	-
Chr3B	809737168	809737203	LAMEMGVGMIAK	91	+
Chr3B	810008083	810008130	HQQHVISVLQRLTREK	119	+
Chr3B	811005283	811005321	RGPSLPSAGGGIF	92	-
Chr3B	811478094	811478144	AGLEGSDDGAKVDALKR	118	+
Chr3B	811790479	811790541	RHDSIMADMISHIRRHVEWTA	105	-
Chr3B	814749131	814749178	KQINALLFQRDKAQDE	114	-
Chr3B	817032918	817032962	KAKITYLTDSSHVKL	105	-
Chr3B	817435277	817435315	EDAGEGDEDISSK	89	+
Chr3B	822476715	822476756	TTLANEVYHKLKGR	101	+
Chr3B	826313512	826313589	GVGDEAGVVGEMVSDGRDEAGSLGVK	112	+
Chr3B	826437412	826437447	KGNATDGVPEPE	87	-
Chr3B	833656753	833656791	KMQNAVYHRALVK	97	-
Chr3B	833672812	833672865	KFGFANMEAVLVEIDQVI	87	-
Chr3B	833726012	833726047	KLAADISPSTPE	82	-
Chr3B	834378403	834378447	KLHYPLGDYSKMLVA	111	-
Chr3B	835360821	835360877	REHMYKVMPIMEEALELEK	143	-
Chr3B	835937844	835937876	KVISPQITVTA	78	-
Chr3B	837301566	837301628	ILDLMNVPGLTRENVASHLQK	127	+
Chr3B	841200778	841200813	KISEITEQQEVE	93	-
Chr3B	841525800	841525865	KHSLLAAVMKPSCKQLAGHLAT	156	-
Chr3B	841532812	841532868	KEAMVSLPSDTFDIVRVNM	93	-
Chr3B	847807938	847808009	KAFGSSVWSLPGFESNTKSELYSI	172	-
Chr3B	851661734	851661775	APAVGPLPSSGSIK	96	+
Chr3D	4064843	4064920	SDVYSFGMLLLEMAGGLRNVDPRASR	125	+
Chr3D	4391050	4391082	YFFDNPPCTGR	85	+
Chr3D	27867813	27867851	TRITIDAVEKFLR	94	+
Chr3D	29145386	29145421	KHPDPAPEVADH	88	-
Chr3D	31977897	31977950	KADDSVGGVPFGGLDNLY	131	-
Chr3D	32288243	32288272	MGPNAQDNGK	78	+
Chr3D	34805172	34805246	FMAGESAMSYNYTGVQEYIHKGGLK	124	+
Chr3D	37869609	37869680	MVISGEGADEIFGGYLYFHKAPNK	119	+
Chr3D	43141414	43141467	KGVVNCADALGRKTVFMM	87	-
Chr3D	49084312	49084377	KMDEVGEVNLFPPDSLVIEVDH	106	-
Chr3D	53586597	53586635	AEELANEPPVPEK	81	+
Chr3D	59351425	59351466	TTAAHDVTGMEAER	99	+
Chr3D	75211484	75211567	YVPRASASTETSTAPRASSPTETSNVPR	124	+
Chr3D	76460811	76460840	KHMLCHAKER	78	-
Chr3D	84156463	84156516	RVRFQEQAKEEDMLAYVA	130	-
Chr3D	116569259	116569321	MPPKVSVAASNDGALPEDMLR	150	+
Chr3D	127520061	127520099	RLNVPSGMVGACR	92	+
Chr3D	129081262	129081354	RVNKEDEGFWKSTITSMSVNIFSAQAENAIA	150	-
Chr3D	133126111	133126152	KTGVLLVPIGPAYR	97	-
Chr3D	135883846	135883881	HSAAMRQLVHYK	96	+
Chr3D	153100832	153100945	KRSEWTQPVGTGPRHVYVGGPQEQGDFDIHEVEDLIVK	197	-
Chr3D	153300710	153300745	AINKIQPGVVPK	85	+
Chr3D	262427357	262427422	KTDKPCPTIHDENERLEAWIGD	112	-
Chr3D	288696470	288696517	KEIAKTDVEGSITVLS	111	-
Chr3D	295184979	295185011	KEMGKLFYGKM	84	-
Chr3D	315723233	315723292	LSFIDLAGSERGADTNENDK	92	+
Chr3D	319486898	319486957	AAASGWWENTNDVNLLGDGR	93	+
Chr3D	342297652	342297690	KYGDEMSKPMNSK	97	-
Chr3D	380176093	380176125	QFNTEVVTLSR	81	+
Chr3D	382870671	382870718	KAATQELQTFLDDAGN	117	-
Chr3D	387648595	387648633	KALDSANVPFLGT	93	-
Chr3D	395983487	395983519	LVMYHHESGGR	86	+
Chr3D	396290048	396290143	TITNSFEKSIGKGGFGVVYLGYLEDGTPVAVK	151	+
Chr3D	425139263	425139322	RAESYSVLPLQRLAANPPAV	93	-
Chr3D	434250622	434250681	KIHELCVASDILHLDELGPS	94	-
Chr3D	436368907	436368969	EQIGNSTKQNQTQSREPEEER	96	+
Chr3D	444958263	444958325	RKAQPENGPPSTHSSNQMPHY	99	-
Chr3D	516213017	516213079	ALSEEDDSPVNLDDMDALSEK	90	+
Chr3D	544871842	544871892	RSSFGGNLTEPEGGDGE	115	-
Chr3D	545867529	545867606	ELEVLDIRETMVPPYATASILLLKLK	121	+
Chr3D	572858515	572858571	KSAVQNGVASAIMGAVEVM	126	-
Chr3D	577102187	577102225	KEEGDIGMPQIMS	98	-
Chr3D	577102508	577102576	KIHGKNALLSAITIIALPIGGCK	164	-
Chr3D	577102775	577102807	KSFACKLLEWA	80	-
Chr3D	587609681	587609719	KGIRSYLLKALTT	95	-
Chr3D	594402910	594402987	NASTTNGSDIQMPSSSAQGKGSGLVR	119	+
Chr3D	597067051	597067083	KDGAVFSHVGS	79	-
Chr3D	602114639	602114680	KPPGINGPDSAAHN	99	-
Chr3D	608111894	608111929	EEAELKMAKTGK	87	+
Chr3D	614445146	614445178	RSFTSVTGDLK	78	-
Chr3D	616413151	616413216	RFSESSLIFNALLLIDDPHLTA	102	-
Chr3D	616995030	616995125	KPIAAPDVEYSDKPVNPAEEGSLRYFPVQHSF	154	-
Chr4A	2407476	2407511	KLATVGEDRKVA	83	-
Chr4A	2948288	2948338	RFLDMMPECESRLVVRV	83	-
Chr4A	4569673	4569714	KVVGGADGPQMNKT	105	-
Chr4A	4747903	4747986	RKGAYWTFSVAETSVVVALGAGSAQLMD	134	-
Chr4A	16357411	16357473	MPPGGGAIRVLNVAEKPSVAK	97	+
Chr4A	16863891	16863932	AQALKAFPKVSHLK	97	+
Chr4A	17898785	17898838	RAPVGPIGGLFCEEEETK	136	-
Chr4A	40817918	40817980	MIGKQMSVTGLFAGVSAGGGK	155	+
Chr4A	43295889	43295933	VHTPLADAGAEEGWR	110	+
Chr4A	43727737	43727784	RFATHRQGYFGNAMVQ	81	-
Chr4A	43731571	43731609	RGNVFLANPMRGD	96	-
Chr4A	66905598	66905678	ALHDVPAVSPPGPEEKACNPWADCVAK	204	+
Chr4A	80815959	80816012	KIVTGCIVPDLQCRESRA	136	-
Chr4A	95382374	95382433	KEMNETDVPVSYSGTGIPEK	152	+
Chr4A	140879472	140879522	KCTYVVITAWDLSDPEN	126	-
Chr4A	149373784	149373825	DSVPVKPNSTEGKK	99	+
Chr4A	155508603	155508656	KVARASRMAALGGGGSLI	122	-
Chr4A	178152753	178152797	RGGARPASKAAAVAE	100	-
Chr4A	190827598	190827639	DGGLLKMQSSQPGR	106	+
Chr4A	195075487	195075549	SYFNTFGGNPLCTAGGLAVLK	152	+
Chr4A	196286358	196286393	RVMQLESNCRFS	86	-
Chr4A	199758723	199758812	KDELEADGPNTEAEAMKVDVREAVNSSNDE	133	-
Chr4A	206988153	206988206	RGPRESPVPQGEVIELIS	85	-
Chr4A	222172014	222172058	KTVMGEFVGVAEDVR	107	-
Chr4A	276294826	276294891	IALGAARGMAYLHEKLGMPTMR	162	+
Chr4A	328296336	328296386	ALSGLKAGAVSGGSGRR	109	+
Chr4A	328301709	328301768	KGVIGNEVPNSNPKSGQVAK	91	+
Chr4A	378601953	378602003	EAGSNPWIEEIHRFPVK	86	+
Chr4A	404572928	404572999	RASTLETTPETPRINSSSWVSADK	111	-
Chr4A	425025267	425025308	KIAPTLDDDALGAS	93	-
Chr4A	448421208	448421399	KLKKGLFNTPTSA---------------------------------------PAGVTSSFAAAM	125	-
Chr4A	477975408	477975458	RPPRYIAAMPGCICCDM	87	-
Chr4A	482269691	482269756	TAGEDTDDDPCSLTLAIDAADK	152	+
Chr4A	482477059	482477100	RGWCGMLGSIGLGK	110	+
Chr4A	484539273	484539320	AANMTTTSSIKESRAK	113	+
Chr4A	485710000	485710065	VVPPPSQGNDTEGSSASVVNPR	100	+
Chr4A	491080877	491080936	KGATAMLEGPREPFESLFIS	97	-
Chr4A	496032323	496032364	YKGILLYGPPGTGK	105	+
Chr4A	504807715	504807747	RGILAEDFSTA	79	-
Chr4A	506600720	506600782	DLDIGQNAVSDDLSTTSQSGK	147	+
Chr4A	508327971	508328003	TVDGVVHPTYK	84	+
Chr4A	511166869	511166928	RAVNSLCGAWKQCEANITSW	153	-
Chr4A	521386991	521387059	TGGALHYIDLIQQAFPEVAWGRR	177	+
Chr4A	540345544	540345627	ASDSTSPGSPPRGVREDLSELTDALAHR	124	+
Chr4A	546210316	546210384	RNITTGRAKLDEILNLAHGPMSA	167	-
Chr4A	553780558	553780617	HIHCMQVKCPAICDDATVRR	148	+
Chr4A	557712885	557712920	NAAPKFSKLQRT	88	-
Chr4A	558102357	558102410	KNDINPKSVVSGDNGALA	129	-
Chr4A	562526139	562526192	KQCEIFATLLAPYLPHSM	100	-
Chr4A	566692106	566692135	KCGNSIQDGI	78	-
Chr4A	572818887	572818934	DVKPSNIMLDASFCAK	120	+
Chr4A	588355469	588355501	KASVHEEVVAV	78	-
Chr4A	593265745	593265783	ETVCDMLASHSTF	97	+
Chr4A	593485035	593485073	RSGTNSNQTNPYS	99	-
Chr4A	598308569	598308607	TVGGGLHRHCEPK	100	+
Chr4A	604618989	604619039	ASTSSTDVVQCGVADSK	118	+
Chr4A	604651198	604651245	KNPLFIFEQSDKGSPK	121	+
Chr4A	612961142	612961207	RAMSVRGNQALGTVMTTWSVAN	103	-
Chr4A	613726448	613726486	HCNHKMMDTICGR	100	+
Chr4A	614212238	614212270	KMGLMTVPDAM	78	-
Chr4A	614530692	614530742	KTPFFLDEYGPPAVSLE	122	-
Chr4A	617362887	617362928	FVSPGPARLSYGDK	100	+
Chr4A	617363610	617363657	DVSPPGLPVQPDDLPK	115	+
Chr4A	617901173	617901208	GELTNGVATVQR	83	+
Chr4A	621230017	621230052	KLSGYIVAEMQV	88	-
Chr4A	621304036	621304080	ALSTGKMKLNSFMDK	111	+
Chr4A	630271785	630271820	TAKLEGGLAATK	80	+
Chr4A	637656723	637656788	ALAKHLETDHADAPGSSSMPLR	102	+
Chr4A	641494726	641494809	EKTIISGMSGAVRPGEMLAMLGPSGSGK	130	+
Chr4A	658373090	658373182	EDGNRSSAADVAPNTPKPDASITDLITFFGK	147	+
Chr4A	660341291	660341329	KPEISQGTTIPRS	95	-
Chr4A	663713910	663713942	KVAVETDMDPK	83	-
Chr4A	669255175	669255243	KEPLVIDEMTGQIVEVIDAVGNA	109	-
Chr4A	670055020	670055055	KYVTGHGGKGLE	87	-
Chr4A	671597726	671597896	SVLVSNVPMN-------------------------------------SKVSAKEQIK	84	+
Chr4A	683174602	683174637	EATAPKEAAKPR	85	+
Chr4A	683696009	683696050	DAASVDLAEWLKWR	100	+
Chr4A	685025301	685025339	KQPEFLTPLQDPI	101	-
Chr4A	691072546	691072590	GAENTAADALSRAKT	103	+
Chr4A	716848667	716848789	KQIEQDNVLHALTWELSAMVTGTGAGLFESLLNVFEDDRVA	199	-
Chr4A	723005007	723005087	TILVLTVPVSVCLLLALVFIWGSLADR	123	+
Chr4A	724005127	724005174	RAGAQTFSVEYAATAW	113	-
Chr4A	731307782	731307820	GQTAAVKVIPKAK	86	+
Chr4A	734335818	734335871	MYEMQFLSDYHSKKMFFK	147	+
Chr4A	736068867	736068923	ATPPPMDSAGGDPFYVVRK	93	+
Chr4A	739851954	739852016	RALHEDNMQFRTENLDITAVE	101	-
Chr4A	741219366	741219461	KHPKGNKDEGDAVVGISQGEKYPVEGETSFVM	237	-
Chr4A	742461765	742461836	NGGSAGKDNSISILEEFFGNALSK	107	+
Chr4A	744653854	744653895	ITGTIPAGLGKYKK	100	+
Chr4A	745303839	745303880	KVREDNYVLQALTS	102	-
Chr4A	745460825	745460866	EMISVSFFQPVNEK	107	+
Chr4A	748059000	748059044	HPANPVLLPPPGTSK	108	+
Chr4A	751862103	751862144	RPRPPPKVTSSSVV	90	-
Chr4B	3047446	3047481	RGNPGCDTKHCS	95	-
Chr4B	5077700	5077738	DIANPALKGLLHK	90	+
Chr4B	11121139	11121222	KEEDYEQNLGMSEQRSSSLPVVEEPPVY	131	-
Chr4B	13623087	13623164	RPPSNAASSQKSSYWPTMSMHGEIRT	126	-
Chr4B	15038851	15038904	YVVLKGRPRDMVMFSVVR	88	+
Chr4B	19818891	19818956	RPRVESLLGLLKAQVAGAGGDN	99	-
Chr4B	24630902	24630973	EAGDAGHVGEPAGVPDAGVPHAER	105	+
Chr4B	30298013	30298069	KGSGVGGFLYIQLQEGGYL	142	-
Chr4B	30569206	30569244	KLPLTLPVQAKEL	94	-
Chr4B	31180948	31181007	GLESARGNGTSMISLIMPPR	96	+
Chr4B	31393195	31393266	KALGFDALKVSGNAHVLINACKID	112	-
Chr4B	38235279	38235326	KKAVTEITSFVAGQDE	111	-
Chr4B	40601484	40601558	RNLLQLAERHMDNSRYLELLVMYDS	119	-
Chr4B	42627390	42627434	SESAHLKNKVSLAAA	96	-
Chr4B	43563389	43563445	KILDMINPAGSVITLPSAE	90	-
Chr4B	53892610	53892672	RGGTSSISSCVITAVLSTSAM	145	-
Chr4B	57652864	57652908	TTESSLVEDEEGGGK	102	+
Chr4B	62050597	62050653	AVGDKARLYVFNHGESDIK	112	+
Chr4B	62078486	62078521	VADGFIGLLEIR	86	+
Chr4B	66043291	66043368	IMQLLEAINSFLHSSSDTRSRNIAIR	123	+
Chr4B	66047627	66047659	ESGQPTAAVGR	79	+
Chr4B	66536226	66536294	RGDGATEVRPMEAMAPPSPLPPL	107	-
Chr4B	69281124	69281156	KALNMANQKDR	81	-
Chr4B	76170068	76170118	GAMIYGIVFVTAVSWIR	83	+
Chr4B	79090715	79090765	KRNYTYSWEVESPDISA	85	-
Chr4B	96418835	96418876	KDLDNNSLWGNGGN	107	-
Chr4B	98065899	98065931	TQWGTEGMHPK	88	+
Chr4B	102017176	102017235	HVNGAGGELPLVFRGEVPVR	93	+
Chr4B	111750228	111750287	MLVVAMAPVPLSTFVSSPAR	90	+
Chr4B	119381823	119381858	SNISTGDKEAHK	88	+
Chr4B	147770292	147770330	KKSSQTAALSPGA	82	-
Chr4B	148463059	148463091	KLTDMVSCVKE	85	-
Chr4B	171555464	171555583	LSLHPNPLKIDIYTSPLPVCIFSLEMWYNTILVLLTGNMK	195	+
Chr4B	173285162	173285224	RPSSPAEDLVSTSAHPHETAS	92	-
Chr4B	178253961	178254002	KAANATAVNLFCAK	96	-
Chr4B	218260124	218260177	QERIEPLYDRYHEPNSWR	91	+
Chr4B	245222561	245222599	IHMLNMISMSTLK	97	+
Chr4B	309758957	309759025	KVPMPGSTYPQPAESADAALDAT	107	-
Chr4B	312371285	312371341	RPSYFELVTTARASVLAAA	86	-
Chr4B	314221292	314221327	KPNHFKIEREQT	93	-
Chr4B	319890261	319890299	ATGQPLTDETVLK	94	+
Chr4B	335355743	335355793	KVPDVEGNKGNYLSHSV	82	-
Chr4B	378054410	378054439	KALMFFNAQK	78	+
Chr4B	397786112	397786162	KGDDHMMHGPKDSGLCE	135	-
Chr4B	402433238	402433354	KDEAAMGVLAALFVVDYAALEGALDAVDATHFSMRAGVE	178	-
Chr4B	402442784	402442846	KQAQKAAEAPSLGEIVADALA	143	-
Chr4B	403307334	403307414	KILRISQAVAAAHSRWDSEAEALITWG	129	-
Chr4B	412139492	412139545	GISACLLGGRDMDQIMNK	90	+
Chr4B	412987810	412987860	KDMTPKSLMAAPPKVSV	124	-
Chr4B	426334542	426334607	AFQKEERVEETNDFIGAVFEGK	159	+
Chr4B	433459074	433459106	RENATVILTYY	81	-
Chr4B	433588037	433588078	RDNGGNISCAGVGS	96	-
Chr4B	438996973	438997026	YWTRGGALRSVPVGGGCR	134	+
Chr4B	448485311	448485382	LDQQIPMLLVERQALNEAMEGECK	113	+
Chr4B	454538147	454538212	AALREMNSAGANGSTSSVMEKL	98	-
Chr4B	461495443	461495511	EAVAGLVFAAKRCSDLPELQSAR	106	+
Chr4B	462495989	462496030	KVVIMAKCGVRTIM	103	-
Chr4B	484733108	484733155	YPAPAFSCIHPEQILK	116	+
Chr4B	490975272	490975325	RYYAPVTAPFFMQRVGEA	88	-
Chr4B	505504233	505504268	KALRFKGVGCLG	84	-
Chr4B	516849523	516849609	QMQYTVEDSRLVEENYTNMFQNQTSREVR	147	+
Chr4B	517734663	517734779	IVHRSSNWANSLLHSGQAGPAPDQHMPLSEGFLNNSRSG	191	+
Chr4B	521613614	521613676	RYTEVDPGFGTSPEGGQPKIS	103	-
Chr4B	523894265	523894321	KFVSQCVHLSIDPRMNFLT	150	-
Chr4B	524083477	524083518	KTVGLDSFDKQSYS	100	-
Chr4B	532629291	532629356	VLTVHGSEDDVVPSEDALEFHK	153	+
Chr4B	533843134	533843166	GDVDVDTSLHL	80	+
Chr4B	533850584	533850655	KFLPTILLLTLMVVIAMVVNSIAT	105	-
Chr4B	539116895	539116966	KGGMFIESTYEDMARKSDGVYPVY	121	-
Chr4B	557235059	557235091	ADHPEQAQVVK	81	+
Chr4B	567991116	567991181	KLWTTPLVVAGALVIFLQKGRL	106	-
Chr4B	575255037	575255069	QAEPTVMLEPK	82	+
Chr4B	577081332	577081580	KGAETEQTEDDRIRSHAVPSQSHNPSGGISIPKTD--------------------------------------LHTMGGLDWS	174	-
Chr4B	583892850	583892906	TNWISELFAPYNKEDYKQQ	152	+
Chr4B	591072134	591072223	KIAMGLLCVMTGAAGMVAQMQMVTSYPPPI	146	-
Chr4B	604840747	604840854	RLLVGLASGTKIFATGHHRPNYLQPSPSATALVQHM	175	-
Chr4B	609661399	609661455	SGADVDPLQEPSGMNARSR	87	+
Chr4B	617083101	617083136	KKAGVYLRHDAF	87	-
Chr4B	623770043	623770090	KAGDLASLVHVQDGAM	113	-
Chr4B	638031724	638031780	RPTDGRTMGPPAVDKEGLA	90	-
Chr4B	646787109	646787177	RRIEDLVFIVTPGSMNGFESLVH	126	-
Chr4B	646798108	646798179	IFRGLSSLVDVGGGNGAGTRVMAK	110	+
Chr4B	648618607	648618654	VLDATLVNADGELLDR	111	+
Chr4B	648789593	648789655	RGPSSKSFCSGLASCMARGHH	98	-
Chr4B	659066141	659066203	KLNFASDASAPPVSPQSPLIS	91	-
Chr4B	662193635	662193670	AKSGPFSSCMLR	92	+
Chr4B	663845053	663845106	TMATDISIVWSSLDEIKK	133	+
Chr4B	667868277	667868315	RPYSLILFDEAEK	95	+
Chr4B	672243247	672243315	DSKKSHTPSGLSVGPMAAVAHAK	105	+
Chr4B	672637797	672637853	KGDDSHPPGGAGGRQNAGR	130	+
Chr4D	3333858	3333899	RTTVIVMNGETGVK	106	-
Chr4D	4867707	4867760	RAEEPGNCATHASLEDEL	84	-
Chr4D	6016428	6016481	QESLVFRAVHANGKHPAR	132	+
Chr4D	6016491	6016520	AMEMNKTWYK	86	+
Chr4D	7981470	7981505	KNGSTMEQAGDG	85	-
Chr4D	9607617	9607655	KYMDEIMPKWLRV	110	-
Chr4D	11276973	11277038	RIVIEISGPGPGSVEGNARRSA	98	-
Chr4D	11975749	11975781	LCEKLGQSPAK	79	+
Chr4D	13164914	13164973	KAERGFRDPPVETSATSAAL	91	-
Chr4D	15234968	15235018	SGGAFKSKLLEVVGAEV	112	-
Chr4D	16686371	16686403	MSGGRAPTGFK	82	+
Chr4D	17065622	17065675	KGNGQVSDHSPEAHGDHI	85	-
Chr4D	19866709	19866768	RWRRALESEEANGGNVIGDA	95	-
Chr4D	20921482	20921514	KIAVEPDNEGA	80	-
Chr4D	21586447	21586512	AAEQPVQPVRGAVGTAVEAEGK	144	+
Chr4D	29127404	29127439	KVAVTEGTVLKA	78	-
Chr4D	43106595	43106708	RPPATLFGPPTRSNQARPTGAGAVGGGGSVVGSCCLEM	104	-
Chr4D	62582838	62582873	KSCFHGIFVNLA	93	-
Chr4D	63728365	63728424	REFHGIPWALCAASMSCSTQ	101	-
Chr4D	65582895	65582945	RESWGAGQGLLHPPFLL	84	-
Chr4D	72272750	72272812	KLSDWQHGMVSSDTGSSDITK	97	-
Chr4D	77046387	77046443	KGYMDILATGLFATLDVEH	139	-
Chr4D	77439516	77439560	TAGQSSVVFHSSAIT	109	+
Chr4D	82691180	82691215	AGAIEEAVGLIK	80	+
Chr4D	87914108	87914161	GIIETLESEVQKGKMSHK	87	+
Chr4D	94593532	94593591	KEPPDVMSLQKPAQYNGHAH	102	-
Chr4D	115314842	115314880	KAQQTTHGGMELK	97	+
Chr4D	122479285	122479329	KATLTGYVQSGTGTL	107	-
Chr4D	122497514	122497555	TADAAIWSSWAYLV	106	-
Chr4D	131312839	131312940	LFQEMPERNVVSWTALMVALSSNGYLEEALRAYR	168	+
Chr4D	131602847	131602930	GISWPWKGNENDGGCGKNNMTSPPLHDK	142	+
Chr4D	147430155	147430217	AGRVGVALSKDLMAVAGEALK	143	+
Chr4D	202117711	202117749	ATGQPLTGETVLK	93	+
Chr4D	246768142	246768177	LLSIPGPHLGRC	87	-
Chr4D	249169199	249169258	MQENYGASGYFSEANGSQKK	90	+
Chr4D	255352549	255352587	KGLIFDENFNDTA	95	-
Chr4D	281425551	281425616	KPNSNPIESGIVGKQVFSPEAT	105	-
Chr4D	296162502	296162636	KLVALGGASCVPNGGFTNFQIKQAMVSAIEPTTVVAGLPLGNGIG	221	-
Chr4D	297507375	297507464	KDQFPLYGALLVYLIVGCAWIDAKAGDYGK	227	-
Chr4D	298226866	298226904	RTYGNLGDGIGLS	95	-
Chr4D	301283919	301283996	KSLMEIETQFEHIGQESLPNGRKIAV	199	-
Chr4D	314277018	314277068	RAEAIRGAQCYGSLMAT	83	-
Chr4D	318469590	318469646	QGDHLMIPGLNQHIISPLI	90	+
Chr4D	326046469	326046543	RSEDGEGVGGSAAAGTESQPSPRAG	105	-
Chr4D	347578273	347578323	GINTWNALISGLIQNGR	127	+
Chr4D	360965454	360965528	KVNGHSRCAGLLAGWVFCDPEMPMA	131	-
Chr4D	362134295	362134372	SHGDSLGSALNNPNVDAEKEKELDLK	184	+
Chr4D	374787618	374787671	GDVAQLLSIGHLDRALAR	85	+
Chr4D	380386156	380386230	SEAKPAAELVPAPATEAVVPRPEPK	104	+
Chr4D	389184296	389184358	KSGNQADMPLLGVAFSQNGPT	101	-
Chr4D	401454130	401454168	KEVTPEMLEFMKR	100	+
Chr4D	404565180	404565239	DISWQKSAPSRSIILDGGLR	151	+
Chr4D	405681237	405681272	KPPQLFAGTGAL	87	-
Chr4D	428227038	428227085	KAISRSFNSAYHLMLK	116	-
Chr4D	444270176	444270217	KITEGFVLNEASQM	108	-
Chr4D	450185197	450185241	RLNGRGGPANKMSNN	108	-
Chr4D	450525889	450525939	RANIFWNSVQGRSLGAQ	128	-
Chr4D	468635990	468636046	SHDIWIEGEGMLHAVYFTK	148	+
Chr4D	481287592	481287642	RAAAPFVISPRRMKGEA	129	-
Chr4D	482904044	482904103	VTSGLIKEILPAGSIETDTR	144	+
Chr4D	484393859	484393903	KVEELFAEMNNENKM	115	-
Chr4D	486206861	486206986	WLAGDVPAARAVLQEAYAAIPVSEEIWLAAFKIEFENNEPER	200	+
Chr4D	489267407	489267457	KTPIGRFFPVMELQLER	86	+
Chr4D	496017968	496018021	MFDILGGGIFNSDGERWR	91	+
Chr4D	497163758	497163805	RGHTADALQPGQFPLE	120	-
Chr4D	497239348	497239389	DLASITGQYPVKTK	103	+
Chr4D	499374030	499374122	SHYSGTMNGTIFVVAGGGGSHLSEYTTAIPK	222	+
Chr4D	499531056	499531106	RAMPICGSLGANIIGVK	123	-
Chr4D	499620504	499620566	EAIHRAIEAFDEHLARQEEGK	99	+
Chr4D	504116184	504116231	RHLTDMESFADYGIQN	82	-
Chr4D	505808007	505808063	QLIISGVTDKNGTLLDMER	92	+
Chr4D	505998736	505998810	AEQLLELMPRIGVKPEASLLVVMAR	117	+
Chr4D	509232493	509232528	ATGNGILDTIIR	84	+
Chr4D	509634252	509634305	KSYDPNTLYNSGLDLHVI	88	-
Chr4D	510371259	510371441	KMQSENEDCCSSISLLSDVC--------------------------LW------KWCMLVA	160	-
Chr4D	514654099	514654137	HYACHNPGILLGR	98	+
Chr4D	517250913	517251044	KLPAISPTLWDLVKFGNPADPPVGAYIVAKNSAEDTSFVMIPLG	216	-
Chr4D	518088846	518088902	RQQIAAYTSLARPTFTPAM	90	-
Chr5A	628059	628115	ITAMAATMDQSALILSMPR	87	+
Chr5A	3338316	3338363	RQIEGFLEHEIVDLYN	118	-
Chr5A	12255471	12255506	KLNPIVTSLEIF	91	-
Chr5A	13182810	13182929	RLVIFVTTHMGENFAMKTLVNLVAYMIVVAIMMVTPKWDM	131	-
Chr5A	19432579	19432671	RQAIENLYENGVEEMTIGPGREEIFGEAIWL	150	-
Chr5A	20886309	20886362	PINGSGFGFDPPMGAIVK	132	-
Chr5A	21041320	21041376	TLPNFIGEFSSLSMLDLSR	88	+
Chr5A	23976456	23976500	RMDFEVLAPAVMAIG	110	-
Chr5A	28384524	28384661	GVDYLVEASAAEAEAISATLAAVKARQVNGEMEHSPDSPDATQSGK	133	+
Chr5A	54308160	54308225	RKKEVVAAIVCALIMSAFGIGI	152	-
Chr5A	59263892	59263924	SYFGDLNGGIR	83	+
Chr5A	59263892	59263936	SYFGDLNGGIRFCSK	113	+
Chr5A	61999195	61999248	LRAGSAPDIQAFSECKSK	129	+
Chr5A	67223951	67223989	NVINAAAEVGGIR	87	+
Chr5A	71685535	71685573	AFSDWILKAMALG	95	+
Chr5A	85053256	85053294	ADDNVAWSGALQR	97	+
Chr5A	88412733	88412825	DLSSLWDIDLAGKVNGAVETCRGGDSWVMSK	149	+
Chr5A	96475691	96475738	KILNSKVWSLLGKMTA	110	-
Chr5A	115003353	115003391	MPEHKHDSLKNVK	97	+
Chr5A	131438080	131438148	EGRMLTGEVKQLLVTVLSEMVER	103	+
Chr5A	185459107	185459154	AFPRVASSKLMLTPGR	115	+
Chr5A	200573499	200573555	KGTQMKGRPKVEMGDMEEE	89	-
Chr5A	230876775	230876816	EAVFGVEKEIEITR	102	+
Chr5A	231611156	231611215	ATPPVAEPAVDGLTDEVVQK	89	+
Chr5A	270035369	270035419	KGQVFTEMLNNCLDQMR	88	+
Chr5A	285299317	285299361	GQSGTPAVAPPTEKK	98	+
Chr5A	294805431	294805463	GDVYTCSSCEK	85	+
Chr5A	307769539	307769580	AVGHEIGTGTFLDK	102	+
Chr5A	326548128	326548181	TVQADPDRMKSLVEDVLH	87	-
Chr5A	327594580	327594612	MARPHAPRTEK	88	+
Chr5A	330476747	330476821	RPSMGEVAGLMKGAVRLSPEQTTPR	120	+
Chr5A	340167752	340167799	RYETLADQVSTTNPGA	115	-
Chr5A	342374542	342374598	RVLKFAKLVQGSECMGDVL	137	-
Chr5A	347418245	347418286	VHSGPTTNANGEQK	103	+
Chr5A	347858087	347858146	LLMMGLNNVHLAGNGFPEQR	148	+
Chr5A	356846357	356846392	KESTGESADDGK	84	-
Chr5A	364990548	364990598	FQYMEGNSEPHPISDWR	92	+
Chr5A	369908950	369908982	QANVLRHGRWK	88	+
Chr5A	377214794	377214886	RGRGRGSGNDLEDQGVIEADVSVNTFNDVTD	144	-
Chr5A	379334704	379334802	KFYQIFTTQDVFDQFLQELIDMPNKESWISYMF	163	-
Chr5A	392227488	392227547	KLVTQVAAEHAVLIEVANGD	144	-
Chr5A	393327736	393327768	KDPAMLAQVIL	83	-
Chr5A	395804077	395804118	RAYHLDEDMSSAIW	107	-
Chr5A	403108873	403108995	LVKEHNHEVGMPSTVHYIATESDTMVDPYIDMEFESLESAK	204	+
Chr5A	413204088	413204129	KGSTAICMISQFQQ	112	-
Chr5A	422228379	422228426	EMCAVDDVNYSYEHLK	121	+
Chr5A	429070739	429070801	RNFGGTPNFRSVDITRTTAES	96	-
Chr5A	429074087	429074152	KFDNFHQLCKLVIFGPLFPTEK	106	-
Chr5A	436427960	436428070	SGLSRQLNQNGLKTTGSASMLDLNPVIWPGESTEIPR	180	+
Chr5A	471389811	471389855	KMKTLGGLGTQTCIA	108	-
Chr5A	473499990	473500073	AALLCGTNCFLQPQARKAEVESAHLLVK	199	+
Chr5A	485915270	485915317	KGDLLKTDVEVISEPS	116	-
Chr5A	495642701	495642778	KIHHEGDVQLSGSVFVLMGGTPGAPQ	129	-
Chr5A	496440381	496440431	RGAGVYVSFCGEAPKNN	128	-
Chr5A	496554670	496554741	RSLDPSAHTIRGEKEDLMGGVGLD	115	-
Chr5A	503389364	503389420	KEVSATAVLPTDLVVSSGE	82	-
Chr5A	504109344	504109415	RSNSVSYPLSGMIADSVENMSPAR	113	+
Chr5A	540505560	540505646	ASKCSFAQTSIEYLGHVISQDGIATDTSK	217	+
Chr5A	540584870	540584932	KAVVTINPNAAWKLSPEMILE	98	-
Chr5A	547269287	547269319	VSDMFNQMLRK	83	+
Chr5A	555128070	555128147	FEQYESFQKNFGFLFTSDALKSLDEK	122	+
Chr5A	565322585	565322632	QPTPQAPILLGFNASK	120	+
Chr5A	571949286	571949369	KPIFFPDEQIADWHSLVLLASAAGSTLT	137	-
Chr5A	575607500	575607553	KVLEDIQETMTASFLMTQ	88	-
Chr5A	576432578	576432613	MASSAGDMPEVK	90	+
Chr5A	593462407	593462463	ACLACLAIPVQRLKLPAIK	87	+
Chr5A	603253890	603253937	IDLGSYAVGASEDCSK	116	+
Chr5A	608747403	608747486	KRVPQLSASTSLSAVLENMINQFASSCY	134	-
Chr5A	634799394	634799453	RLPRHYYNINGVYMSGGNKV	97	-
Chr5A	636380911	636380991	IAVDAEKQQTLATADIVALKEIISDNR	122	+
Chr5A	651327677	651327763	RYESLQTINVVGVPVKSASFVEGIVRMLG	219	-
Chr5A	652325308	652325343	KVMNIAGGSQTN	85	-
Chr5A	653523677	653523748	RAVEPGGHGDFIGVFTGLTPSSEV	179	-
Chr5A	653530217	653530258	CQTSGIMLNSISSK	102	+
Chr5A	655364257	655364331	RIEKGPPNRETTQGSGCLMTIFNQS	193	-
Chr5A	656729288	656729407	RALNDTLAPFIPPWIMTLPHIDGLDLEEETMDYVERLQRC	202	-
Chr5A	665155735	665155773	KAIFNEANAFEIA	90	-
Chr5A	700752102	700752134	KNSSIGFECMQ	86	-
Chr5A	703055002	703055061	KKTAAVLVNGVTAAPNGCPM	142	-
Chr5A	703197109	703197174	NVNPLWNDVLVLPVTDLTKPVK	99	+
Chr5A	710849795	710849890	ELYNESILVTSKKLLTDSACAESTDGAAVLER	149	+
Chr5B	230480	230518	SFDGGCRSLDRYK	94	+
Chr5B	1211467	1211499	QQLLVYEYMNR	93	+
Chr5B	6461498	6461566	EGLPTDLARPLAVGQRVIACHPK	112	+
Chr5B	11819482	11819553	KALGFDALRPKFAEDLLINSSKVD	172	-
Chr5B	13814246	13814326	KNRWILLLLMLMLL---------GFGIISAATVVGV	94	-
Chr5B	20966112	20966150	DHPMISDPESIHK	99	+
Chr5B	28006035	28006094	MSSGEENSASPDMDTKIYGR	97	+
Chr5B	35819030	35819113	GLGGHSQVAAQNVAFTVAVLFFGGPDDR	198	+
Chr5B	46487281	46487340	ALAGSGVEVMLAIPNDMLHR	96	+
Chr5B	70574147	70574203	RPANMSVDPSGLQDVISIS	89	-
Chr5B	75411033	75411089	RLKRHLGHAVAAATPEDIL	89	-
Chr5B	91456177	91456233	DASTCGLLEVFLVVGIVAK	88	+
Chr5B	102493079	102493132	KR-GEEPFHGSGMAPGGE	96	-
Chr5B	110213460	110213495	RQTGDGDPRAHL	87	-
Chr5B	120540774	120540818	SGLATEAMGVLESMK	105	+
Chr5B	130636872	130636985	GLEALVAACPRLEAVDLSHCVGAGDREAAALATASGLR	165	+
Chr5B	146260816	146260884	QTTPSPSKASDDFLAEMEELTRG	168	-
Chr5B	161572163	161572192	IGLDLIHLFK	77	+
Chr5B	166935626	166935697	MAEVDDEAKQVSYNVVRDENGNVK	112	+
Chr5B	186032942	186032992	ATTMMELEIELKKASDK	125	+
Chr5B	221144150	221144254	ASATSSGDDDLDSMQSISIGYSSSPAVKKSLAVMK	93	+
Chr5B	231463805	231463843	KYMEAPGGVLKCH	103	-
Chr5B	234936908	234936952	ATTVSSSSWIDAAEK	104	+
Chr5B	250126267	250126380	EMHAASLPFLSSFVIPVSLPVDSGVEGDSMFESELVVK	180	+
Chr5B	265167145	265167183	KHGLIDYFPKATA	99	-
Chr5B	292768214	292768330	REVDTVDALADLGGYGMWMPLSEPISSLDFPPPSLRGYR	190	-
Chr5B	317306371	317306421	IGCDEGFHYLHSSDPDR	89	+
Chr5B	339324191	339324226	GSLSDGTIIAVK	83	+
Chr5B	346308187	346308258	VTVAGAGEGVMNKDTMAAFTESAR	172	+
Chr5B	347475244	347475294	IGPGGVTHAIVESIHSK	124	+
Chr5B	360234699	360234749	GEDQEEASAAYYDKVGK	123	+
Chr5B	361478094	361478123	KVMPNLCAVF	78	-
Chr5B	366025749	366025826	APFGDAEVDPALFPSLRSVGSGVPAR	118	+
Chr5B	371567643	371567723	QQLWPLFHYMLPLSPELGGRFDRDLWK	137	+
Chr5B	376095518	376095550	KSSLVVFMDYR	85	+
Chr5B	397995754	397995813	RQLSSVRAADSALVGRAEEA	86	-
Chr5B	398690372	398690431	RDASFEETAEVLEQHTIRPY	156	-
Chr5B	406669634	406669747	YTATSILLACSQMYMIREASQIHGMVIKTELYLDYVVK	191	+
Chr5B	408725411	408725440	MNAGEIMDAK	77	+
Chr5B	418696511	418696549	TATLPHARRPKAK	89	+
Chr5B	418696706	418696822	SNVGRYTSGTAGTEFGIGIVGRSSLADIGSPATQSTTVR	178	+
Chr5B	422732566	422732601	KVGHSTDSLVTT	80	-
Chr5B	423063542	423063610	VLVATAEHCWFVERSRAYAAGVK	111	+
Chr5B	431644491	431644532	KGEQPGDPQVGILN	106	-
Chr5B	437260344	437260409	GNSIGFSAESVSSELTHHSNIK	100	+
Chr5B	438663570	438663608	EESFAMIQLPAAR	101	+
Chr5B	439056555	439056617	AQRYRMMINNLLPHILDDTVR	105	+
Chr5B	441341966	441342055	DPGDSKEAEEQDGQGMDEKELQDATELEHK	135	+
Chr5B	451480752	451480784	KLQELVPNMEK	86	+
Chr5B	457926471	457926509	KAPDRGVLVLNLG	89	-
Chr5B	475701344	475701385	KVALLQSHPEVQVT	100	-
Chr5B	489051596	489051655	ISIAMAGEILSLAKPMFRNK	96	+
Chr5B	492481879	492481944	MASTWGAKTVGPTVPSAYLDNR	106	+
Chr5B	495545241	495545300	RYDERLETIEQLLPIDELVA	92	-
Chr5B	497025870	497025911	KAVTRAILGNAAER	90	-
Chr5B	513749802	513749834	FEANAMPNLRK	83	+
Chr5B	524023593	524023640	ALATMAGLGIGAPIVK	106	+
Chr5B	524284114	524284164	KAALDLPTHGDSNTVDA	116	-
Chr5B	526041766	526041819	VYHMDDDLWMLAVDMRNK	91	+
Chr5B	533748894	533748959	KGKFLEPGKNAPFEPINPTGSH	104	-
Chr5B	545031439	545031495	RDEWSESGISRLLEAYEAK	92	+
Chr5B	546058272	546058352	WQDVLGQFSMVSMELFNIVEDIKKVNK	125	+
Chr5B	547435049	547435090	IIGQGMVGRVYKAK	101	+
Chr5B	549406297	549406338	KICSVAITAVEEVK	97	-
Chr5B	549577130	549577162	RRAGLNMLHIA	86	-
Chr5B	553691908	553691952	EDSMVTGSAHALFVK	111	+
Chr5B	557800340	557800411	KLSGVEPPVVGALWNYSLDAKQLM	119	-
Chr5B	563040386	563040469	KRLYPAGDMSVKVFSGNTSAPAAASPTN	129	-
Chr5B	566365175	566365237	ISGAHKDKMAYTDNLVSSLGK	154	+
Chr5B	568338507	568338632	KMDPLTDTYMFTLLANFVQAEMDDIPIAETTTGEKMSGFFEA	252	-
Chr5B	574754899	574754931	LCRLFFGDDPR	87	+
Chr5B	578108930	578108968	NILKVDGVPGLYR	98	+
Chr5B	578163932	578163985	ERDLYGLPDIQEPKTMPR	139	+
Chr5B	578452486	578452557	AGVHHSMNIYGSGAIGSSEHGFQR	115	+
Chr5B	579453555	579453611	VRWLLGDANMGLCFEVAKK	144	+
Chr5B	583511744	583511797	VDGAEVDMTEGGGLTIPK	84	+
Chr5B	583923791	583923865	KVFARMLSSGAGGSDAAVEAFDPAK	113	+
Chr5B	589773532	589773585	KDLSGNSMYDYVLLLEGK	129	-
Chr5B	592247348	592247386	RPGYSFALLARSL	85	-
Chr5B	601590432	601590485	KNFSECMNNEVSDCYSGL	136	-
Chr5B	601622259	601622312	KTLLSKITAESAGVALEM	128	-
Chr5B	609049777	609049848	RAGNVALVVREGAAAAEKGLSGME	102	-
Chr5B	609134458	609134493	RSGGNFWEVAEA	91	-
Chr5B	609303892	609303951	KGPTPRLRVEYTIPVCSIGR	152	-
Chr5B	611302296	611302361	KVATAAAPVFGHQNNSLGSRPG	153	-
Chr5B	613404773	613404838	RREGAPVGVPDDQIWVRGTDAG	106	-
Chr5B	619577935	619578024	ASCGHFYHPGCIAKLLEPDDTDGAGELERR	148	+
Chr5B	620308050	620308088	KSDAVLMSSPQQR	99	-
Chr5B	623110572	623110631	KGSYMFGLLEMFANEESDAI	102	-
Chr5B	632156854	632156907	KPVVLLHRLGVERFLILA	83	-
Chr5B	636016412	636016483	EGLDVSFIVGGETIEAHRLILAMR	116	+
Chr5B	640005102	640005137	AGMDAAGFSVGK	80	+
Chr5B	640412211	640412243	EVVDARHQRLK	79	+
Chr5B	644679574	644679636	KMSVLGQASLIDVELIGIAGK	151	-
Chr5B	648210082	648210120	RAVQLGVNKAEMQ	84	-
Chr5B	652739396	652739443	AMEALCSHQYNFHCQK	131	+
Chr5B	660243435	660243506	QAHQCHVCGLEFEMGQAMGGHMRR	120	+
Chr5B	662138605	662138676	RWIIPNPKMPMARVFELGHEVMGA	124	-
Chr5B	662442334	662442426	DVSLTVEDADGAAVSGEGSLRLLAAAMEGPR	137	+
Chr5B	662850929	662850961	EGLEGLCDHLK	82	+
Chr5B	674513285	674513326	KSSGPADAHDTELH	98	-
Chr5B	677094517	677094609	LEVVASNGVASDGVARGSLPDLAFHREELHK	144	+
Chr5B	678535915	678535959	KERSLADVHTLIYLK	109	-
Chr5B	685803241	685803276	ATIVPIGNALGK	81	+
Chr5B	686080011	686080079	ALLEHGTFTGHQMKHIASPSKNK	165	+
Chr5B	688896020	688896058	RIGSGEDMLETLA	95	-
Chr5B	688897413	688897493	RALDLMPIVHGPALLPVLVFHLPQVAM	125	-
Chr5B	695513496	695513528	ARMCFNRNFMR	91	+
Chr5B	695514240	695514281	ATGLFDKEIAVTTR	100	+
Chr5B	704230529	704230618	RLRPRTAPMHPGAPPVTPPSTSHGLPAAGR	131	-
Chr5B	704237393	704237425	SNNEAVFLVNK	81	+
Chr5B	706393137	706393205	WIESSVLLVEEMTDGVNDAVIHR	112	+
Chr5B	711128559	711128654	KEKIAPVFTSLHVYAAGGGPVIGEEIAAFTAN	153	-
Chr5D	2252326	2252385	KSTPAQGSPGPKNNCAPPVT	132	-
Chr5D	3570553	3570615	RAVMAYIMTTAPPNPGAGEGK	101	-
Chr5D	4658831	4658878	TTGQLPPLVNGVALLK	108	+
Chr5D	28305716	28305763	RLFNDLSGFLPLYYHT	121	-
Chr5D	28483737	28483787	AIGVNRTVLYVPPTEER	82	+
Chr5D	36199132	36199215	WMFQTLLQVLGGKIPGSIITNQDEPLGR	142	+
Chr5D	36311272	36311307	KIGNWTGHHLAM	90	-
Chr5D	49395813	49395881	KSLNDLEQSRSVHYRVGLVGNMA	170	-
Chr5D	50811571	50811609	SVEMILEALQGPK	92	+
Chr5D	50880720	50880758	STNILLDDALTAK	88	+
Chr5D	57610143	57610220	RWILIRGTADGGAVIRESPHFALTSL	126	-
Chr5D	57787615	57787674	KRMQGDQAYGAILTNWSVMD	101	-
Chr5D	58336661	58336696	EKAMADEESRHR	85	+
Chr5D	73911504	73911536	KSDTDEAFEAT	80	-
Chr5D	73911681	73911743	KIVLHISPLGSHYSKSGNNLK	98	-
Chr5D	84967990	84968043	SGGNGGKATAKGPLQMPR	82	+
Chr5D	97389628	97389693	ADMILRDIADYSSDSDHGRDSR	101	+
Chr5D	97482103	97482153	RQLHHNVGSFTVFPMMY	131	-
Chr5D	101761252	101761299	KATHSESIEYLFGQVK	120	+
Chr5D	107832159	107832227	KVNETNVAVSSKEGLIKDESVAH	106	-
Chr5D	108413849	108413914	SDSSNSGSQHAASLVLEAIYLK	98	+
Chr5D	110373196	110373252	DKLIKLLTEGEVAIAQQLK	96	+
Chr5D	113388287	113388340	RNDGASFTAGSDGDSGSL	118	-
Chr5D	114340379	114340462	APNRAVPGVILTHLLLLIPVSAARWPPR	124	+
Chr5D	118021268	118021324	AGMSPDYIIEGSLLDLYVK	92	+
Chr5D	118807268	118807354	SRTPLENVDGSLEESWNGYVNDDDRALLK	131	+
Chr5D	119671462	119671494	RKMPEYAEDTA	87	-
Chr5D	120851767	120851802	KGGIFVAPVPPT	84	-
Chr5D	122171066	122171098	RSFPDYGAEGA	80	-
Chr5D	126582144	126582269	KQLVVPWLMFGGGEEKDIQLSIIHRTIPDDVWSDLGVSSLNT	208	-
Chr5D	126957841	126957900	RECNHPSDLALMALAEGAEV	96	-
Chr5D	127936286	127936339	RNEASHKMLKAIDIGNSN	130	-
Chr5D	155438786	155438818	RGCQGGDHSGQ	81	-
Chr5D	172836786	172836821	RVSHSLAWQLAT	89	-
Chr5D	200039633	200039677	KYLALKTHPVNNYWI	121	-
Chr5D	216069363	216069428	ATVGSATLTGLTVTNASVVSYR	148	+
Chr5D	218408690	218408770	RFHERSSNFGEEHFARSNGLQEGGVGN	125	-
Chr5D	220749927	220749992	FSALLGDLLGGGIFNVDGDAWR	102	+
Chr5D	231484745	231484798	GGTCTMAPSDAAQLVVHR	88	+
Chr5D	243365896	243365961	RFLSNVEDISNAEVVHQESNNV	101	-
Chr5D	246647178	246647246	NSGNYVMLSNIYSNSNRWEDAAK	175	+
Chr5D	253410569	253410631	ALVSHDDAAQGNTSSLVKPPR	98	+
Chr5D	269861835	269861915	GGSILLQQMAADMIADLAPGMSDDTKR	128	+
Chr5D	273026714	273026782	RIGEVPQGKVMDAATQCSLDLLG	167	-
Chr5D	279488014	279488082	SPELQLTHYLRPPLKSQRPPTPK	109	+
Chr5D	281399427	281399483	RICDLFSAVEGGNVFDELF	147	-
Chr5D	286100552	286100602	LETPGGGQRVLGDLPVK	117	+
Chr5D	294715680	294715742	KLSIKPLGGNGESVAVGPAYV	144	-
Chr5D	301746474	301746527	GAANSLSQLYTLAMGGQK	83	+
Chr5D	304808871	304808906	AGQSIHIGGLAR	81	+
Chr5D	305126255	305126308	LNGSPLGAKMLGRLLSLK	121	+
Chr5D	311274652	311274741	KCSLGHIMVAYTAAGPHFGRTEMGEWVEVA	227	-
Chr5D	322117317	322117349	KIVEVEATIGH	78	-
Chr5D	323848172	323848264	KPRLTLVNVPAHRYDDSITFRFNALLMALVV	151	-
Chr5D	337023738	337023797	KLFRMAVNELILDAGLPRSE	95	-
Chr5D	339220969	339221058	KMWHVYYATEEPEQPMVTLEMCMTGLDAGK	239	+
Chr5D	341653406	341653456	QGSPMNLTITPRKWHGR	137	+
Chr5D	342036473	342036514	KLMLDTEGKEDDGL	102	-
Chr5D	348639138	348639173	QAMEQVGAEIAK	84	+
Chr5D	351345642	351345677	FYVGDDAGCFDK	94	+
Chr5D	357248073	357248141	MAIRNVTAATRSLDGDMTVDEFK	107	+
Chr5D	371150640	371150717	MAKLLDFSPHKPDNMQSYICVKSLVR	205	+
Chr5D	371973402	371973458	GDGAKCDQSFALGPCYTFK	144	+
Chr5D	374752957	374753031	AGVLYNIQYMNFWSMASGDGAVQTR	125	+
Chr5D	385105534	385105599	GAKEHSSGCINGKANGNGFMQV	165	+
Chr5D	385322000	385322032	RHNIQALILME	79	-
Chr5D	385322078	385322122	KIAVTTSGGAGPLVG	103	-
Chr5D	388431817	388431894	RRAASAGMQTNVSLRPPPLAPAEWGN	122	-
Chr5D	412889278	412889310	TVDLVGNEKMK	83	+
Chr5D	427949447	427949476	MCNLGICLMK	81	+
Chr5D	429021238	429021297	KATVNPLPIINDACGDEVMH	149	-
Chr5D	436489504	436489542	MVLDVSGSMGGRK	96	+
Chr5D	437346558	437346605	SLGYGLRKNPAPEGMK	121	+
Chr5D	440136004	440136072	ALGGQHSSRSPSPPKQNADAGMR	108	+
Chr5D	441253734	441253769	RGGGVLAFKSPA	84	-
Chr5D	445239539	445239574	KDAVIDFCLGSR	90	+
Chr5D	445760092	445760127	NTHNASDNGSIR	91	+
Chr5D	445812845	445812904	RADMETVDMFPLAVNLDILN	151	-
Chr5D	449922505	449922582	KSKMVDQIEIDQFINELAIMSQINHR	131	+
Chr5D	459455034	459455069	KVEPLDGASSAM	85	-
Chr5D	463658162	463658212	RLLDQGADEDTESYSPR	81	-
Chr5D	463981624	463981662	MFKIFSSHLENYK	99	+
Chr5D	467575799	467575834	KMPMMQILNEAE	91	-
Chr5D	468591610	468591669	AVIRWAEFCEICQLNIPVLR	102	+
Chr5D	468595411	468595449	RAHVDLKAAAGIA	91	-
Chr5D	479863383	479863415	DGVAVKMSVHK	79	+
Chr5D	487403053	487403088	TIELDQLLSLDK	80	+
Chr5D	489822489	489822557	AELSGVICNTDSGGMAAVVSPIK	108	+
Chr5D	490104091	490104129	KMSGLVGIYAPVG	92	-
Chr5D	491267735	491267851	RHGSSSPMNIDIGADPHYEVSEMSDEDASRVDMAIVSSA	184	-
Chr5D	492842641	492842766	AAELARVIVGVVEVCHSMGVMHRDLKPENFLFVDQTEEAALK	208	+
Chr5D	496122904	496122939	KYSVAIDVDPVR	86	+
Chr5D	497657433	497657510	MGNNIDANMVATSLALAEQHGCHGLK	187	+
Chr5D	498372397	498372426	RKGCSTMLFD	79	-
Chr5D	498472986	498473039	AVNQCTLEACRQKEATEK	85	+
Chr5D	503160404	503160442	RRQTSLAFPQPVT	98	-
Chr5D	512839425	512839475	WAIPIVVMMSFLAVYWR	83	+
Chr5D	516059818	516059859	TLASDSRPDAAVLK	94	+
Chr5D	520630927	520630956	MPNGQAIAVK	77	+
Chr5D	532403110	532403184	RPATPPGAPLQHGCAPQKQLAPCPA	110	-
Chr5D	532970804	532970845	KAKVTDGVMVKTFS	102	-
Chr5D	537406888	537406947	LLEELNRSARPAAGEEDGGK	88	+
Chr5D	537466601	537466636	FRMEALPPRFAK	87	+
Chr5D	543801134	543801163	KHNELYMKES	80	-
Chr5D	546529016	546529093	APCIIFIDELDAVGGRRNAQEPSWSK	199	+
Chr5D	547289737	547289769	RMLADIAFIDG	82	-
Chr5D	547579310	547579387	LKEGLATAGRSSGMVFTNMLLYVNDK	126	+
Chr5D	550259215	550259259	KDMFNNLKMKGAALA	110	-
Chr5D	555883974	555884024	VIITSSMAAVAYNGKPR	122	+
Chr5D	556616872	556616910	VNQGSSLVVVETK	88	+
Chr5D	559534014	559534082	KVLDDRLGEVGVLHAEEAFLACL	151	-
Chr5D	564703311	564703394	TDGEAGASVSMTSGDRFSSSDILTGRGK	129	+
Chr5D	569042082	569042147	RPFAHGSLAPSIQVLIDSFRPD	105	-
Chr5D	569781268	569781309	EQCKHMDPHVGSGK	108	+
Chr6A	2360811	2360849	ILVLNGFEAMCSR	97	+
Chr6A	2678497	2678529	IHIQFDGLVTK	85	+
Chr6A	2953685	2953729	RGHLMMMSLLCARLA	107	-
Chr6A	8579214	8579255	KFMGSGRPVGLGEA	96	-
Chr6A	8673438	8673491	RKVGSLLDEASGFLPLYS	84	-
Chr6A	14452196	14452264	LGITTVVSTDSIRHMMRSFIEER	113	+
Chr6A	15848180	15848209	ENENPVDEIK	77	+
Chr6A	15997993	15998061	RAAFGSFVETYSHVIPSKGSDGD	111	-
Chr6A	17324485	17324565	DPQLLCAKVDKTLAPVVDGLTGLGLSR	184	+
Chr6A	19853663	19853719	RVMVPVNDVLGKYLEGFGD	141	-
Chr6A	24603788	24603841	EGDWYPADLGSGSLSGIK	134	+
Chr6A	24604838	24604957	MLSSPVASGLICGDGLGSLVSSLLTLTKATAPICIKFLSR	118	+
Chr6A	25006712	25006750	SQNILIDGNLVAK	93	+
Chr6A	29658397	29658453	CMQSEIIRTDEYAFSAALR	95	+
Chr6A	29886131	29886178	STDFPTCATFTRYSGK	115	+
Chr6A	34099080	34099109	SRHGHDLMCK	81	+
Chr6A	38317228	38317275	SDMENPNDGPEESVNK	114	+
Chr6A	40256490	40256534	KGPMATVPIPISGQL	114	-
Chr6A	44983140	44983256	QHPDCALLLFPAGSEEPEVDYGRMSDALREFDELEWVGK	193	+
Chr6A	50037026	50037109	AEGSLREACDSGMYTMVTMSFLDVFGAK	216	+
Chr6A	56007070	56007120	RRGMFFVLAHECPKGTH	130	-
Chr6A	67143565	67143600	RAPLLEELVLTQ	85	-
Chr6A	71027975	71028013	AQDASGVYLIHAK	95	+
Chr6A	76299606	76299659	EVMHSAVKSRAPTSQPAR	85	+
Chr6A	76550768	76550833	ASGASSQTEADEGNNIRAEQAR	96	+
Chr6A	90962808	90962861	VDSAGVGVKSAEGSLDVK	124	+
Chr6A	94897381	94897431	HKVCVIGAGMAGLASAR	120	+
Chr6A	97130982	97131053	AAGSLFGGGADPLPFLETRYSGER	111	+
Chr6A	99880160	99880264	KLACELHCSLGCSDKQMPHDSSCSLWITPDKNDDY	175	-
Chr6A	107233442	107233492	GRTGRKPMVTDPTCESR	129	+
Chr6A	107390075	107390146	GMVGLSFCDFAGTREEKVMMAAYR	116	+
Chr6A	132010738	132010785	DGQPFTGYPVVGFQGK	120	+
Chr6A	160632315	160632374	YSLGDDVDMAVSCFPEMLER	102	+
Chr6A	161615307	161615372	RGARGYANLMANLAFTDPALGS	102	-
Chr6A	178843871	178843906	KVRRDESFGATA	85	-
Chr6A	183035968	183036006	KTKGTTITASADM	95	-
Chr6A	184299600	184299665	IFLEETSLVARPGLSMDDIQER	106	+
Chr6A	193578347	193578379	RNKAPDFVEVS	80	-
Chr6A	198683100	198683165	RMVESDSETGNASDGSSEDARR	97	+
Chr6A	207161480	207161515	KRGATTAAPALK	78	+
Chr6A	215379427	215379516	TVSSAESEKAVRIFVDELTTDALGWALVTM	141	-
Chr6A	224462053	224462256	KAPATIGKMPQI------------------------------------TEPNEGLVVTTQSSVGKEMQ	108	-
Chr6A	248293235	248293297	RDGDASPDLLGPSDTTDISPE	93	-
Chr6A	266479247	266479300	RLWTTCSTQNDANCRQAT	84	-
Chr6A	267450003	267450065	YNRLDVAEPANALDRPVPANK	145	+
Chr6A	361577951	361578004	KMETKTLPDGIMTSMRCA	86	-
Chr6A	376444093	376444125	KLQVNIRLPNL	79	-
Chr6A	387071870	387071923	APMLVARAMFACYALDGK	137	+
Chr6A	399519757	399519807	RTMLYLNGCSSGSAALR	121	+
Chr6A	438595381	438595431	KGGSLEEDGTWLFCRRV	125	-
Chr6A	447765578	447765637	KKHHHASAGYCVLTQQDIVR	151	+
Chr6A	452535355	452535408	AVKVILGGPEVGEQLMEH	86	+
Chr6A	462085715	462085783	KGCYNVLLSLKVPIDLSIGLVNA	108	-
Chr6A	470855295	470855420	KVDGDIKEVVVDTDHHTQVSAPAAPAPLGTVHEGETDKHGPL	195	-
Chr6A	471809824	471809910	KRPQGPSSMAAAAHANPQPAVMGPRAMAA	102	-
Chr6A	486919666	486919710	AELDSTENILLGEVK	108	+
Chr6A	487455922	487455984	KVLAEWSIERNSLSLCLKLAQ	151	-
Chr6A	507180521	507180580	RGHEGFVTARYVVGYGGQGL	147	-
Chr6A	509370264	509370296	GAVTPVKNQGK	79	+
Chr6A	532652702	532652779	IGVRVMGASYYGPRIQEAVSESFIVK	194	+
Chr6A	550819637	550819678	DFLGMVDQACVDIK	111	+
Chr6A	556689645	556689704	RRGAIMPNPNQVAQQAAEPD	94	-
Chr6A	557165719	557165772	KGPWTAEEDQKLTDYIEK	131	+
Chr6A	565564001	565564075	GPVFVTAFSPFSMIITAVMGSIILK	117	+
Chr6A	567084684	567084728	NYLGGTSAVSLSTEK	106	+
Chr6A	571900394	571900453	KVPSGSEQQVELSIFDLQNE	93	-
Chr6A	586172599	586172658	FSGRWAVSCTTTSCCRTPVC	93	-
Chr6A	587885096	587885158	GSLDKYLYGEVNNSTLSWDQR	156	+
Chr6A	589669393	589669452	LQSALDEVETGRKNEIALAK	91	+
Chr6A	592949667	592949720	RSNGSLITSLDGSGENMW	87	-
Chr6A	592949808	592949867	KAADGILPNTTCSSSGTPIS	92	-
Chr6A	595856401	595856457	KLDSCGGQKDSNIEDTNSK	85	+
Chr6A	597459594	597459665	VLFDSDAALMTADDTSAAVRANAK	103	+
Chr6A	598960559	598960618	EDERVVQVHSAEEFDSALQK	92	+
Chr6A	599711910	599711969	HVLPQMWAQGCGKHAYMVCG	160	-
Chr6A	600498534	600498644	KFIVTTESVYALRHESDGWTEKDAPDVPLVFSGAGMY	185	-
Chr6A	612130993	612131031	GLQDVLKTNLGPK	90	+
Chr6A	612356284	612356325	KWSLGDWGGGDGCW	103	-
Chr6A	612757781	612757813	KHVSGFGGQGL	80	-
Chr6A	613183743	613183799	KELVLEMAKVVEDFLGSVM	132	-
Chr6A	616923951	616924007	IEDCGGIIAIEGLHLVKLR	90	+
Chr6A	616982015	616982092	SLMTLELVYMDVEVGSLEFEASSMPK	123	+
Chr6B	4413691	4413741	KQMSQEFIANARNEQQK	135	+
Chr6B	6080436	6080471	RLLALISYTSNT	83	-
Chr6B	15544938	15544985	EPIFTSESGSKQNLSK	112	+
Chr6B	20815226	20815258	RKYSAADHIYG	84	-
Chr6B	23844022	23844078	LLDRVPIPVKESLEEPSAK	88	+
Chr6B	23850575	23850616	AEQETSVGANVLAK	96	+
Chr6B	24221729	24221815	KQSRIIISTQQAEIASLCTEKPYQVSELK	137	+
Chr6B	24225708	24225755	GTRIYELPTTITNLLK	97	+
Chr6B	30314967	30315023	RCHVLSVLGGIESRSLGLG	88	-
Chr6B	30819239	30819307	KDSLMVINYYDRYQGLLGNAKLF	171	-
Chr6B	45776883	45776915	KAGSLPCPFNY	85	-
Chr6B	46720993	46721085	DSTTASLTEANADLPAPFLTLDGLVMAFDKK	142	+
Chr6B	47606517	47606549	ALDAFFGDGGR	80	+
Chr6B	48511146	48511196	DATGGTLHLEAMSIFDK	126	+
Chr6B	51182072	51182104	AYACGGDNPRK	84	+
Chr6B	51317126	51317161	KSGNLRAGKECE	88	-
Chr6B	56995145	56995177	KNAPMPPSSGI	83	-
Chr6B	58457906	58457965	WAQMNHIHLGKLMPFKSPAR	154	+
Chr6B	78885536	78885571	DIVEILCADLGR	85	+
Chr6B	80486937	80486975	SILEVTQQVFEPK	97	+
Chr6B	80504167	80504205	KLQPIDMASLDLS	91	-
Chr6B	91049621	91049650	MLSDPTWMSR	78	+
Chr6B	144437896	144437976	RDSGLIAHPKTAVAKTSLTAAEVFQAF	126	-
Chr6B	148427880	148427915	YASLADDMGVSK	89	+
Chr6B	149492029	149492091	DELTLEGIKQFYVNVEKEEWK	104	+
Chr6B	157222513	157222578	RKCHLALDAAKWVSNIDYDGVM	169	-
Chr6B	175298857	175298895	KAFIAEAPQRTTF	95	-
Chr6B	175377019	175377051	DFLVMLDKACK	83	+
Chr6B	189485152	189485196	YSEVSNRTEPFKLQK	112	+
Chr6B	189491490	189491552	NIGSVSQEPSLFSGTISDNLR	98	+
Chr6B	192768177	192768230	VEQTSHPDEEMAIIHMTR	139	+
Chr6B	195290291	195290350	VTGDTSGPVVGQSFTLILDK	94	+
Chr6B	214073219	214073257	WMLVSVVQFVVGK	90	+
Chr6B	230316993	230317028	TAASSQQTILTK	80	+
Chr6B	235358204	235358236	KFHGCAVPLEA	83	-
Chr6B	242609793	242609855	VDGARMPAGLAKGQEDAGLAK	92	+
Chr6B	254554178	254554252	KIDTNDVLWQAGDETFGVFSMDGGQ	118	-
Chr6B	254688780	254688812	FFYLDNLILWQ	89	-
Chr6B	264074493	264074618	KSPKELGAWSTSFIFEDVDIVAMWQCSAQQTAACHSLGAEQV	210	-
Chr6B	264526565	264526651	RVHDMAAPRGDDGQSHSPEDEDAKRTAPQ	138	-
Chr6B	267793253	267793336	AVAHHTDCTFIRVSGSELVQKYIGEGSR	139	+
Chr6B	298862997	298863089	RIIFEENLLYPRWQEIAMLIAMCEKEYTSLG	246	-
Chr6B	314564654	314564689	EDDMWAVALLAR	90	+
Chr6B	326864876	326864929	RKTGTLMINQIVTNLGPI	88	-
Chr6B	349827055	349827108	KPAADSAGLDHEVSVRLK	124	-
Chr6B	403944081	403944134	AGGLVYQMETFSFVFILK	125	+
Chr6B	446919577	446919636	ALESGLNDVGAHSGQGACSK	90	+
Chr6B	449052447	449052488	GIQSAVAEVVPGVR	102	+
Chr6B	458382580	458382642	KLASLAEEESGMTVFALGRNK	96	-
Chr6B	466786142	466786204	ESGMVQIVPAMDFLSKPSVSR	155	+
Chr6B	478283097	478283225	MHHGLNGKPEGVLQVMAEMEADGVKPDTITYNLLMTAYCKDGK	319	+
Chr6B	478984739	478984804	RFQDFPNPMVQNELLEPSIYNE	101	-
Chr6B	480768540	480768590	MPSQTTNTPEGSGGITK	121	+
Chr6B	522861634	522861684	TGDAEFTGIGEFVAELK	124	+
Chr6B	527562252	527562296	RPAESRLSESEAACR	103	-
Chr6B	533133667	533133723	KYAENIEQFKATVDDEGKH	89	-
Chr6B	534871085	534871135	KSYAGTVWAAGTLIYRH	132	-
Chr6B	567456444	567456521	ILLIPVSGGVIVGMMHGLLEIFEQLK	124	+
Chr6B	573333923	573333991	ALEVDTSMQIYIAAGEIYGGKRR	111	+
Chr6B	585774882	585774944	NTDVVEELLMADASILNVRDK	97	+
Chr6B	604350202	604350255	KGSWSVAQGSVLPKAENS	83	-
Chr6B	612617417	612617518	KEKNAAEVDDPSAVAVVVGNDNITEVADAFEKFD	147	-
Chr6B	612619955	612620029	KKMSGMDFVVESYVVDNTFLDHQLV	119	-
Chr6B	621228759	621228830	DESDLTNGYLDTVIDWIPGMDGIR	118	+
Chr6B	649170981	649171085	DAELYKLGHASTFHYLNQSKTYELEGINNEDEYWK	170	+
Chr6B	653815353	653815409	KDNNMSDASTQIPSLFQPQ	91	-
Chr6B	654271911	654271943	KPQFSAVMIAI	81	-
Chr6B	654498957	654498998	MGGAAVLLSTSTAK	94	+
Chr6B	666225275	666225352	MDLILIYPPYMIALACIYIASVLKDK	122	+
Chr6B	669801454	669801516	RGDEGTTTTVAHDLSQKPPLV	101	-
Chr6B	672379978	672380031	KPGDTDVLGAADKYMVSI	102	-
Chr6B	695287633	695287677	RGDYSGEFVVTGNSG	109	-
Chr6B	698323604	698323636	RLMYQDYYVVA	86	-
Chr6B	703296515	703296604	NCTSLERMHIGSNRLTGEIPTWLGDLLSLK	148	+
Chr6B	705358950	705358982	KRFQDLDDWEQ	92	-
Chr6B	708440361	708440408	AEDLGKTLGRVNEAPK	108	+
Chr6B	713364939	713365028	KDEAQFRGYISLGALNHHKFDSASPELELG	181	-
Chr6B	717141285	717141338	REAVEIIQKKLDGIENGI	83	-
Chr6B	717494799	717494861	RTDQTEPWGLLVDYWAQTNLN	158	-
Chr6B	717602777	717602857	KRALTTKGAGGMAVISVVSLMNEGEVL	189	-
Chr6B	722212436	722212501	RECLAVVMEMLKKADLGDTTVT	106	-
Chr6B	725197277	725197312	KIEQYVQNALTT	87	-
Chr6B	729831131	729831166	KHGGLIRSIQLG	81	-
Chr6D	388600	388674	EKGVRSLLSMLNVGLSCTKPSPHER	121	+
Chr6D	421105	421158	KPINGSFKNMDLNLISLG	83	-
Chr6D	2912461	2912526	LVGLPDAIVTGDTKVAIVKALK	151	+
Chr6D	3129864	3129956	RSPVIGSLPMRTFPQQWWVLGEETSLRFAVH	160	-
Chr6D	4696118	4696177	LVMGMLAFDLISAVMTALVK	89	+
Chr6D	6807268	6807303	QAQEELDAIVGR	81	+
Chr6D	8496163	8496252	KSMEDQAMRQMFVSMMENMSPDVMADLSQK	143	+
Chr6D	9856770	9856814	QEMLQRCKDACDENK	122	+
Chr6D	11367269	11367304	KGLNQCHDLWLF	90	-
Chr6D	12129504	12129566	MEATAVSMGKAVLDGALGYAK	122	+
Chr6D	17248161	17248208	RWYRTQNRDYSTSSAV	125	-
Chr6D	17306324	17306392	MAAPTAPPPKTVLRVAAISGSLR	103	+
Chr6D	17398393	17398455	RDKGALDDELDGSGGNRLEDE	90	-
Chr6D	19189204	19189251	KVFDSSTVGLCAALEN	116	-
Chr6D	67554597	67554653	SVSAAPGMEHPRDDMHNTK	94	+
Chr6D	67637453	67637494	KLLDQVNKVGDSEL	80	-
Chr6D	70524908	70524964	SALVKKEQTVSSLKPALVK	83	+
Chr6D	72297299	72297364	KVVLEELSGDMGLYELWELSDI	104	-
Chr6D	75688466	75688510	LEVLYDDGFGSATMK	114	+
Chr6D	77528619	77528672	KWQGLVRGSRALSGFGFL	85	-
Chr6D	86917305	86917337	KKLEPPNNVIF	83	-
Chr6D	89200413	89200472	ARGSMAKLYVQAVPPPDLNK	140	+
Chr6D	89201583	89201615	KGTPSARESVK	78	+
Chr6D	90173941	90173973	ASHEHHGHIYR	89	+
Chr6D	90174181	90174228	SLGTNSAADPTLEGMK	116	+
Chr6D	94577278	94577322	LSNDASTSETGGDDK	83	+
Chr6D	94580293	94580325	QYSSQINGFVK	84	+
Chr6D	99526368	99526448	LLIKGSPPSKLATYSTGFPLAIVSLGR	121	+
Chr6D	101204557	101204664	HRDRPDLESVVLPELVRLHALSVPSEHPSVDQSHQR	168	+
Chr6D	101542071	101542109	KNIGYTDMMPHSQ	108	+
Chr6D	103301855	103302064	KLQGISVPIKGSFSNRGLDLT-------------------------ELSTANFLENPIVGNLNNYGAGLE	177	-
Chr6D	104675538	104675621	RLLGTLNGLFPSISGKLGRSALSVDTVI	126	-
Chr6D	105336606	105336656	QFLAELSQDGGLTASWR	104	+
Chr6D	118107273	118107311	KNRNSTVPAPPGQ	98	-
Chr6D	118977231	118977272	LPVHVTAHLWLDSK	107	-
Chr6D	122661700	122661744	KFIITDGHDHILLHQ	112	+
Chr6D	127469384	127469443	AGEVPGMGQVRRGEAAAGPK	86	+
Chr6D	137125694	137125726	RRPLIISGFVH	82	-
Chr6D	147497909	147497944	VPISGDGPHSTK	87	+
Chr6D	160506090	160506161	RNPRGVELEQTIMASNTGIIHNHA	176	-
Chr6D	175493749	175493808	GRKIQLITWSLHLMIGMSCK	98	+
Chr6D	179207589	179207642	AVVFDFLPNGNLDQWLHK	140	+
Chr6D	184563998	184564069	MDLEGTGIDFAGNYSLDFGTCSRK	120	+
Chr6D	267672732	267672860	SNDQNGSITGETITNKMHETEAATTSSAENVEPNGANGENSEK	193	+
Chr6D	284522849	284522899	KKPAQIQTMSPEALPLR	131	+
Chr6D	288213994	288214101	RLLNITHGSPIEDVDSMILLDDDTIGAIKLLQDLAV	256	-
Chr6D	310724799	310724858	KLKAEESAPDAKYATGEIFD	91	-
Chr6D	330564152	330564199	KDLSGNPMYDYVLLLE	118	-
Chr6D	334888471	334888512	KIMGEFLAMMSENS	105	-
Chr6D	338153354	338153410	HGLLNALNLSFFVPMPGMR	95	+
Chr6D	338669746	338669799	KALHGLAACWASMTAELA	83	-
Chr6D	352767065	352767166	KRFGATLGLSMAFIAVMYGLFGVMGYVAFGDATR	160	+
Chr6D	354405460	354405516	QNTKTGEELLDLIHRPTAK	93	+
Chr6D	357869184	357869225	MSSCSDSTVTVSYR	102	+
Chr6D	371929518	371929553	RFEIVTTVISAA	89	-
Chr6D	382626468	382626521	AEQTSIPGAVCVLDDEPR	83	+
Chr6D	395533215	395533259	KLIGDDADGEHVNPA	104	-
Chr6D	409727658	409727690	KKIGLAQMWTA	88	-
Chr6D	411372085	411372159	RPKNASTGFAELADLFFKKNPVIGQ	185	-
Chr6D	421428933	421429004	RVVADFADGPLSHNIEADKESKAF	171	-
Chr6D	425121200	425121331	GALENSDILDGGFSVVAMASAGNEVVKDAFMDLKVDELILEVMR	202	+
Chr6D	431170083	431170118	AAMVKMGSIEVK	88	+
Chr6D	434750488	434750520	RTNEDSVFAFV	80	-
Chr6D	441078704	441078793	AVNDAKPYLAMVLLQVGFAGMYIIAVASLK	144	+
Chr6D	449104279	449104347	ACWEEGCASSDILAAFDEAITDR	174	+
Chr6D	454101429	454101500	RRGGGSAVAVALRGSFLDSILQDA	110	-
Chr6D	460245452	460245505	RATGQNLANGLSLITQMV	83	-
Chr6D	460287671	460287724	PSASEIQSSISNYQGEIQ	124	-
Chr6D	460290638	460290670	KDDMPATSSIL	83	-
Chr6D	467493910	467493966	ALAAAEVDFRCSFLPSVER	88	+
Chr6D	467494867	467494929	HMIVSAPLYAGLPPSLTPPTV	96	+
Chr6D	469996734	469996817	GCDASVLLDQVDPNSPPEKFGIPNLSLR	137	+
Chr6D	477560962	477561015	RWAKDVGTVADGCEHGPW	90	-
Chr6D	479485827	479485922	KDIGNMDYDHLSECDQFELVWLAEFQLLVPLH	165	-
Chr6D	481150795	481150866	KWYFADAIESWFGAPDKISREYME	117	-
Chr6D	482131765	482131896	SLVDGNAAALHGLVDTMDLDVKPSVLNSESSSGVHFGGHDNGHR	209	+
Chr6D	482272933	482273001	VRHNALISTNAGLAAALVDMYAK	106	+
Chr6D	482835116	482835175	LAAESNSKFPAQSQHGNGHK	94	+
Chr6D	489287471	489287503	AMCKHCQTVLK	85	+
Chr6D	489642551	489642598	KAVSIDILELPTNNGE	117	-
Chr6D	491263534	491263593	KDDVSLMFDDIADEMDYSVE	93	-
Chr6D	494689072	494689131	KKESGAGSMDEASKEQEVDG	89	-
Chr7A	1513082	1513129	RCKFPFMLDDGALSEV	89	-
Chr7A	2248629	2248664	RNLDYEEGCTLV	89	-
Chr7A	3503821	3503859	VVLSLIGFGGVGK	92	+
Chr7A	3705401	3705451	GLTNKHLIDICKMLVLK	121	+
Chr7A	6336760	6336822	TVRVFLLAMGPIQLLSYPAVK	102	+
Chr7A	7800742	7800792	KLNTPLSIMQCGSFELV	82	-
Chr7A	11619446	11619478	NEADDNPNCPR	87	+
Chr7A	14643045	14643080	RRPTRSAAEEVT	90	-
Chr7A	15500579	15500686	VDYVKLSSLECASEPCGIEQIKSGSGPVNPYLQVIK	175	+
Chr7A	17411944	17411985	VYKPPNGELANMVK	108	+
Chr7A	31521962	31522021	SVQSLGLKQNKAEFYLFGGR	96	+
Chr7A	34880432	34880497	GRASAPGMTQRPAAPGGPASSR	92	+
Chr7A	37945705	37945743	RYFIAPMGDPGPA	105	-
Chr7A	37946392	37946448	RMIGVAGEMIITVPRHDSH	142	-
Chr7A	44769766	44769819	KLDIMYTGINTTAFIIAT	133	-
Chr7A	45066787	45066840	FLRLVGSQLNNGAFLYLK	84	+
Chr7A	53104768	53104815	RPTSVFSVANGRAALR	111	-
Chr7A	62625335	62625460	AIGAAGQSEMKVQPDVLTLSPGGSSEDDAATETTTTSSKVPK	113	+
Chr7A	79692530	79692571	KLLATVASVHPCAM	98	-
Chr7A	102859555	102859590	KVQVYNEFVSER	88	-
Chr7A	120545371	120545433	QSHQTPSNNITGSLTPQQLAR	95	+
Chr7A	149268688	149268762	VVAHVLPFVLYCVVIPFSVLIPEIK	111	+
Chr7A	173039149	173039205	RLQVPGGESATSMPSAPAT	84	-
Chr7A	184345075	184345107	KVAYTTAAGPM	82	-
Chr7A	190360861	190360905	RCGALWMARETGEEM	114	-
Chr7A	222204991	222205092	RKPHRAVDLVDPVETPTMVGSETASGLASMANVK	164	+
Chr7A	222429826	222429888	SNVVLLLSLFGNHGSAADVVR	94	+
Chr7A	223830262	223830312	KKVDELLTKTLAPIAPS	117	-
Chr7A	249151145	249151207	RQEGDEVSSDSGAQEAKPKVK	93	-
Chr7A	256747011	256747133	RDMVQPNSALWDSIQKSTVLSDMELTELWQYVPKWLDTRQF	203	-
Chr7A	275291470	275291607	TDSPTDPAGPPQQPKNILPSLAKVVISMSPRFESEYQVCLAAVAAL	221	-
Chr7A	282942225	282942266	VEVENLSAHLGWRR	110	+
Chr7A	292147551	292147607	KLSPNTLHTPPSPRISWPS	85	-
Chr7A	299610196	299610252	KQNTELSATMQEIQDAMAK	85	-
Chr7A	313749683	313749754	QVSDQKAVKSSFNMMAHHAWEVDK	115	+
Chr7A	338933166	338933234	RLVGSDIVRSNAQREFESLVELG	106	-
Chr7A	359980875	359980934	KIPVNEMPDGFRRGLISVGL	100	-
Chr7A	414363920	414363982	RPGPGGIPAMSSELDIKICTH	160	-
Chr7A	432034971	432035033	RNMYEFSVARNMNPSGYVLRA	101	-
Chr7A	476873348	476873398	RSVNHGFMLNEMVMLDM	82	-
Chr7A	476876536	476876586	RGTHLLPTSSYPINAGE	83	-
Chr7A	479025406	479025465	LAMSISKGMECLHQHNIIHR	99	+
Chr7A	481461892	481461978	RMEDVLMNLIQYMDEAGHQPEDGAYFELV	146	-
Chr7A	490414192	490414254	KNKLNELYTSYAQVLNESVSK	95	-
Chr7A	495182690	495182752	MTFELLATVSTSVCWEMKNRK	102	+
Chr7A	495780589	495780663	DSRCSSGDDQIPREPSSLMFEATLR	121	+
Chr7A	498326599	498326634	ACSDFVEAFEKR	85	+
Chr7A	503130336	503130422	KPALGGAIQVPVLFVMGVNIIGVFLRPLK	132	-
Chr7A	505252877	505252945	REMAGFTLANSTRLLPRDLPLGL	104	-
Chr7A	510283418	510283522	RRTGALDHTQVADGHMNLEFCHLDSAVSNEDDEAL	170	-
Chr7A	516865073	516865150	KELDASTTNIDVGIKCNGGSNDGLIS	120	-
Chr7A	520963756	520963812	KVVVPAMGAWGTAADYTEM	138	-
Chr7A	523186803	523186859	AGPLEDDDIIDQLPGLPAR	136	+
Chr7A	543536751	543536807	RGRDVLFLSHSSIVVMGKE	90	-
Chr7A	550385484	550385522	KGGVKDEERGPGF	96	-
Chr7A	551046441	551046500	AGNAGSATAFFTESNHPIAK	94	+
Chr7A	557317894	557317935	RGPAEVPLMTSISR	104	-
Chr7A	573269686	573269727	DVITGVGQVFESPK	105	+
Chr7A	578554448	578554507	KVSETVSIVRSMYPNLNYPK	97	+
Chr7A	581144375	581144422	YHLQEFHGPNRPTSPK	118	+
Chr7A	592964069	592964116	EEWDDSTLSSNVLRMR	114	+
Chr7A	605976667	605976717	AVLLQVVPFGGLEWLSR	123	+
Chr7A	615502177	615502239	KKPGNNEQPSESTEPVDDSEE	145	-
Chr7A	615663809	615663847	KLIFARMSLELAS	92	-
Chr7A	616275803	616275862	IGGFLGLGIAYAGSRKDELK	85	+
Chr7A	641129313	641129366	NLEVQLLKDTAGDVMYDS	86	-
Chr7A	648766723	648766797	AMFEQFGHILYECGAYQVEEREKGK	123	+
Chr7A	658097172	658097207	CLGLAEIAAVLL	79	+
Chr7A	665245672	665245761	RELFVPASSMSSSGDVLVVMGATGPALTVS	136	-
Chr7A	667990589	667990624	MAAQVACHPNPK	95	+
Chr7A	679468233	679468292	RTFSMIHRGVINSIPLPGWA	92	-
Chr7A	690510532	690510564	KATVAMMTGAM	80	-
Chr7A	703986022	703986087	MGDLNNDVYEEILRHLLVDADR	105	+
Chr7A	713717554	713717595	RLAVKLKELNEEVI	96	-
Chr7A	713717596	713717664	KHDTTGGMFMPVVFAQFTIASMA	166	-
Chr7A	715564369	715564500	RSKCGNRLAVLAPLTSLIEDDNNATHDLATLQNHIFEGISIVFD	320	-
Chr7A	722091102	722091170	ADGQLVAVTYIPRGEQVDEAVRR	109	+
Chr7A	726292379	726292414	KALEHGIGAPSL	85	-
Chr7A	731582885	731582944	MEVVTGAMTTLLPTLAGLLK	136	+
Chr7A	732930589	732930630	KCGGLPLAIITIAK	97	+
Chr7A	737431512	737431568	GLAVQKKQGAMSMFNDTTK	145	+
Chr7A	737436414	737436470	GNFGVQSEVTRAPAPHLQR	95	+
Chr7A	739662337	739662372	RVGTTDMGDQAF	94	-
Chr7A	743609411	743609473	KLGIDKLTNTHNEDMDSSLVQ	99	-
Chr7A	744476451	744476543	KNSSLDLVKLQSLLGMSTPINGMINNNSINL	136	-
Chr7B	3279079	3279123	KALDLVVSTTEEQAM	107	-
Chr7B	3870609	3870656	SMQLVNVLFRIGGAAK	104	+
Chr7B	14922308	14922367	LLFMGDSMALVMDCDMVTPI	97	-
Chr7B	15466334	15466396	KDGGEFKCTIGHLVLPSDIRY	129	-
Chr7B	16492696	16492758	VLVLDEATASIDNATDVVLQK	140	+
Chr7B	27970298	27970354	KNAPNPWYISSIEPGDYIL	146	-
Chr7B	36748693	36748728	KPELILEMLKRK	88	+
Chr7B	56714684	56714728	LGMTSEVTEHFQKLR	112	+
Chr7B	80833431	80833514	LFQQWAVDMYIKIETMRLDWYSKPANQK	146	+
Chr7B	108593330	108593389	RSPAEASRYLDQYLDAVRDG	91	-
Chr7B	109704514	109704549	ATEALQLFEEMR	85	+
Chr7B	111064639	111064689	KGGALPFLHAAIDVAHR	84	+
Chr7B	118944768	118944803	RINGASVSALLS	79	-
Chr7B	136187059	136187109	CDMCPSATLNYQSRMAS	117	-
Chr7B	148067507	148067557	KSHNHQLIPSGPTGSVK	127	-
Chr7B	154419550	154419597	RLGVLKCMKAVFGGDG	120	-
Chr7B	167556711	167556758	KARLIRACLSDPNEIL	117	-
Chr7B	173150948	173151010	IQESSAPLNVALAISHSVWLK	87	+
Chr7B	173168323	173168442	KPRDPVPAAVHIAGMEPMDASLVAPMTVEESSPGAPDVTK	192	-
Chr7B	178596806	178596898	LEDPQLHNYALFSDNVLAAAVVVNSTLIHAK	145	+
Chr7B	186640003	186640059	KLVASYQDRTSSPKSKEIN	89	-
Chr7B	210126481	210126516	EVGGGGHGIVYK	87	+
Chr7B	297169673	297169720	KEWLGGGNRGEAGEEK	111	-
Chr7B	305621211	305621333	RAPASTTATDMSAPPGNLRVPRQPPKSLLDSDDDAKVNVSA	187	-
Chr7B	311583305	311583340	KLDEVIGSLEIT	82	-
Chr7B	321031402	321031440	NDMMDYANVTVPK	104	+
Chr7B	353165386	353165436	MGAGCLGHLLATYTFVT	81	-
Chr7B	386057891	386057926	QWSALFSSIVSR	88	+
Chr7B	397338249	397338284	HTAGSRSITMHR	87	+
Chr7B	411184004	411184051	KVIEEKPDEGKHLIID	113	-
Chr7B	420174846	420174899	SRSDLMNSIIGTAVSEDK	83	+
Chr7B	420175800	420175838	VSKIHENPDIIGK	92	+
Chr7B	431974168	431974203	KGCLAYLFVFGK	88	+
Chr7B	448169716	448169772	ELTKISMTLDLTSLGLAAK	85	-
Chr7B	449321591	449321626	DGLVQGSENHVR	88	+
Chr7B	458252563	458252619	SLTRLNLSCNTFHGSIPPK	92	+
Chr7B	480405887	480405940	KVEILSCGANKKVSPHAM	131	-
Chr7B	499309013	499309075	RLAWFLTGVAFALQLPSSWAM	101	-
Chr7B	518653507	518653557	VSWTVMITGYAVNGLGK	129	+
Chr7B	533389011	533389052	NGGDMELLPFVYDK	104	+
Chr7B	570448020	570448139	KNLFAGNNIGSDISNFAMDSAGFSQSVMSSSIEQQADKPI	189	-
Chr7B	577770453	577770497	KVCTICPGAAIDKLA	108	-
Chr7B	580065916	580065954	KIALSLGGAASEK	84	+
Chr7B	605637028	605637069	LADKDVLRPVSVRR	96	+
Chr7B	608405343	608405432	VTLDVSLVETGMFCGFAMRISWPHFSTPIK	150	+
Chr7B	635615896	635615946	HFGEVAAYVHVMEFHKR	129	+
Chr7B	651385426	651385494	KNGLKDIEDSVGLMTGLEEEVVQ	106	-
Chr7B	664173499	664173534	MGAPFAQGAFGK	91	+
Chr7B	669100086	669100124	APGPDGMPANFFK	101	+
Chr7B	674691361	674691396	DVYDNFLHCLVK	94	+
Chr7B	682689116	682689145	ITYGIIPIAK	79	+
Chr7B	683024847	683024939	ILYKLPGHNGSVNETAFHPTEPIIGSCSSDK	236	+
Chr7B	687710676	687710720	KICMLVDGEMHEVVR	119	+
Chr7B	701248950	701249033	RSYDLKDRVAVMGFVDLPWQLDGDIGAV	137	-
Chr7B	701670772	701670816	DEAEIASAPGGPQDR	92	+
Chr7B	709598067	709598099	MSFLQLHHQAK	82	+
Chr7B	716181758	716181820	GMAAEGCKFVGILYAGLMIEK	103	+
Chr7B	720172163	720172243	RITMAKPIVLLGFGLALLESHVGVMER	128	-
Chr7B	720774370	720774450	IAASASSDAGAETPAEFEDAHVTSRSK	118	+
Chr7B	725137314	725137397	ATGKFEFMDLNVDEAEHSMEMHLPYLSK	135	+
Chr7B	726154557	726154679	KIVTWIVGEDCGPTTLSGMYRYYAEGDGRAEWPDVMGVMEE	199	-
Chr7B	731423029	731423082	KDKYLPLAAGVGDGFLPM	130	-
Chr7B	753784946	753784993	RYLGGAAELAVGMTKE	113	-
Chr7B	756032341	756032385	RQALEAVYMEATEEL	110	-
Chr7D	378868	379017	SIVQECLSFLNSANK----------------------------EQLKSLK	119	+
Chr7D	3959180	3959224	LSMQSSGSKQGNPTK	91	+
Chr7D	5396703	5396765	RDEMAGTTVNMAHYSLFARGN	102	-
Chr7D	5805757	5805804	KAKALTAKLENLQHIL	108	-
Chr7D	6141889	6141936	KDINITLADKWATIST	118	-
Chr7D	8585598	8585636	SGENAKEANLSQK	91	+
Chr7D	9644769	9644801	FKLQEGVGSRK	81	+
Chr7D	11436270	11436350	VGWVGGWIGEADCTPQLGRGSSRPLLR	130	+
Chr7D	13408948	13409160	EMDLLMMPSNCGTLRLVQWPLFLLTSK--------------------------------IMLANDYASDCK	153	+
Chr7D	14228341	14228391	RGSGFPLLELDQGIVGM	81	-
Chr7D	17397963	17398007	MDKLDNWALFLTNDR	111	+
Chr7D	17901169	17901264	GIFFTQDWVSMPGVIPVASGGIHVWHMPALTE	251	+
Chr7D	19133409	19133459	QGFSGSMAVLLKPAEFK	125	+
Chr7D	19327912	19327944	KEGGELAEWLS	78	-
Chr7D	44342848	44342886	RLSGGPMFEFVLM	101	-
Chr7D	46650527	46650619	RGNSVGTYPGGGRHDFALSEPGFAPRGLRVL	148	-
Chr7D	48363165	48363209	TLGGQHILWSLLNAR	116	+
Chr7D	48365251	48365316	VHMLAQLFKANDIPLEKICVHR	109	+
Chr7D	54844514	54844576	VNEGDSINVSFSMVRSKENHR	99	+
Chr7D	56573660	56573731	MMKAAQSRPWSDLPPELLGLVLKR	114	+
Chr7D	65301291	65301326	RLQNSAGETTQE	89	-
Chr7D	66431402	66431620	QENQVKLDAKLQNL------------------------------------------QVAWNGGSNTMDEIVAR	97	+
Chr7D	68421038	68421094	KVGSNSMSAALKIVVDCVE	85	-
Chr7D	72450128	72450226	AVVVSGFFALLKVLTLSTGPVILKAFINVSLGK	222	+
Chr7D	80124385	80124603	RSLDLSHLGRPLSGASIHA---------------------------------IFNGSLNVARLSSFASIMPVA	146	-
Chr7D	91148995	91149057	KKLTEELCTIDMAAINSLVSV	98	-
Chr7D	96231087	96231161	RSLVQEGNGCAVKAEFLSIQNLGVD	182	-
Chr7D	99721225	99721296	AAFSGGGSLPDEIIMEVLLRLPVK	173	+
Chr7D	100403903	100403995	KALAGGPKPEQLSMKAMTQNSSALQGSSSAE	139	-
Chr7D	103139062	103139127	RLDSLVPMPSGALFSKILTLAQ	103	-
Chr7D	109570287	109570325	RLLHTVLSKDATN	92	-
Chr7D	122572127	122572177	QPGGADLFICYAGVQMR	87	+
Chr7D	123981623	123981655	KSHVMGNELEM	83	-
Chr7D	130128130	130128207	MGVQESFVELVQEKVENPLEFSGALK	182	+
Chr7D	135802202	135802258	VVLSGQVSDEACSLGKSLK	132	+
Chr7D	137895680	137895751	SKKICAGGDELEVQDQQDADEPVK	144	+
Chr7D	141060909	141060947	KSQGAMEVENLLG	96	-
Chr7D	141143473	141143529	KSAYVNSLLVYDGDVNSGL	133	-
Chr7D	148256988	148257023	RVTNRFGFFGYE	92	-
Chr7D	150177626	150177664	RGLFLSYDGLDSV	92	-
Chr7D	158415848	158415916	KPENLPDALEKARAEIVAALSSK	104	+
Chr7D	163816012	163816053	MTELFNGRSSVAGK	102	+
Chr7D	172929461	172929502	AEMGSDGMTPTKVK	91	+
Chr7D	174230211	174230279	DLSKPECSGGAGQDEGPSVSCPK	107	+
Chr7D	174238579	174238638	STHQGNATVQLHTGVAGDAR	144	-
Chr7D	185640995	185641054	IHSALQGVMSCLPELRPSYK	100	+
Chr7D	194247672	194247710	MEHYGCMVDLFGR	86	+
Chr7D	195949172	195949258	AGNILIDTNGAVKLGDFGVSACMFDTGNR	136	+
Chr7D	200721179	200721235	RHKAPITGASDIAAPDLLA	84	-
Chr7D	205034960	205035025	IENLESVCNHLASKPPEMPEDK	107	+
Chr7D	213361994	213362041	VEKGTNGTDSEFFNPR	121	+
Chr7D	226410817	226410894	KDLSSQVQQISSGTHGHVGMLVSSKK	121	-
Chr7D	236523908	236523955	KTPSGGSRTMPPLTVS	115	-
Chr7D	267661158	267661193	ALAIPEREALLK	81	+
Chr7D	298399234	298399338	SLSGVHPNTISVSTEVISIGSLTVASRQGKWSFQK	165	+
[truncated: 50 more rows]
