# Supplementary material for: Community Resource: Large-Scale Proteogenomics to Refine Wheat Genome Annotations
Source: Int J Mol Sci. 2024 Aug 7;25(16):8614. doi: 10.3390/ijms25168614 (PMC11354340; doi:10.3390/ijms25168614)
Supplement: Supplementary file 1 [file ijms-25-08614-s001.zip › 22_YOUNG_FLAG_LEAF_2024-05-20_Apollo.BED]

Chr1A	5272945	5272995	DQMYLLISVLACTSMRK	84	+
Chr1A	7340642	7340701	KPHSFMGFIHRSMDMLTKGK	102	+
Chr1A	10462842	10462877	KSDNLGYRFIVA	90	-
Chr1A	18790667	18790723	VVHSDIDKLSISNIPYGSK	88	+
Chr1A	21788415	21788453	GILKNNMTVAIKR	93	+
Chr1A	22728233	22728304	SDGLPVDPTPDGLPVDPTPDGQFK	110	+
Chr1A	56413322	56413357	KAESAVARAMLT	80	-
Chr1A	59701814	59701852	LTGEFPTILKKCK	98	+
Chr1A	149027186	149027245	SLQSNHVFSVLRYGAYGDGR	150	+
Chr1A	232361418	232361477	KERIAPLNSGLGFCFLRHLV	98	-
Chr1A	321521756	321521806	RYLHKTVSPLFSFIAMK	129	-
Chr1A	351556355	351556423	RAIFDAATMSQSNDVSLSLGIAS	103	-
Chr1A	353705378	353705512	RDGAVY-----------------------------VINESIWPNS	85	-
Chr1A	354776516	354776551	IVKLAQVDFRTK	86	+
Chr1A	422383763	422383810	LLPYWMNPDILPKKWR	128	+
Chr1A	431337395	431337451	RNVCSCHCSCNAGCEFVVA	89	-
Chr1A	465521231	465521308	SLSNSNIKHIKEVVLHSEGVQHLISK	119	+
Chr1A	486580851	486580886	HTILFEKFGFSK	93	+
Chr1A	497563790	497563831	KGKSSSSAARPEGD	95	-
Chr1A	499257283	499257327	TKNCPALVGAAGVGK	105	+
Chr1A	515382331	515382396	RPSSQHGSPGAAKGSLAGYLVR	104	+
Chr1A	538357671	538357703	KHQKGIANKPE	83	-
Chr1A	539652908	539653009	LVSSALQCQTISRRGEQEIESFSCFLSDTNSSLK	162	+
Chr1A	553349759	553349794	RLKCQLPDLNGL	85	-
Chr1A	559929045	559929080	FITKWNNAARSR	90	+
Chr1A	585307757	585307789	KTRSSELETGK	78	-
Chr1A	591238600	591238680	KLIEAMIDELQPPCGHASGFVRNLFLM	137	-
Chr1B	1925931	1925984	RNALENFYSEGLEFLGTQ	133	-
Chr1B	5279543	5279596	KGYGGTGTVYKDNFDETA	135	-
Chr1B	5310345	5310380	RIIYKDDFDETA	91	-
Chr1B	8159089	8159151	KVIEDVMKVLEAPKEKESGFA	138	-
Chr1B	10615096	10615143	RAIGLAIENFKDWSFS	119	-
Chr1B	13766505	13766555	SLVAFGSSREYFPSLAK	120	+
Chr1B	23992803	23992844	RGGKSRDDPNVSSH	98	-
Chr1B	28259908	28259967	CGGLPLAIISISGLLANRPR	138	+
Chr1B	33052025	33052063	QGLVVEGESSTIK	92	+
Chr1B	35295834	35295878	KGLRAGKSIVTSEEQ	104	-
Chr1B	53405363	53405407	HTARSLADAGGNEAG	106	-
Chr1B	75302168	75302218	KIVSSTGALCLSGIPKK	116	+
Chr1B	76086072	76086107	EAAENFHSMSAK	85	+
Chr1B	93731360	93731413	RNCIVGGGARASACLEGS	82	-
Chr1B	101773306	101773344	RVAVFKHGHVEDK	99	+
Chr1B	127199761	127199814	KSPRTVDHGIAAETVAPA	124	-
Chr1B	138149851	138149928	LPVAMLSVTNAVATQSRESSPAAPRK	116	+
Chr1B	149435416	149435445	KQWLKQACII	84	-
Chr1B	156858034	156858093	GIGMFSTLWNSLGESINNVK	94	+
Chr1B	164459082	164459180	RFKKDWQDSPTHMVGAVDNHGVDMMYLANEFGE	170	-
Chr1B	229245024	229245134	RWAGPHVDAAYFRPLVAQAASEISSVRAGATAAFVLV	171	-
Chr1B	347949740	347949838	WEELESLTMPTIGHPPYIMEGLANNCKNFKELK	247	+
Chr1B	370398099	370398194	RPLSVDPAPIEVVCANSSMWADVPLCRCRPMS	154	-
Chr1B	377512879	377512983	KNMTTHEPSGEDDSSLVHVVQDSIAKTTSGLDSLG	165	-
Chr1B	388268540	388268644	RNNERALYAPAPAPPPPPPVPAISPWCHPAWRPPQ	93	-
Chr1B	398115940	398116017	VASLPGAPSYSYAFKHYSGYVTTDER	124	+
Chr1B	406661858	406661911	AAQLKCPDGNSGEMRLNR	88	+
Chr1B	415568311	415568388	LGYVRSESMDSAGHPSAARSGSLLSR	116	+
Chr1B	417507485	417507526	KGIQTTIKGAALLE	100	-
Chr1B	448177984	448178043	KSPISGRNSMPFISNIYDSL	97	-
Chr1B	463217068	463217124	KCYMDILATAVIMDDQFGC	98	-
Chr1B	467174146	467174202	KATFPSAMSADGLKVIPAS	86	-
Chr1B	471264376	471264420	RKGSGGAAAVEISTM	104	-
Chr1B	477409021	477409098	KAIAQLLPPSVGLFDKGPDDSAPVAL	120	-
Chr1B	477731703	477731762	SRPSNRASAPTLPSSLRCAR	84	+
Chr1B	484307904	484307957	KLMSQLWKDDTTAMKHVA	92	-
Chr1B	484673138	484673185	KEQHAVVEMSTKHSST	111	-
Chr1B	487015869	487015931	GSAAKHADVVITSCRPSTGER	100	+
Chr1B	517987100	517987204	AGRLPEAWGVLECMLEQGCRPMVHTYTPIVQGYCR	185	+
Chr1B	537103341	537103376	TVQAEGIGGLSK	83	+
Chr1B	550106207	550106269	DIQHTPSWIMNFPAPFSPSHK	166	+
Chr1B	566844864	566844899	GFGASRRAGNGR	80	+
Chr1B	568445670	568445795	KAKYEDFMRLQDTMSIVSALQATLPDYGTGGSAFSVGTLLDH	208	-
Chr1B	579106861	579106917	KIEEDTEGLGLMISSKTVM	88	-
Chr1B	584965743	584965817	KQALTTKGIGGVGVIAFVMINNNVE	179	-
Chr1B	595781508	595781609	MPFRNTISWAGMIAGYAQNGRSQEALDLLQAQHR	171	+
Chr1B	603312486	603312566	KALVVADRSMLTLVDACSVVGPCAAEL	124	-
Chr1B	603555277	603555330	KIESMDVSPRKSSMWKAD	84	-
Chr1B	610417671	610417727	KGCEPTFTTNCSEAMAPER	149	+
Chr1B	678268423	678268464	TATAKIRNGAPLLG	94	-
Chr1B	684617771	684617833	KGGLADALINLENVDYRFLFF	160	-
Chr1B	686828895	686829032	IVLGIARA---------------------------LAYLHEAIEPK	101	+
Chr1D	9733554	9733661	FETLVGMIIWHDILFSINMVSKMLQEKMVCIDATLK	183	+
Chr1D	21515500	21515550	KHILTNVSEMQTGSLYS	83	-
Chr1D	42694721	42694759	ELYEKNGGLTLEK	89	+
Chr1D	43069171	43069212	RVDEKIPGIPVGPA	106	-
Chr1D	52814710	52814754	KSSGQGAQGPTSTKK	101	+
Chr1D	61797662	61797736	RETAGSRGGVRTVGLVGMEDAAVLM	113	-
Chr1D	65544141	65544194	GSTKVYASTLIMKMLTTK	82	+
Chr1D	66130254	66130295	VPLTSDQTLLTSPR	98	+
Chr1D	108426133	108426183	RDFEFERKVYEYESNTM	83	-
Chr1D	114182434	114182526	FRASGNHIAGAIPPEIGMLGNLSFLDLGSNR	147	+
Chr1D	131515559	131515591	GTPEVYTIALR	79	+
Chr1D	144659565	144659624	RGNVAVLVVICLNFLGAHSQ	94	-
Chr1D	144892259	144892324	YDPSTGIYGMDFFVVLERAGYR	110	+
Chr1D	158614249	158614290	MNEVAEESKQVSYR	106	+
Chr1D	162812705	162812800	VTDAAMITRLLQEGDLAICPEGTTSREPFLLR	155	+
Chr1D	169689917	169689970	KLDAVFMELTVYYQESEV	84	-
Chr1D	193557452	193557571	RPVPNSI-----------------------KQMAAPITII	94	-
Chr1D	201625358	201625408	KPNAEGCPGHMMFNKVA	131	-
Chr1D	214760007	214760036	RLQEKWFTIA	81	-
Chr1D	222744644	222744679	GVQNMELNGLYK	89	+
Chr1D	255780605	255780664	SELNAMAGFGVATSQKSENR	93	+
Chr1D	271457511	271457546	KGNPHMGNVAGI	93	-
Chr1D	283368840	283368905	LFDEMLPKEMKSTAVTYNLIVR	110	+
Chr1D	298882469	298882528	LVEKLETYALSGEPVNMEAR	95	+
Chr1D	300644534	300644566	KDCNLLKDDVK	82	+
Chr1D	334673125	334673172	DRVDTAQIMPSVSWKK	127	+
Chr1D	334673131	334673172	VDTAQIMPSVSWKK	111	+
Chr1D	336488172	336488207	LKLETPIGIADR	87	+
Chr1D	376585771	376585836	RGHDDNVVTEMMQVLVDEEEAV	102	-
Chr1D	378982682	378982729	LDDGSMPWNEFQSEVR	81	+
Chr1D	406200573	406200632	GGVKMNNGFVVPYNKDLLVK	152	+
Chr1D	411342382	411342648	KVSDPGIDLGMWGDPIASAPVT------------------------------------------QSNADPAFKDAIIVDSPLLLSVGKA	173	-
Chr1D	416727616	416727696	KGALSQERWLGGTADFFAKMQAAMMGF	130	-
Chr1D	437632862	437632903	KSLRQQVWEIISIS	105	-
Chr1D	440799002	440799124	RALVSSDVTHHRTNYMASVNVTGQMMMMVPTIIHVQAYQIH	204	-
Chr1D	442418663	442418701	RKIAVVRQDSLIG	92	-
Chr1D	453781654	453781689	VNAVIGDCPPMK	91	+
Chr1D	454967334	454967381	RQKIYAAFEESPTGPS	117	-
Chr1D	465825899	465825958	RMMQAYTMGHGNDVVCLVPV	100	-
Chr1D	468029724	468029759	KTRSFAKQSLQQ	85	-
Chr1D	476407054	476407089	KRSIGEAMIPMG	90	-
Chr1D	480740459	480740509	RNDSVNSTKSGLSTTDK	122	-
Chr2A	499672	499755	GLAESVSEEGAIAAGLADGYFPVALAAR	121	+
Chr2A	10837828	10837872	TVVLSSPEAAREALK	99	+
Chr2A	12840731	12840769	KLQLEPTKLAASR	93	+
Chr2A	19357070	19357111	RIAHVTPMADIAKA	104	-
Chr2A	24803931	24803972	RVKILVMRDVSEAM	112	-
Chr2A	35278835	35278867	NLACVITKRIR	79	+
Chr2A	50799933	50799992	GWVGWEEEIVMEDNDGEECK	96	+
Chr2A	63763773	63763835	VSSDATLVSSLKEELDQTTKK	92	+
Chr2A	77672293	77672328	KASGGFVLSNSL	83	-
Chr2A	81078648	81078677	DLFSDCQEFK	79	+
Chr2A	82640425	82640475	AWQLIDPDAKYVFEALR	84	+
Chr2A	85268796	85268861	DVDLPDEGEELPANERDLVVGK	100	+
Chr2A	85270109	85270159	KSFAFDSDAPGVGMLEK	124	+
Chr2A	85270430	85270462	SGYEGVREIEK	78	+
Chr2A	86430160	86430201	KCATQVEGSASPDV	95	-
Chr2A	138824041	138824121	KDEGDLGLLVDVFDGSLEDAIGSGSAR	121	-
Chr2A	139414466	139414498	RPIKCSLERMG	85	-
Chr2A	152788721	152788780	MLPYESSTSMGAVSDISGGR	93	+
Chr2A	178006616	178006660	ESSTLFGDSPTNMNR	111	+
Chr2A	189717729	189717842	MAAISSLPFAALRRAADWRPSTATAAVSVSGGVMLNAR	168	+
Chr2A	192540778	192540834	RDNPGHTKLWDEVLIDNGL	95	-
Chr2A	202123766	202123831	RTAAAPLVHGDNGTGFAGANLF	141	-
Chr2A	310460275	310460310	AYAARLGFVVRK	88	+
Chr2A	368720140	368720238	WVARMVMMGIEFTGTVPFSYVYLHGLIRDSEVR	164	+
Chr2A	397143250	397143288	RILATNKGTATAG	91	-
Chr2A	459303072	459303116	GVSPDQIIFTDVAMK	109	+
Chr2A	489574305	489574343	AIAETTIDTRRMK	93	+
Chr2A	518544322	518544357	AMPIMVYSAGLK	92	+
Chr2A	532781107	532781163	ARARLMHIQQAAMTVSSQR	88	+
Chr2A	570704880	570704972	RGCRGHGEMGCAKLVSALTCGDPAMGTAASW	153	-
Chr2A	572096473	572096523	KNVSPVSLDIAWNTGNR	83	-
Chr2A	598177799	598177834	QGVIQIGSGNLK	84	+
Chr2A	606355713	606355811	GFGFTHVPTARDGAGTGTRAFSPPVLAAYNPLG	158	-
Chr2A	607244986	607245057	KTVICDPKGVTATWAGTDLCGSYK	184	+
Chr2A	608555786	608555986	KMETYCKGTRPES------------------------------HLASWCLFVIYSGMIGSSLLGANV	146	-
Chr2A	617459379	617459447	KYASCGMPWGRAELADAEFDRLF	118	-
Chr2A	622759618	622759677	QQVGGWAVEYEEGLTLVTVR	93	+
Chr2A	626849656	626849715	RRCMAALLSNLAVADPTVGH	143	-
Chr2A	655260649	655260753	WKYGATGVISVTSNLVPGLMCSLMFEGENTTLNEK	174	+
Chr2A	671273609	671273659	KRVPKQSTYLCSLSEPL	127	-
Chr2A	683588176	683588250	RVSGSGAGSGDERLFTTPAENEPVE	115	-
Chr2A	687689355	687689408	MATAYRACKDAIQPCMVK	144	+
Chr2A	698168320	698168355	ECSVNPGPFNVK	89	+
Chr2A	699356863	699356934	RKPVALELDAGSASSDRASLGSAV	104	-
Chr2A	703115976	703116029	RPGACDPMFATLFVAAAV	86	-
Chr2A	708560885	708560944	RPEFAENALMNPPVPESSEG	93	-
Chr2A	712777651	712777701	KNIGGAKNYVDYNEAAT	121	-
Chr2A	728149149	728149223	GDSESCEVHPATDSVSASELHVAGR	173	+
Chr2A	731200691	731200753	KGISSPVVGTFNNSSLDVLSL	93	-
Chr2A	743360458	743360511	RVPTYGPTELVVIDLDIS	89	-
Chr2A	749675674	749675724	KRESIEGKEEDGPLENI	128	-
Chr2A	749676683	749676784	RPYPYEESGGLVPRALDERLDPNGLDNYLAYDYV	161	-
Chr2A	757653646	757653699	RLIIHPPKIYRMGILSMA	88	-
Chr2B	12801371	12801409	MPSSDKQLAFSVK	88	+
Chr2B	17473363	17473425	ISHCVYQGGDGFGAPDGQNKK	156	+
Chr2B	26584806	26584877	KLSPIIGIDTLESHHDTSATQGYV	115	-
Chr2B	27251176	27251232	MKGIPQGYIGNAVAGAVAR	134	+
Chr2B	28501211	28501291	REVLLFMMYDSMVRIAHVDPAADVSKA	132	-
Chr2B	28657934	28658002	RLVFIDICDEGDYALERVQKMWE	122	-
Chr2B	29765991	29766044	RILTYEQALLVGLKGMVS	86	-
Chr2B	33185615	33185671	DLGLLVENATVDQLGTARK	88	+
Chr2B	38119492	38119563	IFLWPDGGAVGQLILEPHGGMMNR	135	+
Chr2B	59796000	59796071	AGVLGVAEMDLTEAEAAQLRRSAK	107	+
Chr2B	66376374	66376415	RSSSGSGDDEATVL	97	-
Chr2B	80373100	80373129	KVELWTVHGR	78	+
Chr2B	84705297	84705350	KDLIKIAVPDGSETDKAF	128	-
Chr2B	87260292	87260327	KKATADLEAETL	83	-
Chr2B	99766789	99766848	KAVIGGAVAEVYVPGAHYGE	90	-
Chr2B	122605018	122605134	RGTTRNMEHVAVDVAEGGAPALATTTYIAGMRGPEGPGA	185	-
Chr2B	124369566	124369607	KLTEQGTTLDVLGN	101	-
Chr2B	130192599	130192637	KGKNGIWCANQQA	101	-
Chr2B	130636688	130636735	KMFDAFAGAYNPGTQL	124	-
Chr2B	166142612	166142671	LARRPRHGLPFLASSTVPSY	95	+
Chr2B	244712313	244712357	KADGEGTKMSNYADS	111	-
Chr2B	251727074	251727193	TLTASTRGELAPGPAPANEAVKPSPGKPAEGASSEATTKK	259	+
Chr2B	260870193	260870261	KLVPDMALTDFTAPHHHHLRFWT	179	-
Chr2B	266295888	266295929	SVAGPPSHMGTPQR	104	+
Chr2B	354464359	354464394	NAATTNLSEAIR	82	+
Chr2B	378558366	378558422	VVDDGTYKVYAGNLGWGVR	92	+
Chr2B	391372714	391372761	RVRGSKLEITFLGVIT	113	-
Chr2B	402188783	402188830	RTGASASLSKDSGAVS	105	-
Chr2B	470233313	470233378	KADAVRGCSALGSLISTSMIMD	102	-
Chr2B	495357454	495357504	KPAPYKRDNDANSVMEI	125	-
Chr2B	515956587	515956685	KWTNLNMLYANHYRDGHVADMAAYSELEAMEEA	162	-
Chr2B	526093116	526093181	EAIPPVPSRCFPSPNSNPLPSR	98	+
Chr2B	538784385	538784456	SEVNSPTIGNDKQMEINEEDNNLR	111	+
Chr2B	553058741	553058785	AIVAVDDVDFEVQLK	102	+
Chr2B	555948336	555948398	KEMSLGGVIPVVHIGLFKAAE	99	-
Chr2B	573213937	573213987	TVARKTLSTDNNGHLHK	126	+
Chr2B	591555348	591555380	KEFYEEADPVG	80	-
Chr2B	596381473	596381541	ALALRLLEAISESLGLERGHMEK	103	+
Chr2B	619774344	619774394	AVLLIDPVAIEVQLKVK	111	+
Chr2B	663868707	663868739	RRSNGTGEKDE	82	-
Chr2B	664381450	664381521	GELASAGADGLFTACAAIAAGIEK	104	+
Chr2B	713539133	713539189	RPSAPLTPKTPTVQNSGNA	85	-
Chr2B	716443548	716443628	RSSGDLLHLIGAGDIVLVGATDNLPND	125	-
Chr2B	729007052	729007087	ESANGAYLLAAK	81	+
Chr2B	729231824	729231862	MGALLYRSLKCMK	97	+
Chr2B	754000330	754000401	GWKVIASGWTLGAGFGSAAIIDGA	106	-
Chr2B	755599512	755599559	RATSKPPVSNLAETIT	113	-
Chr2B	758333966	758334001	KPLNPAAAVGGT	79	-
Chr2B	758334116	758334199	KSGGLVPRALDERLDPNGLDNYLAYDYV	132	-
Chr2B	759573884	759573943	RASEVTDVVLVKDYITALAE	93	-
Chr2B	762298720	762298767	ASWMVAMSVGAGEALK	101	+
Chr2B	771640747	771640779	KAISHGLDPYA	80	-
Chr2B	777224651	777224689	RKVAVPMSSKIIG	93	-
Chr2B	781285205	781285333	RTFPKVGPVGAKNLLRTWSTLLFFGLLGASVNLSPIIGTTLNL	205	-
Chr2B	784380013	784380105	RTSFGTALHALMARYFCNFDVVVRQSQSELS	153	-
Chr2B	807710810	807710845	EKQGGSTSGGKK	83	+
Chr2D	1727899	1727955	MADLVVGMAKSVVEGALTK	134	+
Chr2D	13752642	13752698	RVIINKQAQRVLGFSIPNM	140	-
Chr2D	29498017	29498046	RPKVPIWAGS	78	-
Chr2D	37144685	37144744	MIPTKPMVVETFAQYPPLGR	102	+
Chr2D	39120353	39120409	AKENPAKGPELYQVAYYFI	147	+
Chr2D	41620241	41620321	EMSKTAQAINEASWQETFKALWISALR	126	+
Chr2D	82356156	82356203	MVAELDEPIEMNYVRK	81	+
Chr2D	82356201	82356245	KHAQEQAEELGVSVR	105	+
Chr2D	83666353	83666412	KNGSIDLEDVMSDELQPRGM	98	-
Chr2D	90188846	90188908	AQVEETPKLRLIQAFFTLHDK	155	+
Chr2D	92339819	92339866	AAHMVKHAGKAAHNLK	118	+
Chr2D	93725991	93726089	KDAYCVLLQSVTESSPMLEEQLVIQFMNHAKDE	163	-
Chr2D	113243167	113243199	ATSLKMTRHQK	80	+
Chr2D	148302056	148302109	RKMESAGIDAALMGKPNR	86	+
Chr2D	150364723	150364782	KNKPVAVVDGDLDLPIGAAT	138	-
Chr2D	175292858	175292914	KEAMANELLMIGQKVEDKM	147	-
Chr2D	327871078	327871188	PAFFYGVKDTGFRQVSFLAVLIAVTIWVIQDTTLHPA	153	-
Chr2D	366421052	366421114	KGDSDVDVIASDGEKVEGALM	94	-
Chr2D	405709135	405709182	MALSELDLAAKGPVPK	114	+
Chr2D	407403425	407403481	HGVGALELGDGAARRPAPR	83	+
Chr2D	451828386	451828451	KEILASSVKGGAVLEAAHDSEE	96	-
Chr2D	475957104	475957181	RQFDSSDGDGAHPLPYESVCDLEQHK	193	-
Chr2D	485290842	485290895	RGVARTYLYGPWASRVGG	85	-
Chr2D	514159593	514159625	RKSGIAVGFLM	80	-
Chr2D	524702643	524702693	KRVPKQSAYLCSLSEPL	82	-
Chr2D	530756635	530756670	HYRGVRQRPWGK	96	+
Chr2D	542454953	542455009	RASLAAISTRLADLEVDAF	84	-
Chr2D	566982305	566982364	SPFSAKGNEAAIPEANNARR	89	+
Chr2D	567123793	567123894	AREFFDGMSTRNVITWNAMLGAYIQHGAEEDGLK	173	+
Chr2D	569976309	569976359	KGPKNLGPLFFDNATVM	83	-
Chr2D	587906729	587906800	NSEGGFTGEELARCVELLMGHGPR	116	+
Chr2D	592496819	592496857	SFIDFANSGAVEK	90	+
Chr2D	596461106	596461174	RADVLTIGPPPSASTASKPEEKK	103	+
Chr2D	609670925	609670981	KHPHVQNTTESLGDVPVLE	92	-
Chr2D	616022497	616022553	RKGTQGNLVSEAGGRSFGL	86	-
Chr2D	617318364	617318453	RNHTLQKGNDMQEWWTLRNYMGQDDVFPTG	154	-
Chr2D	624464936	624464992	VHAHIVGHLKNQMPALMGK	147	+
Chr2D	631577156	631577224	RKTIESSMFSPMTEEEEWYRSDD	114	-
Chr2D	643502947	643502997	KSRSASLLVDTTNKAVV	114	-
Chr2D	652785929	652785988	YQAHDPDNQFKVGDVVELVR	152	+
Chr3A	12210098	12210151	RYLVTPILQIVRERMQAV	102	-
Chr3A	24695806	24695844	RYLQMTAHGSASL	98	-
Chr3A	39019984	39020034	KIMQIVEKEHPQMDNIN	81	-
Chr3A	39167577	39167627	RSSYSYSEEGNLLIDQV	128	-
Chr3A	42405284	42405319	LVELVLAHKEYK	84	+
Chr3A	44892951	44892992	KNGDAPTLSAEWYR	109	+
Chr3A	65739356	65739442	WSGQGYENVVCAAGPLSFKPDTCAPRGHY	148	+
Chr3A	87769252	87769284	AAVAGEMMKSR	78	+
Chr3A	100828291	100828350	RKILNVGHANTKNGMEQILL	96	-
Chr3A	174121011	174121049	RTIYDQLGEEGLK	99	+
Chr3A	210874273	210874308	KHAEDLLKAKCL	85	-
Chr3A	226009878	226009949	KVSPPGPPTMTINELYAPKHIYTS	116	-
Chr3A	273038542	273038577	KRKVDLNPSALA	80	-
Chr3A	334454250	334454285	KLQGSSKSTPQF	80	-
Chr3A	399186611	399186694	KNFSNANPRLGVDFMKNFYGVADDVNDV	134	-
Chr3A	498916840	498916896	RESTGLKHELLPEVIEDDK	137	-
Chr3A	515122419	515122490	KMKKVAHAADGGVAGNPVQILIDS	112	-
Chr3A	515983354	515983446	IKPSARPDSSNDDALAIVSASEPEVTSVDVK	139	+
Chr3A	520256019	520256051	RPLQEMLSLIT	81	-
Chr3A	539874467	539874532	GDEAKNVCPGINLVQVPVSRDK	104	+
Chr3A	544486051	544486107	IIMDDGTETKTGVGELCIK	91	+
Chr3A	585715194	585715247	DRPIIFSSFQPDAAQLMR	86	+
Chr3A	585715798	585715830	DAASTPNFTQR	81	+
Chr3A	586798787	586798840	GIARDVVSYGSMISCFSK	135	+
Chr3A	589603994	589604056	RSLLEIETVFENSGQLSDEHA	99	-
Chr3A	601797071	601797157	RQEGEKPTAEQNAHDTKPTEVSQETNNNL	132	-
Chr3A	616418835	616418876	KGEGISTTDKVHQW	110	-
Chr3A	624719975	624720043	RCNILTAVSYTEQQGSSSHKRSQ	108	-
Chr3A	635431206	635431241	KNAQALASALLR	81	+
Chr3A	636810911	636810949	RLSNVLRNPTLLA	89	-
Chr3A	638324673	638324720	MGDLTAMKIAVGDGEK	115	+
Chr3A	662034778	662034840	GFIDSALVIARDSHVPGTVYA	100	-
Chr3A	710601972	710602004	HLAANFMKIFK	83	+
Chr3A	734388801	734388845	IEWKGKTECSMVLAK	87	+
Chr3A	735473576	735473608	KNAYYDMGHCS	92	-
Chr3B	3723155	3723199	RLLWVQYPGDGNSKE	113	-
Chr3B	5453742	5453777	VKMVAPALESVK	82	+
Chr3B	6806135	6806191	VGTHLDIESELILVKETMR	89	+
Chr3B	11967142	11967189	AGEVTLKMDMSLLNCR	118	+
Chr3B	13843381	13843449	DNRSLVDNNTAQTLSSEDIEAMK	107	+
Chr3B	13890029	13890082	IENGVYLGPAGSLTFEGR	85	+
Chr3B	15038040	15038108	LSNAAAAEGASKSTVDAVTEAFK	97	+
Chr3B	15361982	15362026	QVLYNGLAQHLVGRF	110	-
Chr3B	26225552	26225608	FDIESSESYNPSEYFLVSK	87	+
Chr3B	27928443	27928505	LSDCKLHGSMASSVHNLTNLR	99	+
Chr3B	35892988	35893056	KSPPLSLATVRDPLSVAVALATS	97	-
Chr3B	36067561	36067602	RKCANHTMGAYISK	111	+
Chr3B	39449279	39449320	QEGGGDAEEETIAR	100	+
Chr3B	41170359	41170394	LYAIACGEDIKK	86	+
Chr3B	49782262	49782300	AEMEKCDWRAASK	95	+
Chr3B	70195563	70195601	VTWRNTLTHGVVK	100	+
Chr3B	77724971	77725012	KATEYFDKEIAVPR	103	+
Chr3B	77879845	77879898	KRDADIMAQVNAVLADIT	82	-
Chr3B	82573243	82573302	KEVSGYLNGVSGVMTDTSLL	92	-
Chr3B	84890045	84890083	LLEEKTPPPIVDK	93	+
Chr3B	90364424	90364492	AALALKLFDEMRGAGVAPDAPTK	103	+
Chr3B	110852214	110852294	AKHNTPQTILSQDLGGEEVPELEMARK	131	+
Chr3B	125938962	125939000	DSNPDLAPTDIAK	91	+
Chr3B	145179219	145179284	AAGNTATLRGFFQYPGVEKEYR	162	+
Chr3B	153761843	153761950	RFGSIPSGMDPVGIPTTGVQQFHRFGHSSSPFYGEV	176	-
Chr3B	164601273	164601311	RLCVAAADFARAA	86	-
Chr3B	183715950	183715988	KKVAVFEGNSMRG	98	-
Chr3B	195206352	195206408	HHPVILQAFSDIWVILHGG	154	+
Chr3B	199234406	199234447	GQDFQLIPFGAGRR	101	+
Chr3B	225233401	225233433	FSSDVGEWVSK	83	+
Chr3B	225247609	225247701	ATAPAAGDDGLPQGAALSLALAAPPRVTTVK	88	+
Chr3B	249368526	249368558	KDGNIQGLISS	80	-
Chr3B	254284088	254284195	RMQVEEGIEPDGIAMLSVLSACGDLGAVDLGEWVHR	176	+
Chr3B	254292009	254292074	RSNSESARDFLVQIGRPIVGLD	104	-
Chr3B	257553112	257553150	RNYFELGAEAKSA	92	-
Chr3B	269154771	269154830	AEECYTHGINSVSQNQASQK	96	+
Chr3B	383901709	383901744	KSHAMSVEMDSK	93	+
Chr3B	385744965	385745036	KLIEGRLFSHESEPIPPIDETTTI	114	-
Chr3B	388604412	388604453	KGKTPPELVYVSSM	103	-
Chr3B	408581713	408581787	QMRGQGLLPSSHEFSLVMKGLLCDK	179	+
Chr3B	415144907	415144972	GNNAMVAHGNTKLHVIHTNDKK	158	+
Chr3B	415577761	415577793	KVVFISGCLHL	84	-
Chr3B	429358087	429358146	KFAVMGGYSFGVVTCREVGL	99	-
Chr3B	429769390	429769446	MASSPPYRFPALCEEEPAR	92	+
Chr3B	455739356	455739430	KLNFIHTGAQGDMSVLIYSSVAVYS	185	-
Chr3B	459791014	459791076	KAGLPDGDELSGSLPIRFDGG	93	-
Chr3B	462925125	462925199	VGDAHFPVTAIVFGSPQVGNPEFKK	186	+
Chr3B	477804709	477804780	VVITVGPVEKGLEGGPVTTEDALR	111	+
Chr3B	477807120	477807206	TEAKDTTSEEAGASTVNEAQASLENLLTR	126	+
Chr3B	483692814	483692918	TSTPEDTNHELPLLPSHLELSDSEKISLHKLAIGR	88	+
Chr3B	488231586	488231627	LVAAEEIGSMLLGK	96	+
Chr3B	510103096	510103146	MPLDFTKHFVAVPTEFK	132	+
Chr3B	516125526	516125582	KNPSSLEVPGVAAQDGKKN	86	-
Chr3B	538382570	538382662	KSTFHKMGLLGKLQQMIIIMATGGMFGTITS	145	-
Chr3B	567466893	567466985	LVSTISSFIASLSMAFAASLIESMYRGKTPR	225	+
Chr3B	573313042	573313110	RQVLTAYSIFLSFYMIGLPFIDV	114	-
Chr3B	579205987	579206040	DPDKLVSMFVQASSASPR	84	+
Chr3B	587934713	587934775	LLSFCCGAAGTAVAVPGHLTR	98	+
Chr3B	588630739	588630774	NEETEAVWEMIK	99	+
Chr3B	597511662	597511721	VADVPTLDVVVPDHLTAAAR	88	+
Chr3B	608983437	608983544	RPPSLPLPPFQADSARPPHLPSGVADGARPTYYYSA	168	-
Chr3B	612880570	612880626	KAIYQFAYDMLGGNCGANS	144	-
Chr3B	613080162	613080350	ASILVGLDM---------------------------LMAPNNYQQFINIMIGHVNSNVIPMSK	135	+
Chr3B	621677658	621677729	KSIAQEVENVIQGIAEQVKASSLV	166	-
Chr3B	633385665	633385745	RVDPITQEDTGQIFQIAPKMAVVQAAA	126	-
Chr3B	633626075	633626251	KELDNQAGTSIKGIL-------------------------------VEEAARGGLTMCT	161	-
Chr3B	652118264	652118359	EPDLVLWNSMMSGYGYREMWLEGIQLFSAMRR	166	+
Chr3B	670796648	670796746	KIMMNSTTLDGHVLGGDHLKGVANGIQIAIDNL	157	-
Chr3B	671847324	671847377	RHAMEPTMHNMWDGVGGR	100	-
Chr3B	678353488	678353559	APLDLVTVLDVSGSMAGHKIALLK	170	+
Chr3B	684615851	684615898	KALVSGAKVPKKDFIM	111	-
Chr3B	688060318	688060353	KWAFLRTVEGTR	86	-
Chr3B	691076376	691076414	MDGAGAGGAYVAR	91	+
Chr3B	707996973	707997011	GFEVPELDIKFTK	96	+
Chr3B	717616284	717616385	KGFIAQDLSGQELYEYVLLPTKSDICCGHLKVLN	167	-
Chr3B	721123652	721123705	TASNAVACAKPDGFEQLR	130	+
Chr3B	727455232	727455360	KFKEAAVSGWCGRINLVETAELHQQHLLFGESLISTSSIELMF	211	-
Chr3B	729303702	729303737	AAPVANPHVVQK	85	+
Chr3B	748578484	748578540	DPDTDQQLEMELAVEKVLR	91	+
Chr3B	752502477	752502548	KCIAKVPGGNEVFEEIDFHGWSES	119	-
Chr3B	754125166	754125219	SPLLRSSGAVNLETHVER	82	+
Chr3B	767635384	767635425	KDHKVFEDAKSIME	104	-
Chr3B	790118752	790118808	AQEEMLKNKSDMVNTGASK	86	+
Chr3B	793463523	793463594	VKNGAGPELGAVAREVAALAGEGR	100	+
Chr3B	799729514	799729570	RLDLYIPSTIGSKLVFAGF	138	-
Chr3B	807249434	807249484	RSGWPFTGYPVVGRQDR	86	+
Chr3B	816068348	816068407	RSALSALFTKGNRAVFQATL	144	-
Chr3B	817488869	817488904	KKGVQVEGDLLL	83	-
Chr3B	822394894	822394956	RVLFNLDGATLPRDVNMSQVR	115	+
Chr3B	825825050	825825088	RLSIQFGGARNAR	96	+
Chr3B	826153772	826153816	KKQPNAAASKPKVIF	106	-
Chr3B	829400327	829400389	KLKLLVPRAHAPAGDEHGGAV	143	-
Chr3B	833462774	833462806	LSYNDMSSQMK	83	+
Chr3B	833656294	833656347	KATTTMKLVQAGITTKGE	132	-
Chr3B	833672116	833672166	KVIEGVMKVLVAPREEE	104	-
Chr3B	840221429	840221464	KDTESEERGAMD	88	-
Chr3B	841233038	841233112	NGYMDLAIQLLEAAPALSHHVNIYR	123	+
Chr3D	3250632	3250727	RLHEIGHPLDKLECDLLSLNVINQMAGQEITV	156	-
Chr3D	30040120	30040155	YLRIEGAHAVTK	91	+
Chr3D	40087839	40087871	RILTTPKNPNL	78	-
Chr3D	42293746	42293817	KQVEATSVDLSVEALPVASQLQVG	105	-
Chr3D	43139594	43139659	RKPISTTGALMSLGSASIATSS	92	-
Chr3D	51243734	51243796	KKRNMLAIWIVLHFCTSVLFM	175	-
Chr3D	77000604	77000639	KDHPLYAEGHSL	88	-
Chr3D	107931241	107931300	SNLGHNHDTVDGSMKKGNTR	136	+
Chr3D	168348557	168348595	KLMCGDLNEQLSR	97	-
Chr3D	169074316	169074420	AKLLDEAHTIFESASQRGCNPDSVTYCSLMDGLGK	173	+
Chr3D	175492903	175492947	REHGSLNLSDADEGV	105	-
Chr3D	288279594	288279683	EYVTILNEWIGLTDCLPDNEGFMRSSSGIR	153	+
Chr3D	348249410	348249469	KTTVDFAGATGNTANIWDVI	91	-
Chr3D	364923459	364923542	KLVAGYDSPLVLQGSSMLVDKNVPVIVM	207	-
Chr3D	371084897	371084947	QMFAQVTNPPIDPIREK	85	+
Chr3D	398358366	398358440	KKLGEPLDGAYVPQAPQASMTVNVK	121	-
Chr3D	431092412	431092450	KPTMEKDLLVNSA	97	-
Chr3D	500663396	500663434	ASRSQKAHNLTMK	93	+
Chr3D	539010356	539010454	KKLFNLIDLPGMSKQLSDQLFLLECCLELGDID	158	-
Chr3D	565647521	565647577	KFIEPFKTSLMPFLEDYQQ	94	-
Chr3D	572852292	572852327	RFVKPQDQYNVL	96	-
Chr3D	583069743	583069793	KFMEVLPEVAGDEGLSS	120	-
Chr3D	589497614	589497679	RAMNDNCSSSQGLMPPEPLNTL	105	-
Chr3D	590286867	590286926	EIMVQVSLVSTMAGVLPMSK	92	+
Chr3D	590854526	590854591	RGGGATFGNEAFHRPFGGDTQN	102	-
Chr3D	609341876	609341905	QMDHVIFDPK	78	+
Chr3D	613186682	613186747	TVIDNSSGSAVQELSSNMRAVK	101	+
Chr4A	728496	728546	KYGEIAMQKKGIPKGEV	126	-
Chr4A	1890132	1890194	KRPFGEQNINGGTNFEQPSPK	103	-
Chr4A	3102665	3102772	KAGSSDFLERAFSISGCRSHMDILANVVFLSGGFGN	172	-
Chr4A	13945094	13945294	RGHKAMTALTANVVMDAP--------------------------------VVDLVGAPDALFGSLQG	206	-
Chr4A	24381000	24381038	RSAEVQEDSLSLN	84	-
Chr4A	31176617	31176649	KDNLLASIQER	78	+
Chr4A	35460993	35461046	KAHGHGDEKEVGDGGGFL	131	-
Chr4A	43221671	43221730	RELIRRTEMSEVEGLVYANA	95	-
Chr4A	47286360	47286446	KTRYVRSVAAHALIFNHAVIYPETGSNGS	140	-
Chr4A	58569460	58569498	EFVGDRFVGEGSK	92	+
Chr4A	63028641	63028718	QEEEGDGAPLFNDPGGTGGSWCAPFK	188	+
Chr4A	63546685	63546723	MYGSKLDLAVLPK	93	+
Chr4A	67979100	67979138	RLIRDGVIDDDGK	98	+
Chr4A	108810656	108810703	RLAEMVFQRQLTMEQG	81	-
Chr4A	140753370	140753399	REAVWMEGGG	79	-
Chr4A	142106624	142106731	APSFRNAADCGNATGSNVCDPSLVHIAITLDEGYLR	177	+
Chr4A	175190216	175190290	RIDKFGDHRDPGAVMAGVIIHPNPK	122	-
Chr4A	209801263	209801331	GPHLSPACARRVLAPLASPGEPR	105	+
Chr4A	218809681	218809743	TIIDSKSSVYAGVVKDLNDAR	98	+
Chr4A	281265698	281265736	RPSLTDLAQHVDK	93	-
Chr4A	388354763	388354828	RAPCPASSVGSPPRGSEIRPHA	96	-
Chr4A	472083786	472083815	RRKYNVMVEG	78	-
Chr4A	485202706	485202771	RWYEAVEPLGYCECIYVLNLID	147	-
Chr4A	488489286	488489339	RAMSRPTGDDVGDANSSS	82	-
Chr4A	494124929	494124970	SPKELLNSEGGLGK	95	+
Chr4A	504297736	504297837	KPGYPAFVLDQAGYALVKPAGDDVPPDLFSGGHD	247	-
Chr4A	520659703	520659933	RPRATHDINQEGVDLNDIYFV---------L---------------------------VFPLCGSLNSKLRGGLLDA	246	-
Chr4A	554494790	554494828	RSEQWSKGLMKGM	101	-
Chr4A	570738344	570738376	LVPLIGHCFDK	87	+
Chr4A	572304307	572304342	RSLMAVVATKAK	84	-
Chr4A	574623429	574623464	FTNFPDHLLAEK	91	+
Chr4A	594353828	594353869	TLTLDGAVKSSTGR	93	+
Chr4A	608700270	608700305	KPLAINQVQNAK	89	-
Chr4A	610912978	610913049	QKLGTVQAETAKSSFCDELPAEAK	162	+
Chr4A	613881360	613881461	YNVANMAEYTMTPTGGILRPWSTQDIMVTRTSRK	171	+
Chr4A	617363472	617363570	AMLLDAFLGGVEGSSITILWAMSELVRNPSALK	157	+
Chr4A	649907563	649907772	TGMPLCRVSLQSPAGAARGQVW-----------------------------------ADDIENESNELNR	126	+
Chr4A	682524550	682524651	RYLVDFAVYARAHGVHSFDYPTVGCVYMGVKGEV	176	-
Chr4A	693561512	693561544	GFISTQFYFAK	87	+
Chr4A	707130366	707130437	QIMTGWDANQSDVIKPNAMTGLGK	119	+
Chr4A	718032974	718033009	KLRRDVAEVIAS	82	-
Chr4A	739852805	739852870	KNPFGNDKPSILGLSIRSDTIQ	161	-
Chr4A	742463798	742463866	LQGLVPGDVEPAQVLGPDALGPR	157	+
Chr4A	744384814	744384852	KIIHDCDKDRGIV	104	-
Chr4A	744669757	744669789	HKLDKWLQELK	84	+
Chr4A	746292147	746292185	KARVFRGTDLNLF	95	-
Chr4A	746786847	746786888	KVYTGTMATLNSLH	99	-
Chr4A	747668242	747668334	GTWKGLKHLHEGFDQPIYHLDLKPSNILLDK	149	+
Chr4A	748715926	748716018	HLMEFHGAVESLEIAVANITEFVVILSGCDR	152	+
Chr4B	30569236	30569295	KELKPRSSSALKATAAPPPR	85	-
Chr4B	31485903	31485944	QILLDLSFDNKVTK	99	+
Chr4B	34586299	34586358	RRTLSSAVWDTSDASTTAAR	137	-
Chr4B	37297660	37297752	VGVVEFLNGVGKGVEMHAAKLEEAVGGDLQR	139	+
Chr4B	55542592	55542627	TFQLLEMIHQSK	89	+
Chr4B	85326110	85326148	KVAVVNEEQLIKG	94	-
Chr4B	92406677	92406715	KAPSGDKLVPQFF	94	-
Chr4B	93516140	93516244	LSAEHLNTGWPDWLVTVAPEAVQGWAPLQADSFER	270	+
Chr4B	118155238	118155315	KANEIVDMGRLGQHKNNDVEANNSGG	122	-
Chr4B	139126683	139126805	KKDAADIALTLSCPDDDTDEGATGGSGTPEQFPQVYAPPSG	194	-
Chr4B	148617988	148618071	RLGSVAVGALDAPVTGNYVIGTHPRVFA	130	-
Chr4B	152796436	152796477	AVPLALAPDNDTRK	101	+
Chr4B	215326617	215326697	AINTGLSQTDLAIEVYPLRLQLLLMPK	127	+
Chr4B	268730532	268730567	IVNTKSGVGANR	87	+
Chr4B	323328856	323328921	ARAGGEHADGQLMMTAAQWAAR	100	+
Chr4B	357899180	357899248	RASHYEHERDVLGSHGDGMTNLA	114	-
Chr4B	403692662	403692697	KGRVLEMPDPNK	91	-
Chr4B	405515103	405515138	KLLRLGHVVVGK	87	-
Chr4B	413897443	413897499	AGGEKPPLLLRGLAQLYSR	87	+
Chr4B	448285477	448285536	KDHGFTFSVGRDNMGWGQVD	159	-
Chr4B	448803357	448803407	TMLYGGIYGYPSDQKSK	82	+
Chr4B	452247443	452247511	MIRVNLWAVTEVTAAVLPGMLRR	110	+
Chr4B	471640401	471640439	KGNTLAPLLEDKV	92	-
Chr4B	521693069	521693143	LLSSDDMWMFAPIAYNGFNVGLDLK	120	+
Chr4B	523184318	523184356	KQRYGSRTVQVTI	101	-
Chr4B	557245801	557245875	RNVEEQSNSYLNTIMLLAAEGEANK	118	-
Chr4B	569340460	569340516	KHHALLDDDGGLSARSLEK	86	-
Chr4B	569446206	569446253	RLFVCCGAMSSIASGE	123	-
Chr4B	593420492	593420557	KPPDVVIDEIVLPAGKARSVAA	98	-
Chr4B	600332178	600332216	KVATPASSLTKPM	93	-
Chr4B	602115076	602115132	RGAGAVPHARPASVTPEGL	85	-
Chr4B	620653390	620653437	KCDKLDLVNLGKNFSL	110	-
Chr4B	622149691	622149753	KTVAESKEGIFSITQDKAEIA	95	-
Chr4B	626939031	626939078	KRWSGMDAETEAGLGR	81	+
Chr4B	641475506	641475568	ATANFANVPADKALEIDRETR	98	+
Chr4B	645215423	645215494	EAALFVPSGTMANLISVLAHCDTR	119	+
Chr4B	665521258	665521293	KSAIMSLGFDGL	85	-
Chr4B	666026862	666026903	KTPPNSSSVLARQI	101	-
Chr4D	3236244	3236279	KAMAGHARERYE	88	-
Chr4D	3417330	3417365	KDTYTFALSDIV	91	-
Chr4D	5626936	5626971	GASNLVPMKIAK	88	+
Chr4D	5656363	5656449	VQPQPVLKTNDAVSSDSSNTSESAVIGGR	133	+
Chr4D	6113633	6113671	DGSIMSRQFVCAK	99	+
Chr4D	9330040	9330075	EHLGLPNRDDVK	91	+
Chr4D	9330385	9330429	QGMSEMSAEFLAARK	108	+
Chr4D	9330427	9330501	KTISGEQHGEAGGEIYVPESYVVQK	184	+
Chr4D	19846116	19846223	KALELVVEASPDAETGQKALLGNGNRMTTDDFLPLL	171	-
Chr4D	60668390	60668446	WLYVVPWGFYKAVMHVKNK	97	+
Chr4D	65582847	65582894	KIFGGLLAAEMATESG	110	-
Chr4D	84244011	84244094	RAGGALTLLEAGPMAIGSCPFPIRPKTR	134	-
Chr4D	85165720	85165755	KGMLMVSEGRIG	94	-
Chr4D	170519215	170519280	REEDTITEPPKTDETPNLATEV	96	-
Chr4D	297507444	297507530	KAGDYGKKSILEPAVYAPTGCTTHILGDQ	218	-
Chr4D	301068668	301068751	KIVLRQQGDLSGSTGMEALLFMMVHEPQ	137	-
Chr4D	301294396	301294440	KQVGPKGAASEAAQS	101	-
Chr4D	308998532	308998648	KPATGFTGSMSSGSCDSTTPGRSENAFQDESMREQLSHS	183	-
Chr4D	314596720	314596749	KFLKLMNIGS	77	-
Chr4D	323014736	323014792	KTGLAPGSAEMSFNVAQTS	88	-
Chr4D	323256643	323256750	RNYAGSRAIGCCFLHPAHALLNATMFAGYSHGGVAI	174	-
Chr4D	333396247	333396300	EARAGDAAMQVLVGQMYR	86	+
Chr4D	335086996	335087052	MDEIMNKMGSYWLGQRANK	93	+
Chr4D	375073942	375074058	EAAASIMFAAGWCGDLQELLFARTILADKFGGDFAVAAK	178	+
Chr4D	380076918	380077025	RPLVVFKSLFLGNYSGMITQMGIHLPELDIKPSDCR	276	+
Chr4D	380386153	380386230	KSEAKPAAELVPAPATEAVVPRPEPK	109	+
Chr4D	388716812	388716904	EEIEEQSAAFWTTIAPNVDDYSSSVARLIAK	149	+
Chr4D	405682383	405682454	KEHQTSAVKGTVDSASKEHQTTIV	111	-
Chr4D	415795289	415795342	RLDNSLQACRTPTTSEPS	84	-
Chr4D	428227623	428227655	KGFKLVLNQMA	81	-
Chr4D	450401033	450401125	RGSANFQEGAIDVEVTTEAGVAPQSCCALFH	226	-
Chr4D	455939138	455939173	ALGGLGIIDLER	83	+
Chr4D	473069783	473069875	RMLIYIALSTHQTGPGTLLMSPGAILGSLLS	142	-
Chr4D	482658710	482658754	KRINFASGYIAETGF	113	-
Chr4D	488689136	488689195	LSGCAAGDNLCLYVYSYADK	151	+
Chr4D	491785478	491785519	LGVRSPFDFFWLIR	116	+
Chr4D	494320755	494320877	SEAQVVLFDPGTAVEMEDEGCWLEEDPDPSLLLCLAVPLPA	200	+
Chr4D	500434333	500434368	VSYKDLVRATDR	89	+
Chr4D	502527511	502527552	RRGPDVVLPPPHHR	104	+
Chr4D	505546853	505546888	HFGNPHCLSFVR	98	+
Chr4D	505999894	506000001	VLGHTPNAQTFHSLVTAYAAVGGKYVEVTDLWGEMK	271	+
Chr4D	509202500	509202541	KTEAPLQFFQQINA	81	-
Chr4D	509213195	509213227	RAPSHVFQDQY	88	-
Chr4D	510422527	510422562	ALLDDGQPARDR	87	+
Chr4D	515822371	515822406	KHLSGDCSALSE	87	-
Chr5A	3332809	3332844	VIYARLLPFVDK	86	+
Chr5A	15372735	15372788	KFPGGRHPYTHFLGGADV	88	-
Chr5A	48067514	48067582	RVFVHMPSAPPMYMKFMHNASES	112	-
Chr5A	52853742	52853807	SESAESEVRSLKEALAQQGSEK	91	+
Chr5A	73288050	73288097	VGHPLFPLMALGCLSQ	124	-
Chr5A	78896352	78896387	KVEEPVVYESRL	87	-
Chr5A	122783512	122783622	SFATEFPNKPSSTMEHNRIIHTDRAAASEVIGLSDYR	185	+
Chr5A	128938373	128938447	RGTQVALDGRITGPEAQLPNTAGIL	185	-
Chr5A	141182864	141182908	KATHCGNPVGLSAVS	107	-
Chr5A	175758158	175758220	VDVKLQELKDAIAGGSTQSMK	98	+
Chr5A	200574162	200574203	KGPSKAKVTGLEQQ	100	-
Chr5A	204811915	204811956	KNLKTIEVGQQLAE	100	-
Chr5A	254549923	254549979	EGILSAIDTGKSEGGPSGR	84	+
Chr5A	319772932	319772967	RVQRHALKDIGD	83	-
Chr5A	330684538	330684594	GNSLSSSSVRPYVRSKNPR	84	+
Chr5A	353977342	353977425	RGASEQVSAPKAVEMMKVLTGVCPAMCR	138	-
Chr5A	360423133	360423171	RYGHCIQNTVGGE	103	-
Chr5A	381963386	381963454	KLVQTDDKEPLNGMATAGDHDLA	159	-
Chr5A	386360705	386360743	ATELTVHQVLKLR	93	+
Chr5A	399942156	399942215	LGYHCDLLTRGMGGAEMESR	152	+
Chr5A	422218050	422218109	MQKLVEGNVPGESSGAENTK	91	+
Chr5A	425324598	425324675	RWTFGHLLNALSVQIVKLGLSYGPCM	194	-
Chr5A	427532003	427532104	TKTTEDKTAGGILLPTTAQSRPQAGEVVAVGEGR	153	+
Chr5A	473956659	473956697	IPMGSKIPIVVKK	91	+
Chr5A	538991910	538991951	VLGINGSPNIIKKR	100	+
Chr5A	565843394	565843456	AELAEAKSGGSDQSSEKIAMK	92	+
Chr5A	579948321	579948365	NLGMDWRISDANKDK	114	+
Chr5A	586375021	586375056	KSGVPLVPPAAR	83	+
Chr5A	587999201	587999239	FGSSIDVLACSNR	98	+
Chr5A	614710473	614710517	KSISVAAGIEVGKNS	100	-
Chr5A	616931754	616931792	KLGKVEDVSNATA	91	-
Chr5A	617634645	617634695	VDLEAGVLVPVKCFNGR	121	+
Chr5A	626551402	626551464	KTKDNASEDSSILTELLRGQN	96	-
Chr5A	631673611	631673667	KVNRSAAALDAHVQELEYK	88	+
Chr5A	637286056	637286154	AVQCLNDMVTNALIHAQDCLQYMSALKDNSNFR	161	+
Chr5A	645875104	645875151	RQMQSIDHLAGYTMVR	125	-
Chr5A	653530340	653530447	LSLHLNGAANGPLNLPKELSRLHTLAVFPDDTNVTR	253	+
Chr5A	682653233	682653277	IQKISYEDLVRATDR	110	+
Chr5A	700028923	700028988	LSSPSLEPKIDLSVTWPAEKDR	157	+
Chr5A	705905297	705905338	ASRSEEEVSKEISD	99	+
Chr5B	6476713	6476745	RQPDICSMRRA	89	-
Chr5B	79936740	79936775	KPAKITRWWGCW	101	-
Chr5B	91455001	91455033	MSLAGEAVVNR	82	+
Chr5B	119813745	119813777	QKQQAFDYFSK	82	+
Chr5B	131040239	131040316	KGSAALMCMMSQFMQRGLSDGVYAIT	196	-
Chr5B	145854752	145854823	VGVLVPRNENDCSFDQEGVATAIR	116	+
Chr5B	270860720	270860779	KYINVEAIIPVPSPMSAAQR	95	-
Chr5B	279731641	279731685	KVAVGHLLAGFQLKA	104	-
Chr5B	337684517	337684570	ELVKQLDVHLGGSPDLCK	96	+
Chr5B	340903907	340903945	QKGSDAAAADTGK	89	+
Chr5B	342150190	342150243	RHKRNEWAIHGFEWTGAT	142	-
Chr5B	343805049	343805114	SVNLFHGGVGDKQVGTYSGGMK	103	+
Chr5B	347468671	347468754	AGVSPVVCNGDLPHALPQPETEGMVQMR	140	+
Chr5B	354314968	354315009	TVHLGGTGTDEEEK	102	+
Chr5B	378261854	378261913	RAIELLVDVMDKSVFSEGEV	92	-
Chr5B	411994609	411994650	GIMSDASCRWSAKR	108	+
Chr5B	423736594	423736650	RVALGTGQDVVVDTSAVGT	83	-
Chr5B	431898353	431898415	KLIGKYVTGYGGQGLVQQESF	152	-
Chr5B	442352080	442352130	RAEQPLEAGINWATSVQ	82	-
Chr5B	443365079	443365123	RRATGGSRANPSTFA	106	-
Chr5B	468262249	468262320	SLGADEALDYGTPEGAALRGPSGR	109	+
Chr5B	489053477	489053521	RTQLISFPAGFAKLK	108	+
Chr5B	492245607	492245660	KVAITGALADLDELLKGI	125	-
Chr5B	502107419	502107448	WVMITSLGGR	77	+
Chr5B	508437273	508437326	RVQEDASQLMARLRQSIV	84	-
Chr5B	562141158	562141223	KIAAAEEIGIVTRKSGPASAAY	97	-
Chr5B	582055375	582055422	RHIIGQASGTHLYHLG	124	-
Chr5B	587341131	587341199	AMLAVGRLMDAYLGEIATDANLK	107	+
Chr5B	592066071	592066124	KATHFGNLEDANAPTPLK	132	-
Chr5B	601590294	601590329	KKFINPCITGSW	90	-
Chr5B	632095747	632095800	EVMDDLDAFKAGKEWYER	90	+
Chr5B	662128852	662128932	LSADNEEFSGLVELQVLTVDEHGPAKR	129	+
Chr5B	681680172	681680207	KKLFQLGNSQSY	90	-
Chr5B	686079840	686079905	MSALSGHMIAAVEGEVQELLDK	102	+
Chr5B	689172864	689172911	IGSALALATGPKYDGK	112	+
Chr5B	693967879	693967932	VNVSKEAQQRPQAVSGLR	82	+
Chr5B	694943269	694943310	KGGYSLRAPGPSAF	99	-
Chr5B	702373235	702373333	KTLLIIGTPLEQMSPTRLDLIELDHLMVISSPL	154	-
Chr5B	706583010	706583072	DAAQMMSVLPAPATTRSRFSA	94	-
Chr5B	713082903	713082998	RVVIDMGFSDEEAEYKDLEDILEDQTKQAEIM	151	-
Chr5B	714512553	714512645	LLDLLHAFSATDSPNVVSWTALISGLARHGR	147	+
Chr5D	5332097	5332141	TPRVPVASMYQRDDK	113	+
Chr5D	7632328	7632381	KRDPDNNWEDVQEAIERT	86	-
Chr5D	22759382	22759510	RDMLADELLPAVAYIYDKGMEGIYEFLFSLSKLVGNQVNLEPV	212	-
Chr5D	36310981	36311019	KIVTEPLSTLQTQ	94	-
Chr5D	43606029	43606097	LKAGRPIPIPNAGNQITQLGHVK	110	+
Chr5D	43685875	43685907	ELQIGGYPGLK	80	+
Chr5D	63691273	63691320	VQKEAWNVAAVIPVEK	120	+
Chr5D	97096124	97096156	DNQGKLMCSPK	86	+
Chr5D	98368688	98368750	HLNSKLQSIAKVSVDINAYPK	97	+
Chr5D	118469643	118469726	EKKVPTSQPASMASDPFVSFETTSTSAR	127	+
Chr5D	119451525	119451581	KRLFEQAGQLDGGTEALAK	130	-
Chr5D	135067650	135067685	EREEGADDSNRK	83	+
Chr5D	158811005	158811049	RRLAYAHIEKGESLA	107	-
Chr5D	177734038	177734091	QALRRHCISQASEMAAMK	89	+
Chr5D	178231209	178231238	YSYNKVFMGE	79	-
Chr5D	178231239	178231304	KAEAAEGDSTYKGLQALSNAKA	96	-
Chr5D	220322370	220322450	SIHGSGSPPLLCALENKTSISRPSPAR	125	+
Chr5D	232114598	232114738	SGLLGGALAVFDEMPHGNLVSWTAMVSASIRCGAAELGIGLFVSMLR	224	+
Chr5D	252882826	252882858	LLNIPLSNVER	78	+
Chr5D	282083578	282083613	KFESFAKDPAQN	86	-
Chr5D	284284363	284284425	KRGVLFVTSSVLPSHFTCLGM	104	-
Chr5D	286932677	286932712	RPNNFLRGQLAE	83	-
Chr5D	291146892	291146954	KATRDPEATEDNVIDIDQEEQ	145	-
Chr5D	294719295	294719354	KVDNCEETLVGGNVDCNEET	92	-
Chr5D	294760180	294760278	KSETQIGTLLMQKLENVEEDKGWLSDLVILCSY	162	-
Chr5D	323863935	323863997	KSMGRPAEATVQDAPPVAPVD	95	-
Chr5D	337413270	337413317	KQMNVMRDDSALKLIG	121	-
Chr5D	338222340	338222414	LSTFGMWSYDTIWVVAQAAEKVGLK	126	+
Chr5D	347853362	347853397	EVYRGDTAGLWR	90	+
Chr5D	351478183	351478239	MVMLITSIMLTLVMIIIWR	88	+
Chr5D	360863141	360863188	QADKWMSVAEKLLMAK	120	+
Chr5D	368257564	368257635	RDRQQVGNGTPSLCPTSSSRHMQN	119	-
Chr5D	378173885	378173953	RSWRMRVNDVELGSIHELMMGGT	114	-
Chr5D	386841102	386841140	RQKEGADTYARGH	89	-
Chr5D	392400449	392400481	VSNAKQKSHGK	79	+
Chr5D	444638616	444638663	GGQTAFAVALGLGDAK	109	+
Chr5D	445454560	445454679	KEAPGGPAASMVSLGAPSGNLALPYGISLGVGTLAGQTGS	174	-
Chr5D	446009294	446009335	RKSLSFPDEGLQNA	104	-
Chr5D	453726610	453726648	LTAGSSRMIELLS	91	-
Chr5D	466961377	466961430	RYDSGQLGVAYTADPTSV	86	-
Chr5D	473313519	473313557	VKELPKELVQLPK	88	+
Chr5D	475122129	475122170	ASVEKCKDDSSGGK	99	+
Chr5D	481298347	481298382	KLKLMELIHEKN	90	-
Chr5D	482187765	482187875	RSFFSRSGDSPQLCIESLSGLCVEFKDDLLVSSAQID	170	-
Chr5D	484794607	484794663	RKSMTFKPDEDVAAFGFNE	141	-
Chr5D	490280193	490280249	TQTFLSPPFFLRPGGVANK	144	+
Chr5D	504314705	504314752	KRVVPQSSETVAGSVT	109	-
Chr5D	504431600	504431665	AEMPVDRKINCADTSASSSHGK	153	+
Chr5D	518537091	518537132	KSQAKPGVFPLKPL	102	-
Chr5D	520697232	520697288	VAAVNIATQFQESSKDVFK	140	+
Chr5D	532949607	532949672	LVNMFLLETLRLYSPLSTIQRK	106	+
Chr5D	533473867	533473926	LGTVVYPLNMDISATNKSEK	147	+
Chr5D	536590890	536590997	RGYLDRPTEYISIAEKSSTGEGPNPDPSPQAVMHII	181	-
Chr5D	537407095	537407157	EMSGGGLRVAEESMVDELVYR	98	+
Chr5D	542166177	542166215	RPDVKIGFPEFVA	97	-
Chr5D	546061500	546061538	KGGTTPPKPLLIG	89	-
Chr5D	547138837	547138896	KTLCHLVSPYATFFDDIDQA	137	-
Chr5D	548866684	548866773	RNVHMNTSNYEFLTMGYARQFPLGGDLVAD	152	-
Chr5D	559888857	559888889	KLAAHMSALES	80	-
Chr5D	565637652	565637720	CAFPENNCLSGIIVTSRIIGVAK	111	+
Chr6A	2430459	2430560	KPMMTSDMLINEPKLDLHVMRCEEHLFHLGNCIG	172	-
Chr6A	4648038	4648097	RPRSPYALFHSSPSSGGAAA	88	-
Chr6A	9878039	9878098	QMIKDECADKGIPIPNINSK	99	+
Chr6A	9967724	9967774	RILSPNRDIWADATGED	81	-
Chr6A	23581848	23581883	FLGEDPKLTLAK	83	+
Chr6A	28388101	28388145	KALLVARHYGVVVNE	111	-
Chr6A	29770904	29770942	RAHSALGPPLCSL	91	-
Chr6A	32037882	32037938	RLQDAFCAMNPLDQLGTSN	93	-
Chr6A	41289557	41289619	AGTSGAVAPQSGFVSLDERFK	151	+
Chr6A	52113845	52113880	YFYDIKDLSDFR	95	+
Chr6A	52951169	52951240	THCSAIAFRLYPLVAADMDAAYGR	118	+
Chr6A	76382914	76382994	REMTLASMTRCTANDFGNGASAFSVGT	202	-
Chr6A	85039658	85039765	EGACQFALAALEQVDSIDLDNGNEAEDLPETTAMIK	169	+
Chr6A	90966082	90966138	EDPVAFSDDPFLDVMLANR	90	+
Chr6A	103317818	103317913	RANCFRVCPQSFFQLQLNTVSRMPSYIHLQAS	159	-
Chr6A	104236826	104236858	ENGFCEKADVK	79	+
Chr6A	107233751	107233786	SIMPAGGDFLLK	86	+
Chr6A	107233913	107233948	STLEGYGDQTSK	88	+
Chr6A	107233949	107233984	ITVEHIQHNLGK	91	+
Chr6A	107234213	107234251	VYTPPSSGSESER	97	+
Chr6A	107235275	107235346	FPYMLLYPNTSDIDGESATGITAK	177	+
Chr6A	110074668	110074706	FTGCFPAVMKNFK	105	+
Chr6A	119521629	119521661	VTKRGNVSVEK	78	+
Chr6A	131188448	131188519	SLAEVAAQIEAVTEKIIMEEEKAK	103	+
Chr6A	131192377	131192430	RSIVCRSDGANAVVLQNN	83	-
Chr6A	145820066	145820110	KDTGANVSEIFAVNA	104	-
Chr6A	170725294	170725341	SSPVYVPRDEQFSDVK	116	+
Chr6A	170729718	170729780	KALGCHSLYPMLQADLLINTA	99	-
Chr6A	171817956	171817994	KQPTVSSSEAQQR	85	-
Chr6A	180979384	180979452	KSVNEDGTSGPCNQGSNSGEQGL	104	-
Chr6A	262363928	262363990	KGARGSMRILITYTYADPECY	157	-
Chr6A	374195128	374195178	RIPAGPPTSILAFAVAL	122	-
Chr6A	380288800	380288835	KQAPTRPTQALQ	81	-
Chr6A	429393867	429393923	RTQDMGAMEDEASIRLLGL	141	-
Chr6A	443974382	443974483	RFLNAEMGQFAADTIQDCCGVDIAALLKCNCLLS	164	-
Chr6A	445885233	445885328	RSSSPPQTQPNPASVSARADRLDTFVPSNFFH	149	-
Chr6A	456804540	456804587	KKLGDATVSTEVTTAG	111	-
Chr6A	474184670	474184717	TQAAKMLNTPIFHGLR	119	+
Chr6A	537643509	537643547	KSWNQAALSMEKG	90	-
Chr6A	561950674	561950739	KHRMYLNMYDEFVFRPYVASGA	113	-
Chr6A	563004536	563004592	RLVDVQPAWLKVVLGRGNT	136	-
Chr6A	565326873	565326908	KGGELKLLANVS	80	-
Chr6A	572781386	572781421	KTYVEKFYSMAM	95	-
Chr6A	580418321	580418353	KEPWLVAATVK	78	-
Chr6A	581057467	581057553	IGGLNSGDTGLADENEEAIQAFSSASCQR	133	+
Chr6A	581432116	581432202	MYMAYGWPQSIPLDPGESDGAVLLRVLGR	147	+
Chr6A	588858927	588858992	ALAKMSKDAADVSGDLSGLSDK	93	+
Chr6A	609886474	609886521	RLGSRGLNNYQMKSPR	121	-
Chr6A	611990031	611990087	KSPNGIHSTIKQMAEIIQM	94	-
Chr6A	616328582	616328650	KALRLGRAAPMVEEDEDSSDPRW	106	-
Chr6A	616489996	616490040	MCHNVTDAGVAELGR	111	+
Chr6A	616945140	616945202	GTTGPINLDGLKNGDFWQMFK	107	+
Chr6B	1930469	1930498	SFVEAHMKHR	78	+
Chr6B	2138524	2138571	KLVSCTDEYMGRAVYL	115	-
Chr6B	4413694	4413726	QMSQEFIANAR	85	+
Chr6B	6027395	6027433	RVKPMSMNTLPVA	100	-
Chr6B	10228904	10228960	IEQHHCLQEVALDSMVSAK	92	+
Chr6B	17642219	17642254	RDPDLLGNAKLF	87	-
Chr6B	20076472	20076525	RLAEAFSRALSINGDLAK	125	-
Chr6B	23944971	23945018	DAMPKLELLQVGRCYK	117	+
Chr6B	40332229	40332279	QVEPPLTFVRPAAIKPK	82	+
Chr6B	47675604	47675639	FISFVHGKDPPK	94	+
Chr6B	52746971	52747054	KHNVTSVPNSMNAIAAAPEKSEVKEPST	128	-
Chr6B	62304485	62304526	SQQKYMILMCSDLR	111	+
Chr6B	67345567	67345602	KQLLLGPGGGEA	84	-
Chr6B	102190871	102190930	KEASVQQLITDINELLLDKR	92	+
Chr6B	102500976	102501014	YLTSSTTSYDDKK	91	+
Chr6B	141650652	141650708	FGIMIEVDSAYSWKPRLVR	146	+
Chr6B	151854224	151854262	RSMTNVSFGNSNR	96	+
Chr6B	153527515	153527550	GKALIVQRDGLK	85	+
Chr6B	182651050	182651109	REQVPDEPLMGDEKKIGEDA	94	-
Chr6B	192768096	192768128	FRNPFDHGVRK	83	+
Chr6B	195293839	195293874	EKLLLLEDVLHK	80	+
Chr6B	216734292	216734357	RMEDMVVIVCSSLTNGHQAMVK	109	-
Chr6B	261930847	261930900	THFARPNWREEFTRISAK	88	+
Chr6B	296744772	296744813	RWLPTNSTNCDSCV	109	-
Chr6B	305746396	305746431	KIRCQGLNHSTE	94	-
Chr6B	382217428	382217463	WKVKVCLLSVTV	81	-
Chr6B	397586577	397586624	VVDDGYNPSYGARPLR	117	+
Chr6B	449322620	449322685	RCLSNTFYYGVLEIPIHIPRMV	114	-
Chr6B	482595122	482595184	KADVVANIGFQLRAIEEGIEM	101	-
Chr6B	537060025	537060069	ANDFDLMYEQVKAIK	118	+
Chr6B	547354099	547354137	SSPWSTLLKKQPK	98	+
Chr6B	550163551	550163586	KADARTEAQKPD	81	-
Chr6B	570722768	570722824	RTSAPDSGYEVHVAYIANK	136	-
Chr6B	572185274	572185348	KSFIVTFGDASAPNNVDWAGFKPIT	183	-
Chr6B	591574588	591574620	KPRNFGERGKA	82	-
Chr6B	601682539	601682613	RLTGLLFPRAPSLVRSLLLLWCDIV	112	-
Chr6B	624325496	624325564	GLGPPSDSCCIENVSEHPTCRNK	110	+
Chr6B	642735178	642735237	EPEATLYQVSIVTKDVSSTR	93	+
Chr6B	649494322	649494351	EPPYGADVLR	77	+
Chr6B	666867008	666867079	FTGAIPDNIGNLKMLQWLTLDNSR	120	+
Chr6B	670586834	670586899	KRLPIALMPPVNAPSPLLGGHE	154	-
Chr6B	670591617	670591700	KQLIAEKDEKTSATNDSHADNTNLSTSD	122	-
Chr6B	670592623	670592676	KMDGIQQTHPVSSATGNT	87	-
Chr6B	670592677	670592730	KEHSSKDDPILNQIAAIA	83	-
Chr6B	676239399	676239455	RLCKNHKVEGMSSPPVQPA	93	-
Chr6B	677238879	677238917	AKGEGWESMVAEK	96	+
Chr6B	694940063	694940119	LRGVRPSARPSLLIVASKK	84	+
Chr6B	697569408	697569464	QEEQIPLSVFVVASVIEAR	141	+
Chr6B	705408999	705409103	RNALYTQDHGALSIFNDEVSKSIILELMMDHVKCA	174	-
Chr6B	721658309	721658359	VQDIRFSMDMFPMFFER	83	+
Chr6B	724412828	724412863	RPLTSSVAPPDR	90	+
Chr6B	724983089	724983163	VVADPAPTSDTNGAGPQPEPFVAAK	109	+
Chr6D	3074295	3074354	RGLAAIGNSFRRGHNPTLVD	150	-
Chr6D	4659729	4659761	RSGYLTTGELQ	81	-
Chr6D	9084843	9084932	RIPALHSLSSGGHVSNDSNYGTGTTILEGI	222	-
Chr6D	14121508	14121591	GETIMGQALIVSTTTGDGALDNTKAAAQ	125	-
Chr6D	77523312	77523368	KQLLSELRSLEVDFGKPCE	91	-
Chr6D	78146433	78146468	TAVSVSGAGTGK	80	+
Chr6D	78146433	78146471	TAVSVSGAGTGKK	87	+
Chr6D	78813152	78813211	RDQPPGKYLITQSDTCEWAV	105	-
Chr6D	99803715	99803756	RSVELKCHLALGAA	98	-
Chr6D	105051824	105051883	ANQFSGELTKVNFVSLSNLK	91	+
Chr6D	161262411	161262491	STVVALLERFYDPLGGEVALDGVDIRR	129	+
Chr6D	285959536	285959571	DLHHATQGFNSK	92	+
Chr6D	305506622	305506684	ITTVVPGTDESIEKLVQQLYK	98	+
Chr6D	313616505	313616537	VFNLEMQGAER	84	+
Chr6D	315476071	315476193	TSGPLLFNSGVIDFAGSGVVHMVGGVAGLWGALIEGPRIGR	192	+
Chr6D	337185510	337185551	LLFSSEPQPTECSR	104	+
Chr6D	338019456	338019512	KVWIGEELPADDGRYYFVA	96	-
Chr6D	340541178	340541240	LMRKYGVVTCGYCPDVQVGPK	107	+
Chr6D	362567869	362567919	RHGRRHTYPFGSTDSSI	84	-
Chr6D	374546849	374546923	RLVQQDSTQVSEKRHNIGNTNYVSG	120	-
Chr6D	381781155	381781205	MTEVELKYNINVDAESK	82	+
Chr6D	433462539	433462574	RAAKASSVVIAV	81	-
Chr6D	441078704	441078796	AVNDAKPYLAMVLLQVGFAGMYIIAVASLKR	150	+
Chr6D	443549292	443549339	LTVEQNIVLPNVKNEK	114	+
Chr6D	455522088	455522141	RVTVPGAGFIAVSLAEAM	84	-
Chr6D	459034256	459034324	KASELNVAPDTADKQETHVNNLA	107	-
Chr6D	459038833	459038883	RVFNTTAMNEEPDSSQL	84	-
Chr6D	472548601	472548636	RVTVKVCELITV	82	-
Chr6D	480191628	480191690	KEVNNLIIRDEETITPLLAGS	99	-
Chr6D	482052114	482052149	SFLIVSDPDVAK	88	+
Chr6D	492482784	492482825	KIDVDVAFAGLQLK	102	-
Chr7A	9621100	9621177	VPTAIAELPTVMSLNVGLREAMDLGK	122	-
Chr7A	11618147	11618185	SMIQAVDIRYDGK	96	+
Chr7A	18574946	18574978	RPVRVGMSMSW	87	-
Chr7A	18748923	18748979	KRLSETGLLQSIMEKLMEI	89	-
Chr7A	18935254	18935289	RTTIIIRSGKQN	83	-
Chr7A	32012732	32012773	KDVDGAESFVEVLK	95	+
Chr7A	90935681	90935758	RNNAYCSNIFGTYTVHDVVSDGDLVR	127	-
Chr7A	125973644	125973682	KGGHIERHEPGGK	91	+
Chr7A	148387630	148387689	AHVRRTRPAIDQLVDVLMEK	97	+
Chr7A	161821530	161821592	KFMDFLNVAEEGINTCQLGGR	158	-
Chr7A	175912980	175913081	GHTSYIQMVQNKINSRLPAAHVSVSMTTTGIAEK	168	+
Chr7A	182172317	182172382	KVLVTPPVNAFNDYDLLYAAVE	160	-
Chr7A	184021045	184021101	LAATSSQSIGTLLDSTPLK	83	+
Chr7A	184344262	184344300	KSSASSSFVLLPK	90	-
Chr7A	254549018	254549089	TAAPGTGTPPVRNPAPSAGTPPGR	97	+
Chr7A	255712975	255713019	IVTSEIDAGLNEEYR	111	+
Chr7A	327752332	327752388	TASDVSHSHGAVTRYQLPK	90	+
Chr7A	345390137	345390211	RDICELVIVSFPNQRVAETVRDLAT	122	-
Chr7A	345842850	345842924	KDLERSRISWATVWQVNSPVMDLEE	122	-
Chr7A	349614994	349615053	KSPSSVSPEAASISQDRTET	86	-
Chr7A	358735930	358735968	KMPMVQAKGSLGF	93	-
Chr7A	399406053	399406103	RRVMSAIGRPDPMQLQQ	83	-
Chr7A	414362308	414362349	LPQSFSPPQAEGLK	100	+
Chr7A	441165995	441166102	REMDQAGMYIICELGFRACVTATAVGHQGAGTEAII	177	-
Chr7A	450736454	450736510	VATYVADWQDEENVGSRDR	90	+
Chr7A	464478253	464478291	MYVWNALVGMYVK	98	+
Chr7A	490395706	490395747	KPLVLLLNALAEHV	92	-
Chr7A	497286874	497286942	EAGTLHPGGRRDAVEGAAALAPR	101	+
Chr7A	510968734	510968787	KPLPPQVVMPKKEQQQVM	83	-
Chr7A	694687427	694687552	MFHGMRDSGVSPDVLTLVSLASAVAQCGGDCGGKSVHCYVMR	207	+
Chr7A	723254060	723254119	KELVSNMVGKSVSVLAEAAM	87	-
Chr7A	732923711	732923743	NIEELPKDIGK	78	+
Chr7B	36924616	36924672	EEKGYFVYDSGSENDVWIK	91	+
Chr7B	119908699	119908752	KDLMSEGFHSTFLPEMVA	88	-
Chr7B	133831824	133831883	VPYHHISDAWPAGITTNGPA	157	-
Chr7B	174833954	174834001	KPPKLFHIPMWRVGKA	124	-
Chr7B	256311548	256311604	RSLCGLSTICPILLDDYEA	143	-
Chr7B	258913704	258913763	SQALICKPQHRIAVEQELER	97	+
Chr7B	459043497	459043529	KGFTGTKGYAR	81	-
Chr7B	487394717	487394761	KVTQAAHPSFEELPK	112	+
Chr7B	581819392	581819427	AYMASGIETMSR	93	+
Chr7B	582382341	582382376	KGNSSRIQMSAT	85	-
Chr7B	599851370	599851432	RVIGESIDSWPTTDAIHLHIR	101	+
Chr7B	731412969	731413016	KEIYEVDVADMDAGSN	114	-
Chr7B	745380537	745380578	RSGNHSDPFVGKVF	107	-
Chr7B	755890621	755890659	GATKNIANLFGDQ	96	-
Chr7B	761776748	761776852	LLSTGNLVLADSSNLSEFLWQSFDHPTDTFFPGAK	167	+
Chr7D	7806498	7806536	KNTVVGEEQKKSV	91	-
Chr7D	8701719	8701760	QWVAEAFINTRKGK	109	+
Chr7D	17398008	17398043	RNPTFSCMNPER	95	+
Chr7D	17612659	17612724	KTVEEQTSGDGVITTSEKTLVV	95	-
Chr7D	20950391	20950489	KIAEETPSLLSVIAQLESSLTDLEGNEIEATEI	147	-
Chr7D	20956128	20956181	RMAIGADTADNRLGSELG	84	-
Chr7D	29747015	29747089	MEISCDGSSGPTMDVPMVHRSCPPR	126	+
Chr7D	29762881	29762916	GVLSDQMVVAIK	82	+
Chr7D	33785700	33785738	KGLFGTSGTVLIT	91	-
Chr7D	38731855	38731902	KIMTPKDTVSKAEQIA	114	-
Chr7D	44182744	44182818	RRIPAAENNANKVIWPLAGDDVLLS	117	-
Chr7D	56634666	56634698	KNHSIAAEHRA	83	-
Chr7D	61203234	61203290	HPAYFNLRVGDEEDSFATR	144	+
Chr7D	62988612	62988650	RTIDQFAADMIAK	95	+
Chr7D	85313785	85313883	KLSTCLRNESLDTCRSVLEMNDNDLSEDMFQAV	155	-
Chr7D	94218262	94218363	RDSYQFNFSEDDSGINSLCSPLKGSLKNHSLDLL	158	-
Chr7D	99806499	99806558	RQPAVTIDHAVGDDGGWTGL	95	-
Chr7D	107146318	107146356	SFGAQVLIDDNPR	96	+
Chr7D	114107880	114107987	ILSSVEVQQMSLDGDLGGIPSQTQACSASDDANAWR	173	+
Chr7D	114377246	114377347	LSAAEEKTIGGILLPSSAQSKPQGGEIVAVGGGR	152	+
Chr7D	116873179	116873247	FIKTVNAVMQQHQGMVVEELMIK	172	+
Chr7D	127913554	127913604	RSTTTIKYRWLFITCSF	83	-
Chr7D	148201836	148201916	RMTDGPRTRLLGFAIALKESHYLLSAE	131	-
Chr7D	166213846	166213908	KSDGIPGTNDNVGADMSTAEK	99	+
Chr7D	186831337	186831423	KGATLLEPLPGFLDSEQRKAPNFFLAISV	138	-
Chr7D	190175712	190175771	IRRLSIHLDSLSNGQAILPR	91	+
Chr7D	201564024	201564062	LQTGHLYRLQRLK	92	+
Chr7D	207112780	207112821	WGGTEATKPLLEEN	102	+
Chr7D	277747130	277747189	TPQCTFLGALTKPSDKYELK	97	+
Chr7D	301056093	301056140	KENFDDQVISLAQGKS	118	-
Chr7D	336617995	336618069	LGNCDLFHVEKYIEEHGTAGEGGKK	185	+
Chr7D	366396676	366396711	RDGNLVEGLAER	86	-
Chr7D	367303812	367303871	KATHSGVVAAAGVAKETALG	83	-
Chr7D	381620626	381620679	KTKMLIEQFTSNGTVATH	129	-
Chr7D	406141971	406142027	NTPSNIARLEDAIENCAAR	89	+
Chr7D	409167045	409167113	RDQTNDQASSSLGASVFKISGAK	109	-
Chr7D	412583060	412583104	RGKLKDAMFAPAIVH	108	-
Chr7D	447119537	447119602	KLIKEFIVGFKAATEMPVALGN	102	-
Chr7D	450811283	450811390	LAVAITDKSFFIVLDDVWQPAVWTNLLRTPLHAAAR	266	+
Chr7D	453896571	453896690	RPAGATKADSTADGDVNLDLVTTPNEGNGPSVEGAILAPG	181	-
Chr7D	472901760	472901798	KIIKMSNLVESTS	90	-
Chr7D	487777943	487777975	VAELDDANSNK	78	+
Chr7D	504060421	504060450	VKVPLFQTYK	77	+
Chr7D	506066267	506066335	LLIFYAKIGELGVARDLFDGMPR	114	+
Chr7D	514106172	514106222	KAADGGNVISDFSSAAL	112	-
Chr7D	527222589	527222657	ALRAAGQTDLSGNASKDAILMQK	104	+
Chr7D	536484980	536485051	RPSAGEQRTGVWGVMASSGVMLGD	112	-
Chr7D	542674870	542674977	NGFGQNVVVGSGLVDMYAKCGLIDEARSVFDGMQEK	178	+
Chr7D	547953941	547953997	KESLLMPMKTLAAPIDGTL	131	-
Chr7D	581959646	581959717	RPALFENGALGIEAYSLPSVWFVW	115	-
Chr7D	590069030	590069083	AQFLIECLGDLKQNLQKR	84	+
Chr7D	590069335	590069382	GQGGASGRSNKPLSPK	110	+
Chr7D	592852414	592852449	RKGIGYSDTTPR	93	+
Chr7D	593021604	593021675	KLNAPLDSYSLKIIQKMGQLESNT	176	-
Chr7D	593023228	593023281	KGPLAEVMGSLAGVAIEM	125	-
Chr7D	596924698	596924799	RSPASGAPSTWTWSPPYRWPRSAAPCSAILTPSA	145	-
Chr7D	620237722	620237754	ANGGGACGFVK	79	+
Chr7D	621760023	621760085	KFGFANMETVLVEIAQVIKRL	102	-
Chr7D	629759362	629759397	KGEDVTGDGEFA	82	-
Chr7D	633603508	633603573	RLIKHWDVGPMGELSHLITTPI	113	-
Chr7D	634509188	634509253	KAKYLSEEGMNLNSIDQLSLLG	102	-
Chr7D	635524078	635524155	KPKTHQDNSALLSAMTIIALPVGGCK	194	-
Chr7D	640813777	640813824	KHGTIQKMIDKLLDIG	114	-
Chr7D	641450463	641450513	NLGPNIEALRMELLLVK	109	+
