# Supplementary material for: Community Resource: Large-Scale Proteogenomics to Refine Wheat Genome Annotations
Source: Int J Mol Sci. 2024 Aug 7;25(16):8614. doi: 10.3390/ijms25168614 (PMC11354340; doi:10.3390/ijms25168614)
Supplement: Supplementary file 1 [file ijms-25-08614-s001.zip › 23_STEM_2024-05-20_Apollo.BED]

Chr1A	3282300	3282332	KKMNDSEGGSK	79	-
Chr1A	3380786	3380824	KLFHQRIFGTEDK	102	+
Chr1A	3930907	3930945	SSNILLDNNYMAK	93	+
Chr1A	8236404	8236478	KLTPELMSASYAGEGMENYCYTVAT	189	-
Chr1A	9149927	9149986	GAAMAATKMASTYDMVEPMK	92	+
Chr1A	11836276	11836317	KANHLSQQSPLIMS	100	-
Chr1A	22918720	22918752	LGKMVQATQFD	86	+
Chr1A	23929472	23929516	RPSYTEEGIGSGVIV	110	-
Chr1A	29102174	29102215	KSCEYEGGVWVCVM	117	-
Chr1A	31934438	31934488	AELLLVYDYLSNGSLDK	116	+
Chr1A	32427296	32427370	RLYMQRCSYSDVVRPSDGGVDVGAG	120	-
Chr1A	35080396	35080431	LDIDGFLDWSGK	90	+
Chr1A	38893710	38893742	TNEIVGSTFLK	81	+
Chr1A	60259951	60260010	FVTATLTGQSSMPSADGQVR	93	+
Chr1A	60659406	60659489	LDDAMVYLLKMLYEGICPNEATWNVLVR	142	+
Chr1A	82031305	82031355	RGLQEVCEMVLTQHGLV	83	-
Chr1A	82630613	82630666	LIDPNIMAYMDEYAILLK	85	+
Chr1A	87299432	87299464	KKYDSISGFAY	84	-
Chr1A	93854086	93854160	KMEWESLMACIRRAGISDAWHMIGG	126	-
Chr1A	124646319	124646363	RAFKPSPPDLAPPVH	104	-
Chr1A	256260762	256260833	SIATTPAGLAVAVHPHPPTMSLIR	110	+
Chr1A	260960287	260960370	KTFMSDSSRITDDAGKLQEGSCLCEMAM	136	-
Chr1A	289481808	289481840	LEVCLQLEPDK	80	+
Chr1A	339198383	339198424	KLGGEAAMTENATK	100	-
Chr1A	370922698	370922751	RLLWAGPSQMTEVLQQQK	87	-
Chr1A	375958325	375958381	SDPEFANDILGAVLAACGR	90	+
Chr1A	375958790	375958849	ESDIVFDELAVDQTVSRGIK	94	+
Chr1A	406271233	406271271	GLFDATDDEMVRR	84	+
Chr1A	415378149	415378211	ANGTPESGHAESTSDATADYR	95	+
Chr1A	417233914	417233967	ESLQRVYGISFPDAKLLK	87	+
Chr1A	436917451	436917504	APTNDDAKAGTQDPVDHK	116	+
Chr1A	454527302	454527343	RYMTGTRGTAIINE	107	-
Chr1A	464950216	464950284	KVNGAEKIAAILKTQDAIQMSGL	107	-
Chr1A	475832291	475832356	RGHDDNVVTEMMQVPTHGEEAV	107	-
Chr1A	482888983	482889045	GATVAVTLPMVTKSPVETPAR	93	+
Chr1A	495347536	495347589	ILILLDSWQEAFGGPGGK	84	+
Chr1A	497842993	497843034	RNKGAGSERGGNGN	93	-
Chr1A	498793355	498793426	MSSPIACVGEPSGSASAIVATSAR	105	+
Chr1A	506786504	506786578	KSMVDDPWQGLQPIVGSILPIDGAK	178	+
Chr1A	506995851	506995892	DAGHRLKGNGGVVA	93	-
Chr1A	509702720	509702764	VQVNVKSKAVRPVQR	95	+
Chr1A	511400341	511400385	KWVVDEVSPCSESYF	115	-
Chr1A	519641438	519641476	KGGMVHLFTEFMW	103	-
Chr1A	522548625	522548657	CGLVWPVFADK	88	+
Chr1A	534109734	534109772	AKFWYGNYDGLDR	99	+
Chr1A	536650267	536650305	KGGIWSATSLVVA	92	-
Chr1A	540567332	540567364	MPDADGVEGAR	79	+
Chr1A	542089013	542089048	TARTAASVPYRR	83	+
Chr1A	544804434	544804496	VALSSLDSESNAGSDVSAAAR	85	+
Chr1A	553329062	553329115	RISAIKPWSEGDPTQCSE	136	-
Chr1A	553348547	553348591	KGINPVQPLANNYPD	112	-
Chr1A	553349357	553349392	KLAYNWSTTDKT	93	-
Chr1A	558294693	558294764	RAAAPESQTKIEAKPPCPPSLSLS	155	-
Chr1A	559891301	559891333	KSDDGHIYGLA	81	-
Chr1A	559968675	559968821	KRGFDMNL---------------------------------GWHANMER	92	+
Chr1A	560587529	560587564	RSSTKELEARAA	82	-
Chr1A	563086788	563086826	KRSPDKPLPMGEG	94	-
Chr1A	565894696	565894734	ALSVSRYGLLGNR	92	+
Chr1A	572771796	572771837	ELMYEGAEIRTTAK	101	+
Chr1A	581173902	581173940	RACMIHEANPLYD	92	-
Chr1A	591240032	591240070	KKIFQTIKEIFGA	95	-
Chr1B	894862	894897	AFVSVGQNPDVK	89	+
Chr1B	1458107	1458163	EARSRAMPLGVGCHDVVPR	91	+
Chr1B	2134387	2134440	REGTLVEAIIIGLSYIDL	83	-
Chr1B	2146277	2146306	RSHVENNEDE	78	-
Chr1B	4144155	4144214	LNLSSNQLSGTIPTQIEKLR	91	+
Chr1B	4527632	4527724	KAGKANASSGQIFVTIAPDHFGPIPAENDPK	147	+
Chr1B	5280170	5280211	KKCAGLEKPILGSL	97	-
Chr1B	9201311	9201346	FVNAATLTIPTK	84	+
Chr1B	10216107	10216145	RLNFLDFVQNPLM	85	-
Chr1B	10500622	10500657	DTNEPNKNDHAK	87	+
Chr1B	13538410	13538460	QLETLDIRGTNIMVLPK	82	+
Chr1B	20972708	20972755	QTTKRYYGGGGIQQNS	124	+
Chr1B	30936446	30936499	CGGSPLAAKAFGSMLSTK	130	+
Chr1B	35281230	35281313	KDMYPNATNAPPYDDVCDAWAGKDAMDG	138	-
Chr1B	36123902	36123961	RVATPMPTSMAQEPSVLLLM	136	-
Chr1B	47610346	47610387	RIQAHRPKELNPPF	108	-
Chr1B	48672497	48672538	RPDYSTGDVKFSRV	108	-
Chr1B	53513960	53514019	ASELIEALDGQDCPRPIACR	97	+
Chr1B	62498733	62498792	SNGIAADCRVFTILIGAYAK	144	+
Chr1B	63273581	63273631	KHGKATMSYFIEAAEKS	122	-
Chr1B	63684611	63684667	KCMSNIVSNFFVINPHPIG	96	-
Chr1B	63896928	63897017	KLVTNYSVANPVCGLESMRHLLVNVAEDTR	180	-
Chr1B	64247887	64247919	AGNTPGEHVGR	79	+
Chr1B	77779016	77779045	RDNGSNVPDM	79	-
Chr1B	99142871	99142930	RVPRGIEELLSAVEPPAGVK	85	-
Chr1B	100486881	100486940	KFFGHIIISYAVVSLSCAGG	152	-
Chr1B	101548576	101548614	FLDMWEPAVLSIK	96	+
Chr1B	142297884	142297916	TNQDFMIFAAK	85	+
Chr1B	153108856	153108894	TELYQKDGAALFR	93	+
Chr1B	170977470	170977547	RSIKAAVLNSESLYTKLDVVGQGQSL	188	-
Chr1B	218786504	218786545	KCTTDSSFYTVEEG	106	-
Chr1B	237018150	237018188	DEVIGWLQQLKGR	98	+
Chr1B	274657370	274657423	KDGLVLVNGKSGSMQSYK	127	+
Chr1B	285164136	285164189	KLSRGAQGMQKEIETLTC	132	-
Chr1B	308559600	308559641	KVQAKVSSNIIDIK	104	+
Chr1B	323067712	323067792	KIAHVRTPEKPPAPRSEGWIEDVLNFD	135	-
Chr1B	337380598	337380642	KIDSIIRNHSGFGLK	109	+
Chr1B	344217246	344217326	RPPWMGDEGENMVPSIIAKLVDTSQEI	135	-
Chr1B	348315526	348315564	CLQKIGEDNLNKK	96	+
Chr1B	358528901	358528957	KIDPPALDVVPLNLSGGAM	131	-
Chr1B	360369899	360369967	KGFMVAMDRYYSEQIGQQTAMER	177	-
Chr1B	364149433	364149471	KPAVIQSSLSQVT	89	-
Chr1B	374631183	374631218	KGVAKSLVSLIW	84	-
Chr1B	381885354	381885431	LESFLDLNLEVNQMDTIMDSLSSYTK	120	+
Chr1B	415571392	415571427	KPSDLEALQEEA	84	-
Chr1B	427396731	427396787	MEEDEMDEIKDAHFEESMR	88	+
Chr1B	427438840	427438893	RSVKANSDAILKEVYINY	85	-
Chr1B	434872990	434873037	VYQGEIDGGTTKVAIK	116	+
Chr1B	438415708	438415743	RQAVLAACSSVV	79	-
Chr1B	439483440	439483511	MHDMEVESPFLGNFNVDGAASLPK	120	+
Chr1B	440257603	440257665	MQGITAVNSLLWLAIQTLLLK	95	+
Chr1B	447644226	447644267	KGKTDVEGVSVFGQ	96	-
Chr1B	448157271	448157318	RSCHVMEFSNGPYPLQ	84	-
Chr1B	448188043	448188078	RCILYEQVEDVT	91	-
Chr1B	450648526	450648582	KARYAVDEELSHHFLAMYA	91	-
Chr1B	450653494	450653526	TLQDELSSHFK	83	+
Chr1B	450747821	450747871	RGASSVDFRSTASSPLK	118	+
Chr1B	462871355	462871405	RAMEATESGQKVQPIDQ	82	-
Chr1B	468677699	468677749	RLHQSTTAAGAAAPSLG	111	-
Chr1B	495758933	495759007	AVPSYRLSSIRPGAQPALRPSSGTR	111	+
Chr1B	504955930	504955977	KKVGGAQCFALMQAAT	119	-
Chr1B	518690623	518690676	RCYGVLPLINENKLAMIN	89	-
Chr1B	537103674	537103709	KGQVVVLLDPER	85	+
Chr1B	553010234	553010308	KAVVAAQNWKVGDPFDVATNMGPQV	117	+
Chr1B	554920273	554920308	RTNWDLVSAANG	89	-
Chr1B	554921989	554922033	KSITSAAPQFFGLAY	107	-
Chr1B	560255031	560255093	AGNGSLKTEENSAGDEAKPER	92	+
Chr1B	563354636	563354674	GCDSSVLLDSANK	90	+
Chr1B	563660777	563660824	MGNNQVLTGSQGEIRK	120	+
Chr1B	569957665	569957721	TAGMGHSIDAGGRGSCMIK	139	+
Chr1B	571664502	571664552	MICLGEAFNGKITKTAR	126	+
Chr1B	577306913	577306951	RAAMFAGLIEQAK	82	-
Chr1B	588741132	588741182	KETPTQVADSPSKDAVS	116	-
Chr1B	590886696	590886731	LNPKLSLASSMR	89	+
Chr1B	592326114	592326179	RTTPVQNEDIVYGVPGGRGVSA	102	-
Chr1B	595782009	595782077	HEVPNSPILTILLSICGSLGAPK	170	+
Chr1B	596204946	596204978	RGDDSDGDMLA	79	-
Chr1B	599141602	599141649	RADAMAPDLGAGSPRS	112	-
Chr1B	605836525	605836572	RNTVCRGEAEEVVASI	113	-
Chr1B	617470998	617471057	EAEVLANRESSFTEAPTTPK	88	+
Chr1B	631758925	631758990	KVVGELTDLRVLVTALKSDADV	98	-
Chr1B	631996030	631996062	HTYPDELAQHK	86	+
Chr1B	637884930	637884965	RRNTGASSNRTV	79	-
Chr1B	640389527	640389565	KSIFGHGAVKSRS	93	-
Chr1B	654563131	654563172	KANSLMGFTGLLNA	102	-
Chr1B	663093198	663093260	KIAVRDGTQRDIASCVVGYSG	155	-
Chr1B	669374641	669374691	RCKPLLNTAKEISCELA	122	-
Chr1B	671103970	671104014	KITIQNIWPHNKDDS	118	-
Chr1B	673907809	673907862	REAQLSSITLNLMDVEVT	84	-
Chr1B	675423210	675423296	KSMPRLETPLHDFNGSDVDAQFMPRQGFE	144	-
Chr1B	679505231	679505296	VANPSNHLAVVGNFVGALLGAK	136	+
Chr1B	685782763	685782798	AFTAVPSILPVK	84	+
Chr1D	7890653	7890694	KELASLHEIGDPLF	85	-
Chr1D	10209983	10210027	DATMTAPMWKELHIR	119	+
Chr1D	15622897	15622941	VMTKLQAEVRSCVTK	109	+
Chr1D	19038665	19038712	KTLQVIGAPLEKIKTD	110	-
Chr1D	23603932	23603988	KRANDIADENGQSPKEEIW	88	-
Chr1D	38311008	38311058	FVLSNYIHWDHTQGIYK	90	+
Chr1D	41818943	41818975	LMLNKCGGLPK	84	+
Chr1D	43499421	43499495	IEKNYLRIQDDSLTGHTSSVDIATK	120	+
Chr1D	45788202	45788255	GFAVTLVNTEAVHDQTAR	83	+
Chr1D	46148713	46148766	DHNTGMLVTEPPVMFYGR	140	+
Chr1D	53231940	53231981	LDDGVTLFREMLHK	101	+
Chr1D	61847549	61847608	KFMANIMTNLIAVDLKINMA	93	-
Chr1D	65146701	65146742	KFESYNPNMCRIEE	98	-
Chr1D	67148143	67148184	RHTLLDDRNSPGGQ	101	-
Chr1D	67148317	67148349	KDMPGHCPTGK	86	-
Chr1D	79637720	79637755	RLFNLYKGDKTA	89	-
Chr1D	87003251	87003301	EICEIEAVMAGAPWHSR	85	+
Chr1D	100384617	100384697	VISGTWMTPVERCFLWLGGFRPSELLK	202	+
Chr1D	103825288	103825332	DPNGAFIAGGATVAR	105	+
Chr1D	104306512	104306565	RRLAAVQPPHHHCDEGAV	86	-
Chr1D	138701196	138701252	MIRSVDADGDGSVNFEEFK	90	+
Chr1D	145097762	145097797	KKIAVMEGTELC	83	-
Chr1D	151570480	151570584	HALPHDEHSDNPVEGQSDLPMYQAMIARIESDMYS	170	-
Chr1D	182981914	182981988	RCMPEIMFSSIGLLVSNLLLGFAGQ	122	-
Chr1D	202339015	202339047	AEMFRPLIEGK	80	+
Chr1D	205708982	205709044	VTTKCDVYSFGVVAMEILMGK	158	+
Chr1D	218695918	218695953	VGEALSFLQEAR	85	+
Chr1D	227059843	227059920	GIKLLLVTLGSNGVFICCREHVNFMK	131	+
Chr1D	255780467	255780541	KAAADQVYLVLLQNDSLISAEDMDK	116	+
Chr1D	324567637	324567702	YALTYSEVVSIMMQRHIMVDGK	110	+
Chr1D	328773066	328773131	LTQLNIGTEVPLQNEGAKVGPK	162	+
Chr1D	343467156	343467209	KNPTTAINVRHDTNDGNS	82	-
Chr1D	354204063	354204107	RRDGDASDNGSAFDA	100	-
Chr1D	366275705	366275740	KVNGAEKIAAIL	81	-
Chr1D	381708379	381708432	KSTIFLDQRSTIGEDFVK	85	-
Chr1D	383222701	383222736	KENSLNIQLGKQ	89	-
Chr1D	385530828	385530866	KVIMKAKCGTQMI	102	-
Chr1D	403345771	403345815	TEKGADVVFEVGGER	106	+
Chr1D	409288041	409288076	KGDILGSGRLAM	89	-
Chr1D	410635138	410635191	GLKQLKYGSVPAINVAIK	84	+
Chr1D	418024496	418024588	RAAHKELSSADADTLPVSQLAVIDLIAENLR	219	-
Chr1D	421453899	421453952	IGCYNIEMWKAAGMDLDR	93	+
Chr1D	422986160	422986219	MNINTNWSEPKASKLDTLLK	155	+
Chr1D	424257315	424257365	KSLLMAYRMSNESQDMG	129	-
Chr1D	437736070	437736120	KTTWWEVLNEMSILQLT	84	-
Chr1D	448065040	448065084	STGAAAILVLYDEVK	103	+
Chr1D	454853425	454853481	FDDTNPSKESNEFVENVLK	137	+
Chr1D	455013696	455013776	RLNQMVSLGLLGESNFYPHALAAKAST	128	-
Chr1D	467557109	467557144	EDGATSNNGEAK	85	+
Chr1D	468027888	468027938	KIGLVQLSTLHGLWEPM	84	-
Chr1D	474059622	474059690	KGLAKFLSQADSVTAPDNDERAT	160	-
Chr1D	480379029	480379073	QQGTRFANPIAFFPK	116	+
Chr1D	486140317	486140373	QVLTPGGILATTATTNLYR	138	+
Chr1D	489398728	489398793	DDGATLSNAIDVPECIKAAILK	159	+
Chr1D	491591358	491591390	GLISSHAQPKR	78	+
Chr1D	497493440	497493475	FHCEVTLAKNGK	83	+
Chr2A	7599664	7599753	HSGTLLSLMIHYASNPMLPRPLSNVTFIVK	148	+
Chr2A	8949469	8949504	YITNSGMMTQLK	88	+
Chr2A	11055237	11055299	RRLVDVFMNAALLSGHTGHLG	99	-
Chr2A	11633334	11633390	LDDNCRSALVEELIDLWKK	141	+
Chr2A	13174483	13174515	KWAEMTLDEMA	83	-
Chr2A	14891946	14892020	RRVVSGLMAFSGATTNLADRTAIND	114	-
Chr2A	17376365	17376409	EKDDIVQLLIQPCAK	111	+
Chr2A	20112822	20112893	KIDAPMDNYCHSVIRGVEEQTLDR	186	-
Chr2A	20790650	20790733	RILAATLDVAEAGSAQHLVSQLLSVLGA	122	-
Chr2A	28645279	28645317	VTFIELNDMDTLK	95	+
Chr2A	31944023	31944082	ISLKKEAADSIQVVELAMHR	147	+
Chr2A	34674469	34674525	RALTEPISGSLGNEALLLY	87	-
Chr2A	43174583	43174621	KAEDTLDVNTVVL	86	-
Chr2A	64332494	64332532	KDEVDPSGPDVLF	92	-
Chr2A	74062073	74062114	KARLADDMVINFCH	104	-
Chr2A	79511193	79511249	RTATDWVNIQGDMSGCAVL	94	-
Chr2A	82037675	82037734	HIVDDLESMQRIKPSMQLAK	99	+
Chr2A	83861455	83861490	MDLPQWVGSIVK	93	+
Chr2A	91163037	91163069	KKAIVPIVLAS	78	-
Chr2A	102568919	102568960	QLKKMSGLANTSTK	99	+
Chr2A	106068704	106068802	MGLEGCFEGIICFETLNQKNPGDTSAGDGSGKR	161	+
Chr2A	106678915	106678953	ESVSLVEEGDFLK	94	+
Chr2A	108488901	108488936	KLAGAKFGKQGS	82	-
Chr2A	118487156	118487209	RWSHGDDGPWEAGGAASV	84	-
Chr2A	120805586	120805639	YVEYHRYGPALSPLGNGK	132	+
Chr2A	123306761	123306829	KVSEVQALAETVKENALEEADQA	97	-
Chr2A	123715860	123715895	KVAKIDGGKIAE	85	-
Chr2A	125400442	125400498	KMVSYGRAMRFVGTGGVVA	90	-
Chr2A	125756916	125756960	KSFLDDLASYLPQAA	103	-
Chr2A	138245548	138245598	IAKKLMGLATFMTQAGR	124	+
Chr2A	142802840	142802878	SMVLPIEMSFDGK	98	+
Chr2A	160185488	160185532	SHVAFLAGIGVPDAR	110	+
Chr2A	182150797	182150856	DAPPSSTKEDSENGEISTDK	87	+
Chr2A	182152659	182152718	RDSSNHGSVAESHDDGTSAR	87	+
Chr2A	208709516	208709551	KSPDLLPTLTVM	91	-
Chr2A	216247560	216247589	RGENMCIMLS	78	-
Chr2A	233304428	233304487	ETVEELWHMQAELAVLVSHR	96	+
Chr2A	246601535	246601597	NQGQLDPSKAMFPGSSEALRR	102	+
Chr2A	262857193	262857231	KEALYAALGVYGQ	95	-
Chr2A	285587743	285587778	ITIALLVFLYSK	86	+
Chr2A	310489222	310489272	RNLIRWKALQYTDSPGD	87	-
Chr2A	382615319	382615351	KPLVGFRATKN	81	-
Chr2A	387787655	387787747	AAARSTSDVKPEEFAVLVRDVPIPPPDQTIK	144	+
Chr2A	393592568	393592630	RSFVNQSGASQQACINSMSGL	96	-
Chr2A	423342547	423342618	RGKVIGEMTQFILPQHQTYVNEVG	120	-
Chr2A	425203979	425204041	KDHSSGLKTGEMSSGTLSNIN	95	-
Chr2A	430476169	430476204	KQDLGTSEALAI	85	-
Chr2A	442341129	442341164	MMTMDLIGGYGR	93	+
Chr2A	442341129	442341245	MMTMDLIGGYGRADEQVAIQEAAAAGLCGMEHLILQLSR	197	+
Chr2A	455005677	455005718	KQRYPKVEISAENY	105	-
Chr2A	461164187	461164255	TLKGDAWLTDGIGMVMEMFGDLK	164	+
Chr2A	506333163	506333219	KGPTRRVALEALPEGGDAA	127	-
Chr2A	507891628	507891660	KQIYDSVTTCD	84	-
Chr2A	514222809	514222859	AGNMQVAKMLFDKLHDR	123	+
Chr2A	516014695	516014736	FVICPDHPSNEFFK	111	+
Chr2A	520185897	520185932	EVLEEGGEVAER	83	+
Chr2A	526234690	526234731	KLSHNVSSPHIQVE	102	-
Chr2A	536714272	536714367	SGRLQDAYSFALDMPPHMANANVWSSLLGACK	160	+
Chr2A	537766371	537766424	DMYDFMALNGPSTPNIDR	89	+
Chr2A	538769915	538769950	EQLCLLYFLVPK	94	+
Chr2A	566701813	566701869	KYINLLPPSFNSGTVLDLR	141	+
Chr2A	584913144	584913212	RVSARAYTEPSPAFLSAQRISAI	102	-
Chr2A	588928871	588928951	LNTTLSIEIPDIEEQESLEPSTPEPLR	119	+
Chr2A	588980639	588980674	AGLIQEAYGLIK	87	+
Chr2A	590656435	590656476	DLFEQVMLEFALEK	105	+
Chr2A	612393571	612393609	KSCGVTNALNLGF	95	-
Chr2A	628718483	628718521	KVHSALVADLNNE	88	-
Chr2A	635387404	635387448	NGASVNYMETTASEK	106	+
Chr2A	636941102	636941134	KSEMGGNAYTD	84	-
Chr2A	637443760	637443792	WMLGMGNMVVK	83	+
Chr2A	641709366	641709404	FGPLRYFVAGVLK	99	+
Chr2A	641710557	641710613	VKGQVVCSMLPEQCRLIGR	90	+
Chr2A	665982756	665982791	VPFKTEDGKDLR	90	+
Chr2A	688936918	688936956	RSMATMGVGGAVK	88	+
Chr2A	689189815	689189865	MPSPAPATQNPQTFQGK	119	+
Chr2A	694789073	694789114	KVESTHLNKLIHVF	107	-
Chr2A	707654115	707654153	NGMASLGDELVKR	92	+
Chr2A	713780952	713781032	LTLIRMLNIMEISVPSLEELILIEMPK	123	+
Chr2A	719234818	719234853	KPGLGGRPDIFM	94	-
Chr2A	721267114	721267167	RGTGPILLDVEEFCGSPA	88	-
Chr2A	722689666	722689782	RGAVGCYCYCAAAAGGYPTVTVQPSPARLSTTISLQVGR	106	-
Chr2A	726682645	726682698	IAVAARVHDVGGATLIYR	126	+
Chr2A	729942786	729942851	RRGAMAAPHDDSRPLLPGVALK	102	+
Chr2A	733203941	733203985	VSAFLDANGAWRADR	103	+
Chr2A	733672230	733672289	FYWQPTREDIINIVHRMYTK	90	+
Chr2A	740354633	740354704	HTHHVGDAEELCAVMHSPSANFPC	118	-
Chr2A	747121251	747121316	KVIASGWILGAGFGSAAIVDGA	96	-
Chr2A	747597013	747597075	KSLLEDILNNYFKIGERNVGG	97	-
Chr2A	748990788	748990841	CQYPDCSKGAQGGTLFCK	90	+
Chr2A	752817416	752817472	ASSWAAAMSVGAGTVEAFK	107	+
Chr2A	754387066	754387095	RDDKPPKYVK	77	-
Chr2A	757793340	757793393	AGEQGKELVVRDHVPASR	130	+
Chr2A	758079320	758079352	MIPSWTEAVAR	82	+
Chr2A	762435344	762435400	RAMDSDIFVANSLVDMYAK	91	+
Chr2A	763140046	763140159	AATLHKSDDSGGSALAGLADTAVHGVALAGGGAAFSCR	98	+
Chr2A	770403522	770403560	KVGEQPLSVTHEQ	93	-
Chr2A	782859398	782859448	RKINTLHGMAKPVTGSI	124	-
Chr2A	786102921	786102965	RRVAALAVPDVSAEA	101	-
Chr2B	5868224	5868292	RGEPVEELLQLGYGKKGSHFWAI	112	-
Chr2B	7343009	7343056	ETCVMPGMPVRLEMTR	81	+
Chr2B	7474072	7474149	GADVIAVLKDGAIVEKGGHESLMIIK	120	+
Chr2B	9154682	9154729	GWFDAEDGTVAVKVFK	122	+
Chr2B	9709916	9709987	KALGFDAIYAEFDLGILINNAKID	172	-
Chr2B	13255927	13255986	KKPNVPDDDGADTVVYIKGD	138	-
Chr2B	21631158	21631217	RMCERHEVGPFMNDVAVELG	157	-
Chr2B	25300501	25300554	AAGGSSFNSLPPAMPPPR	125	+
Chr2B	30019937	30020008	TADEHPSSVKVECFLNFSAEMVKK	183	+
Chr2B	38119075	38119116	LRLVAVPPKVTFFK	100	+
Chr2B	45457060	45457095	KRTIEAGAMAAA	82	-
Chr2B	70502094	70502147	RVEMEDRHVAAVALGGDR	82	+
Chr2B	71780120	71780155	KVNGAEKIAEVL	83	-
Chr2B	78736476	78736511	AEFDLHRKSQAR	92	+
Chr2B	78806150	78806206	ASVHGLTVSPGSSEITAGR	86	+
Chr2B	85021746	85021802	KDAGAGELTIFARMSSITM	89	-
Chr2B	85305730	85305798	KIGSELGTVTINLDVAKSGFNVV	104	-
Chr2B	85658693	85658740	QCQMPAATTPSLSDSK	117	+
Chr2B	99168895	99168948	KDISYFFDYFHDGLVGEA	142	-
Chr2B	114240513	114240548	GFEDTLCDNTGR	90	+
Chr2B	117500666	117500710	KLHCSVFPVGDLSTA	110	-
Chr2B	118837198	118837230	AEDFDAELTAQ	80	+
Chr2B	121557418	121557453	GAEVVDSVFHSK	83	+
Chr2B	121557750	121557845	DEQHSLLSLLVEYSGQHEGHWDPERVPESMHK	157	+
Chr2B	129933978	129934013	CCSGLGDVESGK	88	+
Chr2B	139452529	139452615	RQFSFQVSSQMGRLYYLAIVRSATLNAVN	141	-
Chr2B	141694918	141694980	KLLIVFVDFFCVIAVLGNWGM	93	-
Chr2B	142877020	142877085	MLVPWGGFGCCLSAAALYLLGR	98	+
Chr2B	144305470	144305529	EEPKPEVQERENEKLEVEGR	83	+
Chr2B	162843131	162843166	NASLPPGVAVLR	86	+
Chr2B	167476268	167476312	AYLTPAFDAVAAGGK	100	+
Chr2B	169699447	169699503	MDLATSGVLMSGSLLDSMK	86	+
Chr2B	192192480	192192542	RPATSLGEERPPHELLQRGTA	97	-
Chr2B	196166166	196166207	KALLYLICDDQLSL	103	-
Chr2B	196402935	196402964	KFLAENMSLQ	77	-
Chr2B	242551704	242551760	RPVQPANSQPGVLLAGRPN	130	-
Chr2B	243484310	243484357	KMLKAGHDDPLPCASA	115	-
Chr2B	253721139	253721177	ASNILLDTNMNPK	92	+
Chr2B	294944303	294944347	RSFCYTGGPEHMQDM	121	-
Chr2B	382071143	382071175	KEMEHLLSIAE	79	-
Chr2B	382898064	382898108	KANNNSNGKYVGGSR	104	+
Chr2B	394736851	394736898	ALTGMGNASVELMAQR	114	+
Chr2B	399415116	399415157	SRPIDLATSDNLVK	100	-
Chr2B	405707165	405707227	KNGSALAVQKLAYMIMLSITI	99	-
Chr2B	448284841	448284876	DIVDASLVESAK	85	+
Chr2B	457643479	457643514	FMQYSELDKVLK	90	+
Chr2B	459587645	459587686	EMQTQKPDRRVATR	110	+
Chr2B	459915067	459915102	SVGTIQHINLVK	87	+
Chr2B	475971759	475971815	LGNAAGVAVAKAIMDMYGR	87	+
Chr2B	481515352	481515387	KETSQQTTHQEA	87	-
Chr2B	485734336	485734386	KAKPAASADAQNKGGGN	113	-
Chr2B	486245121	486245180	ASLEPLDVFYRESHGVAAVK	145	+
Chr2B	491594165	491594230	ATNPKPSSDAGGSTYGGFANLK	98	+
Chr2B	498984257	498984292	KGVDGHYYETIE	93	-
Chr2B	505988710	505988787	RQAVTASGRLQAAAVAMHSQSPSVPS	112	-
Chr2B	511837118	511837171	RRPERGHHHIPDPGTPVE	84	-
Chr2B	530120147	530120179	KWTTPGGGGDK	83	+
Chr2B	546190031	546190099	KNNGGNAGPSLEGSALDQNDSAV	104	-
Chr2B	556893226	556893282	KALFVVLKDLTDGAGGGSM	136	-
Chr2B	571927636	571927674	KAFVEDSHPDAMF	98	-
Chr2B	574007355	574007390	KYSDLLLDAHDM	85	-
Chr2B	583082825	583082875	KDASCDGAAFPSLLSPM	118	-
Chr2B	590955766	590955804	KEVLYLGGYLLIS	92	-
Chr2B	591555282	591555329	RAQAYVNLLSGYTRKD	118	-
Chr2B	614968751	614968789	DGVMTLWDIKASR	98	+
Chr2B	661430362	661430400	YNDEQNEHSADLE	96	-
Chr2B	664809169	664809231	HGVTYCLAMVTEVSMDDEYQK	164	+
Chr2B	665065009	665065074	KPDYQGGKSPAVEGRAAGGPRV	99	-
Chr2B	666855363	666855425	RERDVANDDDFQEAGFPLLAA	151	-
Chr2B	674539910	674539951	DITDMLQSMGKDIK	101	+
Chr2B	677646620	677646661	GPYIPMPTGRQDGK	113	+
Chr2B	690083522	690083554	KTAARIDVISF	78	-
Chr2B	690251534	690251629	RLVDMAQAVSPRRMPDHHACWLGTVLLREMQL	161	-
Chr2B	720447226	720447267	SRLYAFNYGAGAVK	94	+
Chr2B	736098556	736098591	EQLSFLTGWFPK	90	+
Chr2B	742427750	742427788	KVCFDVAEQLPLG	98	-
Chr2B	750482383	750482436	KDDPFASFSTANTGLSGM	83	-
Chr2B	752721443	752721499	AKVRPAEASNAPLPVGYAR	85	+
Chr2B	755528492	755528572	SVANSEETVAAIRGMDNSAHELYIVGR	128	+
Chr2B	757563589	757563666	RSTFSVPTEFMINEFMTGYYRGPLGN	203	-
Chr2B	759841320	759841373	ALEEPMRNFDGKMLNVQK	138	+
Chr2B	760150272	760150364	RPRSSRPSGQDAAAAAANDGVFFWSAVTTRL	115	-
Chr2B	763322637	763322747	KIIRVPLGGSISATLGPVFTPAWGSRGHEGVVEVDFA	180	-
Chr2B	782321414	782321464	AEPTLAAAAPMCGVFAR	122	+
Chr2B	783389474	783389527	NVLALEMYVWEPDMADPK	116	+
Chr2B	794775916	794775972	KVIFNQRSIPNMIVPPGAT	92	-
Chr2B	795250459	795250497	KVEVEVAGGALQS	89	-
Chr2B	797832436	797832486	CLGVGARYDMLTELSRR	85	+
Chr2B	798178352	798178429	MHDLLRQLACIISREECFIGDVESLR	127	+
Chr2B	803894152	803894247	ISFTILLLKLLLVEESMIAGIKQAKPHFCDSR	116	+
Chr2B	803894248	803894298	KVSPQFQDLFEEAKLHR	81	+
Chr2B	808329044	808329103	RIEADVDTAAAVPPLMVDTV	87	-
Chr2B	809785938	809785973	KNILDHMAPLTD	89	-
Chr2B	810783227	810783298	HRALLATQQHFLSEERNILMMMGK	119	+
Chr2B	812719645	812719692	LNMPDLEAVYKMVEDK	126	+
Chr2D	4117002	4117067	EVLGQGRAVFTNSDLAGLHYMR	161	+
Chr2D	9189181	9189213	MIPYTTNVSIK	83	+
Chr2D	10020323	10020355	SPEDWVLDDRR	86	+
Chr2D	11783604	11783645	KAVPLGTRLKVHTA	100	-
Chr2D	12520690	12520725	ETCDLGGFEVTK	89	+
Chr2D	13416574	13416624	RLRSGLPLFDGREPCLG	82	-
Chr2D	14608883	14608963	KALNNIGKEIDAFNMTDADRIVPVVLG	130	-
Chr2D	14835470	14835529	MGGKVKAMAPVEEVDVSAAR	146	+
Chr2D	15803690	15803728	KLNPAEVERLDLT	92	-
Chr2D	15920495	15920533	MIESLFGCKPVDK	100	+
Chr2D	17034633	17034674	MPWRQPTQALMARK	112	+
Chr2D	17036227	17036295	RSLEEVTGERGNDEDQGGFSLVR	172	+
Chr2D	17481003	17481041	SQNILLDGSLIAK	89	+
Chr2D	19869226	19869264	ALSEYLMFLVAVR	90	+
Chr2D	29562213	29562251	RSSPMAKDFIICS	101	-
Chr2D	30701096	30701146	KGEPAEKAIHGVVPTDS	121	-
Chr2D	31414088	31414138	MATLVDLTCDSDGKIEK	82	+
Chr2D	31830727	31830771	ATAAYLTGCITTCAR	106	+
Chr2D	37764590	37764643	KWYTSVTQDSGVSAYQSI	132	-
Chr2D	40298047	40298079	MEEEFVAAQER	78	+
Chr2D	40448409	40448453	KLVITVEETNFERGL	109	-
Chr2D	49480797	49480832	KMEGHAAGAEIV	85	-
Chr2D	53608661	53608693	KPLKGCTLSSN	78	-
Chr2D	63819851	63819895	RALGLDQFVLGLFEN	102	-
Chr2D	66646305	66646388	RPTKYQNISSGQSVLLDMLADFAGAEVV	207	-
Chr2D	78949234	78949311	MFLIYSMQSSHDEEGHEDEGLYKPLK	204	+
Chr2D	81471848	81471898	SIVEGKVCPQNLEEMQK	126	+
Chr2D	83145214	83145252	EHSVRKVAVEMHS	96	-
Chr2D	83196039	83196089	QGVREFIAEVVSIGRLR	117	+
Chr2D	83341676	83341738	TRWPSRAEQSEPDAAAGAIWR	93	+
Chr2D	83365835	83365924	RDYKVKNPSALMTLIPPICGTPFVDAVVIY	149	-
Chr2D	86881166	86881198	KPLNAIFAALG	78	-
Chr2D	98175603	98175647	TAAYFPMPAGRYDGR	113	+
Chr2D	99622286	99622321	KGAAPPPSAENK	83	+
Chr2D	109298103	109298141	GWAQCAVCLSLVK	93	+
Chr2D	111448296	111448337	KRAEMTTNTGAGVM	108	-
Chr2D	125210904	125210948	KDVLESVGVMGDAAT	102	-
Chr2D	138539832	138539861	ALTVEEQYCR	79	+
Chr2D	143521167	143521211	TVRTGVAAVGRWHGK	105	+
Chr2D	147408941	147408979	AVPKEQSPGPVAR	95	+
Chr2D	148086919	148086957	MEHGDAATGSGSR	89	+
Chr2D	159761486	159761545	AVQCGRVDLKSAPYDTILLK	147	+
Chr2D	162055101	162055160	KQVAESTAISLKQMGAEASS	140	-
Chr2D	181926482	181926511	FIMDVTGQIK	80	+
Chr2D	186379260	186379301	SEGQDSVNFKENIR	95	+
Chr2D	195205216	195205290	KIPRGDETILPATIVKGSGVHSDME	123	-
Chr2D	199073835	199073915	RHRFNSGSTMCLLESIVAGSCGDEQDL	135	-
Chr2D	202561551	202561601	DNDEVYAQMTLQPINSK	82	+
Chr2D	230529005	230529049	KVPFTGPPLKTTLLD	107	-
Chr2D	236396550	236396600	TGPVAEPVYKAVRDSCR	124	+
Chr2D	236398987	236399037	NASYSYLQTLNVLEQSK	119	+
Chr2D	307557560	307557595	ADQIFQEIEGHR	89	+
Chr2D	308490063	308490110	KTGEEHSASSSVETKK	106	+
Chr2D	314572046	314572096	NSQTDPQFAASDLMDGR	82	+
Chr2D	317042228	317042269	NINSFTGSSMGGTK	98	+
Chr2D	321100228	321100278	ESLCQGTPNGPNIIVMA	84	-
Chr2D	328742061	328742096	KLLETAEQMMGM	87	-
Chr2D	335005292	335005336	RRELEHAVGDHSGQA	108	-
Chr2D	346220069	346220155	RLEDMLAIWKSEAEAYDAAEPINTDGDDD	138	-
Chr2D	358468468	358468536	IDGESDWYRILSLPAFADEEDVK	176	+
Chr2D	362125022	362125090	APFGDLPSTVITMHVVVQPSSAK	110	+
Chr2D	373646632	373646697	RISHCAAGGIGANNFMIDLKGF	109	-
Chr2D	375208618	375208710	ENDVAAATDAANGKVKEDDVAAAATDPANEK	124	+
Chr2D	397053338	397053379	FDDALHSFADILDK	103	+
Chr2D	397912106	397912144	KGLNSTQGDDSAV	92	-
Chr2D	406315082	406315138	TAPQLSTQPSNSSVRTPVK	85	+
Chr2D	420999654	420999713	KLLTDLKFAMAGGRATGVNM	94	-
Chr2D	423985990	423986031	GSSVWMLASNDSLK	101	+
Chr2D	432190917	432190955	RAPTIGFKTALQV	93	-
Chr2D	463010061	463010105	SFQECAEFFHDNWAR	118	+
Chr2D	497564334	497564369	KPMGQNDDDKET	93	-
Chr2D	505559175	505559237	WTVSVAWGFAVLVSRGVTSPR	98	+
Chr2D	508875718	508875774	KAIAVSSSGTRDKLAAIAE	83	-
Chr2D	515120507	515120542	FSLYHASTGEAK	84	+
Chr2D	523586030	523586071	MLGLMGEDRAGEGV	100	+
Chr2D	541993264	541993299	FVHETTTLAGYK	84	+
Chr2D	545983494	545983571	RPTYCGMLDVAMTAPTHDGTVRCIKA	199	-
Chr2D	557359710	557359760	AGGAGDEDDASPVEQVR	122	+
Chr2D	563460003	563460071	RLALVIVCCILLSSLRTAAATGK	105	+
Chr2D	566343041	566343127	AELQQDAPFVAAIGACVLASLVLPPARVR	131	+
Chr2D	566982233	566982268	TPTPIAEHHPSK	83	+
Chr2D	567472014	567472061	DDLDGNHVGIDINSIK	116	+
Chr2D	569990373	569990408	QGRVTSAYDLFK	88	+
Chr2D	580128803	580128838	RDDVEVHEVWTV	89	-
Chr2D	580128896	580128955	KVGQLGDLSVDVVAWAGDAN	140	-
Chr2D	583201706	583201756	NTPEMVAEGNLMELVHR	123	+
Chr2D	593201447	593201509	RVVHGSLDMINVTGGGDGLLD	98	-
Chr2D	599869124	599869168	KDTPNFPLFHVERIG	117	-
Chr2D	601231301	601231348	KKQMGEDVEDFHMVLV	119	-
Chr2D	602868321	602868377	NDGIDNTSEDVLYLRLAAK	136	+
Chr2D	610940982	610941017	KSLPLATAADTG	79	-
Chr2D	612800418	612800456	LFDKQSHVGCLDK	100	+
Chr2D	614094873	614094911	RGGHKHLVMNYAT	97	-
Chr2D	616244386	616244433	NGIVFPLIDEGSTSAK	118	+
Chr2D	620341543	620341596	KGFGDILSTYFIPNVAIG	134	-
Chr2D	622557407	622557436	MILHYTGMVK	82	+
Chr2D	629057436	629057510	RVLSMQLRIDPPMVPTTYLNGVGVK	123	+
Chr2D	633777616	633777669	KVDSHLMVATNTDHALLE	133	-
Chr2D	640005439	640005483	KYCKGLFWVDAATLA	113	-
Chr2D	645212104	645212163	KAQEQAEGKTTLLRTQCDVI	95	-
Chr2D	646502600	646502641	KGMGGMGVISVHDS	83	-
Chr2D	652947733	652947771	KGEETVGFCDSHK	97	-
Chr2D	654015389	654015424	KPLLPKGYMALM	86	-
Chr3A	10211354	10211392	QIKFGISHDKLVK	95	+
Chr3A	23955023	23955061	QRLLDGGKSCGIM	97	-
Chr3A	24286536	24286592	SGAMPSLVDLKLLLCPELK	87	+
Chr3A	33781926	33781973	KPSDDDVENADQGDGA	107	-
Chr3A	38541380	38541418	KNDSIEMERFKMV	94	-
Chr3A	39498058	39498090	APPPPESKVMK	84	+
Chr3A	45847475	45847507	AIESWLEPGPR	85	+
Chr3A	50745091	50745144	KNLDVEGIATADFAPNLI	131	-
Chr3A	57567715	57567750	SIDAVNEGDAEK	86	+
Chr3A	60905086	60905124	KKIDPKQSISVFA	90	-
Chr3A	61819568	61819612	MVPIDDDMSWSNYVK	120	+
Chr3A	69999196	69999291	RSMNIQPDIEMPADPSVEACINATSEPIDIAE	150	-
Chr3A	77960487	77960540	NDKPFNTVTHTNPRSEVK	132	+
Chr3A	79617498	79617563	NGALMMIMEPHGGVVGSVIPDS	106	+
Chr3A	87752713	87752748	KTTRQRPTHISK	92	+
Chr3A	96366176	96366229	KLPTLFMDIVDYTQKALE	90	-
Chr3A	96665818	96665904	KIIDNYDPLNLKEVDVPDNFIHSCKQTML	224	-
Chr3A	101270588	101270632	RMSGSQGDGSGTFTM	105	-
Chr3A	106322419	106322466	NPVFMIGSSDYYGTCR	83	+
Chr3A	125582830	125582862	KTDNGMDGPPK	79	+
Chr3A	139870607	139870648	SPETLDSSMPDPPK	103	+
Chr3A	207192792	207192851	DAPREGTSNAIIPAPLMLPK	92	+
Chr3A	207205357	207205410	KKMMFQKVCALVLDSEVS	85	-
Chr3A	227846569	227846643	QSIVMIYRCSDSYSDTVLGYANSIR	123	+
Chr3A	263096979	263097011	SEEFMLADNAK	79	+
Chr3A	328054959	328055015	KDMNPFLPLLLALNHTAAE	89	-
Chr3A	381379983	381380045	FSHPEEANPTFLYAMAMSSTR	99	+
Chr3A	396626751	396626810	RHSLQQTPIRMSAQSPAQGS	93	-
Chr3A	442636045	442636086	EATGSSDGGNPVSK	98	+
Chr3A	456150194	456150238	RWSFGDDLPGVDEVS	114	-
Chr3A	464767094	464767141	VNTVTGVAYKNDPTIL	120	+
Chr3A	471427170	471427241	ERTEEHGIVTQLFREFDESMNLDK	117	+
Chr3A	473322672	473322731	KAIAQWSVIWSGNSVNLSYM	97	-
Chr3A	489075195	489075266	TTVPIISASVQSSTIVTIGMNTAL	103	-
Chr3A	502365783	502365830	SENNAVILACGATKPR	113	+
Chr3A	543943183	543943254	RYEGLSKEISYITTDATNRIDILA	116	-
Chr3A	553558294	553558365	KLVDGLSQDALCDVIIAAKFLHIK	177	+
Chr3A	582016272	582016307	KQQENGAGAMFE	93	-
Chr3A	589350722	589350781	LGNLYCDPLMVHGGHKITAR	158	+
Chr3A	589798915	589798986	ARPGIGLGARSTPNAEPVTSAPVK	110	+
Chr3A	610896653	610896706	SRLSIIPQDPTMFDGTVR	88	+
Chr3A	628072807	628072845	ANCYGVAVWVLRK	96	+
Chr3A	630324402	630324440	KALGIPFISGELK	89	-
Chr3A	630324402	630324437	KALGIPFISGEL	81	-
Chr3A	638324733	638324777	MAPETFTAVVEALVK	111	+
Chr3A	660716598	660716642	EEAEAEVNANTDAPK	108	+
Chr3A	662760662	662760703	GIKPQELEAMSWWK	118	+
Chr3A	688728089	688728145	DEAISVLGADNFVVSSDKK	132	+
Chr3A	695572566	695572607	FELPNEDAMDQQVK	107	+
Chr3A	697313715	697313774	KASAGEQSKLADSQVMGAVT	134	-
Chr3A	697346901	697346996	KGKMGSASVGNGVDDSDWGYDGEPLRDHFDSV	154	-
Chr3A	697900751	697900804	SPRWRMTPPSGVPQGGGP	84	+
Chr3A	700321479	700321538	KVFEESVKVATGGNKVGAGA	138	-
Chr3A	707716188	707716247	AGFQSINMHELTDLVEQTLR	97	+
Chr3A	711640811	711640846	TTLAKSAYDQIK	87	+
Chr3A	716281989	716282060	KPLMSKAMAMFMEKNATFHALMQA	111	-
Chr3A	724812519	724812581	AVLAISSSMVAGNNICHIMSR	100	+
Chr3A	732877715	732877762	KHGSISVSGIPKDFTV	113	-
Chr3A	733779524	733779565	LNNAIDSSAINKRK	97	+
Chr3A	735347788	735347856	KLEVCAALSSGISEIECHSMSIK	101	-
Chr3A	735466942	735466977	LVIIYTGADPEK	87	+
Chr3A	735852941	735853006	RCYDDNMRDLEMQIIKAADALG	169	-
Chr3A	738861999	738862037	NGHYSKLGFEVVK	98	+
Chr3A	745236895	745236933	KTHTHLNYLTNAD	93	-
Chr3A	745682726	745682773	RPLVTGTCRGLTQAAL	118	-
Chr3B	3162168	3162200	HQSMGICAKLK	84	+
Chr3B	5451960	5451992	FLGLENCTDDK	80	+
Chr3B	5502637	5502678	RLGTAAKIDFVRTV	94	-
Chr3B	6293131	6293214	EWTFTSEPGADLGIGHDPGPGLLQCRYR	214	+
Chr3B	11408514	11408552	KMDLLTNVNYLPE	97	-
Chr3B	11811875	11811934	KPPNGGDMAGGLKGNRSPNS	86	-
Chr3B	12365085	12365159	APKVMNWTPPMSALMLKGISEVPAR	120	+
Chr3B	14276064	14276126	RVDELFKKAEEGAAISEDIVI	96	-
Chr3B	15500151	15500192	YDALMVSLAVALAK	97	+
Chr3B	19789533	19789604	KPQICVVSIGHGVPELVVNLLFIQ	183	-
Chr3B	21588309	21588356	IGSKIIIISRMDSLMK	117	+
Chr3B	22874268	22874297	KCVCRSMALW	83	-
Chr3B	26224237	26224287	ECHVHSYLDGEEDETHR	82	+
Chr3B	28048148	28048210	KLAYNLASNLCETCATLNTTD	95	-
Chr3B	28268657	28268710	KAVINCNGMSYIWTLRRS	91	-
Chr3B	28388806	28388847	RVTENDCAHAVLTK	106	-
Chr3B	29713073	29713147	DIASAVAGQQDGNTRATTVEQEWHK	120	+
Chr3B	38138183	38138215	DGCVVAVKLLK	79	+
Chr3B	39131146	39131181	VNPTNLNLIFYK	88	+
Chr3B	39174790	39174834	IDLSNLNLILYNCTK	109	+
Chr3B	47874317	47874397	APTALSLPVAIADESVTSAQSAPSRFK	114	+
Chr3B	48901092	48901145	RATVPAAFQAMSGDIDVV	86	-
Chr3B	54390374	54390412	MSALVSALRSAGR	89	+
Chr3B	66274230	66274316	RVASSQMYVLNMGEASAYINAAGAGDGAA	133	-
Chr3B	66978376	66978411	RRDEMALAEADE	81	-
Chr3B	67347885	67347950	RLNDLISTNANHECCDAIIATV	102	-
Chr3B	70072754	70072804	NPRSKLAEGISGSIMSR	120	+
Chr3B	72682550	72682612	RVALLICNPSSTIHPNTGILG	102	-
Chr3B	73305807	73305842	KPPRGQYFVLAK	85	-
Chr3B	76867762	76867812	RDAHLRFVSCDLCMCIG	90	-
Chr3B	78122688	78122753	KPKPVLRPAVTSAQPQPQPQRG	96	-
Chr3B	79881403	79881444	IMIWGGIDMSVSHK	102	+
Chr3B	80636153	80636188	EEGGDLTGALKK	80	+
Chr3B	80745675	80745740	RISVTAIDETQMNFVEDWKNID	109	-
Chr3B	82729633	82729692	RALVIAVDGISQMSGLVGVS	89	-
Chr3B	83980532	83980600	LGSKDWLEYLGSVGSLEELVVKK	106	+
Chr3B	84188204	84188233	ANFFNDKGMK	78	+
Chr3B	84201436	84201489	TAPVREVHLDLVRVSSGK	82	+
Chr3B	87238523	87238576	RLTEKIVLRLYHLHGDLQ	131	-
Chr3B	87253588	87253638	VMNTVVSAMALNYPGGR	82	+
Chr3B	88698123	88698200	KTGDENDRLIDYLLRDGNIGHSIMGL	194	-
Chr3B	89990274	89990324	KPDYVQLLGTLQMVFVI	83	-
Chr3B	91720651	91720734	KAAGPQVYTGDLKEVSGYLSGVCSVMAE	199	-
Chr3B	126613519	126613566	SGADAAPAVIREALGK	105	+
Chr3B	127512359	127512394	KVGHEKKTEEVL	88	-
Chr3B	138418678	138418746	KGTAGDHSSNQQAQDTDKGEDDS	102	-
Chr3B	139154026	139154082	KQEVEGADNVANSSLDATI	85	-
Chr3B	143973326	143973376	AEDNENMNYRGKGHVDK	121	+
Chr3B	149543467	149543511	LGSGDLGNVYLCELR	108	+
Chr3B	158639118	158639156	KLGVDVESMYLFG	96	-
Chr3B	165961664	165961702	AWGKWVSEIREPR	99	+
Chr3B	166247669	166247722	ETKPSCHQVMVGEYCPSR	147	+
Chr3B	168391862	168391897	CPTSVVKGNFSR	88	+
Chr3B	178394707	178394748	RGGDGASAKEVDAT	96	-
Chr3B	180408622	180408687	RGHFITLKVGHQEAVDVIEEQA	163	-
Chr3B	181162574	181162642	VAQDQATSGDLDGRYFENVLAGR	110	+
Chr3B	181351488	181351535	HPNIVQLHEVMASKSK	120	+
Chr3B	186778964	186779017	NWRWSTKSAQLDPQLVAR	88	+
Chr3B	188786068	188786103	KVAIATSGPMTG	88	-
Chr3B	205230152	205230184	MVDGVTAEDDK	83	+
Chr3B	237958623	237958661	KDPAATTATAMGM	85	-
Chr3B	240258911	240258955	KAKIKDVEVTGIQFA	106	-
Chr3B	248690500	248690559	KNLGEGVQPKENDDKYVIVE	95	-
Chr3B	248916903	248916959	AEQIEERTRLLSMIDTFYR	95	+
Chr3B	254287086	254287124	KADLPPPQLTLES	88	-
Chr3B	255646326	255646379	LGTSISMKDSFSRPFLRR	86	+
Chr3B	271175287	271175364	RSLINYSETEDSEHSQGHLYHQKEEA	125	-
Chr3B	275471308	275471361	GLSDFNLALDLGFLTKAR	122	+
Chr3B	287114561	287114608	RQMWSLVPGPQSGKVG	121	-
Chr3B	334268513	334268554	MTAPLAELKPSDQR	103	+
Chr3B	348402529	348402588	KLNGAVGVPSAPLRSSEEPA	89	-
Chr3B	377496128	377496178	IGPTEWTEEDMDMLASR	85	+
Chr3B	382017248	382017304	ELVDVEQFLVSKNLDQLSK	137	+
Chr3B	403901574	403901621	EIVSVALHASGPMKRK	116	+
Chr3B	411069794	411069853	RSIRGLLGAKVGGQFTIISA	92	-
Chr3B	419909710	419909787	KLI-------DGLQTITTGRANIGIK	105	+
Chr3B	426095122	426095175	RKVVAMGVGIAGIEEVVM	136	-
Chr3B	428853634	428853720	RRSFVYLLFVIANAIVFISRPQLLLSAAL	134	-
Chr3B	429718208	429718258	RSHLERIVMDEEPSISG	126	-
Chr3B	431853811	431853855	QAMTDAGAQHNHDAK	115	+
Chr3B	434412224	434412265	FIYTTIYLAACELI	101	-
Chr3B	439497669	439497707	EANHLVSEKREAK	94	+
Chr3B	444662833	444662895	RQPKQLNAGMVTRAVAQLGAQ	96	-
Chr3B	450622978	450623010	RGCPFQEDVVR	85	+
Chr3B	453778919	453779014	RALWNIITTYTVVTPAVGNEVMESFLEQAEAR	160	-
Chr3B	458691377	458691427	SSIPNGISDHQDSECEK	105	+
Chr3B	459243360	459243398	KVVLYADATAGRT	87	-
Chr3B	483954831	483954929	KIAIVSEDDLQGKFVKGFGGAGLLNDASFNSTA	230	-
Chr3B	487223508	487223558	RESRDDYRMEFGGSLVA	84	-
Chr3B	491237881	491237925	HEYTKTLKGVELHGK	112	+
Chr3B	495058219	495058263	DSSMLNMEGGHQSAK	113	+
Chr3B	506521663	506521698	DNGNMNDGGARK	86	+
Chr3B	507429431	507429463	KRWPGLHMNNE	87	-
Chr3B	510431405	510431449	KAATQELQTFLDDAG	109	-
Chr3B	515951875	515951946	KALDPANVPFLGTKSQENLRSPDL	176	-
Chr3B	526404843	526404890	KPIGLSALHRNFLTRI	115	-
Chr3B	535007035	535007091	RGLGSGTPEAWLEGTSSRR	87	-
Chr3B	540271505	540271558	QQQLLPQDQAHEESKSGK	131	+
Chr3B	543393681	543393740	RAVSSHLVDAPHDAPLTGGA	91	-
Chr3B	563572560	563572592	KLDPRCPYIQI	87	-
Chr3B	568708012	568708062	WMSQLGAFDAAVQSVGH	82	+
Chr3B	572105795	572105833	ISWPVTPNIQFYK	103	+
Chr3B	579956344	579956400	KHFDGKDKLGAAEALTEDA	133	-
Chr3B	583917238	583917273	KYHTYEVDVGVL	92	-
Chr3B	588640871	588640918	WLTPVDEVAYQAHGDR	81	+
Chr3B	600928611	600928658	FPNALEAVKTLRAEPK	115	+
Chr3B	613225808	613225840	ALKSIRHMEHR	89	+
Chr3B	618498306	618498377	KSVFLVSAATNDMMMNYYMLPSGR	119	+
Chr3B	624804977	624805021	EGEILAVMGASGSGK	101	+
Chr3B	652687562	652687597	QGQWQVGSMPSK	90	+
Chr3B	652939829	652939921	ISDLVQGLNFTSDDGSTETNSCEQSDSSFTK	139	+
Chr3B	656676248	656676307	AGGAGNLASAWQKWASIPAR	89	+
Chr3B	659827922	659827975	TGLVLLDFWVSPFAQRCR	135	+
Chr3B	662783174	662783236	RAGEAGGLLAMTPMAVQEETG	95	-
Chr3B	666454246	666454305	SGEGEGNGDYRGADADATLV	143	+
Chr3B	671511563	671511628	AEARDFAGFPAATDGGAVGTFR	95	+
Chr3B	674033429	674033461	KDVMGAAPDML	81	-
Chr3B	697960811	697960867	RFDIDVILRTRGAGGDGAV	89	-
Chr3B	698987158	698987187	RLHAWLSHWR	80	-
Chr3B	700242174	700242215	APPREKPERYGIYK	111	+
Chr3B	701338339	701338380	KNGGLTTEAAYPYR	104	+
Chr3B	708385551	708385583	RKLAPRAAGIG	79	-
Chr3B	711230346	711230420	MVKNQHRPDKNEFSIVIEGLCSVGR	186	+
Chr3B	718815624	718815656	SGQLCGQAMAK	83	+
Chr3B	721093704	721093748	RLLDQNPQVVEGVAA	111	-
Chr3B	722321359	722321406	AVDGAPVGDVLVDLKR	113	+
Chr3B	723847872	723847904	NMTDPDTEADR	84	+
Chr3B	735772894	735772947	ADQNIGSADVDFEFHPTR	131	+
Chr3B	739726433	739726486	EVEFMKDELSSMNALLQR	86	+
Chr3B	740563455	740563493	KKWSHTCKYISGD	104	-
Chr3B	742437566	742437604	QSLTVIDLPLQVK	92	+
Chr3B	748119667	748119729	KAIARLVASAGLGQWGDFYIA	151	-
Chr3B	754123357	754123401	KNCNLLHADLLQGES	107	-
Chr3B	754832793	754832825	GAAIIPALHLK	80	+
Chr3B	760869863	760869919	KASFLFLPMFDF-DDEGEL	98	-
Chr3B	762506940	762506972	TNPGGPVYSNK	82	+
Chr3B	766983293	766983340	AKIKMISNYLMFLVTK	118	+
Chr3B	770935777	770935815	KPGASCGLDAIAM	97	-
Chr3B	771444419	771444505	SINNDTSDIDGAHDLSKITMDQLAMQAIK	137	+
Chr3B	773781254	773781307	KVVDYEDSSKNVGGNIFF	84	-
Chr3B	775672550	775672609	ATTAMIGATRDSAIMVGAAR	86	+
Chr3B	778166758	778166796	HLHGGNSLLPWSK	93	+
Chr3B	783588725	783588823	KALVPNIWQHKGFSTGAYYIVGNNDGDSIYQLE	163	-
Chr3B	784936625	784936657	RAAQDCDNEAR	81	+
Chr3B	785443290	785443346	RPTGGLQVCQIFETAGDAF	143	-
Chr3B	795478850	795478897	WARGYAQARTHTFDLK	122	+
Chr3B	795879290	795879322	RLALDMDEATT	80	-
Chr3B	796422088	796422120	AATNTPSPVYK	81	-
Chr3B	796465372	796465407	RLLLHLRDDFIF	81	-
Chr3B	801997599	801997631	RMATEVHPGLT	81	-
Chr3B	805827064	805827099	GQLADGMQIAVK	84	+
Chr3B	808390028	808390123	VIFTAHTHFICASMGSDSIIQMMCPSENDALK	244	+
Chr3B	811478094	811478141	AGLEGSDDGAKVDALK	110	+
Chr3B	817792003	817792059	SSGDSNVGGPLHTSLHTCR	141	+
Chr3B	818221266	818221304	KIMGGTDVFLVAR	98	+
Chr3B	821088158	821088232	FARPFWMSICMADGDKEEEEEDFLK	120	+
Chr3B	823054826	823054891	KKSEEEVMYGTIDISEVSETVV	100	-
Chr3B	823739470	823739523	SVSNVIQLINMTLGIDPR	86	+
Chr3B	825814459	825814506	QENAQFEFKMLEARAK	114	+
Chr3B	826432354	826432410	LTKGKFNDAFPSSNPAGTK	137	+
Chr3B	830131965	830132024	GTIEEFDISGKKSYHDELAR	146	+
Chr3B	839191700	839191756	KELTHISMSLADVLDDVGN	89	-
Chr3B	841375035	841375070	KVEKRSANAMWG	89	-
Chr3B	842752910	842752942	QFLNVMADAAK	80	+
Chr3B	844759417	844759485	VDAIVTYILIAGAVLLEMIAVLK	161	+
Chr3B	846852575	846852607	EELLSECQDDK	82	+
Chr3B	851633711	851633758	RVKLCIVNLCAGALSE	111	-
Chr3B	851723249	851723287	EQVQADVKATGAK	82	+
Chr3D	832769	832810	QTGDVAASYIKKLK	99	+
Chr3D	2627156	2627230	RPERIEPDPCLLDLIALSKMSGQEI	121	-
Chr3D	4945497	4945532	RTPGLIQQMRLF	93	-
Chr3D	5222156	5222197	RKQPLVTETLLPGK	97	-
Chr3D	11323042	11323080	AMYHGYHALDTFK	105	+
Chr3D	12329858	12329890	QVCKVNAETGK	82	+
Chr3D	18850875	18850961	KMIIIGLWCIQVLPMYRPTITKVLEMFER	149	+
Chr3D	26446620	26446670	KLLLYRNVSVLIEVMHR	83	-
Chr3D	32288693	32288776	GYIVAIGGTTGGISFMVIVLFSAIVICR	131	+
Chr3D	33379458	33379496	KFESIQESLQFSK	96	-
Chr3D	41785056	41785124	SNAQMLDEKQLIVELQELLENKR	104	+
Chr3D	64976524	64976574	DLISSTVMVCGYAKNGK	82	+
Chr3D	72050729	72050770	QELCFSVVSLLWHK	105	+
Chr3D	74430698	74430802	ATEWSLVINAISTVDVLRSFAAMALSSFGTMCRPR	170	+
Chr3D	75800926	75800991	LGSMVGLERNCVLICWLNDQVK	107	+
Chr3D	84633091	84633129	KGSGAKAFDFAGF	93	-
Chr3D	98469362	98469406	KLTIGSGNIGNDSGT	101	-
Chr3D	110998865	110998918	SDLPLFHEIDPKDPLKAF	83	+
Chr3D	132008654	132008689	EVLASGSQCGNK	87	+
Chr3D	132331153	132331206	KEVLAQLYNLVGYVNWAQ	86	-
Chr3D	174288041	174288088	KATVFQLGKLAVAASS	106	-
Chr3D	237068876	237068926	KGGLGGVMSGDWSWILA	131	-
Chr3D	254977441	254977491	AYCMTRSSTESLDLQNR	82	+
Chr3D	366641226	366641291	KDVQGLPHFLLGQSMGGAVALK	101	+
Chr3D	373176929	373176976	KSQYLSGKGQNTHVVF	116	-
Chr3D	380479909	380479980	SIDRRHLLTVGTEGFYGPTSPPEK	117	+
Chr3D	386650662	386650697	KMNHSSAASCLA	89	-
Chr3D	386650788	386650841	RGTGDPFLVGCLLSLIYA	130	-
Chr3D	387830712	387830747	RLAGKTISANCA	82	-
Chr3D	395989457	395989489	KTLEDGSHGRK	78	-
Chr3D	397824768	397824833	KGTSNPSNIKITQSVPAPKNTS	99	-
Chr3D	399616059	399616121	RGRGSVIFVINREDSCLTNII	101	-
Chr3D	416788994	416789056	FGLKLISVESRTCSVGAVHDK	101	+
Chr3D	419523218	419523256	KNQNLTGSELPPK	90	+
Chr3D	419523332	419523385	SSLPGGTEVADQMPNGGR	86	+
Chr3D	424982501	424982536	RENHVATACYVQ	91	-
Chr3D	429193055	429193111	DLGYRVYEVALPQIPYIGK	145	+
Chr3D	451342109	451342186	RCPVKIDQVSALSEVVARMTPRESPD	126	-
Chr3D	461305986	461306021	MGTLNMLGLAKR	83	+
Chr3D	498545247	498545288	KAAAAAVANLQFSV	90	-
Chr3D	498879714	498879767	RGKNENLISLNFLATVAD	85	-
Chr3D	500301605	500301664	MAIHCNTDADAVILQMSSSR	98	+
Chr3D	503624403	503624462	RPIEEVDVYNTWPALESISG	97	-
Chr3D	515665622	515665660	ITEKEALGVTGVK	91	+
Chr3D	521336223	521336273	KETQIAPLANDLLLSGD	108	-
Chr3D	534513571	534513606	RDLSFMLFQPAK	91	+
Chr3D	537819781	537819822	MMAEPVKHVKMLAK	105	+
Chr3D	545631183	545631218	ALPTTSFNNIAK	88	+
Chr3D	545867664	545867729	IGKMVNIEVLFNVKAHQSHDLK	163	+
Chr3D	559935356	559935412	DGINVDMDILMGIMRGICR	93	+
Chr3D	572850657	572850701	RLKTCGGGGYFEKGI	114	-
Chr3D	574622971	574623024	ALKAADGDIVSAIMELTY	84	+
Chr3D	581276674	581276745	MCMPLLLPASGVIHFVMPEGQAMQ	116	+
Chr3D	581722596	581722664	KLVVVVYIKDQLGEVFMFYSIRW	117	-
Chr3D	585622539	585622592	KVLRIFSQIKAQAAADDG	125	-
Chr3D	596113013	596113048	ANCNLASLGVQR	79	+
Chr3D	600740810	600740851	LKIVSVIGFGGSGK	97	+
Chr3D	601954032	601954070	RAHAPPAEELGLM	94	-
Chr3D	612190621	612190692	RSSSLNMGSLASVLDDSGGISPSN	103	-
Chr3D	613039065	613039100	RGTNFYGPDLYG	94	-
Chr4A	3108307	3108354	KAGVQACAGPRAFEVK	117	-
Chr4A	4592272	4592307	KLLEIAQEVLGK	81	-
Chr4A	5309363	5309437	AANSTCEAGTDLLTSYMACQAEVGK	186	+
Chr4A	6839630	6839701	KDEPVISTTGGKEEMIAHSVNVAR	171	+
Chr4A	7715644	7715685	EAELANSFIGTTKR	100	+
Chr4A	12551626	12551739	ITFPFVLRACTAMGAGGTGA------------QVHGHVVKAGLESDAFIK	151	+
Chr4A	12609899	12609934	KADSTRGMSCLG	85	-
Chr4A	15026178	15026273	TISALGGLPMASAPRTLATWSEPPATPASAGR	137	+
Chr4A	16403429	16403476	RIPNGRHLSRELALNG	115	-
Chr4A	32076549	32076671	KNAVRATPLSQRLMLEQSWTGVPRTNQGLSGQVASEPLQPR	200	-
Chr4A	37006694	37006795	SQGVTTDGEADSSEAPSKDEVAQPAVISVNLQPR	157	+
Chr4A	38604446	38604502	AEDDAAGGLPKLKPLHWDK	132	+
Chr4A	38609289	38609339	KAKQSDLVAYNPLDDNT	121	-
Chr4A	40817879	40817917	GANKQKLPYCVAR	99	+
Chr4A	46127697	46127732	RAHANSSYEDTL	85	-
Chr4A	58569391	58569429	GEMLFGYQPCATK	102	+
Chr4A	58569562	58569600	QCPGKNLVVLVGR	97	+
Chr4A	64152773	64152853	AISQSQASIIPLCMEEGAAASMAVGEK	124	+
Chr4A	90111391	90111450	AVAPNSFLAPNQAFQISPNR	93	+
Chr4A	97259344	97259394	TIRNEHYSTATLYWQKK	138	+
Chr4A	100654265	100654330	KPEEVTFLTYASELDDKDSTGK	162	-
Chr4A	103745910	103745948	EGKAGGAVLLPLR	83	+
Chr4A	136231115	136231177	RIQGDHSQTALLVETIDMLQV	102	-
Chr4A	144397531	144397566	KGIVVRGLGLLK	84	+
Chr4A	176631126	176631194	MARRPGAEEERPWGLAEHGRLGK	109	+
Chr4A	178150524	178150556	KDLFFEPAIIK	79	-
Chr4A	183720357	183720422	TRYARQETVTMISHSSYLGLIK	108	+
Chr4A	189904888	189904935	RADATALSEFSDVGAT	107	-
Chr4A	192331179	192331232	RSCSDQAACAIEQNLMVV	86	-
Chr4A	199759083	199759166	KAGIDENADADEVGGTRHDKHEAAVGGT	126	-
Chr4A	226679087	226679131	KHSPDFFSALGFDAI	114	-
Chr4A	242414222	242414260	KLWLPIIMEAEGQ	102	-
Chr4A	283044665	283044724	ELEQLADTAGLMVLGSTYQK	92	+
Chr4A	293594851	293594883	KYDHFNGEVEA	80	-
Chr4A	321061556	321061597	KIGHGFHVGVEIME	107	-
Chr4A	330782434	330782508	ALAKTGVPTSRQHVIAGLHHLLNMK	118	+
Chr4A	437372141	437372170	EEERPAGEMK	78	+
Chr4A	461969558	461969602	RSLVTESAAAADDDK	104	+
Chr4A	471777229	471777261	YFSQETPNGPL	84	+
Chr4A	489824945	489824980	MKGNKSAGDSNK	85	+
Chr4A	491574921	491575016	MPMEPCATAWGALLSACAMHNNVDVGEIAAYR	159	+
Chr4A	496031519	496031554	QTDGGEFLRVIK	91	+
Chr4A	498380287	498380364	LVAFLSSTTPVAAVEACLKPINEVSK	118	+
Chr4A	504807715	504807756	RGILAEDFSTAKKN	102	-
Chr4A	505183753	505183821	RLLSAGGVPQGPGMPNPPGSSVM	102	-
Chr4A	530725216	530725254	KVATGDKWGCLSL	98	-
Chr4A	533845393	533845431	ESSTHSASTHSRK	90	+
Chr4A	552268622	552268672	KWAGNPASQDTWESEGN	126	-
Chr4A	553567087	553567158	KDPHGGIENYQDLLPRKARLVEEE	117	-
Chr4A	553781219	553781260	TAEQTQLWPAIQKR	104	+
Chr4A	588459861	588459917	KINLQVSEVILQIDAIANE	84	-
Chr4A	588691426	588691494	VAGMQLSINHFRSAAAGDTVLAR	107	+
Chr4A	592844099	592844146	KNPDAGNDLLYRVVDM	81	-
Chr4A	601679888	601679920	KKGDIAEIVSG	79	-
Chr4A	602301711	602301755	KLGPVGEAHMSVANS	110	-
Chr4A	603013905	603013985	REDVDVLVQLGGVADQLLVTLFSPDSH	126	-
Chr4A	604070682	604070714	KANKLVHWKCV	82	-
Chr4A	605546546	605546590	RWRVIALMVALVGLT	102	-
Chr4A	608699826	608699864	RNDDQVTDPVFED	95	-
Chr4A	612227598	612227627	EGDDDDDYRK	79	+
Chr4A	614533566	614533598	KGSDSIQGYPM	83	-
Chr4A	617172613	617172669	NAREANPFFHMALSTASAV	87	-
Chr4A	619783369	619783425	STEYFIFTHGIQQVYTTVK	92	+
Chr4A	620849599	620849643	RLCETYLGADHDSFL	116	-
Chr4A	620877818	620877907	SSKPADQPEPDISPPTIDVPELSFEDLKEK	136	+
Chr4A	621203791	621203853	VTSGDVLADALSDLRQALALR	87	+
Chr4A	631448027	631448080	AHAVASEDMDTLTFGAPR	85	+
Chr4A	653859464	653859532	RYCMEGLPPRGQNIAEVGCIIDL	117	-
Chr4A	658168660	658168722	RLVASLYTSTAAGGAKEGVVW	96	-
Chr4A	673597476	673597523	KVEGKHNVLLNSPKID	89	-
Chr4A	676238739	676238837	AGIQRMPPGPTPLPVIGNLLCLRGGNLHHTLAR	161	+
Chr4A	680099565	680099609	KQDATDPYEAALSAA	98	-
Chr4A	681017972	681018010	KNNFSKWRFLSGV	103	-
Chr4A	683954156	683954245	RGLLKVEAAFEGGAASEVDVTGEQDPCGAA	208	-
Chr4A	688421773	688421814	SAIPTESQHEYPKR	105	+
Chr4A	693602304	693602342	IDLDVIPDIDLNK	94	+
Chr4A	713022245	713022301	RLNLVLVGRDPTALQDISK	89	+
Chr4A	717964032	717964067	AYNGEHLAFLTR	87	+
Chr4A	720517030	720517080	DMIRQLLGGDSLKICLK	82	+
Chr4A	731307731	731307766	GHFGYVCSAVVK	91	+
Chr4A	746968213	746968260	VANGAGPGGQLAIWAR	115	+
Chr4A	753079809	753079874	RPSGDCLLNILPPIAGAAGITV	105	-
Chr4A	753137593	753137640	TICPGGSSLQSLGQNK	111	+
Chr4B	1686268	1686345	RPAEEDDGAEPNKPEGPETPTQKRSR	119	+
Chr4B	24106135	24106191	LSNSNFAKICKHASLSWCR	145	+
Chr4B	29881759	29881830	KADSAADVTDEDDETQAAMEQAEK	100	+
Chr4B	31498872	31498925	KRLNGSAFCHDCSSGVSI	84	-
Chr4B	41850542	41850583	LDLAGRDLTDYLMK	101	+
Chr4B	45762293	45762355	RPPLNPNQGTLDLWGAPWSRS	99	-
Chr4B	49797246	49797287	ELVVGYALTSKKAK	98	+
Chr4B	81061480	81061521	ESVASCRSAGIAVK	94	+
Chr4B	98340282	98340320	ENGLELHTYREAK	96	+
Chr4B	109057716	109057751	LLFCPLDAVPVR	87	+
Chr4B	122381879	122381938	RRLVELDPFSELKNPSSDGS	91	-
Chr4B	126945118	126945156	RSIALSTGYDSSR	92	+
Chr4B	170141816	170141899	KDHLLPSTMNNKGCGGDNENGKWPWSIG	142	-
Chr4B	171640161	171640202	RPELNLDLLNGVCS	104	-
Chr4B	178643034	178643096	KPIVSILIADLYIILFVLIAG	92	-
Chr4B	178808485	178808541	VGLMVMPGFLIGTSVIQAR	136	+
Chr4B	270100425	270100481	RSPFSFVLALLFFTTAPPV	87	-
Chr4B	277001362	277001430	SVYNAAVMSDYASLGAPDPEEER	106	+
Chr4B	299100162	299100218	TIMDDDGPTAAMVLVKCFK	92	+
Chr4B	314221307	314221348	KIEREQTKLGGSSG	101	-
Chr4B	330238071	330238130	RVPSIAVALPVVCRSAEVKS	89	-
Chr4B	335355767	335355808	KGNYLSHSVRFNDS	99	-
Chr4B	348295280	348295363	SVADSGAKVIVSGAAVGDMALHFCERYK	132	+
Chr4B	368487054	368487104	AVVAAFRRVWLHIAGQR	82	+
Chr4B	378702825	378702857	FTPSIEALGNK	81	+
Chr4B	423340893	423340943	KGAAVEAATFNEKYTLH	121	-
Chr4B	425178254	425178319	RLLLDYNRHISGGLTNELSLVA	100	-
Chr4B	426334737	426334772	DVVAVLSAYVRK	81	+
Chr4B	439871016	439871072	KVHEPKSIGFGVAVPKDTV	133	-
Chr4B	447996107	447996184	LGIKITCSQETEPMGTAGPLALARDK	192	+
Chr4B	454537553	454537609	KAGLSAMGTLFSAVSGTPR	86	-
Chr4B	462073034	462073069	REAEIGKRQVQT	88	-
Chr4B	463498520	463498570	FLQIPSGRPTSNILDTR	82	+
Chr4B	466233637	466233702	TATHGAAAFGSDLKDLGDAKGK	151	+
Chr4B	471026501	471026539	KDDVYAAWFRAVA	97	-
Chr4B	500032062	500032124	RVALYDFLLLSGQGQVATVKG	98	-
Chr4B	506408274	506408309	KVLAGIVGLSAL	80	-
Chr4B	511278006	511278068	KGLDGFIVVRQLSDEGPYPPA	154	-
Chr4B	513709636	513709692	KIKDMATAPASHVSSPSQQ	87	-
Chr4B	526129472	526129525	RSNPETVAPASEQGELPM	131	-
Chr4B	526185999	526186052	KTPDDLGDHSVHTKSIDL	84	-
Chr4B	545946247	545946282	VMVDMADFDCGK	91	+
Chr4B	545946247	545946285	VMVDMADFDCGKL	98	+
Chr4B	573523534	573523593	ISAAIPKKSSGSQLQYGAAK	139	+
Chr4B	580223141	580223194	TKDGRIADLLCDNGGAAK	122	+
Chr4B	585029880	585029927	KVTCTLSAPWLNDTYV	124	-
Chr4B	618505610	618505642	RQELEKFPTAK	83	-
Chr4B	626939640	626939699	KLHIVHYGISTGIQWPDLLR	160	+
Chr4B	633035785	633035835	KARLLPRPGAPTPTSTN	114	-
Chr4B	641217285	641217449	KAELSDAPAAA----------------------------------TQQNCHKTAL	101	-
Chr4B	645960826	645960885	QVPPQVAHDGSVLEFAPPRR	95	+
Chr4B	649868635	649868673	KGGVRDEERGPGF	97	-
Chr4B	651339188	651339241	GVTAALHLADEPPDGPHR	82	+
Chr4B	652286946	652287029	KALKGHLEMMSAASSPDGFPAMLDELTL	133	-
Chr4D	1401854	1401889	KNTAAGANPERH	82	-
Chr4D	4167875	4167967	RAPLVLPGMATINAKLSNGAINMLDKNLNIG	218	-
Chr4D	4868820	4868918	RGIDPRPKEQSLWVSSGRSEPFPQGEPWMERDI	167	-
Chr4D	5681301	5681339	GILVGNPLLDVVK	94	+
Chr4D	7530025	7530102	KPNALSAAATSSPEHRGTASPAADKN	112	-
Chr4D	7696906	7696950	YGTAQVGDDSPVSLY	108	+
Chr4D	12807088	12807144	KAMRVIAEHLSAEEVEVIK	86	+
Chr4D	14812503	14812550	KHLCTNEVAVHLPLLN	118	-
Chr4D	21965859	21965894	LVLSNAMALCYK	88	+
Chr4D	23764826	23764918	SLVGVPGRGAEEGGLDGPGAMEYLTAVLASK	146	+
Chr4D	27795703	27795744	KAPRLVAAAKQFGR	99	-
Chr4D	29968865	29968933	DINVKEENTVSVEKQNSPSISPK	103	+
Chr4D	31026302	31026364	QGLPRAAAGERAPLPALHPPR	91	+
Chr4D	32341002	32341031	AMPPPNRPFK	78	+
Chr4D	46733208	46733264	KVPGTHGALLALGVHEAGD	94	-
Chr4D	67917695	67917736	KGVTEVLNTAAQEG	97	-
Chr4D	69927386	69927457	AVVDAGGLPVLIGAVVAPSKECMR	112	+
Chr4D	69928595	69928636	ALGALSRSANTMSK	90	+
Chr4D	79198592	79198627	YGLSIDNILDAK	89	+
Chr4D	89785303	89785395	DLLANAPDLYNTSVPPNLQGDSFAGNPSGGK	145	+
Chr4D	91568176	91568223	RGLLDEPHTGFSSMHE	121	-
Chr4D	112993056	112993127	RHGFLPVSLTATAGDIAALRRALA	108	-
Chr4D	120037796	120037849	ELFSEMGEIQRYSINYEK	91	+
Chr4D	122486327	122486365	KVEPPGGERAALM	92	-
Chr4D	127388800	127388880	RHLRHVLSTLHEMTAVSELLTANEVKM	122	-
Chr4D	151296235	151296288	KVIEDNDLSWLGAFCKRL	88	-
Chr4D	165194630	165194665	KDVDMLHFFDPD	91	-
Chr4D	208615320	208615385	RLFESTFGDPGPAKGTPLSKVA	158	-
Chr4D	243145047	243145118	SNLSGGSNWGSDGDVKCELADDWK	111	+
Chr4D	275910470	275910511	RIGIDNADIPQPFL	101	-
Chr4D	275910593	275910634	KSEAYEGRVVNTQS	104	-
Chr4D	281315609	281315659	DPMGALGYSSSKPTLPK	122	+
Chr4D	299458673	299458741	KGGITSPISGNLRNASLDLLELS	101	-
Chr4D	302665784	302665861	NLAAVQEMICNVDRDRDGQVDFGEFK	130	+
Chr4D	321970516	321970551	ELFDAATVADAK	81	+
Chr4D	324150255	324150314	GHPAMVVLMDEEDGGEGKNK	93	+
Chr4D	336956131	336956205	KLGDCCFKNAFALLELMTDPPFDDL	182	-
Chr4D	337519745	337519789	TLPGLVLSPIRPLSR	100	+
Chr4D	347578894	347578950	VWGALLNGAAAVGDVELGR	86	+
Chr4D	348861728	348861817	RNLNGTKEFE------------ASSSAQGVSQQVFLPAKEVN	88	-
Chr4D	362456959	362457018	KVTHVTSAARFSAQDCEKES	147	-
Chr4D	365399729	365399773	KKPVTVTLVGNEMAA	110	-
Chr4D	379101195	379101245	CSYDLQASFGTTGPLPR	84	+
Chr4D	381668512	381668592	RGEALEVPEFLFAAMANMIGQAVVGRR	127	+
Chr4D	388882961	388882996	TLLHPSVGMEPK	90	+
Chr4D	388886111	388886167	KSHPIDIVKAPPIDVRQAA	88	-
Chr4D	390551217	390551276	KTTGSSKPSASGNAVEMVTG	89	-
Chr4D	394095451	394095483	FQKPGGSPITR	80	+
Chr4D	394330843	394330884	GGIIEPSLMALARK	84	+
Chr4D	397022661	397022708	KTTSSLSGFASTAVGH	109	-
Chr4D	397590697	397590738	KNKNGGANGTTVAA	87	-
Chr4D	400057467	400057541	STMESTSLKPRGRGYMAKPPSGSER	121	+
Chr4D	402736926	402737000	RGHTRIAVAASCSSLFLVLLLPKAV	115	-
Chr4D	415795625	415795684	RSYAPPVHVSSPNIPNMESE	97	-
Chr4D	423296574	423296618	KEVMGMFAEETAGFA	111	-
Chr4D	434083378	434083416	QAAPATGSSSYPR	87	+
Chr4D	456887264	456887305	KAKSAMEEDNVSPM	101	-
Chr4D	459242846	459242887	DEAGKPAVGHGLNK	98	+
Chr4D	477199613	477199660	RLLEPQADILCEETGM	119	-
Chr4D	479552372	479552410	KGAPPAAPGTVET	82	-
Chr4D	482308892	482308927	KCHNGSVSVASI	88	-
Chr4D	497199735	497199815	RMEVCTFNLVAGHRGIMRAIPLYGDHN	140	-
Chr4D	498594423	498594479	VQNISPAKDLGLDLMDDRR	89	+
Chr4D	500434261	500434308	RMKTNPHLQHDNEQIK	125	+
Chr4D	501595398	501595436	VLPSTEEEVGDGR	91	-
Chr4D	502531129	502531161	GDLQNRSVAVK	80	+
Chr4D	502556393	502556482	RCLALGHVGGSSGIDFGIAPAKTELLSMLQ	144	-
Chr4D	504115779	504115817	KGKPEQGVKSVDV	93	-
Chr4D	505544547	505544579	RLMGGELGKPK	80	+
Chr4D	507712599	507712649	RRAFAELYRLVEQHGPF	84	-
Chr4D	509201646	509201729	KIQLGQVHNVQLVLTLLGADSHPSLGVV	129	-
Chr4D	509524687	509524722	WPMDPSMSEQHK	93	+
Chr4D	512096840	512096869	CSDWSFVEDK	77	+
Chr4D	512544185	512544241	ATGGFLTHCGWNSTLESLR	139	+
Chr4D	512878821	512878874	VVCVEVAPLDELCVTNLK	83	+
Chr4D	517259208	517259264	RASPWDPPAEMPPGAATSA	85	-
Chr4D	518089287	518089340	RVYGMFGVGLPVPLLEMM	88	-
Chr5A	7568742	7568813	LDLIMEEDLSGMPYLKATIKEAMR	116	+
Chr5A	7892278	7892313	KPGITTGLAGGS	83	-
Chr5A	14172115	14172159	KAAHNVIVLNGDSSI	101	-
Chr5A	20846733	20846780	KTVTCVDITYHEPKNI	120	-
Chr5A	34610555	34610590	VLGCGGHGMVYK	94	+
Chr5A	40575455	40575499	ATSPVAVQSTAVHAK	100	+
Chr5A	41955570	41955605	SFLESMGGCPPK	93	+
Chr5A	42943145	42943192	DLGVNPMVVELDEDPR	89	+
Chr5A	43280890	43280928	NTVHSLMMSNNGR	97	+
Chr5A	46430300	46430332	RGYDLTAAWTM	86	-
Chr5A	61592429	61592479	RSASVVDDGLGQVSWLM	83	-
Chr5A	70399169	70399240	QNFELSSDMLPSESDRLLDSNSHK	109	+
Chr5A	87615667	87615711	KGAGTDLFAVTNGSM	109	-
Chr5A	94166868	94166948	RLSQDMHMYTSSLLNGLTQAGEIYVTR	131	-
Chr5A	125068499	125068570	RAGPLDIGQGYSPLPEVIPWQTVD	119	-
Chr5A	192447974	192448033	MIDTDNSGTITYEELKDGLK	92	+
Chr5A	208997160	208997198	KLVGNSDILLNSG	87	-
Chr5A	209000714	209000767	KLGKHAFGSIVAGWAVVD	128	-
Chr5A	270927832	270927870	KGPCALLINYNSM	99	-
Chr5A	284241492	284241542	KDLGDAVGLAIGTQVAN	120	-
Chr5A	285996131	285996178	SVAAEGGGLPCTAYLK	114	+
Chr5A	313851743	313851787	ADGLMELQRAKNILK	109	+
Chr5A	316538827	316538880	EDTIIRRFVGSAVVDEPK	88	+
Chr5A	319362102	319362137	RGILHGNVWAQG	92	-
Chr5A	329720675	329720704	KNHTAQEPKM	80	-
Chr5A	331453493	331453546	RRYENDPQLVKDWLDGDM	94	-
Chr5A	367569234	367569275	CHGLPSAPLNFFRR	101	+
Chr5A	375604102	375604140	EGYVKSMADLIEK	96	+
Chr5A	390212986	390213024	MVVSLVGRPSNVK	89	+
Chr5A	392592957	392593022	GYNIILMAETVYALDSLPSLYR	108	+
Chr5A	395616034	395616111	MSIQSADSTLSSHEMTHVRSLLVFDK	123	+
Chr5A	402416550	402416582	KLGGPMLPSTA	78	-
Chr5A	414311394	414311432	AEGVGLASEKDSK	85	+
Chr5A	428815147	428815215	KTEDVPPKDTAGASNERDESDKH	106	-
Chr5A	436754902	436754973	TLPYFVRATINDSAQVNCIASIVK	118	+
Chr5A	448410295	448410387	KVVEMEADTDTAFKNIAVVVNVGYGKTNSIH	147	-
Chr5A	464710471	464710533	KPIPVCVGNTMYNGPHCSCSY	102	-
Chr5A	484166458	484166526	KQILNQMERHQASSSGDDQKAVS	109	-
Chr5A	484540806	484540871	KSPQWDADGTGGILPLASGAVM	155	-
Chr5A	488305801	488305839	AKVWTLTSMTFAL	93	+
Chr5A	502977460	502977492	AFPYPSISDLK	78	+
Chr5A	524935365	524935397	TMEVFHDLCSK	87	+
Chr5A	540904692	540904724	FNFEGRNDMIK	90	+
Chr5A	550924498	550924557	AVDDGFIRPSQRHIFVSAPD	94	+
Chr5A	562279611	562279652	FKSFKGSDICELVK	100	+
Chr5A	562917881	562917913	KAALRGITKAM	81	-
Chr5A	571930533	571930589	EVGVFAHAVHMNELDLLIK	86	+
Chr5A	579017124	579017180	EYGNMSAATVIFVLDELRR	134	+
Chr5A	586935344	586935409	EAGEDMVQVGGPAANERWGQAL	102	+
Chr5A	591132008	591132088	KPDESLNMAPLQVCVTQTMPLQIDSDH	135	-
Chr5A	600703049	600703084	MGDGVAFEAARK	89	+
Chr5A	600703388	600703468	NDLLLTGDLELCNANGVVGEPKSSSKK	190	+
Chr5A	611978599	611978631	AGVNVGRQFYR	84	+
Chr5A	613303187	613303279	TSGAPLVQELNQVSNENPGLPVNGYMASGLR	148	+
Chr5A	613923043	613923075	RASSILEVNFQ	80	-
Chr5A	622853853	622853906	RQRQEEQATDGNMLDLER	84	+
Chr5A	624055653	624055730	KLLADEPTLKEEDIVQSELDDKILGF	118	-
Chr5A	642373937	642373978	KQVDTMGSTDILMI	104	-
Chr5A	655363144	655363182	KITDQVGSHLAVE	94	-
Chr5A	672353086	672353142	SMNNDEETNGLVSPLMSER	137	+
Chr5A	694983700	694983780	KPWGRVEMNSYFATVDLMMEEPSPLEI	136	-
Chr5A	697562170	697562232	MAEFPLDPMLSKMIVASEKYK	104	+
Chr5A	700201422	700201463	KKAQAENPGNDLLM	101	-
Chr5A	710430101	710430160	YRIAVAGRGMQMVELSLPED	98	+
Chr5B	1105272	1105307	AIENPWKTLLER	90	+
Chr5B	6983971	6984033	KMLCHIEESFQKEDICFTEFL	103	-
Chr5B	9405152	9405220	RALALTDKPFNCAFPSTNFKGDK	170	+
Chr5B	21831383	21831424	KHMRSHLHSLLLVM	110	-
Chr5B	25133011	25133046	KGTIQDDDLVDD	81	-
Chr5B	27077885	27077935	RLLYMQCIHRMHKEELG	87	-
Chr5B	55788749	55788796	DLGANPTVVELDEDSR	89	+
Chr5B	56572613	56572645	RRAMSVCAEFR	82	-
Chr5B	59958062	59958214	SQIVQQDI--------------------------DVPLHGNVKIYSSKELK	154	+
Chr5B	59961853	59961903	RAMRNMELLQTLSVSSW	82	-
Chr5B	75949269	75949307	KSLVIGNTTMALT	90	-
Chr5B	91038860	91038907	KALTPLGNLPMFANSV	109	-
Chr5B	95397428	95397466	RKGGQECVNGGVF	98	-
Chr5B	103582945	103583007	RPSMFMDVGIPTYPSSGPAAS	100	-
Chr5B	116798754	116798789	KALNLAAPDDEK	82	+
Chr5B	124189485	124189517	KPDNPTEIRVA	81	-
Chr5B	150622887	150622925	KVDNHTADGQVIE	99	-
Chr5B	166280542	166280574	QVLAYNIMTKK	86	+
Chr5B	184749057	184749089	EVDFIFTGVAR	81	+
Chr5B	210016524	210016586	IGLMAGAVALSGAAVMVYLKR	93	+
Chr5B	231960632	231960682	DAEGSIYGAYASQPWER	83	+
Chr5B	238087131	238087181	KADMKLSAEKNVLPSAT	121	-
Chr5B	246514482	246514538	DANPCARDEFHRYMDLIGR	147	+
Chr5B	267386066	267386173	RGRGTEAPEPSQSPNCSALRDLLEDEDPIDHGQSAG	168	-
Chr5B	278437773	278437823	VEQNGLSIYSWSEFVLK	81	+
Chr5B	319429266	319429310	SGSVLSGGKLAFSLK	101	+
Chr5B	336078387	336078425	GILPNNQIVAVRR	91	+
Chr5B	364013075	364013140	RAAAAAGVPSVRSCGHDEPFRH	100	-
Chr5B	409131156	409131209	AGEGITTEIVSEMESAMK	128	+
Chr5B	411995074	411995103	MILDIKHFVK	80	+
Chr5B	414679129	414679203	LPFANSSSPDDGVCFATPMATGGGR	118	+
Chr5B	423736447	423736479	KAVLANLYDHY	82	-
Chr5B	430066724	430066828	QLLRLLVGLQGHRLTVLHLNMSSAGHMVLYSLSLK	164	+
Chr5B	432222757	432222792	KVAVELNDKFLG	82	-
Chr5B	440927565	440927609	AEELNNSPLLDSDVK	101	+
Chr5B	457715238	457715303	KVLWSAIFGGGGTVCVHRPPAM	109	-
Chr5B	464333588	464333659	KAEASAVEPVNTQASATTAEIPPK	104	+
Chr5B	469010593	469010628	KDIGNVNLGLTE	84	-
Chr5B	473995189	473995248	YVVGKVPPMVKLNIVEPCSR	148	+
Chr5B	481598328	481598381	MDTAEGHSLPSASCGDGR	85	+
Chr5B	487718214	487718249	MTDSVFEKVLSK	86	+
Chr5B	490679128	490679187	KLGNTPKSGNASQAKKSGAV	86	-
Chr5B	493056647	493056712	GLTVRPHGQHWILSPKPRGDGR	110	+
Chr5B	499806019	499806084	VCIMFTLNTRGRSINGESLVPR	109	+
Chr5B	504994907	504994939	KEVQFMTQMPM	78	-
Chr5B	508436833	508436919	KFEDVNEVHITAKGPPNLLFWMNMAGFNL	144	-
Chr5B	509720222	509720260	VLQVADMHYGDGR	90	+
Chr5B	526041427	526041474	MTPGCLSCDQDVSVGR	125	+
Chr5B	531911579	531911617	ENGGCETITLKEK	97	+
Chr5B	533390207	533390263	LPCLCSGGAGATFQRPTYK	96	+
Chr5B	546060633	546060701	QMQAARMQPGMSQSQLNQGNQLR	99	+
Chr5B	549185808	549185840	KEAVYVRTKEW	85	-
Chr5B	551090751	551090804	SPIPEIPGLPPLQINQNA	83	+
Chr5B	553554289	553554327	KASAHALGNAAAM	91	-
Chr5B	555024073	555024117	KLVLARAHWNIERAM	117	-
Chr5B	574826238	574826297	LKSLASLDVSFNNLSGTIPK	89	+
Chr5B	576160690	576160752	RSLLWVPVPLVAGVVFLWVLN	93	-
Chr5B	580670517	580670588	MMPPIDASEIPWVSLASTSAPERR	115	+
Chr5B	590343785	590343877	ALFVSLLLALCSALGEGVSALRGRANGDAVK	138	+
Chr5B	591948011	591948055	IEEIVDEDSDAEHAK	104	+
Chr5B	601618626	601618682	KLSYGGLYQISSLLDDHDS	89	-
Chr5B	602922562	602922597	KGGANEAQKIVS	84	-
Chr5B	604292644	604292703	KADFSLAAERMDDMSDDLLS	89	-
Chr5B	607657184	607657219	AIASTKGAHSQK	78	+
Chr5B	608988257	608988316	KDLLGDADPCLERLGFATMQ	153	-
Chr5B	609043525	609043566	KMPHRGGAMIMDMK	110	-
Chr5B	613404131	613404193	AWLEELFARPAVKKVIALMAK	99	+
Chr5B	613646456	613646491	KAGWRSSLYEAE	85	-
Chr5B	621156565	621156612	KVDVGATAGHVYVAAS	106	-
Chr5B	625216764	625216829	RHSAASTNVAELTAPTGDGTSK	98	-
Chr5B	635447493	635447528	VGAAGGLVHGCK	84	+
Chr5B	636016268	636016318	DDRLMIECIVTIFEKPR	87	+
Chr5B	641669082	641669126	RKQYLLGVPPRPLKQ	114	-
Chr5B	648821180	648821215	KGPEEGGSGGHA	81	-
Chr5B	658535473	658535547	FAEENGLDVVVVNPGTVLGPMIPPR	119	+
Chr5B	659101125	659101178	AALNSGIGWRGLNRMMER	88	+
Chr5B	663168904	663168999	ADPSFVSCNDLGGLAMNMVQTDRYIVFPLVYR	160	+
Chr5B	663804738	663804776	FEAVVESWSTKIK	94	+
Chr5B	665975001	665975036	KHNYPSNIGAVD	92	-
Chr5B	684364229	684364264	KGVGSHGTIAVM	90	-
Chr5B	685890549	685890611	GNSLGMVTQLPGEDGELEVSR	123	+
Chr5B	685890549	685890611	GNSLGMVVQLPGEDSELELSR	129	+
Chr5B	686844562	686844630	RHFIPMAASSHLYALAGAAELAV	169	-
Chr5B	691007617	691007649	MDTVRQTFNGK	88	+
Chr5B	702351732	702351782	KVFTVYASADNSYITFQ	131	-
Chr5D	29199455	29199490	KPLIVLAGHVTA	84	-
Chr5D	33043118	33043183	LSVDQRVGSKAAWILTCLYSSK	108	+
Chr5D	33394843	33394884	KMGSTDMGKTTAFQ	105	-
Chr5D	42363008	42363046	MSPAKTDAFLVAK	94	+
Chr5D	43229487	43229522	LAVLAVHCLSTK	80	+
Chr5D	46854489	46854554	RTLVVHHMGLLTQGAGGGPPGR	103	+
Chr5D	49356210	49356266	VRSILSTSANNVWKNPQVK	88	+
Chr5D	58336955	58337017	ATHDFSGANKVGEGGFGSVFR	104	+
Chr5D	58713853	58713927	LEGEFDAEEVERVMVVGLWCAHPDR	125	+
Chr5D	61838579	61838641	VTILMPGYVVSNLTMGKGVQK	101	+
Chr5D	62422432	62422476	KSFWPQNNTILLQVD	119	-
Chr5D	64977755	64977784	RLYCEIQQNV	83	-
Chr5D	73658487	73658561	RTRVLNAPDMDCKLPLGASLNGSDF	179	-
Chr5D	87279862	87279918	KFFKDVADSVSGGDTIPIA	89	-
Chr5D	93144077	93144106	IVFHIITDKK	78	+
Chr5D	93882186	93882230	KTVENFGVDLEGLKK	105	+
Chr5D	97481116	97481184	RSTISQCADDQHNDCNYELLGGD	170	-
Chr5D	97632252	97632287	QHEMSLLHLLDK	94	+
Chr5D	107606888	107606926	KPGGAAVGRELVA	88	-
Chr5D	114340565	114340639	RPKMFLVDWFYGVLASLGLWQKEAK	189	+
Chr5D	125494726	125494788	QELDSARQQYAVALADLDAAK	93	+
Chr5D	126957985	126958038	KERADEDMALRTLVEAGL	82	-
Chr5D	135674249	135674287	DLLELEEKGDLIA	88	+
Chr5D	140823073	140823162	LLPYHVVADYEAEEDDRILDSDATGQIPSR	146	+
Chr5D	177734902	177734955	QLALQQGPLGLDNFRLLK	134	+
Chr5D	178239707	178239742	KERGPGKPDPQM	89	-
Chr5D	195850286	195850342	RPSLPVLCMPQANSVPMVI	143	-
Chr5D	212119220	212119270	RTFIKNVVQQENECTSA	127	-
Chr5D	212531950	212531985	RSLADVGANEAG	84	-
Chr5D	217032071	217032103	GSNDEKPELVK	78	+
Chr5D	224119460	224119501	KGAPAALHNSDVVT	99	-
Chr5D	231001498	231001551	KNECFRQWSIGGVLSCFE	134	-
Chr5D	242144584	242144664	NCVTIMKPPCSVDNAQPTIEADMDPVD	132	-
Chr5D	246646767	246646823	DIVVWNAMILGLGLTGHGK	92	+
Chr5D	256189162	256189212	KYNLVRGCYNSGDALAQ	129	-
Chr5D	281399334	281399426	KPMSSYGTSVTVPMRAPRIAGGLALLPGATL	93	-
Chr5D	290541067	290541132	KIDEVARGLMAPAGDDDGDSAR	98	-
Chr5D	303892707	303892751	LKASASITAIPKALK	96	+
Chr5D	325546022	325546072	ETELAAGSGKGAADVEK	114	+
Chr5D	342074829	342074870	KIGELAMDCLAAGW	102	-
Chr5D	342336066	342336134	VLHREDVVHILGKLFPEYPVPTR	115	+
Chr5D	347717629	347717670	SPHCFPVSSWSASG	102	-
Chr5D	353990356	353990391	KMSVVYQHLNEV	96	-
Chr5D	356417707	356417742	ITMPGQFMTDGR	90	+
Chr5D	367687185	367687271	KAPTLNNETAPVGANNKPSAEAVVSPSDN	125	-
Chr5D	367691093	367691164	RRPPNSTSYPSIQAGPADLALVVQ	113	-
Chr5D	371974026	371974079	QLMPGGASLGYSDFLENR	86	+
Chr5D	373367690	373367752	RKSETEDEGVDCDLSITGQTA	100	-
Chr5D	374935532	374935582	KSLFGGMVVIALPLGNG	121	-
Chr5D	382181946	382181990	KLVNMTGNVTPAMME	91	-
Chr5D	390802630	390802713	KIILKDKPDADIVVLPAGSMVTMDYNPR	138	+
Chr5D	393494681	393494722	IDLIMQNRSGIGVK	100	+
Chr5D	398495662	398495718	QIDEHNLEEIKHICSEFEK	87	+
Chr5D	398684054	398684086	EDTEGMGNSRR	81	+
Chr5D	402791012	402791068	AGETEPLPSLQDFNEFRVK	91	+
Chr5D	407340216	407340281	TTLIEPTSGNMGIGLAFMAALK	103	+
Chr5D	408246005	408246049	IGGGGPSKGDGWMPG	109	-
Chr5D	409451246	409451287	KLGNTPKSGNAPQA	96	-
Chr5D	424871905	424871943	LPGAENDVELEHN	91	-
Chr5D	434722060	434722107	RPEMPIHCPKCGAMGS	133	-
Chr5D	435692326	435692388	NEKRAKPSGGGEEPNSEAVPK	91	+
Chr5D	439384280	439384312	KTWEAVSEEMR	82	-
Chr5D	439606810	439606917	ALGLWMELIDLLDGSYGVESCMSFRVRNILSIAYSR	173	+
Chr5D	439816348	439816380	WCMESCPSSSR	89	+
Chr5D	441371950	441372000	KMEELALFGDGCGRLAK	126	-
Chr5D	442455574	442455609	KVMDATFGGLSV	89	-
Chr5D	445813871	445813930	REISLKLNTGVVSGSNRPLS	92	-
Chr5D	450196632	450196658	FVEYWVPAR	77	+
Chr5D	456633012	456633071	DHYGNKRLDLAGPLLGGLFR	93	+
Chr5D	457168487	457168537	SSVSFFDIEKQETAVSK	121	+
Chr5D	461731742	461731777	TGVIILGGGLPK	79	+
Chr5D	471545544	471545633	RGGFKNKAFNHYVVSCEGSECYGLSLEAVA	223	-
Chr5D	472314578	472314637	VALFSTYSAAVFALRLKLPK	135	+
Chr5D	473313978	473314040	ILGGLPSLTSLAIQLFGDPRK	98	+
Chr5D	473324773	473324808	TDITKLPKDIGK	83	+
Chr5D	473890157	473890195	MLGHSNGTAADTK	94	+
Chr5D	475894592	475894645	KIATILEYGKVSLNPRAT	130	-
Chr5D	482189012	482189047	KKVLFSLEVINK	85	-
Chr5D	482286551	482286634	AADNELSWLNVLSQETGENVQERINLQK	130	+
Chr5D	489820048	489820086	HMTGKTVGLVVGR	91	+
Chr5D	490104951	490105004	KNETLSRAMGCCGLLIIM	144	-
Chr5D	492578026	492578079	HVQSDSNTVSEGTKENVK	127	+
Chr5D	493619092	493619136	KASIVTIVKESALSS	96	-
Chr5D	493780463	493780495	KIDFALAGWNY	89	-
Chr5D	499899086	499899121	KPLANQSILSTM	91	-
Chr5D	501795141	501795194	QCCIVCDAETVSNDRFLK	88	+
Chr5D	503777343	503777399	RIREVFLDAPEEDNVEDTK	86	-
Chr5D	504143700	504143759	KKGSVLADLAHPGDEVLVAR	90	+
Chr5D	509364099	509364155	KIEEATSPYPCGSVSKDVD	91	-
Chr5D	512838303	512838383	LPSMAKFNAGFLRCNQSFEMECVGPAK	132	+
Chr5D	521031270	521031308	YGVGSKTPSANDA	90	+
Chr5D	522900844	522900879	RAADNCRVLSTL	85	-
Chr5D	527542986	527543015	FNRVFNEAMK	77	+
Chr5D	531165799	531165861	GGAIAWANMGDPNASIPTPEP	95	+
Chr5D	532684856	532684900	ASSGIILNTFDALER	107	+
Chr5D	534056632	534056685	RQGRAVDHSPHDDNAPFE	87	-
Chr5D	538539070	538539180	MVGVSLFGTVTSVCKVSTSGSTFYLEIEDATGVVLTK	168	+
Chr5D	539808221	539808256	MIASSLPSAGDK	83	+
Chr5D	543417094	543417168	RKSVYDHSHMLSLPFAMRESILGIA	126	-
Chr5D	548245521	548245592	VFQDVVPAWWLFGQTFTTWQQFDY	122	+
Chr5D	554346624	554346692	EANILVPASQAASVIGKSGAVIK	101	+
Chr5D	565856841	565856906	RWERATPPPSQKGLGGGGPQVE	104	-
Chr6A	1969320	1969370	SDNNSEAASSNGMTITK	92	+
Chr6A	2437211	2437255	RASPGPRLGNAGKPM	98	-
Chr6A	3750073	3750105	FSLPKSSTPYK	82	+
Chr6A	6904220	6904264	IMSIMQARLAADGAK	110	+
Chr6A	10071217	10071249	RDLDCGLVSGT	81	-
Chr6A	10321756	10321803	KSVAIGVEADTWMFTN	126	-
Chr6A	10691491	10691550	KGFGGEGLMTSYGGTIDEIE	134	-
Chr6A	12065195	12065263	GPSMLPALNMAGDVLLTDKVSPR	107	+
Chr6A	12688995	12689075	RKLTSVQGKGLTFVENVVPGSLQSMNV	195	-
Chr6A	17223780	17223836	RLTAPASIPSKAMSQKVSY	88	-
Chr6A	17267570	17267641	RPVSRGTESDLIDVEAMVPTRVGQ	114	-
Chr6A	17333835	17333867	SPRLLSWDLNK	83	+
Chr6A	24129109	24129141	KTNDQQEDEVK	81	+
Chr6A	24604922	24604957	ATAPICIKFLSR	89	+
Chr6A	25076270	25076323	WIHLRSCQLGPKFPMWLR	98	+
Chr6A	32485989	32486018	RTMPTGSPLK	77	+
Chr6A	41993255	41993314	KEKIVGNMIGSLTNPSSTAE	93	-
Chr6A	42251485	42251547	LGTGAVNIVLSCYSACRDHGK	158	+
Chr6A	56042990	56043049	RGVSPILLDPLAAQELQMGV	94	-
Chr6A	56819935	56819973	TQALTSGVTVAEK	90	+
Chr6A	61770718	61770762	LNLSATHTTPSPIPK	84	+
Chr6A	64733692	64733754	KGREGTQGALGPQSANELEES	94	-
Chr6A	73949789	73949830	AEKTAVFSGAGAGR	95	+
Chr6A	76383195	76383239	KGNSFRGTHKHGPFD	109	-
Chr6A	79491013	79491099	ESNGAVPDCNGAAAPPAKQQLPEGTDALR	133	+
Chr6A	82902702	82902779	RASDWDVESYPVKFLENRLELIIPTI	127	-
Chr6A	83820007	83820042	KVRGFVSDNVSR	84	+
Chr6A	83820292	83820375	GLRGGGMAGVIHGHAQHGDPMVQDFMGR	136	+
Chr6A	92917576	92917620	KGAGGSDEEHISSPR	106	+
Chr6A	94898083	94898127	SMEEVTQGLAKVLAK	104	+
Chr6A	101918276	101918314	RTPWDLWSSAEDD	103	-
Chr6A	104742041	104742100	RLNQLASFNVKGLDGSFNNI	93	-
Chr6A	118106724	118106765	KHTWYVFGNAMTGV	115	-
Chr6A	119815575	119815610	KPELGKIADANI	86	-
Chr6A	124656618	124656656	IMNADGQGLIFAR	97	+
Chr6A	125462590	125462640	GRVGAMSTTVKIGHAPK	127	+
Chr6A	127487135	127487182	CDYHVTTTGQAATALR	85	+
Chr6A	161125146	161125211	KGEAASCLRILAERMGQHEPSL	159	-
Chr6A	164968463	164968516	RSPHGDPRLEMAETIDLL	86	-
Chr6A	184874406	184874462	TTMAHFSAALEESTRLGIK	133	+
Chr6A	339640443	339640487	QELIPPQVLVPLSMK	117	+
Chr6A	340231636	340231701	REISLVLAGDIQENEEGVDTDT	99	-
Chr6A	379112332	379112367	KELSLGLSAVVE	82	-
Chr6A	419141980	419142015	EVCGTEYLTGEK	89	+
Chr6A	428099245	428099295	MSICARMDAPRGGALGK	83	+
Chr6A	449212994	449213041	KVSLPLDTASLNDQPA	112	-
Chr6A	472783740	472783778	VVVAGEELFLLVK	90	+
Chr6A	492628620	492628658	KASEQKPGVGGSK	85	+
Chr6A	503774879	503774938	MLMDPPVMQADCQLQNDVEK	100	+
Chr6A	518849081	518849116	GDPERGSGVRNK	86	+
Chr6A	519797160	519797195	KPSLPGVLYGDE	87	-
Chr6A	523099466	523099516	DLVSDSFTSSDYVIPFK	104	+
Chr6A	523808787	523808858	TADVNQVAAESGVMDIGEPEKAKK	106	+
Chr6A	537458464	537458520	RVYVTYVCEQSDGGVAGGG	88	-
Chr6A	537641137	537641193	RGSNRLINNGTTASIAQTA	84	-
Chr6A	546641602	546641658	KCPSDKLNAAANAPQMHQL	139	-
Chr6A	546908364	546908399	KLVTNVGLVEAK	80	-
Chr6A	550010933	550010977	KNVFPECIEGILSKA	112	-
Chr6A	552052686	552052763	VVDFPNDPHGFFTQDPWSETTGELIR	132	+
Chr6A	556147653	556147724	NKPLLVDCVLEDFNRHSSGGPMAA	179	-
Chr6A	558038451	558038522	LVYYMLTLSLPPTVAYTQTGRYQV	112	-
Chr6A	558399439	558399492	KTIRKVIEGLLPEPLGEM	133	-
Chr6A	567081827	567081868	ISMYSIAEDMVVSK	103	+
Chr6A	567085620	567085688	ESTFAENRKLLSFSALELPWLLK	107	+
Chr6A	573931288	573931320	HPGCARVAVPR	81	+
Chr6A	580168041	580168082	KGPRQAPGDFGAST	97	-
Chr6A	581138970	581139032	VWDARLTYVFILFLIYLGALR	137	+
Chr6A	581949479	581949553	NAAPVTGATPARNLLTGTGTPPAIR	107	+
Chr6A	582070038	582070112	RAALVSGYFCLCGLLGIILAKSIAM	189	-
Chr6A	587603116	587603175	KAIMAYFEQLAPVELAARTD	96	-
Chr6A	587854228	587854263	MMGIPVGFDSTK	95	+
Chr6A	588695071	588695139	IKVALDPNNIMNPGKLIPPHVCI	108	+
Chr6A	588717348	588717413	RVEHCLSFSTIHCTDVHVALLK	99	-
Chr6A	589665586	589665645	SIHSGDLPLCPTSQSPTPEK	96	+
Chr6A	595332498	595332533	KDDQLLFGGPPT	90	-
Chr6A	599719005	599719070	LFIIGFMGGSVTEVNLQAMLAR	105	+
Chr6A	607386903	607386953	QLIPMIGSDLEEFLQQR	83	+
Chr6A	614915458	614915508	TSVLSRRWSQLPAMVPR	118	+
Chr6A	616922625	616922666	KRGTTGPINLDGLK	102	+
Chr6A	618583035	618583097	LITCPSLDLARGADLLPLSLK	93	+
Chr6A	618621899	618621940	RGISEKVQNWLDET	100	-
Chr6A	618807911	618807967	GLAAISGTQSVKLLEVTPK	131	+
Chr6A	621279311	621279367	KFMEKLGALEEESLGRAIV	87	-
Chr6B	302534	302566	KYVPKPTNAAD	81	+
Chr6B	2260156	2260212	RGLRYIDRSLTQEGNGHAV	91	-
Chr6B	6026375	6026431	KVKEIDSASAGNCGIQADV	139	-
Chr6B	14073688	14073741	KAPDSPAVDRILVSTSHG	83	-
Chr6B	17189818	17189877	YDLAKDSLKNVPSAAAHTLR	142	+
Chr6B	17319951	17320025	DDPLNDDKNRQLVTFMNIVSYLRPK	122	+
Chr6B	19563545	19563595	RAIYAPELGLDSILFES	99	-
Chr6B	20076643	20076675	RTHQTEDTALL	83	-
Chr6B	20925066	20925125	TEDVPSPIPITAATVNNTDR	92	+
Chr6B	24226671	24226700	QVAEHMNHVK	79	+
Chr6B	29943413	29943481	FLKENGLLDGDPSFFTAVKMTEK	171	+
Chr6B	34278825	34278884	KSGMSHLYALGSASEAAISL	138	-
Chr6B	34279731	34279778	KLFSVQQEVSSGSIGT	101	-
Chr6B	36310816	36310878	AVLECPPRTLKDSLRGVMVWQ	107	-
Chr6B	43560757	43560792	KKPQIDGSTSGQ	85	-
Chr6B	44496259	44496291	KETEGRLQTLM	79	-
Chr6B	52744691	52744750	KGQPPCLYLELGDAPEALGV	141	-
Chr6B	56271461	56271502	RGEAISTKANNMVM	102	-
Chr6B	56271836	56271880	RSPVNFWPCAKSMLK	115	-
Chr6B	62265923	62265982	ADNNPVLRPDEPGMNSIEFR	97	+
Chr6B	69643714	69643758	RQALSLTNNTNPEQS	99	-
Chr6B	75756973	75757029	AVNVLTDSLCSVLLETVIK	83	+
Chr6B	94747895	94747999	KIAEEMYGQTCLGHILISYTFVNPRIGQEIMKQKL	178	-
Chr6B	126335110	126335151	KGHGPIFGSYDIEV	109	-
Chr6B	131017039	131017068	KFQLQKPTNH	78	-
Chr6B	133167888	133167971	AMERSFQLNPHATPFVPTSKSPFAESLK	136	+
Chr6B	139505496	139505528	MQPGMESLQGK	82	+
Chr6B	149637284	149637355	SDWESIMNSLGTNFAADPTLEGMK	182	+
Chr6B	149758328	149758381	RVVETLTKHSMGSAALGS	82	-
Chr6B	162426959	162426994	KIAVKSGDPLEA	85	-
Chr6B	162427058	162427102	KLLDTLTLKNQEGKG	101	-
Chr6B	178560776	178560817	NDIPIPNMDDIFTK	102	+
Chr6B	178989713	178989775	RMNEVTRNSLQEDTALLSTLT	95	-
Chr6B	197355418	197355468	DLVIGNGPQGPFDHLFR	84	+
Chr6B	204567422	204567469	AMGIETDQEVVQMVGR	119	+
Chr6B	205257552	205257587	KALRGCALLTDI	70	-
Chr6B	210075485	210075529	AYGALKDSTRVGLAK	106	+
Chr6B	214072335	214072379	MTCAACVNSVEGILK	113	+
Chr6B	219365304	219365378	KLIINSPMFPTCDLDHFLMGIVRGN	124	-
Chr6B	233360208	233360294	KTGWGHYSVAKSRGPAQPLMYIMVGPDTG	147	-
Chr6B	245384596	245384661	SANAHDFISNLKDGYDTWCGER	174	+
Chr6B	246412088	246412141	KFGSINMSANNHLSQGQM	83	-
Chr6B	262271037	262271081	KPVDYGMIKCTENCE	119	-
Chr6B	264299796	264299870	ILGLEICADTMVGDGMIRGISGGQK	115	+
Chr6B	268713682	268713723	KLLLHSGGSNGGKT	95	-
Chr6B	374263523	374263558	RDQEAGVSTTTE	84	-
Chr6B	413469138	413469167	MYIDNNEALD	82	-
Chr6B	435079493	435079579	VASYAMVGSHILLSVQLDNVTSPDKVARK	215	+
Chr6B	442007562	442007651	LSLSSVTHLNRDLNSIDLTKEEEASAAQIR	136	+
Chr6B	449051946	449051987	MGGPGAMPVEEPSK	104	+
Chr6B	462254855	462254902	KTGENLSLMEGLTCTS	118	-
Chr6B	462254903	462254956	RPPQVQEQSIEDCTVMAW	145	-
Chr6B	473322121	473322192	KINEELHRLDIAQCLAVMYTSSML	122	-
Chr6B	477440930	477440983	KSGELVNMPVKMNLSSRS	85	-
Chr6B	477441323	477441379	KQSENDSHRESEPKEVSAV	84	-
Chr6B	515795182	515795232	VIRNIVGDQMLKQAAHK	81	+
Chr6B	515806469	515806525	IVQEEEENLFLQRGPLLKK	86	+
Chr6B	515836659	515836709	MAGGGQAAVSFLTKVAK	117	+
Chr6B	550094810	550094869	EDRGLSGDALVCSGMTNLGR	143	+
Chr6B	553361313	553361375	GPGDLLGKKQSGHLPEFPIAR	151	+
Chr6B	572122717	572122773	GSAEVSINTKQANRTLLLK	87	+
Chr6B	586985814	586985849	EVCLEGRELFPK	92	+
Chr6B	609208404	609208442	HSVSTPQDGLLLQ	95	-
Chr6B	611374370	611374426	KSNVDVVEGSIPSNVDSTA	84	-
Chr6B	618629399	618629434	RDIIDMYPRLLD	92	-
Chr6B	621492257	621492337	TPDVAFGGFSVLHDPSVSEPDSASLLR	125	+
Chr6B	652560912	652560968	SMQDGSLGGENKWNDSYQK	94	+
Chr6B	655839331	655839375	IQEVVLVGGSTKIPK	104	+
Chr6B	656935973	656936011	AILAAKPGGSSHR	92	+
Chr6B	658244416	658244457	IDNLKQKLNQHGAR	100	+
Chr6B	683012149	683012211	VESLGGYVDDGYLNGQLAVTR	151	+
Chr6B	690018182	690018220	SANVLLDDHLTAK	88	+
Chr6B	691826099	691826140	MMESGLQLDQFTYK	98	+
Chr6B	712027848	712027901	RDEVASVMKMVVHCDGCV	89	-
Chr6B	713227894	713227929	RMVSTGAVYGNA	88	-
Chr6B	719957256	719957309	RYNMGVTGGLKESFTINL	89	-
Chr6B	721624458	721624499	RALEPAIYGWTGAV	104	-
Chr6B	725160655	725160693	GKLDQYVQYALTT	99	-
Chr6B	727160256	727160309	GLLLDHVAQLLGALSRIR	120	+
Chr6B	729832100	729832141	KDPSVGIGGRNSIW	103	-
Chr6D	1405144	1405185	KDLNGNPLFEYILA	104	-
Chr6D	1499223	1499255	KAGLDNIFIPK	79	-
Chr6D	2383555	2383620	VLEHASVCLTRIAEAFAHHPEK	162	+
Chr6D	10445759	10445794	LQAEVRSVAEGK	86	+
Chr6D	10903914	10903982	KAVAQLVASAGLGDWGDFYIANE	166	-
Chr6D	17403193	17403237	KAQEADASGSDTPVS	101	-
Chr6D	17876898	17876930	KMFEVKAAIKE	83	-
Chr6D	41580603	41580638	KLHNIPSVGHEK	86	-
Chr6D	64661516	64661551	LNLLQRNVALYR	86	+
Chr6D	65703079	65703120	LNGFNGVRWYRPLK	110	+
Chr6D	66808539	66808577	QELFGKAEVALKK	88	+
Chr6D	74631886	74631927	KVPAAPEAAVRTDE	93	-
Chr6D	90404194	90404232	KTIDEGLIMGDAG	94	-
Chr6D	94573366	94573461	DLLQLQLDEGTHLNSDVTLSSDEILKLQAQLK	142	+
Chr6D	97548441	97548485	SMEEVTQGLAKVLSK	105	+
Chr6D	104484830	104484898	KLDEIWAPISGTLQNESLILMEL	111	-
Chr6D	105727852	105727914	KLQGIERPIMGTFNNKSLNLE	102	-
Chr6D	108095114	108095146	KTTPPAGCFAE	82	-
Chr6D	114999101	114999139	MTSQQSPSPAEAK	94	+
Chr6D	129903071	129903133	RGKQIATKEIHEDMCTVNSVA	102	-
Chr6D	130258975	130259031	REQLGMAGNRCSRLSLLFS	91	-
Chr6D	142769332	142769391	EVLAVHHPEGEVINSVIVAR	91	+
Chr6D	142911043	142911099	RPVDFVKAVAGLEEVGAEM	88	-
Chr6D	146462953	146463006	DLYGNGVEDEVTSQFSRR	133	+
Chr6D	165336877	165336933	QKLSFMVASQTQHLKYAPR	139	+
Chr6D	167429167	167429268	RCDAWDYFCIFDNTCMALLVGGFVREVSFTPRIS	170	-
Chr6D	213156335	213156376	APENIIARSEQHAK	99	+
Chr6D	241151578	241151643	RGDFGDEASAPTESDIEETLKR	102	+
Chr6D	248131761	248131823	RYWTSGFQGANQMTSLQGAVA	107	-
Chr6D	286459934	286459996	EIITRSFDQPATFIEIIRNSK	99	+
Chr6D	291443149	291443193	MADLDFLIGEEALAR	114	+
Chr6D	303253544	303253582	KPPSGTSSCMQGI	90	-
Chr6D	311328636	311328701	KLSVAPIMEARVAAEDKSGEEG	100	-
Chr6D	322929779	322929820	YSGPMRGNASPCTR	103	+
Chr6D	326644173	326644208	KGTANLQFPCNF	94	-
Chr6D	336111576	336111632	KAPITAADVEGICYQPMLE	97	-
Chr6D	360578618	360578659	MAASTNGSSPPALK	100	+
Chr6D	374792522	374792614	AGNLGFQLYHGGDDVKCATDEDLLLLDLNIK	144	+
Chr6D	376118879	376118932	GDDDHLVDITYVESAVAK	134	+
Chr6D	382620266	382620298	GLDPNFSYMLK	87	+
Chr6D	400758464	400758532	RPVTMEATVNGNVCSAGGNCAVA	108	-
Chr6D	402954250	402954336	GMYGSSRYRLGGQEYAAADCHNVPKIEVA	147	-
Chr6D	410760654	410760686	ITGEDIDRALR	83	+
Chr6D	431374146	431374178	KPLDDDVDFLM	82	-
Chr6D	431411413	431411493	KGDHGTANMAPSAPDGLEPLLRQERIC	204	-
Chr6D	431447037	431447099	DLILRSIAKILDLDEDYFVNK	97	+
Chr6D	443547111	443547152	MALFTEGGIKELAK	104	+
Chr6D	449092106	449092174	VAGKIVLCESGVNARAAKPLAVK	154	+
Chr6D	449092868	449092936	RAGSVGDHNYPAFSVVFTSNKVA	109	+
Chr6D	449834076	449834114	EVASQCEALLIGK	93	+
Chr6D	454500251	454500277	YGAMPHWGK	78	+
Chr6D	462009846	462009878	KLTAYNYDAPS	83	-
Chr6D	475606737	475606784	EFLEKADEELEKVNTF	118	+
Chr6D	480676415	480676468	IDYLGKMKTQIWNSNSSK	87	+
Chr6D	482930094	482930183	SNLPDMMSSLEENPDGPEGFQMEIGDKAGK	145	+
Chr6D	485817019	485817054	ANKVLPIGGPGK	86	+
Chr6D	488253145	488253201	NLLILNAGQVVLNIDPLPK	131	+
Chr6D	490369030	490369077	TKLKYMQGLLDAAQDR	120	+
Chr6D	491428130	491428168	LTSATSELAFHNR	95	+
Chr7A	7802314	7802406	KQVSFEEFQQLLTLKGINPIQPLRASNLGGI	220	-
Chr7A	17411461	17411499	KPMYAFSADTSAR	93	+
Chr7A	18576281	18576334	KDELGERLYMGLDDVQVA	128	-
Chr7A	18934699	18934743	KVVGEINVRAPQIIS	89	-
Chr7A	21406570	21406608	EVPAGIEFLMPLK	94	+
Chr7A	27782087	27782167	KENVLQASPEIEKEPDISYDLVVSIRE	126	-
Chr7A	30591404	30591436	RPLHSVGVSGS	78	-
Chr7A	34701713	34701772	GGQASSHQKNSDGGSKPVQR	90	+
Chr7A	38815417	38815470	KGGFCKCGELDLVKIISV	133	-
Chr7A	45066634	45066678	LGIQADDNQEISHLK	109	+
Chr7A	66611495	66611554	KGAAPMRPDEEVDRGAFAHA	147	-
Chr7A	66644415	66644492	MAEVIFSAVVGDMVGMVISLLAGQFK	122	+
Chr7A	67936245	67936313	RSCTDQQKQYGGINITGEIYGGT	111	-
Chr7A	79727137	79727169	KNGLSILTPFS	81	-
Chr7A	105808583	105808639	DGSLSSSVQSGTAKKTCSR	134	+
Chr7A	125823991	125824041	KKTAISIWAVVVPSPVK	119	+
Chr7A	125973854	125973901	AEGNCEDDSDAIHTIV	115	+
Chr7A	129602483	129602551	RAILEDMLRGVDGYSSGANGVAM	109	-
Chr7A	146439531	146439578	RPASQYVTIPKFLAML	81	-
Chr7A	149269043	149269096	LGSVSNTKPVPQILERPR	85	+
Chr7A	154752166	154752225	KLATAPGVGWVEGFLSVTRV	140	-
Chr7A	156101648	156101689	SLRGFGSVEQVKAK	99	+
Chr7A	168949843	168949881	KLTILVDLFDDID	90	-
Chr7A	178231609	178231647	TSAHPINAATVSG	93	-
Chr7A	182158447	182158500	DHQQSAAPPPKETRYVNK	130	+
Chr7A	208654846	208654887	MDEPLNNQQMDPVK	104	+
Chr7A	211230945	211231007	GDVCQLPWWGGTGVLDGELGR	99	+
Chr7A	224764921	224764989	STAGIYTFNLTWNNISDSSLKPK	99	+
Chr7A	227158998	227159033	NLNGSAHWFDGK	83	+
Chr7A	228686935	228686982	QGMGVGFRNGAANAAA	100	+
Chr7A	231359589	231359642	AEFLLKIGFIEKSDDMVK	84	+
Chr7A	242517087	242517170	KMAEVLSTPRRNLYVTFGPTEEANAVKN	202	-
Chr7A	269397772	269397852	KGVKMMCTRACAVLANLLTVEDLMVQA	188	-
Chr7A	298805065	298805103	ELERQDGGGGGDK	90	+
Chr7A	327752332	327752373	TASDVSHSHGAVTR	95	+
Chr7A	345390212	345390250	KGWLGMNLGDNKA	97	-
Chr7A	433875087	433875143	MATMASSEMASGDNGSAEK	132	+
Chr7A	451868952	451869005	RAVTLGMESPAAETLIVK	84	+
Chr7A	481462237	481462275	KEIFDWAEELHGA	99	-
Chr7A	482856600	482856638	ASNVLLDAGYGAK	87	+
Chr7A	488323056	488323115	ATQDSILNGGVPSSEPAAKR	93	+
Chr7A	495694364	495694411	AVVRDWTETTAAATDK	118	+
Chr7A	495782347	495782388	VFINGYPISDRAVK	104	+
Chr7A	504309155	504309205	RSLTDNNPFVKPGGMNV	126	-
Chr7A	526012824	526012877	RQIARNLVCCWIPITKAM	90	-
Chr7A	557317969	557318016	RDLSAASSTISFAALT	112	-
Chr7A	557921978	557922055	VELSIVEHLPNNGDAGVEEDHLWPTK	125	+
Chr7A	561984725	561984754	KDGHCCFGVL	79	-
Chr7A	562004272	562004307	KVAVSTLDSLAG	79	-
Chr7A	573269860	573269892	SPANINFMIKK	88	+
Chr7A	578837546	578837605	VLFTSDAALLATPATAQMVR	90	+
Chr7A	616453247	616453285	KGNIPLGPSVAAM	97	-
Chr7A	625036407	625036448	KGMFSTAGEKRAAG	96	-
Chr7A	636227461	636227505	KILSNILKGYVHIDL	107	-
Chr7A	638618925	638618978	AKLRIMMLTGDHESSAQR	138	+
Chr7A	639627255	639627287	KRLAWVFFNAQ	81	-
Chr7A	647592862	647592954	AMELGGIRYPAGVNLMLPLIFIHHDPDIWGK	158	+
Chr7A	652436499	652436564	QRYTNFYLCEISSNMVIDATNK	109	+
Chr7A	657685059	657685112	AGQSLYPPDVEREIALMR	91	+
Chr7A	661501424	661501456	KIGITSYSTQM	80	-
Chr7A	670976094	670976150	RHPFTLTIITPAESSLAVE	89	-
Chr7A	675713306	675713380	RDAAICSRLVAAGDVAGNSPEGSGI	112	-
Chr7A	678875322	678875396	KGGILAGNQFNSPYVNNAFKHERDS	179	-
Chr7A	689105227	689105259	RACLSDPATLL	80	-
Chr7A	702922952	702923008	KVLDQIFILEYFLEAGDID	90	-
Chr7A	706739627	706739689	RLSAPTIVTTTTDEAYMGFAE	100	-
Chr7A	709896947	709896979	YHYPCPFSEVK	88	+
Chr7A	713744391	713744429	KGVPNGVSDLGAR	88	-
Chr7A	715328285	715328341	RLLHILLPTVTATTSTAAM	83	-
Chr7A	718386885	718386920	KRMLIEHQEETG	90	-
Chr7A	725790380	725790412	KVFVFIAAAVQ	82	-
Chr7A	727252414	727252452	LISESTIEENILK	88	+
Chr7A	727255403	727255456	LSENWSMTNDKPSFNLVR	89	+
Chr7A	737432079	737432114	GGISAPDSDLPK	82	+
Chr7A	743551705	743551758	RLYLTEGNSNATGSCPLA	133	-
Chr7B	27945626	27945664	KVLGFDAIKPEFD	97	-
Chr7B	96078868	96078897	RFACSHTTLW	83	-
Chr7B	110755982	110756038	APLSRGVSRGVSILDLILR	85	+
Chr7B	134674105	134674137	ALRAAYNNPER	84	+
Chr7B	137486006	137486155	ANMDFVFG----------------------------------CAHDQQGK	82	+
Chr7B	139288935	139288973	MVQEVCETNGNGG	96	+
Chr7B	177701601	177701639	KHISVPNTFVPHD	97	-
Chr7B	181949102	181949152	KMAFNNAAMHGIEAPQL	83	-
Chr7B	215878774	215878818	MPLHGNNNNASGNYA	106	-
Chr7B	236022481	236022567	GHFDYVETVLPALLQHRYISLTPAMSQRK	146	+
Chr7B	237416163	237416207	SGKTGYAAIKLDMSK	108	+
Chr7B	238430102	238430173	RSTCYVVSDCPDEVMGFPAVSRLT	119	-
Chr7B	327512596	327512697	QATASSKLPVETAAASTAVPPHADVYHLGSQSQR	155	+
Chr7B	368321993	368322061	RLVTPLPGFVMHSLLALVMHLQA	109	-
Chr7B	401897120	401897164	KSLGVFAGLLPDFHG	107	-
Chr7B	416492788	416492832	HGPGVDSVSVLIALK	105	+
Chr7B	445634293	445634343	WWTGELSNYEYLIVLNK	126	+
Chr7B	450138964	450139011	RAPCSELHLPLHNTGA	120	-
Chr7B	486017065	486017097	GLCGLSQYAIR	81	+
Chr7B	486379863	486379928	KGVTPPIYGTLLNNGMYLNNLS	103	-
Chr7B	505462104	505462145	KDTKAKDQLMSILH	99	-
Chr7B	525713166	525713213	KVLNVHQILGLAGVEA	113	-
Chr7B	543498468	543498539	KLEFSLGDILLSTVDGGSAAGVED	106	-
Chr7B	581942912	581942947	RCIHPLSTNIGS	90	-
Chr7B	588092128	588092193	RPGDPQHVSTSATQTKGLGIEE	107	-
Chr7B	591580637	591580669	RFLKAMGFDAI	82	-
Chr7B	644044055	644044165	FSDCNGSPFPTPLVLRDDMQTPGTMYASLTGSTMSRK	185	+
Chr7B	650180795	650180845	KKGAQTDSALLCVSCGD	115	-
Chr7B	691466372	691466407	MPEDFFTLTEMK	99	+
Chr7B	693437540	693437602	DVVPPDLPTIKHPTFLVMISR	99	+
Chr7B	701894893	701894952	VTLSGLLNFIDGLWSACGGE	151	+
Chr7B	706580436	706580489	RTSPGATTVASRSNTPVA	128	-
Chr7B	708371923	708371970	MSPADVAENLMPMSKK	115	+
Chr7B	723064125	723064157	AEDIISDDGGK	80	+
Chr7B	728710832	728710894	KQAMDNDLLINDPKIDMHYIQ	101	-
Chr7B	745008686	745008751	LLSHTDRLSFGAVCHDWRLAAR	107	+
Chr7B	745705511	745705543	TQVVLREAQRR	81	+
Chr7B	760355223	760355252	WANFLAVDYK	78	+
Chr7B	761777971	761778000	MLNGAYQGEK	77	+
Chr7B	762717529	762717573	QYDERENTMMTDSLK	116	+
Chr7D	2380840	2380872	KEGALGTIYDD	79	-
Chr7D	2647107	2647142	RSLRHLCYIFLD	91	-
Chr7D	7043095	7043130	KTDRSDYVIMQT	92	-
Chr7D	7438275	7438316	AGGNQAGQVSKKGK	92	+
Chr7D	7656106	7656135	KWTDENPDYM	79	-
Chr7D	9725874	9725909	KKAGGWASEPSS	87	-
Chr7D	10790697	10790747	KGTLTSMMGTAVSVTSA	124	-
Chr7D	19321595	19321645	RGDYAPLRGNMHSQRYL	86	-
Chr7D	20608576	20608626	QGDVSYKPGSYGACRVK	129	+
Chr7D	21223639	21223713	LEQWLASDDLESSVIALLGMGGLGK	140	+
Chr7D	34336543	34336605	LSYLQLNDNELVGTIPAELGK	84	+
Chr7D	37361379	37361417	KAARYIGNSQYNS	96	-
Chr7D	41536995	41537033	KVMSMLGHIDEVS	98	-
Chr7D	46600448	46600528	MRVPPGGGEATVLADQIDGMPLRFTNR	132	+
Chr7D	56988746	56988787	FNGKMSAAVSSLAK	99	+
Chr7D	68091166	68091195	KDAHLYMGHE	78	-
Chr7D	73017366	73017398	KYEVERLGEIV	82	-
Chr7D	78688276	78688320	KVLGYVTHHSPLLFR	115	+
Chr7D	82493644	82493676	KRYSPGNIFNT	84	-
Chr7D	99721132	99721167	EEDCLYHALISK	93	+
Chr7D	103209594	103209626	ALSVLCFTAHR	79	+
Chr7D	115500302	115500331	KAYGWGGQWT	84	-
Chr7D	141121651	141121683	RNQADPLDVYI	87	-
Chr7D	141876699	141876755	LSDLMSTMDNNSPAAEIIR	87	+
Chr7D	163368736	163368771	QALQVAFYGEEK	88	+
Chr7D	165372961	165372999	KADLAGTDSGHMA	85	-
Chr7D	167665164	167665235	SLPVEWPEVPMDDLVSSASHDSKK	110	+
Chr7D	167737608	167737643	KNTFIPSLGRGT	90	-
Chr7D	170417280	170417321	SAPVGSGAVATPAR	91	+
Chr7D	185689839	185689916	QSFDTTVGKEQAETSGLMAVMPCLER	134	+
Chr7D	192013569	192013646	KIDGRNILEEMMEGMASLRSQNEAEL	121	-
Chr7D	197328955	197329005	ILRNLCEVKQAADLIIR	82	+
Chr7D	197329195	197329293	ASSIKLLQILGGSGVGHAVDAGVESSPNGSICK	151	+
Chr7D	203191378	203191413	RLVCAGIAQPFV	88	-
Chr7D	204047825	204047857	RAPIERPIQNT	88	-
Chr7D	207110461	207110517	FLQAQSKVLVLAWIGIGGL	86	+
Chr7D	222472913	222472948	KGDTPSNGVPMA	86	-
Chr7D	248811305	248811373	RLSTCMREGFSSGTFIAGLIIAA	109	-
Chr7D	315514827	315514871	WFYLDQFGVEQGPSK	122	+
Chr7D	315516811	315516855	GVKGMTLPVVKINAR	113	+
Chr7D	352127757	352127831	ANVDMLSLIQLGLTLSDENGALPAR	114	+
Chr7D	353792902	353792940	RALEDGNPHQIVE	97	-
Chr7D	365035623	365035655	KKGMDMTNVAQ	82	-
Chr7D	369978575	369978619	IDYQPFRKNFYIEVK	121	+
Chr7D	381620225	381620266	KNTNAGLYGPAAMG	98	-
Chr7D	388397960	388398007	KADVLGGMMVGWTVRS	114	-
Chr7D	390744796	390744849	KAWADMVEEDEQQLGDGK	129	+
Chr7D	403956092	403956157	RSVSYAMVPPLPKVLTDVTFVR	104	-
Chr7D	409167216	409167302	KSVEPAATQSKGADAPAQAVSSSNNLESA	123	-
Chr7D	430771337	430771387	GTRSSEGDALDENIACR	81	+
Chr7D	431602988	431603041	MNLGTAEGRMNLGTAGGR	82	+
Chr7D	439192319	439192372	LPSTANPAAADMVDRMLR	83	+
Chr7D	442953626	442953670	LARIAVDHGIHRFLR	112	+
Chr7D	448208229	448208333	VEILEFPVVMIDAHSMEFIDSFHRYSLFVNHGILK	173	+
Chr7D	450810686	450810742	GDMYYADDIVDLARSEGGK	143	+
Chr7D	460538522	460538575	GQVMDTISEIQERSDAVK	86	+
Chr7D	462285478	462285558	LDANILQGVLPSVVAGLSKSIEVLLLR	120	+
Chr7D	463583692	463583736	EQCKLSSAMMVEQLR	111	+
Chr7D	478698652	478698687	RSEEPQSYDLNS	88	-
Chr7D	514088853	514088885	EPGQSWIILDK	84	+
Chr7D	525250574	525250633	ACLCQYARDPSYRGYVNSPR	99	+
Chr7D	527557791	527557844	IVTDVMLDAAQLQGMGYR	90	+
Chr7D	539519157	539519228	VDQIVEFNGQFIAMDYSQRIYILK	195	+
Chr7D	542072472	542072519	QPDWARFSMNEVPPQR	83	+
Chr7D	552694014	552694055	GESTMEEVAEGYLK	101	+
Chr7D	555012489	555012527	RKGILGLALAELA	90	-
Chr7D	560881173	560881220	EEGAAIRESSAAWKAK	103	+
Chr7D	562675472	562675531	GGACIPPPASLHVNPETGMR	99	+
Chr7D	568063257	568063298	KGSSSQGTIETLQG	98	-
Chr7D	573287307	573287342	KSLGVALDAMAP	80	-
Chr7D	580670356	580670409	EGGAADVSACCTVIGILN	128	-
Chr7D	580977904	580977978	RNGGLNLDLLKRSLNGISHPMTGSF	117	-
Chr7D	581964265	581964297	KVGNYEIEGSV	78	-
Chr7D	594268970	594269005	YLQNSEFSHEIK	92	+
Chr7D	595203955	595203996	VANLANRGSHSCVK	102	+
Chr7D	597514299	597514373	RVRALVEVEVAFEMEAKSNNNNPKL	183	-
Chr7D	601436219	601436257	KIAQIFMEAELLE	91	-
Chr7D	603287868	603287945	AIKDDKNCLQTPTGNENSTDPCEAPR	125	+
Chr7D	604970628	604970669	RRPGGAVVGRELEA	85	-
Chr7D	608488373	608488417	GPDISTDASNSLMDK	106	+
Chr7D	613769157	613769192	AANYINDFHQKK	94	+
Chr7D	614039596	614039628	KLVAQVFEFNN	78	-
Chr7D	614040007	614040045	KHGIDETTSGDTE	91	-
Chr7D	616336316	616336354	YFGDERNSGAEHR	94	+
Chr7D	620237722	620237757	ANGGGACGFVKK	86	+
Chr7D	630036006	630036080	VTAAMAERLEELEVFIDELEAGSEK	113	+
Chr7D	640813495	640813536	KSSFLQWSKEENLK	100	-
