# Supplementary material for: Community Resource: Large-Scale Proteogenomics to Refine Wheat Genome Annotations
Source: Int J Mol Sci. 2024 Aug 7;25(16):8614. doi: 10.3390/ijms25168614 (PMC11354340; doi:10.3390/ijms25168614)
Supplement: Supplementary file 1 [file ijms-25-08614-s001.zip › 24_COLEOPTILE_2024-05-20_Apollo.BED]

Chr1A	1865574	1865636	KLRVKANDVAAAIVSTFVGYE	97	-
Chr1A	7341035	7341070	AFVSVSLNPDMK	87	+
Chr1A	7507944	7508009	SVTQNAFVAAENGGGAALVASR	95	+
Chr1A	8109021	8109083	QAEEEIVRLQGQESVCLSSVR	97	+
Chr1A	9969822	9969857	KGVGPMGWVTTV	93	-
Chr1A	10052639	10052686	KEVKVIGPPLNEVRTQ	119	-
Chr1A	11524743	11524799	RYEIDLDKLVKIMEQLVLE	86	-
Chr1A	11835025	11835099	KLRGELGMSLELVALSPFMGPQFSL	115	-
Chr1A	11835376	11835423	RSLGVIASCLEQGNEK	112	-
Chr1A	13017552	13017635	SISVTFDSSIRIFHSLSDFIELEECELR	130	+
Chr1A	13102024	13102059	LWGDNFYDQVTK	94	+
Chr1A	14731271	14731357	SETLESWLSTTEVRFATVLNAVECTIEIK	137	+
Chr1A	14853067	14853102	KVSIVGFGGLGK	85	+
Chr1A	15585080	15585136	QIVLVGSMGGTDLNHPLNK	91	+
Chr1A	15793285	15793329	KSFGDTMVALDNYEF	115	-
Chr1A	22779201	22779260	RWEPGLNEVEDGGGHGAHQR	98	-
Chr1A	22803468	22803539	KAFLDDVAAFIVQEAEDRADSLCC	177	-
Chr1A	22811010	22811045	KSGDPATAVCNA	86	-
Chr1A	31385707	31385766	RQEIQQDILRYVMALHTAFG	102	-
Chr1A	51145475	51145558	RPPTAAISEAAFDAAMEQVPSPAAGAAF	121	-
Chr1A	51836933	51837004	VPMDISRAPQMSGGFNSTLVLPGR	119	+
Chr1A	70771794	70771847	KYANVSTTNIISSGPRMH	135	-
Chr1A	80683879	80683929	VSGALTAGDNGVVQMAR	96	+
Chr1A	84827353	84827385	DLEVINAGGER	81	+
Chr1A	88928187	88928240	RNAGQDMVNPRLGPTDII	89	-
Chr1A	88928277	88928318	RVSTTAAGFADTKS	98	-
Chr1A	88928277	88928312	RVSTTAAGFADT	85	-
Chr1A	88928514	88928561	RYLVQAAVTEEPTAGL	115	-
Chr1A	88928703	88928771	RPATPRLSPASSGLGAPRDMSFI	168	-
Chr1A	91673186	91673230	NGDLKTVDGVENEEK	102	+
Chr1A	95620087	95620122	VGVLFEGGNWDR	95	+
Chr1A	95620123	95620158	LITFGVDELEGR	90	+
Chr1A	95939028	95939084	KIQDHTGGSTANSIAWAAE	88	-
Chr1A	95941793	95941873	RFQTTAELQVANDDSLVAQVMAPLGEL	125	-
Chr1A	100020482	100020514	TPIMFNNNEHR	89	+
Chr1A	101225947	101226027	SVAEAAVSAGLQLVPVSFSAIEVPDGK	120	+
Chr1A	101293617	101293649	DQTAIDENAAK	79	+
Chr1A	109291692	109291754	GYADAVAHHAGQAVSDILLDR	97	+
Chr1A	111122137	111122223	MLAYEYMGTASLEKHLFRSIDGPMPWMTR	147	+
Chr1A	116253935	116253994	KGVCGGMAFQCQCSDSFSLG	93	-
Chr1A	118873962	118874000	MLAHDIMLFTVSK	96	+
Chr1A	121011515	121011601	SRNMVRLQLAGNHLTGAIPAELGDLTQLK	139	+
Chr1A	125692459	125692566	RFSLCVLAADPVVPVTGGAGHSGDLMPSAVLPLQLA	165	-
Chr1A	127245069	127245104	RGDLGSDLGDTE	82	-
Chr1A	134070733	134070840	KNSLFLTSENVENLSLTAEDLDAQLARRAESEVQSQ	161	-
Chr1A	134885617	134885679	SNTFAVDVLNVETEDSQVTQK	105	+
Chr1A	167173533	167173604	KLMPINYFAINIDKNPSDDSIIPA	112	-
Chr1A	168327068	168327118	ELESANAEGSSSGVKPK	114	+
Chr1A	191790029	191790064	ASKLGEMPSALR	83	+
Chr1A	249129848	249129898	KSTDPLDAIMQCSRMID	131	-
Chr1A	251218322	251218378	KNYPVVFGNNLKVGGKDIQ	142	-
Chr1A	256260648	256260683	EQNTFAGLLATK	87	+
Chr1A	259465672	259465752	RVSFSEPVTGGSFTEHTGGADLYMGTA	203	-
Chr1A	260625894	260625926	ALSREEQQATK	80	+
Chr1A	260626017	260626064	IFVGGLPSSLTDEEFR	118	+
Chr1A	260626281	260626349	SMGGGGFHSNNGPNSNASSYDGR	99	+
Chr1A	262713732	262713767	APEPSHLAQSGK	86	+
Chr1A	263133388	263133453	VAEGMEEMDETFHAVLDELFAR	106	+
Chr1A	266091105	266091152	KGFPGDRCQMGPMVGL	129	-
Chr1A	284478582	284478656	KGTALVGEPKEFAVFAQGPSDYPLS	119	-
Chr1A	295477313	295477372	ELYRPHIESFDYFLDEGLDK	156	+
Chr1A	300351836	300351895	ADQLATIQTQVGLPSEHAQK	93	+
Chr1A	301391840	301391899	QQLAAFVEGLYGMIRDNVKK	98	+
Chr1A	303499407	303499448	KIYVQPYSPWDSLV	112	-
Chr1A	307320317	307320388	GLAAGLNGVGSAAMIDGAEFDGAK	164	+
Chr1A	313482793	313482879	REAHASHRIPVYLDVVATAKEHISLLTAM	140	-
Chr1A	319455538	319455603	LAASNGGSRFVFGEAGGDAAAK	95	+
Chr1A	326634860	326634910	ILDICKDYLSNSGPMRR	87	+
Chr1A	328857212	328857241	RFHHEYPKGQ	83	-
Chr1A	328857293	328857328	RLPMVGGPFGLG	85	-
Chr1A	336003805	336003858	RIIQHLDTDMLETVIYVD	86	-
Chr1A	336003805	336003873	RIIQHLDTDMLETVIYVDKFDDR	111	-
Chr1A	339201377	339201445	RVWPVMSGLLVDVYGVCDGGFFG	173	-
Chr1A	350392263	350392316	EGEEELWFVNSLLFLRDR	86	+
Chr1A	354780738	354780827	KAVAENIDTSDGVIHVSIGTLLQTIGATLS	137	-
Chr1A	358567534	358567572	GIPAILGIISTQR	97	+
Chr1A	362982434	362982508	RSSEAPDDNRMRDGPDGGSGADNPR	108	-
Chr1A	367059872	367059946	RDANPMHSLDALTFKDGALYEAEEL	121	-
Chr1A	367060211	367060252	RELAGTGILDLNGQ	97	-
Chr1A	369786682	369786735	IFFLVIGPLQLVSYPAVK	86	+
Chr1A	371519775	371519825	SLEGMLLLPHCDVSSPR	125	+
Chr1A	373953832	373953888	RPLHDSESAEVHSPWEEPG	91	-
Chr1A	376403820	376403855	KAVLTKGSESRI	82	-
Chr1A	386975732	386975764	RAWFTDLLDDY	90	-
Chr1A	387287396	387287428	AGGMEFTEAYK	85	+
Chr1A	388976486	388976590	AFHLDPASWGVNVQPYSGSPANFAAYTGLLQPHER	175	+
Chr1A	394218720	394218764	KLPVSAGPQTMNSLL	106	-
Chr1A	402627523	402627627	EFKPAFDLPEALAAAAAAEAGGHVPSWDAEGSVVK	106	+
Chr1A	402627628	402627684	NYSAFGVVANPNLLGAHSR	90	+
Chr1A	411459535	411459573	RGVLPAHMVEQVK	95	+
Chr1A	427568512	427568568	LPSGTSFYGTGEASGPLER	84	+
Chr1A	427584382	427584453	RLEMISPIPDIDEPSGQEGAELSK	103	+
Chr1A	427585127	427585189	HISILKDNPKIVQINSSIQAR	95	+
Chr1A	428778654	428778686	RVEYRGAQTQA	82	-
Chr1A	428779278	428779331	RCNGSDSSLQPKVYIPTT	89	-
Chr1A	430399211	430399276	FLNAASSEPETVLHYEFMQDYK	108	+
Chr1A	437256949	437256981	KVGELADMVAE	78	-
Chr1A	440140998	440141078	TNQFLESLKAEGEVILEDAQPSSVSSR	125	+
Chr1A	440141079	440141129	ASPLIPSDPITVTIEEK	119	+
Chr1A	447462335	447462418	RAAWERYQPAARGIFAHHFSALPASQAA	129	-
Chr1A	449829127	449829165	KYNEPLPVGIGNG	98	-
Chr1A	450704476	450704538	SQGDLEELYVMNDGISGEAAK	100	+
Chr1A	451304444	451304488	KNEEDKGAGPAPPAK	103	-
Chr1A	456095613	456095678	TKDWDDTVFTDFGPLIVLVHNR	110	+
Chr1A	456779434	456779499	IHKVPATDMEALKSPLMGIFEK	156	+
Chr1A	456779443	456779499	VPATDMEALKSPLMGIFEK	137	+
Chr1A	463237955	463238017	RETNFADYAAQVMEGYSIISS	161	-
Chr1A	464498354	464498386	KDVSAGNMVLF	82	-
Chr1A	465947098	465947130	RLEMTGANPTY	87	-
Chr1A	466485849	466485890	LVALVPFYIDLVGR	98	+
Chr1A	472907297	472907377	KTGVPCGGASYVLGPTGAAKWYGSPTT	123	-
Chr1A	473148299	473148352	REIGIDLLPSQIANLAAD	83	-
Chr1A	475273345	475273377	KNYGEMITVGI	88	-
Chr1A	483925940	483926023	KMKDEFEDAEALQNADLWSITGEIAEEV	133	-
Chr1A	483925946	483926026	KDEFEDAEALQNADLWSITGEIAEEVK	126	-
Chr1A	483926834	483926914	RTITTYFDVGEYLSDIEITTQATSSLT	127	-
Chr1A	483927401	483927460	KEEGKYNVVIMPKDAPGPIV	148	-
Chr1A	483927413	483927460	KYNVVIMPKDAPGPIV	122	-
Chr1A	483927461	483927508	KFPWLKMDSQVSPDSF	130	-
Chr1A	483927476	483927508	KMDSQVSPDSF	84	-
Chr1A	486936558	486936671	IAAELTGPSDQIATADVTEQTMENQAPKDAVKIPCDVK	182	+
Chr1A	488906077	488906115	KYPVGQSLHEAVA	97	-
Chr1A	495449849	495449911	KLVAHGAATSVPNGGFTNFYS	154	-
Chr1A	505505488	505505550	KNTDGFLAISSAVQIFKNSVA	153	-
Chr1A	515242381	515242449	KILQVATENVNPAESVLEENLPY	107	-
Chr1A	518456071	518456157	QSGIIPMLDLAQQQHGGWVPVAAMDAIAK	126	+
Chr1A	518456974	518457036	IVGVAPIRVYEVATFYSMFNR	100	+
Chr1A	518464819	518464878	MEEPLETSMPTSETSLVENK	90	+
Chr1A	518475368	518475409	KEDIVTANSMQALA	98	-
Chr1A	518535037	518535069	RKYEELMDTVD	78	-
Chr1A	538767502	538767618	QVVLGLESVVADMKEFAIFLMSYPRMYQQPYGAYLFVDK	197	+
Chr1A	539039412	539039486	KSSSAEFSGYVEDLKKFASETWIVF	189	-
Chr1A	539039457	539039528	KFASETWIVFRGLHGGPALDLLNL	181	-
Chr1A	539039583	539039621	KSGETAYVILPGK	94	-
Chr1A	539653589	539653624	AGVATPYPSKAK	83	+
Chr1A	539653589	539653627	AGVATPYPSKAKK	89	+
Chr1A	541458660	541458719	RHVDGAPTFLFDGDVLGYSE	99	-
Chr1A	541458753	541458812	KIVVLDHGFTHHHAPEVSGA	96	-
Chr1A	541655979	541656035	KELLGVPMGEEELVSAAAV	84	-
Chr1A	545914857	545914910	DAVANTLGMGGDNTNTTK	84	+
Chr1A	546341744	546341806	RDIWQHSSETYEFAPDRLLEA	107	-
Chr1A	553037354	553037401	KPPPGWLLFPYHDVSF	82	-
Chr1A	555545979	555546044	WYNPPWFSESIPSAPYDPLLIR	107	+
Chr1A	558294693	558294731	RAAAPESQTKIEA	87	-
Chr1A	558779444	558779485	SSVTSVMEYESSPK	100	-
Chr1A	559104178	559104225	SNFAELHTGWVPQPSK	121	+
Chr1A	563088857	563088895	KYYDLGMGAARGE	99	-
Chr1A	565894075	565894143	AKCAQPFCTWMHINDSRELHIIK	189	+
Chr1A	565989712	565989756	KLYLVESHGVLLMAR	110	+
Chr1A	568199544	568199603	RTEMDIDPVIDEAFPIWVHQ	101	-
Chr1A	568264084	568264131	KDYTAQDFIVANNVKE	120	-
Chr1A	576344013	576344072	KSSSSAVLQKANTMDVSATA	86	-
Chr1A	580538949	580539020	QGQMPSQYGAALGQSQPGLGPEHR	105	+
Chr1A	580649540	580649575	IHANGVADSTPK	88	+
Chr1A	580649603	580649644	STAPQVITLGNYEK	103	+
Chr1A	580649855	580649890	AAPSIVSPLSTR	81	+
Chr1A	581672622	581672705	IPLWQEADRSFLAGGDFGILNASANDSR	207	+
Chr1A	581770671	581770757	VATMYYDSCTLHYSNASRDPAPVAARTYR	138	+
Chr1A	583169194	583169247	GDLFPNDVSITITKQRPK	138	+
Chr1A	585953383	585953436	TLPTWSDGDLPAIPSVER	87	+
Chr1A	586637121	586637165	AVAVGFGVSTPEQVK	100	+
Chr1A	587067412	587067450	KAEQEAAADGGGM	88	-
Chr1A	589093288	589093335	KEITILPIYGIGGLGK	110	+
Chr1A	590833794	590833868	RVQSLNVGITPGYTAGGSAMSSVSL	115	-
Chr1A	593950773	593950856	KFVHAEMDCIEIPSAASCSEKMAGLLKA	135	-
Chr1A	596479780	596479836	KLNDLLDALDFNQVVIFVK	86	+
Chr1B	705839	705877	LGSLLAGECNLEK	93	+
Chr1B	2147495	2147524	RMNEPINNAG	79	-
Chr1B	4968639	4968743	RHGHHVATCMIGTWNCPSTNEKWSSMQLPPSPITA	184	-
Chr1B	6924706	6924792	DNLEVVEHLLPLTSPIPGVSNWTVDGIVK	139	+
Chr1B	8936689	8936751	KSPEVSSENYEDVIVSPLSGI	97	-
Chr1B	8936962	8937090	KEFGGPLVFIEGGSESTNQDIIKLVSPDNTADISFILSFLQPL	207	-
Chr1B	8938462	8938521	KKLVDSAVDTPHHPANPIIQ	149	-
Chr1B	9201041	9201097	SFLHVPSAVNASIFESFVR	88	+
Chr1B	9201098	9201130	QNITDSETDVR	82	+
Chr1B	9468798	9468833	GRGEEEYDYLFK	95	+
Chr1B	10011197	10011235	KRATHSENNSLVR	95	+
Chr1B	10517405	10517476	KLVIGRTGELEISYSGLGPDILSK	171	-
Chr1B	10738034	10738087	KNLMQQLKDTVGSNSASD	83	-
Chr1B	11744528	11744590	KPYVVAVAIQAIYTGLFVVSK	98	+
Chr1B	13298303	13298362	KGLGGYGVISVVKLQHVSEG	117	-
Chr1B	13539259	13539297	FEQEAIPTLEMLK	93	+
Chr1B	17840474	17840533	RMKALNGLERAIINVSVLIG	92	-
Chr1B	17840723	17840779	RIGTGALGLYRLHILHGVG	130	-
Chr1B	17843478	17843510	KILAAHMSELE	79	-
Chr1B	18549585	18549656	DPGSIAPAIEGIDALIILTSGVPK	107	+
Chr1B	24024553	24024612	KIAEAYKDDLPGEYLNEVRY	151	-
Chr1B	30226733	30226777	RAPQAVCLSNGNGAV	107	-
Chr1B	30670309	30670365	VATMLEESSKGSTVTVKVK	134	+
Chr1B	34044569	34044703	REKSII----------------------------LLPTPLQVDCK	88	-
Chr1B	34942433	34942471	MPPELANALSHER	94	+
Chr1B	36180892	36180942	RIDDESSYYPIGGVYVK	82	-
Chr1B	36191081	36191137	KVAWVEPVVNVGDSNIVAD	83	-
Chr1B	46187016	46187075	KESGDSADKSKLFTVFTSFI	88	-
Chr1B	48605170	48605226	EIFGKISDHDWDKIINHAR	91	+
Chr1B	50426127	50426249	KGSIFDVVQMVAQDLAMTVSILNQLFEEATPKEGDVIDTVA	195	-
Chr1B	52849452	52849520	SMAVLRQDMLSAVESELEALSPR	104	+
Chr1B	57670849	57670902	EAMRMHPVVPLLVPRLSR	84	+
Chr1B	58402897	58402950	IAEVNADKVEILSGEVTR	82	+
Chr1B	58553531	58553563	VYLTIELPDAK	80	+
Chr1B	58553573	58553614	LNLRPDGHFNFSAK	106	+
Chr1B	60378494	60378550	QFVFTGEQGLLKVVIEHLR	90	+
Chr1B	61803970	61804038	NAIGNQGVTLAASFDPPYSENAR	166	+
Chr1B	62592478	62592516	FNQMIALGVQPDK	90	+
Chr1B	62983439	62983486	MAANGHQIQPAEETMK	117	+
Chr1B	63166980	63167021	KVGHAQLLQVGDAK	98	+
Chr1B	63529545	63529604	KMSMAGLKQFLAIAEDTCNN	114	-
Chr1B	71309647	71309685	KTIEGEGLNLSTS	89	-
Chr1B	96396658	96396765	IGNNHIVDLLMTADKQLANYPSGGISPLYLAILLEK	174	+
Chr1B	97758737	97758862	FGFDVETLRPITYDQISAILNGLSERFEWDKIMEENHVIGLK	208	+
Chr1B	97760385	97760522	ASLALQP---------------------------IATAIFANSPFK	100	+
Chr1B	98143716	98143784	EPFEPVMPGSTFAEYGNLEEAKK	111	+
Chr1B	98144829	98144888	LVPALIVSEKELEQAAEAIR	88	+
Chr1B	98146855	98146950	RPTDMDEPREWCAHDSDGDGVNVYLVDPRAHA	161	-
Chr1B	101229318	101229383	KMGIQEADKIQENTASTFAVLA	161	-
Chr1B	106025019	106025075	DAASLLSNGHVHFDALAGR	87	+
Chr1B	106584067	106584111	MGYADVLTGPPGEIR	113	+
Chr1B	110967655	110967720	KNGTTIFGVDLAGELVFVMETA	164	-
Chr1B	117261009	117261038	RKMPVESGFQ	78	-
Chr1B	117261012	117261044	KMPVESGFQKV	85	-
Chr1B	117261045	117261110	KEEPFSAPILPTWIPGPAVGNV	108	-
Chr1B	117261120	117261206	KEALQMSLARTFAVIAGKTATYDLLTANG	208	-
Chr1B	117261147	117261206	RTFAVIAGKTATYDLLTANG	141	-
Chr1B	117261171	117261206	KTATYDLLTANG	86	-
Chr1B	117261207	117261260	KYANVSTTNIISSGPGMH	136	-
Chr1B	117261273	117261305	KAMLFYSFINT	87	-
Chr1B	117261510	117261554	RLAQLTEEADKDEHG	109	-
Chr1B	117261612	117261650	RGIGSDGGTVLAV	87	-
Chr1B	136459625	136459660	KPTQGVHNTQVA	91	-
Chr1B	138152494	138152544	TVQDANVYAVISPQMGK	123	+
Chr1B	139034512	139034577	DVHPLAQLTHTGTSVLVEGVLK	104	+
Chr1B	139169716	139169808	YFMDTEYASLVDERPHVKAWWEELKARPAAR	156	+
Chr1B	139169812	139169850	VTEFMPPNFGFGK	101	+
Chr1B	143507988	143508038	VSGALTAGDNGVLQMAR	116	+
Chr1B	145710123	145710158	KFQMGAEHYDVA	92	-
Chr1B	146018089	146018121	KLESWAVMAAN	83	-
Chr1B	151769778	151769810	YAFSPEGPRFS	86	-
Chr1B	151770141	151770224	KGVSLQDEVKLGTAVIDGLFTVSFGGTT	130	-
Chr1B	151770282	151770335	RGVTQIDFGALSSADEGH	129	-
Chr1B	151771482	151771514	KRNAGQDMVNA	82	-
Chr1B	160707516	160707590	IAAVPSSVVVLTEETFDSVVLDETK	107	+
Chr1B	160707871	160707951	VASVFKQDEGVVIANLDADKYTSLAEK	123	+
Chr1B	160707889	160707951	QDEGVVIANLDADKYTSLAEK	96	+
Chr1B	163136272	163136328	RKLAETASAVDEFVVWAQG	89	-
Chr1B	163136272	163136334	RKLAETASAVDEFVVWAQGKH	100	-
Chr1B	170977755	170977823	KGHPLPTLAFFHRFVPLSPAGAG	107	-
Chr1B	171613613	171613675	VSTGGRTAVWRPHLECIVEGT	105	+
Chr1B	176195609	176195647	RDIDAITVANFNS	95	-
Chr1B	181919716	181919772	RITLDFISNDPILGKEEMG	93	-
Chr1B	181920508	181920612	RVEDFRAADCLARILVNYTVVNPPCGTNEMTSMLE	174	-
Chr1B	190322749	190322817	ALSEAGLTTESLHFVEVVGSGSR	163	+
Chr1B	192906077	192906130	HGAGGASMSSHYFDLLVK	85	+
Chr1B	198949455	198949496	LSQYQPGGNVGEIR	107	+
Chr1B	203679054	203679086	KGTGWNTVFQA	79	-
Chr1B	208192107	208192142	NVFGNHFVTMPK	94	+
Chr1B	208444460	208444504	RKLEATSFAPSLAEE	101	-
Chr1B	208444460	208444507	RKLEATSFAPSLAEER	108	-
Chr1B	208444520	208444594	RVIHHAIHYDTNEDPEDIMIYVLDF	123	-
Chr1B	208448279	208448335	RMAEMEVDYFPEAADPEKF	89	-
Chr1B	208448437	208448469	RKLFELFINEV	86	-
Chr1B	208448440	208448469	KLFELFINEV	77	-
Chr1B	223129818	223129952	GMDGLEVIHSFDQPASVSDALTITEKDEAFAVVQHVGSQIEFIVK	217	+
Chr1B	243012333	243012389	KLLDIGEDNKFSGALWDVI	92	-
Chr1B	246836374	246836409	KPIEQAPGPVLV	87	-
Chr1B	246836719	246836757	KTIDYVLLAGLAG	91	-
Chr1B	247259158	247259214	SMGASISVVALESSLVYAK	85	+
Chr1B	270891759	270891809	RLQDETINSHLNGVYLK	86	-
Chr1B	275751415	275751444	REGGGMYILY	80	-
Chr1B	284557131	284557193	LNPSEVGDIVVGTVLAPGSQR	97	+
Chr1B	285181200	285181244	KGLSQDASEIIADFA	109	-
Chr1B	286356569	286356640	AADALGVADTIYDMVAAGLSPGPR	111	+
Chr1B	286369820	286369879	APVPSAFITILQTTHSLGHK	94	+
Chr1B	286618593	286618661	QKPLLIVAEDLESEALGTLIINK	103	+
Chr1B	294576579	294576644	RTDEFSSADEIINSLLDLRPEK	103	+
Chr1B	304547764	304547817	KGAESIAKEILDNIAEKE	91	-
Chr1B	307642967	307643017	RVEQSLDETKPDELAVG	120	-
Chr1B	307923983	307924021	KFRLYTMKSEIEQ	97	-
Chr1B	308560179	308560238	RNPTTVELFDIAQSNSEHSR	96	+
Chr1B	308560182	308560238	NPTTVELFDIAQSNSEHSR	91	+
Chr1B	308560323	308560355	ANPNNSIIGFK	80	+
Chr1B	309105190	309105240	RKELDTFVTWAHLLDYT	85	-
Chr1B	309106480	309106626	RQQWME----------------------------TDKEFTDATVYLDAL	121	-
Chr1B	309107559	309107630	RRDEEDQAYAEPSSYAFYGGPRLL	115	-
Chr1B	309107733	309107768	KTGLVGLYAPIG	87	-
Chr1B	310851377	310851433	RILNEKDILFDHDTDLEWF	90	-
Chr1B	311512658	311512732	RRNVAPHIDIQSDDAEEGGTEKDQE	116	-
Chr1B	312401790	312401855	RPAVTFALDHPQLAAQVIDQVA	103	-
Chr1B	313035886	313035948	VAHGTNIGGSHSIIKSTIIGK	91	+
Chr1B	320876043	320876087	NTYSDLFDTPVQAGK	111	+
Chr1B	320877764	320877862	GADTVEMPEGSTLYDLIQTGITHSHAAVGVVVR	157	+
Chr1B	323068739	323068804	RSGSPLVDNLWEITTPVGHNGS	104	-
Chr1B	332099914	332099967	VVNLQNSKYKFTASAIFA	129	+
Chr1B	332263008	332263124	EAIQAFDRMTSSGIRPNHITFVSLLTACSHAGLVDDGLK	289	+
Chr1B	333627130	333627171	ASAVFLAAFPSLLR	97	+
Chr1B	334226368	334226487	RVMFYCLTGSLFTILILFPMASLTNSIVFALVGYHGNLRE	193	-
Chr1B	339830662	339830697	SGVMNTFAPDLK	82	+
Chr1B	342427718	342427777	QMDEVFAHLAVDFPHALFLR	99	+
Chr1B	347011174	347011224	YLPRPYVINLMDELTLK	83	+
Chr1B	348285815	348285901	MSFEPQDLTGDVSGLGPFELSALQDWEYK	144	+
Chr1B	360081013	360081075	RATPVCSLYHCWECHENGNVG	104	-
Chr1B	369738386	369738451	KLLENSELNDTFATVLNPTVGG	103	-
Chr1B	369738476	369738511	KKGLGHAYSALE	84	-
Chr1B	369738479	369738514	KGLGHAYSALEK	84	-
Chr1B	369742992	369743057	KSHQQAEGEDAFVSDAYGGGFQ	165	-
Chr1B	377203199	377203276	RLIAETNELEELPYTIGSCISLVELR	123	+
Chr1B	377550562	377550600	TGTLTTNQMSVSK	93	+
Chr1B	381884689	381884742	HHASEVIRLSGDVLYPRK	88	+
Chr1B	382687128	382687199	KHTWIIEPTDSDSVMAAAFASPGS	118	-
Chr1B	391201798	391201830	KGQFIESFGAK	81	-
Chr1B	391242962	391243033	KDGTSDTIHHLWGHWEAPVQSANY	119	-
Chr1B	392183181	392183246	VLPAGATTGEEYMHFVAGDLVR	108	+
Chr1B	393313034	393313126	YMGPLEAVDYGIIDGVIDEDSIIPLEPVPER	148	+
Chr1B	394006223	394006258	QEGSAIALAIAR	83	+
Chr1B	394012336	394012374	RTSSSITNGQTVA	90	-
Chr1B	401771605	401771643	AVDLQMGSIADDK	95	+
Chr1B	403801246	403801284	GNDDSGIPVASAK	86	+
Chr1B	403829027	403829110	KQIDAITNEMERACHQSGDIEQEKLMVA	139	-
Chr1B	406141306	406141338	RWPFESTDIGS	83	-
Chr1B	412286694	412286765	KAKLAGEVDSMIRPAVSIEALLDI	109	-
Chr1B	423201209	423201250	KGQPEGALYDYEDK	102	+
Chr1B	423202855	423202908	YNDFTVDLEKNEDIAELR	84	+
Chr1B	424744120	424744155	KGAAPPPAAENK	83	+
Chr1B	425130402	425130470	HAAVMKKIIDVIVSQGGAPEVDK	105	+
Chr1B	429092587	429092646	KYVAETFQLLHGAYPIMLQA	99	-
Chr1B	429094336	429094392	REMENAFNSEAFDLANYLA	90	-
Chr1B	429094825	429094908	RSEPPREDNSLEVSLSLLFNPLNQEQFQ	132	-
Chr1B	429848368	429848412	KSVATINSSTDDENF	100	-
Chr1B	429850317	429850358	KVDLRSAKQDLTAA	97	-
Chr1B	431954816	431954884	QINKDHPEPDDDSSEQETGTFKK	109	+
Chr1B	432331555	432331602	QVVGLDLVDDESKPER	119	+
Chr1B	434872990	434873025	VYQGEIDGGTTK	89	+
Chr1B	444517072	444517107	LMTEAELAAMFR	87	+
Chr1B	444517108	444517143	DVAVVDEVTVIR	88	+
Chr1B	446262463	446262510	MTKLNIEQVIPSQSMK	123	+
Chr1B	447637783	447637818	RDGLIHESNVVN	87	-
Chr1B	448176651	448176686	KLQAPTVTGTVQ	87	-
Chr1B	453118957	453118992	GYEVAIVDNLVR	90	+
Chr1B	453118993	453119055	RLFDHQLGLDSLTPIASIQNR	102	+
Chr1B	453118996	453119055	LFDHQLGLDSLTPIASIQNR	97	+
Chr1B	453119311	453119388	LGTMGEYGTPNIDIEEGFLTITHNGR	196	+
Chr1B	453119533	453119610	TDETAMHEELSNRLDYDGIFGTALNR	126	+
Chr1B	458678822	458678887	RIFGEADAQDYIEGNEFSSIDE	160	-
Chr1B	459263037	459263072	ELFNSQQIVGAK	84	+
Chr1B	462170553	462170648	RVSQLLGRAGFPLTFENRGIGYGYHSIVHAPR	243	-
Chr1B	463751807	463751842	SNWVSSEVTLVR	85	+
Chr1B	467174203	467174238	RGDSEDNMEDLM	91	-
Chr1B	477406685	477406726	KNHVNLMSILDTAV	102	-
Chr1B	480859741	480859809	KFGVGQIAEVLNSAVGTAQVTTA	104	-
Chr1B	483600283	483600339	HGLSDDTVDFIGHALALHR	89	+
Chr1B	483600283	483600348	HGLSDDTVDFIGHALALHRDDR	103	+
Chr1B	488031896	488031949	RRLEAYVHSIKDLDADHI	85	-
Chr1B	488033560	488033601	RGAPVIGPSEQLTL	101	-
Chr1B	489533720	489533782	QAACVTSSSLGRVLMLDLILR	98	+
Chr1B	490624594	490624644	KNSSTYMSLFGHHVVAL	126	-
Chr1B	490624645	490624737	RHQSAASGLVPGAPVPAFDLDNVWEMNQVTG	151	-
Chr1B	490849716	490849778	RGLAAAGEDTAVAVYGMWNSE	99	-
Chr1B	490850055	490850087	KWSNEGHLERW	86	-
Chr1B	494955111	494955164	KAPHYIIHEYIEDSLVLL	83	-
Chr1B	495263171	495263206	QNEAIALAWATK	83	+
Chr1B	495263219	495263290	DSIFDKNFSLLGTGDGKDTPLLLK	170	+
Chr1B	495263237	495263290	NFSLLGTGDGKDTPLLLK	127	+
Chr1B	499359924	499359992	RAAAYVNALMVLNGVDDPELAVL	103	-
Chr1B	499992852	499992911	RYFGEATGNGYHVDIDVVAV	97	-
Chr1B	511670894	511670980	DTEFWYVDQGICAPDCDGSASFRRPAHRR	148	+
Chr1B	514430562	514430612	EVDWSTPPRPVPEFFSR	82	+
Chr1B	514741547	514741621	RTQEIESFGAFLDSPISWDFVDFNA	123	-
Chr1B	514742037	514742126	KGSDYLGEMAAWTAPIDAPIVNEPSFGAGK	214	-
Chr1B	516820587	516820658	TVAYHEAGHAVAGWFLEHAEPLLK	115	+
Chr1B	516998574	516998624	KQCVFNLEMDKDRGSNM	134	-
Chr1B	518185416	518185502	KMKDEFEDAEALQNADLWSITGEIADEVK	138	-
Chr1B	518185422	518185502	KDEFEDAEALQNADLWSITGEIADEVK	127	-
Chr1B	518644986	518645066	RYKLPFIHGPRRLDSPKSDPSALALIT	132	-
Chr1B	525312155	525312187	AIEPLLQMAER	85	+
Chr1B	525312728	525312769	QDGSPSVSAKTTGK	98	+
Chr1B	527287216	527287272	GAAETTKLNMALILLPVCR	137	+
Chr1B	533940001	533940039	KNGLSLVDDLAYL	94	-
Chr1B	533940187	533940276	KEEPSINAVVWHTWPVREDADIDQVVVALS	146	-
Chr1B	533940235	533940276	REDADIDQVVVALS	100	-
Chr1B	533940277	533940327	RTGDPVGYWELPPSIDK	87	-
Chr1B	533940325	533940357	KKAGQGELTYQ	81	-
Chr1B	534475797	534475832	KTPLIIGVGATS	86	-
Chr1B	537107522	537107557	HVDTAAEYGVEK	85	+
Chr1B	537108210	537108275	DGAHKPPEAGEVLEFDMEGVWK	105	+
Chr1B	537108949	537109002	IKENIQVFGWEIPEEDFK	88	+
Chr1B	542393913	542393975	RSFPLLHGMGASPIFVLHPAG	102	-
Chr1B	550105994	550106026	TVKGIVHSSYK	82	+
Chr1B	551736750	551736812	RRFMEQISTSNGIFTSAMSLG	99	-
Chr1B	551736753	551736812	RFMEQISTSNGIFTSAMSLG	94	-
Chr1B	552536825	552536902	IGVVDDMSVHPLSQEATMEDAAQLAK	124	+
Chr1B	554692602	554692682	QAAGVSSSALQEAHDIFGDVDELLALR	183	+
Chr1B	554692602	554692685	QAAGVSSSALQEAHDIFGDVDELLALRK	191	+
Chr1B	554693753	554693788	AGLWEVANQFGR	91	+
Chr1B	554698800	554698841	STNPHHEYVGLYPK	109	+
Chr1B	566015699	566015764	AGAGRSVKDVSVATGVAEGTIK	93	+
Chr1B	566844960	566845016	YPDDAGASGGAESVGDELR	84	+
Chr1B	569567113	569567178	KTSDMPIDVNYFGAPEHSLPSL	109	-
Chr1B	569699415	569699468	KIAYLIDEKPVYGLPDAL	85	-
Chr1B	570334443	570334505	AVSYEAENVIEVADYMGKRNR	99	+
Chr1B	573489806	573489862	ARVFETAARMLSELADLVK	87	+
Chr1B	576800589	576800645	EAQPLAAYDIVSDVVPEGR	88	+
Chr1B	576803049	576803114	LVPSGNEDGPLEYNEFAVYDPK	103	+
Chr1B	577306913	577306951	RAAMFAGLMEQAK	91	-
Chr1B	578006020	578006076	KQSLNPVDFIVQHADSIGA	91	-
Chr1B	593299806	593299835	NPAFLEWEVK	79	+
Chr1B	593300192	593300275	MVLAASGLEHDELVSIAEPMLSDLPGVK	129	+
Chr1B	595141983	595142021	SLMPGLKYMIRGR	100	+
Chr1B	595781187	595781291	DASALDTAMKFFEGMPERNEYTWSTMISALSHGGR	175	+
Chr1B	603557226	603557279	RVLSIAGALGLEPTRQTA	130	-
Chr1B	605832787	605832828	RVREDDCVHEVLTS	106	-
Chr1B	605835979	605836029	KLSNGSYLLISSFHSRV	120	-
Chr1B	608096573	608096605	SGVAPALGIPP	79	+
Chr1B	611299381	611299410	REYTHAGFLD	78	-
Chr1B	612144906	612145034	KTVLEFNGNKLIEVLPVFVATPKFAGYIEPISHNELPEGGFLV	204	-
Chr1B	612147588	612147638	RYGNSMQGVHNGPVAFS	83	-
Chr1B	613440087	613440146	RPSPLAALVDGGSDKAAPSA	132	-
Chr1B	615592564	615592596	RTFGQILPEGF	83	-
Chr1B	617288834	617288899	KNLVLMSLAEGDVDEAFILLPR	102	-
Chr1B	618631571	618631621	NFIPGPNQELLDIKPIR	127	+
Chr1B	621383690	621383755	DKTGSVLQQAGETVVSAVVGAK	96	+
Chr1B	621383756	621383827	DAVANTLGMGGDNTNTAKDSTTEK	108	+
Chr1B	621516087	621516146	TGSVLQQAGETVVSAVVGAK	120	+
Chr1B	622204950	622204994	KQVADSPQAEIGAIL	110	-
Chr1B	629402802	629402846	SVKNVASSALLGEAR	90	+
Chr1B	629519609	629519647	RYAGEDYLSDLIL	100	-
Chr1B	634989188	634989250	RVPHDEQPRNHATWVPEGLFL	104	-
Chr1B	639071717	639071770	KALKNNDGKIFLPNLSIG	82	-
Chr1B	639072032	639072070	KAQVNSLVEMNVM	100	-
Chr1B	645056271	645056303	RDFISHSPNGG	81	-
Chr1B	645061514	645061543	RPVHMFEAYE	81	-
Chr1B	646280322	646280372	KKAADDQDDDTILPGAR	125	+
Chr1B	653543157	653543234	RTYVPHPKEDIIFVLDAAITHPQENG	131	-
Chr1B	655920994	655921032	RYNVVFPAQSWDI	95	-
Chr1B	661207842	661207937	SPSTNPKVQTVYGVIGVLKLAVGSYFFVITDR	153	+
Chr1B	663070217	663070276	QHVWIPFAEDIVPDIDMESR	101	+
Chr1B	663070838	663070906	KVLHEMEQGHILEGLLSGDKLEK	106	+
Chr1B	663156031	663156069	SEGHYIIASDWKK	97	+
Chr1B	664469362	664469403	KMMDAGSLLAQATW	105	-
Chr1B	665362752	665362826	QSASTVAPTELDQGLPSAQDSVLVK	113	+
Chr1B	666272996	666273070	KPYYAPGLPLKSLIWEKIDVVGHGF	122	-
Chr1B	666278648	666278707	EQILDDAYNKYMFDDVGLPK	103	+
Chr1B	671457516	671457560	KKGEESLSNYVELMG	106	-
Chr1B	671457871	671457951	KYEQELTTAFTFPSGLAVSWGLAVDTA	128	-
Chr1B	673341409	673341441	AIEVFKYMPEK	82	+
Chr1B	674047727	674047771	KLMNGLSEKSGSGYD	108	-
Chr1B	676403286	676403411	RISPSSGQLLHSDVVHVLNAPFAQRVWERLTLEGVFMSDMPR	207	-
Chr1B	677487881	677487952	GPLENLFDHLDDPVANNAWVFATK	115	+
Chr1B	678321824	678321883	KHFYLYGGFIEDSGEGSLVM	100	-
Chr1B	681402675	681402710	SINFGGIASAIK	86	+
Chr1B	688637683	688637754	KPKFSGDLSHLITDALGYDIAEQA	115	-
Chr1B	689893456	689893512	YLLGDNSGILHLLVLTQER	86	+
Chr1B	690327721	690327783	RLLQACSLPIASPRIYVIGTA	100	-
Chr1B	690710897	690710980	KQEANGDEVTEADEKVASASPLAQSPKE	123	-
Chr1B	694497201	694497242	KFGDLEVLLQNLTM	102	-
Chr1B	696629443	696629505	KDFSASALWQGDPSFYVHNVV	105	-
Chr1B	696957557	696957661	KITDNMANDSGSMMSIAAAVPDLTLLPEEIIPEPA	163	-
Chr1B	697668626	697668685	ATVHTQSPKQEMMASLFKPR	146	+
Chr1B	697668653	697668685	QEMMASLFKPR	79	+
Chr1D	433932	434009	MLAEGDEVSQKQPKMISIVGFGGLGK	125	+
Chr1D	718083	718121	RVQPEVDIQILGK	90	+
Chr1D	5689007	5689075	EPVASVNYDEYIQDLVDFVEVHK	175	+
Chr1D	5695269	5695361	LPNAGDFPAVVATFDSILPSLLNDFYHFAGR	149	+
Chr1D	5695656	5695685	IVDGPPNHDR	78	+
Chr1D	5695704	5695805	RPPSYGASIRDMFATYDHDRLVNVLTAHDSFVER	170	+
Chr1D	5695734	5695763	DMFATYDHDR	79	+
Chr1D	5696121	5696198	ETITSIDYDEYTQELVDWVEEHKTER	198	+
Chr1D	5696445	5696483	IFKPLTAEYLGLV	95	+
Chr1D	6769751	6769786	KQEVILDSFHQD	92	-
Chr1D	6770243	6770278	KTPITLTTANVF	85	-
Chr1D	7891115	7891159	KTIANSLDASHQSRV	110	-
Chr1D	8636065	8636094	KYNTDRSFGM	79	-
Chr1D	8677859	8677915	ELAAGLESSGAPFLWSLPK	86	+
Chr1D	11160021	11160083	EVTSYWLGLNEFADLTHDEFK	105	+
Chr1D	12039609	12039683	ANAEMAGVATAPISSLQALLAHLWR	115	+
Chr1D	17934492	17934539	KALGAVKDQATIGIAK	110	+
Chr1D	20892708	20892755	KIPFSGIDCNFLEAYE	126	-
Chr1D	22495298	22495357	TPPAGGAVIEAEELLVAPPR	137	+
Chr1D	41275588	41275653	KFMANIMANLTIINFKVNMAGL	102	-
Chr1D	41637303	41637356	ATHSDNNNLVTSFLECHK	132	+
Chr1D	41827607	41827648	RGEYVAGTFDNLQL	105	-
Chr1D	44419115	44419147	RLFNEVTVEYG	81	-
Chr1D	46148581	46148622	FLEYQLSDYNGWLR	109	+
Chr1D	47717691	47717756	RGTRLLAAAVKASLSIAILEAM	94	-
Chr1D	51247560	51247601	KIGQLIGSYAEFIG	99	-
Chr1D	52803269	52803331	KPFYNSADIAAAHPAIHEQAF	95	-
Chr1D	53147466	53147522	ILPGVGGLVIQIGPHLHGR	88	+
Chr1D	55125541	55125582	RVPQQTVLSYPGTS	103	-
Chr1D	58153284	58153349	RFRAALEQYFQMDSPSVRDIAS	106	-
Chr1D	59129470	59129556	AVGEELGVGFLGMGFQPKWALTDIPIMPK	139	+
Chr1D	59658377	59658436	IAAVFVEPVQGEGGIHSATK	93	+
Chr1D	62741315	62741497	RPVGVLLTPKLEMLDDRLANLD------------------------------GHYYGVSAG	112	-
Chr1D	62741525	62741581	RDLIHALPLFSLFVDETSM	90	-
Chr1D	62742290	62742355	KMGIQEADKIQENNASTFAVLA	102	-
Chr1D	62833682	62833711	RLTNQHLQVK	78	-
Chr1D	63380339	63380401	KEAIEEMEMEMDKLADKLSAM	91	-
Chr1D	65336085	65336156	DLSDAIDKGDMLSLVNFLAYYPER	118	+
Chr1D	82154091	82154162	SDEAENIGYVIPTTVVSHFLNDYR	117	+
Chr1D	82156871	82156954	FLTFEFEDDFLVVLDREEAAAASSDIQK	127	+
Chr1D	83612845	83612910	DVHPLASLTHTGTSVLVEGVLK	102	+
Chr1D	83614807	83614854	TAIERLELVSSTPFER	110	+
Chr1D	83616139	83616192	ILDADLPLEPYEWYLDLR	86	+
Chr1D	83616139	83616195	ILDADLPLEPYEWYLDLRR	91	+
Chr1D	83616241	83616297	MILFATGLENIRDVIPFPR	92	+
Chr1D	87003251	87003346	EICEIEAVMAGAPWHSRDSCSSATTTENGLSK	156	+
Chr1D	88369836	88369928	KYTPWFGTTLVTVALDVGPNSEPHDAVFEEF	189	-
Chr1D	92280898	92280927	KDSQTYVQMK	81	+
Chr1D	92280901	92280933	DSQTYVQMKRK	87	+
Chr1D	92282532	92282573	SNIVGLPVSLLLLK	96	+
Chr1D	92282887	92282952	VAGHLTPVPGGVGPMTVAMLLK	100	+
Chr1D	92285697	92285729	KIASINNMAVY	78	-
Chr1D	92394980	92395036	RGGTVMVVNGVDFKIFDVI	88	-
Chr1D	93795478	93795558	KHSVVEAAPENEDVDDNNEKVPEPALE	120	-
Chr1D	103486223	103486276	KFLEDLVESLTPHAHVAL	82	-
Chr1D	103486378	103486485	RTGLAIANSAEHILDAAHLGLIHVGLIEGTDPRYIM	170	-
Chr1D	104062658	104062696	LLATMAGDFLGPL	87	+
Chr1D	105090514	105090567	EPSDQNNYPPHSLLPQAR	84	+
Chr1D	111216295	111216363	IIGDLVPHVYGSEPIIGSWEPAR	111	+
Chr1D	111944905	111944979	KGLFPDFMEVESFTQTGDGGGMAYI	122	-
Chr1D	113703719	113703811	MSKDWLKKPLFIQSFAPTSLIYISNMTNAPK	150	+
Chr1D	115720409	115720528	DGWAPEWVQVTEPGPGAGEKPATFYFGAPLPDGVWYGHNR	197	+
Chr1D	116952625	116952789	RPLENGDTDLGGSHGLFVQI------------------------------MGPHD	149	-
Chr1D	116954005	116954061	KWDVSNLGYSNLDKSPDVI	90	-
Chr1D	117227594	117227668	TSRLPVEANHKSALVNLDRPCSMGK	123	+
Chr1D	120003105	120003140	KQAAGSGIGGLR	79	+
Chr1D	123083628	123083705	IPMEMMHSIPTTILHSLEGMPGVDWR	133	+
Chr1D	123590713	123590760	LFHETTATALAYGIYK	121	+
Chr1D	123591091	123591144	GFIKRDEFEQISAPVLER	88	+
Chr1D	123591253	123591285	IITEFFGKEPR	81	+
Chr1D	124188845	124188913	ALSEAGLMTESLHFVEVVGSGSR	163	+
Chr1D	124192221	124192280	TNVPVAELVYGAMGTVELEK	91	+
Chr1D	131663980	131664036	SVIAFIEDPDGYKFELIER	93	+
Chr1D	140411541	140411603	KHVYGFGGQGLLNADSFGDTA	155	-
Chr1D	144892259	144892312	YDPSTGIYGMDFFVVLER	91	+
Chr1D	145290084	145290149	KRGDPLLGRYVAGFSGQGVMHA	108	-
Chr1D	146190376	146190435	NAGANMIDIHSTQEFLDALR	96	+
Chr1D	152559023	152559085	VGPVEWLKPYTDETIIALGQR	105	+
Chr1D	160968475	160968528	KTMDLDHIPFNVFTDLKN	143	-
Chr1D	163395497	163395553	EQSGGQKTAATDAALEAFK	84	+
Chr1D	171912417	171912479	RFEALLAIHDSSWEPSPLATD	99	-
Chr1D	171912918	171912980	KSVPRLIGLPDIALDPHLQDV	97	-
Chr1D	171921311	171921379	RMFHGDVAATEPVDETSIAGNPL	112	-
Chr1D	179784621	179784695	QTDQPKDEPVDNSPAKPTPSSGHAR	114	+
Chr1D	182280180	182280233	QRSQVVVIEKINPAMPPK	142	+
Chr1D	198841215	198841292	AQNTQLWPNLDADTSPENLLTTLNDK	187	+
Chr1D	198841380	198841439	FLDDFKDLWDENSEWYAETK	95	+
Chr1D	199219244	199219306	LSVQGMVSSLKELLELAPINK	94	+
Chr1D	202165793	202165837	GPNQHLQMIGVQLLK	118	+
Chr1D	202336112	202336174	SLLIVAEDLESEALGTLIINK	89	+
Chr1D	203178207	203178299	QPLGPKPGFMVEGTTIETVTPIPYDVVNDLK	154	+
Chr1D	204217215	204217250	EELSMDDIVLVK	89	+
Chr1D	209204403	209204459	SGEPLDIAPEVTLMDVLKR	91	+
Chr1D	209206146	209206187	AFFPDENVLSDVVK	102	+
Chr1D	210979633	210979662	RIIDDVMETY	80	-
Chr1D	210979873	210979908	KNVSDLLPAAVG	80	-
Chr1D	218696272	218696358	YQGIEPDLVTYTILIAGHCEGGDVEEGMK	144	+
Chr1D	219821097	219821129	MMNGGPAGYVK	82	+
Chr1D	222396478	222396543	KEYSADITPVPGNVASAPGTSK	100	-
Chr1D	222396708	222396812	RLSAELNALPVDLSGFLFDTVDKETEGVTAEGDLL	156	-
Chr1D	223097590	223097646	REVGPLDAMGLFALMDMTE	93	-
Chr1D	223097590	223097655	REVGPLDAMGLFALMDMTEKDV	108	-
Chr1D	223557194	223557250	KTQPTGSVVWTNAGISAQV	85	-
Chr1D	224999245	224999292	KMHFRVTQPAEHQMVM	136	-
Chr1D	227711636	227711692	ALKEQTDLEVNLLQDSLSK	86	+
Chr1D	230506787	230506825	LMAGVGAHDDLFR	96	+
Chr1D	240678876	240678923	KTHAMASSSLFAAGRR	107	+
Chr1D	243189981	243190019	LEEANGNTQSVSK	89	+
Chr1D	247567145	247567183	RSQVVLANYIYPL	98	-
Chr1D	251616550	251616594	RLLAVAQVLANELRV	99	-
Chr1D	251616724	251616783	KYITERLPESILSDLEFNAD	97	-
Chr1D	251616739	251616792	RLPESILSDLEFNADKLG	85	-
Chr1D	251616880	251616912	KQAHESPLGVQ	79	-
Chr1D	253509716	253509763	GSRVMINVFAIGRDAK	117	+
Chr1D	255056083	255056145	AAGIAHEFLSLTVEKMVEVEK	150	+
Chr1D	258053983	258054021	YSNTGGNIETETK	97	+
Chr1D	271217166	271217219	MKEVVLHVYDVTNSDSEK	138	+
Chr1D	276468053	276468106	HARIDDLLEAFRVTLQQR	85	+
Chr1D	277792985	277793047	KQISHLDSLTHQVIDELIAFA	98	-
Chr1D	288085168	288085242	ILRPTGYAIIRDNPYFLDSVASIAK	121	+
Chr1D	288085201	288085242	DNPYFLDSVASIAK	104	+
Chr1D	289010272	289010319	RDGLESAHAAPKEELV	112	-
Chr1D	293340380	293340436	KAYMDVLSTSIVIDMRMAH	93	-
Chr1D	298147741	298147797	SSLSSGEVKLLFAGDQLRK	84	+
Chr1D	298882481	298882528	LETYALSGEPVNMEAR	114	+
Chr1D	300181614	300181661	AGILIGVEPDAPPAGK	116	+
Chr1D	307498352	307498411	QLDGAHVEFLRGISNPVGIK	151	+
Chr1D	307968955	307969005	RHINHEVLPERELYLHD	83	-
Chr1D	309051128	309051172	KSDAAAEKAHIVLAS	97	-
Chr1D	310557342	310557395	YNDFIVDLEKNEDIAELR	83	+
Chr1D	312358122	312358163	KVHIGNDILSQVVA	103	-
Chr1D	318314946	318314981	ANGFASDPILDK	88	+
Chr1D	328886758	328886811	KPVGTMSRVRTTGCLTGD	130	-
Chr1D	330231284	330231313	RNPDYEITVI	78	-
Chr1D	330373571	330373630	KVGLPRESTNQQSQGFSTYT	95	-
Chr1D	330374550	330374603	RHSLVEDAIVSTNDVMFV	85	-
Chr1D	336491593	336491643	KIDWLQGVQGELSAVER	83	+
Chr1D	337332181	337332252	KILNGIEYNVTGIEDVGLHVSPLK	177	-
Chr1D	339465533	339465592	KIMLLLASSLVTKLIQAHLG	90	-
Chr1D	340146219	340146284	RGIGHKGGIENLKTLLTAPSLD	155	-
Chr1D	346070400	346070474	RLSGNAAEMRSRVTALVDNICQMGS	122	-
Chr1D	346070475	346070528	RIGDLLRAESGGEATKLD	82	-
Chr1D	346073420	346073452	MHPGMQLLAQR	78	+
Chr1D	346079760	346079879	GRYKEADVAVTYVLLVGAIFLEIYGIILMAISSWSYADLR	192	+
Chr1D	349518541	349518576	HSAENPMTPPSK	93	-
Chr1D	350086990	350087115	RSPQESAFMSHSTSPLSQKAAASQPRQMVVVPDRLSGNHMAS	200	-
Chr1D	350346740	350346787	KEPDGDGSSAVQLYAK	113	+
Chr1D	350954952	350955023	ADLLQVMSLGEAEIEKILSALGER	106	+
Chr1D	353546282	353546341	LVVDNFLMGWWDHVEQGTLK	101	+
Chr1D	357352571	357352606	ELILFSMADLER	88	+
Chr1D	357352607	357352648	SIPSMVDGFKPGQR	107	+
Chr1D	357359103	357359216	RTHPPPNIMSLCNNPLDYKVIKHASWLTFYVEDGIVAV	194	-
Chr1D	357443694	357443732	IHKVPATDMEALK	96	+
Chr1D	357443703	357443759	VPATDMEALKSPLMGLFEK	140	+
Chr1D	357444338	357444394	HGLSDDTIDFIGHALALHR	86	+
Chr1D	357454942	357454998	YGLVDDTVDFIGHALALHR	89	+
Chr1D	359716070	359716111	MTSSYNPDHTFVSK	106	+
Chr1D	366308926	366308967	KNAALYWWPVNIFV	96	-
Chr1D	368486036	368486155	NYRHCCAPTKMIHVSALAQDVSEEALLAHLSEHGSVVGTK	199	+
Chr1D	373988237	373988305	RLIDDALNFAETVPTNPSVATLL	106	-
Chr1D	383222281	383222316	KFSNPSYTACNA	91	-
Chr1D	385437121	385437156	KASLVPWDDTYY	97	-
Chr1D	387979147	387979209	GHPWWPGEIFDPSNASELALK	157	+
Chr1D	387979972	387980010	AASQLTGPSPIAK	89	+
Chr1D	397356372	397356419	RGGAGLDGEMVEELTQ	113	-
Chr1D	399221613	399221645	KVSLGQMLSQK	78	+
Chr1D	399225116	399225166	DITSFVGLPTGSVYPTR	127	+
Chr1D	399225301	399225363	DHQTLSMQEVPENAAPGQLPR	155	+
Chr1D	399228781	399228873	MEAFEAILGQHVLANHVDQMSIDEVEQTVNR	150	+
Chr1D	402082704	402082760	RNGIYVADFEVGEEDELVM	91	-
Chr1D	402942382	402942420	YLQPIIFNTYEAK	94	+
Chr1D	405365148	405365201	RDNSDVVFILGQTNQFYH	89	-
Chr1D	406198189	406198242	NLRTNHQPLQLKEPCMCR	91	+
Chr1D	406198537	406198623	AKSNYQPAQVMESSAVNSAIMADQMMKLR	208	+
Chr1D	408249648	408249704	KIEPVMVMENSGMAIRTQV	90	-
Chr1D	411340725	411340802	KSMVDDPWQGLQPIVGSILKPIDDAK	192	+
Chr1D	411342307	411342381	KDFEFVGMPGNWIITQTTDLADNFT	123	-
Chr1D	414675731	414675778	RLIMASQNSASWSTTK	117	+
Chr1D	418024085	418024165	RFCAAHSLNWLEHYRVLSASYDYMESK	136	-
Chr1D	421453899	421453988	IGCYNIEMWKAAGMDLDRVELVWFSDVLER	153	+
Chr1D	428808836	428808892	KINEHNQLLHATMMEWTTW	94	-
Chr1D	432966098	432966139	RTEITDEACGSTNS	96	-
Chr1D	433816840	433816878	FSNGLTTVDVISK	86	+
Chr1D	434216167	434216217	KRLQEHSLPDFVVIEDL	83	-
Chr1D	437736622	437736747	RSEEALTAPMPDAIYQTLSTMGGISDPLDRLSLVGSIDLTQL	291	-
Chr1D	437739523	437739564	KSVSVWASVDFIAA	105	-
Chr1D	442418855	442418884	KQFYLRRQQQ	80	-
Chr1D	445907037	445907099	RYLGLLSLRGDNTVNLLASSF	149	-
Chr1D	446679078	446679146	RHLVDYAEAILQMDGYEIGNHVM	118	-
Chr1D	447381435	447381563	KTVLEFNDSKLIEVLPVFVATPKIAGYIEPISHNGLPEGGFLV	204	-
Chr1D	447381462	447381563	KLIEVLPVFVATPKIAGYIEPISHNGLPEGGFLV	160	-
Chr1D	447914354	447914383	REPHPMLALH	79	-
Chr1D	447915092	447915127	KPTFSLHWSPST	95	-
Chr1D	447916502	447916597	RSEPKVLLADQEQYEAGWIELVSLTHDGVVIS	157	-
Chr1D	448793524	448793562	KEDEHSTSINDLE	95	-
Chr1D	449221273	449221317	KAKVGDSGDASLGAS	95	-
Chr1D	450802171	450802230	TGSVLQQAGETVVNAVVGAK	89	+
Chr1D	450907366	450907419	DAVANTLGMGGDNTNTAK	82	+
Chr1D	451975986	451976048	KTLDKEGEHTTILDLMQGSAT	97	-
Chr1D	453640808	453640852	KLCIIYIEASTGRSA	114	-
Chr1D	454775514	454775600	KGPVFNTAFAWANNNVPDSLHDALNELPG	136	-
Chr1D	454853425	454853505	FDDTNPSKESNEFVENVLKDIETLGVK	195	+
Chr1D	454853449	454853505	ESNEFVENVLKDIETLGVK	135	+
Chr1D	458241881	458241946	WSGSQEQILQDHVLQLESGLQR	103	+
Chr1D	460714488	460714562	FVDWWGTGILPVDADLLPQTIPGYK	129	+
Chr1D	466956835	466956888	KEDLIPIPKSNSSMEAAT	84	-
Chr1D	472464691	472464735	EEEQAVAAHNALQGR	106	+
Chr1D	473171632	473171745	KLPRAVDQDLVLYVSIFGVDEPSYGNPHFRLVWRYGGA	291	-
Chr1D	475179640	475179687	RPKYGMVTLISHNFHD	131	-
Chr1D	475919405	475919479	TVVTADKGYAGQYPSLPTTVNQNAK	118	+
Chr1D	475919426	475919479	GYAGQYPSLPTTVNQNAK	86	+
Chr1D	475921035	475921103	STENNVELPIVEESEPIDHTDTR	107	+
Chr1D	476508204	476508245	KGVNPKGLVAVYGS	90	-
Chr1D	485832805	485832876	RMEVGLVDKVAEYTVFAIAISPVV	111	-
Chr1D	489397924	489397968	YVMYIDTAQNVQQAK	118	+
Chr1D	489420473	489420508	VVTSLSGDDGDR	83	+
Chr1D	491613198	491613254	QFLGESEVPVADGAAPEIK	91	+
Chr1D	491616015	491616125	ISAQGLEHAIAGTALYAVRPDADIEDLKDAVMEEMSR	166	+
Chr1D	492617724	492617759	AMFEQFGEALYK	95	+
Chr1D	492915718	492915759	HFEMEDELVSHITR	111	+
Chr1D	495463450	495463515	KFQGTESAVMHIPAGATGLAGD	104	-
Chr1D	497736640	497736696	LSGSIPEGLGACMKLESLK	112	+
Chr1D	498300497	498300589	KSNHSLEFEKEFVLDFQIQPFKDTSLTGIAL	147	-
Chr1D	498300524	498300589	KEFVLDFQIQPFKDTSLTGIAL	104	-
Chr2A	389548	389616	LGVDYLDLFLVHWPVAGDNPADK	170	+
Chr2A	523865	523897	KNKGESDPEER	78	+
Chr2A	1347392	1347427	KPKMLTELEDLK	86	-
Chr2A	4123202	4123300	MSESAAIQVLIFASMAGAKVDDVEAVARAVLPK	230	+
Chr2A	5667749	5667778	SQGIIINTFR	80	+
Chr2A	7562504	7562563	TIPDAMQPANPSGSELAHVE	118	+
Chr2A	8186906	8186938	DCFLGGYSVPR	84	+
Chr2A	10412690	10412740	MLSEAMYRGYSVMDALR	82	+
Chr2A	11017527	11017586	RLVDAFVNVEVLSGQVSHLV	100	-
Chr2A	12839604	12839651	MAGGPSNLGKIQCTRR	125	+
Chr2A	14949300	14949383	KIPGYMRTSAPHFHTSFFCAISVRPTAN	139	-
Chr2A	18947617	18947679	KETSGLFDTAFEVHAPHYVYE	102	-
Chr2A	19238512	19238565	CIICDALTVTMNLAIDFR	88	+
Chr2A	19310180	19310230	KASGVVLTKESGCLKTL	116	-
Chr2A	19357835	19357909	KTYLVDYMLSLEIEMLTWLEVGQIL	122	-
Chr2A	19664303	19664482	GDPSDDFSFPSLFPDAM------------------------------RPVTDPVANLFDR	97	+
Chr2A	22210126	22210161	RSLHDQVGTVHK	86	-
Chr2A	24295689	24295730	ESGEVAHAPTDQDL	99	-
Chr2A	24296781	24296864	RAASLDVTPIAAADHNSSTIGELSEPSH	129	-
Chr2A	34237607	34237663	RSFGSAVMNAGGGNAQYAD	136	-
Chr2A	34970631	34970711	RLISSSTFSLSEEAGGVEVDSIHGSTF	123	-
Chr2A	35608197	35608232	HLSHAYGTLAER	87	+
Chr2A	37005672	37005728	RAVPVILDGSVHPDLDDGR	91	-
Chr2A	37313101	37313139	DGSDAGAAGGNTR	90	+
Chr2A	40604997	40605074	AKNMSLRMDEAVAELEVIQCSINILK	124	+
Chr2A	41265311	41265373	KIGQGEWGDAMATDVADSVDG	148	-
Chr2A	41265431	41265466	RAFLAANLYQDG	86	-
Chr2A	41265947	41265988	KIVLADSAQVGALV	90	-
Chr2A	41667966	41668025	NANYAQIWEFLRDEYELTQR	97	+
Chr2A	43487577	43487627	KENPQFLDSSPHFHSGS	129	-
Chr2A	43540895	43540942	EGSTSIDLSTDSASSR	106	+
Chr2A	49857240	49857326	KIPQEDTIDFGAFWDQKSLAQQLEKMVQD	140	-
Chr2A	52544810	52544902	RASKRTVPNCIFEDTMSGHSVILLGDCAAQL	234	-
Chr2A	53587302	53587364	REAHFVPKGVFDDLNSSNILV	159	-
Chr2A	57449715	57449774	ESNLSNIIFHQLDILDAGSR	94	+
Chr2A	57450821	57450874	AAHLIESVIVQTYDEAVK	84	+
Chr2A	59393294	59393338	KWLVIETGDHVGGHA	107	-
Chr2A	59393905	59394006	RVAHVPPGGGMAHANNGMTAGSEVAAHAEAWPWI	158	-
Chr2A	60620030	60620068	KWGDDPRSLVPVI	98	-
Chr2A	60625467	60625511	KFMYLEAFDGEEDNA	116	-
Chr2A	67057139	67057213	KALELMTFEGPNGLNFPGVHEGEML	121	-
Chr2A	67058445	67058477	KGDGYVTLPEK	81	-
Chr2A	68443820	68443876	AVAPLVEKYFPKESPSGHK	89	+
Chr2A	70090857	70090907	RLQYWHTTPSGPATTLW	82	-
Chr2A	73643434	73643502	LEQLLILNNELSGSIPQELGQCR	106	+
Chr2A	76335160	76335225	KGELDDAGLQGLAEAQSEMTMV	101	-
Chr2A	77888500	77888556	KISAQIDKDELISELSVHL	86	-
Chr2A	77909564	77909608	RWVTVEVDPVSDAGK	95	-
Chr2A	79860860	79860949	KLIGNNPSVEAPFGNFLVPGGNPLTSTVTE	144	-
Chr2A	79861136	79861174	KTEDETFSGFLVV	93	-
Chr2A	82024486	82024533	KGPLAVTAYVVMEKGN	111	-
Chr2A	82454886	82454945	SSPSILGTHLQDIVDIGFGR	144	+
Chr2A	82455120	82455182	AISAIYTLHPAPEIFAAEIAK	97	+
Chr2A	85266088	85266126	LGSFSMAQLGQSK	96	+
Chr2A	85268085	85268153	DGYNVEGLPETPEELIEEVIHDK	109	+
Chr2A	85268085	85268195	DGYNVEGLPETPEELIEEVIHDKEAQFNSPNLNVVYR	180	+
Chr2A	85268208	85268312	EYQALTPYANMLEENWGKPPGHLNSDGENLLVYGK	174	+
Chr2A	85268739	85268777	GNQIVSSIISTAK	92	+
Chr2A	92628361	92628423	YLQFDPSHAEDFIEFLVSAER	102	+
Chr2A	99899636	99899686	CSRGGDPVVVQDDVTPR	82	+
Chr2A	100886490	100886540	DGDSQAGHSTEYASLRR	125	+
Chr2A	119772497	119772529	RPIYIDVVEGY	82	-
Chr2A	119772530	119772565	KDFLPFLDDATT	90	-
Chr2A	120401623	120401673	VIQWNLDFMDHNEQGDR	88	+
Chr2A	136272751	136272858	KLTTMISDLTSGFHNEDYQLCIPHEYAACAIHQGLV	182	-
Chr2A	136281875	136281934	VAYVCRDPKDMVVSLWHFLR	104	+
Chr2A	136282226	136282261	KGSAGAYHAMPR	87	+
Chr2A	138245557	138245613	KLMGLATFMTQAGRLLLVK	130	+
Chr2A	140709555	140709608	RGQWDAPAGPEPNLVPAA	86	-
Chr2A	142819634	142819666	KALYTEPMPAR	85	-
Chr2A	146943804	146943845	TVDGDVGDADANER	92	+
Chr2A	150095422	150095451	KQCKEEGSRI	78	-
Chr2A	159025756	159025788	REVAEEPTDST	82	-
Chr2A	165406024	165406068	KDPHYNLHVIVPKLK	114	-
Chr2A	173515186	173515242	RIVEGDNSPTVGINAAVIA	84	-
Chr2A	175594542	175594589	KLGEGGFGAVYQGLLK	115	+
Chr2A	178290733	178290801	LGQSAGGAVNKGGEEDVGLVVIK	156	+
Chr2A	186462995	186463045	PKMNGRHQELAPDGIVC	130	-
Chr2A	193976377	193976424	GLPHAHFLLIMTGKYK	123	+
Chr2A	198736216	198736254	RQPFQVFATNDGE	97	-
Chr2A	199875301	199875333	LGLSAVIMGSK	80	+
Chr2A	200340072	200340113	TDDIEMAAMQAIAK	98	+
Chr2A	204718575	204718607	RTNWGLLMTGD	83	-
Chr2A	205164931	205164972	KAAGSGIAKGRGAM	95	-
Chr2A	207751999	207752034	ADAQAYTNNLIK	84	+
Chr2A	210424772	210424954	KHLSLRALPDGSLEVVV------------------------------EGTNPIVVQSEGQR	109	+
Chr2A	217178688	217178735	HTGQPEGYGFIEFQSR	121	+
Chr2A	217178736	217178804	AAAEYALGTFNGQMMPNVEQVFK	112	+
Chr2A	217178841	217178924	GDDGSDHTIFVGDLAADVTDAMLEEIFK	132	+
Chr2A	224508111	224508155	KHCQVLNCFSSAGCE	118	-
Chr2A	232285552	232285716	RDIENTTVSP-----------------------------------KVLTGAFDLV	103	-
Chr2A	237900211	237900258	RVASVEQVLAVHTASL	108	-
Chr2A	244023336	244023401	SLSPPTFVFELLSPSTYPQKIK	101	+
Chr2A	251607527	251607613	HAVPHGPVVSGAPTNLFLIWYGRWEAPAK	144	+
Chr2A	301591305	301591349	RASGHVLLACGLHKA	109	-
Chr2A	301592991	301593026	KSASGGNGFAGV	81	-
Chr2A	304094831	304094872	LVDGPQDATNGVEK	99	+
Chr2A	339027067	339027147	KAAPAGGLDGMHIESGETDMMVAVAYG	195	-
Chr2A	348500028	348500108	KVPKYSISFEALYHGIMEPKIEVQNFT	135	-
Chr2A	348500109	348500165	KGNYVGILSGIMEPVIIMN	90	-
Chr2A	353359343	353359372	KYPLVFNVTL	77	-
Chr2A	356044234	356044269	APVPSDDEEAFR	86	+
Chr2A	370427778	370427822	KRTATEDSDAEAALA	99	-
Chr2A	370726738	370726809	STDFNAWYTDVIAAAELADYGPVR	117	+
Chr2A	370732275	370732337	EASHVQGFSPELAVVTIGGGK	98	+
Chr2A	370732708	370732941	TLEFLWQEGHTAHATLEEAEKE----------------------------------------------AMQMIDVYTK	104	+
Chr2A	383068501	383068575	RNEQLTWEDEAGSAYYDYIMKPLKQ	125	-
Chr2A	383506688	383506741	RFTLLLGVGTGHVSPSCC	85	-
Chr2A	387788012	387788047	GNKPEGTKPTHR	91	+
Chr2A	388858115	388858192	IMLLPEDDPNATHIMIGTGTGVAPFR	127	+
Chr2A	391932725	391932757	LMIPAKWNPSK	90	+
Chr2A	393372119	393372163	RVGLNMSDGAPLTTH	109	-
Chr2A	397242486	397242545	VQLLITAVLAGFCVALSLEL	88	-
Chr2A	397468853	397468894	AVADVEFDGHLIPK	102	+
Chr2A	398181174	398181251	FEENSELRSIGIDGTHGPMEESTDDK	126	+
Chr2A	407333980	407334018	KLGGGLEHFMASS	93	-
Chr2A	414814811	414814846	EKVNHKYTQPAR	87	+
Chr2A	416585899	416585931	GVMQMLNAIIR	81	+
Chr2A	419174598	419174645	GYLDLDIPMEFGGGHR	127	+
Chr2A	454976440	454976478	RHQYYLDICDVGL	91	-
Chr2A	455005545	455005598	RLHGVHSSFEPFVHQVLM	89	-
Chr2A	455005599	455005631	RELEAKYPDTQ	85	-
Chr2A	460049307	460049342	NAIVQVDAAPFK	87	+
Chr2A	460049343	460049381	QWYLTHYGVEIGR	101	+
Chr2A	461991723	461991758	FDVELLSWASVK	86	+
Chr2A	467822935	467823003	RGGATTTLAQVEAYSMAGTANSG	103	-
Chr2A	468062585	468062638	RLPVAAEETVTSMAQLFS	84	-
Chr2A	477261074	477261124	WAEEEPRPTIALPDFMK	87	+
Chr2A	494439433	494439468	AQDIGVKPILKR	87	+
Chr2A	494439724	494439756	ALADLHNLLGR	79	+
Chr2A	501846139	501846222	KGGSCSTVAHEDWSIPIGDYRNYMGNSG	144	-
Chr2A	504488802	504488864	KPSAAEGTPTTSNSHHGHAHF	93	-
Chr2A	508109159	508109233	RSGHPIAPSGDANNPLFIEWVGYDD	121	-
Chr2A	510881108	510881155	GLGAGGNPDIGMNAAK	109	+
Chr2A	510881491	510881571	LLSAVSPNTPVTEAFNLADDILWQGIR	133	+
Chr2A	519222640	519222753	RVNSYALHPDGCTIFMSTANFMTAPSKGCMGTYSFNTK	291	+
Chr2A	522078527	522078604	GIDCSDVEVYSTPEGSVVFPKVPLMR	125	+
Chr2A	523158541	523158579	HPQIDVPNLQVIK	98	+
Chr2A	523283512	523283652	KASVHLLCQCALMSAHINVTCAAISGCGCVLGGNAKDTAEAAGGGDS	218	-
Chr2A	524738740	524738829	KSQNVAQGDSIPLKMGFANQSTDTTQLAST	144	-
Chr2A	530981996	530982061	KLAEVKHPVLHDEFDGHGLQGY	159	-
Chr2A	531336726	531336782	RAYASVLTNLLFTEDAYPS	89	-
Chr2A	541322419	541322484	GSRDDAVASPLQDVALLADPFR	100	+
Chr2A	541322428	541322484	DDAVASPLQDVALLADPFR	86	+
Chr2A	541322485	541322547	ILEHVPFGFDRDDVAMVSMAR	105	+
Chr2A	541322608	541322643	KEDLKVEIEENR	85	+
Chr2A	541375827	541375898	KPFVVLDGAAIEVFGEEGDPYVKV	110	-
Chr2A	544698250	544698291	RWIVWGVGPYVLGY	96	-
Chr2A	559049876	559049938	DAETWSRVITQEEALDRQVQR	99	+
Chr2A	565122205	565122261	QAFDEAISELDTLSEESYK	85	+
Chr2A	565180740	565180817	KEVAQSFDAGYSLHTIAVDDLIINFE	129	-
Chr2A	565180842	565180943	RVLASVHPRDTLLQDANFQAVVAKLVENGISPLV	162	-
Chr2A	573756713	573756751	GDVVVSPEGTTCR	92	+
Chr2A	574573684	574573725	KVMTLSQAGVYIGG	102	-
Chr2A	579933581	579933655	REGYAASMGMCGLGQASVELGQSGL	184	-
Chr2A	587603332	587603370	EKNAAAGDDGVLK	88	+
Chr2A	587609496	587609564	RPDDLNTLSANLTKWLSEVENSK	105	+
Chr2A	589426866	589426931	KSKLYAHLLATYTVVNPSCGAS	159	-
Chr2A	597193222	597193281	KADPHVLVGAMVGGPDKNDK	93	+
Chr2A	601231045	601231092	MPGMPGLDNDNWEVQR	84	+
Chr2A	601231405	601231443	KTASLLEEYFGIR	96	+
Chr2A	602886196	602886231	KSYANVVDDVYS	84	-
Chr2A	605417204	605417239	GSPFHIHVVGTE	87	+
Chr2A	610471149	610471181	RQLHAKTSMKA	83	-
Chr2A	611268344	611268385	DVYAYWDAFHPTER	111	+
Chr2A	611662237	611662326	RGAPGTEGIMASAINEIVQLPIIIMLVNKE	217	-
Chr2A	616620537	616620575	KAAGAAAESATQN	83	-
Chr2A	622757050	622757124	LGDRVTAQDSHTFLLNWLAKFPEFK	122	+
Chr2A	624807864	624807938	MPPAQLMELGMALVSCPWPVLWVIK	125	+
Chr2A	631358237	631358320	RDVLLFPFRHPLIERIQNIDMVAPFAAF	137	-
Chr2A	632485015	632485056	EEVACLNSKYFIPI	103	+
Chr2A	635386789	635386824	QAELARKLSPPK	87	+
Chr2A	636320027	636320101	FEEAAGHFGDAIALAPDNHVLFSNR	122	+
Chr2A	636320369	636320398	IFQGPDLWSK	82	+
Chr2A	636320474	636320512	NPGNLNNYLSDPR	92	+
Chr2A	636320549	636320605	VQNQNNDASEPAPAPTPAK	83	+
Chr2A	644527273	644527365	DSLPNWLAFVGYFALSVVAVITIPRMFPELK	152	+
Chr2A	646274035	646274088	RVTQINAGGESFEITHVI	85	-
Chr2A	646426089	646426130	KVDWDWPGEGGGAH	111	-
Chr2A	653152930	653153004	KIYEGVSFPRSFQLSFGNLVNGLVD	119	-
Chr2A	653154618	653154656	KKGADTTADIASN	86	-
Chr2A	653154978	653155040	RLSAGPSKSGISLEMLNQSSR	96	-
Chr2A	655260409	655260489	TSTAGLISHFDEVLPMGPTIIYNVPAR	133	+
Chr2A	658541882	658541986	RVMGGEGDPASIMLLPSGFAILPGWPSISGDDGHK	174	+
Chr2A	660322124	660322180	AGMGVDGFLCGRARGEGVR	86	+
Chr2A	666600268	666600327	AAMGDVAMDISLGAALETLR	90	+
Chr2A	666962050	666962124	KPDTASFVTYVLVFTGVIEAGLATG	147	-
Chr2A	670182292	670182441	RGGHASPSDI--------------------------------VYLLWDDA	98	-
Chr2A	670456515	670456634	NDEPEITDDVDDDNADADEEGSEALCPVALPQTPPGPEQR	124	+
Chr2A	672052587	672052637	GDSELRLYVDGSLHESR	122	+
Chr2A	672052821	672052892	GGDILPTFGNGAGFPWKATNDHIK	178	+
Chr2A	674875368	674875487	AQGRKGLATTALGALVVGFMTGACVLAAGSLTGASMNPAR	179	+
Chr2A	676398055	676398138	KLLSHSSREILTYLLYMIVTSLSNEGLT	128	-
Chr2A	680305892	680305948	KLAENVHMLSETESQVAIL	88	-
Chr2A	680307251	680307316	KNSLQLNLDAITNEGSEKEETL	97	-
Chr2A	681792480	681792557	MKDYGQEGAFALWDELSPEDRDLLVR	128	+
Chr2A	681794204	681794263	NTLPIHWYIMTSPFNDDVTR	103	+
Chr2A	683440704	683440790	RGDADPQVLVAGEEGVGDLGYEVHAPRQG	136	-
Chr2A	683441148	683441249	RTLMPETVHFSYGAMDVGAPVFWYDEIPGVPKVS	177	-
Chr2A	683562554	683562592	RTMHNVWDGIVGK	102	-
Chr2A	683586631	683586693	KVDEEILYSPTLDTGGGFWWS	106	-
Chr2A	683701047	683701109	KTAAEVDDWTSHEEATSETGV	96	-
Chr2A	686592883	686592915	KNPPRMGGLKD	79	-
Chr2A	686592988	686593023	KNTQVYGNTGSG	89	-
Chr2A	687083833	687083910	GLALGIALTVYGREEEADTLIEQMTR	121	+
Chr2A	688479637	688479678	REQLEADCGDGFTA	102	-
Chr2A	688479715	688479759	KGINVPEGSGGAAAA	103	-
Chr2A	688936957	688937001	MIVGAKVERVVGTGK	103	+
Chr2A	700821025	700821093	SADLKEFFSQFNPVSANIVFEDR	108	+
Chr2A	703115970	703116098	RTRPGACDPMFATLFVAAAVKDPFEEAALAVSMGGFSHGVLVA	207	-
Chr2A	709985861	709985896	KRDELCGASAGA	82	-
Chr2A	712777825	712777857	RKDMVMNNGMI	86	-
Chr2A	714825816	714825866	REDTFPFADAGHVALST	125	-
Chr2A	718229298	718229351	VLQTFNGQMMPNVELAYR	90	+
Chr2A	720376139	720376168	RGTPEHNAFD	77	-
Chr2A	721443819	721443851	RPDVLFSENPA	81	-
Chr2A	726371721	726371756	KIQDFSGELEIN	92	-
Chr2A	727476103	727476159	GLDGSVSTNVAIAVDGRAR	84	+
Chr2A	728218088	728218120	KLVIFDATGNK	78	+
Chr2A	729835979	729836056	RVEAGLATLTEILVATQITMHLSGSI	121	-
Chr2A	733856443	733856496	VYKHLVSTIDAEPDRAIR	86	+
Chr2A	737315786	737315920	KIEVGAAYSVHSAPLVHADALLSYGDIFENTLIMGAGGARLVEIG	218	-
Chr2A	737316587	737316619	KNNCASANFDC	85	-
Chr2A	737364414	737364470	KNLPITQYESVPEDPPKYD	91	-
Chr2A	738309354	738309425	RTLMAQIANTASMAPPKVAATGNS	109	-
Chr2A	738547546	738547590	IPKVQQLLQDFFDGK	114	+
Chr2A	738556428	738556463	VQQLLQDFFDGK	92	+
Chr2A	739616362	739616397	SLNSFASSVGAK	81	+
Chr2A	740609798	740609830	TSTEGLISHFK	80	+
Chr2A	740610338	740610373	VLDDDDFVLISR	87	+
Chr2A	744405041	744405076	KSGYNVADDLKG	83	-
Chr2A	747138191	747138229	RFFDERELEDLEG	94	-
Chr2A	748341924	748341983	GLDGLRTAMADPAADGKAEK	90	+
Chr2A	748545581	748545637	RRNMQASMDAISQMQTSLL	142	-
Chr2A	749024363	749024425	AMHNVGLAGLTFWSPNINIFR	165	+
Chr2A	749673973	749674062	RATDPREGMLPEGPKVPPSMTLAMLGFAEN	146	-
Chr2A	749675134	749675166	KGTFFNVEHMN	86	-
Chr2A	749675533	749675577	KLQDPPTYVTSTAGL	110	-
Chr2A	749675578	749675658	REDEPHPSSLEIALPKLTSDDQLFFLT	197	-
Chr2A	749675677	749675724	RESIEGKEEDGPLENI	120	-
Chr2A	749675677	749675727	RESIEGKEEDGPLENIR	128	-
Chr2A	749676235	749676300	KSTLPLGTVLEISLPNTGALTQ	99	-
Chr2A	749676683	749676736	RPYPYEESGGLVPRALDE	85	-
Chr2A	752186050	752186082	TLQIASYTIPK	83	+
Chr2A	757653532	757653579	KHETTSNYLLSTFFLT	122	-
Chr2A	757653580	757653642	KAMYDSMHEALLPYEVGAILG	163	-
Chr2A	757907795	757907869	VLENDGSEERYDSVILGVHAPNALK	117	+
Chr2A	758298904	758298978	KLANPAHIGLIVSDYTEESGDNELV	117	-
Chr2A	759902464	759902502	SGSVQNSMPAVNK	92	+
Chr2A	764982957	764983004	RGAEIGDVDEVLLEYH	100	-
Chr2A	767447362	767447430	AAGMADGSYTVMHLDLASLDSVR	108	+
Chr2A	767565932	767566021	RTIGLAAAVFQAGALVMTLAPSFRVLMAGR	136	+
Chr2A	769091074	769091112	STNEALLVIEAYR	95	+
Chr2A	769659555	769659599	KCDYDKDDAITLDLE	104	-
Chr2A	770501393	770501434	VPAQGTPKTTGLLH	102	-
Chr2A	770501528	770501587	RSSYGSGWEFNDILGWTFHG	97	-
Chr2A	770502797	770502829	KPTVDPSIDVH	80	-
Chr2A	770502887	770502919	KEQEEKTFVPL	84	-
Chr2A	770502887	770502937	KEQEEKTFVPLRDGILS	123	-
Chr2A	772363103	772363165	KELPYHMIVADTFPVFSTGAI	107	-
Chr2A	774551948	774552019	AEEDVSNIMVLAEQAVALEMEAAK	104	+
Chr2A	775383572	775383625	KHLEYQVKGDPLVECVSE	86	-
Chr2A	777750161	777750190	HCEDASWGIK	80	+
Chr2A	777944498	777944539	KSDIAPNTDFVPKF	100	-
Chr2A	778777401	778777445	LATAPRPGGNVGEIR	103	+
Chr2A	778816481	778816564	DIIVISGGPWFNVPQGNLDSLAPAAQEK	207	+
Chr2A	778995129	778995191	KGGAPQAMLTPGSGYLPVKNG	97	-
Chr2A	780506083	780506124	TSPAGAEDPDQLSK	95	+
Chr2A	781789276	781789311	RGNPLFVGVAPT	86	-
Chr2A	784514812	784514913	VALLCVQDNAMDRPTMSDVTAMLGHDGVPLLDPR	159	+
Chr2A	785891139	785891213	QASAPSRTSGILDAQGQGNGPMVQR	180	+
Chr2A	785916421	785916495	KEVLSTDELWGGSTVSSPDLDIIHL	115	-
Chr2B	6505336	6505395	KGLVVESVEEADAGVVANIE	138	-
Chr2B	6835831	6835911	VENNLLPLFTRMAITGTSFDMQELMSR	132	+
Chr2B	7504732	7504788	RDQLPKLAHTAPFPSIGPV	91	-
Chr2B	11710649	11710714	RGEGDVVPLGSQTAFLADIEAL	157	-
Chr2B	13435123	13435191	KNTLFSIFRSMLESAVVSMAVEM	108	-
Chr2B	15021169	15021213	RLGPETLLVNVTNLH	92	-
Chr2B	18358477	18358524	KGRYVVAAVSGSSEGA	112	-
Chr2B	20371297	20371350	RFHSTVAGALVAMRAWGL	85	-
Chr2B	21931364	21931405	KGSYPPPPLPNGAA	103	-
Chr2B	21931547	21931642	RPALYSLLMSYQIMDQLGDVLYTADRAQKALA	155	-
Chr2B	24302168	24302221	RSCPLDPIDAVEDPIYEI	88	-
Chr2B	25632170	25632271	VLEDGVLDPETTIVSIFPSPMHYAGPTEVQWHAK	171	+
Chr2B	26621527	26621577	KRLEEMIGNEPNIEMTK	81	-
Chr2B	26621872	26621931	KLQGVAYEDIADVMFLVEYG	98	-
Chr2B	26621872	26621934	KLQGVAYEDIADVMFLVEYGR	104	-
Chr2B	26622274	26622315	RSINLPLDDSDVVG	98	-
Chr2B	26622754	26622801	KETWLYIPYSIFESHK	83	-
Chr2B	26623311	26623349	KTMGVGSDIISLT	97	-
Chr2B	27131670	27131720	RAVGSTLANGMYSEPIG	82	-
Chr2B	28312408	28312482	RSLGLLCKDLSAEDFTVEEEQGWRG	126	-
Chr2B	29324417	29324476	GKGMPRAMAPAEEVDVAAVR	137	+
Chr2B	31172750	31172812	RHEVAASVLMTVVSLALGIGI	95	-
Chr2B	31415574	31415633	RNLDPNHEHDELYTLADNKF	119	-
Chr2B	32998179	32998286	KAKDEAAMGVLAALFVVDYTALEAALDAVDATHFSM	163	-
Chr2B	33184504	33184563	EIIKLGILSVTSGANPVSLK	89	+
Chr2B	33184504	33184566	EIIKLGILSVTSGANPVSLKK	93	+
Chr2B	33185906	33185995	NATFAAIEEGIVPGGGAAYVHLSTYVPAIK	145	+
Chr2B	33185906	33186022	NATFAAIEEGIVPGGGAAYVHLSTYVPAIKETIEDHDER	190	+
Chr2B	36884517	36884600	GINFDLAHVIAEAPHSPGVEHVAGDMFK	156	+
Chr2B	37375565	37375609	TAYIYSNTWVIEFTK	109	+
Chr2B	37419113	37419151	REINTNFFSAVSV	94	-
Chr2B	37806700	37806777	MLSPSEVAAQLPSPTTNPDAPAMVDR	119	+
Chr2B	37807767	37807817	VVVVEGILPVKPEATSR	117	+
Chr2B	40048466	40048525	TIGPTLPSFYLDDHRLPSNK	150	+
Chr2B	44302941	44303054	TEDDNAVITTAQGANANMWSSGGVDVFLNPASVDWRAK	181	+
Chr2B	45457549	45457599	RVNSESEGFWMTLLEPG	129	-
Chr2B	45458539	45458580	KFLKPHRLPLEVLE	101	-
Chr2B	46005072	46005107	KWEDLVGTLYEL	89	-
Chr2B	46841398	46841430	FPSLADTSLPK	78	+
Chr2B	49511765	49511818	RLECSIRSMGGQLEAVQA	87	-
Chr2B	51772620	51772715	LVSLALLDMGRNMLSGPIPLTVWNLSNLVVLK	147	+
Chr2B	52006166	52006207	KQLSESEPLSGNEH	98	-
Chr2B	52306436	52306501	KLDTTDLWEKIADLSTSPISDI	103	-
Chr2B	52308593	52308658	KVAFLESFGHTVDALQVAGGSL	157	-
Chr2B	60159888	60159932	ADALLVNAAEKLEPK	99	+
Chr2B	61673692	61673730	IADFGTLTEEDSK	94	+
Chr2B	71404903	71404956	ATWNFLENITIFSCHLLT	85	+
Chr2B	72317973	72318017	RHDDVSAEVLWAGQA	83	-
Chr2B	78809561	78809623	AVKAGDGTILATSPPYTRVLK	152	+
Chr2B	80130245	80130334	KNDSSDPSAVISPDTGEEDKVLFAGAYPAS	136	-
Chr2B	84413815	84413865	KQPNFEDTMVPGWTGFQ	86	-
Chr2B	94813335	94813373	KGMVAGLEVVDGG	90	-
Chr2B	94813416	94813499	KVLFEFAGGGPPSAIAMFAPKLDDEGPV	133	-
Chr2B	94813500	94813568	RVLLYQGPATFSSALDAADSLDV	106	-
Chr2B	95583611	95583643	ENLHGLASTNR	81	+
Chr2B	105926678	105926749	QKVDDDVEEGAIPSYLLDRDPTQR	115	+
Chr2B	111533350	111533388	GTTVFVNAWVISR	98	+
Chr2B	111842007	111842045	EGYQTLLNTDMKR	99	+
Chr2B	118468697	118468768	RPPPLEAVQLAERLPLDQSLVPSL	103	-
Chr2B	119438870	119438947	KNVSTDNIPLLQVLHFGSNVAWDVLL	123	-
Chr2B	119441482	119441532	RVEVVDGDKVGEPVVLK	114	-
Chr2B	126264907	126264954	AVDLLTSIVGQIMGAR	115	+
Chr2B	127180647	127180733	VVPIPPSALAFDPATGAGTVLDSGTMFTR	135	+
Chr2B	129939846	129939914	LSLHDNAIAGAVPSSLGFLPDLR	104	+
Chr2B	130190713	130190775	RGQSVNSSQPTFVVSGSLEGA	95	-
Chr2B	137535834	137535902	LLVHLGFNPPEEPTVNATDELSK	109	+
Chr2B	142884149	142884184	AESNCLSSDTLK	86	+
Chr2B	142886425	142886457	KGIGNSMNYIG	82	-
Chr2B	148354783	148354866	RARFADQGPSSFNTDAYWLSCRQSLIGA	140	-
Chr2B	154532532	154532612	LAAVKTMVDPDDFFKNEQSIPPLPAAK	200	+
Chr2B	156593253	156593309	RSPLQGEADKEDPDVMNLQ	91	-
Chr2B	159925782	159925850	RLYEALPRKLPSHGSPLPTYHGT	112	-
Chr2B	160174855	160174923	NVVLPTGGDAMIASLAAAPEPEK	105	+
Chr2B	160583369	160583404	KIGGVELDLGAK	83	-
Chr2B	162247174	162247209	GGGPKASGRIAK	84	+
Chr2B	162896812	162896898	SIPPPLTNKADWEINPLELDFTKAVMIGK	142	+
Chr2B	169128369	169128425	EEVLSECGNEIPTGDMLNK	93	+
Chr2B	169128762	169128803	FSVTISPKYVHAPK	107	+
Chr2B	169367518	169367553	KFHEKLGGKSAF	88	-
Chr2B	169393250	169393453	KLRESTTAM----------------------------------------LGMQAAKMANTHMMSSDTQ	158	-
Chr2B	169394411	169394497	RTNVCAACCSPLNSGECLACSSSTSGGSA	129	-
Chr2B	172587273	172587308	LLTHNFLASNVK	83	+
Chr2B	173998968	173999012	KLLPIYHVPEPEMGH	114	-
Chr2B	179901954	179901998	TGWVHPNLNLENPEK	113	+
Chr2B	184495448	184495534	RYDNETLTGVPFPTIELVLHPGPLEDFLA	138	-
Chr2B	188610055	188610093	KEEEKKPSGSGGK	85	+
Chr2B	190225278	190225310	KTWYQLVRELA	86	-
Chr2B	190774479	190774529	ENKLATPTDMVAMAHAR	127	+
Chr2B	191379971	191380009	KRKPGEVVPVGGI	91	-
Chr2B	193950389	193950490	AGEATEVFREMVASGCEPNMHTYIMLLQGHLGKR	170	+
Chr2B	193961239	193961298	RMQDALDLMEHPLAGSMLNA	95	-
Chr2B	220043789	220043830	AEHNGFHGGLQALR	104	+
Chr2B	220356799	220356882	RVPITNEQCMGNQHWMQIIKQTNKQSAV	144	-
Chr2B	222350362	222350400	TITNDMGGLHNTR	98	+
Chr2B	222592142	222592255	RFANISRSISSSMCVDTAASDQSLILPVITEADVVDDS	173	-
Chr2B	233542629	233542667	GRLVNILNLALPR	93	+
Chr2B	233555163	233555207	QELAGTTIYLEILHK	107	+
Chr2B	239906812	239906886	GPLNNWATHLSDPLHTTIFDTFGSS	120	+
Chr2B	242552349	242552390	KYANYLDSSGAADA	93	-
Chr2B	242554649	242554711	KVQSPVHTNLTNPQSPGLADK	99	-
Chr2B	251024328	251024369	KVGGEGTDAQQILE	95	-
Chr2B	252874135	252874227	GSQSQSTGDSKPQAAMSPSPNEVSLTEIEPR	141	+
Chr2B	253591817	253591948	CVHVGLLCVQGNPADRPVMSSVVMMLGGETVSLSAPSKPAFYAR	216	+
Chr2B	259269891	259269971	SPPSPDAVPMLLHALASDTQGLASPAR	121	+
Chr2B	266295885	266295932	RSVAGPPSHMGTPQRR	111	+
Chr2B	267945129	267945227	RVDNPQYCGERPQIATCDSRGPGCAWDMAAQVA	244	-
Chr2B	271455046	271455078	AGRTGPGTCYR	85	+
Chr2B	273479620	273479667	ATASPPRATSHGKTAR	107	+
Chr2B	291519066	291519134	GHDDFLSESGGIMDFEEDRIRPK	109	+
Chr2B	294592698	294592823	HPPAHLCLSMGSGSSTAGQPHGSRQFDALCRAMFNAPLSSTR	197	+
Chr2B	318437381	318437437	GSLHGPIGAVPAAPQPVNR	85	+
Chr2B	320088188	320088247	KVTGDDRADIAYVGTEELIS	135	-
Chr2B	320108867	320108914	KTPGSSSAEDGGAAVV	102	-
Chr2B	324137772	324137843	RTPIPYEIMSELLQSAVVVPKNLQ	117	-
Chr2B	371186569	371186694	NPSLAKQSFGYAILGFALTEAIALFAPMMAFMISSVFQSHKK	204	+
Chr2B	378558510	378558551	GFGFISFQTIEDAK	106	+
Chr2B	385402052	385402099	KSLGDADSNSVYNQFS	104	-
Chr2B	386368863	386368898	KTRYAYLSIAEP	89	+
Chr2B	391692599	391692646	KIPAPSLFPLDPMGVA	112	-
Chr2B	398975160	398975195	RSEWKLMYGGDA	95	-
Chr2B	408614702	408614740	AEQTGAACGLGAR	86	+
Chr2B	409847354	409847413	RPLGVGEEEVQSGVSAVNEA	89	-
Chr2B	419809192	419809260	KEFSVLEVEYFVTSNPPVVALDL	107	-
Chr2B	419809324	419809413	KMTLVTTDLGQIVQEEDTKFEFPEDGEHGK	143	-
Chr2B	421069297	421069356	KEPKPPAPRYPVTSNPPLVA	89	-
Chr2B	443230964	443230999	AALESKGDVEFK	83	+
Chr2B	445496982	445497068	LIDAEMKRGVVYLMGSANVIAGPESPTLK	141	+
Chr2B	447889435	447889497	KPSAAEGTPTTSNSHHGHTHF	93	-
Chr2B	450836321	450836356	KPAGTITIAANL	84	-
Chr2B	451303033	451303089	KKIAGSEPTNSVAAPKSTR	84	-
Chr2B	459972619	459972660	KKGMLGTPDKMGGA	105	-
Chr2B	459975710	459975760	RSQFLPINALLMTFADK	82	-
Chr2B	461045363	461045449	HAELRSTGAALTIFPNGWFALRALGVAHK	139	+
Chr2B	462780600	462780656	LGETASGEPGDSSGNDTPR	85	+
Chr2B	464306336	464306419	VAADEKTDEVPEESSTAGAIQDGPGTSV	192	-
Chr2B	464307311	464307376	KEFSDVLPLLNQVLEVQINSTF	104	-
Chr2B	464307311	464307376	KEFSDVLPLLSQVLEVQINSTF	100	-
Chr2B	464595228	464595332	KEELEQHEEIVEMNAASTSQEVAQDVSASLKMGPT	165	-
Chr2B	466900309	466900359	KYADTHIVLGNPHAIAQ	131	-
Chr2B	469799888	469799962	REGAESETDSLEDLGCAATKSCSGA	112	-
Chr2B	472875027	472875119	KKSPKSTEAVDAAESSGTAAVETASVDVTAG	131	-
Chr2B	481062996	481063055	VEIGHVAQMIELAVDDVEKK	94	+
Chr2B	482697235	482697300	GARDDAVASPIQDVALLADPFR	102	+
Chr2B	482697244	482697300	DDAVASPIQDVALLADPFR	88	+
Chr2B	483456804	483456851	KGHADSGAGIGASELA	108	-
Chr2B	483456804	483456854	KGHADSGAGIGASELAK	116	-
Chr2B	483900738	483900788	RCRTPIDSSLVSYAGIV	127	-
Chr2B	492752393	492752455	KDASGPPADENFINNGTLEQF	100	-
Chr2B	492753261	492753326	RAALPRAPTEPPPGFINSGSLE	101	-
Chr2B	499469764	499469844	RIDFIYPKQLWPVIFHTGEGVTEPLVG	213	-
Chr2B	502348879	502348911	IDLYLNHDSQR	88	+
Chr2B	514408978	514409013	KVLEEADEGQGN	82	-
Chr2B	518921153	518921221	RVTHDASGSVVLGDGACAISLVA	103	-
Chr2B	520362673	520362732	ATLSGAPAGGAVVTDPKLRR	89	+
Chr2B	522830858	522830926	FGFAATRVITSDGAEIDDVRLVR	110	+
Chr2B	532031644	532031706	RVPLISSLSTPIYSLLGSPPM	98	-
Chr2B	534987183	534987215	SQMKGPVVTGK	82	+
Chr2B	536218740	536218820	ATYNGDTVRFKFLPSMGWYNLLEEIAK	214	+
Chr2B	538110288	538110353	KANDSNDVKDGGNQETDGDALI	98	-
Chr2B	538111847	538111918	KAVALVTTEPVGDEKVAADLGLHS	107	-
Chr2B	540081779	540081826	RKEMEQDPGTLSAIEV	115	-
Chr2B	540085166	540085252	RSVGSAGGGHPRLFDGSGSAAVAFAPAFL	125	-
Chr2B	544604362	544604403	KLDVIFVLTNNDEI	101	-
Chr2B	549037559	549037630	GGGVPSPASLPSFQEIKDTLGFNR	135	+
Chr2B	562370773	562370805	KVVFETGDDLN	82	-
Chr2B	563775423	563775533	RWLTESLPSLGVVMAGSASTATAGNAQLEVMAQGAAT	124	-
Chr2B	567440463	567440522	TAGSDGSVVDVEMVEASEIR	89	+
Chr2B	568209319	568209375	AKAKAALENGGSSCMNLDK	129	+
Chr2B	568285463	568285525	RNLFDFYSVEVSYMHPRMHSM	105	-
Chr2B	574387335	574387373	RCDLSPVATGPAY	96	-
Chr2B	579473925	579474011	MIPAVPAIVDDAAQNANAPLLPETNLKGR	136	+
Chr2B	580502217	580502291	FDEAAGHFGDAIALAPDNHVLFSNR	183	+
Chr2B	583112128	583112187	RAVDRILDDVEDHVAAWSAA	90	-
Chr2B	590192547	590192606	EFEVFVGGLDKDATESDLRK	92	+
Chr2B	590193126	590193179	GYALLEFSTRPEAMDAFR	88	+
Chr2B	591554709	591554759	KSAWEEYLLEAGEIDGL	119	-
Chr2B	591554760	591554807	RVLASLVEQYGLNHIT	121	-
Chr2B	591554934	591555050	KLCEEAKEFNELKIHMSALTTYTTWNAVVSEDAIMQNLV	191	-
Chr2B	591554970	591555050	KIHMSALTTYTTWNAVVSEDAIMQNLV	132	-
Chr2B	591555282	591555320	RAQAYVNLLSGYT	97	-
Chr2B	591986265	591986318	RVTQINAGGENFEITHVI	85	-
Chr2B	592340096	592340167	ASCLMLDYLARQPSSPVPARALAR	110	+
Chr2B	600611164	600611217	MLGDEEFMARFLSESARR	85	+
Chr2B	604204307	604204345	KTLDGFENISWGH	100	-
Chr2B	619774344	619774400	AVLLIDPVAIEVQLKVKGK	125	+
Chr2B	633428633	633428668	KALSAILSLGHN	82	-
Chr2B	636680834	636680968	RETEEGEAGVEVPVHGAPVKGSASPSIAMEAVAGPAVRCAGTSVC	204	-
Chr2B	640260004	640260057	SQMNGSRVMGKYAIPYWK	98	+
Chr2B	643935779	643935814	AGVMDWHILAPK	84	+
Chr2B	648813208	648813246	KINKNSPKCVSDA	90	-
Chr2B	660250335	660250394	RPGLLTPASLFTAGAMERVG	92	-
Chr2B	664814613	664814648	KFLMMLDGTCWR	96	+
Chr2B	664822675	664822731	KEWFATSEDSSDIEGMNEM	92	-
Chr2B	665677746	665677811	YAKVQSPESDACDPNSLQVSNK	105	+
Chr2B	673847977	673848009	ALQDDSVPPMK	80	+
Chr2B	676376340	676376369	KLDAPICPYQ	80	-
Chr2B	676569810	676569848	KGKYGHANRGVLA	95	-
Chr2B	677190410	677190481	YSLVADNPAMGARQFGRYLDAAAR	114	+
Chr2B	684718499	684718555	IGNSSVYRAVINGSAVVVK	133	+
Chr2B	690084008	690084058	KNIGGAKDYVDYNEAAT	121	-
Chr2B	691060808	691060843	KEIAALGVQLGK	84	+
Chr2B	699485009	699485062	RPLTPNPSFIQAQAKPVV	88	-
Chr2B	700891405	700891467	QTGQLQGYGFVEFASHAAAER	152	+
Chr2B	706452804	706452854	DNLFSLQLHVLDKYYDK	127	+
Chr2B	706667842	706667892	SLELQGLEDAKHGAALK	113	+
Chr2B	707636918	707636974	RGENAAQTTFLEWAAEKDV	89	-
Chr2B	713541038	713541172	RSAHQSQSQNAGSQMQWLSVGPGVTTIGKPQFKPRQDLITMVGPH	225	-
Chr2B	718754719	718754760	RSAASVAAHGLSHS	87	-
Chr2B	721065250	721065309	RPSADRPHLNLARILDAGAS	90	-
Chr2B	722125653	722125703	EAATGQWSQLHVFDNHK	125	+
Chr2B	727029887	727029967	KIALPLGDCKEVIQLGIDKLMDVAPES	191	-
Chr2B	727957890	727957952	RVDEALVLGLADLLPVASPAA	88	-
Chr2B	733022300	733022338	KAALMSHMEPPTA	98	-
Chr2B	740977887	740977949	RARDASAYPDHAIVHMGLGKA	102	-
Chr2B	742173175	742173216	KMDSSTTIEPDFME	91	-
Chr2B	742874478	742874564	RYTGLRDGNSAYWVTPTHDKACSFLLDGD	147	-
Chr2B	750794208	750794279	RAYNDVHPKSALHQNSAVIEPNII	118	-
Chr2B	751213225	751213329	RPNKHCEAGSEPVFHVQMEKPKELEAPREQPREEE	166	-
Chr2B	754001233	754001304	RDTWDVYQSLADAGVVLVNQIGGG	111	-
Chr2B	756772076	756772129	YLVVLEGVSSMADWDAMR	98	+
Chr2B	759571603	759571638	KGETVTNVDNPV	82	-
Chr2B	759840801	759840851	KLFVHGLGWGAGVEDLR	129	+
Chr2B	759840924	759840953	GYGFVLYQSR	79	+
Chr2B	759886562	759886615	LPSQDTLSVDIKPNVVNK	84	+
Chr2B	760787137	760787241	TLGDDPPPAVVAAAAATSSEDMPGASNDDGDVDIK	95	+
Chr2B	760788475	760788528	ANDMPQSVRHLSITVRDK	138	+
Chr2B	760798456	760798488	KPLEEAAIQGY	80	-
Chr2B	763322646	763322711	RVPLGGSISATLGPVFTPAWGS	104	-
Chr2B	767901566	767901631	VVPFIGAMGGDLDVLETLPSPR	106	+
Chr2B	771643100	771643159	RIPENAPGSDGLGHLWLVFS	99	-
Chr2B	772761243	772761299	RKSADEISDFDEVHAIGVI	87	-
Chr2B	772761908	772761955	KASGFGLSDHLLGTMY	113	-
Chr2B	772991164	772991196	KGGIGTPQILS	79	-
Chr2B	773950398	773950439	KAAAASPVPLSINW	97	-
Chr2B	773950398	773950439	KAAAVSPVPLSTNW	80	-
Chr2B	778216594	778216626	KVVQAHLMEGQ	82	-
Chr2B	784566045	784566077	MPIANNGGDNK	83	+
Chr2B	787087971	787088024	DSASFENQLSQEASDPEK	127	+
Chr2B	787087971	787088030	DSASFENQLSQEASDPEKAR	141	+
Chr2B	789018485	789018547	KVHMDLPVPMSPVPRDESLQE	103	-
Chr2B	791181468	791181545	RRPNELYPSLAELAQTMNIADQHGDM	194	-
Chr2B	792738607	792738657	KEQEEKTFMPLRDGILS	83	-
Chr2B	792738733	792738801	RAQDDLFSDQYPEYGMVDFAMGI	113	-
Chr2B	792883558	792883590	KEQEEKTFMPL	83	-
Chr2B	792883886	792883963	KFLEVAEAHALLIHHGATYPERLSDG	190	-
Chr2B	793007752	793007820	RAQDDLFSDQFPEYGMVDFAMGI	114	-
Chr2B	797899838	797899942	RAVVDNSLVAVKQSVNLTAGASGTMSCLLSGMEEA	240	-
Chr2B	800879563	800879700	NQTGGGFSPQFAENGFTAGGFRMGGNGFTAGGGRMAGNGFTAGDGR	197	+
Chr2B	802500019	802500108	ISWVVFAEPPPDSVRLRPLPELLVNGAEPR	141	+
Chr2B	802596126	802596179	QDIVLAEVPKLGKAAAHK	125	+
Chr2B	802787882	802788007	DPASWGADALEFRPARFLPGGSHETVDVKGGDYELIPFGAGR	205	+
Chr2B	803140729	803140770	KGDIAPNTDFVPKF	102	-
Chr2B	803272796	803272837	RAFQEFFAGENLSF	82	-
Chr2B	803507707	803507757	RYRGLWSDAVFAGLLPM	89	-
Chr2B	803558646	803558696	GSGTEQAMGPNTTLQPR	125	+
Chr2B	803559090	803559143	LQNLDVVTPDLFDNGYYK	140	+
Chr2B	803607649	803607705	RGVTHAGSLAVLDALDRLG	98	-
Chr2B	803619378	803619419	KVFQGFFADKSEAF	102	-
Chr2B	809007427	809007486	IHWLAIAICLMVALLPILTK	95	+
Chr2B	809358188	809358235	NDLAKSIPSKWFNLSR	120	+
Chr2B	811658045	811658101	EVTSDNLDCLQLALFNHVK	138	+
Chr2B	811857679	811857786	RATCSANASTSNLVNDASRIYSLPILPLVGIGGVGK	262	+
Chr2D	2168997	2169068	TGKIILHGDVKPANILLDDDYAPK	168	+
Chr2D	3933297	3933329	RHADDSVNLFA	79	-
Chr2D	5300279	5300314	GWAPQLAILSHR	89	+
Chr2D	5381228	5381311	TIELVDNECSFDFVDINMGCPIDLVVNK	135	+
Chr2D	5384680	5384736	RLIIHVGSETDIIDSIEGV	85	-
Chr2D	5539974	5540033	MFGFVHLYNGQEAVSTGFIK	99	+
Chr2D	5539974	5540096	MFGFVHLYNGQEAVSTGFIKQLNQPDCVVSTYRDHVHALSK	315	+
Chr2D	5540157	5540267	GQGGSMHMFSEPHNLLGGFAFIGEGIPVATGAAFAAK	174	+
Chr2D	5540394	5540453	LPIIFVVENNLWAIGMSHLR	101	+
Chr2D	5540454	5540483	STSDPEIWKK	79	+
Chr2D	5540481	5540537	KGPAFGMPGVHVDGMDVLK	136	+
Chr2D	5540481	5540543	KGPAFGMPGVHVDGMDVLKVR	101	+
Chr2D	5540484	5540537	GPAFGMPGVHVDGMDVLK	86	+
Chr2D	7043824	7043856	KSDENMLSVAE	80	-
Chr2D	7107369	7107428	RLDADLPDLLGEWSGAGHLE	93	-
Chr2D	8413233	8413265	GIVQYGDGPRK	85	+
Chr2D	10020878	10020910	LGVGGFGSVFK	78	+
Chr2D	10336557	10336676	RPRVSGLFLDQVSIMERDEAETEASCTQYDGFIVLWKSST	200	-
Chr2D	12008071	12008109	RLELNAPLNKYNR	92	+
Chr2D	13105758	13105799	RTVYDKLSTLDDGS	98	-
Chr2D	13739241	13739321	ANVDPSLVQEVFFGNVLSANLGQAPAR	126	+
Chr2D	13897892	13897948	KASAINEDLLTLISMNLEN	82	-
Chr2D	13975748	13975819	KIEEFPSQFSEIVINEIQIHSSLD	110	-
Chr2D	14794345	14794407	QGLPIGLQLIGRPWGEASLLR	113	+
Chr2D	14835488	14835529	AMAPVEEVDIAAAR	85	+
Chr2D	14974160	14974216	GGEAMAPVVAPTGGTVLVR	84	+
Chr2D	15803477	15803551	RGIDQPSAGFTLISSSGAATSADNT	173	-
Chr2D	16383632	16383685	ADAPPYGIDFPTHMPTGR	103	+
Chr2D	18273984	18274019	KGAGSPGMVATV	84	-
Chr2D	19274542	19274598	AQAHMHLVDFDLAEVDIKR	90	+
Chr2D	20946900	20946983	RVGELMGAMLEAPVGHNVVQFFGVTGAA	133	-
Chr2D	20947014	20947097	RAASLDVTPIAGTVHNSSTIGELSEPSH	131	-
Chr2D	20962088	20962138	NAIELGMLEILVAAGGK	112	+
Chr2D	28710788	28710901	VALSTAANMCRKLPSDASDFVMEAVPLLTNLLNYHDAK	181	+
Chr2D	30595167	30595250	KELLMSLGQPLAELDPSSDAVDSLLQSV	125	-
Chr2D	30595359	30595415	KSALYWKQILEIASQHSFQ	94	-
Chr2D	30595632	30595673	KQLSESESLSGNEH	96	-
Chr2D	30595887	30595922	KPIYVFAPQNYT	97	-
Chr2D	30596112	30596207	REHSDLQGPDAPILQMMTQTEVAIVGVPIGGL	157	-
Chr2D	30596232	30596291	KAWGEFTEVFSDKDFMGGLW	157	-
Chr2D	30596388	30596438	KTIPLPGGINAPVYSLW	125	-
Chr2D	30596511	30596549	KPGGLQMHSSYVE	102	-
Chr2D	30596562	30596606	KNLASFGTLIIPQDT	108	-
Chr2D	30597463	30597555	KLDIVSLPQYPTNLAVGHLPGSSSPASHYVL	145	-
Chr2D	30597786	30597821	RWTGSAPGDSDL	86	-
Chr2D	30598315	30598344	RLTYINWQRD	80	-
Chr2D	30598989	30599048	RKESHAEAFEWLAIVGSEQY	99	-
Chr2D	30598992	30599048	KESHAEAFEWLAIVGSEQY	93	-
Chr2D	30601421	30601489	KHVQGSAAIPLSMEPFSGNFPEA	112	-
Chr2D	30603202	30603375	RNEKFDSA-----------------------------------NLLDVTYDVNSHIEG	125	-
Chr2D	30603391	30603426	KLALSMNTIAAA	78	-
Chr2D	30603938	30603997	KPWQSDVEDFNFPTALAATK	95	-
Chr2D	30603938	30603994	KPWQSDVEDFNFPTALAAT	90	-
Chr2D	30605717	30605749	KESGFTENAWT	82	-
Chr2D	30699089	30699118	KYPVGHFGLE	78	-
Chr2D	30699152	30699184	KFQPQSWHDNV	89	-
Chr2D	30700448	30700480	RFELGIGTGAS	80	-
Chr2D	30700619	30700654	KSQAPTADILFT	86	-
Chr2D	33036791	33036919	KTYVTNSSSSIFGALITGETVFLLESAAPHTHLPVVGGVAIDL	202	-
Chr2D	33866522	33866569	RALDSENDVEQTAMAH	111	-
Chr2D	34114826	34114876	RWAIDGAYREFVCIMNE	90	-
Chr2D	34245963	34245992	MDEPTVQWSK	78	+
Chr2D	34540590	34540622	KEPMGVTGVDE	79	-
Chr2D	35060133	35060225	KPLSQIFSEFAGGTRPVEGEDGLYTGTGDVK	227	+
Chr2D	35061259	35061291	DWLSAYWTGFK	82	+
Chr2D	35061440	35061487	VGEAMTTLPETFKPHR	99	+
Chr2D	39483635	39483673	KPTAGEPGVATIE	90	-
Chr2D	39490828	39490884	KKFKDLAQFALHLVPPREF	92	-
Chr2D	39491601	39491672	KSLHEMTLEETLASILVANNLEQL	107	-
Chr2D	39846790	39846837	APGLFHDNFWEELLNK	121	+
Chr2D	40300065	40300100	AVANSTSATFLR	83	+
Chr2D	41616222	41616284	MLNAPTDCAESPAEYYSKLTK	99	+
Chr2D	41876324	41876377	AINVGLSVSRVGSAAHLK	123	+
Chr2D	49336901	49336936	KACLINNMADTV	92	-
Chr2D	53699058	53699111	AAHLVESVIIQTYDEAVK	84	+
Chr2D	53701773	53701820	TLQLMTTHTPEFLGLK	123	+
Chr2D	57171459	57171494	KEILSVLSQAAE	83	-
Chr2D	57171692	57171730	RSGSSGADFIVAY	92	-
Chr2D	57861383	57861424	LSPLDADVSSASLV	92	-
Chr2D	58248274	58248345	RDAELGLADLAQALEDVTIEGDGN	105	-
Chr2D	63273184	63273258	RGTVPVNNSPRSDDFQGHYFLEFPR	121	-
Chr2D	63429297	63429368	RVNDFTIEAHGHPADDFGFVLLPR	119	-
Chr2D	65068149	65068184	MASAGGDTKGRK	87	+
Chr2D	65088082	65088147	SHRSPHHKTTSSSSDAEADGSR	94	+
Chr2D	66035888	66036019	GLVVEGWAPQWRILSHRSCGAFLTHCGWSSVLESMAAGVPMVAL	223	+
Chr2D	66163845	66163898	KATSTQLIGGPDAGVGWM	88	-
Chr2D	68017671	68017760	KIDEESSCSSIMSWLWANPPMTQAEVSKLM	146	-
Chr2D	70411346	70411396	EQDILENGVELGELQPK	120	+
Chr2D	71972639	71972674	KVLEPFHWGYWE	87	-
Chr2D	71972639	71972680	KVLEPFHWGYWERV	101	-
Chr2D	75727147	75727230	AVAGEMARSGVRVNAISPSYIPTPLVMR	133	+
Chr2D	77802912	77802953	KLGHPLLPKNQYAE	103	-
Chr2D	80767333	80767497	LGPGMMITVDLETGQV-------------------------------LENTEVKK	133	+
Chr2D	80775835	80775987	HAGGPWELGLTETHQ----------------------------TLIQNGLR	136	+
Chr2D	81090752	81090838	LASESLIQLEQCDAGSYVMLSNMYATHSK	141	+
Chr2D	81090923	81090967	NIVHTFVAGDTAHPR	116	+
Chr2D	81144864	81144896	KTVTFPRLLDA	79	-
Chr2D	81436248	81436283	KTHTIDFGMEVD	91	-
Chr2D	81437430	81437498	KTNGVVDVAETNFHVTINPNNLV	105	-
Chr2D	81798027	81798116	KLYEMATKLLGQSALLEAYNEVLKSLSASF	135	-
Chr2D	81798048	81798116	KLLGQSALLEAYNEVLKSLSASF	100	-
Chr2D	81799143	81799202	RTSEWLASGGAHAIVLADAM	148	-
Chr2D	81799775	81799945	RSVLSQEIVLNHVHV--------------------------ESTGAQTGQAPHFSVL	113	-
Chr2D	82355612	82355665	TALEGSYVEPGPGGDPIR	85	+
Chr2D	82355612	82355674	TALEGSYVEPGPGGDPIRNPK	101	+
Chr2D	82355693	82355743	NIHALDPQSIPTAAAMK	129	+
Chr2D	82356204	82356245	HAQEQAEELGVSVR	97	+
Chr2D	83673001	83673057	RNAETSDSGPLSSTELTQG	83	-
Chr2D	84542421	84542489	RVGQSPQYDGGYPYPGQPVIALG	105	-
Chr2D	85243944	85244003	RIGPCHATPVMNSNLVDVLR	132	-
Chr2D	90659517	90659549	QNPHNVEEWHR	86	+
Chr2D	90680414	90680485	KLAANEATVCSIRTSLDAITAQMA	173	-
Chr2D	92301515	92301604	KLTEEEITFIAQSAANYINLAHVHATENSK	139	+
Chr2D	92301518	92301604	LTEEEITFIAQSAANYINLAHVHATENSK	134	+
Chr2D	92338149	92338349	VEIMEGADMKPSDPNG---------------------------------LSDPYVKGQLGPYRFQTK	222	+
Chr2D	96748665	96748727	REVFYSSIRGAAACAPALNGL	99	-
Chr2D	96967099	96967161	RLQAPTVVDDLNYIEMISPIA	159	-
Chr2D	97914434	97914472	TGYDVMPSDDAGR	99	+
Chr2D	99619595	99619642	VFEAEPGNGLPGPGEK	115	+
Chr2D	99619748	99619801	GSNVLLPFGFHCTGMPIK	140	+
Chr2D	99620009	99620041	GFGLSNEEIAK	79	+
Chr2D	99999123	99999170	KKSPLDATEFGQPFMK	121	-
Chr2D	99999123	99999167	KKSPLDATEFGQPFM	115	-
Chr2D	99999126	99999170	KSPLDATEFGQPFMK	114	-
Chr2D	99999126	99999167	KSPLDATEFGQPFM	108	-
Chr2D	102571087	102571161	KVKEPEPAAAISAIMADGGTPLVVN	114	-
Chr2D	102571093	102571161	KEPEPAAAISAIMADGGTPLVVN	105	-
Chr2D	102692258	102692356	SGILGEQDNMVTMHDVMDAMWALDNHKDESYIR	168	+
Chr2D	103740975	103741079	KCEDIIEDMSLIPNHGGEAACAELMLGLLDNGYGM	224	-
Chr2D	103741708	103741746	KGLLRAIHPNGIS	92	-
Chr2D	103755418	103755459	KNLMDGTPAGNGCE	103	-
Chr2D	105249255	105249287	LMNIVTEIAGR	83	+
Chr2D	108976474	108976545	KGQESFLNELTSNDVGWSLNGVYL	116	-
Chr2D	111870154	111870228	VVLYPSPGMGHLVSMIELGKLFAAR	124	+
Chr2D	112016221	112016301	FDATADDLIDVIEGSRIYMPCIYVVNK	132	+
Chr2D	114882374	114882427	KDKADYYEIVPLSSEVFV	86	-
Chr2D	115285613	115285645	MAMAPSSKPAK	81	+
Chr2D	115410214	115410282	FNDLTGNNIFKGDAAEAPGTAEK	107	+
Chr2D	115410247	115410282	GDAAEAPGTAEK	79	+
Chr2D	120904938	120904979	RVDANFGTVEMYGG	100	-
Chr2D	122010575	122010640	KAPKTARTQELPIANADNVPKV	155	-
Chr2D	123695527	123695571	RLVEGNESVQAVMAG	88	-
Chr2D	124371811	124371849	APVVDVSQFGYFK	97	+
Chr2D	125430664	125430705	FNFPDGGVELYAEK	107	+
Chr2D	125431879	125431944	FKDGYMISSGHPVNQYIDGAVR	109	+
Chr2D	125849285	125849344	RMHSPPVLEDQLGSLFLIPQ	97	-
Chr2D	126146139	126146225	RYDSETLTGVPFPTIELVLHPGPLEDFLA	138	-
Chr2D	126146431	126146487	KHTSADVFNDDESLVLAIE	134	-
Chr2D	127668621	127668821	KMEVITRLQDQALA--------------------------KTPFIYLACSMLDQSLSELVPINYCLS	167	-
Chr2D	129218202	129218264	RGCILMGNLMDTAEFVGGGDS	99	-
Chr2D	129415893	129415964	RALHFLYADVTDPGLASPFEQLLT	115	-
Chr2D	131502255	131502290	KVSTPIEGGLQN	84	-
Chr2D	133293622	133293675	ILPGHTSSIQSIAVDPSR	84	+
Chr2D	133762405	133762455	MVLPIEMSFDGKVKTFR	131	+
Chr2D	133770003	133770116	KPDRNVLHADVLLSYTTANPKVDELSVLHQFVNSAEET	180	-
Chr2D	133771112	133771147	RQLQGISSHAYI	94	-
Chr2D	133771148	133771180	KALYTEPTPAR	80	-
Chr2D	133771814	133771879	RLLLDVVLNYSEDDPVIGTQLM	106	-
Chr2D	134367089	134367148	KEDGSDLVYNHDYGGPVNNI	96	-
Chr2D	144890419	144890490	IEDMLEQFTDMASAPLGLLVNISK	116	-
Chr2D	146861590	146861655	VPLGVVLAIPPFNYPVNLAVSK	98	+
Chr2D	146862059	146862097	AGMVPLQMELGGK	92	+
Chr2D	148308003	148308059	RDEGKVAEAIAGNASMYGF	138	-
Chr2D	153322023	153322064	AAPLLYLANYIAYR	96	+
Chr2D	155410197	155410259	GGDTDNLLGLFQGPMATSLLE	98	-
Chr2D	156506037	156506099	YYDTYVPFLLEASNDDNSDVR	96	+
Chr2D	156506371	156506436	HPEAQHADNIMAYDNAVSALGK	104	+
Chr2D	156581619	156581702	KAYMLDFKHDIRSFVEAVATNNSIMCVA	139	-
Chr2D	157808542	157808577	KLNNSSDVVQIN	81	-
Chr2D	159529952	159530017	LPISDLKESDELINDALEGDIR	98	+
Chr2D	161689391	161689441	FAQFFIKPLMSPDATLR	81	+
Chr2D	164509113	164509166	STVGAQVLVEAVGIGKGK	123	+
Chr2D	164510676	164510732	SRPPTSRALEALACGFMGK	139	+
Chr2D	174683975	174684040	RVTEMMPNEEEETKDAGDAEPT	97	-
Chr2D	174685180	174685242	RPSTEQHGEQEGNNSISAEGE	93	-
Chr2D	180136364	180136402	KPHDIMEGITSML	98	-
Chr2D	180136970	180137014	KHMVQMPTVPSPILG	116	-
Chr2D	180137015	180137047	KQQWRDADSGS	81	-
Chr2D	180137105	180137137	RLVGHTAGPGG	80	-
Chr2D	180137366	180137428	RIGVPLSSYQHAFTLLFDRSY	164	-
Chr2D	180138287	180138340	KVDGSEPSIQHTIEIEKS	86	-
Chr2D	180138341	180138403	KVAAVGLSEVAQPEGTSASSL	92	-
Chr2D	180138648	180138683	KTEMHGVVDDGV	90	-
Chr2D	180139026	180139154	KEVTSPATSE-----------------PKNSVMAGSIVESDKQ	92	-
Chr2D	183563342	183563401	KLNQVIHPLGLDIMQAAFAG	95	-
Chr2D	189882115	189882183	KPLLLNHINPMVGGSAITVMGLL	109	-
Chr2D	191066856	191066888	AATDNFAESNK	78	+
Chr2D	194960653	194960703	GGRVLSVSIYPSEFGLK	126	+
Chr2D	195600589	195600645	RSSLAVSGDGHYEEVDDGH	135	-
Chr2D	196961651	196961689	RGDADKVDYKAGA	89	-
Chr2D	196961708	196961788	KPLDGESAALILLIDVPHISQNLLAEM	128	-
Chr2D	200633884	200633946	ATSPDSVQGGANGYGYSHQPK	150	+
Chr2D	200634487	200634522	DLKPENFLLATK	88	+
Chr2D	204099205	204099267	RAQNLSWDIQTTPGGPLPGPA	104	-
Chr2D	204239665	204239829	RDIENTTVSP-----------------------------------KVLTGAFDLL	103	-
Chr2D	204717363	204717401	NTLNYLTAASAVK	92	+
Chr2D	207734758	207734835	QVGEHDLGLFAIFDGHLGHTVPDFLR	125	+
Chr2D	207757515	207757547	AITTDILGLIK	81	+
Chr2D	215831779	215831814	NVILADEMGLGK	86	+
Chr2D	235507981	235508046	SWRPAPAMPVVGSRWRTGGSSR	101	+
Chr2D	236216049	236216087	KKIPGSLYVDPSG	96	-
Chr2D	236216052	236216087	KIPGSLYVDPSG	88	-
Chr2D	243765965	243766027	KPLLPVSSGGPIVALLNDWGG	151	-
Chr2D	243766151	243766180	RGFSAFWEPG	78	-
Chr2D	243766706	243766738	KKMENVIWDAG	90	-
Chr2D	243766709	243766738	KMENVIWDAG	83	-
Chr2D	247601735	247601788	GDLGAQIPLEQVPSIQQK	84	+
Chr2D	247601807	247601878	QLNKPVIVASQLLESMIEYPIPTR	117	+
Chr2D	262872098	262872133	MAGVAADMFVGR	87	+
Chr2D	270271096	270271128	KATSIDDPRYF	83	-
Chr2D	270271660	270271698	RENAANGLVTESG	90	-
Chr2D	270272146	270272190	KSSTGMTAIPNLNEG	111	-
Chr2D	270272964	270273002	RSDANYLAWNNLI	99	-
Chr2D	270273495	270273551	RVVSALLEELSMNPNGGVS	132	-
Chr2D	280593870	280594019	KAVAETQQQLA----------------------------ELLETVNQKDV	123	-
Chr2D	296284185	296284220	KRGLSFVPIVHK	90	+
Chr2D	296284191	296284247	GLSFVPIVHKVLSRPTPGK	142	+
Chr2D	299481977	299482024	KLGQGQFGTTYKCVEK	122	+
Chr2D	302171903	302171962	KFIVTDAIAMLPGLCDPAFK	150	-
Chr2D	302508796	302508840	GFAFVTMATAEEAAK	102	+
Chr2D	304425872	304425922	LRSPMVGFKDAETVVHN	84	-
Chr2D	304852038	304852067	MPDGRRVAVK	78	+
Chr2D	304852788	304852898	VVEEMTLVMKIALFCTSESPLDRPSMREVISMLIDAR	178	+
Chr2D	308838089	308838124	IGGISGGASKPK	82	+
Chr2D	310601348	310601389	KGGTDQEAEASPGG	93	-
Chr2D	310603907	310603963	KEAPISMASSDISSVPLPA	84	-
Chr2D	310604138	310604179	RALVEEALLDHLQS	101	-
Chr2D	310604495	310604545	KPPLNVYPEFGLPPGVA	125	-
Chr2D	310604564	310604614	RATSGWFLEDTDDPLGH	131	-
Chr2D	310604963	310605007	KGIGVQQYNGSAEEY	108	-
Chr2D	310605827	310605889	KPKEASHLMALLDVNQSQSAQ	95	-
Chr2D	310605920	310605955	KSHLTSVESATD	85	-
Chr2D	310606489	310606551	RLHPMVDGLMLFPADPPANAV	102	-
Chr2D	311057390	311057503	KPYDYVMTGFDNENMGMDTYFRVRTELEDLSLNLLQPC	192	-
Chr2D	311062646	311062696	KEPSPQPLPAPVPIDVL	124	-
Chr2D	316898762	316898821	KELDPLIGTVVELEDEISLK	90	-
Chr2D	322687262	322687324	NEEDLGFSAANIAEQDVPKGK	99	+
Chr2D	322706910	322706942	LNDLDFQHSNK	79	+
Chr2D	322778507	322778548	LASIVAKELLNGQR	98	+
Chr2D	331657241	331657297	EQEPAVARTHPAAADNSNK	86	+
Chr2D	334098126	334098185	TLLVPNPTGTSYLVAGDDKR	95	+
Chr2D	338161062	338161097	KVPKNSYNGGDE	84	-
Chr2D	338946292	338946363	AGGGNSEGIAPFLQLPHFTEATVK	112	+
Chr2D	340790023	340790070	RVTLHLPGVTYIPPLL	121	-
Chr2D	342958983	342959027	GDPTYMRAACEGSLK	114	+
Chr2D	348162021	348162077	KKIDLEALELDVLETYAQA	83	-
Chr2D	348162021	348162080	KKIDLEALELDVLETYAQAR	89	-
Chr2D	348162810	348162896	KMTLVTTDLGEIVQEEDTKFEFPEDGEHG	138	-
Chr2D	348162810	348162899	KMTLVTTDLGEIVQEEDTKFEFPEDGEHGK	142	-
Chr2D	349111838	349111891	VIDITPNFSAILTSALHR	86	+
Chr2D	351519391	351519465	RSPEPLPKFIPNSPDEEPLPEEGAA	109	-
Chr2D	351519391	351519468	RSPEPLPKFIPNSPDEEPLPEEGAAK	115	-
Chr2D	351520171	351520326	KMFASVLASNSVKI--------------------------PIEEFIDVWSLK	86	-
Chr2D	353564028	353564066	RDYVWSFPVVPGQ	104	-
Chr2D	353564142	353564177	RGEGSLGTLDAV	83	-
Chr2D	353564178	353564240	KWRQVLFELIDAYDKATYVGL	106	-
Chr2D	353564241	353564318	RQAVSSFHEFLNDDEGDYMLHAPMSI	131	-
Chr2D	353564325	353564378	RMMDAFALVTYDPDIEFL	90	-
Chr2D	355572104	355572142	AAGYHEHAMFVAK	100	+
Chr2D	356821212	356821277	YSDVSQANAAIAAMSGYHLEGR	159	+
Chr2D	358469146	358469202	TAPAADTNAYSTQASEKPR	83	+
Chr2D	359004800	359004856	LIWSTQFENFLAQKWTTAK	152	+
Chr2D	359009647	359009715	APSAATATGFYTVHVQEQTELVK	108	+
Chr2D	359009647	359009718	APSAATATGFYTVHVQEQTELVKK	167	+
Chr2D	363709805	363709834	REPHPMMALH	78	-
Chr2D	363713756	363713788	RPQKNLVSGKQ	81	-
Chr2D	366423506	366423562	RLIQISEEVTPEPVKVPQF	90	-
Chr2D	366423506	366423565	RLIQISEEVTPEPVKVPQFR	95	-
Chr2D	374673000	374673035	KLFSNLSVGSYM	84	-
Chr2D	375319725	375319982	KGSPLVQPGRPFDIWE---------------------------------------------PHGFENGMFNLYGEGGLGMTILRIM	141	-
Chr2D	376466558	376466611	WGWSPLDLKDPFAGGEGK	86	+
Chr2D	376497320	376497364	KDSFLDLHPEVSLLR	111	+
Chr2D	376497323	376497364	DSFLDLHPEVSLLR	102	+
Chr2D	379875133	379875213	KHGQYIAPLSVPVTVPEDRYTTFAHLT	198	-
Chr2D	381896759	381896794	KPIGSVSVSGHK	85	+
Chr2D	381896912	381896953	NGHAPIFLWYTLNR	113	+
Chr2D	381897023	381897109	LKDAGISAMLNELSSTVVFERPKDEEFVR	140	+
Chr2D	382251607	382251639	LGTGGFGSVFK	79	+
Chr2D	387026134	387026190	ATRNFSTTLGGNDNATIFK	86	+
Chr2D	388518251	388518289	QLLASIFVANPAK	93	+
Chr2D	393524274	393524309	RPGFIDETLMRG	92	-
Chr2D	394931944	394931994	RQMGADTAFQPCSASCV	85	-
Chr2D	394932049	394932084	RRSLSWAFYFTK	90	-
Chr2D	402306667	402306735	KLLNSLIQRSDKLYMQLIGTLSQ	106	-
Chr2D	404949004	404949060	TYGNGLIVQTVALGKPDGK	135	+
Chr2D	407016858	407016986	KLVQIQDKLVLVPHFFWDLLLDQPRNQQDVEVGNGLLLGASGA	205	-
Chr2D	407284400	407284444	ALQNFTGHVMPNTDR	112	+
Chr2D	407284454	407284486	LNWASYSMGEK	84	+
Chr2D	407284487	407284579	RSEVVSDHSIFVGDLAADVTDEMLMELFASK	147	+
Chr2D	409434792	409434824	KLDDIAYHLME	89	-
Chr2D	416211453	416211497	KGSGSAGVLAQSQGA	98	-
Chr2D	419619029	419619097	TGVEMEAMAAVTIAGLTVYDMCK	112	+
Chr2D	421263573	421263632	TVDSEELTVEERNLLSVAYK	90	+
Chr2D	423350057	423350089	TLAFAGDSIGR	80	+
Chr2D	423690194	423690280	GADGGGAVVNWTMDFDKASDEVPEPDVIK	135	+
Chr2D	427921638	427921709	KYIWPVSPDNYLQPYTSIVDDAHK	123	+
Chr2D	427921641	427921709	YIWPVSPDNYLQPYTSIVDDAHK	118	+
Chr2D	427924435	427924506	YDLVYMINEDVSDAAPSSLAGIKK	116	+
Chr2D	430743251	430743307	RYHPESPDGYPVVMEVFSL	95	-
Chr2D	431237182	431237235	NMPRKVIGAAIGAQGTPK	86	+
Chr2D	437223941	437223979	KVVEHHFFPLGLE	98	-
Chr2D	441033795	441033920	VLQSVNPIKDEEVVLGQYQGYKDDPTVPDDSNTPTFASIVLR	202	+
Chr2D	441034926	441034985	KPGLEMATEQSELDLSYGMR	95	+
Chr2D	441035324	441035374	AAWQIFTPLLHDIDAGK	84	+
Chr2D	444787845	444787892	KPMKAFIWTNMCTAGQ	133	-
Chr2D	447101036	447101233	KTSGLVAGVMSGGG---------------------------------------AWEQADTLHTVAD	147	-
Chr2D	448982403	448982441	RAASLFSPRTYFS	92	-
Chr2D	452037884	452037955	KAVALVTTEPVGDEKVTADLGLHS	152	-
Chr2D	454288037	454288069	RAVVEGFQTPA	81	-
Chr2D	461022730	461022762	EEFKKVMALMR	82	+
Chr2D	462108980	462109024	RRHDPEVLHELIALA	92	-
Chr2D	462126056	462126118	IPPPSSLPSFEEIKDTLGFNR	101	+
Chr2D	462149408	462149479	KLAEPSELLHLVETQDMELLMGTV	111	-
Chr2D	462149701	462149778	RQQEPTANALASTLTGIPPAPSVGAD	118	-
Chr2D	462151861	462151902	KLYLNQGQYKDAAD	98	-
Chr2D	464128195	464128230	KTALQTTMTDLA	85	-
Chr2D	471049005	471049052	KVTPWDIMFIDGYLEQ	86	-
Chr2D	473167648	473167680	VSAILSWENTK	81	+
Chr2D	474381739	474381786	KGTPGGEPLLAVSTIN	115	-
Chr2D	477311175	477311225	RKFGQETFGSLDMVIPG	84	-
Chr2D	477312095	477312151	RSIENLIEAVENDELMSAK	85	-
Chr2D	482994822	482994872	MQFANLPLPLGAEQAGK	120	+
Chr2D	485376682	485376714	TNRATKTGYWK	85	+
Chr2D	490408292	490408333	SSKDYDVAIETFQK	99	+
Chr2D	490409039	490409107	AMETYQEGLKHDPSNQELLDGVK	111	+
Chr2D	490409069	490409110	HDPSNQELLDGVKR	103	+
Chr2D	490421255	490421311	RLTSVYQFMEALPVFADVV	91	-
Chr2D	490421665	490421706	KLGGPKDGFSNVQG	96	-
Chr2D	490421830	490421898	RAAIQFALVSSDVDHYSGDVLVA	107	-
Chr2D	490422751	490422786	RSFHFSPDEQAL	94	-
Chr2D	490423036	490423071	KNSNLVYSGAIL	87	-
Chr2D	490423210	490423278	KMPPLDLPSPLYDVVADLLPQVG	163	-
Chr2D	490423348	490423440	RKVTAEDPEKGELYGEMAEDDLEVITEIMQL	146	-
Chr2D	490423351	490423440	KVTAEDPEKGELYGEMAEDDLEVITEIMQL	140	-
Chr2D	490423441	490423530	RYDQALEELDAPIDQYSFQAGLEEGTWVIA	148	-
Chr2D	490423855	490423899	KDWVATTAASTITIG	103	-
Chr2D	490641788	490641847	KLPEIGLSLEERMIHYKVAQ	134	-
Chr2D	490740158	490740217	KLPEIGLSLEERMLHYKVAQ	139	-
Chr2D	493965608	493965649	NASMTDMIFSMPKK	107	+
Chr2D	493976507	493976542	KGGLELAVPTLH	86	-
Chr2D	495682427	495682459	KEATQSDTMHK	78	+
Chr2D	513643475	513643531	KCISKVSLLEEIAVGSIDK	134	+
Chr2D	513811076	513811180	RVMGGEGDPASIMLLPSGFAILPGGPSMSGDDGHK	166	+
Chr2D	513815794	513815844	RYSPGLMEHALALISTT	82	-
Chr2D	516446908	516446964	RKPILGVLNQPYQGSSKAT	92	-
Chr2D	520927908	520927958	EAANINIHATARATKTK	124	+
Chr2D	521239198	521239248	ENLMDTFHRFISPNEQK	135	+
Chr2D	526295286	526295321	LGEPNQTAEFTK	90	+
Chr2D	528513742	528513792	AQKPVAVNGTNTEPVEK	116	+
Chr2D	528940539	528940580	IFQYDIDITPHPSK	110	+
Chr2D	529424802	529424837	KKGIATSGSGSF	84	-
Chr2D	529519286	529519318	TMEIGAVAAMR	79	+
Chr2D	530046358	530046441	KNPNSLFTEAFAQINKMNISAISELPVN	131	-
Chr2D	537543291	537543350	NTLPIHWYIMTSPFTDDVTR	102	+
Chr2D	538337865	538337939	IREAYLIFQDFAEKYPMTGMVLNGK	128	+
Chr2D	538337871	538337939	EAYLIFQDFAEKYPMTGMVLNGK	116	+
Chr2D	539112882	539112926	RSIGIKQLVDVMSLQ	92	-
Chr2D	540292791	540292853	KTAAEVDDWTSHEEATSESGV	96	-
Chr2D	540512087	540512143	MIIDAGAYPSPLGYGGFPK	93	+
Chr2D	541183887	541183919	KFPLQVVMKPK	80	+
Chr2D	547330396	547330452	RDPDLQGSYYSSPVASLEL	127	-
Chr2D	548043885	548043980	GLAAYELLYEDNCVYLDIPIYLPLSWESEMWR	160	+
Chr2D	550290299	550290406	GSPTHSQQVLEAQVLMDMQMMMLFMSKEREELNWQK	114	+
Chr2D	550603806	550603865	KDDFGDSLGGVVGVDALNVK	89	-
Chr2D	552419021	552419059	KGKELEPLFAGSE	93	-
Chr2D	553572684	553572719	AVQDNEMEHRSK	91	+
Chr2D	554110508	554110567	AVASPEWETTVERVKEAGAR	91	+
Chr2D	554350016	554350150	KVSSAEQSCLLAMVKQVDSLDETSIMYANINECIAPGEPSGMVVL	218	-
Chr2D	554785493	554785549	RVTFIENGMADTFQATFPR	92	-
Chr2D	555077023	555077058	ECEEKFIHAGSK	87	+
Chr2D	557318141	557318206	MTPDGEMADVEEDEETNPNKLR	104	+
Chr2D	558940090	558940149	QQATGKMSAREMVEGLMSIK	95	+
Chr2D	558940707	558940769	QVQFTGMQSEHWGSPQCVGIK	103	+
Chr2D	559118205	559118276	AGAEVYHAFVRAYEKDEDHEMVER	111	+
Chr2D	559987363	559987407	GQELENAVSDSDYTR	108	+
Chr2D	564015815	564015865	RNLIRGTPTSDFFAMPA	123	-
Chr2D	564017196	564017237	KGSGVMGCIAVKMG	106	-
Chr2D	564897220	564897291	RRGDLYHQYVYSLFGWVAMLMAVA	124	-
Chr2D	564963348	564963443	KKIVNEFTLQMLSLILSYTGSAGLTLLFGMLY	150	-
Chr2D	574052968	574053039	LLDVSSAENILPTTYGSLQPPLGK	109	+
Chr2D	575053025	575053096	KREDELPIALWPMGSFFDDFSSQD	118	-
Chr2D	575053136	575053183	KEKIKNYVDVLTPLFA	116	-
Chr2D	575054113	575054214	KEALIELKEANFPFGEWADLGHENIIDAINSSLT	162	-
Chr2D	575054134	575054214	KEANFPFGEWADLGHENIIDAINSSLT	131	-
Chr2D	575054215	575054277	KGDPGILVLTPLDSLEFYSVL	99	-
Chr2D	580121951	580122004	MASPKLAAGDGSYDFHLR	90	+
Chr2D	580514641	580514715	AGISRADQYYAAYPSGTDLLTDTAK	114	+
Chr2D	587245582	587245611	RTPHPSIILD	77	-
Chr2D	587867186	587867221	KGAPHTSGEDAL	85	-
Chr2D	588481002	588481124	IGLFIFASWVGHHGGVIAGLAACGVMMSIVSTAGDLMQDFK	198	+
Chr2D	591112911	591112979	LLDIADENMPLQDAFLLADDVLR	101	+
Chr2D	591767828	591767908	RITIKPQTDRWVFPETNTGIIVLAEGR	136	+
Chr2D	591767858	591767908	WVFPETNTGIIVLAEGR	86	+
Chr2D	591772449	591772526	KGDVMFPKETSSVFAKKGSWEMSDVW	123	-
Chr2D	591773930	591774013	RTAFAPIYHGAYSEGTIYFDNEVYEPHE	133	-
Chr2D	592469869	592469928	KIELDHKDMVHDSAIDYYGK	100	+
Chr2D	593206521	593206586	RIGSQIVIAASEVHDEEPDPVS	102	-
Chr2D	596155338	596155433	AGLVQEAIELIEGMPIAPDPVLWGTVLSACKK	229	+
Chr2D	596155431	596155472	KHGLVDLGVKVGNK	94	+
Chr2D	596456869	596456901	YSVLHSLPLDK	78	+
Chr2D	597038761	597038844	RNFAVNIGSVPFMAGLPVTMVADVYNTN	134	-
Chr2D	602239222	602239404	RSHALQGEAQELKDA------------------------------------LDFIQGAIYD	143	-
Chr2D	603277673	603277714	KVYLETKSNDLSGQ	102	-
Chr2D	603282775	603282825	RNGLGFVAYNFDKLWVE	83	-
Chr2D	603339117	603339149	KFGGNAQSITK	80	+
Chr2D	604129139	604129201	EMGNAMADNMKLNGQLQESER	98	+
Chr2D	605020417	605020452	ATDQIQENEIGK	87	+
Chr2D	605451249	605451335	RGVSMFSVNVNEEGLVSGVSGIMGPQDVQ	136	-
Chr2D	605451934	605452137	KLAGTVAEAIEIAVGE-------------------------------QAEVTSAGLHPTVTVNEHLVL	126	-
Chr2D	606061212	606061328	RGNQAFLPDMYGISGIVNLTYLTNETNVLRSIGFDSIKA	193	-
Chr2D	610756859	610756912	ATSNFPAFGNTGDDKTRR	83	+
Chr2D	610915027	610915119	RGYPHCFSFGITAWFAFVFGVATVVYLVPDS	234	-
Chr2D	611695466	611695501	RLITSQSQTYGQ	87	-
Chr2D	611696465	611696542	KKDAELLSGSDHQFNEKEEVPEGQHA	123	-
Chr2D	611702054	611702110	REELVLSGDPGTQPSTDVL	88	-
Chr2D	611702132	611702176	RFIATDVFLNHLLFA	112	-
Chr2D	611702336	611702383	KTASDVYIPPVLWTNA	121	-
Chr2D	612419657	612419701	RLIDQVLNLYQYEDH	115	-
Chr2D	612419657	612419716	RLIDQVLNLYQYEDHKEFIM	103	-
Chr2D	613205356	613205388	KGNMEICSFNT	84	-
Chr2D	616027222	616027260	KNLNEVVLLPRLL	90	-
Chr2D	618520359	618520394	QEGKKGFHGQWR	91	+
Chr2D	619073214	619073267	KILENPFALETFNFSAYA	86	-
Chr2D	619073745	619073816	KPHPSSLEIALPKLTSDDQLFFLT	175	-
Chr2D	619073835	619073882	RQSIEGKEEAGPLENI	120	-
Chr2D	619073835	619073885	RQSIEGKEEAGPLENIR	128	-
Chr2D	619073886	619073930	KLYPMVWDHHDVVYL	120	-
Chr2D	619075332	619075385	RPYPYEESGGLVPRALDK	86	-
Chr2D	619075443	619075478	KQLPKDAPAGEG	83	-
Chr2D	621068095	621068151	SLHAIDVEDPLKFTDAAGF	91	-
Chr2D	621068290	621068343	RLHSIEVVVTEDNSPLPQ	86	-
Chr2D	621444827	621444862	KLERESGVNVMR	88	-
Chr2D	621979220	621979264	RLQVLELEMENTCAQ	113	-
Chr2D	622546544	622546585	KIASQLHVVASADG	99	-
Chr2D	623528431	623528538	GDEDQASHGLSEASMDHLFAQASKQWLRGSSLPLEK	171	+
Chr2D	624331571	624331696	LSLLIMAVMAVLSTTSAASYNVGEPGGAWDLNTNYGTWASSR	202	+
Chr2D	625293198	625293272	VLEKDGSEETYDSVILGVHAPNALK	117	+
Chr2D	625359733	625359795	KLANPAHVGLIVSDYTEESGD	101	-
Chr2D	627017351	627017398	RGGAEIAVSVPQHAVA	111	-
Chr2D	627518590	627518670	GHNFALNASFDEIDAAGYDGLVIPGGR	129	+
Chr2D	627518719	627518796	KFSDAKKPIASVCHGQLILAAAGVVR	123	+
Chr2D	628469027	628469071	KNIAAGPIPQGFHFA	108	-
Chr2D	628471375	628471413	RITQAVAENAWTD	94	-
Chr2D	628472053	628472115	KDFPGNFMLDFPPRYLSALND	103	-
Chr2D	631577156	631577212	RKTIESSMFSPMTEEEEWY	147	-
Chr2D	633650639	633650668	RFEPVRPDYL	77	-
Chr2D	635314058	635314114	DGFKSVQEAVGADFKPLKA	86	+
Chr2D	636844948	636845010	RAVLGLVAHRTSPYTRGSVAG	95	-
Chr2D	637257673	637257741	DKEDILGWGVPNDIDMIALSFVR	116	+
Chr2D	637258855	637258914	CNLAGKPVVTATQMLESMIK	99	+
Chr2D	637875638	637875721	GSMGCRSSRHSDSDGAVNSVPETPIQNK	134	+
Chr2D	638238363	638238425	MVIVGSITGNSNTLAGNVPPK	152	+
Chr2D	638296682	638296720	RRMAKWCSAPVTH	100	-
Chr2D	640491481	640491516	RGNMRGIAATAS	90	-
Chr2D	640579003	640579038	GTLNEGTNWGGR	88	+
Chr2D	640604255	640604347	RKWDDLPDTMTPDSDVDAIGNETIFIPPNGY	95	-
Chr2D	640604258	640604347	KWDDLPDTMTPDSDVDAIGNETIFIPPNGY	88	-
Chr2D	640605656	640605718	KFLEVAEAHALLIHHGATYPE	155	-
Chr2D	642665794	642665835	REGQTAIDGVVTQI	105	-
Chr2D	642667843	642667887	RGGVIQGGGLFPSTE	111	-
Chr2D	642667942	642667983	KPQQPQPKMQEVGY	106	-
Chr2D	642667984	642668052	KSNSPQEAFSAPLHGHHQHHQVD	172	-
Chr2D	642993566	642993622	RTLLVDLLGEDCTGGNGAA	134	-
Chr2D	642993566	642993631	RTLLVDLLGEDCTGGNGAARVA	152	-
Chr2D	643874881	643874958	LMQISDLAAEGIEPLEPSNEMPVEER	123	+
Chr2D	646827440	646827532	KRVSICSFPIDPLEMTGILEPIDSVSSLGFF	148	-
Chr2D	647138972	647139016	RIEGKNGTLLDMNSM	114	-
Chr2D	647139083	647139121	RKTTPHDILGQDS	97	-
Chr2D	647822106	647822156	KILAMDSTFVGQNFGLA	83	-
Chr2D	649838457	649838516	AVMQMFGPQMGPNEGGGAPR	93	+
Chr2D	650902189	650902221	RQGAQDAAIMT	78	-
Chr2D	650906429	650906476	RLLYGTDDMGQEGHAQ	121	-
Chr2D	651676591	651676623	KGLYSEATEKM	81	-
Chr2D	652785926	652785961	KYQAHDPDNQFK	95	+
Chr2D	654241562	654241597	KTGMVASIAPIG	90	-
Chr2D	656397418	656397462	RTETPRLTVPKDPFI	105	-
Chr3A	747333	747392	SLAYRQDIIEENIRLAYALQ	92	+
Chr3A	7324882	7324935	DGIQIPASDKVYEYILFR	134	+
Chr3A	8944988	8945023	KGSAIGGTLGVL	82	-
Chr3A	10282328	10282450	HFGWANTYVFTKAMGEMLLEHLHEGCPMVIIRPSIITSTLK	206	+
Chr3A	10458282	10458323	RAAHLQNPASNFSG	104	-
Chr3A	10460527	10460562	RSKLTGVRSLYN	86	-
Chr3A	10460650	10460715	RYLAEAIDNQNHPDVLIGNDLV	166	-
Chr3A	19971021	19971080	RFTDFPDAWLDAFPDFVSSR	97	-
Chr3A	19971021	19971077	RFTDFPDAWLDAFPDFVSS	92	-
Chr3A	27486926	27486958	KALSVSRGIVK	78	-
Chr3A	32871217	32871264	KEYLCALVRSVDPLIM	81	-
Chr3A	35428447	35428485	MLRQAVASIPSVK	94	+
Chr3A	41232306	41232335	YLGDIETWNK	79	+
Chr3A	41232336	41232386	AEQQLTEALNEFGKPWK	129	+
Chr3A	41233209	41233244	FKLTYSAEDEAK	88	+
Chr3A	44971939	44971992	ASRLCTGSMSGAKTFPQK	135	+
Chr3A	45847634	45847771	VNEGSQIDDAADYHEVVGSPAQESDDMMLIDQVGSPQAGNDAGKGK	220	+
Chr3A	47232200	47232238	GEDGGGPAECDGK	88	+
Chr3A	47426668	47426727	LGGAKPAMNEGASGIITAGR	144	+
Chr3A	48229078	48229131	LAIIDPASGDQPLYNEDK	132	+
Chr3A	52127080	52127118	KGNDTLMATTAML	94	-
Chr3A	52908077	52908109	KMMGKLEKNAA	83	-
Chr3A	56811004	56811048	KIHPLVWAMYEPYLH	81	-
Chr3A	56811049	56811078	KHDPEIFGQM	81	-
Chr3A	58207758	58207835	LGMLQTLDMSDNHLTGSIPTSLGDLK	118	+
Chr3A	59318326	59318382	ILPQAEPVSSSPTAASGNR	85	+
Chr3A	60902447	60902488	RHANTENRIAASAA	102	-
Chr3A	65171166	65171198	KPWTATYMLTQ	92	-
Chr3A	65723157	65723189	KINWPWQDKYG	89	-
Chr3A	65811608	65811661	KELSTFMNHSLNLFKLQD	85	-
Chr3A	66623337	66623369	GVETYKIYIFK	88	+
Chr3A	69861262	69861312	RDDLQKSATTKQAGCPK	122	-
Chr3A	78334743	78334784	RYCKGVGTRGAQGA	105	-
Chr3A	79570922	79570984	GAYAVPSLATAVLGDKFQFER	154	+
Chr3A	80670864	80670914	KPEPPPLKEVTVTLVGD	116	-
Chr3A	87760963	87761025	ATNLFPEFDSNGTPLQNHLNK	100	+
Chr3A	90037485	90037553	AECSGFFPSGVILSDWFNLAGQK	168	+
Chr3A	94330110	94330157	RQWLEETVYPMFPHLL	124	-
Chr3A	94330515	94330652	KIDLNIKDSQ----------------------------STYSILAF	90	-
Chr3A	94332013	94332078	RDNNSGLDNLQEDELTVYWAPV	104	-
Chr3A	95778937	95779011	KDLDYGVHMNQQAINGIISAPLQES	192	-
Chr3A	97885776	97885808	LPSHVNDDTQR	86	+
Chr3A	99246934	99246975	RHAITIVTCGSFEQ	103	-
Chr3A	100412006	100412044	ETMASRGVGTPIK	92	+
Chr3A	101269706	101269741	KAKTLELPTPFR	88	-
Chr3A	122452016	122452054	KDRTEIPGYSISE	94	-
Chr3A	123440647	123440694	KLIQNSFQGPKETTDI	117	-
Chr3A	125581345	125581392	EMETLEQQGALLQKAK	120	+
Chr3A	133015035	133015067	RIMKAQHHVVA	83	-
Chr3A	134415235	134415300	VLLPLANGIEEMEAIILVDALR	100	+
Chr3A	154361639	154361674	MVMQKVTAEVRR	86	+
Chr3A	154361801	154361875	ESCQVLGYDVPRGTQVLINAWALGR	187	+
Chr3A	155634973	155635014	KSHSASAATAKVDK	86	-
Chr3A	157846251	157846301	DAQNTNGMCETESDNCR	83	+
Chr3A	162147403	162147450	LLNGVPHKPLLVIGPK	113	+
Chr3A	162737869	162737934	LAANDEQDGASDELVEDEITRK	97	+
Chr3A	166822752	166822787	RVSRPTGEWVMK	87	-
Chr3A	167212520	167212555	YGQSMDDVIAGK	92	+
Chr3A	167625406	167625447	KNAPDVHQEIVPGF	107	-
Chr3A	167625499	167625537	KPDNIDKLLDDES	90	-
Chr3A	167627176	167627229	RVYEVWNGEFLEEDEDRL	89	-
Chr3A	176925551	176925616	KSMFIAVPEGPSPPNKDLLSAH	105	-
Chr3A	176925632	176925685	RAAGDFASLVEVHELGLQ	127	-
Chr3A	176925896	176925928	RAQSDFNSQLV	81	-
Chr3A	176925992	176926027	KNEASPTPAAGK	83	-
Chr3A	176928134	176928181	RVFADYFPNMDTTIFS	124	-
Chr3A	198384308	198384370	DLVLANGALMPLLAQLNEHAK	95	+
Chr3A	198386079	198386135	EAAWAISNATSGGSHDQIK	87	+
Chr3A	198386335	198386421	VGETDKNLGASGEGNVYAQMIDEAEGLEK	134	+
Chr3A	198884484	198884561	RITLQHGDTSLGLLVGGENHQVQVVT	120	-
Chr3A	201056720	201056788	KELDGLLSDDSLANVPFLVLGNK	101	+
Chr3A	201056828	201056863	YYLGLSNFTTGK	85	+
Chr3A	213218284	213218331	AVNHFATEELCSPPSR	115	+
Chr3A	216583717	216583752	RQVVYVANDYKT	86	-
Chr3A	231585535	231585570	AVDSIDTQSPKR	87	+
Chr3A	231656965	231657003	KPFHDSTYTVVDY	98	-
Chr3A	231657142	231657186	KAHGIHLYGSPEPAF	115	-
Chr3A	261606630	261606662	KNEWEFEAWMN	90	-
Chr3A	261609720	261609791	RKDIIELYLLLLKQITHDESPLVY	117	-
Chr3A	271762748	271762798	RNVFHIAEPVVIQASYD	83	-
Chr3A	277230648	277230692	GADEEIPGEPNGHSK	112	+
Chr3A	278132853	278132888	YHLGLSNFTTGK	89	+
Chr3A	278370278	278370307	YAHTHFPSVK	79	+
Chr3A	281105881	281105919	TLGYLLPGFMHIK	99	+
Chr3A	281105977	281106012	ELATQILDEAVK	86	+
Chr3A	281106385	281106456	IADELLVHPVQVTIGSVDELVANK	111	+
Chr3A	281107603	281107653	VVINYDFPTGIEDYVHR	123	+
Chr3A	291107667	291107708	KLPKVVEWTFDADE	106	-
Chr3A	315091171	315091251	GENTVFDVSPSSLHVSLEHSHMTIPQK	130	+
Chr3A	315103098	315103175	LSALPVDSEGSSNLLFSPEYIDVNVK	118	+
Chr3A	322223659	322223703	KAVSGADAHSAEAGE	102	-
Chr3A	336593274	336593324	VIPFCGALIHLAVATNR	83	+
Chr3A	358224253	358224315	RSLELVTTDTAVAHEGSSVAY	96	-
Chr3A	370885815	370885880	RIAPWTDESASDLLAEVPEALA	100	-
Chr3A	374661134	374661211	KVQYFDDKSLQDLNNSILFQEVDVLE	191	-
Chr3A	385566491	385566607	QSASRALQSFLGFSASVMNSDPGGSVETATVKPGDNNSR	182	+
Chr3A	386936145	386936201	RETGEASELQENETSLNTQ	84	-
Chr3A	386936232	386936306	KAPGNGLGLTEMQDETGIAEGDDAE	117	-
Chr3A	392423902	392423937	KKVAAGGMVART	84	-
Chr3A	398388310	398388363	AGGRMASDPAGPDVAYSK	83	+
Chr3A	402570151	402570237	KLFQILGELAVDTEENRMLVEAVEAPTVM	137	-
Chr3A	411836168	411836206	YNDKYYQDAIASK	98	+
Chr3A	411847329	411847391	REVVDSTDVDFYPKYAAVSFM	100	-
Chr3A	429259763	429259828	LLQNNSSDSLETHILSFELNMR	101	+
Chr3A	429261437	429261475	INNLPAPGTDSEK	93	+
Chr3A	430866778	430866837	KENGNELSDPDSKTSNQGHM	92	-
Chr3A	434229067	434229135	KELMDPPQINTPVEKNEVMATAL	171	-
Chr3A	436186088	436186144	AGAAAFYLVECIVNTASAK	85	+
Chr3A	442692100	442692198	KGSTFNEMRFTQPINNGSDNVCLPVLFSGFSLI	249	-
Chr3A	443383772	443383813	REAYQHPEENDLPR	105	-
Chr3A	446168983	446169048	KEYQSAGTPKSAPLNSSINAEA	98	-
Chr3A	455960867	455960917	TDTCTIMYTSGTTGDPK	127	+
Chr3A	480061364	480061417	KLGHAFTGALGHVRDAIA	84	-
Chr3A	484733763	484733825	KTTSLVVTMEKDAAPQVTVTK	92	-
Chr3A	500630911	500631027	KELSDFLPSWVNQDQIQGLLMSSGGDVVQSASAFFERER	194	+
Chr3A	501778698	501778757	KILSELTDISFQLDHSGANG	94	-
Chr3A	521331136	521331171	KIFDANVVQADG	90	-
Chr3A	521331172	521331204	RAYTGLVINSG	82	-
Chr3A	525538680	525538733	RINQANPIFLDPFGDPFK	87	-
Chr3A	525795988	525796047	RNRVASKVMNGPLSSSPTVA	90	-
Chr3A	539220157	539220195	KGQPVTYQDSDVF	96	-
Chr3A	544484538	544484669	NDEAITVFTGV---------------------------PTVYTR	94	+
Chr3A	544490188	544490217	KLHHYVGDET	78	-
Chr3A	546296219	546296272	RPKYQSADTPAHNDPDYT	88	-
Chr3A	562077382	562077411	FCVTNFVETK	79	+
Chr3A	574669447	574669536	AKLDGTEEETFKPAIEQDMGSAEEAYAGTK	139	+
Chr3A	583340715	583340765	IGATMMACNLRANIGKR	126	+
Chr3A	584407080	584407145	RLNSSIGMHLAWTGANLLTPPA	106	-
Chr3A	585422033	585422230	KVVEDLLQVDLISPIYG--------------------------------PKDGSIVSTEAPEVGIV	116	-
Chr3A	587271627	587271692	KLNSTGFDEVASVMWLIGESLV	104	-
Chr3A	587274099	587274125	RELPKMGVM	72	-
Chr3A	587989280	587989324	KHALKNIEELHTQLQ	108	-
Chr3A	590207768	590207839	KTAPPPAAIAGWLDDNNAAAPKLA	102	-
Chr3A	590217743	590217808	KIAPGDPVEAETSHLFSLINPH	105	-
Chr3A	597150843	597150878	RQNMDWNQGVIG	99	-
Chr3A	598975538	598975588	AGGGHANSQVEVDLGPK	122	+
Chr3A	601562369	601562419	YVQSLHQSVQPKPDPTK	122	+
Chr3A	602420149	602420205	KLEADSSLKPAYVGVSMPK	137	+
Chr3A	605382514	605382558	ETKGSWKWFVGLLIK	110	+
Chr3A	607842316	607842354	FQINSSAANVQDK	94	+
Chr3A	612045696	612045791	DKLVDGSGEPFFVLNSDVISEYPFAELIQFHK	156	+
Chr3A	612313708	612313758	RIVEGSHTNILGFAVAL	121	-
Chr3A	615087868	615087924	EADIIEVSRDELEFLLDHK	88	+
Chr3A	615088165	615088203	TGSGDAIVAAAIR	89	+
Chr3A	615088315	615088350	GFPTESATQNLK	88	+
Chr3A	616029531	616029587	KRLGTLLDLNSTWQDTKLW	87	-
Chr3A	616029534	616029587	RLGTLLDLNSTWQDTKLW	83	-
Chr3A	616794122	616794154	GLEVVGDTCKK	80	+
Chr3A	617618834	617618866	KQIYNAVEIPS	82	-
Chr3A	617618975	617619004	RVTSGHFMHE	80	-
Chr3A	620917823	620917897	RITSSFLVPEQSVLGIKGRIWGLTM	124	-
Chr3A	621061653	621061697	IDIVGSPEVTGGILR	102	+
Chr3A	623485364	623485399	FVETIELQIGLK	86	+
Chr3A	623658118	623658150	DIKACQGQGVK	81	+
Chr3A	624237224	624237304	KMILLKSSDGEGFQVEEAVAMESQTIR	148	+
Chr3A	628478820	628478894	SALVASELSEIDAFGSVPRDVEEVK	112	+
Chr3A	630326563	630326616	KMWGATASLMDGNRTGEA	133	-
Chr3A	632706694	632706774	SLGLALFLSIAGAGNFISSFVVYAIDR	122	+
Chr3A	635220521	635220622	YIAPEQVPVQFGGLFKEDDPDFTTSDSVTELTIK	162	+
Chr3A	635220786	635220863	VLGWEVSHGAEFTPDAEGAYTVIVQK	128	+
Chr3A	635377775	635377840	AALLVKPDDNMGNAMDPGLYVK	105	+
Chr3A	635621431	635621493	TTFDTPWGNDPVTLNLSSMGK	99	+
Chr3A	641879221	641879253	AVINFLADYYR	79	+
Chr3A	649840993	649841067	ATVKKPADLSTPGRPSTAERRPVTR	112	+
Chr3A	654051517	654051573	RGLYHLVYLIPPNAGFLQT	148	-
Chr3A	654051583	654051615	KVEEEDGEWFH	79	-
Chr3A	654053003	654053035	KQEGGNLSEIT	79	-
Chr3A	658930796	658930834	KPGRLAADSLLNL	84	-
Chr3A	658931812	658931850	RSSTLQGEDMNPF	97	-
Chr3A	660720703	660720807	KVVWGHICET----------------LVADGLGAAALSAGVLTFSNPCVGA	98	-
Chr3A	661996570	661996611	KDPTSEFILMALDL	99	-
Chr3A	662595338	662595379	SIEAVGFAPEGLDK	101	+
Chr3A	662595818	662595850	LMDITEPFALR	87	+
Chr3A	668121295	668121333	TTKTSEAADRQLR	93	+
Chr3A	668585833	668585886	ATVTSNIKVLTGTHDENK	125	+
Chr3A	671806850	671806906	KLQISSFSHELNPTASAYS	87	-
Chr3A	671809589	671809624	KSEVPDGYFAHE	92	-
Chr3A	678489436	678489570	ISQDGNLVVSLSNATESIIWSSTHLVNRSTSAVLLNSGNLVVVER	205	+
Chr3A	681482383	681482427	KGAHEVMSKMPTAAE	112	-
Chr3A	681825401	681825454	RPEDWAVPKRGMEIDGVA	89	-
Chr3A	684444835	684444903	RITTSTKIPPVVTATPRSAVAAT	92	-
Chr3A	688690843	688690875	VTVLSTSESKR	78	+
Chr3A	688691192	688691263	NSLDFIVDTASGDHPFDPYLALLK	114	+
Chr3A	688732566	688732625	ATDADMPSSGAGNEDVPTVY	144	-
Chr3A	697313739	697313774	KLADSQVMGAVT	80	-
Chr3A	701077385	701077444	MAGQWVPETQENEAVFDALR	100	+
Chr3A	701839011	701839103	KLMSAVQEDTALSTQLSLRVFLPYEEMDDII	150	-
Chr3A	709475960	709476004	MIKLSDVFRTGEALA	109	-
Chr3A	709900405	709900437	KMDEASQLFNK	78	+
Chr3A	709900816	709900851	HHDTEKSCVLLR	92	+
Chr3A	714995412	714995498	LGLALIYAKGHIGMGNDDNFHTFIFKASA	138	-
Chr3A	715013750	715013782	KENGFTELAWT	84	-
Chr3A	715013801	715013866	KVAAMGNNAVLVSHIPSDGGLA	101	-
Chr3A	716801359	716801439	RHHVPNHSLLLESKNSLDETILQYAVG	130	-
Chr3A	717059123	717059167	FEGPISPAGNVPVYK	109	+
Chr3A	728217769	728217855	ARGQSLEQTAISYFNELVNMSLIQPVQIK	141	+
Chr3A	729809468	729809578	KKLTNPVIESPLNLFTRLFEIGDNTLYWYYHQWSFTE	186	-
Chr3A	730200255	730200296	VKGTTESEDKDLNK	95	+
Chr3A	730487345	730487386	KVTMQAIGVACEDA	83	-
Chr3A	731484317	731484352	KDTDHVCLTYLY	95	-
Chr3A	731484425	731484463	RATLLFDKIEHIQ	98	-
Chr3A	733370581	733370619	KAQLLLVAEVASS	85	-
Chr3A	735853415	735853450	RDIFPMVAIQAG	91	-
Chr3A	738780025	738780054	FSFHDRMGKK	80	+
Chr3A	738870378	738870467	KIVLSGCPQLTTQFLYISALPTDLDAVFKR	147	+
Chr3A	739430408	739430470	LYEGKEPIEFFPIFQNLVIFK	97	+
Chr3A	739433370	739433438	KPQSEASKPKPEEDAKESTPAVK	95	+
Chr3A	745322379	745322447	DDDKFSFPSVTTSTNDDVVILLK	105	+
Chr3A	746557580	746557612	KWQQDNIKAEM	85	-
Chr3A	752143516	752143551	KGDVPGAGGDKK	84	+
Chr3B	475207	475281	RAVPTVENSIYWDMSELGELMDIVK	124	-
Chr3B	1710084	1710281	KKAYILEEDATTSWLPM----------------------------EPRPPPEANGSKDLPESIDSS	139	-
Chr3B	2442842	2442883	MKALCGKLASLISK	86	+
Chr3B	2550624	2550683	KILMLLDAEPIRAIQFTRGA	98	-
Chr3B	2642243	2642320	ILYMRPPANIVSHTELIALWEKKAGR	130	+
Chr3B	2647299	2647454	KYGGVAG-----------------------------SSAVAKIEPAHIVAGK	123	+
Chr3B	5387907	5387951	KIESGSEHMPIIARL	109	-
Chr3B	5892997	5893065	RINGGQGWLPFFVYCDGFNPETR	115	+
Chr3B	6063205	6063276	RPPHVAMLVTPGMGHLIPLAELAK	116	+
Chr3B	6375718	6375771	RLMVAGLEFLETASGEGS	129	-
Chr3B	6515742	6515774	RRTGDSSFGLL	78	-
Chr3B	11557399	11557449	FVYAHFPINASITAANK	124	+
Chr3B	13453692	13453733	QAALQALHDLITSK	95	+
Chr3B	13454841	13454879	SVEDIHGLMSLVK	93	+
Chr3B	13932271	13932333	RALPGRLLPAVSAAAPLRTLS	85	-
Chr3B	15037818	15037871	LKDSTNFSVFDISENLRR	86	+
Chr3B	17664005	17664049	AQTSEGGDAKSVRVK	106	+
Chr3B	19140640	19140750	VVDDQLLQGSFSCNMEGFLVPIFELGLVCTSDSSEQR	157	+
Chr3B	19268934	19268969	ISDFGLAKLCTR	90	+
Chr3B	21987523	21987555	VGPHEIYVVGR	87	+
Chr3B	22713028	22713063	VNILAGLLGAYR	85	+
Chr3B	23076530	23076607	KNQSTLHFTSLETETEPGLQQIHLNH	122	-
Chr3B	23318954	23318989	RAKALTGAADGE	82	-
Chr3B	23467405	23467464	KGLDGKLLALVVLATSTPAA	85	-
Chr3B	26461170	26461202	LLAFLDKIHAR	82	+
Chr3B	27135116	27135151	SSPVHYDEVLGK	88	+
Chr3B	27936229	27936324	RSETQYYLVRALIPLFGFTSLVMLAYIVFFGK	160	+
Chr3B	28047932	28047976	RLLERVADAVVGDNG	107	-
Chr3B	28526657	28526695	KNQFEGVLPNNIK	93	+
Chr3B	29315484	29315516	DAVPTVEAMKK	78	+
Chr3B	30455020	30455082	SSATFFGRFHLPDDAALGQVR	101	+
Chr3B	30636492	30636536	VNPINLNLIFYNCTK	98	+
Chr3B	30642019	30642057	YSETGGYGGHAVR	95	+
Chr3B	30822632	30822691	RANAFAATESNGGSIAPVIS	140	-
Chr3B	30836628	30836666	KAKPRIQLTGAAM	90	-
Chr3B	30947791	30947829	RVSLHEGFMSLNA	97	-
Chr3B	33982554	33982616	KETVLSSTTVELAYGCDAAEQ	108	-
Chr3B	38125071	38125160	RLVLGFGRSFVEPAIFGVTGRAEAMSLVSE	215	-
Chr3B	38843933	38844040	RAAAVASEEICNYLILNLNGVDIKFQTDLKASTNGI	172	-
Chr3B	41180275	41180349	RSHQSANDDELGLLCNVSASDTSIG	118	-
Chr3B	48427778	48427837	KEYKLHTKFYELANMYLPFA	156	-
Chr3B	49180507	49180563	KHGAHNLSRAEPSAKFDQV	125	-
Chr3B	49454074	49454130	VFLLINPEDEKPVAVVVPK	87	+
Chr3B	49787779	49787835	KYSEESLSDLESIAEDFAQ	84	-
Chr3B	54341269	54341370	IKVVCEETLCPHVDMGSVAAMLALAERHGCALLK	167	+
Chr3B	57758141	57758179	QIDATEEGAEAAR	93	+
Chr3B	58507155	58507202	KSDLLLIEGSSPQAVY	114	-
Chr3B	58507203	58507259	KFEGDSDEMLERSAPSCAV	90	-
Chr3B	60355940	60356002	TAGQSVDGQPSSQSNGRGSGK	91	+
Chr3B	60514793	60514837	GSPSTMDKADESAKK	103	+
Chr3B	60514793	60514837	GSPSTMEKADESAKK	108	+
Chr3B	61626700	61626759	RLVATGPSDLQLKLKCTAEI	144	-
Chr3B	62510581	62510625	VDLMSVEAGWELLWK	105	+
Chr3B	65475603	65475668	NGVLEEIVDPRVKEEITPECFR	108	+
Chr3B	66269457	66269555	RGSLLSPSVEQMEFGVGHLVPDLEAMDIASSPK	158	-
Chr3B	67644058	67644090	RFLELPKVSPN	80	-
Chr3B	70044231	70044269	SPVSATLPQIGSR	89	+
Chr3B	70220364	70220423	LGGAKPAVNEGASGIITAGR	88	+
Chr3B	70335314	70335373	KDPQQEAEAPLGGQKGDQGA	86	-
Chr3B	70457714	70457770	IRMVLAFMMASLMPWVHNK	95	+
Chr3B	71249880	71249972	KLVVSINGVLLATAIGSGMLGGGIVAVKRIN	136	-
Chr3B	71368822	71368884	KIVMKLYQLNSEQLDAETVVA	151	-
Chr3B	72889695	72889829	RMSMSLIKDTTTAGGNGQDNNGPGTGVDEHSVMSSVGSGTNKHFI	212	-
Chr3B	72909022	72909084	KSSANITSTNTIDTPLNPAPQ	143	-
Chr3B	73386554	73386586	RPDEAGEEGTA	78	-
Chr3B	73659320	73659361	TGLVLTTARLIRIK	92	+
Chr3B	74685046	74685120	KEAFLGLTDAAVLADGGSMAVWLAR	115	+
Chr3B	75287758	75287790	VAFMLVAKTPK	78	+
Chr3B	75535013	75535048	RFQGTGGIVSLE	86	-
Chr3B	78014649	78014687	RGMAYPQYNVTDG	104	-
Chr3B	78181321	78181359	KSSASGSQLQEVV	91	-
Chr3B	79716149	79716199	KHIPVNYPSAVLLLHNS	127	-
Chr3B	80198481	80198531	KPNAPNDFQELMYSNPT	85	-
Chr3B	80635784	80635885	SSLPGLAAGDLVSGVTGWEDYSVIKPPFAGQLTK	246	+
Chr3B	80635886	80635972	IRPEDGLPLSYYTGVLGMPGFTAYVGFHR	146	+
Chr3B	80636387	80636416	MQGFVEPDHK	80	+
Chr3B	80642857	80642904	RFPDGIDVYFENVGGK	120	+
Chr3B	80890934	80890972	RDMEPLYLLDGGI	97	-
Chr3B	80891129	80891182	RHLATAINLATLPSPSLG	123	-
Chr3B	84188435	84188512	VSEQAVRGAARSVQYSESVPLSELEK	159	+
Chr3B	84891912	84891980	QGTAHPVAVEGAAQFAVFFVEAK	159	+
Chr3B	86320116	86320148	RLTDEISVNGA	79	-
Chr3B	90155000	90155056	LEDAAILSEEHSRLLEQNK	84	+
Chr3B	94122846	94122923	RPSPQAACSSRPTTACGSLGGDAAGG	114	-
Chr3B	106935441	106935473	KGTASFFVGDR	81	+
Chr3B	108845317	108845361	MGGSGKWVKSLIGLK	113	+
Chr3B	114494832	114494879	AVDGITLADVSSVAEK	111	+
Chr3B	117792986	117793021	KNCFPCGYGNGF	80	-
Chr3B	119419920	119419970	KVKMDFEILVPAGMRIG	126	-
Chr3B	121681671	121681754	KVWWEIISGVAALESGDGSAADLSWCEA	208	-
Chr3B	124215934	124215969	KEMDANDPLVFK	85	-
Chr3B	125260469	125260543	REEAPVEGHYNVTSIHNETLFHDVA	121	-
Chr3B	126467463	126467495	KKVPKVNDAET	80	-
Chr3B	126613402	126613473	ISEGAVKPASETPDHTLPLAWVDR	117	+
Chr3B	126613567	126613599	ALAFFYPLAGR	79	+
Chr3B	129277412	129277465	RAILGSIEPDRLDPASLT	86	-
Chr3B	129277674	129277709	RDFFVEVGQGYI	94	-
Chr3B	129650507	129650599	NGIQSPNYQCAAANTVNWQADVERCIDWEAR	155	+
Chr3B	130824158	130824286	EIAPTVAASVDPPRLVLDVLSDFLEAGEGAGEDQCWVLGMLLR	211	+
[truncated: 3,839 more rows]
