# Supplementary material for: Community Resource: Large-Scale Proteogenomics to Refine Wheat Genome Annotations
Source: Int J Mol Sci. 2024 Aug 7;25(16):8614. doi: 10.3390/ijms25168614 (PMC11354340; doi:10.3390/ijms25168614)
Supplement: Supplementary file 1 [file ijms-25-08614-s001.zip › 25_MATURE_ROOTS_EXC_2024-05-20_Apollo.BED]

Chr1A	1142962	1143036	MASISMMCSYTVSVSMPAAARAPLR	114	+
Chr1A	1143040	1143150	ANASLGFATSQLAGLSLGLTSTATAVSLPTKNTIVAR	161	+
Chr1A	1233092	1233148	REFKAYEIEELHRYALVLT	91	-
Chr1A	1335455	1335520	KVVDAAKVFDAKGPAATAGSSI	95	-
Chr1A	1939601	1939717	GSVPVEIGTLTNLTNLSLKFNKLTGVISEDHFAGLTNLK	181	+
Chr1A	1940063	1940185	TIVFLDISRNCLSGFVPSNSQAPSLEAVVLFSNCIIGVIPR	197	+
Chr1A	3393612	3393692	MEDAVDAFIVRMVEDGHDDGSTNMKNK	144	+
Chr1A	4380642	4380761	RDNTADYSASVQVMPNRRNMANCMQQLSPFGTGVPSFMTE	200	-
Chr1A	4659256	4659366	AERMIPRAQPSSELCSFALKILLALSNEETTTPTIPR	175	-
Chr1A	4688743	4688835	KILLDLSNEETTIPTTLRQDLIDNVLLAQEG	140	-
Chr1A	4689634	4689666	RAEDTVGELSK	79	-
Chr1A	4748543	4748578	DVDQTSAKDLIK	86	+
Chr1A	6070428	6070478	RDRAYSLGVEEYLGNGW	82	-
Chr1A	6673904	6673966	KVVEQPEEPQDNGREVPTEPK	93	+
Chr1A	8233802	8233879	KADGHRITSEGASHMYTLGEASGVAI	189	-
Chr1A	8252234	8252290	RAESKAISIDMLEVPAEWR	130	-
Chr1A	8538348	8538419	KLVMGTAGELGVSYSGLGPNILSK	170	-
Chr1A	9150995	9151057	KSAIGMLEVGILSARSLGSNK	147	+
Chr1A	9152027	9152137	ATAMFITLCFIIAIVLYVTPFRVVAVLAGLYLLRHPR	177	+
Chr1A	9175867	9175974	VACWCIQDNELDWPTMGEVVRVLEGQHDIDVPPMPR	187	+
Chr1A	9482573	9482644	RKLVIGSTNEVEMGYSGLGLDILS	115	-
Chr1A	9671202	9671276	ESPSSALPVWQSFDYLTDVILPGAK	122	+
Chr1A	11422546	11422617	RADISVNDDGRSSASLMEDSNSHA	107	-
Chr1A	11495908	11496030	SISATLEPVVNLSEMLAAYLTDTTVHMIMGGQFTEQDTLLR	200	+
Chr1A	13101466	13101537	GISIKSTGISLLYDMHDESLKAYK	176	+
Chr1A	13102225	13102329	NLSGVALVKRVMQTWLPASSALLEMMIFHLPSPLK	257	+
Chr1A	13195637	13195705	GEASYKLHVNTTGHELYAFVNGK	108	+
Chr1A	13270882	13270920	FVESVGSVEPAKR	92	+
Chr1A	13448737	13448856	RLDDDTTANMTTAPAAGTCRCPSALLLVLLVPATVLRWHN	154	-
Chr1A	14885752	14885832	MEVVTGAMGSLLPKLGQLLMDEYNLLK	127	+
Chr1A	14954532	14954603	EWDVLLQSLGSGLTEDNSLEEMRR	115	+
Chr1A	14992287	14992325	AVYDKIKGDFDCR	96	+
Chr1A	15204708	15204764	FVNVLDGTGNSISSQSNVR	86	+
Chr1A	15301425	15301481	MPDDELIQHAGLDSVVYLR	126	+
Chr1A	15344613	15344696	VRGIPPGYVGNAVVPGRAVCAAGEVQEK	192	+
Chr1A	15621242	15621301	RPVVNADLMDFMSSYHFIVE	100	-
Chr1A	15668893	15668937	KKLIAPDVPLQQFGA	109	-
Chr1A	15668980	15669012	KTWEADECAIS	82	-
Chr1A	15669157	15669201	RLGNVTGSIFIKPNM	110	-
Chr1A	16040025	16040102	GSVRLIWEVCSLDSGSLIDGPVHLRR	124	+
Chr1A	18314046	18314081	YCDGASFSGNVK	86	+
Chr1A	18790138	18790185	LQPINDRVYFPKWYLK	85	+
Chr1A	18808292	18808363	PDHEPKDVAASDGSEVMRSSGRAI	113	-
Chr1A	19697174	19697230	KIYSSACVLAEVMNPSLSS	105	-
Chr1A	21827909	21827962	KAYETLAGHMGALENELS	129	-
Chr1A	22811592	22811690	RTDSGAAVAAVMAITLSAGEMTVVPRRYEEVMQ	155	-
Chr1A	22864039	22864128	KKLGLGVPKSFGACMGAEVSCDANEGQGSA	141	-
Chr1A	24227812	24227910	RQALAAEDVVAPEELDDGGDVEPGQKGPEGDSK	149	-
Chr1A	24549219	24549404	MLDDDQAG------------------------------------EAIHPLMYIEIAPHAKLA	146	-
Chr1A	24593426	24593512	RNPRLDRTVPSGAPLVVIDADPKDKLIIE	135	-
Chr1A	24687497	24687583	ATPVLVVPSAPTPQEAKPLSDIDDAAVMR	132	+
Chr1A	24688177	24688248	QPPQPSSYPHLEFQEPAGGPEPDR	113	+
Chr1A	24688585	24688665	SAVTYEHLLSLADLMVATGRPLFAVSR	126	+
Chr1A	29103956	29104087	RLTSLDLRLGEGPKASGPGGGGGGAKSAGPTTPNPWEGVDDSGA	97	-
Chr1A	29501595	29501669	AEEVARVSCEDRPCRSSGDELPELK	117	+
Chr1A	31934060	31934143	VLEIVLPIVSATFVLAVGTVVILLVRRR	124	+
Chr1A	31934345	31934389	QGMKEFVAEVASIGR	114	+
Chr1A	32269328	32269450	KRTSTSMPSGDEDVDDDNAETDDTPGPVYASTGDVAVEHFM	122	-
Chr1A	32927221	32927283	RWQRGIGSELEIAQLTRSNGN	100	-
Chr1A	37273350	37273451	KLGLRLVPRSGSLLGSWEFCLSGGLASIVLDEEM	157	-
Chr1A	38885723	38885812	RTEEAVNMLLHGMSELGCVPDAISYSIVLK	177	+
Chr1A	38885726	38885842	TEEAVNMLLHGMSELGCVPDAISYSIVLKSLCENSMSQR	243	+
Chr1A	39036154	39036186	ANEIVATTFLK	80	+
Chr1A	40983061	40983183	AADFSYAETEMNKDGVYRISNTHNELVVLGCNTMAYTASGK	200	+
Chr1A	41661891	41661950	VATMRAPTNTAVTSGIADKR	90	+
Chr1A	43976851	43976940	KAIDDRLAGGTDCQNNLASVVHGHAANGSE	215	-
Chr1A	44010337	44010402	MALEVAEMRYQEEQTRMTFETK	108	+
Chr1A	51145373	51145474	RPSPSAWPSVMDPKRPSPSAWPSVMDPKRPSPSA	149	-
Chr1A	51323941	51324075	QSQAKHSQEEQPQMGQSQGEQPQTGQSQGKHIQGEQPQMGQSQAK	190	+
Chr1A	51802068	51802133	KTFELDSLSQLAQVMKPWNYSV	168	-
Chr1A	52074363	52074470	KATDKEVRNAYDLGHAAVVSAANGLMDLSAANEPNW	262	-
Chr1A	55954667	55954786	MSNGTMNQLTPAPDAWNFAPDEALLGLSALSVRSVLGSIK	194	+
Chr1A	55973124	55973225	RGDLVKGLEGAVISPQAYDVVSVPSGGEAEKFIA	159	-
Chr1A	56199004	56199072	HLKNSFPSVLRELAASFLPAELK	106	+
Chr1A	56965447	56965542	AHAHPDVLYVNVGDGDSDHACWERPEDMDTPR	160	+
Chr1A	60126300	60126356	AMKGLGTSNAALTRVAVTR	84	+
Chr1A	60130037	60130138	KRWEQLPLVHILEMCTYMNPRVGNDVMQQLVLKA	176	-
Chr1A	60666338	60666406	RFVDWSTRMDPDLPPFGDKALIN	114	-
Chr1A	63474101	63474181	GLSADDMVTLSGAHTIGHSHCSSFTQR	202	+
Chr1A	67232719	67232781	KILMVVLSAKCCPSTCRGPSA	102	-
Chr1A	67311922	67312059	AMLPNFVNLGPPLLSALLLATPALCSRVLADLHHDGPGLLRLVTDR	127	+
Chr1A	68072113	68072202	QANRTAGFGLTTNIINGGLECNLPADSRVK	217	+
Chr1A	73927824	73927889	KTVRVAGDVPLETGTSTSAAVT	95	-
Chr1A	75150257	75150391	AVTANTAQGPMPKGQLFYQFLVLAQRPRHLPVEHGAGRVSVLTLG	215	-
Chr1A	78892765	78892881	RIAGVVAPYSSSLLDRVQMRPFAWLVMNGFFDMPVPPKA	193	-
Chr1A	82630613	82630672	LIDPNIMAYMDEYAILLKLK	94	+
Chr1A	84459697	84459786	KLSAPDIVAYAGDDDWEWHDRNLAAKAEAA	213	-
Chr1A	86134594	86134665	RQSGGGPKRQASGSGNLVFEVVDA	111	-
Chr1A	87026197	87026307	AVVKETLRLHPPAPLLLPHLAMADCDVDGYSIPSETR	104	+
Chr1A	88890607	88890678	VICAQKLWNTVSVDTVATMLACAK	181	+
Chr1A	93676974	93677036	KAVSAFSEELGRCAAATSPAS	91	-
Chr1A	94828164	94828202	RGTEEQTRIIGME	101	-
Chr1A	98691161	98691298	TAPVADADTIAVLGGDLLREVFLHLPTPADLLRAALACKPFIHAAR	211	+
Chr1A	98710682	98710768	TGLLCVQNRPEDRPAMSSVNAMLTSQSVR	138	+
Chr1A	98714782	98714913	RKASGPSGCEFYATVLANGVSVEGEFGRSVVLGHVMASAPLSVA	207	-
Chr1A	100035581	100035649	RTDEHSLRGVDISSNTTTVMSAV	166	-
Chr1A	100035968	100036057	KGIGGPGVLPVVTLENTCYKGNTIDDIIEK	217	-
Chr1A	102118645	102118719	GDMGGGAMEVDLTHGAVAAMSRLAR	117	+
Chr1A	102141578	102141631	KQLQSVLEKMEAMLQEFG	86	-
Chr1A	106767625	106767762	LCRPALANAAFSMIAFLLGALTSVMSGYLGMRVATFANARTALEAR	209	+
Chr1A	109602823	109602885	RLALTPGSGSAEGEQTAAQPM	95	-
Chr1A	110893404	110893454	RTQLMDWIYNATTYGGT	124	-
Chr1A	110961572	110961628	KNVVKSPTKLASNPVPSNC	86	-
Chr1A	112282708	112282770	QAVAEVAFPEMVCGGSSWSKR	155	+
Chr1A	114216917	114216976	KGNPLPTLAFFHRFVPLSPA	94	-
Chr1A	115132080	115132184	RHKLIQARVAALEAELAHVQQQLTLIAGMCGYVPD	175	-
Chr1A	117543703	117543762	RTNIFGLVGQGADKQYQQNK	152	+
Chr1A	121012514	121012624	VGSGLVVAPSTEEKYSSASESSVLHGKLTEASAINSK	165	+
Chr1A	127023260	127023334	KIFVEQMKGYVESSSANNMMGEKAT	118	-
Chr1A	134072914	134073036	RQTTGLLGALLGSAIVAITNLLSALPNGPSPRKVEPQPPGA	143	-
Chr1A	134886777	134886875	TNVPVAEMVYGAMGTVELEKAVEKEYEMALQDR	152	+
Chr1A	157879117	157879155	KDLKYESMGDFRS	97	-
Chr1A	157896013	157896093	ARLTLLTMVFRYIDLSPEECFVDPLEE	134	-
Chr1A	170564052	170564129	KIFELAAGGKHLHPDLESNSPGVSES	121	-
Chr1A	187211930	187211977	KPELWCVEMVVAGGTK	119	+
Chr1A	220485074	220485172	GEITILIDGNSVSIDETPSDDFLEHELRELMAK	156	+
Chr1A	221845151	221845288	RQEIGSSPEPPSSSVDTDGPKCDSQGDANGNEPDDTGTDLQIVEEM	169	-
Chr1A	224308832	224308942	KPPVMFLPRLLYDNMYWWYVGFVHVMFIITIGVLMAV	181	-
Chr1A	225382534	225382629	EFVAAAVAVMEAREQSGGQKMAATDAALEAFK	107	+
Chr1A	233962769	233962837	SLKQSNDLSLGGENAPRAVFDGK	110	+
Chr1A	233962994	233963089	AETEIQNQKDTSSQLNSVKDTSILQYDQSIER	149	+
Chr1A	238580030	238580161	SLGNGRLLEQLSFPPLQDQDIPDARMDAVPYGTSFPPVSEQQSR	214	+
Chr1A	240943735	240943869	CGEHREALALFEMMETTGAGNGVRANDVTMVSVIGACAHLGDLGR	219	+
Chr1A	244604109	244604207	NPGDHGAGQNHGSQLSSTLMFRRLMFENIDCSK	256	+
Chr1A	258837371	258837493	AAAWWGALLLFLLMSSSQLRGASSAPGEAEALVEWKSSLPR	117	+
Chr1A	260625756	260625890	VEYSLRPPSDLPRCSGLGVCISGTRSNSCLGISLVLLLSHQVDVK	331	+
Chr1A	262718906	262718989	QEFVAIMATGTVQAGDAAALAMRRVMER	136	+
Chr1A	269976270	269976377	RPPCDLHVAHARFRSPRMMSFTVVIIPASGGPWLGC	183	-
Chr1A	283144854	283144979	DYVQNKVKHQTEELMEYYLYAFVHNIEAVNELVAPNHITGLL	210	-
Chr1A	283145118	283145171	RHHDLSLSGHCVSSQSVA	82	-
Chr1A	285918304	285918402	LVAGGDHVAALKVASAHLGPLAASNQALLKPLK	142	+
Chr1A	289493548	289493679	RISAPPNPAMPGPFPAGPRPLQGPAPPQLSAPPAFMPVQVAHNT	107	-
Chr1A	291133173	291133232	GNMDQQEHIFRIIRTEYYIK	100	+
Chr1A	291916230	291916289	KVAVMTLSILDQTNGKHFTR	147	+
Chr1A	295498501	295498554	VLQIVEELRDLIPTILLR	127	+
Chr1A	295499038	295499142	GLAINLCSTRALTFPIQYLIEFWSACVLYVCTQMR	178	+
Chr1A	299857468	299857539	AVPLLANVQPGPTAARGHVPGTAK	108	+
Chr1A	301839701	301839751	RPRHEITLLPMGSQSVA	82	-
Chr1A	303497204	303497320	ADFFGMENTLEDMECEPQIVVDWNTYAVAASNYIKGNLR	198	+
Chr1A	303616689	303616766	TAAVALYRKAGFQVDATIEGYYSAQR	121	+
Chr1A	304357875	304357958	KFPQPNATPSSSTAMPTMGSLLRAESHR	130	-
Chr1A	304623234	304623296	KCLDTTINWSALADSQYNLGA	102	-
Chr1A	305442121	305442228	RLHPRGTDDDSSSSSLSFSTMTEDEMLELMADLGKA	103	-
Chr1A	305567526	305567588	KMVSKMAVWSDMWISTPPLVD	99	-
Chr1A	305752159	305752242	RVASIASSSDEIKSNMLQQIKQMASDSN	128	-
Chr1A	308744282	308744338	QASQPLDVNMQNSNPSNKK	86	+
Chr1A	315257619	315257729	TGVEAPGTGQQDDGCILEREGEAGLDPSTVTPEVLLR	175	+
Chr1A	321521228	321521308	RSMEAVMFNMTAGKPILYGGIEMDAAA	130	-
Chr1A	321855486	321855563	KMLCLSGALEQLATSCSDLRPRATDV	124	-
Chr1A	322524380	322524466	QLEESTGSIAVDQIGRSVILYRPSSSKMK	140	+
Chr1A	324794313	324794357	KEVTLSLFEHAIGVA	107	-
Chr1A	324807434	324807499	RQEEGDAGVRVTVCGKPAVMEA	104	-
Chr1A	332890980	332891075	KLLSPFARRVLGLDGTATYLELVMSSLLPPQS	147	-
Chr1A	335627149	335627262	KAKSTHGYSLIPSRVAAAWSFMGITVLNTHAVSSYAII	181	-
Chr1A	339246688	339246825	RAHMAMAFEVLKGVDPMVAEVADLSGFNDAWAALLPTTAPDFTKVG	220	-
Chr1A	339246688	339246816	RAHMAMAFEVLKGVDPMVAEVADLSGFNDAWAALLPTTAPDFT	206	-
Chr1A	348231108	348231179	EVSVISGLPASTSTERLDLLDDAR	108	+
Chr1A	353558706	353558816	AKTAEFANWILNIGVGTTATIDDEDWVSILEDLILNK	176	+
Chr1A	353667422	353667547	RETNAMDCIELNTAWDPGDMTELTAEDVIKDAMNQGQFFEKM	209	-
Chr1A	355816651	355816686	EEIQAMNLQREK	92	+
Chr1A	355823169	355823243	AAVLDPTEAEISLLTTHVKGVWSDL	117	-
Chr1A	357140674	357140781	IGSFSVPPASMNSASVVFMMIFVVIQDSIVIPMARR	168	+
Chr1A	357227776	357227862	SIPILFGGRPAGQILLIQGGREMGQAFRK	139	+
Chr1A	358572766	358572873	RNWTHTVLHSTMASGSGVEATSAFHIIRGLQQLAVS	174	-
Chr1A	359650244	359650369	GGIRFAFQGNPHWLLVYVTNVGGAGDVGEMWVKGNGGMGWLR	207	+
Chr1A	363674015	363674068	KGGKGRGSMAPSAQQSSD	125	-
Chr1A	366077613	366077693	AAHARMLVSGFLPTSFVSNCLLQMYAR	132	+
Chr1A	366934843	366934962	WTPTAADTAAGRVPGYGVITNIINGGLECGIGQNDANVDR	189	+
Chr1A	367060121	367060252	RPLYALSYIMDASPVDFSQAETQLWQEISSRELAGTGILDLNGQ	217	-
Chr1A	367709569	367709643	KRGYRDSLNGIVPTVVLAGLGTIQM	119	-
Chr1A	367977915	367977959	LSYWRNSLVIRALTL	109	+
Chr1A	368815519	368815626	VSADTAVDEAGEALCCSVCLQDLEVGESARRLPGCR	164	+
Chr1A	370226071	370226142	TDTTDEEGVFKVEVPYAHDGGSCR	116	+
Chr1A	370922668	370922748	RSCSPNQHIARLLWAGPSQMTEVLQQQ	133	-
Chr1A	371520695	371520760	GALYFPDNESDLKVFWEDKSVR	108	+
Chr1A	375162230	375162334	ATTGGWGCAAMILGAELFERMTTLGIAVNLVPYMT	173	+
Chr1A	375959171	375959278	ISLPEDLVLHENLSELADILSEDDTTLSTSISFISR	164	+
Chr1A	375959420	375959503	ANDPLLSVENASAMEDKSETVQPVSAGK	129	+
Chr1A	376403922	376404044	RMATWYGTPRGNRSEMLDMQVVTGERNAFEVLVALYNPNSG	203	-
Chr1A	378055730	378055792	KPFKQLQQAGEPIPTICAEMK	156	-
Chr1A	378169129	378169227	MYAFARGSQPHVCPVSSPPTVHHSTASLPRSPR	156	+
Chr1A	378721180	378721290	KGNNGLLCVQYADDQNDLQSSLSCLHAEAVLDGDIHL	174	-
Chr1A	379016955	379017035	RGSPELPPLPPNQETAESLPSIPSLNR	118	-
Chr1A	386981290	386981382	KGNNICDHSRAELPLAAPDVKTGLSLQQCSS	150	-
Chr1A	388487659	388487715	ANLGLRLNHGAVVASPSWK	91	+
Chr1A	388488244	388488339	ASPASVGQQSPASSRHGQQSPASGQHSQSHRR	135	+
Chr1A	390555068	390555124	RLLMGDFVNAADALKCVGS	91	-
Chr1A	398115551	398115655	EVMEDMTMKGIVPTILTYHAFLKQEGIDETLQLLK	172	+
Chr1A	402623398	402623463	ASSSAPRPSTWTSSASDASPLK	90	+
Chr1A	406270810	406270860	FVGLVDHYLSRHRHLSR	132	+
Chr1A	407510208	407510243	ARGAEAPLWKPK	83	+
Chr1A	414060616	414060744	LFLLLGLSRVTTEHVPKYDVLASLGTLPLDGHFSFHDLPAAAR	204	+
Chr1A	420905655	420905720	KGARAPSGQQSGTVDRDDLGSQ	99	-
Chr1A	422385774	422385851	TNPSTVKGSKQHPALNDSSNGDLSYK	120	+
Chr1A	429674951	429675019	REVPGARGGGLDSSADSMMPTLG	105	-
Chr1A	430827628	430827729	ASPFLLILISVGCFFATYNFLTMVGHSRSGDGPR	166	+
Chr1A	431336334	431336450	RAINGISGADICYEPAQSAELDHEDQLSAMHLESGSRQK	182	-
Chr1A	431854900	431854968	CLGLTQGTPAARTPPHILLPSPR	104	+
Chr1A	432026732	432026833	IVRMANLVTNCGFSPSPAVKAHCNSPSYGHNFIR	173	+
Chr1A	434371036	434371116	SGQSLSELMQDERESDGALATILDVLK	123	+
Chr1A	436917139	436917258	DTVGCGNRELPTADAMMGDEAAASEDDFGDYYDDEMLEER	191	+
Chr1A	436948862	436948936	KIWVFSSNPSSRVLKDFEDPTQPIG	122	-
Chr1A	440208548	440208652	KYSTSGASSHGCEDGMNLIPIGLSVFLIFIFNRIQ	174	-
Chr1A	443631337	443631390	SAEEALSDMIDWFNKNLN	85	+
Chr1A	445527264	445527320	KAISYGSSGLVVFMTAAVT	87	-
Chr1A	446577278	446577349	ALPPGLWEETLEGLRWVEEYMGAR	118	+
Chr1A	447069619	447069696	KLQRVEDVWSMFTELDASLAPPSLPQ	125	-
Chr1A	447348291	447348335	KMPAHVYSTSVDLAF	110	-
Chr1A	450698725	450698811	FDLLKGGVHSGHVQIGFNDSFCVLKGGTK	139	+
Chr1A	450978587	450978691	GKARPRMTPLVLLNIFLLALMGPVIDQNFYYAGLK	173	+
Chr1A	451626396	451626521	KALAFGCYMGDVAASVIGGAYGAGEGIPYLGQLSTSEYTERH	201	-
Chr1A	454527119	454527151	KPTHKYVLLKE	81	-
Chr1A	455798443	455798526	FTVASFLEALEDSVAKACTDGDNDSKAK	123	+
Chr1A	462276913	462276972	RQEDLRTHLADLAVMRSNVA	94	-
Chr1A	465628648	465628761	RDYLVICAIVSVGLFCQVAAPPVELSSSGIRRDLTAAQ	182	-
Chr1A	465947718	465947777	RLASAMDTIAMTKSPRLASV	91	-
Chr1A	467157136	467157198	SGNWDMSSDMIGRSASDVLGR	98	+
Chr1A	468865451	468865510	MHVPHVQGFCPASCPVCLHR	102	+
Chr1A	470272708	470272812	KMSSPALATIEKSMRDAIGPFMTSGGSLVVNGYLD	170	-
Chr1A	471252636	471252683	KETGPHLNPLVDDAIR	116	+
Chr1A	472906576	472906641	IWDFLEAWDTMGDVLEEDAGGQ	157	-
Chr1A	473125084	473125179	RKMLNGNYTAANQVTAGVEDADGASPWGTESI	157	-
Chr1A	473340736	473340858	YMAEIQGALQAQVLDANLGTIVEDCMRHHDELFHLRAVLAR	199	+
Chr1A	474190444	474190509	YPVFQGGVRVCIGKELAIMEMK	170	+
Chr1A	475924699	475924761	RWLFTAYRSLAEADAPEARVA	97	-
Chr1A	483927527	483927574	KADAVLFLPVSCKLQM	119	-
Chr1A	486580944	486580976	ADPKQIGFFLL	78	+
Chr1A	489805843	489805914	LVELPPASVLPDLIDLAGTPVLGR	106	+
Chr1A	493737916	493737966	RAAIYGYLQISGSNIPA	123	-
Chr1A	494737255	494737377	ETLLGLVVASIVAFFFTPVASLIISGMLVGGAIVAAHGAFR	188	+
Chr1A	494801864	494801905	IVIVSPDSELRRGR	98	+
Chr1A	495349623	495349718	TNGNQRPKEAPATAPKPYYMPDNLFGDLIDVK	163	+
Chr1A	497578010	497578129	AADEPTTDKVVEPGEGARSNHASGIDHESNGGNVVEMGTR	188	+
Chr1A	502513980	502514045	VMSETDFQNLPYLMAVVKESLR	109	+
Chr1A	504791480	504791572	FIFMNKAVVSTKPTPEGHLVIDPYHQLSGVK	238	+
Chr1A	506095857	506095949	DMPVIVKMENPNWSISEINGGSDNGEDFLAR	154	+
Chr1A	506786291	506786371	GNPMNYGPGGSPMSYEPRGNPRSYVPR	122	+
Chr1A	506854309	506854368	RQLHESSSSYLVFETAELDI	95	-
Chr1A	506986860	506986934	KINSTLWLDMSDIEKAPVSSAGTME	122	-
Chr1A	507053599	507053694	TRSASVVLAPLMERPEWSLSDFEIGKFIGEGK	149	+
Chr1A	510026572	510026628	SIAAEKMADATLIQAQATK	131	+
Chr1A	510508470	510508553	GIFSNASAVSLTSNDMLCGGPVFFHFPR	139	+
Chr1A	510509268	510509375	QSLADQSCSAGIKGTIGYLAPGMLFPSYSTTSSAMA	262	+
Chr1A	511842758	511842883	KEVQPRGPSLFVAADCAGLADPAVADLQAHALASTDGWNKFE	204	-
Chr1A	511842758	511842874	KEVQPRGPSLFVAADCAGLADPAVADLQAHALASTDGWN	187	-
Chr1A	512276257	512276364	AHQDQQLAAAVVAPVPV----------IDLGRLLKHGDGTSDEAAK	143	+
Chr1A	515079685	515079804	RPSPLSNFQMPPQQGGDGRPSPLSNFQMPPQGGDGHTSPL	180	-
Chr1A	515636141	515636197	AVSYEAENVIEVTDYMGKR	90	+
Chr1A	516048674	516048784	GREHAQVGAGVDRGGFWCLLFSSGSPNSSFQLEAAGR	181	+
Chr1A	518254601	518254693	KVDNTVEPSHESSKLVDPPKETSSSSSSGNT	109	-
Chr1A	520709764	520709829	RLDAMTQKIEEDTEGLGLMISS	104	-
Chr1A	520996092	520996265	RPTIKTLF------------------------------ESMDEDEPVHGGFLNMLPHK	99	+
Chr1A	521609105	521609191	MPGYETALTDFFAEMIQLGTAGAAAGQEK	208	+
Chr1A	522076763	522076822	KFVTCNAAGQLGNGHVFQSL	86	-
Chr1A	523956749	523956790	KPQHNLRCPSGFRQ	112	-
Chr1A	524218149	524218286	KSVVHELELVSCQLHPFAESIVQAAAGLGGGVDVLSSIGRFVDGSE	176	-
Chr1A	524656415	524656447	KQVMKDFGGLK	84	+
Chr1A	529572044	529572160	KVICDHHEDANLALYCALLRELEEPRADTGGSSAIMESM	289	-
Chr1A	530338189	530338278	KPCGALGSTKTYSQSSEPPMHARQGGDTEQ	151	-
Chr1A	530342286	530342345	KAARETSTQVADSPSKDAVS	86	-
Chr1A	531335222	531335284	KLITQVECGNEMAKQNSLVSK	102	-
Chr1A	531900631	531900666	KDTAFFAGIVAA	82	-
Chr1A	534178942	534178998	KLAIDAAKWVGNIDHEGRM	144	-
Chr1A	534437809	534437871	ELADPRFNAPSAVMQTAITPR	100	+
Chr1A	534840035	534840106	LSLASPFLPCHRRPCRPPAQQHCR	115	+
Chr1A	536771482	536771541	AVFVDLEPTVIDEVRTGAYR	95	+
Chr1A	536772609	536772692	AVCMISNSTSVVEVFSRIDHKFDLMYAK	138	+
Chr1A	538356581	538356667	LGLSSPGEGAPQDTPIISTETKGDGQEQF	206	+
Chr1A	538382599	538382655	QLLMLYHKHTLMLPTQVGK	152	+
Chr1A	539213729	539213812	SPASFQPATGACGHVRWAQPLAPPKPHR	133	+
Chr1A	539221557	539221649	KLYEGHLKSFGDQHTGNTNSYGGLDEYHSLG	147	-
Chr1A	539503476	539503541	ACELFVAELTQAAWAATLEGRR	104	+
Chr1A	539653922	539654032	EADVALDWFLSPLKTCVLMDPSPTDDKPVPLPAKDNK	177	+
Chr1A	540077607	540077726	RSTGPTSLLMDDNDSDEDSEQEGESHD-----------------FNVSSRLKELETI	116	-
Chr1A	541183634	541183726	MAPRSGREEMICSLSITLMEMAQRPNFQGNL	155	-
Chr1A	543750985	543751047	KPGMTVKVADALEEVGRLMSA	128	-
Chr1A	545381118	545381192	RELERLDVDSVLESDILTQVDGEVL	111	-
Chr1A	545794725	545794805	KPFCEMGGGTVNLLALSSMRHPAMAAL	128	-
Chr1A	546201844	546201900	GVAAGPDSHGVPNAYFPLR	90	+
Chr1A	546483090	546483221	QQGLDPATHKPMAAADTATPALPDTEEEDRKPLAAAADGSLAPK	132	+
Chr1A	548700609	548700641	TVNGNMCTSFR	86	+
Chr1A	549263284	549263364	KWVSNVDHDNHMRVDVITEINGHALRQ	134	-
Chr1A	553347809	553347910	KREIVSRINELHSMDADMLAMLQELSSFELSVID	162	-
Chr1A	553349795	553349842	RPCEGEVVSEIIERTH	121	-
Chr1A	553420073	553420105	KVMITGFCSAK	86	+
Chr1A	554124327	554124398	SSGNQRGAAEDKVESMENLLSHCR	116	+
Chr1A	557507475	557507528	MLDWWCSPSSSAVWTAWR	86	+
Chr1A	557811791	557811847	DSMVRMVVEMGLCDSDGLR	95	+
Chr1A	557819564	557819629	VRDQLPPALVDSYDQLQETLDR	159	+
Chr1A	558926252	558926287	RELADVNRVIGI	86	-
Chr1A	559928754	559928867	AAIPPNSNTQVINDVLFRANMMESRVMVVHANPDTGMK	189	+
Chr1A	560579871	560579981	RGEFLVRIGPTSKLASSIIGFYGEHLNLDIESSSNIG	176	-
Chr1A	561426769	561426819	LEASASPLGYGSKSIGR	114	+
Chr1A	561961217	561961279	RFMGCFAMHARVAEEVGMAEA	98	-
Chr1A	562593612	562593674	KEVDEPADVGHADHDVKIVKM	85	-
Chr1A	562651469	562651552	QAENLVNSLDVISGRLSQLELYCYKLER	134	+
Chr1A	565374528	565374581	RTVKGTADDVKYFQLVAL	88	-
Chr1A	566498198	566498296	AGGSMNLVEELPPRSPSTNPKVQTVYGVIGVLK	237	+
Chr1A	571244616	571244735	ASPLFNYVTLCFRACVPGCLTLGLGLPNVFLTWYEVGRLR	197	+
Chr1A	571849511	571849558	VASAMGGTKSAQQVRR	103	+
Chr1A	574060870	574060986	FCIAWTVLMIDRVDGRPHYFIHLMAVQIIKTSTGSGSGK	199	+
Chr1A	574189456	574189542	KILERIMDIAEHIIKMGDQVLINLIHACC	142	-
Chr1A	575067878	575067994	GTAAPTSAEMPLDKSAVAAPSSSPRVVENFLSMIDDTSK	116	+
Chr1A	575565267	575565389	KSRTMFYLFGLYPFLSVAFLQSAISQSDVGPAWPDVPLLGC	207	-
Chr1A	576829137	576829217	KKFVEAAIPVTSNVPNSIMNVLAQVLM	127	-
Chr1A	578570879	578570923	QAWRILHNPSSLCAR	110	+
Chr1A	579435154	579435243	AHVSAPRAVPYAEEALPYAGAVDAPFLAWR	140	+
Chr1A	579630709	579630804	REPIQGELKNYSLNLMSLDTLNELFMPIAGTL	154	-
Chr1A	580648331	580648378	YEPAGHSFHAVALKLR	120	+
Chr1A	581231270	581231380	AEATELFTVEKQLVSSHSAKLNFQLINAMFTGGLIPK	266	+
Chr1A	582657304	582657339	RIMIWAALTANI	92	-
Chr1A	584504200	584504238	RILEANADAEYLR	91	+
Chr1A	585799368	585799442	KMTEEDTPTRGLEFSLEERAMNIEQ	120	-
Chr1A	586768984	586769079	QIAGWGADGVIVGSAMVRQLGESGSPEEGLKK	195	+
Chr1A	587194558	587194590	GDPNNGNGGAR	81	+
Chr1A	587214897	587214971	SLASELLPSEVRDALSVALNSLRSR	169	+
Chr1A	587219984	587220091	RSVNQNFQQSSVTRLQSNGKELMITANTEPTILAHD	177	-
Chr1A	589094086	589094124	ATNNLSTWQLGEK	92	+
Chr1A	590604747	590604791	QIIISAPTAKELVMK	105	+
Chr1A	591252280	591252327	GLTDMKWADNTFEIAR	84	+
Chr1A	591267292	591267354	KDECQQPSVNCGREGMVKSIA	159	-
Chr1A	596648077	596648169	RRICQGTWAVEESGIVPSPVDSSIYIPPCAR	157	+
Chr1B	705944	706000	IGTKPAEQLDEQVLMWAGK	108	+
Chr1B	1419136	1419261	KLSAITLFFIIVASGVGHLMWGLLRSWRFLLNQPGEQYLMPY	212	-
Chr1B	1515684	1515722	KKENIEKIESLLA	87	-
Chr1B	1699872	1699961	KYVVAFGGWGIQLKGSFGDTIEELLSLPLA	142	-
Chr1B	1812683	1812805	KLTDLQRGLPIRGSLGNYSLNMYSLSTLNSLGLPIEGSLQN	187	-
Chr1B	4157382	4157462	ICSLANLYKMNISSNQLSGSIPTQIKK	127	+
Chr1B	4305485	4305517	KPQESVTAEAR	80	+
Chr1B	4340666	4340800	LNLSSNQLSGSIPTQIEKLSNLGYLDISGNRLSGLIPEELGACMK	209	+
Chr1B	4934148	4934189	AEAEVAMKKIFGAK	103	+
Chr1B	5047175	5047270	KLSRLNMCAGLEEPILGNLSNGSIDLNGLNSL	144	-
Chr1B	5048860	5048964	RRGHHIATCMIGTWNCPSTNEQWSGMQLPPSVLTA	184	-
Chr1B	5279780	5279851	KPKHRGVLLTSYCPTLGSLNGCLG	176	-
Chr1B	7950293	7950427	RHSAAVLRRHSASPLYSPVLGNHPSSPTAIPAAFADDMHLCPRQT	215	-
Chr1B	8478950	8479036	RAMTLEGTGGIIAWEGVLNFIGMVQLTAG	134	-
Chr1B	8938102	8938188	RVILENFCDEAVEEVTKGHKEIIFGESIW	223	-
Chr1B	9199862	9199933	AVAIENALRLFSPGLAIVDEHLTR	112	+
Chr1B	9277905	9278030	RPRNPPHMDTVLSHAEQAQPDELDEEFDTFPTSKPGDVVLMR	210	+
Chr1B	9296788	9296883	RHGFSVFDNIIARNQNVKVPYVGQYPATYGTH	250	-
Chr1B	10011071	10011148	YHTANIIGDMSYMDPVYLQSGRLTDK	203	+
Chr1B	10064286	10064351	RLETLAGVERLFEPSAEISQLA	100	-
Chr1B	10216459	10216530	RQVVQLLSRNVLEVLYGEAVQELT	154	-
Chr1B	10224033	10224092	KSVTEQQPGASGVVMDMIIV	93	-
Chr1B	10224838	10224933	RLHSLKTPHIGTDAALDSLTVAGGRLHIADAI	150	-
Chr1B	10500949	10501026	QESMTPPPLSVGAKSDVYDLTEAINK	191	+
Chr1B	10517600	10517665	KLVLNGSNLLVAAGTINLSNHT	147	-
Chr1B	10525410	10525502	MAEAVVGQLVMTLGAALAKEAATYGGALLCK	140	+
Chr1B	10572416	10572454	LTYLPKSVVKLQK	91	+
Chr1B	10602648	10602749	RMQICWLGVVCLKKELEHMDVAVDSIEGAEEQTL	253	-
Chr1B	10941795	10941842	RIRGMSGQLETLQTIF	119	-
Chr1B	12379135	12379191	LLFSPTFSITHLTRNQHLK	142	+
Chr1B	13538980	13539012	FSFPVTLQSLK	81	+
Chr1B	13730082	13730204	GFNSCQVHDLMREIGMSKSMEENLVFTLEQGCSVNTQGIAR	206	+
Chr1B	14660121	14660210	SPEIMAKAQQEVWEILGEGRSVITNNNLIK	146	+
Chr1B	14908686	14908763	SAGVSDECEEAPCSNKASPLRSMTNR	123	+
Chr1B	15578779	15578844	WSLWTTPPASMPTTSHTSRPRK	102	+
Chr1B	15826027	15826089	KGASAVFQDCERQEGMFDYLS	104	-
Chr1B	15836224	15836328	KELCGHVSTAKFPVPLRGEMFDIFLTDDFPIAAVF	172	-
Chr1B	16362287	16362316	RNQNFFKQKM	83	-
Chr1B	17168394	17168486	RLFYTSLGPIPGEGTKVPGAYVAEGWGVDVS	151	-
Chr1B	17295284	17295409	QSIWYPLSNNFVPVRTMPAFMFPLILPNMESAIYTWMKVSSK	209	+
Chr1B	17307910	17307990	TILINCLQLTESRMSCVAPKAPAGEEK	132	+
Chr1B	18176342	18176449	KFEELLSPMLNGEMKGVLDPNWSGFSGGFNRMGSAF	178	-
Chr1B	19858323	19858388	GNMEGVVDARMQSGYDINGVWK	172	+
Chr1B	19863828	19863881	TMAWDGLNCSYAAANPPR	85	+
Chr1B	20033671	20033787	RALRQQVWHIINMPEPDSLIAPKGTVLELLVVGFSYVDS	200	-
Chr1B	22174110	22174175	RFSGRNKIVIDYMHVSAFHSLD	110	-
Chr1B	25535737	25535832	APRLCSPQPPHSLPLILGSERHGGAAAGQDGR	146	+
Chr1B	26123423	26123476	LHGTIDATIVGADNLHDR	82	+
Chr1B	26300334	26300378	SLLSMGWGHLFNRKK	112	+
Chr1B	26611477	26611608	AGQNSPPPRQAQHAVHDEHHQAEYDMNGIKALPALEQINAATVP	214	+
Chr1B	27732405	27732515	KLNILSGLEKVAGVSSMTIDFGSIERLNTMNGIGIPI	175	-
Chr1B	27732480	27732575	RLNTMNGIGIPIKWEDVYAYGLLHQLKTLQVI	162	-
Chr1B	27732591	27732689	KITTGRLDLTELDHLMVIRSPLESIGTGCFSLY	162	-
Chr1B	27733170	27733226	RERDIVYDEPFNSLYLLVT	94	-
Chr1B	28261090	28261134	FGMGTTEYCLSKLPK	101	+
Chr1B	28318607	28318726	ACRVHDMMLELIISKSIEENFITVVNGSQTVWGNSQCSIR	202	+
Chr1B	28614825	28614899	KTGVLEVMFQSVMLPTKGSDTRQAI	190	-
Chr1B	28669871	28669942	RAVVMAASSATPCAHAHEWGVPPR	113	+
Chr1B	30017059	30017112	RLGHLRSLIEEPGLQAAK	128	-
Chr1B	30174001	30174099	KVNEELHRLDIAQCLAVMFTSSMLKLIDIAEAT	162	-
Chr1B	30294931	30294963	KVADKINEELH	78	-
Chr1B	32419226	32419291	KQASLKELRPFLIPEGVVVADW	107	-
Chr1B	32519674	32519763	KLEQLWAKVGERHATAQEEADAIVDLIAAL	170	-
Chr1B	32548293	32548343	KMTNNYKVVIGEGHFGK	83	+
Chr1B	34044494	34044568	KESKGPMQLTVAGNEHPFHAAAALS	183	-
Chr1B	34256525	34256629	KTLCEAALNFLFPSYPDGQRVGKASQIYPGLEDNI	261	-
Chr1B	35211353	35211391	RVMSNGSYLQPVR	98	-
Chr1B	35297169	35297207	KLEEEGIVAYNCG	99	-
Chr1B	35297436	35297507	RSASNITDSYGQMGATVLIAEVKK	177	-
Chr1B	36369549	36369602	RLGHLRSLLEDPGLQAAK	129	-
Chr1B	41697329	41697400	KAPLWSCRHCGGRPKQQEGGPAPS	115	-
Chr1B	42139090	42139194	RPGSQNPLLLPCHDSLSSSLAHLVHSEFTLDWSPN	93	-
Chr1B	44101829	44101918	KLDNEQTIVIHDSTADGVVASDESGVIKLR	139	+
Chr1B	45449292	45449363	RAPLHTEDGTGSSSFAPVVGGAIA	111	-
Chr1B	46579548	46579628	EGPEEVEFTHCAPSIVARLMGLETVPR	134	+
Chr1B	46580982	46581035	DILNTPTDDTGNGLLRKR	85	+
Chr1B	48241455	48241493	RGCGGNGIGLDGA	94	-
Chr1B	50993107	50993232	RTLSNNGTLPSKALVISSDHSSYSLDS-----------GAKESMLLANAPREV	184	-
Chr1B	52847418	52847492	MVVAAAGDPGRVRNTCIMAHVDHGK	122	+
Chr1B	52848171	52848233	AMPLANGMKQQPMFVEFVLKR	104	+
Chr1B	54732459	54732575	NGVYRPFGDAAVDGIDFYIDQGAPDHYDELASRLEGYNR	190	+
Chr1B	55500909	55501031	RVSIGTDIIHDPILLFLDEPTSGLDSASAFMVVQVLRTIAR	197	+
Chr1B	55501386	55501481	GKLVAGSGTGTVSLQMPTYANPMPVEVWVLIK	233	+
Chr1B	56276760	56276792	KGFVLDEEGVR	80	+
Chr1B	58407895	58408002	ANHTVATAFPDQVQYSMLEEDDDSLPKAFTTVDPRK	263	+
Chr1B	58408138	58408203	EILVLQTEKEFIKSSYESGIAK	103	+
Chr1B	58410232	58410306	AVGVGDQENNMANMQQLLMSGLQDK	118	+
Chr1B	58411384	58411452	IGMGDIKLTNILEMQNASPLEDK	111	+
Chr1B	58411384	58411458	IGMGDIKLTNILEMQNASPLEDKFR	124	+
Chr1B	60925744	60925818	RVLSIGLTNLGDIHAVNVATVASGQ	115	-
Chr1B	61446739	61446813	VRKGDDPSSMYILQAPWGDILQIWR	129	+
Chr1B	61555884	61555919	KEFSLAQSSIEK	85	-
Chr1B	61804915	61805001	GRVELTNLDEHGEYAPSGPKVVEISGSSK	140	+
Chr1B	61806655	61806717	VTADARPDIGSSRPSVDAAAR	89	+
Chr1B	62505905	62505973	TMFHEMIESGITVDIPTYNIVLR	116	+
Chr1B	63684701	63684814	KVLDGHMCFGQILSHYVTTDPQFGMDTMENFKDMANAL	194	-
Chr1B	64247362	64247403	GVNAAGTGTGSGRR	96	+
Chr1B	67468497	67468556	KGCPPNVVTFNMLISFLCRR	153	+
Chr1B	68210242	68210286	KVVNKHNIQSHVIVE	108	-
Chr1B	68332198	68332299	RTLDTDTSGRAFNSAELAHKDVTTSSAFEIDGNQ	250	-
Chr1B	68972265	68972324	TPGVSGGRLFASLPLPPPLR	86	+
Chr1B	71309251	71309328	KASGVSVSGGKEPTTEASDILPSGQL	119	-
Chr1B	72823791	72823868	RRAHEVAHLARTQSLPSEVLGPRSVA	116	-
Chr1B	73452532	73452609	KAIVQSSVQRADPVSSGLTLLLSEKI	119	-
Chr1B	84639327	84639368	RRQSSAAGVIPMLA	99	-
Chr1B	86711917	86712057	QEPSRNSPLPLHPGHASKPLLAAPFLQSPAPKILTLGEAAVAVTMGK	212	+
Chr1B	93459671	93459814	KAAYGRHGAAPNALMELTYPAQGAAAPCVVVSSDSSSSTPLARSAGAG	161	-
Chr1B	93459686	93459814	RHGAAPNALMELTYPAQGAAAPCVVVSSDSSSSTPLARSAGAG	139	-
Chr1B	93461296	93461385	KFLPLYNTQANVTANPKVAHFSFGFLGSDG	145	-
Chr1B	96181487	96181549	GLYGLNSSEPNILFAMCCGNR	159	+
Chr1B	97198704	97198766	KIGGVVEVAMFIVCLIVAILL	152	-
Chr1B	98145360	98145398	KGPNNTLSPLSAG	86	-
Chr1B	101223539	101223631	AGELRMACAVLARMVTEGCAPNVQTFTVLVK	148	+
Chr1B	106697083	106697139	TTVPLDPVTPGEFDNQYFK	144	+
Chr1B	107491224	107491268	ISKMDVLTGSEGEIR	112	+
Chr1B	107538791	107538907	RADLENSAYGPVLVVPHMRPRSSSWWLAAAAVVLTLLIM	132	-
Chr1B	110714605	110714679	KALVMVVLMSMGAVFKFTDNEWFPK	121	-
Chr1B	113389002	113389085	LPSPNGESTVSCHEMSKMPNLAFTIANK	135	+
Chr1B	115974350	115974496	SGAAPTISTERTSGSSDVNPSSAGAQGNFGHLLSETAQSSMLLPVYDKK	231	+
Chr1B	118424875	118424955	KTVTAPRPNPSVSPRTVANYVYRIKDV	126	-
Chr1B	118433937	118434029	KGETIYWQMLKEADPLDPNIKLLSSSVTGVT	188	-
Chr1B	119784940	119785035	VRAATETVGFFQVVNHGVPADLLAEMLASVRR	151	+
Chr1B	120566289	120566330	AGNFYYPPEWSLKK	107	+
Chr1B	121493337	121493459	RYIPLMSRPADHWHTNITDSCTAWTYNMAGTVNAHLAMQVD	205	-
Chr1B	122166421	122166480	VITSQGIVPNGVPSGSSYPR	91	+
Chr1B	124339266	124339379	VVGDTESSPAPITGRPVDSQALVVELGPMEIRTFLLKL	184	+
Chr1B	125790121	125790195	MAVMVEITQSTVLQPSQEAACGGGK	190	+
Chr1B	125976235	125976357	ALRERKPLLTPDITIMSVGTVIAYGQEMTPDVGWEEFLNNK	206	+
Chr1B	126848893	126848982	KLILLTPISGLIRVDEPRVSVVYIELERLN	141	-
Chr1B	127086172	127086255	GLDGTGSDITLDDVRIFAKEMVEMEIAR	134	+
Chr1B	127091529	127091618	RRHAFEATPLNYLEEDSVNMMINEASDNAV	144	-
Chr1B	127210010	127210081	FQEYLEMEMGGAAVGREEDLEMER	115	+
Chr1B	127217112	127217231	VLDLNPVYGELRMEDVLMDLLQYMDEAGHQPEDGAYFELV	195	-
Chr1B	127217892	127217978	RQSAYRDLETGLELAGVAACASLVGVLTI	133	-
Chr1B	127218453	127218506	KMGAAQYAKIMSNWSVVD	137	-
Chr1B	127607674	127607715	FPNSTIHADILLQR	108	+
Chr1B	135281576	135281707	RLGSSGGGDESVCFAQFASSCGDDTVLGYGVPREALPAPLSVWR	211	-
Chr1B	139508067	139508177	RGTLNNGSVAIVSLNHYISPFNTRIDGQFRNHSLDLI	180	-
Chr1B	142982224	142982307	SDQPDWVTVEATISHIDTEKFSYPACTR	215	+
Chr1B	143273518	143273574	VDGLPEGAESTNDVPDEKR	131	+
Chr1B	143274514	143274585	VGLQVARDDDDGSFDRHGVAAAVR	107	+
Chr1B	143485317	143485421	VKFVLDGGDSMLEPPPLPASFDGNNGPDTAAPVSK	165	+
Chr1B	144387669	144387725	QSELLLNADDLDAMWVCLR	87	+
Chr1B	146012222	146012254	QGGPAKPREPR	78	+
Chr1B	146638855	146638905	RETLLVQGAGFPDSPFV	83	-
Chr1B	147619905	147620003	NGMDYHIPVSDSIETENYMRIIHIAVEMAPVAK	158	+
Chr1B	148434231	148434293	GTPAGQEFVEEHNLAGMTYLK	103	+
Chr1B	151243349	151243417	VFNDQFVTIAGVNAVATTAMAGK	103	+
Chr1B	151771140	151771214	RNTRCASHNEVLAVPNMLRVDAAAQ	145	-
Chr1B	158487956	158488057	WAGLTPLDWFRNEQFYIIGTTGVYPMAMLHIILR	176	+
Chr1B	160708219	160708281	AGEEYESGRELDDFVKFINEK	96	+
Chr1B	160713327	160713371	KHSHLNDVYVDEEPD	118	-
Chr1B	162261205	162261294	ATKEMFPRMSTSEMVGSGDTAAAAAVSTER	138	+
Chr1B	162261214	162261294	EMFPRMSTSEMVGSGDTAAAAAVSTER	124	+
Chr1B	163122808	163122903	VAIVGCGLMGSGIATALILSHYPVILKEVDEK	152	+
Chr1B	163133611	163133715	KIKFGQLLNMAATAQGEDGYEVFAIGPKAEIMRVE	168	-
Chr1B	163375966	163376049	KSVVYMGTYIVQIVLAVVYAKKGADTPM	133	-
Chr1B	164459091	164459195	KDWQDSPTHMVGAVDNHGVDMMYLANEFGEKNVPG	178	-
Chr1B	165044332	165044376	KAPAFELTGEMSPRK	109	+
Chr1B	165922755	165922805	LVRMLGNIQAMLLVGWR	83	+
Chr1B	168518007	168518087	SLIDEIEKLREAFEPIERPTLSIEDHK	125	+
Chr1B	177566555	177566623	TEGYMGISSDTVHLSILNDPKIK	111	+
Chr1B	177567205	177567300	SIIDEIRYTFENNNMMIDLRHMMLLADLMTYK	156	+
Chr1B	177653633	177653767	NLTVINISHNRFSGSVVPLLGSSSLSVLVLTDNNFSGVIPTAVTR	110	+
Chr1B	179646703	179646801	REAANGNIGDKNKQNSSDASDDVADPIDWPDLS	152	-
Chr1B	180615235	180615276	GLEPASGFQGIESR	99	+
Chr1B	181919671	181919703	KFMDTDHCYGA	86	-
Chr1B	181920316	181920426	KDHCLCNLLISLTFDTPDLGEGLMVDLQELAEKAMGK	271	-
Chr1B	182151967	182152023	FVFHGPSAFFLLAAHNLAK	131	+
Chr1B	186996822	186996944	VVVFDWSFSGAADGGGCSERRFSYHDFADELVALMDELGLR	196	+
Chr1B	187675333	187675389	RQAPRNPLCNRRDGDAPVV	90	-
Chr1B	188654056	188654124	RPSGLLSGGLAPFARHELPSKPS	104	-
Chr1B	189718525	189718581	ATERLAWSRASVMANIISK	88	+
Chr1B	189934033	189934131	TNVPVAELVYGAMGSAELEKAVEKEYEMALQDR	152	+
Chr1B	192584271	192584333	RKMEALNLHHLSAAIATYAPK	102	+
Chr1B	196135001	196135060	MAGSMELPTKGGFSFDLCRR	98	+
Chr1B	198377895	198377984	GAGPTVVRAMSLNMGMLASYDQSVELFRDK	147	+
Chr1B	201952287	201952334	SKNHQTCRWSTGTGPR	127	+
Chr1B	204600830	204600904	RQLYSPFSLSHDMEEGQHHRERQPK	122	-
Chr1B	205088151	205088246	YYLNGVDAFRLKLLFPRPDLGLDPMMMLGDER	149	+
Chr1B	205205238	205205318	EEATAGGCLPADQSCFALSAGPPYPSR	129	+
Chr1B	206017510	206017578	TTPNGLVFVGELPSGRNGAFSPK	169	+
Chr1B	224278262	224278297	KASPSGIDSFLF	82	-
Chr1B	229244949	229244999	RLFPEAMIRPTSTLVVR	82	-
Chr1B	229914826	229914906	ARLLLEDFAALPLDEVDGSKATEMVAK	120	+
Chr1B	235568405	235568494	ILMIGRVLGGIATSLLFSAFESWLVAEHNK	218	+
Chr1B	237014666	237014722	DVRGVEASYALKCTNNPAK	138	+
Chr1B	246836410	246836445	KKGALPPAAGNA	82	-
Chr1B	249148371	249148439	RYWWYVGFVHVMFIITIGVLMAV	112	-
Chr1B	255525091	255525183	KEWSNPSEGPQNGEHLNLTMVTISLSTMGEE	154	-
Chr1B	255525091	255525207	KEWSNPSEGPQNGEHLNLTMVTISLSTMGEERAKESDGS	191	-
Chr1B	257062911	257063000	ELPDHCLKFCFAAACFA---------IVVNTLSIVSQRK	117	+
Chr1B	260578412	260578468	RNKWMNEDIKHAPVGSAEQ	95	-
Chr1B	265593891	265594007	LGDNSLATLDFSHPDVSPERPERETQVLQTGLPVRSVWK	291	+
Chr1B	269793054	269793134	KRLSVDCTSIREFFGLPPADAQQQQAM	136	-
Chr1B	275335079	275335117	ANSLNLSEVAEMK	91	+
Chr1B	283896983	283897093	RSRAVAADLMTNLHMLLDAVPQDEIKNDQEFSLSSIM	178	-
Chr1B	283919371	283919544	REQEFLSNIRDLV--------------------------TPNCLNANDLIVWEGREIA	121	-
Chr1B	286636407	286636493	DGECDRDLMRAAELFNPQLSQALEELNAR	136	+
Chr1B	294124542	294124604	KAAATLEAESGVPLYPPEHDR	98	+
Chr1B	295212168	295212287	RSLQPGVGHVVNSAAQSSAALQGQQGQSAIPASLSRQPAS	92	-
Chr1B	298745123	298745191	LLGNLVWAYMQPDNYEEAEMLYK	109	+
Chr1B	302896590	302896625	VRINGLVAKAEK	84	+
Chr1B	303484611	303484679	MSIPALRSFPAVYGVKPTTRLVR	111	+
Chr1B	305927161	305927238	KAMTPDAPITAHVKKHLAEMDDAAIG	120	-
Chr1B	307088375	307088482	MKAGVDHFCVHTGGAAVIDGVGKGLTLTEHDIEPSR	272	+
Chr1B	307088444	307088482	GLTLTEHDIEPSR	97	+
Chr1B	308390363	308390401	NGEAFIDCPKLPK	98	+
Chr1B	313035805	313035885	AGELGSGVNFDHVFLYLNIKPSAGFRK	197	+
Chr1B	317984746	317984805	KTPRQQADKVQIPIASSMSE	94	-
Chr1B	322564185	322564274	RVLDENMSAWPSHAATGAGPSVSSVHVTVR	139	-
Chr1B	328693821	328693883	CDRTLVQEVKLNASYICYLPK	104	+
Chr1B	331082790	331082852	RVQSDIVDLFMDVHYYHLNTA	104	-
Chr1B	332263314	332263436	ELGEFAAQNIMELEPDNSGVHVSLSGIYASLGQWEDVKAIR	202	+
Chr1B	333049315	333049413	KEFPATHEEIHPTAILSVVANLTPWSDHNQSPR	160	+
Chr1B	334106696	334106800	VDAGSSLSEAAAAAIKPEQLLKGHLAVDHDKDVHR	194	+
Chr1B	335732650	335732727	AEDLRDAATAGMLPQTAGQEEEELAF	116	+
Chr1B	336439291	336439374	VVAAILHLGNVEFSEGSEADSSVPKDDK	127	+
Chr1B	336748819	336748902	QVISNSPSMAETPAMQTPKRPLPTPVAK	132	+
Chr1B	337380619	337380651	NHSGFGLKRLK	80	+
Chr1B	339830104	339830196	TRGVMCMGIPFSPGPFNFDTMPEGFYILRWR	159	+
Chr1B	340539419	340539499	KAAGLGSRVGSIASSSDEIKSNMLQQI	122	-
Chr1B	342572346	342572474	NVEAAEEMASLLRNLVPLTRDVYHILLETYVHAGQPVSDLLDR	207	+
Chr1B	351596356	351596439	KPKTTSQQYLVGGSMCILLGITGVLSSH	201	-
Chr1B	355756601	355756738	RAHMAMAFEVLKSEDPMVAEVADLSGFNDAWAALLPTTAPDFTKVG	221	-
Chr1B	355756601	355756729	RAHMAMAFEVLKSEDPMVAEVADLSGFNDAWAALLPTTAPDFT	206	-
Chr1B	362343073	362343129	QEKAMALGAEPEKGPDITR	90	+
Chr1B	369267945	369268058	AYDHSSIDFVSETSGPPSSKFVGLQLLKETQTSCVEER	189	+
Chr1B	369589782	369589880	KALAALGRHTLQDMMSMNGVVPLQNPGPPFPPA	160	-
Chr1B	369742618	369742683	KAFSLAARSLTSGSTCTNEVGY	101	-
Chr1B	374480851	374480916	DVATENFQRIRDAYEILSDENK	105	+
Chr1B	375675072	375675146	KVYEYPRTWPLIVSLLVEDAKLDVK	124	-
Chr1B	377512867	377512953	KLPAKNMTTHEPSGEDDSSLVHVVQDSIA	140	-
Chr1B	377513510	377513587	RTVATEQHHIECADLNENGNTSGMLT	128	-
Chr1B	380087997	380088050	KPVRTAGGILEVAYVDGI	85	-
Chr1B	382689828	382689872	RQNVDAGGYPGVSTH	111	-
Chr1B	384463162	384463254	KAIEF-VAKLFPVTLHPHDHRGLVELESSVA	111	-
Chr1B	390554298	390554342	KNPKALLRTTQRSIG	108	-
Chr1B	391194916	391195041	DDFLQTLLLKSHMDSPEEALTDEQILDNILTLIIAGIHVCKS	197	+
Chr1B	391201789	391201827	KLCKGQFIESFGA	94	-
Chr1B	391201828	391201908	KKEEGVYSLEELILNVQESVLDPSAQG	194	-
Chr1B	391201831	391201908	KEEGVYSLEELILNVQESVLDPSAQG	185	-
Chr1B	391325864	391325968	AHHQLKQESDLDLFADMDALNVFSSIDKIQENDSK	260	+
Chr1B	395213334	395213441	RGGIIAVAANCVGALGSSPRVTDDGRGHVWSGVLLL	169	-
Chr1B	397542294	397542344	WTEREGADGQKEGGFQR	83	+
Chr1B	397542345	397542479	IYLHEEGVSGDRRGSILSMPGGDIPPGGEYIQAAALVSQPALYSK	219	+
Chr1B	398073523	398073600	RTQAEADTDSCDSDSLARTAGVHAIT	119	-
Chr1B	399519771	399519863	ANSLVDAKRAFFGLPSHTVQTCNAMMVGLVR	153	+
Chr1B	399520416	399520496	IGKQELVSWNAIMSGFSLNKQSEDAQK	131	+
Chr1B	399521088	399521210	DVEVAELAAGNVLRLDPEDSSVYILLSNVYAESGKWADVSR	295	+
Chr1B	403067325	403067414	RKMPDWLNRQITTLNTEAVHDLVAELGAVD	145	-
Chr1B	403829621	403829743	KTELVENASVHSDVSSTLMLDEHAEVLCKSTMSSEQLSAAL	185	-
Chr1B	404004459	404004548	RSPQHFDPVDAVALQPAVEGAGYHVYVAVS	142	-
Chr1B	405201460	405201507	GDQEFCLGIVNIALKK	121	+
Chr1B	406291107	406291226	ATPGGTGGVKTIGNYASVIMLLTLGPLFMICWLESTTTLR	189	+
Chr1B	406580535	406580594	RRRCSGVDLAAAPGHQDVAA	90	-
Chr1B	406663409	406663486	VVTAGGAHGLPRDEETSPSPLLNRLK	184	+
Chr1B	408084905	408084994	KIAEPSGPLWETDKVLVEDVFNDVDLHTLE	145	-
Chr1B	410858163	410858201	KGAPPPVCGGKGK	86	-
Chr1B	413247427	413247510	SPVPPANAIAVNGTVVVANTFGLSAPGK	120	+
Chr1B	416735718	416735783	SNTREETFLFATLKGFSVFDDR	103	+
Chr1B	418188186	418188266	RTEIPNSRPKAFQGAMRGVQFVYHWLD	143	-
Chr1B	422756129	422756218	TIGNFKLTVMEGEFTDSQIVVMLGENGTGK	142	+
Chr1B	424744378	424744458	TIGPQALNLTLPFGEMNVLEENLELIK	128	+
Chr1B	426259260	426259289	MLQMNDDTCK	77	+
Chr1B	429474629	429474712	KYMDQFIEILHDEEVSCSIGPFVIDKCY	139	-
Chr1B	430404439	430404480	AAREGIEIDESKFK	90	+
Chr1B	434872765	434872857	KAAKDTGMSDGHSGWLPLSLYGNSHTSSSAK	224	+
Chr1B	438672355	438672396	ALYDRAASADKTIK	95	+
Chr1B	439026613	439026672	KAQVIMNAIFDAAERAESLA	92	-
Chr1B	439932986	439933048	EEGGTTRMGLQGILKPCYTGK	105	+
Chr1B	443857234	443857290	NGALAVAVLTGGEVGRPPR	83	+
Chr1B	445052602	445052688	RTEMVYDGVIVAGPNQSRIASIVDGFEQE	144	-
Chr1B	445366596	445366658	QPFQRIEVYRDEAFEFFTENR	101	+
Chr1B	446496997	446497047	RMPFSFTFGLARGEDGE	81	-
Chr1B	447643265	447643327	KDCIGNHRMDQTHDAHGSCRV	109	-
Chr1B	447973352	447973441	SEIFSIGGDNDIDLVYANMFGCQVGTLPMK	218	+
Chr1B	448156765	448156812	RCSEDEPKIWIATQVH	82	-
Chr1B	455646752	455646841	VAGFTKLDEKVMQLIAMEKPILSEAVDVIR	147	+
Chr1B	455647793	455647909	STFINALLGRKYLQEGVVPTTNEITLLSYSEVDSESMER	186	+
Chr1B	457949440	457949502	SDIVTEDKSMVAGQDDAMSSF	95	+
Chr1B	458237857	458237913	KWDVNVPFHIMNTTDFSGK	97	+
Chr1B	459677534	459677644	KQVFEYGYEEESADEEASRGFIFPRKGMTTFPMLGLV	95	-
Chr1B	459793396	459793527	IPETVGESIPMKATFFITYVMVDGWAGIAAEVLRLKPLVMFHIK	219	+
Chr1B	460283392	460283436	ALTDFSHATADMHSK	108	+
Chr1B	461885010	461885090	RRDAGAGSLFADVAFLFVVGLFSALAL	118	-
Chr1B	462870539	462870616	KELESSLSEAVARILNAEDNTKAING	117	-
Chr1B	462871641	462871724	KYPRSETVARKNPTAAINAHHDMNDGNS	139	-
Chr1B	463644037	463644075	VGSNKANGQVVTR	92	+
Chr1B	465813170	465813271	VDVTVGSALDIFGGDLPYDTVVHWHKEQNLVSQR	167	+
Chr1B	468677339	468677395	RRLAEVAPRMNNNLDVSLA	87	-
Chr1B	470015238	470015333	YAEFNLFLDPLAAKVVLESTMDITLIPLSSQR	155	+
Chr1B	470588941	470589057	RMDTYFGSIHPVPKPGYADSDKASSYQTSDIGSLANQIQ	174	-
Chr1B	470973070	470973105	AVLTDSTGAFEK	85	+
Chr1B	471121489	471121614	FADGKSYHLGAYFPFGIGPAICVGQNLAMVEAKLVLAIVLQR	286	+
Chr1B	476538882	476538929	VAGGIPIHPGFVRATR	100	+
Chr1B	480067347	480067433	SSFAATAVVMGKAGAVDAEADAGMDAVQR	128	+
Chr1B	480462310	480462366	RYLHGGTSVMENAITNLGF	94	-
Chr1B	480648507	480648581	ASTSKVVGIGEMIHLQGSIEFHVKK	186	+
Chr1B	490848150	490848266	RITLEVAVDVYGLPPYMPVIDGANQVHLAKLDPFSTFAS	194	-
Chr1B	490849713	490849778	RRGLAAAGEDTAVAVYGMWNSE	105	-
Chr1B	499992816	499992851	KMHLSITLVNDT	90	-
Chr1B	502605911	502606003	KMLNGNYTAANQITAGVEDADGASPWGTESI	151	-
Chr1B	505291090	505291128	RGATGALGDSGVR	91	-
Chr1B	508703097	508703183	QAAWFSAIPWGVMALSGYVAGASADFMIK	140	+
Chr1B	516622687	516622749	KVTVMGHVSPAGVLESVSKVK	91	+
Chr1B	516821631	516821702	KEQVALIAELLLEKEVLHQDDLTR	109	+
Chr1B	516998484	516998573	RGTNDIEGDPKATVSNIELGKENPLNIQLG	217	-
Chr1B	517987949	517988020	ASSCFLESLENGLSMDLLGVLINR	110	+
Chr1B	521935784	521935858	NNGSQSLGQVEDEIIENSADCVKGA	114	-
Chr1B	523929137	523929226	RAEDHDPTPAGVMASSLRPAVRSMTYQSTA	143	-
Chr1B	523929673	523929750	RPSGALLPGEAPRREATARASAAHPP	108	-
Chr1B	524189140	524189241	KRVLPSPELETTDHMQDSYWSGLSLLNHPIHSLK	259	+
Chr1B	525311645	525311737	LSSSLQDLPTFSRIETLERGSSIGGDLSSGR	140	+
Chr1B	525312602	525312652	SVAHLVKMLGGTAGNGK	121	+
Chr1B	525313109	525313153	APYITSLLREGLQIK	108	+
Chr1B	525313109	525313237	APYITSLLREGLQIKDNQVIIGSGSITWTLGVALLEAGQALSR	205	+
Chr1B	526872878	526872937	GSPSVLNSLTRAMQMMVQGR	97	-
Chr1B	527286955	527287038	MVMEEGSQDQMDQASTSLAKTMVPSSHR	201	+
Chr1B	537105314	537105382	LGESLATQYNQPLLAGLLSFVAR	103	+
Chr1B	537108949	537109020	IKENIQVFGWEIPEEDFKVLCSIK	119	+
Chr1B	540071560	540071643	RQSDPGLMTGVVADGIDGPHIGTKDLVA	136	-
Chr1B	541740917	541740979	RVVEEMRPRQDPYITVCAMAV	106	-
Chr1B	541981499	541981564	KGTLMELLLVGFSYVDSKQTPR	165	-
Chr1B	546151282	546151407	SKEPGPTALALGLDLTTLGLNLNSPDCLWKTFGSPWSNEPAK	112	+
Chr1B	546908486	546908548	KLGRFVGQMALSLLVAPAGLS	94	-
Chr1B	547634686	547634793	GDALLFFNLRPDAETDPSSLHGGCEVIKGEKWSATK	176	+
Chr1B	550111703	550111798	RLQEAPIVGSGDDDFADLCQALGKASVGANAK	149	-
Chr1B	550111772	550111873	KASVGANAKRAAVALFTPLDVAGAGGAGADELFG	109	-
Chr1B	550120132	550120200	WKPCSFIMMVQPAFVYPVPPPLE	116	-
Chr1B	554693573	554693629	QALNRQLYHSIIDALKEAK	89	+
Chr1B	554696446	554696529	SGAAAASAQIIDLLEDTRIHPESYALAK	195	+
Chr1B	556492433	556492555	AAIAGGNAYRDMPVIVKMENPNWSISEINIDDDNSEDFLAR	191	+
Chr1B	562326327	562326365	KSTMLSWQRDEVV	97	-
Chr1B	562450778	562450837	RGCLGRIWSCCCACSLLRIS	94	-
Chr1B	562803870	562803908	TAEKDAKPNQTLR	92	+
Chr1B	562804410	562804502	CTSLNDNTTLVEMDPGSFRTFDLAYFKNVVK	152	+
Chr1B	563355299	563355349	RGLFHSDGALLTDPFTR	82	+
Chr1B	566108820	566108909	KATLQVASDQSPPYLFFLADGLKVPVSKAW	147	-
Chr1B	568445694	568445795	RLQDTMSIVSALQATLPDYGTGGSAFSVGTLLDH	163	-
Chr1B	569054896	569054961	RPTSMLYNQQGSQHTVSDAMDS	107	-
Chr1B	569964115	569964186	VGVTEPFLMHMAHGAAMPIRGRPK	119	+
Chr1B	572437272	572437367	HLYMGILFIYDESESENNGFFCAQCGSCENVK	160	+
Chr1B	573638883	573638969	KLVDPPKETSSSSSSGNTKTQSEMAEFHA	109	-
Chr1B	577099524	577099562	KGRMVHLFTQFMW	103	-
Chr1B	577995471	577995560	KLMLGQEFAVGLDIHVVEATDEDILINMSH	142	-
Chr1B	579110503	579110547	KSHSDKISMPSFNVK	107	-
Chr1B	580187516	580187572	REGLDALISQLANITAGSR	134	-
Chr1B	588251575	588251640	GIVAPKTPLFACTVGQKPSKAK	158	+
Chr1B	588254112	588254189	KGSFTPSYNYILNDLVKDAPPRNPSK	122	-
Chr1B	589585336	589585392	RPQGGNLRVPMDRPQGSNL	92	-
Chr1B	589968558	589968599	RRADSYPLDHVVVV	102	-
Chr1B	591598516	591598581	VNFQMPSGRRDGTFSNASEPLK	109	+
Chr1B	592329939	592330052	KFTPDEYTGRRAVPTSNTQIGYSMQTANIDQFHLAGPC	191	-
Chr1B	594785707	594785796	KQTGHRDWFLSPGPTLAQAILHSSGTLMIR	126	+
Chr1B	595782303	595782410	SAGVLPNEVTFVGLLNACSHAGLVDEGWQFFKSMSR	269	+
Chr1B	598399905	598400024	KIGEGHNAHILGLAYLAGGESYPSGGGVAGNQPLYPAMLA	186	-
Chr1B	598412708	598412797	KAEVVETGANQIRKTLEETEEDTFTVSPRT	141	-
Chr1B	600546474	600546548	KNSGELITVGIRTADLGHTSGVSDQ	181	-
Chr1B	601008725	601008847	RAVVSSDVTHHWTNYTASVNVTGQMMMMVLTIIQVQAYQIH	199	-
Chr1B	602252405	602252524	KDSLGDAEIIASEVGFGNNNHMMTEVFGPSWRCKMNYHGI	200	-
Chr1B	602253963	602254028	KVNCKSDLLLNEPKLDRHVVMN	105	-
Chr1B	604211870	604211908	KIPEVTGMSAAVR	96	-
Chr1B	604506104	604506139	KAKSPHPTAVGA	80	-
Chr1B	604590399	604590491	GISKLPSGIVMLGDLETLDIQYTAVQELPDK	148	+
Chr1B	605243823	605243912	DSQSTPVTSTQPGVAMVSGFSKNFLKIFLK	218	+
Chr1B	605976995	605977102	KDEYRDWVMIGGYNAAKQVVPIIDYYLDLPHVYGVT	179	-
Chr1B	606040158	606040220	KNQPWIFQKPVLIGSAFAKIS	158	-
Chr1B	608094533	608094589	SGLGVDRFVEVGFVDMYAK	93	+
Chr1B	610417095	610417223	LVVSLLDAGNLIITDPEDSTGVAAWQSFDWPTDTLLPSQILSK	205	+
Chr1B	613058885	613058938	QKFLAIRDTSVSFQSIVR	83	+
Chr1B	617286978	617287022	FGMGSMDPMRSAIRA	102	-
Chr1B	618782308	618782439	LGSAPFPPGPKPLPVIGNMALVDQLTHRGLAALAKQYGGLLHLR	210	+
Chr1B	621532866	621532982	DKTGSVLQQAGETVVGAKDAVANTLGMGGDGTGNNAATK	174	+
Chr1B	621875746	621875823	VRHLGEHNWDQFAANEVTEMRGHLLK	131	+
Chr1B	621875752	621875808	HLGEHNWDQFAANEVTEMR	96	+
Chr1B	624892024	624892146	RGNSDMFRHCPSESTLSSGDLNGMSTSRGHHTIEHMGGIPL	200	-
Chr1B	632149917	632149961	SASGNNQLFIDCKIR	116	+
Chr1B	632150109	632150171	TNKRSMDASVEAPTPAHAVWK	101	+
Chr1B	633304010	633304066	NYMEGLVENGFLMKGVYEK	139	+
Chr1B	633306005	633306043	TKSMHAGSLQLRK	91	+
Chr1B	633763757	633763879	HFSVDDQDKIVGRIIGSTGAEVLQSMIPWVTSALSLDEQNK	201	+
Chr1B	633765788	633765883	ATLEMMCMSCMKVQPVGPNCQSPSCNGLSMAK	148	+
Chr1B	634145672	634145731	AGEGEDDGVRAGQVLRVGVR	85	+
Chr1B	636244135	636244200	AGGLDTDDGDVMMLVPPLFAIK	101	+
Chr1B	637982722	637982778	RLAAPAIIKPPCIVQNATH	144	-
Chr1B	638264236	638264295	RELLNYEHDDLLDEAKFFAQ	146	-
Chr1B	639056615	639056686	SDLVAALPDRIQSIPDGSSSATKK	107	+
Chr1B	640376532	640376606	KLQDWAAARWVDDLVILYRFVFVGF	190	-
Chr1B	644753831	644753869	KHVPALSEEFLSF	93	-
Chr1B	652493161	652493298	RPRLRLYVAAVAAPVFAALFVHVPRLEAATLMLPVAVIPLMSSVLL	111	-
Chr1B	654566600	654566656	KESSAYQQASLSEPNANSI	84	-
Chr1B	654573672	654573761	RLPEGILQQVTEIARHAARTLQVPAQPPLM	139	-
Chr1B	659818336	659818449	CSRAVSLSPYGVLGAGDQISFLDDDEENCMEYGYGYDK	188	+
Chr1B	659901570	659901599	FEDMTFYQGK	82	+
Chr1B	661202908	661202976	HGVGVEEIVDHVLRAWEIATGNR	107	+
Chr1B	663075349	663075396	RMEDTQDVDQCSEPGK	81	-
Chr1B	663082471	663082575	RHQASSEEKYNANCLGLALSTADFSAASLHVNCKT	254	-
Chr1B	663155968	663156024	LRISVTGAGGFIGSHIARR	134	+
Chr1B	664469404	664469454	RALKNANNKLETALVAG	114	-
Chr1B	664477717	664477767	KALLLVRCSAFSYYIFE	81	-
Chr1B	665825818	665825901	SNGLRTDPMCSACEMAVVWMQNQLAQNK	141	+
Chr1B	668952250	668952297	KMFKPKADGSGLRDMF	119	-
Chr1B	670140553	670140585	KLIGRVEFRSH	81	-
Chr1B	670142712	670142774	KHDTRFPHIPRRVAASGQEGV	155	-
Chr1B	673354936	673355043	FLAAVKESSGPTMNMAFFISCNPEDVLKQAEESTLR	180	+
Chr1B	673508433	673508492	KDSARNAVYMGTGLCCVPML	100	-
Chr1B	674392018	674392122	RMVIVTYICGILLAAVMGRVTLDDQWRGVPELEHE	177	-
Chr1B	676263732	676263818	KIENVEASIDTEFGRLVQLSSEFDEMKGM	140	-
Chr1B	676404405	676404515	RNYSLNLMSLDALNELFMPIAGTLKNSSIDLSTLSTL	158	-
Chr1B	677293176	677293229	KDEAFLMRIDGMYSLSCI	88	-
Chr1B	678321812	678321898	KNPAKHFYLYGGFIEDSGEGSLVMKVGLS	142	-
Chr1B	679341912	679341977	RPVRGQLAASRNIAGLHVPNPK	103	+
Chr1B	685479130	685479198	HIQQVPPSKQWRITDSILNNSEK	131	+
Chr1B	685659791	685659898	LVVNFVNTNILAFERDSESSITLNAGYVNNITGDVR	168	+
Chr1B	686054114	686054224	LTGEIPDTLGEC-------------QLLQNLYLQNNILTGGIPTSMSQLK	125	+
Chr1B	686698210	686698293	TPGVPMAVPMPIPAITADSPDQFHGKLR	137	+
Chr1B	689883306	689883347	KRILDINLDPSRTA	99	-
Chr1B	692683788	692683910	SLLKCVSSICLTKDLWTSNQTLSYMCVVAHYIDENWNLQTR	209	+
Chr1B	694484517	694484633	RACVSSSDSLMPIANEIVVVMVNGTLSKAMSTICRAAAL	183	-
Chr1B	696725175	696725228	RWDYFSSESAWDGVAEVA	86	-
Chr1B	696957413	696957511	RLKGPVDEVQLMPIKADLLESITEDIASDEMLE	157	-
Chr1B	697011406	697011546	APEPIIEEPLLALDPVAAAISMMSGSNNAMNDTIKASDMSLSEALYK	216	+
Chr1B	697737064	697737192	LSGQILPNLGASTELTVLHLAQNMITGSIPPILSKLSNLVELR	196	+
Chr1D	118755	118865	LEQDFELPDLTCTPTPTDVELVQDYLRPAIQRLPTKR	108	+
Chr1D	182417	182521	KDGATGDIDQLKIAFGKPLFANFGLILEPYGSFLT	257	-
Chr1D	683845	683904	KPQSFMGFIQRSMDMLTKGK	100	+
Chr1D	1305262	1305339	APSVQAESLDRAILGCSPVGLDERPR	122	+
Chr1D	2327184	2327246	DVDGKTFVNALDGIIARWIQK	114	+
Chr1D	2537216	2537335	LASNRLSGQISPNLGASSLLIVLDPGENVITGSIPPILSK	179	+
Chr1D	2538963	2539013	VAISCLESSPQERPTMR	82	+
Chr1D	2614169	2614285	GSIPPFLSKLSNLEQLRLDSNHLSGEIPPEIFSLANLYR	184	+
Chr1D	2652000	2652074	AMGQGNASSSPSVSWGDMLTTPGSR	118	+
Chr1D	3317771	3317827	YKVLQESAGIESIRELIIR	88	+
Chr1D	3680548	3680631	KILQTAKANDMNSFDMSHIVTGDFAEPG	206	-
Chr1D	4164065	4164127	HTQSGRLCAAIGAAPAMVLAR	98	+
Chr1D	5275275	5275325	IAGDWNELVDFASPFSR	85	+
Chr1D	6917586	6917642	RYAHLFAMCRPAGGFEAVA	148	-
Chr1D	6975560	6975592	RSLNFWKSPVS	85	-
Chr1D	6976388	6976459	KMPEVMDYTSAMKTAALAAGRPGL	114	-
Chr1D	7248911	7248961	SYGNVPQTHAAVYYSQR	122	+
Chr1D	7295862	7295918	VSTFELQPGGAAPLSSTEK	130	+
Chr1D	7808763	7808819	KLIMHADPMVDKALQSDLG	143	-
Chr1D	7927274	7927336	DVPETDTLVPNAEKATQQRPR	96	+
Chr1D	8287736	8287792	MAGAVVGQLVVSLGAALAK	103	+
Chr1D	8325605	8325724	RSLPKGFQEYIRSGAPVAAALMCLMSEWQNRGISDGVFVI	201	-
Chr1D	8366705	8366767	KAPVSDGYLDDYMGGRSTSKV	101	-
Chr1D	8635180	8635278	KLNVIGSPLKQIDSNHLDLTLLNSLKGISEPLM	151	-
Chr1D	8635504	8635542	KHVVLRRGDNQPS	95	-
Chr1D	8636080	8636145	RSFGMKCFLEWSDDKSLAELTI	110	-
Chr1D	8677859	8677966	ELAAGLESSGAPFLWSLPKESWPQLPPGFLDLERGK	170	+
Chr1D	9747539	9747658	RTGEIWGSMSDQFTSLIISPRVIVVPLDRGLNGLLMEGLA	191	-
Chr1D	10209374	10209478	LQELLQNQLTYVDVYSSRFAEEIIIASAITVPLHR	167	+
Chr1D	11082066	11082149	RPVMNLEVLSVIYIGDIHPIAGEEIDLQ	169	-
Chr1D	11352963	11353055	RLFYTSLGLIPGEGIKVPGAYVAEGWGVDIS	152	-
Chr1D	11802368	11802400	KQQAGFPMIFK	89	-
Chr1D	11813768	11813869	LALHFGNTEHATPPIPASMRLSQVRSLAFSGLLK	242	+
Chr1D	11896808	11896891	IVSVSNSCCSSADDSIYKMEPLSTDDSR	130	+
Chr1D	11948949	11949038	RSLSPGLISAYAHSSLENNRIDAMTQENSE	142	-
Chr1D	15702977	15703015	KEENHIHHPLLTA	95	-
Chr1D	16508964	16509041	KLHIISEYMQIMHLDFPLATSALIVQ	126	-
Chr1D	16531171	16531266	RPPMIVSTLDPEARHALVARSDGVNMSYVDAG	154	-
Chr1D	17425886	17426005	IGSTKFVAWRVAFFIPGIMQTVSAIAVLALGQDMPDGNYR	198	+
Chr1D	17533246	17533299	GGEYQPPHRPQDGTDYAR	89	+
Chr1D	17598870	17598938	KSGGADNSIPTIPATVPSSPVSR	102	+
Chr1D	19011020	19011106	ENNLDAVLVKHVKEQESMELLNGLADLAK	131	+
Chr1D	19031345	19031410	KLIAKSVELFMHPFCNESGFIR	112	-
Chr1D	19039139	19039219	KGDYGIDVPQVMSKNILEYFYNEAVEQ	203	-
Chr1D	19818034	19818156	KLEGLSRIIATVTAEDAGQLMQSFQRVVMPTAVAHPSICNV	205	-
Chr1D	20559269	20559310	RTMEGTLYETGLEK	100	-
Chr1D	20670169	20670225	KSFGACMGAELSGDATEGQ	88	-
Chr1D	20725550	20725648	KPPQPPQLNFHPLSNPLAGAPSKEQASKMDGSK	156	+
Chr1D	20848655	20848690	VQNLKLGFNANR	89	+
Chr1D	20848760	20848831	IGGTGTNECCRKSTHLVLADAIIK	173	+
Chr1D	20850589	20850681	SKLYYDEALQNIFLINNLWYILHKVNDSELK	150	+
Chr1D	21402562	21402672	HGTMSNMVFLEEALKPGSTIPCYIQPSATLGAPLLRR	271	+
Chr1D	30487044	30487151	AGSNTLCSGSDLSYSSSHD------------SIVLAKSPLTGNNSLTR	120	+
Chr1D	30849960	30850028	AVGHFWQPEDDECMSWLDTQPER	120	+
Chr1D	33803846	33803929	RAAANGMILVNIIWIEEVMDLWMFFRWL	138	-
Chr1D	35206935	35207009	AMDGTNAKRVSPMTLEYAIAESVAR	120	+
Chr1D	37081779	37081856	QENDKVADELQAGLDYIRGLQEEVEK	122	+
Chr1D	39351273	39351347	LGVSKGVGEEYIGGSGRDAAAALSK	109	+
Chr1D	39440157	39440240	KLRGSTAYGNIMCNYTVANPQAGDAVMQ	191	-
Chr1D	40240518	40240562	SGIVPSSHLINDIIR	86	+
Chr1D	40255582	40255686	VMDAHDIFDLVIDMGERPDDILFNSLIDGYCLVRK	173	+
Chr1D	40256032	40256097	LGSMNVKFSIAIVNTMIDAMYR	106	+
Chr1D	41168061	41168174	KVLDVHMCFGQILSHYVTTGPQVGMDIMENFKDMADAL	193	-
Chr1D	41203849	41203890	AWSAFSSDPDYREK	104	+
Chr1D	41467585	41467704	KAKVLDGLMCFGQILSHYVVTNPQVGMDTMENFRDMADAL	202	-
Chr1D	41817785	41817850	QALSFGKECCIIVVTNDSSVAK	105	+
Chr1D	42850151	42850210	VAQTEVKPSKVTEPEASQAK	86	+
Chr1D	44047787	44047852	HALTVPTQDLDLCKELSDISRK	106	+
Chr1D	44048492	44048572	ISYNRNKSENISSSSSCNTQLFAMQEK	105	+
Chr1D	44049212	44049295	GPTFEFYSTVSHELQKLGIGMWRGDNAR	145	+
Chr1D	50560569	50560619	RVVEENWVWSSNNSTLG	134	-
Chr1D	50560827	50560862	KLEPYRLHGSTR	85	-
Chr1D	51215699	51215740	KPKPKPYTNGGFSE	106	-
Chr1D	51625455	51625544	RMEEAEDDDAEHKQELMKEEDEQTSVAMEQ	136	-
Chr1D	51625632	51625715	RRSPSAWPSLMDPKRPSPSAWPSLMDPK	128	-
Chr1D	51625635	51625715	RSPSAWPSLMDPKRPSPSAWPSLMDPK	123	-
Chr1D	51625716	51625775	RPSPSAWPSLMEPKRPSPSA	86	-
Chr1D	51682570	51682647	RCIGEVTVARIEPCDDMLLKDLLFFQ	132	-
Chr1D	52100943	52101029	ATEATDVFSFGALVLEVACGRRPIGTEGR	139	+
Chr1D	52445872	52445955	KCLSNIISSFFVVTPPPIYKNIMEYVLE	139	-
Chr1D	52633543	52633653	VVGVDTSGDGVKLTLEPAAGGEQSILEADIVLVSAGR	167	+
Chr1D	53164680	53164781	AELFLRQMVDNSVQPDTVTYTSMIHGYSTLGRWK	238	+
Chr1D	53164698	53164781	QMVDNGVQPNKVTYTSMIHGYSTLGRWK	220	+
Chr1D	53232255	53232299	REEAHDLFAALPASR	111	+
Chr1D	53232300	53232398	LVPNASTYRVMIDNLLKEGAVEEADSMFSSMEK	159	+
Chr1D	53417981	53418103	RPDAERSGPRWSSVETGTAPDCLVGEFVGASGEAEQEWRWS	196	-
Chr1D	62741498	62741725	KHFFYEEIMRDLIHALPLFSLFVDETSM------------------------------------KDEFQDMFLDVG	147	-
Chr1D	65543883	65543984	EQISINLGVMDLDYALREKAPVPLSSDDENLTER	165	+
Chr1D	65615177	65615266	KVSAPDGMIITSTFGVEHGNSGAPKRAPKS	212	-
Chr1D	67638192	67638251	KGFSGEGLTRGLEYAGLLAA	136	-
Chr1D	69303664	69303723	AFNVDGAGQPADGARGGGKR	87	+
Chr1D	69304167	69304274	QEISFFDMYTSTGEVVGRMSGDTVLIQDAMGEKVGK	178	+
Chr1D	69308305	69308394	SAVSSIFAIVDRKSMIDPSDDAGVNLEPLR	142	+
Chr1D	69390737	69390856	MSCVATTSMPAIEQGMAMSMSVPQIAASNIATAPAMDFDK	190	+
Chr1D	72709436	72709558	KIAALDAPGFTFSRMVMDGAPPAPPPILDFESHPFSPMPPS	194	-
Chr1D	72709559	72709615	RAELLERSWAPAVTPASLG	86	-
Chr1D	73541820	73541873	VMQLGPGGEYSLLMHHTK	139	+
Chr1D	76875787	76875939	EEKSVPM---------------------------EEDSAEKNLDIWGGDAK	121	+
Chr1D	79680924	79680977	TRKVNFVIFVVDGVSILR	82	+
Chr1D	80546032	80546097	SNAQTFQLDRTTADASVVNMVR	103	+
Chr1D	80634069	80634152	RGNFALGCILANWSAENKCPLKEFVQIA	212	-
Chr1D	80634225	80634335	RQSAYSDLETGLELAGVAACASLVGVLTIKDPRAGAQ	258	-
Chr1D	82273807	82273884	AAPDLTSYMCVARAIGGLDDNELLLK	124	+
Chr1D	82277005	82277118	NVVSWTAMVGGYAENGMFEDAVKAFRAMWVVDGILPNR	193	+
Chr1D	86896668	86896772	KAAGGEGDSVLLDHQLWATIWGLYILEEMDAAWRD	172	-
Chr1D	87000024	87000131	KIIAQETETDLYGFVPAEESVTEKTPKNEEMIEGDE	169	-
Chr1D	87091334	87091396	RPDGGSISVVAYVRMKSFLTV	103	-
Chr1D	88353717	88353821	IYAEGFAWSVSLKYILSCGSMALLIDPLYQDFFSR	176	+
Chr1D	90838964	90839023	KGEVRNDPQGSGLFCASIGH	100	-
Chr1D	91385844	91385879	AVSGKFFGAEGR	85	+
Chr1D	93301611	93301673	NVNSHWSMQWMMDPYISLGNA	105	+
Chr1D	93787341	93787403	KASLQAATPLVARTVSPVLPL	90	-
Chr1D	93794359	93794415	KRNAGQDMVNPRLGPTAII	94	-
Chr1D	96139358	96139408	YFPNDDAEVGSVEICSK	128	+
Chr1D	98737170	98737205	GADTTDNDRQTR	84	+
Chr1D	102997268	102997348	KAPKIWTGQWQTSGDAMWTANACEEKD	192	-
Chr1D	104062256	104062294	SIIVRLLEDVTNR	93	+
Chr1D	104456119	104456175	RVSQAGCTECQPAGNPLGL	93	-
Chr1D	104742866	104742946	RPASMDVTPIAGGGASPPPLLMTATEQ	127	-
Chr1D	107684984	107685103	AALEAQCPGVVSCADVLAFAARDSVVLSGGLGYQVPAGRR	186	+
Chr1D	109365953	109366015	GELGQIVDQRIAGTIRPESLR	99	+
Chr1D	114183046	114183144	LPETAFFAKLPTSDVEGNQALCLSRCSGDAGDR	237	+
Chr1D	114184356	114184436	ADAKPISPTKLMALTRPVQTQAQVQAR	123	+
Chr1D	116952376	116952576	KSSNFYHDCDVNLLYAGNTLVASVRI---------------------------------LANMAGAK	206	-
Chr1D	117384663	117384713	RAQVRIVTCFCFLVPSC	82	-
Chr1D	117462260	117462301	KSMEPNSVVHTFPV	106	-
Chr1D	120003108	120003164	QAAGSGIGGLRSRCHAVLK	89	+
Chr1D	122369659	122369718	KTSALQDLLSAEEDQFMRAQ	92	-
Chr1D	122465499	122465531	RYISSENVNLN	83	-
Chr1D	123083619	123083705	LKRIPMEMMHSIPTTILHSLEGMPGVDWR	141	+
Chr1D	124455699	124455749	RRAPKDLFTCVSISLAG	82	-
Chr1D	125882928	125882990	RNFADPKRSDHLAVAQPKLNA	150	-
Chr1D	125883519	125883566	RSGNENMYRAVINWVE	119	-
Chr1D	126747895	126747951	KATLAQEGGTAVSMHTRIR	90	-
Chr1D	130501377	130501448	KKPPMMEDDGMDFSPQKNSNDFDR	119	+
Chr1D	136938884	136938985	EQQLTSVEESQPLESTTMGREGSPNHGKSVVGQK	162	+
Chr1D	137667822	137667875	MAQPTNRPIKSYPTTRGR	87	+
Chr1D	140408759	140408887	KMTGTEIEQTQQGESSSASPIQGYESTPASYQSSTYDNTTFAM	196	-
Chr1D	140607206	140607268	KEACLMVFKIYADEPQGGPKH	165	-
Chr1D	146890346	146890411	RKPADETQETLRTSAFPSQHVK	105	+
Chr1D	156908452	156908586	APTLFATHFHELTALANKNGDQHQHVPDLGIANYHVGAHIDPSSR	218	+
Chr1D	158614929	158615051	IINEPTAASLAYGFEKKNNETILVFDLGGGTFDVSGMYHEF	202	+
Chr1D	158620745	158620810	RTSAYTTDKSEDAADLTDVAAV	94	-
Chr1D	159000052	159000153	VQPTARSAAPGLPAAVDTEKPGAGEKDGSRPEAK	150	+
Chr1D	159012479	159012577	KHASNQVHAPSAELGLPAVNKVQLQMTFENVVR	159	+
Chr1D	162019132	162019197	ESESGGKVGQLDSYEIEGGETK	97	+
Chr1D	162814684	162814755	RHGGLAQNNKDHFYDYHPEYKEGN	117	-
Chr1D	179212617	179212688	RVQAETSLRSMENMYSQSQEEVSR	113	+
Chr1D	181683933	181684004	KLLTFSLVSVAMNMGPVVGTSMHI	112	-
Chr1D	184456003	184456119	RNQGHMFANNNRISDNLSSYENTVTAGSSASEPGTLDPR	189	+
Chr1D	184456324	184456407	ENVVPPSARSQQPLVMKNWSACNDISNK	140	+
Chr1D	191126249	191126329	LFTGNIPLHSTTPFISAPKHFADLQER	131	+
Chr1D	193260980	193261054	DDELETSPHAEVVFESSTPIMSPAR	120	+
Chr1D	193564113	193564175	RVMDEPNVELPDYGLKAKTVA	100	-
Chr1D	196115401	196115532	SMPMEPNVSVLGALLNACHLHGWVELGEVVGRQLVQLQPDHDGR	215	+
Chr1D	197218959	197219078	SNHPIGHQLESNSTSVVGVENLITCAISNDSLCLRQGDIK	193	+
Chr1D	197434250	197434285	FMEEVFAAMGSK	95	+
Chr1D	198840717	198840818	SMNHYIWGFLCALGEAQFLNRTLVMDFNVCLNSR	266	+
Chr1D	199553108	199553215	RTSLLPIPHAADVKHYATIEGYCELISHWVPHESEQ	274	-
Chr1D	199554669	199554740	RIDMSLSFYENVYREVQSIVEKYH	120	-
Chr1D	202103186	202103248	LTMIRTASKLSTYSMAIMDGK	96	+
Chr1D	202162545	202162613	APDVAELLGMMVEDYKRVQPNAR	110	+
Chr1D	202954550	202954666	RVTRDDSASALMQPRAPNWSVCNVTMSHGYLVKIPMEMC	196	-
Chr1D	205990678	205990803	LSGQIPGELGNLVQLQRLLDLSSNSLSGAIPSNLGKLTNLQK	186	+
Chr1D	206472361	206472411	DDEAANQFLKRTFQLAK	120	+
Chr1D	206631138	206631218	KAIGTKSLLLNDAADEPIKPQLFHYDQ	132	-
Chr1D	209204391	209204456	RVSRSGEPLDIAPEVTLMDVLK	105	+
Chr1D	209204913	209204996	APGNLVISAYVTCPDITLTVTPDVKLGK	198	+
Chr1D	210788726	210788770	IGAEIRVYSKADKPK	107	+
Chr1D	215401748	215401858	REGDIAAFVSTAYAFERCESYMGILSSGIYVNLKIGC	185	-
Chr1D	218810106	218810186	QFELDERVMLIDTSGMTDVQKQFYQAK	138	+
Chr1D	219404371	219404445	RGYVDLQGAADADNGPCYYGHTLPK	123	+
Chr1D	219823122	219823196	CVSPWLVELVSSIPPIHLGPFSPPR	122	+
Chr1D	220316021	220316086	KIRSNNTAPNAFIAPGGVICAK	102	+
Chr1D	222740863	222740922	MQFLFSSDAAEELKAAISDK	92	+
Chr1D	222744641	222744703	RGVQNMELNGLYKASPVTLAK	103	+
Chr1D	224551014	224551058	KALLAGVAVCAKIGK	104	-
Chr1D	224689659	224689790	KEGNKSGQQEKPAGDAPKSGNLESASSSPTALPSSVSFAGADQL	129	-
Chr1D	225562107	225562163	VSPAMSLLQGYYGLTPPPK	134	+
Chr1D	225573136	225573192	QPLLLLKQSHNAHNLLFSK	83	+
Chr1D	228503815	228503880	EGLVGTDQHVYCSVLSASGGLK	160	+
Chr1D	229588566	229588679	AGSAMPYVALRLVAFRPSLVPGHMVHAVFELSIYNHSR	182	+
Chr1D	230712287	230712376	RSSYSDTPMHDHYSRHSMYDAGPSVPLPME	145	-
Chr1D	230712731	230712811	RQYPSDNAPRGYPTDNAPRGYPTDNAL	122	-
Chr1D	230713200	230713232	KGGEGIICGVK	80	-
Chr1D	231437431	231437520	SVRPEDDFSMVWEVPNGAWTCLKSIKVALK	158	+
Chr1D	232841877	232841936	RIGLVPKIHHAREVESNDSE	95	-
Chr1D	236509626	236509841	MAASSDLLDVDPPELQF--------------------------------------PFELDKQISCPLKMINK	112	+
Chr1D	236521356	236521442	INRFKELAVIDGISEIPITDALQSLQQIK	133	+
Chr1D	239122380	239122472	GTGPIEQGNVSTTSEIQEEAAAVKLNGEKAP	141	+
Chr1D	240683251	240683298	KKLTSEADSSGNQRAM	113	-
Chr1D	241079449	241079529	KPADVHMRLSSFELALIPRSLLVLLSQ	127	-
Chr1D	242407334	242407444	MLTRRAAGILVCVQAASGAVACQLMDAAHPGAVPMHK	179	+
Chr1D	242739672	242739728	RWEHECQWSSSDRVLNVPG	92	-
Chr1D	244076688	244076768	KGYFPLVWNGAQTWLKTVIDFTYTGVG	213	-
Chr1D	252730188	252730280	KMLCLSGALEQLAMSCSDLRPRTTDVKDMWA	155	-
Chr1D	260919978	260920040	MKMLHRGMGVMIVPFTMNFAK	99	+
Chr1D	261145555	261145737	KKIAVMEGTELCKA-----------------------------------QFVIGFSGTGVV	121	-
Chr1D	264583080	264583208	TFDPTTTPLLAAWADNFGSLDAVEAVMPDVSKLVEFAMAMHAR	206	+
Chr1D	277790185	277790241	RKMVIELLEQLSADQAPKE	88	-
Chr1D	278426018	278426125	QSFGYAILGFALIEAIALFAPMMAFLISFVFRSHKK	173	+
Chr1D	280027778	280027855	RAIFDAATMSQSNDISLSLGIASKAT	116	-
Chr1D	281554662	281554766	QSSFVYQVMILTGETGSGKSTQLVQYLANSGLAAK	259	+
Chr1D	284030022	284030063	AVQKPGEFVITFPR	100	+
Chr1D	284937547	284937588	ALSLPHGPGGKMER	99	+
Chr1D	288085303	288085338	LLICHKQLWSAK	88	+
Chr1D	288091621	288091677	KAHYECDFKAAQLLLDLVA	132	-
Chr1D	292116757	292116861	KSSQGLDDLMEMDNEIHIFSYAGYISGSLYNKTYD	170	-
Chr1D	294119235	294119273	AVELSKDHKPSCK	95	+
Chr1D	296527771	296527836	KPVAKSGYSSHVRLNAITIDPR	106	+
Chr1D	297761494	297761556	LKDLAPSDGEKEGADGFAYAK	91	+
Chr1D	297891023	297891085	KELDNNPVVIEPAYLNIINKQ	96	-
Chr1D	298575178	298575246	TLESIFSLMRSYYAIMSFCPEAK	111	+
Chr1D	298575784	298575840	SHSSAVVNQDDVAATKSDR	83	+
Chr1D	303857705	303857755	RLQSFPHKIEGDIMEVA	86	-
Chr1D	304996479	304996532	RIASNVSSYIGMVSDTLK	84	+
Chr1D	305424820	305424855	KPSGLEALHEEA	86	-
Chr1D	305913093	305913203	SISDYFSSQDVLPTGLPSLQPPAFSRIPGLLPDSEIK	173	+
Chr1D	305919250	305919402	APSGYAIFGDFLTPM------------------------------NDPPTK	121	+
Chr1D	307970186	307970245	RKFVRILADVAPPLELGPDE	98	-
Chr1D	310555841	310555900	AYIQQVKANAVALGNHLMSK	145	+
Chr1D	311447173	311447247	ATGENAQPQEYVLIKMEVIPPFPPK	122	+
Chr1D	311823249	311823299	KAIGYVMCLMAAVALLK	118	-
Chr1D	316916792	316916884	SDGSSFPSFNIGATNNGSSAPSLATAADAPK	133	+
Chr1D	316916936	316917001	AVFTADSAIYEYLDGGWKERGR	113	+
Chr1D	317879658	317879711	GICPDVNAYTVFINGHIR	144	+
Chr1D	317885407	317885514	RCQRMAYFSSAYSSSSSLGDQQEMPEDRAELEIATM	105	-
Chr1D	318573803	318573895	RMMFVGDSLNRGQFTSMVCLLQSAIPSPEAK	156	+
Chr1D	322243228	322243311	LAAAGYGVFGIDYEGYGKSMGARCYIQK	206	+
Chr1D	323565657	323565698	ELAVLKHEKELQTK	95	+
Chr1D	323566520	323566591	GLLLKVNTQVNGAQSSNCSHGKGK	169	+
Chr1D	326717362	326717427	KDDSIDLLDPMTGNNMITSNDR	103	-
Chr1D	328443094	328443186	AKGLRCCVCLESITPAQPLGTVITSENMVHR	232	+
Chr1D	330289440	330289514	KFGPEMSGSLVVVIPSESGTAVMLG	114	-
Chr1D	332083512	332083580	RTYEFTVALTYQPVIFAFNSPEM	116	-
Chr1D	332829469	332829570	RMGEDVGRGRLVDGGTSLCVGDGNMADGGVWAVC	163	-
Chr1D	336300558	336300599	KPKGQLNKRVEAQA	102	-
Chr1D	336301311	336301376	RLLADKLDEGEEVAGSASATTA	95	-
Chr1D	340768967	340769041	EVEAEQEKSKLHTGYDPESVATMLK	117	+
Chr1D	343464984	343465058	RLKKDSVFGGMSNDSMYSIPETLVE	187	-
Chr1D	343466055	343466102	RLLIGKNGDLKSQVSI	115	-
Chr1D	343467072	343467152	KSVVEKVSEFPAATDVLGKYPRTETEA	129	-
Chr1D	343705808	343705912	KYVLAHIQTGQEMLGFCSSWRLVSAFTFETPLVAN	178	-
Chr1D	344300836	344300925	AFEEAKPVIAALKEQGVSTVGAAGYCWGAK	137	+
Chr1D	344354305	344354358	SAEEALSDMIDWFNKNLK	85	+
Chr1D	345083615	345083671	RILGKGIDEVGTIAVVFGH	132	-
Chr1D	348034565	348034651	KNHGPGSNNPPRSWIAKQEEFSAVNASQK	142	-
Chr1D	350087236	350087304	KEPQFFQQRVLDSKVTTALPQFG	169	-
Chr1D	350347148	350347237	ALAGSVLSYLNISDNALGEKGVRAFTELLK	139	+
Chr1D	350347340	350347405	VLHFHNNMTGDEGAMPIAEMVK	170	+
Chr1D	351478009	351478086	DDQVRCFKHAIVGTHAYMEFTIDAAK	197	+
Chr1D	354519923	354520057	RSIDQPIPGSFNNNSLDLGTMSSCNQLGHPFSGQLGLNGLRLSLV	215	-
Chr1D	357443766	357443816	ARNFFIYVQNYDEADPK	111	+
Chr1D	359479830	359479880	AKLIYIDNFEMISEVLR	84	+
Chr1D	362615259	362615483	KLQLDLQVAADKELY----------------------------------------TSIKPHSAYEAGTANDSANV	115	-
Chr1D	363371575	363371631	WVSLVRLRSGTFRPSGFPR	87	+
Chr1D	364737050	364737136	FLGVKFASFDLTVEFFRSVFLVEQRPAPR	138	+
Chr1D	366969858	366969932	GGGRGVLSVSQLPTQMEGNLPPGIR	116	+
Chr1D	368457469	368457534	ALALYPVFLMYVSISFLIIAIN	98	+
Chr1D	368486180	368486269	QALVLFESEEEATEALVSKHATPLEGGTIR	139	+
Chr1D	372846491	372846601	FTVQELLSSMPPYDSSVSTAEDTMLEKGLNSVQSMKK	180	+
Chr1D	375627305	375627379	DLSGINSASECLLNESSFGLSTNAR	114	+
Chr1D	376584767	376584832	RGHDDNVVTEVMQVPAHGEEAV	104	-
Chr1D	376585717	376585836	KIEQNDCVQLEHASVFGNRGHDDNVVTEMMQVLVDEEEAV	195	-
Chr1D	386693301	386693357	REVPIADIPEVCFDPGFVA	93	-
Chr1D	388296764	388296799	RLVLPDHMQQEL	92	-
Chr1D	389743533	389743610	KAVQHNTPIGDAVGQAQADTLKIMEA	188	-
Chr1D	389989944	389990027	KSLSGISLVPAIHGFVGMPIFPANGLVL	130	-
Chr1D	390136489	390136557	KALSWIQHANSNMKRSEDMIIQA	111	-
Chr1D	393754275	393754316	HRLHPDNNKGNDPK	110	+
Chr1D	395967154	395967213	IATLAVLSVHFATSRSPASK	91	+
Chr1D	397778506	397778574	EMENLVKDGLVKDIGICNYTVTK	108	+
Chr1D	399220473	399220523	ATSECGNAAIDHADTMK	120	+
Chr1D	399225749	399225811	AVVLLMLGGVEKNLKNGTHLR	96	+
Chr1D	402148493	402148594	CLIIYHVIISFCYFNTSVRVRVVPKLLEELIEQA	165	-
Chr1D	402941976	402942080	IADYFDVIAGTSTGALVTSMLAAPGENKRPLFEAK	238	+
Chr1D	405180316	405180390	ELVPHIGHVRTSCVGRGVMGYLGNK	193	+
Chr1D	405686241	405686372	RMVLIENTLLADSISVQKWLPLGGSSPAGKSGQQMGMGTMAPGL	215	-
Chr1D	406202871	406202912	QYPLSVCFAMTIHK	110	+
Chr1D	407111925	407111987	MLRYLNLSGTGIAMLPSSIGR	100	+
Chr1D	407489029	407489133	REMSIMRNELACLVMIAWGLLMNLSLGYTVALGAT	166	-
Chr1D	407489401	407489472	REKGFCRIITTGAISEAFHQMVPA	175	-
Chr1D	410649982	410650062	AEGAIGVNYGMIANNLPTPDKVIAMYK	132	+
Chr1D	412737532	412737648	KQKGGATNEDGSDNNQEAASPEVFDEDLHDDVIHESLGV	187	-
Chr1D	414674189	414674236	GDARQGQENSPEMFQR	128	+
Chr1D	415118192	415118266	QQQLKLSLINQPPNCHHRFLHSQAR	118	+
Chr1D	417821363	417821452	VLDFEDCEGLDEYDMHNMDKLFNLKYLSYR	149	+
Chr1D	419029706	419029810	SLGVEVPQFTTPLLPASEDSPPRDVMVFPGAGHAK	169	+
Chr1D	419249951	419250055	AIVGNVSNLAVQETTLLCGVNLEVECLKNELERLK	164	+
Chr1D	420600026	420600136	NDEESWKGSWRNDSSAKPSWGSDTQVGNEGGDSGGYR	164	+
Chr1D	422116447	422116533	KDLEEIFSVILSGPDATNHFFAFINDEYG	142	-
Chr1D	422986442	422986501	LETGVGKITSVILLQNQCRK	147	+
Chr1D	423416512	423416646	SVAAATILSLVLAWLTIVVFNLAVLIFPISIGHAITRLPLAGGLK	199	+
Chr1D	423463155	423463217	RYGGQIEHVNFATSYYLENQA	158	-
Chr1D	423463866	423463973	RGHSNMGIIPTFPMNHKNTSYTTNFSIFDGFIEYDV	278	-
Chr1D	425638278	425638409	RTSEQNQQSSFQPVEDSRVVSQEPPGTMIGPVINTDSASGVESR	209	+
Chr1D	429376262	429376390	ESIQDAQLHGYAIPAKTNVMVNTWAIGRDNESWENAEEFRPER	215	+
Chr1D	429624575	429624688	KLAMSKVFGYAHICLEAHGQLMDDTSILKYDGTLAMSH	277	-
Chr1D	432805153	432805221	MLPFAAAQSPNESGASAGGRFER	105	+
Chr1D	432805585	432805668	TVGIKIMPVGIHMGQLQSVLRLPEMQQK	213	+
Chr1D	434094906	434094974	EQPVAVKFIRLPDDGEDPELAAR	110	+
Chr1D	434348667	434348765	KETLRGTYFYMPDLYGITGQVMTTLGTKDMPIY	256	-
Chr1D	434407172	434407273	KSLQCKMSRTLVDFASSLAIGSLICAAPALVLML	155	-
Chr1D	434589796	434589864	IGFILDMVNTVISKAPAAVSGTT	107	-
Chr1D	434723973	434724053	RIHAPAIESLFLPAAQNGFGVGVGLSI	127	-
Chr1D	435092700	435092759	RKEMVEMEEKLSAIMNEANE	87	-
Chr1D	435955508	435955567	LNMVYTVLSKHTLRWFVQNK	100	+
Chr1D	437939597	437939674	HIFDNMLSRDVVSWTTIISAYAQAER	130	+
Chr1D	439474470	439474526	RMAASIKQYASFGKLGAGN	136	-
Chr1D	445907118	445907195	RTLPLKTISMQMTKACVNLTYFDSSY	130	-
Chr1D	446246593	446246643	QAMEMLKISLSCIMEER	82	+
Chr1D	446275101	446275184	RIFFETDELYKVRHVDGAPTFLFDGDVL	136	-
Chr1D	446667875	446667985	RWHKDIYHAVVCMYSITQNSTWMDTTLSIHDVNKLAA	190	-
Chr1D	447910662	447910697	RHPKKVGGTAPA	82	-
Chr1D	450541670	450541741	RHPAMAALKCSIMAGMSHGFVHAK	112	-
Chr1D	450947481	450947555	KAMEINMGNDEHHLVTIECADRGPV	125	-
Chr1D	460542662	460542718	AADHDGKIVVVAGLDGDYK	82	+
Chr1D	460714308	460714376	KGEDSTLFIPDGSSTAENDNQGK	107	+
Chr1D	461464157	461464219	RAATLAPTTTMQMPSTVTMPT	90	-
Chr1D	461615062	461615163	KQKQVSFNNLQQLSTLKGINPIQPLANNYPDHIS	163	-
Chr1D	461615242	461615328	KLFQLHYLTCLSRPLESIWTNIINLYRLH	143	-
Chr1D	462467452	462467520	REEPRLASSDPSSCRACAMLMAM	105	-
Chr1D	468029310	468029384	KLEHCGSLNLHELCELSFNDPLKTL	117	-
Chr1D	468063706	468063783	KGPQFLCNKIGMRCPLSSSSLEWFGL	130	-
Chr1D	468064225	468064284	RAPILRELISEASCENAIMK	94	-
Chr1D	468158901	468158987	KLDHPDVVSRPKSSPVTEVSGDFAEQQEK	214	-
Chr1D	468582552	468582632	KNNSLVDVLYVSMQPAGNGNNYFLVIK	141	+
Chr1D	470951842	470951892	NGAIEEAVTVFKGMPER	123	+
Chr1D	472819245	472819370	AISVSQYGLSGDYIFFLDDDEDNRIEYAYDEENTSFGVYSMR	204	+
Chr1D	473171509	473171571	KIFCSRGWTSGSGSFDCAKIA	163	-
Chr1D	473243655	473243729	MWRRGADPEGYAANFVESEQIMQSK	128	+
Chr1D	474276660	474276764	KNMPPVTSQTKWTGTAPTTSLLERWASIPISYDTA	165	-
Chr1D	474860471	474860524	KAVYWNEPVPYQDKLVNV	90	-
Chr1D	476507843	476507935	KSADAVVIVCDANGIASQVNKMMMSDLKHME	145	-
Chr1D	478363965	478364069	KSMAQRAPKILERLSTGEYQSESVNGGSSFLTGDL	170	-
Chr1D	480764897	480765007	HGDSDYQVKLNTGEKPVHASVTDGISKPLMSARSLLK	181	+
Chr1D	488106279	488106365	RVRDSFYLSVCNTIEQVICAEVISGEVRA	140	-
Chr1D	489398779	489398814	AAILKRLCASLK	84	+
Chr1D	489420281	489420328	FSNLMHKITTGMVPKK	121	+
Chr1D	489424210	489424320	RIVAIASDVDYSQLSSFQLVLLSARNFSTTKLLFLLL	104	-
Chr1D	489424300	489424362	KLLFLLLRCVYMGTVRLSAGQ	102	-
Chr1D	489424363	489424437	KFMESSPALEQLTVPVGPKLTSSAM	172	-
Chr1D	489926741	489926815	KILIVLDDLWEDNMSNLEELKDMLK	115	+
Chr1D	492381402	492381476	IMPNCVFNKKDPIVLGVDILEGIAK	121	+
Chr1D	493434851	493434916	KNLLFTRSNAEAGAILVYLQEK	103	-
Chr1D	493865851	493865982	NVTDPCCEDIASTIDNGADDNNPVPMNIDGKSHEDPDISGISSK	209	+
Chr1D	493870111	493870173	QEPSQVPSQMSNMAPANKIIK	98	+
Chr1D	493886366	493886410	QLKDLVGLEHLNSMK	111	+
Chr1D	494462092	494462145	VRVAEYGNVKSQLGTINR	85	+
Chr1D	496064565	496064606	EALQYNGMIDAFRK	92	+
Chr1D	496815467	496815535	RYFVTRDAQVRLAVAQNIGPGGA	108	-
Chr1D	497514749	497514874	IVGVSADDNAMEAFMSAGADDFVPKPMRLEVLGPMIEEVINR	200	+
Chr1D	497743672	497743743	FGAQCKFYHPEDSNPTVQSPTDAK	116	+
Chr1D	498314701	498314760	RGEGLSKSAFDFRPPSAQGA	92	-
Chr2A	1848498	1848542	RPGANFALFKYSPEH	115	-
Chr2A	4123775	4123840	IAAGSLLPMRMVYHAFAALGVR	103	+
Chr2A	5191427	5191486	RWPGAEVDKKGPTPPPVIAA	141	-
Chr2A	5687265	5687396	KIASSIVLGFMPFVVGHVAAALSGLILIPVEPKNLIALRVMPDK	209	-
Chr2A	6139847	6139972	KGLVERPIVHMADRVVMFPHAGHDCLDLSVEMGSNGCGVVLV	260	-
Chr2A	6873022	6873111	KQKFFVPMM-------------IALSALVALALILGVFSFWLR	95	+
Chr2A	7408676	7408786	RHMSGHLAGINNRGLIDQMSQPYGPVLGSSEGQLLMR	178	-
Chr2A	7598212	7598268	SWFPVSRALAAVSAFRLAR	86	+
Chr2A	7832528	7832629	RMEEGEPADWGAMVGFGPGFTMETVVLRATGFLK	168	+
Chr2A	7848083	7848211	LGEVPRVIVSTPEAAMEVFKTSDLTFATRPSGPTLDIVSCGGK	231	+
Chr2A	8335480	8335578	EQEEQQTVQHGQINKPEVAPPISEPCIEEQEKR	150	+
Chr2A	8679010	8679135	RSMREFGGLLVAFEAMNAVAIELSELAGHSELCTAMDNTIRS	202	-
Chr2A	8890746	8890814	AVTIVEEADARYITNSGMMMQLK	113	+
Chr2A	10317356	10317388	GKGSKIIIISK	79	+
Chr2A	10393347	10393442	AMCLESDGVMESLETIVAHMAEFVVLLGGCER	157	+
Chr2A	10413017	10413118	HTEKQYLLSFLLQQNPPGDAPLVLPIIGGAKVGK	254	+
Chr2A	11018253	11018363	RKALYLSWTSSDNSSVVDSS-----------AGDQLAQYKSNDVVSYG	156	-
Chr2A	12538779	12538910	RLGGFCLGFPVGMKGYGAPVSIGPMGGIALASSADANPMVIADL	207	-
Chr2A	13062581	13062640	KLMLNSTSGGIDHESQVQEK	145	+
Chr2A	13165851	13165895	DVALRFGVTEGTPAK	103	+
Chr2A	13244822	13244926	RMCPGINLATANFELMLANLMYHFEWELPPGIETK	179	+
Chr2A	13872877	13872927	GLLHHDQGDNSIATSRK	124	+
Chr2A	14350885	14350983	REEVPHNNNFAIIDALSHVPSHVLDALYANISL	145	-
Chr2A	14831415	14831450	KKVAIEEGEHTA	84	-
Chr2A	14892108	14892182	RLADPNVEIVAHLLPNLRSIRDLYF	122	-
Chr2A	15287243	15287302	KIPGYIRESSPNSPFCAISV	95	-
Chr2A	15710288	15710320	ENRLDQLKFLR	79	+
Chr2A	15941356	15941607	ISDEGELDFPIDMDNVKAIVM----------------------------------------DMFTAGTETTSSISEWVMSELMR	166	+
Chr2A	16059682	16059786	CPDGSFHSSPAATAAALSHTGDKECHAFLDRLIQK	215	+
Chr2A	16224202	16224303	KALDHLLDHMLYYTSSGLKIEQFFSRSLLLGFYE	163	-
Chr2A	16520803	16520898	MVWASVGCMFTETELLAEIWRSIPGSSGVEEK	160	+
Chr2A	16522204	16522287	GHGMEELAGIHSIHGTLTVKGLQAVANK	205	+
Chr2A	17545650	17545736	RLNVLMIISAPLKELSCEGTFRLTQLHWL	144	-
Chr2A	17545713	17545787	RLTQLHWLRGISEPLRQISGHISLY	123	-
Chr2A	17546094	17546135	KALEHLLGHVLYYT	97	-
Chr2A	17883767	17883892	TFAKTGENPPDGFMCPGGWKVLVDYYNSLQTEGATAPATATV	207	+
Chr2A	18678218	18678250	HFSSPAAMKAD	80	-
Chr2A	18679906	18679980	RLQNALGGAWIATGLLAVAAVGMLG	110	-
Chr2A	18915722	18915775	ARYPKWGPPMIYSAIMTT	90	+
Chr2A	19151086	19151157	GRLGGVNSAGIAFYDRLIDALVQK	111	+
Chr2A	19464098	19464190	RVPRVVSRFAMHGVAYVATSDAMIYALWLLL	150	-
Chr2A	20966958	20967032	VLVFLEEAGTDYELVDVDFQAKEHK	117	+
Chr2A	21405508	21405576	SLDLGVSSNLQISAVWGMGGIGK	106	+
Chr2A	21406285	21406386	RLIRMWLAEGFIEQIGNCSLEDVAEGYLTQLVQR	172	+
Chr2A	21944277	21944339	HYAAARPDYPAELFHFIASKT	103	+
Chr2A	22186624	22186686	KYMFDMTRALDTAKELLVMPQ	103	-
Chr2A	22188686	22188781	KLEEEIDNTTNLINIYLAKLNAPLNEAAQEGW	146	-
Chr2A	24296664	24296750	RRVAELMGAMLEAPVGHNVVQFFGVTAAA	137	-
Chr2A	24803952	24803996	RDVSEAMKGNSLPLK	111	-
Chr2A	25015376	25015438	KFVMPCLDLHVLGAGDEVAVT	102	-
Chr2A	28505886	28505936	AITVGPTLPSFYLDDDR	128	+
Chr2A	28827585	28827662	RRACWGEAVCCAGHLLFFATMGGDPR	132	-
Chr2A	28839206	28839277	MQRKILGPGLCGIMLDVAYPTMSM	186	+
Chr2A	29465910	29466035	LHPIAPLLAPHESSAACSIAGYDIPAGTMLLVNIHTMHRDAR	204	+
Chr2A	29773950	29774129	EALQWRDKSFPYFNDLASLYD--------------------------------GHYAEGR	178	+
Chr2A	33761986	33762066	APAGYVRNVMSDPSAAPLARASSTEAR	119	+
Chr2A	34111490	34111567	MPSSTQHHLDLTPSRIMSYLLSYISK	127	+
Chr2A	34171713	34171769	TLEVDPKLVADKLASQFLR	133	+
Chr2A	34703807	34703944	KRTHGIAEPILGSLKNQGLLISTLSSVNGMSPPISGSLFNETLCLF	219	-
Chr2A	34822707	34822808	KIAVLDTDFEFRGIYVSATHSSNIRNVPSFWNTA	183	-
Chr2A	35377395	35377460	KQVVLYPSPGMGHLVSMVELGK	158	+
Chr2A	35608143	35608196	KTYGGKVIPGAMDSAVSK	83	+
Chr2A	36396795	36396839	VAIVGAGLSGLAASK	98	+
Chr2A	36456386	36456505	LDIAISSSEGLDYMHSQSQMVLHGDVKSGNILIDDSFTPK	195	+
Chr2A	36890159	36890221	RSTGFDSVKPMFRDGLLINGS	128	-
Chr2A	37002861	37002944	RVNLSNAVLRHAAEGLQRGQQISGAPNQ	132	-
Chr2A	37002954	37003112	KLLQNRS------------------SSNDDHPRRGNDEHWLVPPPKLDGAEVI	143	-
Chr2A	37624231	37624332	AFHLSWMAFFICFVSTFAAAPLIPIIRDNLNLTK	167	+
Chr2A	37907217	37907327	RMYDTFVFFTSCYPILGPSHVAIGNCIAGMAHERVGF	292	-
Chr2A	38258404	38258472	RRLSSLTRALDSENDVEQTAMGH	113	-
Chr2A	40950897	40951016	GWDIGWSSDAENHTDFKYELVQVFSDFTTSTSIIAMPLVK	200	+
Chr2A	43540892	43540948	KEGSTSIDLSTDSASSRGK	129	+
Chr2A	43555197	43555259	RADKSLSLVVDTPFKANTAIE	99	-
Chr2A	44043589	44043633	SGIYLDALGVYVRPL	98	+
Chr2A	46883134	46883172	KAEVLQLWLGGDG	87	-
Chr2A	47385157	47385222	KSGEFSDIFGCTLKNLLSIGGA	160	-
Chr2A	47826213	47826263	LQRFSMADNGMAGTIPR	85	+
Chr2A	47965902	47966006	KAQTTGNTLMLLGDPTFAAGDLTLNAGTFGNYAFE	161	-
Chr2A	51552952	51553020	KSRNEEIGVLDDDSTLEPFCSGS	165	-
Chr2A	52390341	52390421	QLPSLVFAGKQLDEEDGRTLADYGIGK	196	+
Chr2A	52939724	52939804	WGFSPEWIARVMACVSSVKYSVNFNGK	211	+
Chr2A	53125667	53125729	AEAVSLKSNFCDAVPQASTEK	99	+
Chr2A	53125667	53125780	AEAVSLKSNFCDAVPQASTEKLSSTASADNHETCAPDR	181	+
Chr2A	53579043	53579132	ASQTVNGASSIIGDSAVLSTILSPIKNWLR	137	+
Chr2A	54774005	54774076	KAYSLFNLLGASTTLSKSESIPSS	104	-
Chr2A	56202374	56202475	KFIEDYHGMIGDVILRLDSDSAHANVATRLENIQ	167	-
Chr2A	56270671	56270739	KRPDLIGEATYLKDHQTGGSAAA	111	-
Chr2A	56653272	56653349	RALDEARGVASELLVDWAMPMLQGER	125	+
Chr2A	57464873	57465088	KTSFLGEMAYEPAMYGY------------------------------TGVIRQTNANQQNDGFIRAMGFDAI	246	-
Chr2A	60629426	60629479	RPIEGSDYKSLGIEGSDY	86	-
Chr2A	61616208	61616264	KEAEGSVSSNMQTSGLYES	85	-
Chr2A	64715690	64715752	RSSSPGPLDSNALSASATTSD	86	-
Chr2A	64851114	64851251	KPAINGMNVMATTFASNFTAASSSFSRVTNDAGGGNFLVQDSHLLG	137	-
Chr2A	64967056	64967154	RFTEPNAAFSDVMNETAGGAGVTYLVQDSHLLG	162	-
Chr2A	65527880	65527999	RIQGQAGTLPSINGMRVMAAAFDGNFQASASSYTRVLGAT	192	-
Chr2A	67025137	67025211	AMQVIDEMKSSSITADSVTHTVVIK	183	+
Chr2A	67025137	67025241	AMQVIDEMKSSSITADSVTHTVVIKGLCNAGQLEK	255	+
Chr2A	67025242	67025328	AKAFWDNVVWPSGIHDGYVYSAILRGLCK	231	+
Chr2A	67058271	67058339	RAATPAQIISPFLMRRLWWCPFT	116	-
Chr2A	68359585	68359638	RKIAGYGHSGVVLLDAHH	85	-
Chr2A	69984417	69984509	RTYGVNALVADGYITQGSIYSARKNIVCNMN	151	-
Chr2A	70133333	70133368	RRTGVEGDEASA	81	-
Chr2A	70258473	70258604	KMEDFVSEVKSIDGAMSLGDVLITYTGVTPEVGGSEMEKLVEAV	210	-
Chr2A	71799482	71799655	KPEENWFMEM-------------------------------EGIVVTDGEKVGLKVLT	89	-
Chr2A	76332858	76332971	GLAQLFPEAGEEEMRRMVEAGMNEMGGGTVLEVEDIAR	180	+
Chr2A	78822299	78822370	GSGYGNDLLGLMFEGCTTTVQGGK	114	+
Chr2A	79498576	79498692	IAMMQNEGFDSYIMSYPSSNMNICVVSGESSVSILEEGR	190	+
Chr2A	80349587	80349673	KSDQKIPRQGCAVELLFTGFAFVDTLPSA	218	-
Chr2A	80350121	80350168	KVAVELNSVPLVGKYV	112	-
Chr2A	82452724	82452798	IMNLVANSLEVDLTLLFGPGGADER	116	+
Chr2A	85160161	85160277	KKRMMEILVSSIDINIIEMYGDAAMDESMVVFLLAHPSF	187	-
Chr2A	90772612	90772698	RSNLLDEVADILEKKYDHIICVDAQDVVA	149	-
Chr2A	91155572	91155634	RGHDLITLLNDGNLHLVSPFRT	120	-
Chr2A	91715031	91715114	KLVDGISGFTSDAMVGVKTATSEAAAAK	124	-
Chr2A	93042868	93042924	WAPSVQSATQFNTGGVRLR	96	+
Chr2A	93860106	93860237	RRPAEFWFLNSGLVLDLYGVADGGDSCGAFAEELRAVMGAAEGA	206	-
Chr2A	97068814	97068870	RSGTLKSLELAGGVANEIE	130	-
Chr2A	100723408	100723449	AGWPVAGTPDTTLR	107	+
Chr2A	104837285	104837374	KCYMDVLANSVCNDDAVGCRVACGHLATGA	145	-
Chr2A	106814477	106814518	ESPKHEAAAVTLQK	97	+
Chr2A	118486629	118486718	RNTTRVHLLQACWPRLDPRVRFPLGHEPGV	150	-
Chr2A	119516284	119516364	KAAHVAFGMAGDAVVCTVPPVGETRGL	128	-
Chr2A	119516455	119516523	RPLGDPITEFRFGDAPATVAGLG	109	-
Chr2A	119792133	119792207	GGNLVISVDSIASSDFSVSPVARDR	113	+
Chr2A	121095539	121095631	RVAADFLNEGVGLVVELWEADMNASSTEARR	144	+
Chr2A	128979535	128979627	GISPNIVTCTILVDSFSKEGMIDEALLFLDK	226	+
Chr2A	133677047	133677235	MEDHPGHPISNY-------------------------------DFLSGNGVHTNKLVHKNYDR	193	+
Chr2A	136281662	136281727	ALAFATMTRDAYPAPAQHPLLR	102	+
Chr2A	138028446	138028559	ITGGMQAARMNAPQLGGSFAVWGTLFSTFHCTSAYVRR	192	+
Chr2A	138535046	138535147	RILIKLEEVQTVTCIRWSSQCSSNDFPLDSIVAA	168	-
Chr2A	139415159	139415251	RSPVRMELPRAQAAAPRYDWAPAVLVKGESS	148	-
Chr2A	139415171	139415251	RMELPRAQAAAPRYDWAPAVLVKGESS	130	-
Chr2A	142798523	142798624	AGEATEVFREMVASGCEPNMHTYIMMLQGHLGKR	171	+
Chr2A	142820977	142821009	REVIKEAGEVE	82	-
Chr2A	145139164	145139226	QMASSSNGHCPANGAKVLPGR	99	+
Chr2A	147315454	147315549	GEFTDVDWDNKPQAKENIGLEEQHNRDVHVAR	158	+
Chr2A	153236151	153236237	AYVQAKPMLGGTATDLALFFFYPFNGPAR	141	+
Chr2A	159018486	159018575	AMRHILIAGIGIHFFQQSSGIDAVVLYSPR	148	+
Chr2A	159026305	159026490	KIYLSAGSMVGVD-------------------------------YGLVITAMSACLACTFAY	179	-
Chr2A	159450494	159450598	RAWCSADQTAPAADEAEAGTDTVGFLSGMEELTRG	167	-
Chr2A	159668755	159668847	RCSADQTGPAADEAEPGTDTMGFLSGMEELT	149	-
Chr2A	161696849	161696917	RRQLLFATSPSSYPSFMAAAAAE	105	-
Chr2A	162123909	162123998	LSLPGEGAPAASTQVINGGGRNPVFDQSVR	141	+
Chr2A	163764318	163764440	REMLEPIFAVVQESTMNAFYGATIDNQGIDFTYLAQSFYEA	200	-
Chr2A	164440426	164440635	MTYCLEHPTKKLLLMPVEPFEPNTSCYVCSE-----------------------------TPLLLDVNTK	156	+
Chr2A	164446017	164446064	KGVTALPNGADLHSGT	111	-
Chr2A	165406888	165406935	KGQGAMQLKMSLENIQ	117	-
Chr2A	169882517	169882618	SGCVLCTGSTTGMMGGVAALPYSLSKATVVSVVR	159	+
Chr2A	170622998	170623102	KHDGVRPMDGLVLVAELDFILAVYYGQVPEPGGAF	266	-
Chr2A	170778376	170778468	APSFENLGSLATGTIMLNDSFLHDKFEYKYK	226	+
Chr2A	171391402	171391524	FVITSRIHDVALLATGNCMVELKPLEAHHSWELFCKEAFWK	211	+
Chr2A	174977139	174977204	ESLDNIQTLVESKFCDIKNVGR	106	+
Chr2A	176462800	176462853	RPGSHLSSCFVSDMGGSL	88	-
Chr2A	176463559	176463621	KKDPNMDINQGNVEVSSVLHA	102	-
Chr2A	180579505	180579609	ALAGADAKVSGGADDHNWSGLDGVTRVNSLVQLPR	165	+
Chr2A	183923095	183923157	LGMSRGVPEPKLTAMDAMIDK	101	+
Chr2A	184967877	184967945	RLASLIGASIPLVMEKMGTTETA	105	-
Chr2A	194893918	194894016	RELLFTKLELAFYEIDPRQQSSSGFWPWDLSIG	164	-
Chr2A	197080121	197080165	RYNTAPGNTLDMHAD	114	-
Chr2A	198736216	198736284	RQPFQVFATNDGERRDLMFCIGA	117	-
Chr2A	198745321	198745383	KAVKSGGNAQLPPTARNAVGA	92	-
Chr2A	199242317	199242385	AAICFMLDPREGDNTGFVQFPQR	118	+
Chr2A	199243544	199243660	WAKRTGILFILLPIAFLSTALMYIGIHTFLLHFFPSMLI	183	+
Chr2A	203574741	203574791	AFAVLREMHASGVQPDR	83	+
Chr2A	203817067	203817141	RDLDAIVTIAAELMARKDEASAGAI	111	-
Chr2A	203817643	203817699	RAVLEFAEAGGPFGHLVLR	89	-
Chr2A	204127779	204127838	RLGVSRPREMAGDLERVALA	93	-
Chr2A	204719466	204719540	KLARYINTGSNGHRAVLGELLYAGL	182	-
Chr2A	207417123	207417224	RPWKIHTSIYLETTSTPVLYLYSAIAPSSSTPWR	168	+
Chr2A	209398262	209398333	RGDTTTLTIDNRTCSLNINVSVDV	110	-
Chr2A	209398358	209398432	RPEPITIDDSSLMAVIDSMTPRDVA	115	-
Chr2A	209650004	209650081	RVAEYLATAGSQNRARLASEEEAGGA	113	-
Chr2A	209730111	209730188	FYLTCQTNRDEQHLSGDGSIKFGCDA	203	-
Chr2A	213808016	213808063	KAMNKALADGLATIGG	111	-
Chr2A	215999849	215999908	GINHHHPATFDTLAMDPSVK	154	+
Chr2A	216232549	216232653	RRAQEVAATISPVYTGLAMDTHEADFTLELSDPGK	171	-
Chr2A	217177902	217178006	SLWIGDLQYWMDETYLYNAFAPVGPQQVTSVKIIR	153	+
Chr2A	217434844	217434879	AEVIEIKPQVNR	87	+
Chr2A	222631062	222631175	KVANELEGCDCYGHVMTGYTVVDPPSSMEDFHQRADKL	294	-
Chr2A	227074805	227074903	RHQPEASIGFLRPKLEPSELSGTVGIVNNGTTI	163	-
Chr2A	229385573	229385605	RPVPQGDSWLK	88	-
Chr2A	232082618	232082677	KILNSNYTNANDKSAYPEQK	145	-
Chr2A	235791221	235791298	IGLAVGPALFIWFCCLSGIGIYNIMK	127	+
Chr2A	235791320	235791421	AFNPIYIYYYFERNPTQAWMSLGGCLLCATGMFF	172	+
Chr2A	267064039	267064146	ATEKSDVYSTGIVLMELVTGLLPTDKTFGGDVDLVR	172	+
Chr2A	282072854	282072928	KPAYIEADSDNLGAMQTGEEDEAVR	122	-
Chr2A	282074912	282075004	RMDFSALDGTGTGIYVTHGDPDGVVAKIPSE	151	-
Chr2A	282080582	282080668	KWLGDSALILFDSSEDIVEEAVHPESSLH	137	-
Chr2A	297514416	297514472	RRRDVSGLGIVGALGLAEA	83	-
Chr2A	310460383	310460472	QEPKKPQDETNATDVTVAASPPPPRCPDSR	141	+
Chr2A	316573246	316573284	QERTEAVGLWKAK	91	+
Chr2A	316573279	316573326	AKVYDMHHVMVSVKSR	122	+
Chr2A	317574720	317574860	NIPVSPASSAHQNRVRSNAVASLLLLINSSPSLKPNPSAPQSHIAPR	103	+
Chr2A	319391831	319391932	KGGSSCPEECGAVTRLIESQLSPCNDKLCDFGDT	162	-
Chr2A	327324043	327324243	RHIGESPYLFDLEVIQ---------------------------------------------ESYGSN	115	-
Chr2A	336189149	336189187	KAEELVTDIKTTQ	95	-
Chr2A	336189473	336189589	KFFGLAETHMGHSAYAGLLANYSVINPKVGEAVMMDFVA	192	-
Chr2A	348501989	348502066	RAPFMQVLDDTSMDLLADLDVGRYSF	124	-
Chr2A	357669556	357669660	LQTNTDSVDEDDTDSKPNVGRVAASIQRLESSMSK	167	+
Chr2A	365899461	365899532	AFGVDAGARITCSLQSDIREVASK	115	+
Chr2A	369772178	369772279	HSSISANPWEWLVEYPQHSDDENLSSEGQDRAMR	168	-
Chr2A	370734602	370734685	CFPFDQPEGAKKCFMTGNPADEVAIFAK	133	+
Chr2A	387788009	387788047	KGNKPEGTKPTHR	98	+
Chr2A	389622848	389622892	ATLENGVFLTVKWLR	114	+
Chr2A	397143883	397143942	RMGLCERRLLEVEAQDEEVE	93	-
Chr2A	398179467	398179517	GDDGNLMAKSLVGTKYK	119	+
Chr2A	398181270	398181368	VNAEAEQVNGTMMGNDRPDSILQIDLPARDETR	162	+
Chr2A	398184246	398184311	AQIASMQRQVMNMDHVGEVISR	107	+
Chr2A	410853080	410853115	ALADLEEGEAAR	79	+
Chr2A	411505629	411505673	KIMDGEKTAHKNLES	107	-
Chr2A	411876880	411876948	KSEESAVVLDAYEESIDVDSGRI	170	-
Chr2A	413769202	413769237	LGSTPASSGIIK	81	+
Chr2A	415211754	415211834	REQVSKPAQPSIVKNDSPEPLEELGML	128	-
Chr2A	415246332	415246385	KDVVVASTDPRASPSQDQ	122	-
Chr2A	417524038	417524115	QQMIQHLEPLLVMYNVTLALWGHVHR	131	+
Chr2A	420174792	420174884	ALFDEMPDPHVVSVTAMLTCYANMGALDDAR	153	+
Chr2A	421088982	421089071	KLDITDRVAIEHGQEWAVLAEENKGLACLA	149	-
Chr2A	426917041	426917106	KYALTEDVEPPPAFVLPSVSGA	103	-
Chr2A	436654619	436654672	RGIAVSPVLTLDAARHLF	85	-
Chr2A	439633484	439633582	GVPRPPPLSLFIGREQELAGTRTHPAAADNSNK	160	+
Chr2A	443435086	443435163	KAWVGRGTRELYNQVLVVGNFDTPHN	128	-
Chr2A	449044298	449044387	KLLQVAEEQHLVMDESHNEILDIFQNDEAK	141	-
Chr2A	449047673	449047774	KNNIWLTSLNAAPYDFRQSASLLPAAAALVIFLL	103	-
Chr2A	451003097	451003219	KLALGSLDFEDAIPNKVMALMVPPVLPAFMVRHAVLAGLFT	196	-
Chr2A	456761943	456762050	LIVPRLDPGTQNIIYDAVSNRITMSIDVCFGFMHLV	179	+
Chr2A	458647310	458647375	VADGGDEENAGAVEEEKAEPAK	152	+
Chr2A	460049235	460049288	KTRLLDVVYNSSNNELVR	82	+
Chr2A	460049289	460049381	TQTLVKNAIVQVDAAPFKQWYLTHYGVEIGR	158	+
Chr2A	461883186	461883290	REKMEAFLGEAEEIQSCKCYVNMIANYISTNSPIG	175	-
Chr2A	461883237	461883326	KCYVNMIANYISTNSPIGRKEMESQFILAE	150	-
Chr2A	463015920	463015955	LAKEQNVSAHAK	84	+
Chr2A	463018220	463018294	LLEDNFRSLSGATHIPEDGKANAIR	120	+
Chr2A	463018584	463018694	SVLENLITALDSEFKLEVDPALIKVILGGVASVDELK	166	+
Chr2A	467823055	467823105	KNRLFWSRGYLPLGMVV	89	-
Chr2A	467823475	467823552	RVAADVFAVRSTPDAAMAAFAPDGSA	111	-
Chr2A	469438652	469438684	KAGLMAMKERV	81	-
Chr2A	475373021	475373155	AIFEVPAAPFLALLCSPLLCAFLGSRLLSSFLELHVCPSSSVFAK	202	+
Chr2A	475673620	475673682	TRRGACYSCHDPAAEAPEMHR	104	+
Chr2A	501188581	501188664	MRGEGLRPDDVALTAVLSCCAHLGALEK	134	+
Chr2A	501840660	501840725	KLIVETTGHMNERCKGLFVSLA	111	-
Chr2A	501842557	501842595	RECAVFKEAVFGY	101	-
Chr2A	504488865	504488927	RGEEGTTDVYNSAMEAGQTEQ	101	-
Chr2A	506045472	506045546	SNNSCITHVSNTQNLASISLAIFAR	114	+
Chr2A	506333043	506333162	RGEKVYIGVAAAVLDAVSWDASAMVHLPWLSRQVTVNVLV	296	-
Chr2A	506333178	506333219	RVALEALPEGGDAA	93	-
Chr2A	506529084	506529119	KPATGSDADDAL	80	-
Chr2A	506529774	506529812	KESYAGPVGQYAV	97	-
Chr2A	507891382	507891498	RQKMGEFVVEAELSAMNSQSLLNQQETVWKPIDCMESQI	192	-
Chr2A	508172011	508172082	KGFDVGEAGLSGDDAGKKSTPAPT	162	-
Chr2A	511197569	511197649	STRNAAQPTAVTVVGRHHCRPPLNIPK	129	+
Chr2A	511197737	511197859	AGEHREVKLAFPQCLAGIGASSYLRPHSSSIPAMAVAEPSR	282	+
Chr2A	514223226	514223339	AVELFTRMLLEGLSPDNAVFTVVLTACNHAGLVEEGKR	274	+
Chr2A	514885144	514885203	MMHGPCGEAKQNSPCMVSHR	167	+
Chr2A	514887004	514887090	VAEFAEWILQIGDGKTASDEGEDWIKIPK	211	+
Chr2A	518631772	518631867	FVNNTNEEYFTFTLLNDTMIMHHLLDVSGQMK	162	+
Chr2A	521665904	521665969	RRHFCGTGGYFTGQIGALGGGI	101	-
Chr2A	524736855	524736944	FVDNWNVSYIKSIYNTMGSLIVSDMTELMK	144	-
Chr2A	524737951	524738031	KIVEMNAASTSQEVAQDVYASLKMGPT	132	-
Chr2A	527989518	527989637	RVKAEWVCSVEQKHALDISDPLETIGGAPDDFEVDAVGIS	198	-
Chr2A	528381424	528381462	KVDKKPPQESVLQ	90	-
Chr2A	530220844	530220930	KASPNMRFFAVNMNKGTLPNVHYSTYDIG	145	-
Chr2A	531335268	531335303	KILEEVEKLHGA	83	-
Chr2A	531335304	531335387	RGLLDIMCTYHDQSPTIGHDGTMSRFYR	219	-
Chr2A	531790216	531790257	KDENLIMATDSPMD	103	-
Chr2A	534245771	534245875	MLLAAGDRHACAVDHRGMLGCWGEAAAVAAAAPPK	128	+
Chr2A	536207848	536207919	KSAFYWFVAMRVIGALSQGLGGGQ	120	-
Chr2A	541115312	541115392	FLMWAVFLTWAAGIFFYPTAPVQAAFR	133	+
Chr2A	542226723	542226764	KKTPAPLPLVTAEA	92	-
Chr2A	546229280	546229363	AGSSQQLVVSNCGTALSMAETVMQTPLK	204	+
Chr2A	546531302	546531421	RAPVLTPVLMAPAESSSSPHEGGRVSVNPRVSFEASDPLK	187	-
Chr2A	547023617	547023685	WPAEVTARLDLVFADAPFPAEGK	165	+
Chr2A	548135216	548135278	RALELSEKVINAEGVAQKLID	96	-
Chr2A	555172329	555172448	MAPTQWRGSLTAGFQIFLALGVLIANLTNYATARISWGWR	197	+
Chr2A	555173297	555173413	YATFAYYAGWVAVMTVFIALFLPETKGVPLESMGTVWVK	186	+
Chr2A	559318014	559318097	KLEAAFKPSLMDSVVAGVDVFDPDGLNM	132	-
Chr2A	561031601	561031657	RPILGKQDNFEPNGMMTHT	95	-
Chr2A	562523426	562523494	KVQSAAVPVMKDGNYKSLSYFVV	168	-
Chr2A	562581060	562581113	TVNRPYGGVLSGQAVRER	85	+
Chr2A	564975224	564975316	KQLCNGGTVMYVVDCGLQVILQQPVVVWLGL	151	-
Chr2A	565899048	565899167	RVNGSNGLGSLVCSVLVEDPQLGSVVMEQFLEVAERDLGR	187	-
Chr2A	565899318	565899434	KVTYGHLCRGASLEGLLGCAELGSEMTRSNPRAGGDGAL	184	-
Chr2A	566692702	566692791	EFIIDAWQLYYARSKGADAVLLIAAILPDR	142	+
Chr2A	567319253	567319339	NPFESSFSGANITLDAVAPSAHIGNTSLR	138	+
Chr2A	567493052	567493123	KKDGFAPAIIGGNAPYFNVYSAAL	111	-
Chr2A	567586248	567586337	TLLAKAVAGEAGIPFFSVSASEFVEMFVGR	136	+
Chr2A	569680528	569680611	KGEKEPNTIMIEGNEGIHDVTSRQDPQS	135	-
Chr2A	570562472	570562540	RADGTIEMSTVGAARAAMTLAKS	169	-
Chr2A	570592975	570593037	RADGTIGMSTVGAARAAVTLA	150	-
Chr2A	570703275	570703367	KGSRGLLDVVCAYHEQWPELRYMTEMMDLYC	165	-
Chr2A	571769070	571769135	RKPGDSSILPATADGGGEGFAM	102	-
Chr2A	572878833	572878973	RWSYGDEAPAATAVAAPYDGKAAESDAATVPPGDNNDGGATTRDAAL	162	-
Chr2A	573180637	573180732	KYAYMSVPSAAALKSFASLPYYRPMAHHLMLS	153	-
Chr2A	573260991	573261074	RIQGSPAPPPLSRGGSAATLMVNLRGGA	125	-
Chr2A	574573630	574573683	KYMPDMMEIREDEALLTN	90	-
Chr2A	579933548	579933655	RLLAIMDQDPKREGYAASMGMCGLGQASVELGQSGL	269	-
Chr2A	579933581	579933661	REGYAASMGMCGLGQASVELGQSGLKM	202	-
Chr2A	583984808	583984915	SLRDPATNSMSKYASPSDSMIWETASSNGAMMEGSR	171	+
Chr2A	584090493	584090564	RVAIGGDAPARGGTAIRLHGEALM	110	-
Chr2A	584276036	584276125	KSQEGTISPPQNTQPNQLLKLRSTHFSPTG	209	-
Chr2A	584555584	584555709	RNTNEASVSPVGVNGTDFHDAVSTKDTHLHSEPLDNPEIIGA	208	-
Chr2A	584556154	584556231	KIFQNDQGHTPHNIEQITPIQTKLSK	130	-
Chr2A	587371987	587372091	MAAMARSNSSNGHGYHHEASTTSSSSSSTSLARGR	100	+
Chr2A	587618144	587618227	KGGLHGEFVERIAPILGPHAAWTGDHGA	136	-
Chr2A	589425723	589425848	RTMESYLAIAEEVQSSLCLAQILSTHMDTSAMNLSSLVEMME	197	-
Chr2A	590655604	590655729	LGAWSWDAATGEELRVGAGLAEPYDAAWCAVEYYESTGSILR	202	+
Chr2A	592395425	592395478	VRMVAKQIQQELADMLTR	135	+
Chr2A	595848548	595848646	RRTSAHFSAETNNNTCMYRDFSYCTPVYTVSCM	161	-
Chr2A	597193225	597193287	ADPHVLVGAMVGGPDKNDKFK	101	+
Chr2A	597862481	597862519	IEAMVSQFLAQVK	100	+
Chr2A	598177334	598177423	SQVGSYLAADVLAETCECFLDQISDRRQLK	148	+
Chr2A	599076965	599077045	KGAEALPTATFIVNGFYGEPLPPQLRQ	193	-
Chr2A	599077217	599077339	KFIDVATPPPTPKGSLAQPVSSLMAPAPQYEIHPYSPTPPD	194	-
Chr2A	601230176	601230238	INDTYFVQIRELVANPQLTPR	104	+
Chr2A	601578193	601578258	KASEWDEMLLTLVKGNESSNSL	102	-
Chr2A	601886489	601886551	KGEKVLPHSHVSEAEFCHFVS	102	-
Chr2A	601886963	601887025	KTMEKACSVHSDAQTKFFVSA	154	-
Chr2A	602361351	602361479	KIMAAVFDQSFSSSAAGLYAGVLAGTANSAELAADSAIPVLGA	197	-
Chr2A	602664323	602664535	RYEVILLDLKQKAMEVTVHGEA---------------------------VEPFQDISSIFLNIMDGQDAAD	181	-
Chr2A	605426629	605426718	RLGSLSGIEPPIPGVLGNQRLVLSRFAPGL	136	-
Chr2A	605514410	605514526	SFDLPCGEMTMTLQDMAMISGLPINEQAVTGRVSVGNWR	198	+
Chr2A	610472055	610472168	RLAPLIGGAGQDLEWLGSAMVISWHKTSMDSSLAVGVT	184	-
Chr2A	611614104	611614163	EHYLSTEEFIDAVAQQLREK	97	+
Chr2A	611832399	611832488	LGKAAAIASMCVHVEAAQRPFMGEVVQALK	224	+
Chr2A	612654050	612654097	HGGFAYVYHDDDEHDK	128	+
Chr2A	612654142	612654201	AGGGGEQPGLTNQAGLRNKK	89	+
Chr2A	615128798	615128854	KATCWESVDFIDILINDLK	92	+
Chr2A	615720403	615720519	GLVTWWVLVLGIQLMRVAWFAGVSSASDPSYGSSDDVNR	114	+
Chr2A	615730890	615730973	KTAAAAAASSPQNLIPSAALRRIGLAQL	95	-
Chr2A	616193424	616193468	ATGNSPKKVMGCFGA	103	+
Chr2A	617460197	617460262	RATLVVAVGHSALQRCVEFGIG	104	-
Chr2A	617470125	617470175	KYASFKTSWGHMELEGA	112	-
Chr2A	617762101	617762208	APNSTAMRSFSTAFVIGIIGAYDTLSSHGMAFVVAK	172	+
Chr2A	619027194	619027265	ALVSLLTLDEKIAQLSNTAAGVPR	162	+
Chr2A	619029405	619029509	GMQAFVPQTTVAGGCKNVSCDSTDGFGEAIEVAKR	262	+
Chr2A	621393132	621393203	KQVGGSYYVLWALLQELEYNSKLR	117	+
Chr2A	624485804	624485896	AKSVVYVSFGSAGCMPPAQLMQLGMALVSCR	150	+
Chr2A	625636021	625636062	KVYSCNMASKLNGA	106	-
Chr2A	626849371	626849415	KLGPLCGKTRMVQLF	116	-
Chr2A	627304416	627304460	YGCRSYKGSSTGWSK	110	+
Chr2A	627304884	627304940	TDVNRVTPMVETVLEKLPR	90	+
Chr2A	628995235	628995351	ERGGNGEGSVLREDGPQEGPLDAGGGQDPGRPHPQPRPR	170	+
Chr2A	636106869	636106922	KVGVQPLTWSPGIAGYAK	136	+
Chr2A	640639610	640639681	APDIDMSELETLFSTAVATNASEK	109	+
Chr2A	642035289	642035387	KEDGTCIAVSIVAYALLSDVKDNFDALVYSGSR	238	+
Chr2A	643802987	643803112	RISELMSGLVESALGQDTAPEEGGDQLLVGVETLSLVDELIV	187	-
Chr2A	643940356	643940427	RGYLNFWLSTLMAKFDDYDQSVVG	180	-
Chr2A	644418479	644418574	SKAALMVPAVASGLICGDGLWIFPSALLALAK	144	+
Chr2A	644524756	644524827	KQPRPGLPMALHQRDDAGESSDGR	117	+
Chr2A	645902464	645902517	RARSFGDVGFLCKYGSVY	132	-
Chr2A	645925026	645925097	FSTFACSGTHDGAADDDSCPTHTH	109	-
Chr2A	646609021	646609062	GLLAKEPQQRLGVK	99	+
Chr2A	647448019	647448096	KAVGLTDELLGTEVQMIIVKLFMDPD	189	-
Chr2A	647764077	647764121	ATITFLIFTFPSLFR	108	+
Chr2A	647929549	647929605	NSETRRSFQCMLEVVELIK	93	+
Chr2A	654284478	654284540	KLHFALKAVLADQFVAPDPKQ	98	-
Chr2A	657321841	657321891	TRADLNAEQQAIESVAK	121	+
Chr2A	658674767	658674832	ATLLPVAPVLTRYAESVNPFAR	100	+
Chr2A	660764250	660764312	ADGEQTLGAPSTPADAADALR	89	+
Chr2A	664207536	664207661	EELAPFLPFSSRMAALDYVVCDGSDVFVTNNNGNMARMLAGR	204	+
Chr2A	664806062	664806139	AFVHAWTAACGARGSSASTLLVPAAK	114	+
Chr2A	665374438	665374533	TIRLANSAGQVGGKPRYGVNGVTYVDADTPLK	154	+
Chr2A	666607793	666607828	EAGCPQNGTKKR	88	+
Chr2A	669324118	669324198	DNVISTPLLTGTILPGITRRSIIEIAR	121	+
Chr2A	669332094	669332207	ITAADNDRDHGAETIYAGRPSIRALMEEEMASGTQPLK	171	+
Chr2A	671681453	671681563	KEEEEMLIESAEVPVDIDLSLMFSKNGVIVSSDSIKA	170	-
Chr2A	671852220	671852279	SKHPLRVPGMRPGEQCFICK	104	+
Chr2A	672063031	672063135	RWNTSEAMSAAWMECLQSADSKPVSGREFSTLSYK	175	+
Chr2A	672070321	672070455	IEGPMHVLRGHLGEVISCAVGPDLGLVVSSSNMSGVVLHSLRTGR	215	+
Chr2A	672714044	672714088	RLPWKLEPTGKIVAV	110	-
Chr2A	673172957	673173082	RPCRGFAAPTPTPTSPTPCNGGCASAVSFVVLNVALFLAISA	133	-
Chr2A	673713626	673713709	CQDGGVPYTRDILSSIKYHCNVTANGYR	140	+
Chr2A	674385077	674385202	TAAGDVLQVIDVPGGSLNNVITFPPSGAFVVNGSIEIQPPQR	200	+
Chr2A	676404911	676404994	KAHEVHHVQYETVMKGLCSVAVDCAKSA	134	-
Chr2A	679340982	679341086	RFLPAGAPVSASSSPGPEQVQFQQSVMRSDYYDRG	96	-
Chr2A	679491489	679491560	KMSVVGSGMDVKSQPSYFGHGLII	118	-
Chr2A	680305322	680305381	KSLDKVEAEKQTITELAEHL	89	-
Chr2A	680306990	680307073	KSEFETLQLKLGEEAASLEQVQTELEAT	119	-
Chr2A	680308034	680308150	KVNMSAEELHSKLAEEAAHLAQIQAELELIKGNADEAVA	173	-
Chr2A	682276928	682277035	KGHSDDSVQSSTPQNISAKANALFTPDPQPEQHPTE	171	-
Chr2A	682279966	682280040	KKPVLSFVREFFQGIDYENEESAAR	187	+
Chr2A	683557088	683557210	TPALQEMESVKHAAACHFVKATGRPIQEVYWAVCTVAEEAR	308	+
Chr2A	683669646	683669711	APSMEWRWVSAGEEEDDELEGR	102	+
Chr2A	683854322	683854411	QAGQQLAMLSKTLFGTVAWSIFEWFFGVRK	149	+
Chr2A	686135538	686135654	ILEGAMDIETNAGSETTSRDDICEASSPLSPVPVSATAR	128	+
Chr2A	689774896	689774934	RAHGTRDLISIVK	95	-
Chr2A	690260452	690260541	NHDANGVPYLSRQAMKVHATIWDGDTWATR	149	+
Chr2A	692514962	692515018	KDASHRAGNCGNRSCCAGA	87	-
Chr2A	693169334	693169390	KNQQEPTAAAQPSAADDEQ	130	-
Chr2A	696191585	696191668	RGQNFAETESLFATYFLSRIDEFRFDIG	134	-
Chr2A	696392297	696392329	QKGDNSVLLGK	78	+
Chr2A	696393614	696393685	RPMGKADENLSLDSSSSFMKGLLK	112	+
Chr2A	696484279	696484371	RPTQCSAKMEAEMSLQTSGESRHLSSTSSAE	143	-
Chr2A	698126095	698126184	ESVSLIEKQTQALFGRPDIKVLDDGSVNAK	144	+
Chr2A	698810810	698810878	GSNFIKLPCQHLFCVKCMETLCR	116	+
Chr2A	700444469	700444564	KLAEQVADLQARLEQSPKAAQPEPSPKGAKGQ	143	-
Chr2A	703115976	703116098	RPGACDPMFATLFVAAAVKDPFEEAALAVSMGGFSHGVLVA	196	-
Chr2A	703489018	703489074	VDVEGVLARYTDEEVAAMR	88	+
Chr2A	704470735	704470824	RVAGALKPMEGLICSLLSSKGSGVMGCIAV	217	-
Chr2A	704473991	704474095	KAHLASCATASSGSIFLFATRNEGPQEPRTCWAHM	176	-
Chr2A	704494524	704494559	HSNQEQNNADIK	93	+
Chr2A	705277345	705277383	RGDEFAAMEGPIT	98	-
Chr2A	706983553	706983660	MAASVACSFFFDAELLGEAGMPAMDACALCAKQLAR	262	+
Chr2A	708544755	708544853	HLFNLDSPDSGGYMLLAKIYADAGKSDDSAQVR	238	+
Chr2A	709275843	709275887	KFLRSLKPTYAMIEA	116	-
Chr2A	709511545	709511598	IYSGSMLSVENELEVMKR	133	+
Chr2A	710504478	710504570	KTFLLNKGDAQNSTVFGVLLQGMIVTLIESG	148	-
Chr2A	710759109	710759240	SALPPPVRVSPPALNAGEQQPWSPMCYSTSGSYPTSPANSHAYR	206	+
Chr2A	710765728	710765856	RGEEVLGAHSCVSLMSLYTVENPFIGLQHMKEFLIMAEWSHAH	218	-
Chr2A	710766532	710766636	RACDNRGCKTYLNILINCTVTDTVLGFHIALGHCS	174	-
Chr2A	711508137	711508241	RHQGEAKVANVVYSESQNAASVPREFDGAHENIKA	252	-
Chr2A	711744728	711744853	QMAAGLETSGQRFLWVVRRPTGDEHQPAGDLNTLFPEGFLDR	208	+
Chr2A	712417612	712417647	EVANMFHVSVQK	88	+
Chr2A	712774958	712775011	FLRASFSAFVDLMVLITK	83	+
Chr2A	713516271	713516342	VQNMPKSSVHQPAPSNSSMIHPVR	114	+
Chr2A	713578943	713579035	TLPHSPDVNSTGHSEPADGSANVESPLGEQK	143	+
Chr2A	713859492	713859563	MLDLMELSVPSLVELILIGMPKLK	109	+
Chr2A	713951523	713951654	GCSAPSGVNPEGSYVSSSAPSSAY------------ELVCSATSQMTSWASCSRKR	191	+
Chr2A	714789238	714789288	MVSRTECATIDGLQCNK	133	+
Chr2A	716064371	716064454	MEVWPPLLVVIFTLYVVSPCCGLEAVAK	139	+
Chr2A	716322523	716322639	KAMSDSVPIHYDMGDRNDYIGGEESESFVFDMMYADLPV	189	-
Chr2A	718521754	718521825	ENQVSSSSSAHLQGNLGKDVIIGK	168	+
Chr2A	720114521	720114586	LVASASPPDLHLSTKLVLFYAK	147	+
Chr2A	720116246	720116311	LVENVDTQPNSSILGAMLGACK	106	+
Chr2A	720342025	720342150	RIILASHHKPIVPGTSSFAAESHVASAPMALVDRAIAALTPY	222	-
Chr2A	721694442	721694534	AVAHLFKQMVLNSSLPKASVLALLACYGQLK	223	+
Chr2A	722258133	722258219	RDRYLGLYGAAFCHVGADADFNIPDYNSL	145	-
Chr2A	722258505	722258570	RKEGNEDFGGGGSPNVLYMTKQ	167	-
Chr2A	722847369	722847488	VRLADEGSTHPAGKTQVHHLVSGSDGAYVALGNAGVAEFK	287	+
Chr2A	723149018	723149146	WYAWICPVAWTMYGLVASQFGDLHHPLDTGVPGPKITVAQFVR	214	+
Chr2A	723344871	723344963	IIYIVSSLPSLAFILVVVPFVSESPRWYLVR	145	+
Chr2A	723406196	723406300	VNRKESEDFAGAVASGLICGDGMWSVPSAMLSIMR	171	+
Chr2A	725321449	725321490	GLNLPCFYDNVGTR	110	+
Chr2A	725416460	725416504	KLRKVAVTGYCDLEG	110	-
Chr2A	725421064	725421180	RSFPTGAKAVYGYTIESPSSTLRYIFMDSYTGMETVGSF	191	-
Chr2A	725421085	725421204	KAVYGYTIESPSSTLRYIFMDSYTGMETVGSFRLGNWPGT	199	-
Chr2A	726366071	726366130	AAPAPSSAMGAHRWSRPIAK	91	+
Chr2A	726372111	726372185	KVGSAAHDAPARSPASVAAHGLSHS	107	-
Chr2A	726600898	726600960	REKEVDVDLFAGYSPKNIGEK	102	-
Chr2A	726682717	726682842	WERNADPLYLAHAAGMVECPDLFPVSEPGVEVGLPASGAGAR	201	+
Chr2A	726683200	726683235	KIWLDEDGKQLR	89	+
Chr2A	726908827	726908868	EWEKPSCNPVIPMP	108	+
Chr2A	726963826	726964014	AKFMDYTADNLSIYRFLT----------------------------GVMIGLDLLPPFHITCR	236	+
Chr2A	727359205	727359339	ISGSLHMTIQTAVLIETLTALGAEVRWCSCNIFSTQDHAAAAIAR	334	+
Chr2A	727367167	727367220	RPHLNLARILDAGASRPT	82	-
Chr2A	727475704	727475841	FACGSIVVGFTAQHLVSDGRATSNFFLAWSQATRGVAVDPVPVHDR	226	+
Chr2A	727717564	727717659	MSPQVPDGYTGNVILWARPTTTAGELVARPLK	227	+
Chr2A	728145977	728146069	QQQLPTFGVLRNAAALLDEMQLMGEAQGAKK	145	+
Chr2A	728219534	728219743	LLGDDNSMVSASMPGTIGYMAP-------------------------------------ELAYMGKASRK	189	+
Chr2A	728222466	728222564	QESSVSTGNTTFDTCDAYLLTRGRAWSISLSVR	158	+
Chr2A	728222898	728223002	GLSRFWSCVEGYKGPALILLSAFSNSGSENVDAGR	165	+
Chr2A	728377059	728377106	AINYYKTLIHQHGGEK	126	+
Chr2A	729834812	729834847	RAGAQKLAAACG	84	-
Chr2A	730433929	730433982	KQQVDDGLHLDKVSDFEK	84	-
Chr2A	732067776	732067907	KGMKALCPKVLDRDGMSVGGSTLIIDADSHLAADMHEMLSEETD	210	-
Chr2A	732067785	732067907	KALCPKVLDRDGMSVGGSTLIIDADSHLAADMHEMLSEETD	195	-
Chr2A	732393640	732393702	AAHVRSDGSEAHRAPHATEAR	91	+
Chr2A	732746141	732746173	RTSVSGYIFQQ	83	-
Chr2A	732765483	732765572	IAEAVLVNSKPGSSGAQNIGSSFAAGLAHK	204	+
Chr2A	733519618	733519671	HIPIEAVAGSTLQIYSIK	118	+
Chr2A	733561104	733561139	EDSGMATAGNSK	82	+
Chr2A	733577110	733577202	ISEPEFQGTQVPMVAVVENGMDLDEAKVEKK	148	+
Chr2A	733832980	733833087	KLNYSVDFHLCLGFHLFHASSGVGPLRPLPDGAYTF	178	-
Chr2A	736183688	736183789	RLAAWVDSASEKEAVRLLTADDISQSIITMALEE	158	-
Chr2A	736183898	736183987	RTLQPFSIKGAAAAAIMPNSSGSPVMATTD	208	-
Chr2A	737595086	737595133	TTVAVKKLDGANQGEK	113	+
Chr2A	738052119	738052235	RAEYLLSEMAARMAEGEGQHAQNTNYWPAHLLVLLWPTR	192	-
Chr2A	738055322	738055387	RAVGLVSGAAVHYLVRILAAAV	94	-
Chr2A	738582908	738583000	VLQLDFFSGSVAAVNMDLHNKIEVLENENKK	148	+
Chr2A	738701068	738701190	KCDGPTDAFHLSSSWPMQRRVADPWSCAAALEGNAWEPLLG	199	-
Chr2A	739626371	739626406	KPTSGSSEQSPM	86	-
Chr2A	739626695	739626760	RRIGKSLSQSFSEVLGIEGDET	103	-
Chr2A	743344016	743344120	VYYSFDSIDDDTRNNYPIDYLNNLTPNGLPPHILK	171	+
Chr2A	743485360	743485431	KLHPLAFLSAPLSGNLRNVSMKLQ	110	-
Chr2A	746610028	746610090	RKAALVLSNNAPSPPTEEASR	146	-
Chr2A	747138305	747138388	KIAEDLTLFSTQLSALEVLVEIAKVHAA	129	-
Chr2A	747410213	747410308	RTLDEHKDNILMNVLGSNEMLFLRQMHNSLME	153	-
Chr2A	748508297	748508374	TNVRMIRDPITVGLLVLVFVMASFAK	124	+
Chr2A	748991337	748991411	VISSSLPGASSDCCGESLELMQSGR	114	+
Chr2A	749012774	749012875	KGVSCSPTPENSCVKEKSQVSGDGNDNSQMGTHC	163	-
Chr2A	749397512	749397622	AVLMNNGNFVLQSSSNPSIVFWQSFDYPTDTLLAGAK	179	+
Chr2A	749436832	749436882	ALAVAASAVQDEINKMK	122	+
Chr2A	749677401	749677463	KGQVRASTAASTTQVNSGAVA	90	-
Chr2A	752531650	752531685	ANVCGGVSQGAK	86	+
Chr2A	752815473	752815538	MAAPAKASWMVAMSVGTVEALK	137	+
Chr2A	753084506	753084547	RTIGPVVTIQGSRI	102	-
Chr2A	754506161	754506196	KMVEPSPDSSPA	87	-
Chr2A	754526495	754526560	KANPNDAVSAPLLSHQIHTNML	110	-
Chr2A	754526648	754526716	RLLPHQADTPPYAGRAMTAFALA	107	-
Chr2A	755548844	755548939	TVPQEQLPSDNLHPPPMPVINVGHLNLDPATR	154	+
Chr2A	756214649	756214732	AMALHKAVSLCMDHCYNYEVLRDHSWFK	140	+
Chr2A	756419943	756420002	KAVAKELADETPNVFRFGSI	145	-
Chr2A	757530115	757530177	VDAGDMLMMDRFRQWQATHNR	108	+
Chr2A	757907870	757908058	VLGAEATHYELKILGACQYVHR----------------------------DIYLHCDQNLMPR	199	+
Chr2A	757913712	757913783	KAMETLMTAGYSALAVLVGEMPQM	114	-
Chr2A	758465712	758465771	AKGADGFSHGIDDLFFTEVK	140	+
Chr2A	759456817	759456855	ACNELEQVIGPTR	95	+
Chr2A	759475935	759475997	RKTSSSFLIYIRQVIGFFTIA	158	-
Chr2A	759475998	759476090	KGCSKAMDGLTLNLSHCACPMYLARPNTALL	234	-
Chr2A	760609526	760609615	GDISPAPGARPATPLNMPPPRPSRSSCAGR	131	+
Chr2A	763070730	763070852	VLTRTMTALVAQVRGMMSGPTLPISEAGGDLTPAETFDDQR	199	+
Chr2A	765433891	765434016	AALLGFKAGITVDTTSILTTWAGDDCCGGGWEGVACDAATGR	302	+
Chr2A	766261594	766261671	RGIQVDGVAFDREEPNDEERLTLLGM	126	-
Chr2A	766504723	766504782	RGAKPLVPVSDSAMEMRSTA	93	-
Chr2A	767581104	767581163	GAESAAPSGGMPSLPGFFGR	88	+
Chr2A	767581182	767581235	MDDVALGPPPEHEEEGVR	87	+
Chr2A	768350808	768350885	RLSEAETAEVRHGVGIRPAYHFLPAK	125	+
Chr2A	770502797	770502838	KPTVDPSIDVHKSF	101	-
Chr2A	772117609	772117680	DVKSMNVLLNDSYTTKVSDFGASR	175	+
Chr2A	773605704	773605793	KQSVNLTAGASATMSHLLSGMEEARVSEMR	139	-
Chr2A	773767655	773767726	RWDCADGDADTWDALASHPDEIVA	108	-
Chr2A	774771504	774771614	KDGDGWTFLKGSSANSQTMIVEVVAASHWVGCSVSIT	179	-
Chr2A	775582572	775582655	RVTAIASEFPDVELSHMYVDNAAMQLVR	137	+
Chr2A	775765990	775766064	RVLMIGGLRSSFALDAPCSTVLILR	119	+
Chr2A	775766065	775766199	LDLATMEWDEAGRMPPNMYRCFTGLCEAAAQGSAMPAPVAGGNNK	225	+
Chr2A	777618321	777618398	GAGSELNEVPNQTLRPVALDLIERIR	125	+
Chr2A	777618924	777618965	FSLNQGAFFEQFAR	90	+
Chr2A	777944267	777944320	RAFQEFFAGQNLSFRTAM	87	-
Chr2A	777944360	777944422	KFLGQRAILDFYYKNDFADPT	156	-
Chr2A	777944375	777944422	RVILDFYYKNDFEDPT	105	-
Chr2A	777994363	777994398	KTAPDEILGQDS	84	-
Chr2A	778068000	778068044	RIEGQTGTLLDMNSM	114	-
Chr2A	778068114	778068164	RTEPHDILGQDSKFLGQ	124	-
Chr2A	778068114	778068149	RTEPHDILGQDS	87	-
Chr2A	778085282	778085359	KLLEPVTFSPAPLTFVLDELAPALAD	116	-
Chr2A	778092225	778092344	RGGVHDTPMSIFAASPKSLAAPCLVAAVLVLMAATRSSAM	101	-
Chr2A	778422119	778422181	RSDLLGLPVEYGPVEFHMVAE	158	-
Chr2A	778556869	778556928	RKAHFSFGSNRALTILSCGL	145	-
Chr2A	778816970	778817014	LARVPKPAGNVGEIR	105	+
Chr2A	778816970	778817017	LARVPKPAGNVGEIRR	111	+
Chr2A	778825243	778825326	RIEGVNGAPKPVSALKTMSKAFQAFFAD	136	-
Chr2A	779022843	779022917	RLPGDWSLGVDDVSMRGVDLSFRPD	117	-
Chr2A	780162866	780162928	KLFHYIMEMTLIAEPVGDCDH	110	-
Chr2A	781894216	781894308	DHSTMDLTGMSELYQLRYVMIGSVYGLQLPR	153	+
Chr2A	781894936	781895037	FDMGLSRASYLIFQSGAMPMVQRLGLTFNIDVQK	169	+
Chr2A	782491348	782491425	KFVMVTKSGSLDLTELQDLNGIDRGI	124	-
Chr2A	782991891	782991983	KAFWEFRGVVSSSLMDQSPVIFSPLVAHMIK	135	-
Chr2A	783244909	783244941	EDPGFTRDHVK	82	+
Chr2A	783245175	783245255	AVAGGNVNGRVLSEDVSRLTYLNMVVK	187	+
Chr2A	787112786	787112845	RTFSMMYRGLINSIPLPGWA	93	-
Chr2B	107878	107940	ADALAVSACACGRGSTLSVPK	94	+
Chr2B	461623	461694	KITIPTSTLTALVLRQRFDQSGSL	113	-
Chr2B	597815	597853	YVLLSTGSTIMIR	95	+
Chr2B	2830154	2830219	AVSLPLLSPPVVAAKQWLMLDR	103	+
Chr2B	3216136	3216180	RGKTIPRSQAIDPIT	112	-
Chr2B	3633304	3633360	KAFSGDMKGLLVLTHLHEV	90	-
Chr2B	4988275	4988307	FALGFFQTGSK	80	+
Chr2B	6734830	6734919	RLVEKIVMQMYHLEALDSNSIIARGQGLVE	191	-
Chr2B	6836770	6836889	TVIATTVWNFDVNLVEGQSIQPKPSIILEMENGLIVKLKK	195	+
Chr2B	7343864	7343926	ARTAMAIGGSSYQNLARLIQR	151	+
Chr2B	7345858	7345893	KKEVTPAPVIAA	81	-
Chr2B	8022159	8022221	VLTYPDLQSNPIQSNPIRPPR	98	+
Chr2B	8066190	8066285	RVVMSPLAGHDCLDLSVEMGSNGCGVVLVRKG	234	-
Chr2B	9594011	9594136	ITYSDVNNATDNFSLVNVVGSGQFGTVYKGWFDAQDGTVAIK	238	+
Chr2B	10588260	10588349	EGGCLPPGTMGWPLFGETTEFLKQGPSFMK	145	+
Chr2B	10904262	10904330	RVGSTAAAITLLLTEDVSVSVVR	99	-
Chr2B	11165602	11165658	SLEGIVIAIFAGITATSQK	85	+
Chr2B	11742015	11742056	EAWEVFIAGKEQLK	107	+
Chr2B	11903884	11904015	VCAGQNFAMVEVQIVIATIIKSFSFTLSPTYVHKPSNFITLMPK	218	+
Chr2B	12021367	12021444	TFFMAGYETSANLITWAMFLLASHPR	130	+
Chr2B	12129183	12129236	FGNMFSATVIFVLDKLRR	113	+
Chr2B	12801440	12801493	GTNIVNMSQGTSLPPKDK	89	+
Chr2B	13434724	13434828	RSMRECGGLLVIFEVMNAIAIELSELAGHSELRIA	168	-
Chr2B	16476361	16476468	KAVSMPTLSEEVHLLPCAHQLLLPASSSISGNDLYE	170	-
Chr2B	18126798	18126887	RVLHMLERTVAVMGVGNEASLLCRVALELV	141	-
Chr2B	18896992	18897099	GTCEGLHHLHTAQEKPIFHLDIKPANILLDKSMTPK	174	+
Chr2B	19050709	19050816	KFEAQMAIAENSGIEGLLASLNAAVDLKEIVVAGLE	163	-
Chr2B	19190606	19190683	QSIVLAGELTTSLGASMLSKLANWRR	121	+
Chr2B	20242100	20242168	RVQPGVMRETSSVPAAGGPQFGY	109	-
Chr2B	21458847	21458894	SLANLESLFKDVLLIA	113	+
Chr2B	21609166	21609291	RVIWLFDYGCNALGWAFEVLEQGSMTTISGYNVYVVSRPERG	213	-
Chr2B	21930581	21930682	KLHAPLYKYSLHMAPSVTNDQLETELINMWHSES	170	-
Chr2B	24189133	24189180	MYLTSPTFLWRRPYMK	82	+
Chr2B	24301793	24301834	RQLEINSLFGGPHH	107	-
Chr2B	25300561	25300617	MPDSGRGVLQAGLFVGRHK	141	+
Chr2B	26059114	26059167	QDNTSISVCLMHSSFFIF	88	+
Chr2B	26621575	26621625	KKSSMYAGMSSDRLAQA	119	-
Chr2B	26621578	26621625	KSSMYAGMSSDRLAQA	113	-
Chr2B	26621578	26621634	KSSMYAGMSSDRLAQAKMI	135	-
Chr2B	27000791	27000943	GLPADAIAGGNPGPGCMSMVHYLIFAPGAGCVGRPPSNDSAAAAVVSGSHK	239	+
Chr2B	27123541	27123663	AEGPATVLAIGTATPANCVYQADYPDYYFKITKSDHMADLK	309	+
Chr2B	27124057	27124134	MLGLRPSVKRLMMYQQGCFAGGTVLR	195	+
Chr2B	27126035	27126127	QALSDAHVPTLLPQGSFFAELNGITHLCLDS	226	-
Chr2B	27131784	27131882	RARCVARWLHALVAQLSSIPATATATGAMEANA	152	-
Chr2B	27536389	27536421	KYIHPLKSTLM	83	-
Chr2B	27717165	27717266	GLMGVAAVAVLGTAIWAGGLANQLRYLDGEFPDK	161	+
Chr2B	28265760	28265849	EAHEMSPLSVQCNDVLIVRSTVVSEGFKTR	149	+
Chr2B	28501775	28501903	RTASLFAFTWSSALANLLSMTEMFVAGGLLVYAIIVDTTSHGD	204	-
Chr2B	28502180	28502287	RLHFEEETAGDQPHFHNHIAPPQTKISARISELTSC	280	-
Chr2B	28657637	28657705	KDSLSEVQDKIGVLQGPDNATSA	161	-
Chr2B	29306906	29307013	KMYVYLAIIIVITIFVSLIVVPVLVGKPIHSRSQGD	98	-
Chr2B	29997124	29997171	VWVHVSTQLDFHTIGK	125	+
Chr2B	30901551	30901592	KATVPATKRSDDST	96	-
Chr2B	31172621	31172743	RMNEPFQRYYFEILGIAAFAESLGAILQQPVLWFCSMMTTR	211	-
Chr2B	31663551	31663637	HHLDGAWWSFFTKCQDPFTLDEIAAAVRR	228	+
Chr2B	31665258	31665353	SIGPMEPFEGLWSLKNLQTLKPVCASEVSVTK	235	+
Chr2B	31665819	31665884	LEELLIRNLAELRDIPGLGHLK	100	+
Chr2B	31811308	31811337	STHMYDIVVK	79	+
Chr2B	31924441	31924539	AGQVKLTFSGGLDGNGTWGGLG-------------ASGPYVLSEMR	100	+
Chr2B	36831057	36831110	KGDPKSTPDGKVITLRAE	87	-
Chr2B	36884502	36884633	YPHIKGINFDLAHVIAEAPHSPGVEHVAGDMFKNVPSGDAIVLK	273	+
Chr2B	38443691	38443729	KKGLVGQAAAKGA	87	-
Chr2B	41433471	41433539	EICEMLLLKYLSLRGTEIQCLPK	114	+
Chr2B	41433609	41433659	TVCQLGHLVNILGGNKK	121	+
Chr2B	41924415	41924465	SMMFSNQITTLESGEGR	128	+
Chr2B	41929298	41929387	RPWYLAELPVAMPMTLGSGEAMDIVEEGVR	147	-
Chr2B	42783492	42783596	RSLHPMLKTASPFIIFSRVHSLSMMSLPMTHNEQN	172	-
Chr2B	43518740	43518850	GNPYTYGHNFFMSMSGIDLSANMLSGEIPMEMGNLSR	180	+
Chr2B	44055034	44055150	AIAEWGRPATDITHLVVSTNSGAHSPGVDLRLASLLGLR	184	+
Chr2B	44404631	44404708	RGAPKPSPPKSVVHEVPKPSPPMSVV	111	-
Chr2B	44712108	44712221	KGADLEGRAALYTGFVLAAMAVPGSSYVVTSGCEFFIM	184	-
Chr2B	45867007	45867069	GISSSMSARTSPAHQPAQSMR	92	+
Chr2B	47405426	47405533	KYFHAIFDEITVSRYIPPNAGHPSTLEQIPGYLRMS	185	-
Chr2B	50343875	50343970	RVLFRKHAVLMNSYGGYTVSGDWFIGNYTLAA	162	-
Chr2B	50545382	50545468	RGVPLGATSKLGQFPAVTTASSAMVAPAM	131	-
Chr2B	50974276	50974410	KLVILNSLNWVTMPIQGSLMNQGMDLLALNVLKGIEAPIDGSIQN	215	-
Chr2B	51829853	51829981	KGDQSTFDRLYAVQGDCFGLAVNTSPDLEEHYCGMYVGNGYAK	334	+
Chr2B	51830519	51830566	ALTTFMQPGGPGDAAR	115	+
Chr2B	51900522	51900593	ISLSHTASVYIGRFESETDLVAIK	172	+
Chr2B	53889747	53889809	ASGPSPASGDACVVLGVRISR	92	+
Chr2B	53901218	53901286	CSMDSPKDRPMMQDVYAEIITIK	117	+
Chr2B	57026068	57026190	EAGVAAAAFFTQMCAVDVVYGEVSAGRVALPLADGSALRGR	193	+
Chr2B	59772748	59772861	LAANDDADRFGYQTVRAPSMEPAPEGPGIQIEDGHTVR	184	+
Chr2B	59795324	59795362	QIAGETRLNLLQR	94	+
Chr2B	60160065	60160169	QPPGSVLYVSFGSQYTISASQAMELAMGLEKSGHK	255	+
Chr2B	61672056	61672088	QVMVEAEGSRK	81	+
Chr2B	61908787	61908825	EVSTQMKTVAAVR	94	+
Chr2B	61910347	61910451	TFRDEDERDFSYVADMLTFLGSIQSSEHDLLLDAR	164	+
Chr2B	61910371	61910475	DFSYVADMLTFLGSIQSSEHDLLLDARYLSGSRGR	165	+
Chr2B	64316964	64317056	RYSNAALFAGIFNILHHDQKDRWVTSMMCIG	160	-
Chr2B	65627162	65627272	RGVSHAGLLAVVAEADLGMAAFRSLVASVTDNHNPIY	174	-
Chr2B	65845758	65845862	RGTRMPIAAPGGLMAAGDRATLALLDACSVTGPCE	165	-
Chr2B	66201738	66201797	RCHAPPDSIIGLLDPSSRIT	93	-
Chr2B	66506128	66506211	ADASAASNAMNVPGPAKLSSTSVNTYAK	123	+
Chr2B	68863209	68863271	RPAEVIDKDSGGNGGWPGVKT	99	-
Chr2B	70068423	70068455	KDAHTSVHTLR	79	+
Chr2B	71638492	71638587	KGVAYSDSAMSFAVLKLVVKTFALLFFVIFVT	147	-
Chr2B	72330957	72331025	KASPMSAVAYGSADALEAFAAGA	96	-
Chr2B	74486757	74486792	KRRSYGLLQAIN	85	-
Chr2B	74615109	74615171	RALGFDGLRGNMKGDLLVNSA	148	-
Chr2B	75950429	75950509	KAAADTTTNAFGDLCTEQYTLAASLWT	191	-
Chr2B	75950852	75950947	KEGNGKFSVVCVAAVVAVVLV-------------TSAGIIAGKSM	88	-
Chr2B	76561215	76561292	KAAAENSLADWIGDSAMILRGGVSSL	117	-
Chr2B	80374290	80374373	SSEDAYSSPGSPMMCRTPAGTLVIAKIK	133	+
Chr2B	80915409	80915633	VLLFLIPPTVPSMEVDASD--------------------------------------VMEEVNQNKEDSFIYVPR	121	+
Chr2B	82379275	82379343	VPFEFHAAVADKLERLRPAALQR	107	+
Chr2B	85022179	85022295	KIVVPVLNITPLSDVAAQVSTFGGAAPDKDVVLSYSPFA	280	-
Chr2B	87293401	87293505	RDVSGAAVTLLWPAVNTVSFLDPGDNGAACVMLIG	171	-
Chr2B	88152455	88152532	QSMLEDTGFSFVSCRVTGSGALYLGR	125	+
Chr2B	88152533	88152628	AWGTFSRVVFAYTYMDDIIVPRGWYNWGDPSR	161	+
Chr2B	88930338	88930403	AQEALGKQHVVADLEAAEPTQR	100	+
Chr2B	89348204	89348284	TMEQFSAFRSQAAPNAQMVRAANSMQE	127	-
Chr2B	89348897	89349001	RPNDSTAASPPCTQNEGNRPHATSAPNSNKNQEEV	160	-
Chr2B	94313642	94313710	LVVPRDLAGSRPDPGAQPPRGSR	100	+
Chr2B	95036285	95036344	MVTCASPPYEEYIFRGEQVI	150	-
Chr2B	96233154	96233222	RSVVSGAPYLRLTEQIVMTLQKM	113	-
Chr2B	96233562	96233633	RTPLFRLGTMEALLNPSSVTKQLE	115	-
Chr2B	96912414	96912446	KSLMNVMAWVR	84	+
Chr2B	96912414	96912536	KSLMNVMAWVRSEVTTSAVMYGMDGLVPATDGDDDCDFAPK	203	+
Chr2B	97159313	97159378	GIGSPSEVIEMGGRSSPAGWGR	102	+
Chr2B	101310433	101310540	RSAMTEFVGEDLTLVAVDLTSGGLDFVLMNRPDGRH	173	-
Chr2B	104783030	104783089	RVGGTGEEFAMRGAGGSQYQ	95	-
Chr2B	106409052	106409177	LLLDLPHHRPIAMAQAERECMRVVMFPWLAHGHINPYLELAK	213	+
Chr2B	109095847	109095990	KAPSPATGYGSPKPSPPVTVHGEQKAPSPASGYGYPHPSPPVAVHGEH	211	-
Chr2B	111843371	111843454	ESTDVEDLFIAHISGMDTMARGLRNVAK	135	+
Chr2B	111846086	111846124	RAVKASPKKNWGL	96	-
Chr2B	113157714	113157776	LLLEVSSKPAVVVEEKEPLGV	88	+
Chr2B	115842059	115842115	VLGMASRVFGSKPVELSAK	132	+
Chr2B	116815979	116816035	RWKEMVMISATSLLKTSIG	137	-
Chr2B	119061808	119061933	RPNKSVHPEMFAYVDRVWATQAAGDGAATWFNMYQINYLVGA	212	-
Chr2B	119061967	119062092	RAMNGGYPDLIMLGADPRALWTAFIEEWVDRAIAHRVYDSTA	209	-
Chr2B	119340376	119340453	VTVREPAEAWVESGATLGELYHAIGR	125	+
Chr2B	119633302	119633361	KVIRITADPPGGILGFAIAL	139	-
Chr2B	122010817	122010912	LEVIALRTCLTSHMAPKDLHMADDDAESNSEK	153	-
Chr2B	126987532	126987606	RGKHSDYSLAALSAATVAGQGQAPL	167	-
Chr2B	130308594	130308647	KPLSSLSHVQGVIRGQTE	86	-
Chr2B	131120279	131120395	RACMRHEVNPLYDQMAHILGKQQDSIVVWGAGNNNIDLD	197	-
Chr2B	138962617	138962667	GAGADVNAGVDPAEIEK	121	+
Chr2B	139432733	139432774	KPGFEQKDGHGIAA	104	-
Chr2B	139442223	139442288	RYRQVAASHSLIINHTVIYPET	163	-
Chr2B	140378829	140378921	HFVVGWSFALDGPAPMLNISLLPALPPIGPK	231	+
Chr2B	140379120	140379158	NLLGAGGFGSVYR	83	+
Chr2B	140379219	140379263	QGMKEFIMEVASMRR	113	+
Chr2B	140379906	140379968	QVLQYLDGDVLLPDLSATYLR	97	+
Chr2B	140904979	140905023	KGVPLQDFKSVFVPE	109	-
Chr2B	141061853	141061963	KHAPFMEEDVEFTIDTRKGSTLLHGIHQSMDSQPVPI	185	-
Chr2B	141415361	141415438	KAFELISSNHMLEQKYESMYHLAEVR	127	-
Chr2B	142122372	142122488	KSPTQEVMSLADTVGFANFCDAYRSNYEMLHIVQELVVR	197	-
Chr2B	142123701	142123736	RDQRKGQNDAAN	84	-
Chr2B	142123836	142123934	RQLTSDSDLLASVLQITGPITVVRLNKALEATV	151	-
Chr2B	144495023	144495097	TVILLDSDDEDMVKSFGDGNLSDSK	114	+
Chr2B	147989955	147989996	AGEALDVYIRSHPK	106	+
Chr2B	149664421	149664501	RAECARIGEAINITEMIVGVALTLNIQ	193	-
Chr2B	150953235	150953345	KLSGANTHEELQTVWSSFVSPPCVVLTTRSGEESDDI	182	-
Chr2B	150953235	150953348	KLSGANTHEELQTVWSSFVSPPCVVLTTRSGEESDDIK	187	-
Chr2B	154725018	154725110	VLKSGADRVTLALGPSYFICSVPAQCQAGIK	151	+
Chr2B	155302035	155302130	VLFTSDAALMASNETAKMMLDNAHVSGLWEKK	155	+
Chr2B	156593133	156593216	KAATLLSDVARVVEDMNRGTCSPYLFSL	139	-
Chr2B	156877388	156877504	REGSPSFFPNYHHLEPNLLSTVSTFQETELDFLEIHRHA	193	-
Chr2B	156877538	156877642	RCGRGAAAPTFCHVGPPTVRMEASCPELTEPSIDV	173	-
Chr2B	157847791	157847862	LGSIVKLGEGTYGEAYRAGSTVCK	112	+
Chr2B	158614906	158615046	ADVMTQQASSAPHPSTAVLAAHQSVTGQYHQVGASQLQPASSVPRPR	213	+
Chr2B	160201249	160201350	RFGESRMRNFLCMADLWDGAHVAGGIMATWAAVD	171	-
Chr2B	160487480	160487533	ADSAGAALDIGNHDFVPR	82	+
Chr2B	162247626	162247721	DNIEQVFRSAIFCLSEEDRGLPAIELMLPLLK	154	+
Chr2B	163037872	163037955	KLNTDIPIVNLKIWSYLNGVYEKQSTMF	143	-
Chr2B	166613502	166613537	SSVEISSCGAEK	85	-
Chr2B	167355753	167355803	ENLAPNMRSFGQQKSIR	85	+
Chr2B	167478745	167478831	QAMSAAAQPTEEEEDLIAEALYGHSGRRR	136	+
Chr2B	168187738	168187839	LALGDNALPEAGIGAIAGQLADRLPAGSVRLNAR	150	+
Chr2B	168188335	168188409	IGDGVYVCGDHWCSATFDGAMVSGR	194	+
Chr2B	168885004	168885105	SWDGIVEVIDLSSNKLEGSYPNDASQFQNLVTLK	166	+
Chr2B	168886207	168886317	LVGELIFLDNTLVFTAEDLSRAPAEVLGRSSHGTTYK	178	+
Chr2B	169699432	169699503	AALGRMDLATSGVLMSGSLLDSMK	108	+
Chr2B	173200395	173200439	SNICSGLPARPGMPR	113	+
Chr2B	180106083	180106142	KLLENADFNNSEMVTQKMCI	102	-
Chr2B	180324990	180325094	RHLELEQEAPVAAYPHMEGGGGDSAVLMHMMADGG	163	-
Chr2B	181562096	181562221	AHMMYNSMLQAGITPDDKLSSILGFGNDGDSFQDSLEDKDIS	200	+
Chr2B	185736018	185736095	RGTSTMNDLQRTQVGVSPIRLLVDPK	121	-
Chr2B	186790686	186790748	KLFLHFSNSIQAPPFSGRLAA	100	-
Chr2B	186810514	186810600	LNPHDCIPFLDEIFADGQEAKLEKLPSPR	216	+
Chr2B	187472918	187472953	AQPSMRSGSFAK	87	+
Chr2B	188685521	188685616	KGDTPQVMRAPLPAAADLGDSSDSVASHVANA	146	-
Chr2B	188685818	188685853	KPCDNSESVGIT	87	-
Chr2B	193916787	193916888	REPMQESICSVQSSMSQTDCNPLDVGEQGAMNEE	166	-
Chr2B	193916787	193916903	REPMQESICSVQSSMSQTDCNPLDVGEQGAMNEEKEAVR	190	-
Chr2B	193949966	193950013	AGMFADACNVWNGMEK	127	+
Chr2B	196614026	196614103	RRMLEDDAEPLAEGLSIHSRMHGGLS	122	-
Chr2B	199876245	199876352	SVSTDNKGNFVKGPSLVLPGMLYGNHLTQDAMLSPR	252	+
Chr2B	205822039	205822146	CGAVKDARLVFLVMPNVDSVSWNAMIAALGQHGHGR	179	+
Chr2B	208479248	208479286	TRALGLAPEQQTK	92	+
Chr2B	210680735	210680791	MIGREMEMATEVEMSPAAK	86	+
Chr2B	214187569	214187676	NATHEMSAPPMKNVVHQINSSMPSSIGGMMRACEAR	176	+
Chr2B	215548329	215548427	LPLHLSWRVMLGIGAVPSALLALMVFGMPESPR	157	+
Chr2B	215548527	215548580	AAAGIPRDLDGDVVVMPK	84	+
Chr2B	215665281	215665340	RSAAQPNHRRPGGQTYNLPA	94	-
Chr2B	218879930	218879974	RGGGTDMRSGKACDN	111	-
Chr2B	218881166	218881198	RVEIGGLDISG	82	-
Chr2B	219059600	219059704	RFDALIQELCAVSCPLVIPRDGPKGFEEEAMNLLE	269	-
Chr2B	219203008	219203115	ATPAGYYGDDGATFRGLMLNSREPMQVWVDYDGQAR	185	+
Chr2B	219912497	219912556	TAEDAAEQPTSSSEEDVAPR	85	+
Chr2B	220045030	220045152	ATQESDVYSFGMVLLAVVTAKGAAD----------GGEEEGEGEETMGMVK	188	+
Chr2B	222853056	222853121	VEELAELDASISKEGFLSSTLR	97	+
Chr2B	229486909	229487037	KAVVQNGDLLRCSFGEWASPSCPDGGNWSKLMEHEPNNEWLEE	207	-
Chr2B	229916032	229916121	REIIDSARTDDILLLAPQEGSPPSDSVAPK	140	+
Chr2B	229995262	229995363	RPGLLATTDAVHGIKGEIPQFEFPLGLSAAFDAL	162	-
Chr2B	230135968	230136027	AQGLRGTSYRFVIGDMMDYR	150	+
Chr2B	230481531	230481572	RLLSVLKTKGIAVV	92	-
Chr2B	235071286	235071372	KGAYMSYFEYAEDENEFEPTVVTDDVLNE	139	-
Chr2B	242553566	242553700	KEDAGTLFSPSNATAADTEPKAAQIPLPQTVATPHKEVASPAKSE	207	-
Chr2B	243484370	243484468	KAEGAADDAAAMDLLRQVMEMAIDLGPVYETLV	121	-
Chr2B	245541673	245541783	HVHADAGTTLSQGQSLAGNDKLLSANGAFSLSFFSPR	171	+
Chr2B	245541736	245541828	LLSANGAFSLSFFSPRGGDGSRMYLGVMFAK	146	+
Chr2B	251024310	251024369	RFWPSLKVGGEGTDAQQILE	98	-
Chr2B	251025938	251026018	RQQLLLEHKSNFLFVSFARHLLNLSEI	113	-
Chr2B	252854825	252854890	KYVMGFGGKGLMKSNDFDDTAI	105	-
Chr2B	253625888	253625968	KVMAGGTYFPNVGYRLNCWVGLARGGS	137	-
Chr2B	255483966	255484073	AVAARVGLPLASGAHLGLSLCFAAPEGKTEAVDVPR	165	+
Chr2B	259669801	259669842	RQLQEATSMIFPVY	109	-
Chr2B	260870367	260870426	KADFSLKLLFEATGSEGNKS	142	-
Chr2B	262932004	262932063	QAQTPPSYNNAQPPPQAEVR	90	+
Chr2B	264108444	264108575	KAAMEDLLKVANELEGLDCYGHVMTGYTVVDPPSSMEDFHQRAD	215	-
Chr2B	264516076	264516186	EKLGSDGMQRSSSGTQANGHLDEDPVSSDNSSQAISK	168	+
Chr2B	266486974	266487039	RPADFGRNSVNVQGPVATPVMS	104	-
Chr2B	266487931	266487975	RWGQAGLSGAFRALS	105	-
Chr2B	271452767	271452841	VVYTKQAEPVMPLKDPTSDMAIIAR	187	+
Chr2B	271480220	271480312	HLPPLA--GEQDKMNPTAHDQTTQQQKPNGR	102	+
Chr2B	271480220	271480315	HLPPLA--GEQDKMNPTAHDQTTQQQKPNGRR	108	+
Chr2B	271845278	271845355	SAFYSLCRFCSVLFMCITFSQRPSAK	125	+
Chr2B	272624571	272624639	KTIHLDTSAMPKVEMPKPQHDPA	175	-
Chr2B	283164652	283164777	RVTVGPRYDYMELWMQPDAYYGSTKWERADDSHVVDGVSDYV	215	-
Chr2B	304604933	304605043	KVNTAVSAYNFVIYPFPSIRLLAVARFQHFWDGEGAL	183	-
Chr2B	315471975	315472046	EGHVLPPADRVVADDIEKPLLLPR	111	+
Chr2B	318867472	318867525	GLFSLVYFRHPSIIGFFR	89	+
Chr2B	322703410	322703445	HVMMKKPRGGPR	90	+
Chr2B	326678927	326679007	WESDLILEAAIGMAEPGGRCLMAMALE	128	-
Chr2B	326679218	326679298	RSVPTPDIGWAFMGSYMAFYALAHGGL	137	-
Chr2B	336572814	336572891	KATLEQVKGDAEAYSMNVHELAAEAV	123	-
Chr2B	368296031	368296129	RGDNACQNGATAKPSGMEESGVASGLVNCSASV	235	-
Chr2B	370847561	370847641	TSCNVFNQKTDYAPAEVSTRNGISGVK	202	+
Chr2B	371424728	371424847	LGVNLLTGSLPVELSAMQNLSALEMNQNRFSGPIPPEVGK	188	+
Chr2B	371568482	371568562	KLKSSISEDLAREALEYVMSHGEPGAI	127	-
Chr2B	374947709	374947789	CPQSGAASGVTAEDAAAWLIPDGGGGR	121	+
Chr2B	376259664	376259699	KHGEIEQFIKDA	87	-
Chr2B	376431807	376431887	RTEDGEAISGEPKWMVDKLGNSISHYF	135	-
Chr2B	378564141	378564239	ALAAAEEVLGEHFGDDIAMFAFKVSPKGYVYVR	156	+
Chr2B	382897791	382897847	TELDQLKKACEDMEAQNAR	90	+
Chr2B	385795332	385795394	ASATSGGSRSYALVPADELSR	90	+
Chr2B	387016746	387016835	FVFQFDGEPECSPQVLQVQGGMMQPMFTCK	239	+
Chr2B	390551160	390551255	KLDMSFVTNGTRIFILGHGDAFGVVEPPTSLG	237	-
Chr2B	396740164	396740205	KLAQGEDGHHNVAK	103	+
Chr2B	399413192	399413320	KSADLRGEVVITSGDYEGGTLLMVMNVLYVPHRMSALMATGQA	210	-
Chr2B	399420612	399420668	KGDENTGNDEDSHTPNPTA	142	-
Chr2B	399541052	399541156	KLFLQGGTQMLLSQLVVGTLIAVKFGTSGVGEMPK	164	+
Chr2B	403072123	403072173	RETYSASPMMIMGNMNM	82	-
Chr2B	404881516	404881626	GNADGVYTRDFPDRPPVMFDFTNGSMSNNRSVMLTSK	182	+
Chr2B	406301457	406301573	MADEKVISAPATGGGEDGLIAGDLSATEARVRPLETLLR	179	+
Chr2B	409323510	409323575	KPDAAIIQHASGCCTEAIVAAA	100	-
Chr2B	415922946	415923026	VAENCGSCLSMILGWEKFGSQENMVGR	138	+
Chr2B	417405356	417405406	VADGSNDENPGAVEEEK	123	+
Chr2B	419611810	419611899	GDAWLKDGIGMVMEMLGDLKSGSSPPTHCC	218	+
Chr2B	420158742	420158879	AHLVDTLDDEKGGHGWGPPNGDGAEEGEQLQQYEVGEWDPPASPFR	151	+
Chr2B	420159893	420159985	YDDAWKIFESMEKNNVQPGHITSSIMLMVMK	158	+
Chr2B	420165871	420165960	KVCARLVSDFTFETPRAGDDALMQIFLWIA	153	-
Chr2B	420166384	420166425	RAHGAIMANWTVVT	103	-
Chr2B	425508458	425508514	TGVYSNPNEPGHQQPDPPR	90	+
Chr2B	426404192	426404224	RHCTQAQVLAE	85	-
Chr2B	434379293	434379376	RAEISSEDGEAVDTFYLSDPQGHPVEAK	136	+
Chr2B	440681076	440681123	RKRILHAFVGAELIVM	114	-
Chr2B	443229742	443229804	FSDVSDLEFLMFPREDQLTGR	99	+
Chr2B	445534265	445534363	RAGVPPGQAAEERPPKQIGWAQFLNKQVPPGCV	162	-
Chr2B	447751518	447751646	RFSNPSDLEPLIEEGILGKCINTNALTFNASIAAGSLCTFSGN	205	-
Chr2B	453671486	453671605	ASRGQAFPSAWLESELQAICVHTRPAMAVPEPSRTGSPPR	192	+
Chr2B	453991909	453992034	VDHVVSLTSTTYGVLDLQAKHGATAGAKELPLPQEQEKPISR	301	+
Chr2B	457183120	457183218	ATTNTNIMMNMQPTEFLNTLTFPGIPDHELKLK	161	+
Chr2B	457255669	457255764	SVPSSGCCTAVHTIGKQSPKCLCAVMLSDTAK	151	+
Chr2B	457352619	457352729	KGSIPTMHPSSVGETFGPSTIMWETSEIADSEGCPAK	177	-
Chr2B	457640303	457640341	EWEVVRMIRNGLK	100	+
Chr2B	457988734	457988805	RNCDSEAVIDALEKLSAVLLDQGR	111	-
Chr2B	457995512	457995565	SDPAISGLMAGARPNCGR	86	+
Chr2B	462796373	462796444	RCAGGYSHCLWIDNRFDYMDLMLG	120	-
Chr2B	464273530	464273649	GLIAASNMKEFLQPTDYVMPLVLVTPSDGAAIQKFVTATK	197	+
Chr2B	464274319	464274402	YSVSVTAPAGMKVTVTPSALSFGGKGSK	126	+
Chr2B	464280053	464280109	APTRPRSIPAHRNGPSTHR	147	+
Chr2B	464557225	464557266	KDLLGVRTKPAAGK	95	+
Chr2B	464594186	464594287	KSIYNTMGSLIVSDMTELMKRNCNLNEQQQAALS	164	-
Chr2B	464595222	464595317	KIKEELEQHEEIVEMNAASTSQEVAQDVSASL	147	-
Chr2B	464596710	464596769	KRRPSNNHEEDGQMGPAIDN	99	-
Chr2B	465585917	465585973	RLNAAFQPLLSASGCRGAG	87	-
Chr2B	465597998	465598090	KNYAIVMLLHDSQKNDIISTSGDLNENSLAA	145	-
Chr2B	467707652	467707693	KKEICVVAMFPDLL	106	-
Chr2B	467807535	467807597	RTIVNIQQDDGRSKETDSGST	97	-
Chr2B	469032211	469032294	KAEELTSIGYWKWNDSAEMDSLIRGTDT	139	-
Chr2B	469799963	469800031	RRLEENFNEWLMDMKDEGDAGAA	111	-
Chr2B	471156649	471156717	SVGIEGLGTYDTATVAVIGDGFR	108	+
Chr2B	472663622	472663726	YGYGGGSSTPFSALVAGDGYLCSVDPISSPPVSMR	165	+
Chr2B	472875135	472875251	RPGSYPYSSPATSGAQPPMSFPFPSNAGFTNQPAQTMMS	180	-
Chr2B	474021428	474021511	REVTAAAVMSFAVTGLGVGIRQLPTIGS	129	-
Chr2B	475972575	475972688	LLSTGMTPDSVSFISLLTVCAQVGDVKGGMAVHGYIYR	187	+
Chr2B	475973853	475973975	IGQLAADHLFSMEVGDIGNYIIVSNIYAADEKWDGVEHVRK	204	+
Chr2B	476625656	476625727	KLWASPYLGGHFSAGLAALPGISK	111	+
Chr2B	478241046	478241135	REPLDPNALFLRGYAVLDAYEEAIACNGEE	140	-
Chr2B	483451814	483451930	RPCGDLIAALGDDSLPNAFLQLSRLGGMTAIAMAEQDIN	184	-
Chr2B	485668547	485668606	RVYRSAFTSSILSEGSSTQA	91	-
Chr2B	485707705	485707764	EDIVQMDLKGVWQAMEECHR	103	+
Chr2B	490051713	490051808	SLLAELNASTESPPVTCIVGDNTMSFTLDAAR	150	+
Chr2B	490052766	490052816	YSCVEWGVAMEIGHDVR	89	+
Chr2B	490882679	490882711	KLHIVLIHPAK	78	-
Chr2B	491613730	491613771	RFVQPQAKSADALT	102	+
Chr2B	493585177	493585209	KLNIQPDPGMS	87	-
Chr2B	493585870	493585932	RAAVGANTSTLFKSTSDGDWA	96	-
Chr2B	494062802	494062852	KVQYKELDEKTMIGGAE	123	-
Chr2B	494062970	494063041	KLIEGNSAYVARMGANGLIGAETA	110	-
Chr2B	495357826	495357921	RDLAEQVISESGADLASTAEDLLLIKPNKLMA	150	-
Chr2B	500252120	500252176	GLSSSGRMDDATMMFGEMR	89	+
Chr2B	500252120	500252182	GLSSSGRMDDATMMFGEMRER	99	+
Chr2B	500897448	500897558	RAALPVLLRENLATFLLVSLFLFVSLSGAPVVFRGGA	94	-
Chr2B	501814552	501814623	EINGTLVESHDMHLDKLDARLAAK	114	+
Chr2B	502974335	502974415	KLDGNADAMSSDFIPCVKESVVKEASA	128	-
Chr2B	504455197	504455259	KHQWVTTLRQEELHILSKQDT	136	-
Chr2B	504758164	504758256	RGHGEMGCAKLVSALTCGDPAVGTAASWRMG	152	-
Chr2B	511504431	511504514	EWGGIVREQSEAVPLRSVVAPVSHAEDK	134	+
Chr2B	512886559	512886624	KPALLFMAISIRPVAAVCQVRH	105	-
Chr2B	518419841	518419873	RPKAFLVLPNK	78	-
Chr2B	518428111	518428224	YMQQGAEAVHAANPNVLVILSGLDFDNSLSFLSPKQVK	279	+
Chr2B	518612419	518612478	VLVILSGLSFDNDLAFLNSR	90	+
Chr2B	518612479	518612586	QVSLSFARKAAFEVHWYSFSNGQEWAAGNPNEVCAR	176	+
Chr2B	518822908	518822994	RELHTPEITTTGEAEAIVACRQVAEAVFM	125	-
Chr2B	519300235	519300309	APVKAEEPPAHETHQAPRQSSVPGR	115	+
Chr2B	521263984	521264040	AVPEVVAESWTRYNGIVAK	91	+
Chr2B	522046420	522046479	RCYHSDTAVAAMKVHLFCGA	99	-
Chr2B	522346313	522346414	RIGLSMGLVYGDVLPEPVVSFLFWLLAHPWYPAC	168	-
Chr2B	527061053	527061139	GDYMDVDRGEASVNGSANRLSSDSEDEVR	132	+
Chr2B	527061410	527061499	EVVVGSSLDSIFMVMEYMEHDLKGVMETMK	146	+
Chr2B	527223247	527223336	EKVIPDCDEALRPSIGMAFEGLSSAEEFYK	224	+
Chr2B	527231740	527231793	KVFPDLIDGVVHGIALAE	85	-
Chr2B	531803086	531803160	KAAMHDGSLSHSWSNSFYDILNDKE	121	-
Chr2B	534793922	534793996	VAGFVEYIESGAKQDHMVLIVPEGR	124	+
Chr2B	534863440	534863484	ESMVVEAFVAAANLK	100	+
Chr2B	536218830	536218862	LSMGVFQLKYK	86	+
Chr2B	542359479	542359559	KLTVLLYIPEPAPSPHHKLWRLLAGVA	131	-
Chr2B	547478607	547478657	KWVMSDMPSLTLGLFQA	119	-
Chr2B	548749566	548749604	KILATLDGDTAEA	85	-
Chr2B	548749965	548750024	RAFSPPVLAAYHPLGRGFAQ	98	-
Chr2B	548750436	548750546	KLHVLVAFNDDSSDRAVASYHGHTKVVVAEDSAAGAQ	172	-
Chr2B	548948946	548949038	GLNYHGGSSELSMLVGSSGGRMTVDDGEAPK	147	+
Chr2B	548949330	548949437	GQGLALSMSMGSNSHPQMPVVPAAVGTESTSSENKR	170	+
Chr2B	548952317	548952415	LVGYGAEAGVDPYAAMRRAYELSQGSSSVSVAK	152	+
Chr2B	551080914	551080976	QRFDPGVMSELVDLIKSPIDR	161	+
Chr2B	553057051	553057143	TRGSAGQFSCILEQAEALCDEMASMASILGK	151	+
Chr2B	553062480	553062602	RRWAPTPMATVDQAKTGNGVVPEGDSGSITANEANYLPGQA	203	-
Chr2B	553135240	553135332	KINNKEPGEALSTGLFNTYKASDEPKSGGPS	226	-
Chr2B	553135693	553135824	KGWFYPDLLAIGQIAAGGDLGERGARMAMNHAINGGASDGVLLL	211	-
Chr2B	555062441	555062560	KVLDAQQESAQFFLLSDDAFLLHTIVPASRCIKVGQLGDE	290	-
Chr2B	555062570	555062638	KHLLASLTDAVFLFLFPSLPDGQ	164	-
Chr2B	556569297	556569332	RNSSPETSHTTK	89	+
Chr2B	557474836	557474895	KVMSQGANNVLIDLKGGLTQ	146	-
Chr2B	558440865	558440993	RGDVTNSGGQQVPSCDFAADLASPAMLGTGYDMDMDLWDAFMV	215	-
Chr2B	563232149	563232241	YPQNARGIAKFNVPLAHMMFAGANFIIVPSR	153	+
Chr2B	563775351	563775413	KWTLRASVEGILVAAGAGPMA	98	-
Chr2B	564224666	564224770	QVGGSYYVSWALLQELEYNSRLRSDVSDASFNSTR	166	+
[truncated: 7,357 more rows]
