# Supplementary material for: Community Resource: Large-Scale Proteogenomics to Refine Wheat Genome Annotations
Source: Int J Mol Sci. 2024 Aug 7;25(16):8614. doi: 10.3390/ijms25168614 (PMC11354340; doi:10.3390/ijms25168614)
Supplement: Supplementary file 1 [file ijms-25-08614-s001.zip › 26_MATURE_ROOTS_2024-05-20_Apollo.BED]

Chr1A	1172328	1172384	QVISAEAAATTTEHGNAGR	136	+
Chr1A	1341484	1341528	KLRTLIVPLAVSANK	101	-
Chr1A	1341490	1341528	RTLIVPLAVSANK	90	-
Chr1A	10713392	10713448	ISHIRNVTVALMQKGLVER	140	+
Chr1A	10952495	10952545	RPQAEPEQGVGGNEKLN	123	-
Chr1A	11439863	11439904	RPAEEEDVDSENWV	101	-
Chr1A	14731613	14731654	TAADELEVTCGAGK	84	+
Chr1A	16723344	16723382	KTVEQIKAENLGR	94	+
Chr1A	17404771	17404878	CDQEMAPTPPAPCAGVPYGAVCCDRSSPRADLCVMR	177	+
Chr1A	21987501	21987569	VMIVNRGPDTELLVANPVELAGK	108	+
Chr1A	24219508	24219546	KPKLNGGDDLRPK	91	-
Chr1A	32927230	32927283	RGIGSELEIAQLTRSNGN	84	-
Chr1A	34368181	34368246	TYKRMLSSAVAPNAYTMAVLIK	105	+
Chr1A	38895296	38895349	FNIAIVNTMINAMYKVGR	86	+
Chr1A	38916259	38916291	AEVVLQQMVDK	79	+
Chr1A	53074542	53074577	RSSGGNDTCAEW	92	-
Chr1A	60172759	60172827	KSLCSRAYSPATSCVPDQDAPAT	108	-
Chr1A	82031875	82031931	KAEFKATIHCIGLSYIWTL	141	-
Chr1A	102123475	102123516	VSGGMPNAAPSAAR	96	+
Chr1A	106414853	106414909	TFSFCKEGVLLEGESSPTK	139	+
Chr1A	135262832	135262876	RTAATISSLLNTTPT	104	-
Chr1A	140310162	140310224	KEQHEQSVIAPPLLGRIYHAD	104	-
Chr1A	140310225	140310260	REAETFALGKNH	90	-
Chr1A	178404494	178404538	MQLGKTSTLPSAPSK	103	+
Chr1A	178404944	178404997	IVGTSAMAKALTGECPDR	135	+
Chr1A	193922420	193922458	KVVDRSSNAAAVA	90	-
Chr1A	240001837	240001899	RSSSTNYSSKSILYLIQREMG	96	-
Chr1A	259858665	259858751	LDYYYALLTVLAAVNLSVFLALSGRYKYR	132	+
Chr1A	260626137	260626217	GFGFITFDSEDAVDRVLHKTFHDLGGK	203	+
Chr1A	260626182	260626217	VLHKTFHDLGGK	90	+
Chr1A	289481808	289481855	LEVCLQLEPDKLKISR	114	+
Chr1A	296990418	296990450	KGGFSPAGLLQ	78	-
Chr1A	307042756	307042791	KLNPAFTNMVGS	91	-
Chr1A	307822916	307822999	HFPSFDFSVDTGRDVDLLQDLTDSEDSK	130	+
Chr1A	339201770	339201811	KSKLDEEVYEYGVG	80	-
Chr1A	349942688	349942726	KDNGGGDSSCGTV	92	-
Chr1A	354777218	354777262	AAVDEMMLNGTLQVK	115	+
Chr1A	357234571	357234612	RRSSGIVAEAADAS	91	-
Chr1A	358575538	358575585	KVNTKRGQPINQDFNT	121	-
Chr1A	362710066	362710134	AVMQSLVNLRGVDSVEVDAGTGK	164	+
Chr1A	375162915	375162974	LVGSPLTQVAAVTTAAWSKR	90	+
Chr1A	375449817	375449852	KAELEFSQFLIT	86	-
Chr1A	376501140	376501178	RQFQIDIIGAHRL	87	-
Chr1A	418130687	418130809	KSNRPTVTSCTALHMEWDRISCPICMEQPHNAVLLICSSYK	211	+
Chr1A	428731049	428731090	REIVGQEKFLGPFS	104	-
Chr1A	428739364	428739417	RVYNGNRYHGVALLYLKE	125	-
Chr1A	440141079	440141150	ASPLIPSDPITVTIEEKLNVIVKR	170	+
Chr1A	445524303	445524359	KKQYGQIEESDGLKTEELV	88	-
Chr1A	448041591	448041638	AGTQNTRPADQCPEWR	128	+
Chr1A	460300432	460300470	ISQASKIIPKTVK	90	+
Chr1A	460648306	460648353	AGQSSDSAILLKDALR	103	+
Chr1A	475826032	475826067	KLTPSNMPENLS	88	-
Chr1A	475853389	475853433	RWTKIYEGQKTLWGA	113	-
Chr1A	481425527	481425571	FNELCAVLEPGKPPK	113	+
Chr1A	483474755	483474796	VSGRAKATDQDGAK	99	+
Chr1A	483919184	483919243	ELLRQNKLPGFFIWSADSSK	150	+
Chr1A	495449564	495449596	KMHNMVQAIEA	88	-
Chr1A	497577304	497577372	FRPLSETPYIALPAEGPVGNMTK	169	+
Chr1A	497590533	497590610	KKAPASAALQEAHPNSRIGSAMGPRS	121	-
Chr1A	500937724	500937771	KAQVGMAVGREGALVS	115	-
Chr1A	512619848	512619892	LLQEAPSQGTWLDTR	112	+
Chr1A	520403889	520403948	ENSLEIEVHDGHLSERSQKK	95	+
Chr1A	522076022	522076075	REGLDALISQLANIKAGS	123	-
Chr1A	523059030	523059110	AADSGGGEMSVTKFIKCVTVGDGAVGK	196	+
Chr1A	529633123	529633194	QQFEGKTVLLGVDDTDIFKGINLK	181	+
Chr1A	530338878	530338934	KRAFSDVENGEENDEKLTS	86	-
Chr1A	532715813	532715872	REEMVDMEEKLSAIMNEANK	89	-
Chr1A	534499595	534499651	KEVCETFEKTSIFAGLFGK	89	+
Chr1A	535988840	535988884	RHQDEGTLTLVFVRG	109	-
Chr1A	541458846	541458905	RVIRMEGGPMIDVPEFEMGK	101	-
Chr1A	544804434	544804499	VALSSLDSESNAGSDVSAAARR	90	+
Chr1A	546126524	546126586	DGLSVSGGGTIDGVGQEWWAR	98	+
Chr1A	547139731	547139787	RLALFKALFVLAPPGPPLE	83	-
Chr1A	548698094	548698132	AKRSPDLNIELIR	93	+
Chr1A	549265955	549266020	KGNLSIYFQRVGTPQLEAFHLM	172	-
Chr1A	551558003	551558050	AQRPCMCQYAHDPNLK	83	+
Chr1A	581583899	581584027	RAITALGQDGLLACIYGAYETISLDYVLGPDIAKIPNAHGAGM	223	-
Chr1A	581770320	581770355	MPATRPRMISHR	98	+
Chr1A	581955644	581955679	RGYCVGVQGGEA	91	-
Chr1A	586776759	586776815	KAHDREADMQQHKTILDTI	92	-
Chr1A	589186296	589186361	EQLVEIGKVIAMKCAGVALAAK	156	+
Chr1B	2147879	2147917	RPPLNNYELNLAE	96	-
Chr1B	4938515	4938574	RPHKGMVLELVVVGFSYVDC	153	-
Chr1B	7189149	7189241	RIEEVTADAIAYMAVNGFYNRMAPVLEPARV	149	-
Chr1B	8479301	8479393	KAKFDPADVIAWNNVATIGFLSEGPKTPIIT	223	-
Chr1B	9437648	9437680	RGDFSMQPGVG	86	-
Chr1B	10526316	10526357	VVMTSRKQTVLVTR	100	+
Chr1B	10526589	10526645	GLDLQMAKDVIPDAHMILK	119	+
Chr1B	13736648	13736728	REPNTSKPLVGHGMQINWLLAVQGPTK	135	-
Chr1B	16931281	16931337	RTPVGKMAMITPGPVTATE	137	-
Chr1B	16958601	16958657	KSESEAVVSISGYEDVPAK	84	+
Chr1B	18159393	18159464	MNIVTGAMGSLIPKLGELLVEEYK	116	+
Chr1B	18522125	18522199	KDDIGAFIDREVYCIMMDNLWDDSI	126	-
Chr1B	25169621	25169653	RLAPLIDTDTQ	82	-
Chr1B	26124950	26124982	TDTFVYSHHQK	86	+
Chr1B	31667470	31667565	MAEFVVRPLVSTLMNTASSYLLDQYKVMDGMK	239	+
Chr1B	31668487	31668540	AFCLHKPSAAELSGMVEK	135	+
Chr1B	31743101	31743166	LSYDDLPLHLKQCFAFCSLFPK	140	+
Chr1B	36179155	36179220	KSATTASDTNAKNEDAIVEPAS	93	-
Chr1B	46890077	46890178	SIAPAVLLLLLPLMLSFTASARHLTPTADYSVLR	105	+
Chr1B	48672497	48672532	RPDYSTGDVKFS	92	-
Chr1B	48672533	48672568	RVKGPADGIAVL	83	-
Chr1B	48673229	48673294	RLMVVDGPVLDRAPLAPAWEGD	106	-
Chr1B	51939558	51939587	FGPGWMKLQK	84	+
Chr1B	57669985	57670050	YTTYNYRDITWSQYGPYWRQAR	176	+
Chr1B	61991486	61991539	PQVGMAIMEGFKGIADAL	86	-
Chr1B	62499027	62499119	ELVSEMMNKGIPHPSITFFGSIINSLCKDGR	155	+
Chr1B	68331379	68331480	KDKNEVIIDRGVNEGTQEGVILAAIESATPLNYQ	162	-
Chr1B	71309686	71309730	KVSGQDINSEKGTGT	102	-
Chr1B	73309824	73309868	HGYGSIKFDGETDVR	112	+
Chr1B	73854467	73854508	KRDFDFLGGCLFAK	107	-
Chr1B	78714646	78714711	KGHADAVGSGLLPALPRAPTGV	100	-
Chr1B	100418994	100419050	VPAISSKAAKIPADDFSWR	88	+
Chr1B	100803287	100803325	RANGGTDVVAISA	92	-
Chr1B	112934808	112934915	QEIAFFDMYTSTGEVVGRMSGDTVLIQDAMGEKVGK	178	+
Chr1B	119784808	119784921	GLVDAGITTIPLIFRHPPDSLASSSTATIPVIDLSGRR	178	+
Chr1B	120901992	120902045	LRVAHPSWQLTVQRQVAK	85	+
Chr1B	123663097	123663129	MDSETESPRTK	85	+
Chr1B	126611962	126612003	RVAECAESGGSDNS	95	-
Chr1B	128082942	128082989	TKPVSLLWQLYDAGHR	82	+
Chr1B	136459907	136459957	KGGEAEDDPDGHSASAG	116	-
Chr1B	154449648	154449722	RGLRVANVYDRPSHSALGPVLLGSA	114	-
Chr1B	154449657	154449722	RVANVYDRPSHSALGPVLLGSA	100	-
Chr1B	154450182	154450223	RAQPHAKLQDRIVE	108	-
Chr1B	156681001	156681039	TDKESSTDTHGMK	99	+
Chr1B	157389850	157389906	VPVPSHDGEDGGGAAQKGR	86	+
Chr1B	163374662	163374700	KVEDDEEKNMAGT	99	-
Chr1B	165044413	165044460	NGGDPDRDDVALFGPK	114	+
Chr1B	166852680	166852736	KGDAGLVLGFGVHSTKPFK	132	-
Chr1B	182152870	182152911	AMELAAKAREAMSK	97	+
Chr1B	189930878	189930943	DLQSFPFRVSEGPDGFPLVHAR	163	+
Chr1B	206013341	206013373	DVDGGAYNNAK	80	+
Chr1B	206105077	206105133	RLPALTERPAPGGFFIVSV	88	-
Chr1B	235321820	235321897	ENLDKFIPATTAGLNGTVDTSDYMRR	129	+
Chr1B	243006229	243006273	KGMGEVHGGFVVWQK	116	+
Chr1B	247260523	247260615	ESLLLIGETVTSSVNVAVYKEMALQFMMEAK	147	+
Chr1B	247261213	247261254	FAGGTLELKQLMSR	99	+
Chr1B	247261297	247261365	RDEESTDSTAKMMAVNMEIQELK	107	+
Chr1B	265589757	265589795	AEDQVGQAAQAKR	94	+
Chr1B	269789192	269789263	ISEPAARMSQMLRHMMEDGCADGR	121	+
Chr1B	271681746	271681802	VVVTGAVDAAEIKQRIEAR	140	+
Chr1B	284938759	284938815	KGAHDSERKPIETNPRPPK	90	+
Chr1B	285162861	285162917	KSGVHAGTIIQAEIVRKGL	138	-
Chr1B	293398558	293398620	KVDVYEGVKYTRLYTTLPIYG	101	-
Chr1B	304546801	304546857	KPVSMAPTTSYTCGDKRAM	92	-
Chr1B	330621802	330621921	AESVDYLFEMLSPAMIFLLEKGIKLLLVTLGSNGVFICCR	197	+
Chr1B	335187183	335187218	KPTFSCITGGLA	89	-
Chr1B	360370313	360370375	KDGLGLADALDEMDQAATEVS	145	-
Chr1B	361534618	361534656	RLGIDGYSSQVKW	97	-
Chr1B	369264194	369264271	NGDVSQISQFDVQVLLLEYIKQNNLR	126	+
Chr1B	370524046	370524078	QMVMPDITEQK	84	+
Chr1B	374636088	374636150	KKQGTPTDPDIFDEPNENTAG	99	-
Chr1B	374636091	374636156	KQGTPTDPDIFDEPNENTAGKK	103	-
Chr1B	377550235	377550270	KKLNEFGEALTK	86	+
Chr1B	384894270	384894308	RSILSPKIFSNQK	96	-
Chr1B	392809646	392809687	RKAPNAHTVCEIVR	109	+
Chr1B	393314197	393314256	KTPLPQPRLGKAFATRSIAA	93	-
Chr1B	398423219	398423281	KVHSITLGAVGMLQLVRKPTA	101	-
Chr1B	401771890	401771931	RLLDVGCGVGGPMR	102	+
Chr1B	405200602	405200664	YGVTPETIDYVTLGPVCVEPR	160	+
Chr1B	429444960	429444998	KAISGDKVSLNLK	86	-
Chr1B	432564693	432564746	KDWPAVSQVLCVMSEWQN	91	-
Chr1B	433092110	433092178	KIEGAAAFSKISIKFADMCLAGA	164	-
Chr1B	444529603	444529668	RRGEGEVEAAAGPPQERQGGAA	90	-
Chr1B	446497197	446497265	KVPQHEIKQNIITSGAGLEVKLF	111	-
Chr1B	450647822	450647923	KGVILSVLADKFHGHASGAVADELKAGFQEQYAA	159	-
Chr1B	460283269	460283325	FAVESLKSKLDNEVEAHNK	86	+
Chr1B	463752026	463752136	QLLQHSSPPHQRDLGSMASPQCCANPPALNPAAGEGK	97	+
Chr1B	467110471	467110527	KAAEILLARILPQVKCGHV	136	-
Chr1B	480648522	480648578	VVGIGEMIHLQGSIEFHVK	144	+
Chr1B	483077390	483077560	DRLAAYNLDDSSPEPS------------------------------AMETEEQQKAK	89	+
Chr1B	490848267	490848326	RFFRDGVHPSAFVIATVPFS	96	-
Chr1B	492637980	492638036	KAREVALEMELSSVSKDLS	84	-
Chr1B	492926932	492926979	RGGGGIDTSSYVKQSE	114	-
Chr1B	510145684	510145749	RAAIILLSQVIAMVWALLKIFR	98	-
Chr1B	524189407	524189478	SIIHVDEKIVDEWKPTALVLSFGR	122	+
Chr1B	524189602	524189637	ADAEKAFSAAGK	81	+
Chr1B	525312251	525312289	KLPTADSEWLMDK	98	+
Chr1B	525312623	525312664	MLGGTAGNGKVQVK	100	+
Chr1B	534490581	534490628	KAANDETLYICSSNLN	120	-
Chr1B	549538812	549538877	RLKGEEPKGSSPHEESRSEEGT	95	-
Chr1B	552016320	552016361	KDSHTPELDTLRIS	101	-
Chr1B	552885305	552885346	FLEESIDIKGSDFR	106	+
Chr1B	553010195	553010263	VYVQEGIYDEFVKKAVVAAQNWK	108	+
Chr1B	554310321	554310425	SVLSAALVISMSCVLASIFTLSSVFGTHAENGCPI	161	-
Chr1B	556602026	556602148	HTADSHTRNPTSVNGHNSVDMNMEAAISADDVMRAGGFGAK	196	+
Chr1B	557821892	557821948	KEGHEQTDSPSALPAALVQ	133	-
Chr1B	566689430	566689462	KGDVNCRLVHK	82	-
Chr1B	566994653	566994685	LASGSDVFMYR	82	+
Chr1B	569699732	569699806	KRPLYQTGYIPEPSDPFNTGHSNDN	127	-
Chr1B	569959361	569959399	AEHLEQLLAPLGK	85	+
Chr1B	573632547	573632600	RAEVPEWYDETISGDETV	86	-
Chr1B	578256618	578256659	SNISANTSSILLGR	90	+
Chr1B	596051806	596051868	RQRSCVTASMFHPVSGHHVMM	108	-
Chr1B	596051812	596051874	RSCVTASMFHPVSGHHVMMRS	106	-
Chr1B	604721359	604721424	RYSLYAFAAAGLVVIGSRIANQ	103	-
Chr1B	611299333	611299380	RALKTWETHFSGPRDI	120	-
Chr1B	617278902	617278943	QNPIYKADKSLGAR	102	+
Chr1B	622821496	622821540	KPQQQQVGGSTPRGM	113	-
Chr1B	633302441	633302494	MEAAVGAASSLLGKVLTK	121	+
Chr1B	640347114	640347149	KGGGPHISLRRV	85	-
Chr1B	644618614	644618679	KLSGHSDVLVNDPKLDRHMLGL	151	-
Chr1B	645056250	645056303	RLYSDNYRDFISHSPNGG	89	-
Chr1B	645058847	645058891	RHALHKYEPTNSFYD	115	-
Chr1B	645061514	645061585	RPVHMFEAYERDGDIRHLQLVLPR	120	-
Chr1B	646824771	646824809	WIEGVPQKDAAYK	103	+
Chr1B	657808178	657808219	MISIVKDVITNAKR	100	+
Chr1B	663155944	663155973	ELYWPSEKLR	81	+
Chr1B	663155974	663156024	ISVTGAGGFIGSHIARR	119	+
Chr1B	670143156	670143212	RAVSDHTSSPIKPIKDMPA	139	-
Chr1B	676557101	676557139	RRVDDASKGGGVA	92	-
Chr1B	678722267	678722320	AGGMRKLTAGPDITTEAR	134	+
Chr1B	682515872	682515922	RCAAPLAPLDSISNWAV	81	-
Chr1B	682531343	682531432	KGSDDESEGGIGNSKVIAQKGAVLGQSQLT	136	-
Chr1B	683357502	683357615	RTSFAPSCHHALQEDMSGDFLRATCAQIRFSPRPSVLG	190	-
Chr1B	690827906	690827977	LGGSLLQRTQAAVAEEGRLLAPSR	105	+
Chr1D	433368	433445	SGKASRMEVVTGAMSTLLPMLGILLK	121	+
Chr1D	1305220	1305294	QAGTVVERWEWLPRAPSVQAESLDR	118	+
Chr1D	2083703	2083744	KLNLYAPAFRTIGS	105	-
Chr1D	4176216	4176254	MAIRGGTTMGAAQ	99	+
Chr1D	6917613	6917648	RPAGGFEAVARL	86	-
Chr1D	7248911	7248961	SYGNVPQPHAAVYYSQR	120	+
Chr1D	7249139	7249195	VSTFELQPGGTAPLSSTEK	132	+
Chr1D	7249253	7249300	RLTVEEIPALVDDFRK	110	+
Chr1D	10160741	10160779	EKPEHGGVLRHGR	97	+
Chr1D	10177447	10177515	LESVEIKNLGALEELDLSGIAIK	150	+
Chr1D	11000324	11000458	GTPTLAGTFTFDAFMMANALAFICSSMAMIGLMFSGSSMVDLRIR	215	+
Chr1D	13484862	13484987	IHHTDQFRCLDSAAVMAGEEDNEVGPDGRPAPNPWKLCSVSR	330	+
Chr1D	15282027	15282062	VSNEVGAGNVDR	87	+
Chr1D	20563163	20563228	ADPLNWGKAAEGLSGSHLDAVK	154	+
Chr1D	20729055	20729117	RTMSSLIRENLVPPKVPTSAV	96	-
Chr1D	22298597	22298632	KLGHRGVIEVYP	90	+
Chr1D	22298600	22298632	LGHRGVIEVYP	84	+
Chr1D	28201985	28202020	KAPQRPTLDVAM	84	-
Chr1D	33151709	33151771	GNLSSILHKQELAKELDWSNR	155	+
Chr1D	34189006	34189056	KLEESVQDHSMTEMKIQ	82	-
Chr1D	34950410	34950445	HVGKQCMTAEEK	86	+
Chr1D	44049113	44049169	DNILESAASMMTKHGSSTK	132	+
Chr1D	47715519	47715611	KLKVPAPSFPELDLTVNADSNTIGLRLLCSM	150	-
Chr1D	51103811	51103852	VSAYTRTPGDDPER	100	+
Chr1D	64976978	64977055	CGERTNEMAGVLMDLPQLTMTLPNGR	126	+
Chr1D	65963006	65963053	DDAAGWYVLFGKAMAK	116	+
Chr1D	73541007	73541039	ETVASPGGCGK	79	+
Chr1D	83805643	83805693	REVAAVFEPDNPLIHPK	128	-
Chr1D	83982406	83982444	EAGDHLLPDFLAK	95	+
Chr1D	87673052	87673159	MYDFLQNAAVQQRDAAETAARTLPGIEMAAMLMAYR	174	+
Chr1D	111944905	111945012	KGLFPDFMEVESFTQTGDGGGMAYIKGNLSVGALSG	171	-
Chr1D	117227447	117227503	GASKPSPEDPLKEYLVDKK	88	+
Chr1D	124188566	124188619	SLGGRDFDEALFKHFAAK	127	+
Chr1D	128047288	128047341	REQLDMMAIYRHLPVTYS	92	-
Chr1D	128047363	128047425	KEQHEQSVIAPPLLGRLYHAD	103	-
Chr1D	159016969	159017022	NNLNPMQRAMMSPMGPPK	84	+
Chr1D	199552892	199552942	RSSVILKLVEDELCRLS	117	-
Chr1D	204217200	204217259	CPVTKEELSMDDIVLVKTNK	150	+
Chr1D	206150562	206150660	MKSLGTAMSLIGYGAGNVLSSAILSLVGRVTAK	149	+
Chr1D	206631138	206631191	KAIGTKSLLLNDAADEPI	122	-
Chr1D	210979264	210979308	KKLNGAFLNLRDQIN	104	-
Chr1D	223097770	223097811	RMLHTTFGAVKNRL	99	-
Chr1D	223097815	223097877	KSQLISVEELVKKNTHFDLTM	154	-
Chr1D	224548258	224548356	RYGDMLTNYTVVNPEVNRQAMGDVWNEADAMLG	165	-
Chr1D	225562401	225562460	EENGSALLSRAGKGLALRPK	89	+
Chr1D	240417406	240417438	RAPHNEAVSLG	80	-
Chr1D	277783600	277783638	KSTLAAKFNYVRY	96	-
Chr1D	288089719	288089781	KQVLEVEQRTSSSIANGQTVA	146	-
Chr1D	288089971	288090051	KVLLQETDQSNKELQMMADGSISNAAE	126	-
Chr1D	295160312	295160350	YEDTVVHFNEMLR	99	+
Chr1D	304995270	304995326	EKEQEFFHSSPEYAHLASR	91	+
Chr1D	305311275	305311316	KLFTSQEYTGELCY	105	-
Chr1D	305916636	305916692	DLGLEPIPSMLIFDAILRK	91	+
Chr1D	305918830	305918883	LVMKGDSMDMSGHILGLK	83	+
Chr1D	307498985	307499083	QAGLIVTWVSDPMHGNTISAPCGLKTRSFDAIR	166	+
Chr1D	318965799	318965831	ATMDVNESNMK	81	+
Chr1D	326714397	326714450	KAKYLLDGNSSDNLAPQQ	84	-
Chr1D	327980434	327980505	NVTDAEMTDLFSQYGNIKDLQILR	119	+
Chr1D	329265070	329265126	SHETLSALSDAIRAVDHLK	86	+
Chr1D	341534932	341535009	YIVDMQSMDSTVSEIQHLRDNQLYPK	132	+
Chr1D	344295140	344295193	SAEEALVDMVDWFNKNLK	85	+
Chr1D	346068327	346068383	RLVTVEWYKDEGLSSIIGG	93	-
Chr1D	347581638	347581712	KIATNRDVLAENVMDVAIKVAGTGT	113	-
Chr1D	350088229	350088264	KPQEKAAKFAAA	79	-
Chr1D	357445264	357445350	AIAIMSHPIPNANDSHSIQIILPQKQLGR	134	+
Chr1D	357706763	357706798	KVMEQLNVPYCM	96	-
Chr1D	383203192	383203263	TTPQTNGQSQNTDTQITTVDVPGR	110	+
Chr1D	385105536	385105568	KQDDNLPQHKK	85	+
Chr1D	386693037	386693096	KLNLSAVQESTPILTRVFQK	94	-
Chr1D	389375336	389375392	RLAASLSDMLLLYGDASDM	85	-
Chr1D	397775160	397775258	VAAVIVGGLKLAGVGFISSVGAGVSSDLLYAAR	142	+
Chr1D	406074341	406074385	RIDSAMMIAGAKLDA	106	-
Chr1D	406074551	406074595	KVKVGNSGEAALGAS	99	-
Chr1D	410555020	410555109	KPLSKFLRQPHFIVWDNSDLITHEVMGGLK	225	+
Chr1D	418886008	418886088	RLTGIGFEDALTDMALYTQNPVKGSPN	135	-
Chr1D	418886008	418886094	RLTGIGFEDALTDMALYTQNPVKGSPNKT	144	-
Chr1D	424676001	424676039	KGQFQESDGNQLA	93	-
Chr1D	429322076	429322105	VMVNTWAIGR	77	+
Chr1D	442887633	442887701	APAPEKQGAPEDAPQADENKATK	96	+
Chr1D	445435019	445435051	KQFMDGGVHTV	83	-
Chr1D	447582437	447582514	QMMNEGKSNSILVSGESGAGKTETTK	117	+
Chr1D	453640394	453640432	KVKPTVQSSSPLA	90	-
Chr1D	461265762	461265794	KPFSPDGTGMD	84	-
Chr1D	465327629	465327673	RHALHKYEPTNAFYD	112	-
Chr1D	468063457	468063495	RLATLNGMSAPLI	87	-
Chr1D	472714661	472714690	ADFEHSQWIK	81	+
Chr1D	485066698	485066745	GSVGESTVAQGHGRAK	114	+
Chr1D	485530445	485530648	RSIVTIDLPKDPAEGDERIWPHN------------------------------------LIEAATLRE	189	-
Chr1D	486376639	486376674	KSLILDLMLDHV	79	-
Chr1D	486632503	486632607	RIQDMLEPSMVKVSPNLIVDISRSGTYDTVLPANV	173	-
Chr1D	489940878	489940913	KPLESSKIRALR	82	+
Chr1D	490552105	490552158	KHLVAKMASLEKELFSAQ	125	-
Chr1D	493872875	493872943	AGFPRAGSPGMLNMASTGNMPLK	105	+
Chr1D	496326274	496326312	ADQTYAQDGGDKR	91	+
Chr1D	496599538	496599612	KEASFQFSSTREEAELFNTTTNAPA	115	-
Chr1D	497740968	497741033	DDPEEAEQGVIDQGDAAIDDVK	95	+
Chr2A	1842586	1842627	AGDKILVYCYSMGR	109	+
Chr2A	2437003	2437041	RADQSTDMGAQAF	100	-
Chr2A	3162910	3162963	RADRECSLMDGELSDQTL	86	-
Chr2A	5684583	5684660	KITSLRHAVVITTRGVMVHDLANQVI	125	-
Chr2A	5702316	5702390	KGYTINDKISTMFLLPEQSVLGIKA	123	-
Chr2A	13956237	13956302	KTSGPDKLLADPFQSATETENL	160	-
Chr2A	14905142	14905198	DALNTTAGSFALLGSVARR	83	+
Chr2A	15581771	15581836	KSTLIHHVNGILPLCCPGPPQQ	172	-
Chr2A	15919925	15920041	RCSAISEQVTEQAGEISMSGGSQLVLLSIINLKGESSER	179	-
Chr2A	17792270	17792305	RKIAVEQGGLRG	85	-
Chr2A	18081755	18081811	RPAEVIDKDSGGSGGWPGL	89	-
Chr2A	19581984	19582067	KGSSEDSAPSNPKSVTSNSTQEARGVAE	122	-
Chr2A	22269688	22269723	RKQAMDTVMEGF	92	-
Chr2A	24295689	24295748	ESGEVAHAPTDQDLRYHDLS	97	-
Chr2A	25004741	25004800	RVVEMALSGWGSGIELVHHN	105	-
Chr2A	35087961	35088092	KLTEELDEDFEGGLMWLEMTNDKPLSAMVLGCSPLLGYLAGNVI	213	-
Chr2A	35607478	35607537	SDVLSAWSGIRPLAMDPSAK	94	+
Chr2A	36477344	36477379	EMFDPEVASGGK	87	+
Chr2A	37003688	37003804	KIENRENDPLHGFKSSLSYIYPAVPHLSNVFLMNYMTSN	191	-
Chr2A	37268856	37268891	RKTKPEDFGYDK	91	+
Chr2A	37269069	37269113	HYAVYCRGALYVHCK	115	+
Chr2A	37313599	37313640	GNGYFDILGFHPYK	111	+
Chr2A	42900603	42900638	KVKLLAEYMPKK	86	-
Chr2A	50835010	50835063	RSLLEDDKVQFPLPDLER	84	-
Chr2A	74103758	74103793	EAHFTKAQEAAR	89	+
Chr2A	77477771	77477836	RAIDDPELVAGEMENIDGEVIR	103	-
Chr2A	77912980	77913051	KMQAAMMGFRTPFGFLVGDAEALQ	116	-
Chr2A	78820925	78820963	AQGIHGPPYRFLK	101	+
Chr2A	82024657	82024734	RFAVVAQTGVMGTGNPNLGWAVWGGA	126	-
Chr2A	86430502	86430603	KYCEDVPIALEIKNDSIDLEDVMSDELQPRGMRV	172	-
Chr2A	86431432	86431488	KNNDENKMSDFIEVIEKVA	90	-
Chr2A	87023224	87023322	RSLHDDNTSITGESYLFAQMLKTIITQFRGIEQ	164	-
Chr2A	88240994	88241062	KLLTKHTEGINKMNSMNSTFEVI	110	-
Chr2A	100799965	100800030	MHGMASPISVRTSSRHALSVPR	100	+
Chr2A	105345157	105345243	KDRHIMAIPITLVTGEPVKIGGVELDSGA	197	-
Chr2A	125089232	125089267	KADVNCVGHGGR	86	+
Chr2A	138245557	138245598	KLMGLATFMTQAGR	103	+
Chr2A	145791699	145791734	ASHSPGVGRKVR	79	+
Chr2A	163160576	163160632	QNGVAIMAGSKAQLMSVKR	135	+
Chr2A	172487554	172487604	SVAGDSSSTPSAGDNER	110	+
Chr2A	200387650	200387712	GLTDANMAVMESANLDAAEKK	93	+
Chr2A	216248178	216248219	KGGYAGTSAPSLDM	97	-
Chr2A	222630039	222630107	KSHGKILINYTNENPAVEQSHMG	114	-
Chr2A	294203063	294203122	KLIEPTEAPGDGARVAVSRT	93	-
Chr2A	337097120	337097179	RGPTSTPSTHWSSVLSHFTA	150	-
Chr2A	370426225	370426344	RYTEFLLSSETKDGTMNVAGASSSVNDPTCHPVSISLLLT	193	-
Chr2A	373175892	373175930	KGGDNDTGYKIPK	97	+
Chr2A	383371690	383371731	KGLEVAAAAVSLEM	99	-
Chr2A	388528853	388528945	RQVSGATVTSTPKMLSSRSVNLQASTLGDTR	142	-
Chr2A	389622938	389622979	KFANIRHPNVVGLR	107	+
Chr2A	395999842	395999892	NGEIEGAYILFQKLEEK	121	+
Chr2A	404853566	404853604	KNAIVIAKALVGD	89	-
Chr2A	410854244	410854333	IGQTLSEYMLYLLIKQPEMLSATAGIGLLR	218	+
Chr2A	416629619	416629651	KSFIVGGGYME	87	-
Chr2A	424369270	424369356	SMGLDVGEIGMGADLSLDLKMFAAKSLGR	135	+
Chr2A	436653475	436653519	KGEQDEPIIDPIGGA	110	-
Chr2A	437437918	437437962	RGAMNSQGSLLFIRM	112	-
Chr2A	460049181	460049237	ALRLDTGNFSWGSEAVTRK	91	+
Chr2A	461882709	461882744	KALGDLVMHFTV	89	-
Chr2A	465606327	465606380	RPPVFVHVEKRDSSACMV	90	-
Chr2A	474512307	474512357	KERMLQFAKLVPQDENV	84	-
Chr2A	514222809	514222847	AGNMQVAKMLFDK	92	+
Chr2A	527988377	527988433	RQVLAMLKQMEMTATEKLQ	84	-
Chr2A	529976087	529976146	NIDEQADHNAGSDGNGNVKV	149	+
Chr2A	531991884	531992015	TNVLLVGEGMGATVITASRSVGIEGLGTYDTTTVAVVGDGFRAR	204	+
Chr2A	533824637	533824717	RENGEKAVLQSNVNENGDQVANAQNME	151	-
Chr2A	541379486	541379545	KVNDDAENLTTMAMLIVITL	94	+
Chr2A	545049096	545049128	GVWQAMEECHR	82	+
Chr2A	557861259	557861291	KMWKPKPLPKK	79	-
Chr2A	560179715	560179747	TPTPIGARIRK	82	+
Chr2A	563110414	563110449	TPGFGEAVAISK	83	+
Chr2A	564760873	564760917	KTTQPPPQNKDVENL	115	-
Chr2A	586504141	586504197	KARVREMEFLGADPISVVD	142	-
Chr2A	590217364	590217414	KYGSLIVGAILSKLTAK	110	+
Chr2A	591843376	591843411	RLAIDVTDAQGK	82	-
Chr2A	597241920	597241958	NRCLLGLSNGFLR	97	+
Chr2A	612654050	612654121	HGGFAYVYHDDDEHDKSVGGFMLR	183	+
Chr2A	614884579	614884641	KSDDDGSSSPNLSPLHGDSFA	93	-
Chr2A	615856182	615856265	KAYERLLHLMYDYVHDMNVEQEVFNSAE	138	-
Chr2A	619027599	619027637	GFQGEYGDGREGR	101	+
Chr2A	620945465	620945593	KSDRWLTESLPSLGVVMAGSASTATATAGNAQLEVMAQGAATR	145	-
Chr2A	622069790	622069843	QSTHAEDNGDDLLPRLNS	82	-
Chr2A	622780330	622780377	TRSGQPESSSSVAMHK	117	+
Chr2A	624954074	624954139	KRGESGFDPSFDISAPFAVSSS	98	-
Chr2A	628695561	628695599	KGLIRSSNYNDTA	97	-
Chr2A	629706648	629706701	AGGMGLREIESTLPPGFR	86	+
Chr2A	635576135	635576170	ALTEIKETVLHR	87	+
Chr2A	646426269	646426331	RHQLEAAAIPPGTVAIPLTRG	98	-
Chr2A	648989422	648989457	RLDAGDTVSFCR	91	+
Chr2A	652669547	652669588	KSYNKMTKSIIVAA	98	-
Chr2A	653282068	653282142	RYYVSAIAMSTVGLSSMVAAVLYTR	116	-
Chr2A	655261477	655261521	RDKTIAIALDNPFLS	110	-
Chr2A	655262995	655263048	RGGRDMGMVTVGSGLSVQ	82	-
Chr2A	658501207	658501263	KCISKVSLSEEIAVGSIDK	131	+
Chr2A	669610757	669610792	QSATRAVQGALR	82	+
Chr2A	669914338	669914388	RSQLNPGRASFPAMMPS	130	-
Chr2A	672060901	672060957	MTLVSMREDDNGEGDALLK	89	+
Chr2A	673039122	673039265	GAANNTALQSGWAPFNGEDGTKLLGEIDLAFLGVYAIGMFFAGHLGDR	230	+
Chr2A	679491012	679491065	RDTDKNLNAMPYRQGEIL	90	-
Chr2A	680305559	680305633	KAFVEGELHENKDALKGNEAELSVL	113	-
Chr2A	680306573	680306632	RGSHELQEEASKLKDLVSSE	88	-
Chr2A	680307662	680307724	RSHAGDADSKSTHLLSALEIS	95	-
Chr2A	680625031	680625138	KIQTVAGQARWDVSDPTSQFQAMSMNVAAVPTSEEG	177	-
Chr2A	682272681	682272782	GGGDRNGFPFAGLVAMSAAMATMVIDSLAAGYYR	162	+
Chr2A	682572340	682572405	KMVQNWDLLNGQGEAVYAMYAK	110	-
Chr2A	687084597	687084656	MGAILASGILDAGGRNVTIK	141	+
Chr2A	687084597	687084668	MGAILASGILDAGGRNVTIKLLSR	168	+
Chr2A	690261601	690261645	RYYSVFPAQSWDTKV	98	-
Chr2A	691778729	691778776	RPRQVRSMLWQYDGVA	82	-
Chr2A	692738690	692738776	RLLMQIVEPSINAAQQKLQEIKVNTEQEL	132	-
Chr2A	696189394	696189435	RGDLLTCNLSPLSK	98	-
Chr2A	707654076	707654153	QVTAIYIDDDYGRNGMASLGDELVKR	128	+
Chr2A	708528218	708528253	KWLKLTDRAYMV	93	-
Chr2A	709275852	709275887	RSLKPTYAMIEA	94	-
Chr2A	713953392	713953451	VHQAIACVGNMTSLQELSFK	148	+
Chr2A	714827745	714827807	KADLFVLHPIGNVDFREDLSK	153	-
Chr2A	718230808	718230864	QVFAPYGEVVHVKIPVGKR	89	+
Chr2A	720134813	720134884	AKESVTAIFKAAEAYLIANPDAYN	172	+
Chr2A	726910237	726910272	LYAFNYGAGAVK	85	+
Chr2A	729835646	729835678	RYKHADTKLGD	84	-
Chr2A	730001560	730001631	AAASVRPVKDMLDAAVPAGHVAVR	105	+
Chr2A	735141155	735141226	KISVIDGPVLISAEQEGWRGDRLV	118	-
Chr2A	737364483	737364521	RFAGIDVKGASVT	94	-
Chr2A	737680979	737681038	EVNGEMEHDKEATISPAEQV	93	+
Chr2A	739626371	739626427	KPTSGSSEQSPMKEAPAVT	134	-
Chr2A	741290864	741290965	ESMGAGGRLPPDVPGELLGVALHEHPGLYFSILR	165	+
Chr2A	741483035	741483070	DDAAYRAPENMK	90	+
Chr2A	749674453	749674494	KILLELEEAKKPDG	97	-
Chr2A	750965229	750965270	GCTAHKMEMDGGSK	106	+
Chr2A	755204717	755204758	GIARGLLYLHHDSR	94	+
Chr2A	757091137	757091169	KFVIQDNTQFN	88	-
Chr2A	758575858	758575893	DNLDFVDAHNAR	79	+
Chr2A	766321790	766321837	GSDLVTVRQLLGQHAK	114	+
Chr2A	769091206	769091322	SGSGAAVFAAQSTDGGVPLHWGVAADGSVVICDDRGVAK	284	+
Chr2A	770501393	770501452	VPAQGTPKTTGLLHKPVANF	145	-
Chr2A	771500736	771500801	DSAESQPNPGAVLSLPTLIEPR	102	+
Chr2A	772088186	772088239	KEGHESVINEVAFGATAL	126	-
Chr2A	776990243	776990329	REYRFLVALVFTIAPILNTMASAFTASTL	135	-
Chr2A	777944714	777944767	RRGLSVDFRPGGAEVLSD	84	-
Chr2A	777944840	777944911	REILDLAVPRLTQNPVENLESGAG	114	-
Chr2A	777994294	777994362	KTMSKAFQEFFARQDLSFQAALA	106	-
Chr2A	778068276	778068329	RRAFLPDILPNLDVNPTF	85	-
Chr2A	781928348	781928401	RNDGMVVRVRIDTVLASL	82	-
Chr2A	784743224	784743280	KTLLSTGPFLMLNVNRLQK	88	-
Chr2B	4109580	4109651	KVYYLRPRAIPAQHIYSKTTCAFA	189	-
Chr2B	4109652	4109684	RPPVMSACTLT	83	-
Chr2B	14424801	14424836	IIIISKLTRLAR	80	+
Chr2B	16932509	16932607	RHIWRFVAPKNWIMQHMNGIIPLTAPGPPLMGR	173	-
Chr2B	18897340	18897381	MMAGNMGYFCRAEK	108	+
Chr2B	25300852	25300887	MVDFQTLQSELR	90	+
Chr2B	25516312	25516371	KTVAMACYKALEKQMTGSTM	151	-
Chr2B	26443394	26443435	ELAADIEAGALNPR	82	+
Chr2B	27717162	27717239	RGLMGVAAVAVLGTAIWAGGLANQLR	117	+
Chr2B	29764532	29764576	RTAVAQFRTTVIIRT	107	-
Chr2B	38443667	38443720	KPIVLIDCKKGLVGQAAA	122	-
Chr2B	46005330	46005371	RARPKAHLFGGNAT	100	-
Chr2B	52308794	52308871	KSKVHLVIDSGVAESAADKLTGILNA	117	-
Chr2B	59772592	59772681	SQCYSTEGTANFYMRPIEGLTVLIDMDTGK	236	+
Chr2B	63771352	63771423	EGAPAMAAKCYPTVSDEYLAAVAK	175	+
Chr2B	66069157	66069228	SCDASLLLETDAATGLVSEQASPR	108	+
Chr2B	68862797	68862856	RGFFGVISSNKQVPITFTTG	94	-
Chr2B	71414109	71414174	KIVVILVSWLLLTWMTQVERSN	108	-
Chr2B	72409732	72409770	ALLGYAQGATDKR	94	+
Chr2B	72916848	72916907	AAPRPMEGLHDAGPPPFLTK	94	+
Chr2B	80372020	80372058	AMPSLSELAKPDK	89	+
Chr2B	80918031	80918066	SCGRSMLHKTAK	91	+
Chr2B	117554687	117554728	RHVFHRFEKPPDAD	97	-
Chr2B	126987448	126987531	RGDGDKVYEFPSRGGGALSPASSPAGGG	124	-
Chr2B	130191858	130191893	RRYAAFYYEEAK	88	-
Chr2B	139753241	139753324	KGKNMMEEAALADDAIVGVYRGAVVMVE	130	-
Chr2B	149114737	149114820	VLEFPDAIHAFYCFPELPDSGRLVEEIR	139	+
Chr2B	149664142	149664195	KASCEMEEMEVDMKKLTD	83	-
Chr2B	156876869	156876907	RAADVIYLNKHGS	97	-
Chr2B	169009184	169009225	LVREIAHDFKTDLR	103	+
Chr2B	172587351	172587392	TSIKEVELNVDFLR	98	+
Chr2B	173998605	173998640	KRTLELVKETDG	84	-
Chr2B	176728351	176728416	KPGSAGAGPSLDFLGRFSIEGDHL	144	-
Chr2B	180104760	180104825	RPFSVDGNESGPDDSNGFDQSL	101	-
Chr2B	185738130	185738174	KLSLVAAQNFYGRLT	111	-
Chr2B	198164778	198164879	RRPELIYPELVDVVEQSTVEVGGAGRFADLYPFW	172	-
Chr2B	208114329	208114391	NAQYEPAHNKLEESDAPVHGR	153	+
Chr2B	217884392	217884484	ARDGCKLVHPQPSASSTRPLAHSWATIVAPS	145	+
Chr2B	219427591	219427623	AVHPHVVSKNR	84	+
Chr2B	233224844	233224906	NASKAGETVSSNKENGSVATR	90	+
Chr2B	262023068	262023166	QMKHKAEVIEINPQVNCDMLADDGPDDDILYPK	156	+
Chr2B	264108603	264108632	KLLINHSCVN	77	-
Chr2B	271456072	271456113	AKQQQQISMPGLKK	101	+
Chr2B	283164148	283164186	RGFMCGQLNGVET	100	-
Chr2B	375749917	375749949	RRADSIQCSLG	80	-
Chr2B	375976391	375976480	RADVTSAQLNVSRSSLMKPTSTVTAGSVQR	137	+
Chr2B	394736914	394736964	GISKPRDVAMSAWHAPR	84	+
Chr2B	396727778	396727840	KYKQDQSPSAIPDTSGVVVDK	99	+
Chr2B	400560283	400560441	KSVEVVDHAPSYSFV-------------------------------LSDGPSF	115	-
Chr2B	403659226	403659261	KTDGGDAGQMGE	88	-
Chr2B	415564437	415564511	RPPASPLPNLVLLARELHAKANALG	109	-
Chr2B	457179330	457179359	AWNFGRPTYK	79	+
Chr2B	459589755	459589817	KPETILSLGIGRLKGDMIGDI	160	-
Chr2B	463721623	463721679	ATRNFSTTLGGNDNAIIFK	87	+
Chr2B	464273011	464273073	AVFSGDTLESASSDVLAAMDR	94	+
Chr2B	467492501	467492599	KGNHVVCSAPVETTIDMNKGIACHSAHVSNVKQ	246	-
Chr2B	486244827	486244895	GVVNGPPLHLQQGSSGERKSIAK	122	+
Chr2B	486326581	486326631	KAMEELPAPGLYNRNAE	123	-
Chr2B	490865418	490865495	KWVGDSALVVLEATHDIDEVKVDPES	119	-
Chr2B	490867673	490867723	REANPDHDISMQIAEGG	83	-
Chr2B	490867724	490867768	KLLVARSDGVNAVWL	107	-
Chr2B	495359024	495359092	KAMGAKYGLKLTSQIAESYSNLA	104	-
Chr2B	500071152	500071187	NGSSGHTVEHAR	84	+
Chr2B	502080453	502080491	LNSLVHMGKIVAK	97	+
Chr2B	502080990	502081031	GSSVWMFASNDSLK	103	+
Chr2B	511988797	511988862	RMWAAFLVSGCTLEAFYEATAT	107	-
Chr2B	513988489	513988548	AVSEVFLNTRHRYNLWHIMK	102	+
Chr2B	516991830	516991883	VCSTCCTTNSAKKEEANK	126	+
Chr2B	520357945	520358088	NADIIAGSGYVAPSPANPLYEAFGLLDAADPADVDAFCARLDAPPRAR	172	+
Chr2B	521704523	521704552	MIKLRCPNPK	83	+
Chr2B	522046486	522046539	KSFASRVAMSDSLHYMAG	84	-
Chr2B	540081782	540081877	KEMEQDPGTLSAIEVRLSDAGEFAEQCNNLLV	154	-
Chr2B	540083081	540083131	RGSANYQEKVERINDWS	84	-
Chr2B	540214075	540214104	KMKGMFGVMM	82	-
Chr2B	542386076	542386117	TAHELFNLKHSSLR	101	+
Chr2B	547319201	547319380	TMASIFGCPVYTVQRP--------------------------DSASLGAALRAAHGWLCK	216	+
Chr2B	551080593	551080685	MKRHGGGSHTACSLLLLVAVFLVISFQCLLR	151	+
Chr2B	553135693	553135767	KGWFYPDLLAIGQIAAGGDLGERGA	120	-
Chr2B	555063149	555063208	KLTEWNRQYFRAPFGDCGPA	156	-
Chr2B	556567656	556567745	VTSLTHQSISKKSLIDPGLGSYSIELEETK	171	+
Chr2B	559560177	559560236	RSDHSVRKVAIEMNSGPLVG	114	-
Chr2B	563763967	563764008	ASFTDDGISLLDKR	99	+
Chr2B	565258697	565258810	RPRKGLLSVAATSPASSCSFVAPTTGSGTAALISPEAQ	172	-
Chr2B	572233965	572234009	EHCSCVIDLLSRAGR	114	+
Chr2B	573032704	573032748	AADELSGSHLDAVKR	101	+
Chr2B	578037754	578037813	MFGDRVKFWVTMNQPNLLAK	147	+
Chr2B	580030057	580030104	AEATVDDILSAHNEAR	113	+
Chr2B	589368578	589368649	RLALFALLAASVNLTPVLGTTLSL	101	-
Chr2B	592586257	592586316	ARIVEYSESLNFNVMALSKM	94	+
Chr2B	597714303	597714359	RAIQAVESQDGGAARVFQE	86	-
Chr2B	601898430	601898483	RKVWKVIDEDEGAFMGPR	140	-
Chr2B	602921580	602921702	STVTCLVLTNGAMSSLVSNLSLADIKNALRLLTLLDYYDPK	191	+
Chr2B	603868115	603868219	RETVTRLVGPADGPTSAHATHITSFSPKSALATCM	167	-
Chr2B	616171559	616171609	MKLPQFEPDERSATNIK	84	+
Chr2B	618986370	618986435	KQTHRLPLPPLSISNNSFFPNK	103	+
Chr2B	633810599	633810637	KGALTQVFSRFEA	96	-
Chr2B	636033808	636033864	IFLENVIRDAVTYTEHARR	143	+
Chr2B	636981157	636981189	EFATEIETISR	80	+
Chr2B	653178445	653178537	SYLFLVFKSNPLVVQLIYLMSISFAGFLALK	146	+
Chr2B	655300501	655300551	MAAMDVGGAVKMIIGAK	125	+
Chr2B	663860381	663860413	KPINGAIVNGS	80	-
Chr2B	666945538	666945576	KPLFGHVRAPCDA	100	-
Chr2B	667113954	667113992	GGAGSPTPKKAPR	84	+
Chr2B	672141258	672141323	KELQEVTSHLAAADAEQQSQMS	97	-
Chr2B	678734373	678734447	ICYHRDAALEYMEIKAVVGEVIEEK	120	+
Chr2B	688117502	688117573	HETGVTHVLVTGGAGYIGSHATLR	109	+
Chr2B	688932671	688932724	AADDDKEGLLDVLPRIQR	83	+
Chr2B	694872469	694872528	KADTNVTKGDPGIAVLSPIG	144	-
Chr2B	694872490	694872540	KGDPGIAVLSPIGRIKF	125	-
Chr2B	694873750	694873818	KGIVFDIDGTVLLSELTQAAAKA	104	-
Chr2B	696512668	696512721	RALTQLSCPMRPTASLPM	84	-
Chr2B	703424795	703424854	RRVVVVYDLMNAFASEEAAK	100	+
Chr2B	706452858	706452923	LLDFFSHVFGVRNGPSAEDHCK	169	+
Chr2B	706547660	706547698	AALGKVINVGMIK	89	+
Chr2B	706666834	706666878	QDSRGNQITEDVQGK	108	+
Chr2B	707422142	707422192	RVRALPGGDLDAASNNV	119	-
Chr2B	707422148	707422195	RALPGGDLDAASNNVK	111	-
Chr2B	712796278	712796325	YDDLGEILDDLVEYGR	102	+
Chr2B	716656245	716656277	NHISLIDPPTK	86	+
Chr2B	717276900	717276983	LARMVLVNLMALTEVTAAVLPGMLERGR	126	+
Chr2B	717466219	717466272	RAMAGEEESGGCMVRRLA	83	-
Chr2B	718949337	718949375	ECMHHLAANLMKK	99	+
Chr2B	719785700	719785732	KSAYLHGHDLR	84	-
Chr2B	719785733	719785801	RWNGPDDGREPEAPVFTDAEDDY	110	-
Chr2B	721079512	721079565	QNQFSGILPELMHKSFPK	89	+
Chr2B	722126151	722126183	LMRDFEAPVWR	84	+
Chr2B	727025143	727025196	MDPRDPFRIEMTDMLIDK	84	+
Chr2B	727029149	727029211	KMKHINEPLCDIDACRDMSLY	109	-
Chr2B	728403993	728404058	SGEVDSQKGVGTSDDTAVQPQH	98	+
Chr2B	728904912	728905004	GLDLENGDFVAIKQVSLENIPQEDLNIIMVR	235	+
Chr2B	730513711	730513764	RPCARDRCPMGPIAHWAL	91	-
Chr2B	740595321	740595386	SGGGILNGLEIMRLPPVDLSSR	104	+
Chr2B	740977950	740978000	RRAVESGVKGFGLIALT	116	-
Chr2B	749070498	749070575	KPAPPSPSFAELFDPSDGAAAPPPTA	107	-
Chr2B	750168827	750168889	RGAVAVDALRELGLPDVVFHK	96	+
Chr2B	750776654	750776782	GCVDMDANTTFVQADPATFRALVQRLTGAPGGAAAAAAQATER	134	+
Chr2B	752693215	752693256	GTPLHQAATNEHDK	97	+
Chr2B	759490636	759490764	GLDAPDRAGVVSGSGGFIVVGCVCAHSGHIWPAGLGCGGFGER	112	+
Chr2B	759573962	759574003	KSLPAKAPPPQVAT	94	-
Chr2B	762304943	762304999	KSTTAIQKDHNSVSSPAAK	85	+
Chr2B	762945189	762945236	RIDAAAFAVCSCNALC	99	-
Chr2B	766792817	766792852	KMVEPRPHSSGA	88	-
Chr2B	767670929	767670964	KNDFHWRSVFAD	92	-
Chr2B	768252752	768252793	RIPSRIDDCAFAAK	103	-
Chr2B	771051221	771051253	KFVIQDSTQFN	87	-
Chr2B	774909641	774909685	MSFISDVLESVATRQ	115	-
Chr2B	777225549	777225584	KNQKAVDCSKID	90	-
Chr2B	782304820	782304867	KPVSDDRNVEAEGSLE	113	-
Chr2B	784379081	784379155	RPNQQGSTRNCASASPSTQSSLLVR	114	-
Chr2B	789139640	789139672	KALHMKLRDYA	83	-
Chr2B	792588667	792588735	RAKFLQVAEAHALLIHHGATYPE	165	-
Chr2B	792738682	792738732	RVVPELFWGMNYDISRE	89	-
Chr2B	792883468	792883509	KPTFDSSIDIHKSF	96	-
Chr2B	798177302	798177340	IFLTFTGSTQPTR	101	+
Chr2B	799724920	799724976	KKHLEYQVKGDPLVESVSE	88	-
Chr2B	799816203	799816265	KGLGNIMATWSVVNRMPTERF	157	-
Chr2B	802871546	802871593	TPDVFDNKYYLDLIVR	103	+
Chr2B	803140945	803140998	RRGLAVDFRPGGAEVLSD	84	-
Chr2B	803548236	803548301	KAFQTFFADKSQAFQRVIPATT	103	-
Chr2B	803821552	803821623	RARLRPFAWLVMNGFFDPPVPPSA	118	-
Chr2B	803844942	803844974	KEFGVTIPLEK	81	+
Chr2B	807466855	807466908	KLGAQRLWPRGMGDAALG	129	-
Chr2B	807710786	807710842	AQWIALSKEKQGGSTSGGK	139	+
Chr2B	809358416	809358496	SAIGVLEVGILSARGLGGNKSPYCVAK	195	+
Chr2B	811615980	811616033	MDYSPNISTRRLVSPSLK	85	+
Chr2B	812653107	812653142	MAPDVTEQQWRK	96	+
Chr2D	1727956	1727991	AQAAIEEEAKLR	80	+
Chr2D	2166802	2166855	SWYSFTSLDLDGDVFLRR	139	+
Chr2D	2884598	2884651	LAAKEMQTSLDNNNNNNR	127	+
Chr2D	4251117	4251152	KIGGLELNSGTK	83	-
Chr2D	7043788	7043823	KVGEVYKSAKIN	85	-
Chr2D	7043824	7043862	KSDENMLSVAERA	93	-
Chr2D	7348752	7348787	NMTKTKMGLLHR	93	+
Chr2D	7367509	7367601	AALQSTVLSSLENGLFHVKTPSKEEPIPIMK	149	+
Chr2D	10020323	10020352	SPEDWVLDDR	77	+
Chr2D	10743812	10743853	GNDFQLLPFGAGRR	105	+
Chr2D	11548978	11549025	KFETLMATWENSVIDQ	82	-
Chr2D	11693825	11693878	RYLPPNEDSLLEKIPGYM	140	-
Chr2D	12524477	12524527	RAVDDAPIVEHKEYDES	126	-
Chr2D	14177667	14177708	RLFKGDEGGAVAIH	102	-
Chr2D	15104796	15104831	KIQDLKTEGRTE	87	-
Chr2D	19508377	19508412	QGYDNGSNMQGK	92	+
Chr2D	20409259	20409291	KRTNENVEPSL	80	-
Chr2D	20945785	20945841	RGDLGIRNFTAIFDRATVS	88	-
Chr2D	20947143	20947181	KVGAKTDDFAQLE	93	-
Chr2D	21375854	21375913	WRAGSMEEVVDPSLGGRYPK	147	+
Chr2D	24878764	24878814	RHEQIVTEMFAMMAQSQ	83	-
Chr2D	26976895	26976933	KIAVQLAKFAEEA	89	-
Chr2D	29433700	29433738	MSYYPPCTSTPEK	102	+
Chr2D	29898435	29898500	KAALYHAGVPGRSGYPYLEPAM	105	-
Chr2D	29899387	29899422	KYLNGPVHRFQV	90	-
Chr2D	29900008	29900067	KTHSKYQGIVVDELRLPKMS	150	-
Chr2D	29900020	29900067	KYQGIVVDELRLPKMS	122	-
Chr2D	29900980	29901036	KTLAASSESDRGFPKEVIV	89	-
Chr2D	30595923	30595997	RLNEVITSGAQLIGEFLDRQGGSFG	119	-
Chr2D	30698375	30698419	KNGSSSGGRQPLPAH	109	-
Chr2D	30700013	30700048	RGDGNGSGGGAL	83	-
Chr2D	34659165	34659209	DGLPYPNGIAVSHDR	112	+
Chr2D	35061632	35061685	GTFSHRHSVVHDQETGAK	86	+
Chr2D	35229532	35229567	RTEACLDDGIQR	87	+
Chr2D	36206514	36206615	KGQPAQSSCNPADIARAAQQADMNKAMSGILDAA	157	-
Chr2D	38025693	38025758	AKSGRADASAASNAMNVPGPAK	94	+
Chr2D	38335683	38335745	RHTLAYLMGGAAVTFTTTDIL	99	-
Chr2D	40327303	40327386	HLIALGAAEGLSYLHHDCLPMIVHRDVK	139	+
Chr2D	63714622	63714666	RAQRVMVENESDKVA	112	-
Chr2D	76229978	76230043	KAIGAFYKGQHEALALEADTPT	104	-
Chr2D	77362473	77362508	KPQAVGVTFKGK	87	-
Chr2D	78160697	78160759	ASNVLLDGEMNGRLGDFGLAR	146	+
Chr2D	78405406	78405438	GAARNMAPILK	79	+
Chr2D	83663902	83663967	KQAHAAAILGKMPMPDPSLGID	161	-
Chr2D	83689857	83689895	KGSTLLHGIHQSM	98	-
Chr2D	86083764	86083802	RSSTGLLVGVVRK	83	-
Chr2D	88871930	88872025	KGVGFGGIIPLVAPAHDGPPNKHELLFSLLKQ	236	-
Chr2D	89020200	89020232	KMAGPPVLVLM	83	-
Chr2D	89025740	89025793	RIDSPPSKPMNTFESSPA	82	-
Chr2D	95250937	95250996	AVERLGFPYWPAYLQAAAGK	97	+
Chr2D	97275505	97275540	AKSDHVQEPIPR	93	+
Chr2D	98089153	98089188	MDNKYYTNLLKR	98	+
Chr2D	100269232	100269294	SAGSEFSRRLAQSDMLVSHAR	94	+
Chr2D	102086081	102086131	KESYNAWFTFSLVFDSK	98	+
Chr2D	102692258	102692359	SGILGEQDNMVTMHDVMDAMWALDNHKDESYIRR	174	+
Chr2D	116492966	116493025	SFPILKGVPNMLLHEDEVRH	101	+
Chr2D	117954032	117954088	KTCHKQLMNMVDHSSISDG	95	-
Chr2D	122449381	122449440	RLHQAQMLAQTSAMKSMAIA	90	-
Chr2D	125849252	125849344	RNHEVAKDYLMRMHSPPVLEDQLGSLFLIPQ	154	-
Chr2D	129296289	129296357	TVKVPKNFTLLGPGPGYTCGPAK	163	+
Chr2D	129311629	129311670	VWSMPQIAKIATLK	111	+
Chr2D	130142882	130142932	RHHCASEEDEAMQRGRA	107	-
Chr2D	130142908	130143003	KLWRADVPVSPAGSVLLNLVLLPRCPPPLGLA	148	-
Chr2D	133430898	133430972	MVLKNSAVFLLSLLLSCVAMSGAAR	169	+
Chr2D	136082841	136082897	YPSSRPLVILPKGILGTWK	143	+
Chr2D	141608429	141608479	YGHPDLRTKHSVEMEHR	133	+
Chr2D	144852612	144852644	KSGAMTAVGNQ	80	-
Chr2D	144890491	144890598	REKGHALFLIVEKEPLTVPGSMTPEGWGFDAGNFAL	179	-
Chr2D	148301195	148301230	AVDGLITEVVYK	89	+
Chr2D	148715069	148715122	QDVVPGKKCQEVDHWNHK	145	+
Chr2D	153034053	153034100	NKSDMLDGEDVPLKSR	111	+
Chr2D	154506957	154507013	RSVIGIRGPKHIYGPMIGI	86	-
Chr2D	160266780	160266830	SFMHPFLGSSANEPSVR	85	+
Chr2D	182346657	182346725	KAAPSDAALSARGSEANGDPAEA	93	-
Chr2D	189201432	189201512	VGPASPLPLESPISGGHFDKLTMTTVA	128	-
Chr2D	194392247	194392345	KDVAVLNSRGVVNSGKFIPISPMPLSSASPSGS	148	-
Chr2D	194394279	194394317	LKFSVITGSLGAK	91	+
Chr2D	197488037	197488072	ASKDEATLEAIR	81	+
Chr2D	203315541	203315642	KAHDSFNNQASPNMAFGNANVPENKTIFGINSTQ	161	-
Chr2D	203317506	203317589	RCSPEEVLKEPSLGLDEGNASSPNESPE	127	-
Chr2D	210057078	210057146	DVARPSSAKVATDGSGTDRIPAR	101	+
Chr2D	220484143	220484190	SYSAAGMKTEAPQVAR	113	+
Chr2D	220486516	220486551	HKVPAAPVNFFR	83	+
Chr2D	243766148	243766180	KRGFSAFWEPG	85	-
Chr2D	247602405	247602482	ARGMIKSGDLVIALSDMLQSIQVMNV	123	+
Chr2D	249156965	249157000	RSNRSLIKGAVA	82	-
Chr2D	263801755	263801796	IPMSPSKDTSLPFK	91	+
Chr2D	267224312	267224368	RNVPQPVAPVAGIPGHLSG	86	-
Chr2D	270273144	270273176	KQSPVGRNGRQ	84	-
Chr2D	299482262	299482300	AAAQLARVIIGIV	88	+
Chr2D	302145755	302145808	NYPVKVSGVEIVPDPVER	84	+
Chr2D	310603502	310603555	KSHDSPGWFLDDEANSKS	86	-
Chr2D	322687784	322687900	EGSPSVVLDTGAVVADEYGNSCMNGDGAPQDGEASISPR	189	+
Chr2D	322808932	322808970	RKVAVLVGPAVEA	85	-
Chr2D	325589125	325589172	RYIGDADVHVGANNGK	121	+
Chr2D	326174833	326174865	MLDNLGLDTAK	79	+
Chr2D	326570246	326570383	WPGGAGCSGRTPGSWSIPSPVPTSAAPPLADTTGNSSGTSASPWPR	196	+
Chr2D	330136126	330136176	SIAAPYDLVMQTKQLGR	86	+
Chr2D	338946292	338946366	AGGGNSEGIAPFLQLPHFTEATVKK	117	+
Chr2D	348163910	348163951	KQGEVLVKKFIGGD	97	-
Chr2D	359004917	359004970	AADLGVESIVIGMPHRGR	87	+
Chr2D	362125022	362125105	APFGDLPSTVITMHVVVQPSSAKSKPGK	132	+
Chr2D	363712676	363712765	RGGAGTEAGPYPAVACPFNHTEATFLIDLE	224	-
Chr2D	366421937	366421993	RTHLTEEMKLLRDSEDSSV	89	-
Chr2D	379687761	379687811	QSWLLADLDGKHPWKPK	134	+
Chr2D	381289514	381289546	KNGAEQLAMVR	81	+
Chr2D	405726928	405726963	FSREQAEDDVLK	88	+
Chr2D	407020479	407020532	KIGGLLFAACFSFVVYAV	83	-
Chr2D	407020533	407020589	RLSDHMPGMPEAYKGAVWA	144	-
Chr2D	409434864	409434908	KLENLLSSEQVAKEI	103	-
Chr2D	410221857	410221973	GLDGFRSLAGATSTAGKATNPKPSSDAGGSTYGSFANLK	170	+
Chr2D	416660153	416660308	KIKETQNSCTE-------------------------ELADCRIMVNELESSS	94	-
Chr2D	419333360	419333461	KVMGEHVRWATGNDGHMVYGYILTNYTVTNPVVR	269	-
Chr2D	419618822	419618857	AFNLVASNQIAK	82	+
Chr2D	421263513	421263572	LAEQAERYEEMVEFMEKVAK	93	+
Chr2D	421263837	421263872	VFYLKMKGDYYR	92	+
Chr2D	426067037	426067087	RVSIHDLTVPNKGKMTL	82	-
Chr2D	429294350	429294394	KQLPPVMAGDDVVTG	105	-
Chr2D	438524261	438524326	RYENVLQDKSGIISVMLGLIDI	105	-
Chr2D	438524687	438524746	RIPEGVAELFVGTPDISRLA	145	-
Chr2D	448981962	448982009	RPLVQKVNNMWFWLAA	82	-
Chr2D	448981977	448982039	KVNNMWFWLAAKFAVEPDQAV	105	-
Chr2D	452031993	452032055	KKDSNDVKDGGNQETDGDALI	94	-
Chr2D	461219801	461219854	KPCRELDLNVLNVLKAFA	85	-
Chr2D	472471044	472471124	TVGPDFPIIITSYEMAMSDAKFLARYK	194	+
Chr2D	473166984	473167052	VADEPVAEKPTDEKAAHGGSNDR	105	+
Chr2D	479506734	479506829	KALALISQPLTWIGDGCILGSAVAPAFADAKA	147	-
Chr2D	483912995	483913060	TSPQWLGPQIEVIRASTKSIER	170	+
Chr2D	487053891	487053992	AVAGLTEPEDWSLAVQATKDDIKDLHGVPEMFHK	254	+
Chr2D	492850906	492850935	KHGIDEQGQM	81	-
Chr2D	494186303	494186377	KGALSRDVADAVNGKSITPCVVATL	169	-
Chr2D	495369370	495369405	KALCSNALKAIK	85	-
Chr2D	497200473	497200523	GMCRSGDRFPPDSCNGK	85	+
Chr2D	497261501	497261539	MGAFTLGVNRVAR	87	+
Chr2D	497563905	497563943	KLALNTSEIKQNM	97	-
Chr2D	502821585	502821638	ASPRPRMATQLLSTVAHR	83	+
Chr2D	509556234	509556320	KRQHRWMAGDVNFIGDGLLDELVDHTMTG	225	-
Chr2D	513643772	513643804	NPLTLGVIYDR	82	+
Chr2D	520924987	520925025	RGHAAGNRSTATM	94	+
Chr2D	522152119	522152163	AVLLIDLVAIEVQLK	97	+
Chr2D	523585616	523585654	NHGGWSSPRLALR	96	+
Chr2D	528651456	528651515	GADSSVRFLGAAMSSNPPSK	90	+
Chr2D	532370066	532370104	RPYPETRTGCPAR	99	+
Chr2D	534043985	534044053	REEMDSPTNAAGEGETTASTLDH	105	-
Chr2D	534284358	534284414	RLQQQAPKPSATSPAQSID	83	-
Chr2D	537332295	537332348	VEPAAGGGSVVKVESTYK	122	+
Chr2D	539478952	539479026	RRAEPITLSGDNHLVLLSVSNLKGE	176	-
Chr2D	539917488	539917547	GILQGGAGLSNRDALDLLNK	133	+
Chr2D	540280881	540280955	KAAAAVKDTIGQAADKAGDWAEETA	102	-
Chr2D	541182701	541182754	DHLSTLSLNVISRMVLGR	83	+
Chr2D	541838272	541838322	RMQEDDPFKGIPGMPTR	137	+
Chr2D	547326711	547326776	TVGGLLFTKGGSILLFREDSSR	147	+
Chr2D	553572684	553572713	AVQDNEMEHR	79	+
Chr2D	558292923	558292973	AEDIVGTMLAKGFILGR	84	+
Chr2D	559084721	559084774	RTIAIGCHPCPVSSRLVE	88	-
Chr2D	559410572	559410607	LLRMGVDPVTHK	91	+
Chr2D	561289352	561289405	TRQTLGDKISQLNLAIDK	82	+
Chr2D	562383303	562383371	RAGSAESVKALISMAHLRAEASG	101	-
Chr2D	567123991	567124023	LGDQIIGHTVK	82	+
Chr2D	567124699	567124743	AEDVSHPQVIAIREK	109	+
Chr2D	567471759	567471800	VVYAKETLKLWNSK	105	+
Chr2D	568118908	568118961	SKATLPAVEHAVSDGPAK	124	+
Chr2D	569975856	569975900	KAQIWDVTDKETMFA	118	-
Chr2D	575043309	575043377	TFDLFMNDHKIKLEQRPWLSGLR	118	+
Chr2D	575054798	575054860	KADLFVLHPIGNVEFREDLSK	103	-
Chr2D	575331304	575331348	KLQSFAFQAAAEDSM	113	-
Chr2D	577847850	577847912	RTADEFLDAKELMKVELLVDG	146	-
Chr2D	577847919	577847990	KAIGAAEVFNGKKMEISFLEELLN	111	-
Chr2D	578291671	578291721	RIFAATTHHAVAKALMT	115	-
Chr2D	580101312	580101353	VASSTREAAHAVGK	98	+
Chr2D	580102065	580102106	KEGAKGNMVIVTTR	104	+
Chr2D	580102185	580102280	SFFEECVFGDQKPWVDYPELSEVGSKIVDKLK	160	+
Chr2D	580122205	580122252	GANDEMVARAFPVMNK	119	+
Chr2D	581712966	581713022	LGYWGEKVVIGSLIDAYAK	93	+
Chr2D	582530900	582530932	RVELATAEGIK	79	-
Chr2D	583202081	583202122	SIGSQFNLRYIGLR	105	+
Chr2D	589568248	589568301	ISMIDPPTKDVYKPGVRK	138	+
Chr2D	590100617	590100679	RREAVAAASSPLQKTGQSVSG	92	-
Chr2D	591019920	591019955	MNSDGLTIYHIK	97	+
Chr2D	593374944	593374997	REFAMAKQKPVLGILSGL	87	-
Chr2D	597038545	597038601	KVGEWEKLSELAKGAEADS	137	-
Chr2D	597487959	597487994	RTGGDAAGVEEK	83	-
Chr2D	599869079	599869123	RHWNGEADIYTLATR	119	-
Chr2D	602976017	602976142	AFAVANGEADAKRGTWIMGTLLMVLVNVTWSLWIVLQAALLK	200	+
Chr2D	605452409	605452507	KNTSPTLPMHLSIFDATTMAEEMSVLDVGIARA	161	-
Chr2D	609669207	609669263	KLLNPNGKHKSPVVALSVA	85	-
Chr2D	610916218	610916280	RISSLNSMGSFLLGGLKNNSV	91	-
Chr2D	612712404	612712445	KPAGSPNPHRLSKL	101	-
Chr2D	616028906	616028944	KAIYDDFSEGPPF	97	-
Chr2D	618309376	618309435	GAAAAMDTVSAGNGLAGRDR	139	+
Chr2D	620332430	620332519	KLGLATKLMSAAQAAMDQVFGAEYVSLHVR	142	+
Chr2D	629537831	629537869	RFSATEMLVAYSC	96	-
Chr2D	630861007	630861066	KLIDNCGHRLSTETRYDTVI	97	-
Chr2D	630903706	630903750	AGQPEKVLKTFEEMR	110	+
Chr2D	631126947	631127129	RHIYLERNNPLDYNIVLSV------------------------------------QQVDLG	150	-
Chr2D	633711366	633711398	RYGLMPTIKYD	88	-
Chr2D	636342557	636342589	RHEDETWLIGK	81	-
Chr2D	637258789	637258839	GDLGMEIPVEKIFLAQK	123	+
Chr2D	637554441	637554473	KGSGEFKDTHG	80	-
Chr2D	638645392	638645451	IAVAAKVGGPMGIASALVYR	140	+
Chr2D	638645410	638645466	VGGPMGIASALVYRSKELR	138	+
Chr2D	638667927	638667980	KEVWEQARDLVKQDFGIS	91	-
Chr2D	640039273	640039326	LPMWMTEVDVVKGPNQVK	89	+
Chr2D	640605401	640605451	RVVPELFWGLNYDISRE	88	-
Chr2D	641934505	641934558	RGATALAIDSADPYGDFR	85	+
Chr2D	647139083	647139136	RTTDPHVILGQDSKFLGQ	96	-
Chr2D	647139122	647139184	KFLGQRVILDFYYKNDFVDPT	150	-
Chr2D	647284737	647284781	RIEGVNGQPGQLNGL	110	-
Chr2D	649087704	649087742	RTQWDLVNCKDSL	97	-
Chr2D	650902189	650902245	RQGAQDAAIMTKDSLFGQV	93	-
Chr2D	651676579	651676623	KSISKGLYSEATEKM	109	-
Chr2D	651676708	651676740	KVIKYPVMNME	86	-
Chr2D	652948831	652948902	KIIKTTTPRETWEPNVCILGIQIC	114	-
Chr2D	653287623	653287676	DESGSSAQKSLSESNNLK	120	+
Chr2D	654328494	654328535	AGNEMDPGSYIKVK	104	+
Chr3A	9628273	9628320	IDYAPLGENPPHTHPR	123	+
Chr3A	12064683	12064721	RSQTDEFVQVDEL	101	-
Chr3A	12064785	12064853	KLQQSAVELPTKAFAPYFRAHCT	114	-
Chr3A	12422601	12422642	DTGLIDENMTMCNK	108	+
Chr3A	13528210	13528287	MVEVYFWSCGMIPEEEHSRARLMFAK	132	+
Chr3A	19761291	19761329	GASATTNGAVLLK	86	+
Chr3A	27028508	27028558	VLEMFDRSSDDMGMPPK	103	+
Chr3A	39139631	39139684	RTSWDLPSAVKDHRCYIW	152	-
Chr3A	41850643	41850690	RADGRVVVGNNQTNLD	100	-
Chr3A	42086300	42086380	NLQVLSLRHCKALHSLPLAMTQLCNLR	139	+
Chr3A	44697118	44697180	KIDDASDDDRVQGGTWDVMEV	96	-
Chr3A	45342811	45342924	ATSVVLTNSGNLVLTSASGQPLWESFDYPTDVVLPGAK	179	+
Chr3A	51761542	51761586	KVVIGPCLWHDKRNS	120	-
Chr3A	54952265	54952351	RANARAYPFLVDAVFSIPTTTGEIDMVVC	144	-
Chr3A	62968389	62968448	KPFQTSISAMYRPIMPWCRS	103	-
Chr3A	87760867	87760914	AVTPLGLDSNDTPIAK	114	+
Chr3A	91311038	91311076	KIDTYTCDVKSLE	100	-
Chr3A	97885311	97885361	EQKGMVLPFQPLSMCFK	87	+
Chr3A	101268851	101268892	RINDHSPGGEDFAK	107	-
Chr3A	109509285	109509320	AAPMGSPKSPVK	80	+
Chr3A	128733314	128733367	KMLHPPRSSLTLLGADRS	83	-
Chr3A	166815062	166815109	AANLEPLKLAAAVNLR	104	+
Chr3A	174128030	174128242	KPLGVAWSLLCYVVGVLLHIVSVFY-------------------------------------PYPFYNYIK	110	-
Chr3A	176926112	176926174	RLTPDPTGAVPWGAKIAFGEK	159	-
Chr3A	176928773	176928811	RAHSKPGETNSSM	96	-
Chr3A	182814443	182814508	IYDPDKETVDSGMSTFLTAFPR	167	+
Chr3A	184634704	184634739	KKIALGAASAQD	80	-
Chr3A	189575377	189575409	KMAGLEIQCAE	84	-
Chr3A	196816814	196816867	ALQNREGGSRPLGRAWPA	82	+
Chr3A	219907856	219907888	KIAVVGTTDEQ	78	-
Chr3A	274194039	274194080	KVKAVAKPPYDVGL	98	-
Chr3A	281105881	281105922	TLGYLLPGFMHIKR	106	+
Chr3A	347221690	347221731	RVGATDGGGEEGDK	97	-
Chr3A	374661131	374661211	RKVQYFDDKSLQDLNNSILFQEVDVLE	129	-
Chr3A	385572297	385572344	QAEKLVAAVDPARHAK	114	+
Chr3A	420303698	420303730	AAPYVEEDEGK	81	+
Chr3A	420304253	420304297	EALMEAFNDMNSEAK	106	+
Chr3A	427531914	427532057	KALVDKG---------------------------QLIVPLTAEQVRTL	113	-
Chr3A	432067963	432068028	GGNHTGPVGNSENGASVMMAWM	105	+
Chr3A	432070950	432071006	RTPMVWSQMVSWTDGDNPM	92	-
Chr3A	454624226	454624294	RSKLEAAVADIFEETNLYDGRTV	108	-
Chr3A	455321515	455321613	GDVISAVKSSDAPRGTTLMASMLSSNGTAVFSR	235	+
Chr3A	469140293	469140337	RLENAQDTPCLNKAT	107	-
Chr3A	477323432	477323518	TGYHNMYKEYRDTTLNGAVEQMYTEMASR	144	+
Chr3A	491903229	491903282	TAGAKGDEQGTPRFDVVR	130	+
Chr3A	502360375	502360416	SKVLDITYPKNSGR	104	+
Chr3A	502363827	502363862	VFIETPIKNTNR	91	+
Chr3A	502364037	502364075	GLSGGKIVVYPPR	96	+
Chr3A	502366018	502366071	SLLDSNLEDGRYISAQGK	131	+
Chr3A	502366018	502366074	SLLDSNLEDGRYISAQGKK	139	+
Chr3A	509109351	509109404	KGQQVNEGRHMRMTEPKG	91	-
Chr3A	515200963	515201046	KSKPLDPRMRPMTSVLVAVAEVLGNETE	129	-
Chr3A	520256013	520256069	KSRPLQEMLSLITKYQSDG	146	-
Chr3A	520583132	520583203	KLPPVGPSTIISDGLEKVKSGALM	112	-
Chr3A	532665496	532665537	ILFTMPVMVAWAER	108	+
Chr3A	540013188	540013238	RTAREAGLSVGCKVFEM	83	-
Chr3A	542917584	542917625	RTNPNPDLLRALLK	97	-
Chr3A	552297250	552297309	QKSPPIDGDTIISDPVHEKR	146	+
Chr3A	553558651	553558740	SSDGMLFKVSEAAARLSVLLADMIDQGCAK	143	+
Chr3A	558363137	558363259	RAVDMNAMCANLMAVCIAGHLQSKNSHLCCYLDWAEDILGA	202	-
Chr3A	558363137	558363205	RAVDMNAMCANLMAVCIAGHLQS	109	-
Chr3A	565732093	565732143	ALLEAADWRLKGEFDEK	121	+
Chr3A	576674166	576674231	RGAKCYGLILQNYSVINPKPGD	167	-
Chr3A	577670875	577670946	SAVREGGSSHRSLSGFLEDLAEGR	107	+
Chr3A	585423282	585423332	RREVDISSPMTAIMKYG	86	-
Chr3A	588863523	588863732	NKAGQPMLDKSGSIQILTSHTLQP-------------------------------VPVAIGGPGLHPGVR	147	+
Chr3A	595825769	595825798	ISKADFKCPR	77	+
Chr3A	601562357	601562419	NVQKYVQSLHQSVQPKPDPTK	100	+
Chr3A	616418811	616418861	RLNGPSFMKGEGISTTD	83	-
Chr3A	616575655	616575702	RGVIDTSSVGETRRIQ	107	-
Chr3A	620919619	620919726	KAQMKTSLTTMMRSVIAGAVAVPPISSLMVLTLLWG	166	-
Chr3A	621625319	621625372	KAVLPVNSMPPSQLTGGI	84	-
Chr3A	628982343	628982435	GLSITATSSSSQRDTIWVRYQCDWGLTFYTR	152	+
Chr3A	632899267	632899323	RAVPVILDGRVHPDLDDGR	91	-
Chr3A	639503187	639503258	RALGQANQDISLQSPETPGIKLVA	113	-
Chr3A	654550658	654550735	GFPRIISSSSMDAQDDLSAIENQVCK	127	+
Chr3A	660142501	660142581	VADGLDHDANIGMLRNALNSTSANFDK	129	+
Chr3A	661996570	661996647	KDPTSEFILMALDLRGCKMYMDILAT	130	-
Chr3A	662767105	662767149	HPISVITDGNLAMQR	110	+
Chr3A	664869969	664870022	ELVIGDGKVVIGTDNLIK	130	+
Chr3A	671797529	671797585	KMVMIGVPAGLEGAKAFLS	86	-
Chr3A	671861217	671861282	RQADDMGMYARWEKMLNGLDHL	112	-
Chr3A	674916259	674916315	KVIDEEEDQDIPMARSNIG	89	-
Chr3A	684194524	684194580	RLMNWEEIESVRTVGCGVA	93	-
Chr3A	697687051	697687104	KQWPTASHQFARSAMADR	134	+
Chr3A	697691617	697691727	AVVIFGVSNCCMCHAVKTLFTELGVSWVVHELDKDPR	188	+
Chr3A	699591647	699591685	KLHMPTDKTVSIV	97	-
Chr3A	700934990	700935058	KIEDQLKQITAEENESTLEAVEN	100	-
Chr3A	700940667	700940738	KAEYATISQEINDVSEGKACMEKE	111	-
Chr3A	702628836	702628874	QFRKDFELFLELR	96	+
Chr3A	711868090	711868137	KPTGNGVHNILGQNYA	117	-
Chr3A	720599762	720599860	RQTIDANTMFNKTNVIILPDNVTTTALFNKNSF	156	-
Chr3A	720735147	720735182	KVAIEMGNPLQG	89	-
Chr3A	728916600	728916641	IGLPDGFEEEARGR	93	+
Chr3A	729809615	729809674	KIVELNSADVQPHKALNYDK	95	-
Chr3A	738780211	738780303	DTKNIVGTLLGQANNADLSVVPIVGVGGLGK	220	+
Chr3A	741011652	741011708	KLEGSQRLDVVCHGMLAPR	143	+
Chr3A	748277094	748277192	KNGLRPSTPSSWSIRFLTQCHTFCSDIFMGWDA	169	-
Chr3B	3722798	3722833	KLVDSWAQTTPS	86	-
Chr3B	5416397	5416483	KISELMPAVMKVECINELKPLDHLHITTL	163	-
Chr3B	5416451	5416483	KPLDHLHIATL	78	-
Chr3B	5430532	5430561	KNTELVPTVM	77	-
Chr3B	10163937	10163969	ENMRGIAALYR	82	+
Chr3B	10975902	10975961	KASRSPPSGGDMASGQKGNS	88	-
Chr3B	11034613	11034675	GITPVERPSSSLFSESGREAK	96	+
Chr3B	11621164	11621199	RNGKEVKTVYTQ	85	-
Chr3B	12585770	12585808	KALEALFAGGHEE	90	-
Chr3B	13189666	13189734	QELGHLVTLVASRCLFGEEVRSK	111	+
Chr3B	15501629	15501667	GVLPHGREIAVKR	97	+
Chr3B	16173568	16173612	RPQVCFEASELLRIA	95	-
Chr3B	18579165	18579206	SLLQLTSDMVARGK	84	+
Chr3B	19735167	19735226	REMGLCRKFTTEASCLHCNN	152	-
Chr3B	20657779	20657823	EDGVSFALHAGPGGK	103	+
Chr3B	21938823	21938912	FNVDLGRLDSFAPAPDKVNDLPSPFDGADR	141	+
Chr3B	21939210	21939278	NLALTFSKNQTAFFIEFAKSMTK	168	+
Chr3B	22852202	22852249	KESLGIYNTDGVGMPA	119	-
Chr3B	23990205	23990246	NFDLDTSLGQVDMK	104	+
Chr3B	24298642	24298719	RWVGLGVAPMEHGNSLKLVKAATGQE	189	-
Chr3B	24490129	24490221	RAPFGYLERLNTLACFGRPMSNVCTDDLDLF	233	-
Chr3B	24952414	24952509	RVRDAWSCLSSLNGGAGSPLLENVAKAAADSL	142	-
Chr3B	27884293	27884346	ADDMPVTGSSYPNLLGGK	134	+
Chr3B	28091832	28091933	SMMMRFNSAGDIVSAKNIPGIQAFYQDTVVITYK	257	+
Chr3B	28389271	28389309	KLQTLMGSSSICR	85	-
Chr3B	28740148	28740216	DVVLKFNPRSEDGNDDAAAAAVK	102	+
Chr3B	30871654	30871686	KEEGGPLFLAK	79	+
Chr3B	30920828	30920887	VLGRPEPGRPPVYSIGPIIR	96	+
Chr3B	32199283	32199327	KASINRLASVSAPIR	104	+
Chr3B	38173537	38173710	RVEETESWASQVEMNNSPSE-------------------------------LLECFSQ	164	-
Chr3B	38343777	38343812	RTSCGQHLYELG	94	-
Chr3B	38374674	38374709	EVSSQLTHAHGK	88	+
Chr3B	38473843	38473884	AEEQQGDGCSGSAK	101	+
Chr3B	41170338	41170391	LTWFAHRLYAIACGEDIK	94	+
Chr3B	41722578	41722670	RQMAVLALSALFLWMLPDALLEMAIKAFTAM	142	-
Chr3B	43111356	43111400	RGIEYVCDLGGVVLQ	114	-
Chr3B	47778758	47778796	AATAEQGPPELLK	90	+
Chr3B	49014059	49014136	LKQDGVVAWLEESLTALEDGFADFIK	122	+
Chr3B	49196244	49196285	AIAEMLVPQGINMK	108	+
Chr3B	49406758	49406811	KLNMNGLQLSCDSSLCDK	131	-
Chr3B	57699369	57699446	KLQVKYAGCGVSLLIEDSDELSGLIR	185	-
Chr3B	61708709	61708756	KVYPGIEELDLLEGRR	120	+
Chr3B	62291455	62291496	DVMYAVDEIMDVAR	110	+
Chr3B	62510149	62510187	KLVDLVHSHKENK	86	+
Chr3B	63628257	63628298	GLSVSSCFCNIGPR	107	+
Chr3B	66308094	66308144	RQRQQQQLICHHTWNRE	83	-
Chr3B	66969075	66969134	KQALTTKGIGGMGQIGFVSS	147	-
Chr3B	71124215	71124307	MGVELPHLGHTGALIGGSAMDAREYVAAMEK	150	+
Chr3B	73305798	73305842	KLGKPPRGQYFVLAK	106	-
Chr3B	73306176	73306235	RPPAGAPAPLSPRSQLEITM	91	-
Chr3B	77374112	77374171	RGSFLYFEVKNQKWGLSQVS	99	-
Chr3B	78177782	78177862	KVTGRDPMKGAAGYIPAMGGSIPGPNA	122	-
Chr3B	79717831	79717869	RLYMVPGHKNALD	100	-
Chr3B	79755201	79755287	KGLGGTGEIAVVEGEPRLILCLMDQLTIL	138	-
Chr3B	80198481	80198567	KPNAPNDFQELMYSNPTKNLIETAKDLAG	142	-
Chr3B	82706152	82706193	RGDYNAAQGEEGDQ	106	-
Chr3B	83581864	83581917	RRAVVLGTGLKYTLFAGA	83	-
Chr3B	85533314	85533385	GLSRVHAAYEQALMEMAESMFISR	117	+
Chr3B	91223565	91223603	KGEVLKLLAEKAE	90	-
Chr3B	93820657	93820695	RATAVLEPRNIAK	84	+
Chr3B	96815591	96815650	RSDTEHGLVQGEDSVNEMMA	156	-
Chr3B	100888196	100888231	GSFNNMTLISGK	88	+
Chr3B	101482293	101482328	AENGSSGQTQPR	82	+
Chr3B	101924475	101924561	RWTGKGGEAAGVIEDQDKQAGGSATAPSM	134	-
Chr3B	110887092	110887136	SQTREGGNRTYSGGG	101	-
Chr3B	114491267	114491305	VVREIGAIGGSAK	91	+
Chr3B	116689661	116689693	WLRGLLGGGGK	81	+
Chr3B	127278008	127278043	TFEQTSDLHCKK	90	+
Chr3B	138146063	138146119	RIEAVGGSPDGVAYSHAAS	86	-
Chr3B	140198681	140198716	GALADGTLVAVK	79	+
Chr3B	144698889	144698927	RHCLFMPGVAWVK	103	-
Chr3B	148598741	148598791	RRRGGNSSANIMLGLLD	120	-
Chr3B	148600758	148600814	RYPPPMPKASAAVMLAVME	88	-
Chr3B	154641619	154641705	SLQEIEAAFGGLDESVSHNVSSVDPNSLK	133	+
Chr3B	155336422	155336460	FRDLTPAQKAAYK	87	+
Chr3B	156576341	156576370	IMMWHLDMPK	80	+
Chr3B	157075943	157075981	KLGAEEAGVSAGF	86	-
Chr3B	160223379	160223456	KPKASARGWMTALSAGNSPLSKGNQA	121	-
Chr3B	161203993	161204031	RKTVDGGFSLGVG	93	-
Chr3B	167411361	167411393	VDAEADSFIKR	80	+
Chr3B	168391177	168391215	LFMHVHTVPTLAK	101	+
Chr3B	174442695	174442733	TPAAEAGPSGPAR	85	+
Chr3B	183100027	183100089	ADADSVVVKIGPSKLGGSPVR	104	+
Chr3B	184748069	184748101	RLELPGIACSR	79	-
Chr3B	188787247	188787351	KIYLSDGFIELSAGPLDTIVVRDGLWFTPSNGAMN	173	-
Chr3B	189581560	189581664	KARHIMKVLDVVVGNTVMGSTAAVLHITVCNGYYG	257	-
Chr3B	191056302	191056337	KIHVVGAPKGGA	86	-
Chr3B	226082321	226082359	RWDCGLGFDKLDE	103	-
Chr3B	237556418	237556486	VLLTAALLSHESALHDAAAAREK	98	+
Chr3B	237954053	237954103	AIANGHTSGSSPVAVDK	118	+
Chr3B	248498147	248498215	QAGHYTTVDAVAVLNMQVDAFAK	110	+
Chr3B	248903671	248903706	IVHPYHESYYGR	91	+
Chr3B	261383069	261383125	TVAAKYLLAHDADPKLGGK	86	+
Chr3B	271175194	271175286	KLYELTLGNDTILFLSRDAHMVRMHFNLYIS	156	-
Chr3B	273110851	273110910	RDKETLTPLDVVVGPLNVNK	140	-
Chr3B	284995905	284995949	GITALYFETDSMLLK	111	+
Chr3B	335793651	335793719	KLLSGKYFPMIMSGGVCVVTGLV	163	-
Chr3B	382019178	382019213	ATMDAIKSMKNK	85	+
Chr3B	393836955	393837020	MKNNTEIGSEPFDIEDLVNIGR	104	+
Chr3B	398364692	398364742	MPVKDAARTTAISPCWR	84	+
Chr3B	426095125	426095178	KVVAMGVGIAGIEEVVMK	137	-
Chr3B	429357877	429357906	RHLREPFWLK	79	-
Chr3B	438867696	438867758	LRSKLEAAVADIFEETNLYDS	96	-
Chr3B	439497699	439497749	EAKGDVTSAVKSSDAPR	119	+
Chr3B	441961843	441961899	KNNEEQKEAMSDVTSALDA	96	-
Chr3B	442436422	442436481	EDHHNVESVLHSAKNEYASK	91	+
Chr3B	444727910	444727996	MLLSSPTCPLLEALGKKLSFEIAVGLNGR	127	+
Chr3B	456463613	456463693	IIQQCQIGSMFTESGKLPDESLQNLGR	133	+
Chr3B	458679198	458679251	KLVETSEETGSPKGVNIL	130	-
Chr3B	458680275	458680349	RVADEPSTAQGAVSAIGPSCTIGSL	115	-
Chr3B	462819667	462819741	RQIGQQPFRPHQLIDSLVDLAAPVD	121	-
Chr3B	470250085	470250123	AGAEQLVLFGAKR	86	+
Chr3B	476374387	476374419	QQAGRLMKDGK	84	+
Chr3B	476375395	476375430	YDYSGAQGNLGR	85	+
Chr3B	480157629	480157688	AIMLLLNGYTIPHLLATVVR	95	+
Chr3B	482860190	482860369	KQGPKLDLLDVFEKTTE-------------------------------IGGTSVFGQGFV	96	-
Chr3B	490407786	490407863	KDRSSSVIFPSNDIPTAIATVVDNHG	122	-
Chr3B	493011867	493011911	KRAGREGEGHMHQIG	119	-
Chr3B	500614439	500614510	SKGTMVDILLHHMLSNELDGSQNS	111	+
Chr3B	500946552	500946590	RYGVRHGDGDEVA	95	-
Chr3B	501293723	501293788	VGTGQRSTAPAATGVGPVRIGR	96	+
Chr3B	501915149	501915229	FLADGAAAYTKALGLELDLTEKGLGLR	116	+
Chr3B	505468139	505468207	AVNAATKKHTLSGGWLNGNNINR	170	+
Chr3B	506520588	506520665	VANILLAHAGRGGSSGMTEAAAEIAR	114	+
Chr3B	520273133	520273177	SVSPGRFTLSVNGGR	103	+
Chr3B	527782784	527782870	RAAVQQALDRMEECHYLLISKQAGAGGAM	216	-
Chr3B	534682126	534682200	RGAMTPPLTQPEEEEEQAIGSRGLA	111	-
Chr3B	536655123	536655158	MAGVVVVFDFDK	86	+
Chr3B	537036172	537036228	RALNTESSKNHSSCSIDKN	85	-
Chr3B	538016986	538017033	RVSSSFLKSLIDPRAK	106	-
Chr3B	538795336	538795371	RQALNQDACNDM	97	-
Chr3B	539711695	539711754	KSPKQGVTCAFLPTKPAVMG	145	-
Chr3B	540894958	540895017	KVLQACDELLGDSITDISDG	93	-
Chr3B	543328038	543328106	KAVLTHGSTVPKLQDVKVFVPKR	108	-
Chr3B	543422859	543422897	KPEPFSPTLVDKK	88	-
Chr3B	548155261	548155296	KIGINKLATDVR	85	-
Chr3B	553049923	553049961	KNLLSMPIRLTQK	96	-
Chr3B	554035875	554035934	KPLAVEDYFKLAMEILESPS	94	-
Chr3B	555855047	555855082	KIDGEKLLEPKN	83	-
Chr3B	557304151	557304195	VSIKMYNWNLAIVTR	119	+
Chr3B	559287826	559287864	FAVELMYAAWTFR	103	+
Chr3B	571290836	571290877	GDDNVPAASVIVER	100	+
Chr3B	571735008	571735046	KPIHAWNSPKLQV	99	-
Chr3B	576306936	576306992	LVETSSSRGEAPDVYLCTK	91	+
Chr3B	576440352	576440396	RGNKVPTSNGAQGGN	105	-
Chr3B	577164382	577164468	MSSEKDLDLPFFDLEAILTATDDFDPDSK	133	+
Chr3B	579438869	579438997	SAPSLIQPMQTTDVPAPDVALSSFVDAISARASSLLQAQKPRR	196	+
Chr3B	579937088	579937141	KAYVVFKDDHAIVEGFQR	88	+
Chr3B	580712818	580712853	KEVTIAASPISL	82	-
Chr3B	588630874	588630948	LEKDGPKPNIVSYNELIRGYCQAAR	187	+
Chr3B	590880871	590880930	RSPLNNRIVLFERMLINALA	93	-
Chr3B	591580860	591580910	KLKACIADKEDAVNNLG	122	-
Chr3B	594413580	594413696	AGSFICEYVGEVIDESKLNLDGEDDYVFQTVRPGEKTLK	292	+
Chr3B	598494572	598494646	RAAGLLIRYVVPEPAVPMEAIFRLA	119	-
Chr3B	600928659	600928769	ANDQYLPPFVIVDESGKSVGPIVDGDAVVTFNFRADR	176	+
Chr3B	603578044	603578160	VDEGYSGKMAAPLIGFHSEKLAVAFCMLNTDDSEIVVIK	193	+
Chr3B	607928602	607928664	TRFKAFVVVGDSNGHVGLGVK	142	+
Chr3B	611468152	611468184	KKDDLLRLNGT	78	-
Chr3B	638590053	638590112	AIGVSNFSSKKLGDLLGVAR	141	+
Chr3B	643016019	643016072	DHRQWYLNKFGGEYPASR	136	+
Chr3B	643391241	643391300	RLVMNNMCPLAVGEAVGLLI	96	-
Chr3B	654690377	654690427	AMMENGDALGAQSYKRR	82	+
Chr3B	662061563	662061661	GILTLKYPIEHGVVGNWDDMEKIWHHTFYNELR	175	+
Chr3B	662062070	662062138	TSSSVEKNYELPDGQVITIGAER	110	+
Chr3B	665560281	665560343	RLFEVREDYSGRGQLVVFSSV	97	-
Chr3B	669300530	669300574	KLDSPSPEGLLEPAY	107	-
Chr3B	670358177	670358242	SAPATPAREFTKVYSSGNTGGR	146	+
Chr3B	672941383	672941430	RGHEESVPGFGADELL	108	-
Chr3B	672983643	672983714	KSEDGAAGLAVHLPYLHEPRPHAT	113	-
Chr3B	672983844	672983912	RLNHTASGSGLVLVGEERLPALA	103	-
Chr3B	672985827	672985868	KPFGYFDHITDNAG	110	-
Chr3B	673418715	673418747	RPPPQSFSFNV	82	-
Chr3B	674974920	674974979	GDATLAEGASESLHVKDYKY	142	+
Chr3B	676274064	676274141	VLNMKPPEILSMLEEAAGTRMYEMKK	126	+
Chr3B	676274421	676274480	ADIDEMDKNIATLTAEKEAK	87	+
Chr3B	676631939	676631986	RASVSEDSGSTRIGTT	109	-
Chr3B	682775444	682775488	RSSLDPGDPMGLGEF	109	-
Chr3B	690465295	690465438	RVRGGTPVPTIEVAEAAVHNDMPSAGDSLGTTAPSPGGADIAQATVPR	224	+
Chr3B	692843999	692844070	REEQFSILEHVDQVLKDYNAELKN	115	-
Chr3B	694525129	694525167	RYVVGFGGRGIIN	95	-
Chr3B	696421807	696421866	QELSSRDSQPDVFVNSKDAK	91	+
Chr3B	698946263	698946367	AEARNWAELPLDAISSILHKLDHVDILMGPGQACR	173	+
Chr3B	705178446	705178514	RGCAGADDVYFRGDAGADDRYSD	106	-
Chr3B	706086069	706086227	RVAWDV---------------------------------PKDLSAAIKSGASG	103	-
Chr3B	707149700	707149753	RSYSGFKTAEAQIQVALE	85	-
Chr3B	709087212	709087244	KPPLGCVYEQA	85	-
Chr3B	721085778	721085822	AGTGMSPSTMLPGVK	102	+
Chr3B	721143965	721144012	KGFNQPGGFMSYDIAH	125	-
Chr3B	722156752	722156838	RPGIIPMVAPSGAGDTQLLFNLVHEMEMQ	146	-
Chr3B	723389113	723389163	ARFPGAHDQSVFHNIKR	125	+
Chr3B	723613717	723613755	DAAQTGAPGGSNK	83	+
Chr3B	730650147	730650284	LIISVEDTGVGIPLEAQSRIFTPFMQVGPSIARIHGGTGIGLSISK	223	+
Chr3B	733002649	733002708	MALLSILRSSPLAVPAASSR	83	+
Chr3B	735772894	735772953	ADQNIGSADVDFEFHPTRNK	146	+
Chr3B	738168129	738168197	VAPRVEQGEVAQP----AGNNGR	121	+
Chr3B	738311945	738311983	KGDFHDDLFEFRI	103	-
Chr3B	741122800	741122856	RASSRTSPIDSAIPAGKNL	108	-
Chr3B	745633304	745633351	AFGLNVTVLSTSESKR	114	+
Chr3B	747586956	747586988	KGAEMIEGIVQ	78	-
Chr3B	748118185	748118223	RACGAMSIRSLKA	98	-
Chr3B	749133443	749133502	KLTRGAVAILDMSLGAGKNG	138	-
Chr3B	751112651	751112683	RYVAGFGGRGL	81	-
Chr3B	751576224	751576274	RTPQRESNVYLGIADLA	128	-
Chr3B	753906454	753906528	DGVLGHILSFLETREAARAATLSSR	114	+
Chr3B	755681775	755681822	RPKSAEYAMVDAGANA	112	-
Chr3B	755681775	755681834	RPKSAEYAMVDAGANARGGM	144	-
Chr3B	760675997	760676056	TTMEEHRGEMSRWLDILVAK	152	+
Chr3B	762614144	762614194	NVSLPGTGKFTMNSPSR	122	+
Chr3B	766188426	766188473	RLPLLAYDNPAQELVA	113	-
Chr3B	770194571	770194621	RSELLTTLEAARPSFEM	125	-
Chr3B	776043462	776043503	KVRGFVTHNLGLNG	104	-
Chr3B	780064893	780064940	GRNAWYGQMLAKGELR	123	+
Chr3B	780982963	780983010	KGCPQELVQVSEDILK	116	+
Chr3B	783591788	783591823	RCLGVGAEDVVT	88	-
Chr3B	784079334	784079375	GAPYAGTTESPELR	101	+
Chr3B	785039899	785039934	KSLRMMLGLCFS	91	-
Chr3B	786592557	786592613	RLASLAQGDAFYIRMGNIG	93	-
Chr3B	794027920	794027961	IGLADIAGASLLSR	92	+
Chr3B	794079025	794079066	GVPYELIEEDLNNK	80	+
Chr3B	794079235	794079261	FWAQFIEQK	77	+
Chr3B	796416019	796416102	KIERFICAFGIRIGSLTYMQQAFAPPQI	138	-
Chr3B	796422163	796422240	REGNLVLKVIAETKFIIGGYMPMHGG	129	-
Chr3B	797628933	797629055	NNGGVPAMAISAFNSQLPGTQSLAMAMFGSSPPVPTDVLAR	192	+
Chr3B	800918171	800918239	RVDGSLPVGNEEHLLLGDDGIVL	104	-
Chr3B	801151218	801151277	RGSGKVAASATELCSTPELK	91	+
Chr3B	801992116	801992157	SEISEYIVEDVAQR	83	+
Chr3B	803158073	803158117	AGAIVSASGKSGGKR	96	+
Chr3B	807273743	807273796	ELVSGLSDHHVIDLLHDK	133	+
Chr3B	807293617	807293694	RSLGSVLEPFTGAWWPNYVLVALVVR	127	-
Chr3B	808397262	808397312	QASAGGELEMEDVPFPR	82	+
Chr3B	809687925	809687978	RRGVGGLPCDAVEQMVGT	88	-
Chr3B	816068348	816068383	RSALSALFTKGN	85	-
Chr3B	822394465	822394530	WKHVLNSLGSVSGTNLTLEAMR	161	+
Chr3B	825359761	825359799	RIGLYAEGAADEK	87	-
Chr3B	826519226	826519273	RNLLDVYFKNDFVDPT	97	-
Chr3B	827112568	827112624	RIQGQNGTLVNIQGMKVMS	151	-
Chr3B	828078149	828078181	KRVADMMDGGK	80	+
Chr3B	828608395	828608460	KFGKAMTMVGPTWVLVLVKSAM	101	-
Chr3B	830219165	830219203	ARVESTSVVSSDR	84	+
Chr3B	830615464	830615499	KLTAIYMPSEDM	90	-
Chr3B	830890438	830890491	RAMEAYMGGDIMLYDRLA	87	-
Chr3B	832228251	832228325	KGYVLKVLLSSCVNHNVTQSCFYTA	183	-
Chr3B	833281014	833281049	RTVVGLAQVMAE	83	-
Chr3B	833462693	833462725	TSKEEWKAISR	81	+
Chr3B	833464307	833464363	EAPVDGDHTMARSAFPALK	142	+
Chr3B	833661169	833661261	KLNTLSTMYRTLWLFIDEGGGEFDLGTLKPA	226	-
Chr3B	833726105	833726161	RRPMLHAVTLPMGGADAVA	90	-
Chr3B	833726108	833726170	RPMLHAVTLPMGGADAVARWG	102	-
Chr3B	833765353	833765454	KLGLVVVREMETHDFFSLRDDVVGDVHVQQESGG	162	-
Chr3B	834763242	834763274	RFSIGHQGVRN	85	-
Chr3B	835968719	835968766	ATVTIQPSIVKAWISR	100	+
Chr3B	839305193	839305231	GGGLRSRGLIAVK	89	+
Chr3B	840414223	840414288	AQDEMRAVVGGNERVRPDDLAK	103	+
Chr3B	841470924	841470983	KLLFQVFETHGGEVAVHLCT	98	-
Chr3B	844794996	844795049	RKIEQLRHPSLESIDNYH	92	-
Chr3B	850964791	850965024	SLFASQPIQEGDCILQLPHTA---------------------------------------------QLTQDKLPQEVR	104	+
Chr3B	851455576	851455638	MEQPIGNPSELWKSPRGTVIR	108	+
Chr3B	851572923	851572985	KKSPTDDAAGRSPTSSGDGTA	89	-
Chr3D	4344931	4344972	KPLLSGIAGTAVDM	97	-
Chr3D	7103341	7103397	RYKEQPELLDEFEKFNSLT	91	-
Chr3D	18763215	18763250	GRLQDGRLVAVK	88	+
Chr3D	25958286	25958363	KANALMVTADHQVADLTRYYDNQLRA	125	-
Chr3D	25967290	25967352	EDEFYQGAKEICHLDVAMKLR	105	+
Chr3D	25978666	25978695	KLIGMDRHSN	80	-
Chr3D	26010181	26010216	LQQSMSGMANIK	95	-
Chr3D	29735449	29735502	AAGFHVDIDMTDRTIQKK	86	+
Chr3D	30436531	30436590	KSPKDTVIGSTAMLKGSQYV	95	-
Chr3D	31451691	31451753	TAIINNKVETGTHSQVLAVGR	98	+
Chr3D	37854275	37854334	KNAQQRAMSLVARAESLSGL	89	-
Chr3D	44079428	44079502	KQAANLEHPLVCIDVIEEGIISGPR	122	+
Chr3D	46199736	46199840	LVQLLFPVTRCPPNMVAWSVAGIMSHVNSAAYKER	175	+
Chr3D	48986743	48986811	STLETEIGELQEVVKNLEGNLAK	103	+
Chr3D	48992307	48992369	SLVEQQVKELEEANAEAERQR	89	+
Chr3D	49131652	49131687	APPSDKSRPGLR	81	+
Chr3D	50544323	50544382	RKGMGLTDENQGAIDLAWSR	99	+
Chr3D	66635348	66635539	KGYGMECDW---------------------------WSLGAIMYEMLVGYPPFYSDDPITTCRK	155	+
Chr3D	84544882	84544944	KVPEEFGDSLWEEVEPFKDGA	115	-
Chr3D	90861082	90861168	QGGKDLLVQLRDLSDIIIPPSPVMFPEDR	140	+
Chr3D	92941759	92941794	KLVRIPTEDVLM	93	-
Chr3D	94951901	94951957	YPKASHVGFGFVLGADGSR	89	+
Chr3D	98469362	98469451	KLTIGSGNIGNDSGTKCESTFESDTGKTFG	141	-
Chr3D	103877623	103877676	RPEAVARVHHEGHKSTGT	85	-
Chr3D	107933448	107933579	ALQPCCSSVSSAPDVSKEQFSGVISDATFASGSQSCEDVMPGCR	209	+
Chr3D	110997587	110997628	DIYGDNDPSRQPER	107	+
Chr3D	115224802	115224852	KPQYANIVSQGSSGPAR	83	+
Chr3D	116573248	116573310	FVTSASRHVSATGWVESSHGK	146	+
Chr3D	133122453	133122524	QEVMDEKNAMTDDIPMDIVELLAR	116	+
Chr3D	153167700	153167732	TNDVASLGEQR	79	+
Chr3D	161213117	161213176	KNLGEGVLPKENDDKYVIVE	94	-
Chr3D	190990494	190990589	KSPQVEELRLVLKTLTYAVVAALFFDGSLILS	149	-
Chr3D	197566945	197566977	YFRVTGSGEVR	83	+
Chr3D	226018072	226018113	LNENGVNISSAIVR	97	+
Chr3D	232193826	232193885	EIKFSLVNIAGHDIVQGNKK	94	+
Chr3D	261776676	261776735	KKAMSSQSVSISKPLQSSAK	84	+
Chr3D	288277004	288277075	VDLAAAHITYLHALRNTGATLRQF	180	+
Chr3D	296510093	296510185	MNQEGLVPNGFTLASVLKACSVMSSHSEFTR	152	+
Chr3D	361890460	361890507	DDLSNGKTLQKAPIGR	100	+
Chr3D	361905283	361905336	KPAESDGIELHEERSAVH	85	-
Chr3D	364648594	364648647	KGGFAVMNYTTVVVGAMG	135	-
Chr3D	368103829	368103864	FEDVTCHKTKIK	91	+
Chr3D	368230267	368230338	NLRIGAMMKTILPALAHAVVLHEK	114	+
Chr3D	371082297	371082446	SKTEFTKV------------------------------AESLGHSILGWR	106	+
Chr3D	371085631	371085669	TRVGLLVESAEPR	91	+
Chr3D	371085991	371086059	DALRLHELAFPSRTPPPGSADAK	167	+
Chr3D	371086030	371086092	TPPPGSADAKALPNPGDYHWR	164	+
Chr3D	371086060	371086095	ALPNPGDYHWRK	99	+
Chr3D	371090716	371090763	SLLDSNLEDGRYISAK	115	+
Chr3D	380032362	380032409	KPAIINLVEDAVLTPD	114	-
Chr3D	381066895	381066945	TRDGLKNLLHIMMGNIK	123	+
Chr3D	386085799	386085858	MYETPGSSGASHLLERMSFK	98	+
Chr3D	387648523	387648555	RDGARYEHVKS	81	-
Chr3D	395984009	395984071	SIRSKMGLVSQDHALFGTSIK	102	+
Chr3D	397823241	397823291	KEKGPELKVAQSIGEGE	112	-
Chr3D	414509843	414509887	KLEAMPSPFSGSAPS	102	-
Chr3D	418643277	418643312	AVLETASGAKVR	82	+
Chr3D	421604453	421604584	CIQNWPTLLVLIGAVMDCPKLRYEWYAETIGLGVHSMDAAASGL	221	-
Chr3D	432778574	432778675	RGVSPDIITFNTLLNGFCNNVGVDEAETVWEMIK	268	+
Chr3D	444607528	444607557	KVMEAPCNCA	79	-
Chr3D	453949727	453949768	KTNGDTLEYQKLVK	101	+
Chr3D	462006571	462006660	VAIVGPNGAGKSTILNLLAGDLNPSEGEAR	213	+
Chr3D	500301904	500301984	AGNVLPGIKVDKGTIELAGTNGETTTQ	123	+
Chr3D	504714937	504714996	EVNTDIACMVPPPPVEKGGK	147	+
Chr3D	505401141	505401173	MSAGATINWIR	86	+
Chr3D	509024133	509024183	KKIPYNQGQYSLILHLK	82	-
Chr3D	518194019	518194075	QKLAIENMLMNSSDSKKPR	91	+
Chr3D	518411593	518411652	KEIKAVSIHYDDDAIENLLK	94	+
Chr3D	518529596	518529640	KVYEVNGSQISKTIR	115	+
Chr3D	526815939	526815986	VGSVGVAANLTVYLVK	89	+
Chr3D	530375303	530375353	RPLDDAHSPRHQSIVGK	82	-
Chr3D	544871842	544871916	RSSFGGNLTEPEGGDGERSYMVATS	123	-
Chr3D	547046144	547046179	KGRLALAEPTGI	84	-
Chr3D	555198274	555198309	KVLDSLLPRATK	82	-
Chr3D	561698218	561698286	VLEQMVVVVAKECFSPGGDGVNAK	132	+
Chr3D	570891543	570891584	KLPAHCPLIEVPEE	108	-
Chr3D	571100093	571100218	LVILQLQRHGSSLMNMSGPNAVNGAVSADKSSDENMGWGDLK	204	+
Chr3D	572587179	572587286	KPFDKSMYGGLCFSDLTQPPVLNELISKGEGGQNGW	181	-
Chr3D	578059789	578059836	KPTGNGVHNILGQNYT	120	-
Chr3D	591317777	591317812	RKVEPWSNRSDM	93	-
Chr3D	592744561	592744602	KFETFGQGSHSALR	104	-
Chr3D	593363892	593363924	ASFMLSFLRRK	83	+
Chr3D	600149232	600149306	REVEDGPKKNENFMAFIYTEIAGSR	125	-
Chr3D	601407716	601407766	MDQEELLETAWGLANSR	108	+
Chr3D	603716132	603716173	DVRAKSNLVVSVQK	94	+
Chr3D	603717554	603717589	TPEFFACFRPPR	99	+
Chr4A	2034485	2034526	EKADPEGSQKPSKR	94	+
Chr4A	2948357	2948404	RGKRAAMQAAVLHVQL	113	-
Chr4A	3102773	3102811	KLLLATVCEALDA	89	-
Chr4A	4592098	4592151	RSLASAMSSYIVANPTIG	128	-
Chr4A	4609030	4609080	NGYLKGVVTDIVHDPGR	124	+
Chr4A	5028508	5028678	HITIFSPEGRLYQV-----------------------------------EYAFKAVK	122	+
Chr4A	5486497	5486550	KAAGGNDCLLDVIRGDKT	126	-
Chr4A	11311644	11311697	SLGAMAPPSPAFRTAQVH	85	+
Chr4A	12611060	12611122	RQEKLFGEAVNLILSRSVDVG	149	-
Chr4A	21054202	21054264	QQVSSESQRADNSENECQSLK	93	+
Chr4A	27701226	27701306	REMTDPHLAVVSNDDNTAEDVVLRNPS	125	-
Chr4A	34281611	34281649	AEAVVAGSFAVVK	85	+
Chr4A	37753345	37753434	KSPLGNPDTPQELTNFDNMSMLAGGDMGHA	228	-
Chr4A	38332296	38332421	EVDKSSNTKSLFSELPDSVMTMLSQSIFNNTGGDVVINQDGK	201	+
Chr4A	39499508	39499543	RTKRNTVDQGSE	84	-
Chr4A	43220729	43220788	RVAEELSFKLDSIEAQAASL	90	-
Chr4A	43220906	43220971	KSDVEVIESVFGAGAAESESVR	95	-
Chr4A	43301914	43301973	RYEDEEEYRGGSGGHGSPQH	89	-
Chr4A	47096782	47096847	FAHASENSDPNILASPPRTTSK	103	+
Chr4A	49204062	49204142	NWGANWQSLANLTGKMLSFRLTSTDGR	129	+
Chr4A	58512929	58512988	RILNAHNVMQMMRLEASVDG	99	-
Chr4A	58550716	58550769	QMFPFLRDSDVPLETNPK	90	+
Chr4A	74121674	74121730	RRHEEETLEWGDVDLNERM	92	-
Chr4A	74121677	74121730	RHEEETLEWGDVDLNERM	87	-
Chr4A	83349892	83349972	RSHGPARPSSVSPNSTRAHLPAQPSTS	118	-
Chr4A	88472630	88472722	QEKGPHPLVHATALACGARVVPVEEAASLIK	146	+
Chr4A	93920102	93920161	NVVNSCDSTEASNKAHEDIK	93	+
Chr4A	100173034	100173078	AAMENGLLTVTVPKK	110	+
Chr4A	103296105	103296173	RRQDDYWCMSSLGVLVEVIAADA	117	-
Chr4A	108811511	108811609	RPLGGVEPTGAATGATPDVPMHQADGVGGGGTA	148	-
Chr4A	111003227	111003277	KEYTSLAQSRTCLATSL	125	-
Chr4A	113510515	113510580	VLCGTIETASGDIAGLQNKLGR	98	+
Chr4A	135157627	135157686	ADTSSINKSSGTMVTSSERK	87	+
Chr4A	140894624	140894734	LFRAGVMDWHTLAPKLAPHIVASAHPVEGEGGIGSVR	185	+
Chr4A	140894633	140894734	AGVMDWHTLAPKLAPHIVASAHPVEGEGGIGSVR	167	+
Chr4A	144116720	144116761	AKMPPVAQRSNRPR	98	+
Chr4A	146302257	146302316	MSIDQIPLPATRDEPVAAEK	95	+
Chr4A	150027779	150027856	RYAAKLFNDFPSAPPLKVMSCPESLT	125	-
Chr4A	182676498	182676530	ASEPLQSKIMK	78	+
Chr4A	233715828	233715866	KLVTEDMLPQGTA	97	-
Chr4A	256916135	256916200	KPSDGAGDGFATSVKGLFSSQK	99	+
Chr4A	278894224	278894259	KSLAQQDDRPVA	89	-
Chr4A	290429012	290429065	MIPNCYPTSPDTPPLLPR	86	+
Chr4A	304429530	304429565	DEVTERTIKVVK	90	+
Chr4A	328297102	328297137	GTVSFGGEPAKK	80	+
Chr4A	361192695	361192733	KYGGVAFVDSYHK	99	-
Chr4A	379273624	379273683	KARVENWTDNPDSATSKDLL	93	-
Chr4A	435391744	435391794	ANCAGPKPVVLMERAAR	129	+
Chr4A	454379641	454379715	AVLNPMAAMFGGIVGQEVVKACSGK	183	+
Chr4A	461361175	461361213	KDHDDNTDAADEA	95	-
Chr4A	461970775	461970807	GDIYPCSSCKK	84	+
Chr4A	469253326	469253364	ALEKDNRAEEAHK	94	+
Chr4A	469290649	469290690	RTDNDPALALPVAR	103	-
Chr4A	475019648	475019707	LGNVVEGNTQLPVIDRELPR	94	+
Chr4A	477974300	477974356	RGLFPVDYKDAAVLLAHLR	91	-
Chr4A	484539477	484539521	LKSVQFVPLSVTSFR	107	+
Chr4A	485203264	485203317	RAASEWYTLDAAKGAGLG	131	-
Chr4A	494832284	494832349	EKLGGHHGPLSASRDHEHAMDK	104	+
Chr4A	499378133	499378354	KIKNSTDTLTLPSGYGISAGVASIIT------------------------------EAALELIHALPLYALYVD	169	-
Chr4A	500997364	500997414	RPTEEPKKPQLPVNMSH	82	-
Chr4A	503236516	503236629	KLVLQLEQTSMKLEALNEQMSNCLDILALSRELEEEVM	172	-
Chr4A	510855830	510855874	QGVMQLIWKAAGHLK	119	+
Chr4A	511505790	511505843	VSYEGGRTADEIVDYIKK	86	+
Chr4A	515475696	515475755	RFKGTGGIISMERVASLVEN	98	-
Chr4A	520365184	520365216	IIAKYLENPCK	83	+
Chr4A	545458628	545458687	VTASFQTAFEVDMEVAAAVK	90	+
Chr4A	548643846	548643878	AGFSDYKLLKK	80	+
Chr4A	550184746	550184784	AWKMASASSPSTK	93	+
Chr4A	553858655	553858876	MGNCSSFSLPKW---------------------------------------IFGDLHNNGMVSIEGDGTHEGIK	125	+
Chr4A	554513641	554513679	SVMALLRSSGLPR	91	+
Chr4A	556295051	556295134	LGCDPDEFTYHLILDAMGKSMRIGDMLK	140	+
Chr4A	557263746	557263802	SASLTIGLSSSFTPALQNK	84	+
Chr4A	564313527	564313658	RFHTFAHPDFGLVHMVEHILTASLLTEAEATLHRPAVNVHGAIA	196	-
Chr4A	576923775	576923840	ASVSELLVHPFVAGRDVAASRR	98	+
Chr4A	577148658	577148696	RTSALYALKVIHR	91	+
Chr4A	580683415	580683450	RHSHPSYIVIVM	95	-
Chr4A	583560131	583560190	AVASDRAVLEAAFRAPWGVR	88	+
Chr4A	587825816	587825848	RICSRITLGMM	84	-
Chr4A	588644671	588644703	LGDDGQDLFVK	81	+
Chr4A	594194154	594194192	VRKNPEVLVGIAK	92	+
Chr4A	596478920	596479060	RHDSGKLAAA----------------------------AKQVEENNV	93	-
Chr4A	598158816	598158914	LSDFGTQGADSNNILYLREVDDADQLYAAIQAK	155	+
Chr4A	601679612	601679671	RAVEKWEVNEMLEQQMEPVV	97	-
Chr4A	605546552	605546593	RVIALMVALVGLTR	89	-
Chr4A	606075183	606075218	TVLATGSRANHR	85	+
Chr4A	608588065	608588157	LLLEGAGQPFSEENIVGIYRTPLVDQQGRAR	236	+
Chr4A	612625634	612625702	DRSLEGMSSILSLSYNDLPPNLK	106	+
Chr4A	613363300	613363353	KKAAEEAENSHFKQAAEA	123	-
Chr4A	615796037	615796105	RKGTPWSNTNFSWGGRDGVNFVA	109	-
Chr4A	620491993	620492052	KINTLGLIDMGSDTLKAERA	93	-
Chr4A	620823524	620823565	EESTNVGKYEPADK	100	+
Chr4A	621229234	621229284	KLAHQYKDDSVMGIEVL	84	-
Chr4A	621265086	621265121	RNASWVVTKDAA	84	-
Chr4A	624395411	624395452	MAGGSSATAGDEAK	92	+
Chr4A	625294884	625294967	KKSAEVDGINRYMSIQSNGCVTFQGLGS	139	-
Chr4A	632481865	632481897	KPIWNISTFID	86	-
Chr4A	643867543	643867596	ILLDHHFAPRLSVPGLHK	89	+
Chr4A	650126689	650126721	NKPKPPVIITR	86	+
Chr4A	652383571	652383630	AAEADNTAGGSPSPMLAMHR	92	+
Chr4A	660338942	660338977	KGVIELGARYSS	88	-
Chr4A	660341558	660341626	KLMCGGDEDVQNTNPTSSSDGRS	174	-
Chr4A	666809679	666809738	RRPVQHVGHVSPPCASTVGA	88	-
Chr4A	667518145	667518213	RVVSAMVDVFGMHTTFHVIGLLG	109	-
Chr4A	677376542	677376583	RHTYVMPKATWAAV	103	-
Chr4A	682328607	682328672	RLQALAASAQEPVPPPLAREAM	96	-
Chr4A	686635109	686635177	KPSRLDGIVHYDDEEANSKSGDM	112	-
Chr4A	689251595	689251699	RPKPPPITAGASFDFTDMDPIPLTTGSYTMHYSEI	174	-
Chr4A	694706818	694706913	NIDLSSNSLKIEVDSDWLPPFRLESALFSSCR	152	+
Chr4A	701194018	701194056	YNMERLKLICEDK	99	+
Chr4A	706650608	706650646	NVILLHGNNNETK	87	+
Chr4A	707516659	707516724	RPRQHNHLQTGSASVGPTPAQK	102	-
Chr4A	708318639	708318677	RRMESGKEGEMAE	91	-
Chr4A	710090366	710090410	KLELDHQVKPMGDHK	116	+
Chr4A	712610303	712610350	RLAASGAACGNLQLAT	83	-
Chr4A	719023800	719023883	AVVVCALVAFLGVLSAALGFAAEGTRVK	190	+
Chr4A	720364705	720364740	KAGSDLEIGGIK	82	+
Chr4A	722025620	722025658	KEICVVGMGGLGK	98	+
Chr4A	726362199	726362258	LPANLVQAQRDYFGAHTYER	152	+
Chr4A	726362259	726362315	VDMPGSFHTEWYKIANSKI	148	+
Chr4A	738149545	738149604	IIHMDLKPQNVLLDDNMVPR	143	+
Chr4A	739852826	739852870	KPSILGLSIRSDTIQ	104	-
Chr4A	740508648	740508692	ADDVLDDFQYEALRR	103	+
Chr4A	740810109	740810153	LANAEERSETNDYVK	106	+
Chr4A	743477155	743477238	LVWGSKNKTNSEDSLHFEILEGLMQILR	138	+
Chr4A	744213795	744213842	APDGESWPKVAHIRWK	129	+
Chr4A	744672481	744672528	LTYGRSMALLLVPPSR	108	+
Chr4A	744953454	744953495	APNGESWAKIAHIR	110	+
Chr4A	745648541	745648588	AVGSQLKGETDIYAWK	122	+
Chr4A	745650446	745650532	SLGGLRAATSLSHVHLTSCPSLELASGAK	186	+
Chr4A	746441876	746441953	RSLASGQTAPPSSSATLAPGNAILEK	116	+
Chr4A	747284934	747285002	TAHLTSLVVLDISGNNLSGGIPR	105	+
Chr4A	747668609	747668659	IIAGNGGHSRSVEMPLR	83	+
Chr4A	747684700	747684750	RQQNRLSMAIAYLAVVT	83	-
Chr4A	748240849	748240884	AYPTEAIYAAAR	83	+
Chr4A	748345316	748345369	RVVGSTVPVLDGEDFSVR	84	+
Chr4A	748951438	748951500	KINEATIHLEDSADQSAQPNK	152	-
Chr4A	751284240	751284275	ADIIEMESVGIK	84	+
Chr4A	751284375	751284431	QETVAAGDAQAVIRHMMAR	140	+
Chr4B	638918	639019	RPSTAADPLEYRQVGRGGQGGSMAMLMEMEAPDG	254	-
Chr4B	1145340	1145375	AKAMAYQKGEAR	82	+
Chr4B	3047911	3047946	KTFTSQIECFHF	94	-
Chr4B	5045054	5045089	AREELDQVIGSK	84	+
Chr4B	11543033	11543089	RVHIQNAYSQFQWRPIGSI	93	-
Chr4B	17487142	17487201	LTGADGAVVQSAECVEVRVR	138	+
Chr4B	25226318	25226353	VTLDELKAGLAR	79	+
Chr4B	30021524	30021616	TVTLHDVPGRGNLSFVANSWIYPVGSYTYSR	152	+
Chr4B	30024953	30025036	NGPAKFPYMLLYPNTSDHKGAAAGLTAK	209	+
Chr4B	30168258	30168290	KLAPDKNMDLI	80	-
Chr4B	30292640	30292720	RALANITMTDRYHPSLLKHVPHTVSLQ	133	-
Chr4B	36368074	36368127	RPASTAQMIAKFRPSESE	84	-
Chr4B	44565098	44565145	RDDFELNLQADAAALT	111	-
Chr4B	49790092	49790145	DAFNTFFSETGSGKHVPR	123	+
Chr4B	56117084	56117131	MGLNGRDEHHSPSSAK	116	+
Chr4B	58881873	58881974	RPQLSETFATFAPQQVVHLPYDHLIILKALHSSS	256	-
Chr4B	61366887	61366964	KGAHACASLAGLVAVGDPRVGDEGAM	117	-
Chr4B	63527825	63527878	VKWNEDNLYEIESNKPVR	89	+
Chr4B	73799822	73799854	KKVLKYDSFGA	80	-
Chr4B	74410740	74410772	GQLTFSCLFRR	81	+
Chr4B	76367903	76367971	REKLYANILLDFVMPSSDCRSIT	116	-
Chr4B	81646317	81646379	RHGKIGYAHIGEAIETYLNAE	99	-
Chr4B	81654587	81654622	KMDKVNEETIEY	89	-
Chr4B	95544118	95544156	RSLICVVRDIEDE	100	-
Chr4B	97210300	97210341	KHFATFRWAGDPGA	110	-
Chr4B	98847348	98847422	RMTPKVPRDEEMSIMMLTSPDELMM	119	-
Chr4B	105426107	105426145	TIYVIFSNFRKVR	105	+
Chr4B	112303585	112303701	KELGLHPELPAVLLMGGGEGMGPVEETAKALGHELYDHR	105	+
Chr4B	113305217	113305267	AMYLGRCSSLVATMGDR	84	+
Chr4B	117026485	117026517	KNDELSPTVPQ	79	-
Chr4B	119381823	119381879	SNISTGDKEAHKLLQPVDK	140	+
Chr4B	125548275	125548382	TIVGVVEACHSLGVMHRDLKPENFLFASTAEDAPLK	267	+
Chr4B	127945874	127945906	KSQDDRPFAKV	80	-
Chr4B	131020650	131020694	KDLMYYGLHVGEILT	113	-
Chr4B	134255524	134255586	KASARPSMVMLLRPGGHVLTV	99	-
Chr4B	135933759	135933806	VKPDAAIWGALLSACR	121	+
Chr4B	137453340	137453387	KARSDKVSSTTTMNAA	109	-
Chr4B	142628754	142628789	SIPRTVSHEAGH	91	+
Chr4B	142687563	142687616	RSLVRAFVAEMEDPDHGD	87	-
Chr4B	146399041	146399151	RDSQQNTTSAPSQLTGPLTLFTPQEGTAHSGFCISVA	175	-
Chr4B	147772458	147772538	RAVMNISKAGDDEYLKSTEAAVHCNMN	135	-
Chr4B	149580689	149580733	EALTDFKLGALDVPR	107	+
Chr4B	150479481	150479528	KPNPIARYHVNNGTLR	114	-
Chr4B	185011624	185011665	RKNLSNYMEVLATA	107	-
Chr4B	215842480	215842590	KANADDVDVMKADEHEAANADEDEKVDANDVTNMNGD	93	-
Chr4B	241938273	241938332	DAGANGPAHQAPEEHSASQK	90	+
Chr4B	277082138	277082179	RLDNGGLSDLYQVT	102	-
Chr4B	285290335	285290379	KPLTPKSSSYGLAGM	109	-
Chr4B	313900717	313900758	DAAGGAGMQQKEPK	103	+
Chr4B	314636265	314636318	KDGFGFKLNNIALVTRGS	83	-
Chr4B	357899249	357899323	RPVTDSYRNLSSAVLSMSTNIREGL	120	-
Chr4B	367272289	367272327	KVQQYELTDGSTK	95	-
Chr4B	369275169	369275261	RISMEFIYAYSSRQTGGTGVGASLTSAWGKA	146	-
Chr4B	371294014	371294085	REDPHPLSERWDLLVSVMDGNEAS	177	-
Chr4B	381466840	381466881	VVLNSSGAPSKRSR	98	+
Chr4B	398001819	398001854	SIKTVVNFDIAK	82	+
Chr4B	406235932	406235973	KRKVNNFIEVSVDI	108	-
Chr4B	426283410	426283445	LGDFLIAAEGLR	85	+
Chr4B	428374151	428374213	FYCATTEAVMVVETNADQPPR	161	+
Chr4B	428738913	428738981	RQSLHSNLTPLSGSLETHRRSGS	101	-
Chr4B	430800613	430800645	LHKYGPNELER	86	+
Chr4B	434427265	434427303	RAPAAAPSNVVNR	88	-
Chr4B	438276619	438276678	RPIRTSGGVLVVDHVTSKDM	147	-
Chr4B	438276619	438276669	RPIRTSGGVLVVDHVTS	124	-
Chr4B	444641317	444641436	KGAPLIMFDDVGNSYLTEDMIRDASGDVGGGALENMVACI	197	-
Chr4B	445846259	445846294	KHPSGGSLQDPS	79	-
Chr4B	448112563	448112598	SYGFATSKKLDK	83	+
Chr4B	450933497	450933562	RAFALLGDDSGGANGLLMYRVT	102	-
Chr4B	456932700	456932744	RCGQLSGQLFIWEPR	118	+
Chr4B	461796142	461796195	SNDNGDLVVTKGDQYDVR	84	+
Chr4B	462495545	462495601	KQKAVDSCQSASMTKMQVV	88	-
Chr4B	474427301	474427372	RMYPINPKSFHGELGIGELVAGGA	184	-
Chr4B	481854031	481854087	KYPADVLRDGNLVEGLAES	132	-
Chr4B	485461811	485461885	RLHAVLNGNYARANDPTAGAEDADG	113	-
Chr4B	494737491	494737529	KVVNNESPFKQNS	97	-
Chr4B	499069949	499070023	LTGHHETADINTFKWGVADRGASVR	122	+
Chr4B	504119699	504119755	IRGTDNVEPEFNEIVEASR	140	+
Chr4B	511665384	511665470	EGSVHIFIHKQAVATDVLKSFIHGLVLAR	138	+
Chr4B	513165304	513165375	RTGTGKFLMHEVFHAVGAAEETEY	120	-
Chr4B	518873782	518873814	ITLQQTPLHAR	86	+
Chr4B	519318372	519318440	FGQRCFGQSSGALQYALPEEDAR	170	+
Chr4B	519596794	519596832	MQTDTQFSSAAMK	97	+
Chr4B	526182328	526182375	MKDDPTYNINVAGDLK	118	+
Chr4B	532852007	532852081	DILAGALAAHPEASQHTRADLLAAR	109	+
Chr4B	542425486	542425554	KARLDNSDAASSSGNINNLGGTS	97	-
Chr4B	542536519	542536557	KVEDKANGELEVH	95	-
Chr4B	543726320	543726373	TADEQLYSDSQGNNTVSR	84	+
Chr4B	558821626	558821682	RIHKLSIDIQNEIQELERM	89	-
Chr4B	566082913	566082954	TLFVSPQWYANRLK	108	+
Chr4B	569189827	569189859	KRFVINGLADR	80	-
Chr4B	581410046	581410102	KEVSICDASGMAGCISSGL	76	-
Chr4B	585607082	585607126	VEFERPNACAQVGAK	112	+
Chr4B	586920789	586920833	AERGSYNEYNYSKFR	106	+
Chr4B	597233057	597233104	SGGTPMKMLIAQEMAK	119	+
Chr4B	600714819	600714857	ALKSFAAECEALR	94	+
Chr4B	606192723	606192794	RGGGRPSPFAAAEPDALPSASLDL	104	-
Chr4B	608373871	608373960	ALFPDLEGIVQMITTLDVYLTSEVKIAGGK	219	+
Chr4B	614037942	614038016	GVLINIGRGPHVDEPELVSALVEGR	116	+
Chr4B	620514472	620514531	KVVQQWSPRSSIADYWRAVH	101	-
Chr4B	620548755	620548829	KHEGKSMDVAELQFAVDKELLCAAV	121	-
Chr4B	626939637	626939699	RKLHIVHYGISTGIQWPDLLR	164	+
Chr4B	632586618	632586710	GQTVDDLLRRSAGIPASFMALFLAEPEGTPK	152	+
Chr4B	633657546	633657614	KPEVVQGAVAEVEFNRVVAAAVA	148	-
Chr4B	634987543	634987596	EIESALVTVPGHFNGAQR	87	+
Chr4B	641980413	641980475	LLYASRYLRDSCTVSDYNITR	101	+
Chr4B	643506705	643506749	RGDCLDLGGVFSVIR	84	-
Chr4B	650231881	650231910	IMTDVVYLDK	77	+
Chr4B	662194166	662194198	AIEDSRPSRPR	83	+
Chr4B	662256026	662256067	SGNTSSRSSNQATK	90	+
Chr4B	663952502	663952561	TSIARRSESSYADSDEDGSK	85	+
Chr4B	664006343	664006450	LPTSFMNRTSVGRGTGGSVILGTTSEAMLVTLVAAR	166	+
Chr4B	664007258	664007290	VLINRLNMSGK	79	+
Chr4B	670312898	670312936	ALAGSYLGLTDHK	91	+
Chr4D	1193400	1193471	EVTEASLVEIVTAIREAKDALSAR	167	+
Chr4D	2159333	2159377	LRLHQLASSGDLGKA	89	-
Chr4D	3246529	3246570	RLHQLASSGDLGKA	92	-
Chr4D	3330540	3330593	KPLSNIAACGAIQLEQLS	82	-
Chr4D	4019069	4019146	SGIGNESNLPPTIHYIPVYRSLMEAR	131	+
Chr4D	6584101	6584166	LARDMLVAVAGGWDQHVEVINK	104	+
Chr4D	6809137	6809178	NGGESSSPGASPCR	84	+
Chr4D	9607554	9607616	KSRPLNDSSSNSDLEAEGTEE	91	-
Chr4D	11325362	11325544	AIAMHERVLIFNYN---------------------------------SPGGKVFLELLRPR	97	+
Chr4D	13431980	13432036	CHSWRPSDNVSTSDCINER	96	+
Chr4D	16307078	16307122	KMTVVMEELHAPRGV	112	-
Chr4D	16343238	16343309	RNLLQPDHNMGVVKSEIEVLRESF	180	-
Chr4D	16344343	16344405	KAFEWVWGEVSGSPVPTYVKS	101	-
Chr4D	16345211	16345255	KISYGLFDSTKLHGF	114	-
Chr4D	16345241	16345297	KLHGFKEDRPVYIQELLSL	93	-
Chr4D	16345352	16345432	RPYPHEASGGLVPRGEGLDNYVDYRYV	130	-
Chr4D	16346139	16346231	RSYTYTAAPYIWSNAVFSLNGRGPVDHLTVT	152	-
Chr4D	16686353	16686385	TNKGLKMSGGR	81	+
Chr4D	21963765	21963803	DSAGRADYLQEAK	93	+
Chr4D	21963804	21963839	KGAGGSAVFVAR	83	+
Chr4D	22479748	22479792	AAQRMSKGQSAVPVK	109	+
Chr4D	23026970	23027023	SRRSAMGAANMLKPALAR	109	+
Chr4D	23754479	23754529	GDVVVYNSLLDGLFKAK	119	+
Chr4D	26299069	26299155	RASLVRNYAGEMFSQELEVGHKIYANDLA	142	-
Chr4D	27083731	27083766	GRNLFFSTDVEK	90	+
Chr4D	28886347	28886421	VCSDLGTPMTAAALFADTKCAAPGK	113	+
Chr4D	30440540	30440593	WEREQANLVPLLTGGKLK	85	+
Chr4D	31053094	31053129	AALGPMSARGEK	84	+
Chr4D	32837524	32837601	TGTYRQLFHPEQLISGKEDAANNFAR	129	+
Chr4D	41233242	41233304	GCMPNRVTYNSFVRYYSAVNK	162	+
Chr4D	42671396	42671476	AANDVEDKPAGEKATGDKSESSASPQV	118	+
Chr4D	45534553	45534591	EHGKALKLQFLDK	95	+
Chr4D	48541272	48541376	RQRGNTTVMMAVDVLLEAEYTPGSSPDVLIDIVIV	168	-
Chr4D	48597646	48597678	KKVLKYDNFGA	82	-
Chr4D	52720757	52720816	APSEEEHLALSLLMLARGHR	91	+
Chr4D	69929489	69929545	VLEETVARLLSLICSSHPR	88	+
Chr4D	72680687	72680731	KPKDSLADQRNPLLK	106	-
Chr4D	75816786	75816842	KLHGAAKWMLEMVGQKAQE	150	-
Chr4D	85165705	85165755	RILTNKGMLMVSEGRIG	129	-
Chr4D	88516096	88516146	RRRVDESLHQAWVSNLT	125	-
Chr4D	89776907	89776939	RYHKNTRSCEA	85	-
Chr4D	91401556	91401612	TFNSLPSDGIAPDCAAMTR	93	+
Chr4D	92558767	92558814	RTEALVRVLRCDEAVA	113	-
Chr4D	96108509	96108556	GDVGASTAVAPPPAVR	110	+
Chr4D	102476021	102476065	GTVIQTAIAMLHLDK	94	+
Chr4D	115799225	115799263	KMEMVALEKGLCV	93	-
Chr4D	117897661	117897714	ESNFYDAEKTKNFLMEAK	84	+
Chr4D	120144615	120144656	SETGSGKDSGDGAK	94	+
Chr4D	131581244	131581300	ELDVHGSPGSAGSTNSCVR	89	+
Chr4D	131785023	131785058	TPSPVNGLYLVR	87	+
Chr4D	138663307	138663372	KSAMAASLQEELAMNRRVLNAI	101	-
Chr4D	139080177	139080227	EAMEGHVNVMLPQENLR	83	+
Chr4D	165194762	165194830	KEGFELNGYGGAEMVLSGIKKNL	169	-
Chr4D	183644761	183644823	TLTNPSPLVAETLPRPRPRPR	91	+
Chr4D	298084472	298084528	TPDMDSAQFAGRRGNPSEK	92	+
Chr4D	305312633	305312707	GDNQSWKILPWGEEAYAGGSANAPR	121	+
Chr4D	313008599	313008664	KAMMVKVFEEYNIQGDGDIDAE	102	-
Chr4D	320767868	320767939	RSIARVALKQSQVAGAISLAPDET	109	-
Chr4D	333201721	333201810	ASPEEKTFSMDRSEVQISFTDSPDTNAEER	141	+
Chr4D	333202432	333202467	AKGNNVSAISFK	86	+
Chr4D	337370105	337370140	RSGFEPKSSSGK	79	-
Chr4D	354079237	354079314	GADSVPGVEVTVWRVPETLPEEVLGK	123	+
Chr4D	356922322	356922420	RVEDSIGLEDFSIGALAQELRSTIDQFTQMIKE	155	-
Chr4D	364551348	364551401	RTNGGDHTDGFRVLSVAT	85	-
Chr4D	365399732	365399788	KPVTVTLVGNEMAAKIQDA	141	-
Chr4D	366311761	366311823	KFCARHFVAGDTSLQDMPYVT	110	-
Chr4D	372482992	372483135	SLEICTESLGSETGSDGFSDATDRSCPGSDDDGEGGANGVAARAIPPR	226	+
Chr4D	373771381	373771443	REEELEAYMASLTKREAQLAS	92	-
Chr4D	373772710	373772739	KWSSLCGECM	85	-
Chr4D	374787996	374788064	AAAAGLIFASARCGELPELLDAR	102	+
Chr4D	380392091	380392180	LLGSVAEQLQERHVIVAHTENTFDGSGVRR	144	+
Chr4D	386797548	386797625	SAGGATVVPTPTMPGSTGFAPPVMPR	113	+
Chr4D	387770488	387770538	RGPRAHSDNQLDRMNEK	82	-
Chr4D	388886492	388886611	RPQVANQMSLLSSPTAMQQVPPQQLVRSGDSMASPTEQDR	188	-
Chr4D	400715867	400715932	NAWGEAYDQLVAAIKQEMKPSE	162	+
Chr4D	403060578	403060652	LTGHHETADINTFKWGVADRGASIR	122	+
Chr4D	415793907	415793966	KKPLLGSLPLAELKLIEPMQ	88	-
Chr4D	415926013	415926087	ELGDAIQHGLTILKSEKVSSNNQPK	118	+
Chr4D	422124844	422124879	ARGGLTVNICWK	87	+
Chr4D	426462282	426462335	RQEKVLQDADAFSNPDGI	89	-
Chr4D	427302401	427302451	TNDDLPNFAVLDPQKAK	124	+
Chr4D	427302401	427302463	TNDDLPNFAVLDPQKAKDAVK	152	+
Chr4D	427305748	427305786	KVNGLESSLGCVV	90	-
Chr4D	433842938	433843033	RGQMVLWRPSEPMALVGVALFVPPVAGALFMA	154	-
Chr4D	442968145	442968186	NVGPSGVTIAIVRK	102	+
Chr4D	450523561	450523641	AFRPGQSRMVHCYRLVAADSPEEEDHK	209	+
Chr4D	453026446	453026484	GLAAWSERDRGIR	96	+
Chr4D	455963917	455963952	KGHDDVLMAYLQ	90	-
Chr4D	461689373	461689429	RLLSFTSGIAPVGLNGPPL	87	-
Chr4D	465542077	465542130	RGEPSFITIHRDYGAGSG	87	-
Chr4D	465780094	465780162	APLTIFFGGRTFVFDDFPAEKAR	109	+
Chr4D	469330500	469330562	VDKWSNSVACIGETTASAAKK	93	+
Chr4D	469758766	469758831	LSGIRPREIAMEPAAVYQCHSR	107	+
Chr4D	472665293	472665325	RGDGGLEWKGA	80	-
Chr4D	477199375	477199413	KVAIPASSLTKPM	95	-
Chr4D	477695769	477695831	RLIKWSMEDDTGHCHDDTSLG	107	-
Chr4D	480116199	480116240	ARTPYRVVGYAASR	107	+
Chr4D	480152593	480152643	TVDSGYGLCSAFVPGNR	128	+
Chr4D	482904359	482904391	AQDGLWSLAGK	82	+
Chr4D	483585707	483585745	KSTGYVPDAIGEQ	97	-
Chr4D	486207590	486207655	SWLNRAVSLAPDIGDFWALYYK	162	+
Chr4D	496019000	496019038	TCLGKEMVLVQMK	100	+
Chr4D	497239786	497239884	NGMDVTIVTTAKTDNEAQRLLALLGMPFAENIK	159	+
Chr4D	498631349	498631432	ATPAPPVGPALGSKGVNIMAFCKDYNAR	126	+
Chr4D	498914302	498914397	VLSSKTLADVVEALIGVYYVAGGKIAANHLMR	231	+
Chr4D	499901839	499901958	GFSFLVVTWITVVLLGGFVSLLQKKDFWCLMVITFIQIAG	189	+
Chr4D	500567094	500567129	KFPASQVGDQLA	85	-
Chr4D	500628823	500628858	KTMQMMYEIIYK	96	+
Chr4D	500655351	500655443	VIEKVPSDGVVNYVAGDLFHTVPPAQAVMLK	223	+
Chr4D	504394101	504394184	RKLDATLNQLSSCEEILNEVTSQLNSNS	126	-
Chr4D	505548623	505548700	RKTPSVAEIAEGLAWAAEIFYEGHKV	127	-
Chr4D	505606523	505606564	IVIDQALAYVDSLK	98	+
Chr4D	505998301	505998354	SVLSKLITGFAATFEAHR	128	+
Chr4D	506141951	506142007	RIVVGTASAPDAKLDEVVL	132	-
Chr4D	506964387	506964431	KALPKTLIDALQNNT	107	-
Chr4D	510567764	510567796	KEVQTPITLHR	86	-
Chr4D	512878719	512878778	AETSGIPEKSVMLLDCRDGK	97	+
Chr4D	515323335	515323370	KLQGRLEDGKEF	85	-
Chr4D	515877298	515877378	EPSDGVSLPLNTKWASPELLEFVGHMR	203	+
Chr4D	517258076	517258120	REFGMGTDVHKAPLS	111	-
Chr5A	2061984	2062034	QEEYFGGAKFMKVSFIK	122	+
Chr5A	8731332	8731379	REGDHYNPFVLDGGSR	121	+
Chr5A	8732527	8732559	YEYSTPTWSGR	86	+
Chr5A	17794204	17794239	EIPPKEQTEKGK	91	+
Chr5A	19780683	19780742	KMGLLPDTLILEAGFAKLII	93	-
Chr5A	21204019	21204066	KGAPFGSKVLELTKTG	112	-
Chr5A	22924944	22924985	RNSKLGPTYSARTA	103	-
Chr5A	23335783	23335815	SHAAPTFTIKR	82	+
Chr5A	26292570	26292617	QAGTLPSCFSLQPIEK	121	+
Chr5A	37531764	37531808	HTNIATALLGHIKER	112	+
Chr5A	39985345	39985386	SVEDIHGLMSMVQR	103	+
Chr5A	40577839	40577910	NMSTDSSQKAKPLILCPESDGCAR	176	+
Chr5A	42575584	42575619	VVKKGDVFVFPK	82	+
Chr5A	42727452	42727484	GNSLSFVCLLK	81	+
Chr5A	43951899	43952000	KILMLFTSIESYMIADIKGPREVISYKIAIAVTA	163	-
Chr5A	43952523	43952600	KIEEFPSQFSEIVINEIQVHNSLDKR	124	-
Chr5A	47560982	47561041	KSQLYGHMLATKAAFSDFPM	146	-
Chr5A	72322219	72322251	MTSNMRPLNSK	82	+
Chr5A	87578561	87578623	KLVIKRELPINSHFEIDLGLS	101	-
Chr5A	106308758	106308793	KKEQLDDELNSL	81	-
Chr5A	108010818	108010856	YAEKGSGSETVYK	89	+
Chr5A	115002208	115002270	TLGLEQNACGKGDMARAFTSK	156	+
Chr5A	130426087	130426119	TFPKMSPAAWK	87	+
Chr5A	137673340	137673408	ALANSLDNPSAVKGDRSTSLKPR	101	+
Chr5A	141181439	141181543	RDAKIMAEVNAVLSSIVEEKGADDPAVPTAGVVGI	158	-
Chr5A	160718545	160718577	TSSNQGEPVLK	78	+
Chr5A	168254876	168254911	LQTLVFKAGMAK	85	+
Chr5A	236404815	236404880	KDRPADVSAGALTGRVDGHSAW	162	-
Chr5A	247890229	247890261	KNIETSVDDQE	83	-
Chr5A	270907035	270907067	HETAYTKIVEK	83	+
Chr5A	270927697	270927747	KYHGYWSGSLGDPPHNF	136	-
Chr5A	307915281	307915325	RTVHIFINKKENDLE	113	-
Chr5A	316538848	316538880	FVGSAVVDEPK	78	+
Chr5A	316539028	316539081	KAAPVSGFSILADDDISK	125	+
Chr5A	330314092	330314127	TPNKLAAEAVDK	81	+
Chr5A	342374320	342374421	RLINQFLIMADNERHAGWLGDILTGYTIEDPSIG	171	-
Chr5A	343485733	343485777	KPFAVDGAATGSRGK	106	-
Chr5A	353977168	353977224	RRTGNGGGMALALLVSVPH	89	-
Chr5A	356846930	356846977	KEASKEKEPRVMSYVL	117	-
Chr5A	366928334	366928417	KHNTSVSGFDCLKWAGDAGLLVNEAKLD	205	-
Chr5A	384817462	384817536	HLHIEDMPNLVNLGMGLSGGTHPFK	123	+
Chr5A	389784816	389784854	GELLGGASGTNGK	88	+
Chr5A	394998383	394998430	KAREVAHFVDAIRVDQ	118	-
Chr5A	408100756	408100809	RATEISRIVSRCLNVTGL	84	-
Chr5A	408999938	408999979	CVIVDTQATGNNRK	104	+
Chr5A	409090286	409090321	SLSAHWEYESIK	90	+
Chr5A	409090793	409090834	EAMLSLAAAAQWEK	97	+
Chr5A	410951619	410951651	KLGTDEKTFIR	78	+
Chr5A	414311499	414311534	KGGSMDPSDYVK	87	+
Chr5A	425371299	425371343	EDTSINGYDIPAGTR	114	+
Chr5A	425384143	425384226	KSGHGGSQHVQKVKELYDDPLQTTTAPA	134	-
Chr5A	425853546	425853650	VASFLGAADQFSFAEVTTWPDIDEPTSSGGVDKEL	166	+
Chr5A	427523051	427523095	TGLGGYDGCQGSSNR	108	+
Chr5A	429053340	429053474	KAGMNNSANDTVVQMVHEAGVEEITSDVLQFIVESTHSVDSTEKS	323	-
Chr5A	432612840	432612896	TGSESKSNLLVVNGTSEDR	134	+
Chr5A	437424859	437424939	KSSSSNSMYEAPLGYKIEDVRPAGGIK	127	+
Chr5A	452157958	452158068	KILEALQKLRYPLLISTGDLVSAEITAPAEVSSGIEN	258	-
Chr5A	456079291	456079326	RFMNNLVTKGQW	95	-
Chr5A	457161281	457161343	AALLASLGVDRVINYQHEKIK	101	+
Chr5A	459859963	459860091	RDVEGQDAYQTSSSPNLSSMQRSHEEPMVVTSVPHMQDSSGPN	208	-
Chr5A	467872552	467872608	KILHMGCAAFDQISNIKNT	93	-
Chr5A	477087833	477087907	RQVMLARQEVEASGSKEAVGELSPA	114	-
Chr5A	480754690	480754785	QAKPKAAGSGSTQKEITPAPAPAPAPEVVDVK	96	+
Chr5A	493745691	493745759	SNGNPSTATIQGYPSVSYLTLAK	107	+
Chr5A	505434049	505434093	RGIVLPPPRATTVAG	111	-
Chr5A	514656522	514656566	EVGGITAKEQVNPPK	106	+
Chr5A	541014812	541014859	HPSGCLEKSSGWATMR	81	+
Chr5A	545101083	545101145	FDDDDEEAMHKALEEEQQLRE	96	-
Chr5A	555020009	555020056	EMTSMNGGAFMFKDPA	124	-
Chr5A	555114729	555114908	AEYAKKIDAYNNP------------------------------------QAGEASGDSDK	130	+
Chr5A	558915103	558915168	KTVELGLAEIKARLEVEEQNSM	103	-
Chr5A	560034795	560034827	TMGGAMVAFLR	80	+
Chr5A	563460358	563460462	LTSIKTQLPYTYYSLPFCKPNTIVDSAENLGEVLR	171	+
Chr5A	565056259	565056309	QSTLPTVRANGGSSLET	120	-
Chr5A	575607347	575607403	REKFTKLCLALLVAEQTAE	88	-
Chr5A	578156144	578156194	REFAELAKADSTWEPTD	110	-
Chr5A	578158158	578158220	KKLHGFLEDRPVYISQVLPLL	103	-
Chr5A	586317228	586317332	PMRYNESPVFPKPPMQLNQLSGTLMNVVKTMSPRS	171	-
Chr5A	587088478	587088528	DGLMNIHMPAYQNAMDK	86	+
Chr5A	594102250	594102321	RYTDTTTQQHQVTSESPASAGPSA	110	-
Chr5A	596967348	596967380	TSPKVPSKLTR	80	+
Chr5A	600325175	600325225	TSAYRQLFHPEQLISGK	128	+
Chr5A	604314511	604314546	KMVAFEGALTGR	86	+
Chr5A	611031878	611031931	RVVGDNVWGNIGSAASIG	83	-
Chr5A	613925905	613925958	KTIPKGVPKYEDNFVLEQ	139	-
Chr5A	613925905	613925964	KTIPKGVPKYEDNFVLEQRS	153	-
Chr5A	616930882	616930989	KIIFCKANEYTDALDSGNYQDQVVANSGDTASVDQA	173	-
Chr5A	617917844	617917888	RRVGAGPILQKLIEE	104	-
Chr5A	626062447	626062545	KIMSAPSASSGQGSKEGNSSPHAVGGNGGGSVR	144	-
Chr5A	635405042	635405137	KLKHCNHQDALALTTAVTVA-----------NLDECLISQCVL	123	-
Chr5A	636382143	636382199	LSSVNQASMGSMRIRGPDK	91	+
Chr5A	660746867	660746914	KNINQAEKLREGQADT	104	-
Chr5A	663928682	663928750	KLTEDDASMDVSLISYWDKGGAI	177	-
Chr5A	669499594	669499689	QRPYIHSHTPTRSWPHSSHSFHCPQVLQSQSR	154	+
Chr5A	682527911	682527952	MGIIKIKLAMDRPR	104	+
Chr5A	686458383	686458415	LISTTRGAVIR	79	+
Chr5A	690804837	690804875	KPTNGQLTNPGSA	94	-
Chr5A	692075504	692075590	QKLQDAGFVIVGNIGDQWSDILGAPEGAR	141	+
Chr5A	697100706	697100801	KGFAFGPANNANNRAIENVQQMLEPSGPRRSI	114	-
Chr5A	699848033	699848113	AHSDVIDELEQMALHKYGAVPQWGKNR	211	+
Chr5A	700203594	700203632	KADQLYDARGASD	92	-
Chr5B	6476389	6476433	KLAETHFRMQEIRTA	112	-
Chr5B	9381609	9381677	KITILGSKDDTTTTYDTGPAVTM	147	-
Chr5B	9404499	9404546	HIQIFDTAAPEKPPVK	119	+
Chr5B	9405812	9405853	ADNGDELDPNTKWK	100	+
Chr5B	9468914	9469000	QVNPGEVAVYTFGFGAGTDHKLLSDLAKK	208	+
Chr5B	9554001	9554039	LSEDHDVAQELAR	94	+
Chr5B	9554682	9554726	AQGVWDAVVAKDHPK	112	+
Chr5B	11359809	11359877	RCYDVPTASSFDWRAMAPGALEQ	119	-
Chr5B	15060709	15060777	RPWVRAGATGAPMNLQWSKGPDL	176	-
Chr5B	15060709	15060777	RPWVRAGATGAPMNLQWSQGPDL	166	-
Chr5B	18238004	18238090	KPNAPNEFQQLIYSNPTKAALEEAKQVAG	138	-
Chr5B	20055061	20055111	KPMAGHMFALCPAACVF	137	-
Chr5B	26513755	26513790	KAPLRLLIERTA	85	-
Chr5B	35828508	35828543	EEVLQAINSLSK	85	+
Chr5B	37653161	37653244	KALVHILMNYTVQDPFLGADNRMRGLLS	139	-
Chr5B	39197137	39197172	VLGCGGHGMVYR	95	+
Chr5B	44451899	44451934	QGDAAGTIDDVK	87	+
Chr5B	52734573	52734650	AVSREAYFVAVEGMWGDSTGLDSTAK	123	+
Chr5B	61929421	61929471	AGELQLARETLNRIPGK	119	+
Chr5B	64291324	64291398	KAPLSPLPMEFRLVSVAQRISPRLS	180	-
Chr5B	68340975	68341019	RSSPYLDALNVGGTL	97	-
Chr5B	79082842	79082922	RMPPTGAMELSSDVGGAGAAGRQGSRT	88	-
Chr5B	89305577	89305624	AFSKPGMTWEARRLLK	81	+
Chr5B	90992142	90992192	KLYPAPMAVDLATVMNQ	122	-
Chr5B	94818579	94818632	MQQLARRHSQMIINENQK	85	+
Chr5B	98807008	98807142	LEHIRAGSIGSNDGGTRETFADTLCTLALSSMAFCVGCCAPQVLK	222	+
Chr5B	116763311	116763376	TTQARGTGLQNLGWGSSGEAGR	97	+
Chr5B	117686297	117686365	RVYGDGPLEGGCGHVKSGPASSI	150	-
Chr5B	120318791	120318829	VSIGALLSEQGPK	90	+
Chr5B	120541800	120541850	AANPVTRGHSAIDVRMR	125	+
Chr5B	140037269	140037373	RDAKIMAEVNAVLSSIVEEKGAYDPAVPAAGVVGT	160	-
Chr5B	146261689	146261766	RPTEPMALLTAVALFLPPLAGVGIML	119	-
Chr5B	211847856	211847918	FAMVCSSNMNRSMEAHAVLGR	101	+
Chr5B	211930672	211930713	RSTQKLLSQRLTVV	100	-
Chr5B	223032819	223032872	ATVATNGGEIPFSDSNGK	128	+
Chr5B	238061369	238061416	RLGAGDIGSVYLAEVK	114	+
Chr5B	238088133	238088231	KEEVVPMTTSNGSLSADVVLQDEDDPDSDSRIE	152	-
Chr5B	239443357	239443389	RNAAYIGVLDK	81	-
Chr5B	246298725	246298769	NAMVCDKKVVDGNIR	114	+
Chr5B	253717004	253717063	KGAKGVGNPKPTEVSSDAGA	87	-
Chr5B	254631763	254631852	SQQDSSACGISGACTSEKPVDLEQAENAGK	139	+
Chr5B	268525612	268525701	NHITGIAVSEDEGLSDDEGFSVNGILAKSR	140	+
Chr5B	274219740	274219796	SSMGFQGTDGFSVYDAAGR	141	+
Chr5B	278247119	278247172	VRNRGMLPMAAVGCTAGR	83	+
Chr5B	278446395	278446448	KQSDQWLAATNAVNSILK	131	+
Chr5B	279975169	279975207	CGEMSRAREVFDK	98	+
Chr5B	280197348	280197380	KHFPLLILNAK	83	-
Chr5B	296118125	296118175	AWMSALIPRSLSVSMFR	83	+
Chr5B	297917586	297917648	KGIAEQVKGQLLDVYISALLA	97	-
Chr5B	316248294	316248332	KKDDGSSVSVLEA	86	-
Chr5B	334446420	334446530	VMVNNDLTVFVQLQGSGEWAAEKLVRLPEATCGRPGR	183	+
Chr5B	334784889	334784930	KGSACLTAPIPGSM	102	-
Chr5B	348691126	348691230	KVVHDGEVKIPVSTDEMPGCVVPKSLESSSATDNV	166	-
Chr5B	351360165	351360203	DDGNGGAGHDGLK	87	+
Chr5B	354638576	354638632	IREDTKTTEDNLALAEQER	85	+
Chr5B	357358697	357358735	RMSGWNFGADCPR	106	+
Chr5B	357425289	357425360	KGHFSILDGQVLKQSQLNSSGFSK	109	-
Chr5B	372688883	372688918	SLESLLDAADVR	79	+
Chr5B	375138343	375138396	RRISMPTLFYCSLTVWLA	93	-
Chr5B	394408552	394408620	KGVPSAADVILGVKVETPATPQA	138	-
Chr5B	394771457	394771525	RGASGCPLVAAGAFSSMAMATAM	100	-
Chr5B	398690150	398690221	KAMFPLVLAKFDALSCATIIRMLN	177	-
Chr5B	398715718	398715762	KFDALSCATIIRMLN	87	-
Chr5B	399165027	399165083	MKVEVVDTTLVTPSEPTPR	87	+
Chr5B	411305337	411305438	KTWVPVARLPVALELAAGFRDSLDVDGPVMGDPL	160	-
Chr5B	418891804	418891872	AVGMGGAPLVVQTAVNPVDSGGK	103	+
Chr5B	422130583	422130624	KAKSSSDDDAQLQK	91	-
Chr5B	422732566	422732610	KVGHSTDSLVTTRLA	102	-
Chr5B	424044032	424044124	RVAIDPSITRDKSAVGTGADTSAPVPDSGFY	144	-
Chr5B	428721246	428721305	AFVAMGELEKGAIANPDEGR	144	+
Chr5B	428721306	428721362	MVGHYWLRDPGLAPNSFLR	99	+
Chr5B	437271643	437271687	KIGANWDEQYDKTFK	83	-
Chr5B	443316952	443317005	ATTASGLSVDIFEEAVKR	128	+
Chr5B	450020159	450020227	LPCYCCAPGCRNNVDHPRAKPLK	112	+
Chr5B	451480998	451481066	QTNTSDMLDLAVDYIKELQMQVK	108	+
Chr5B	454565444	454565485	KPLGLEELLEASRK	89	-
Chr5B	456712218	456712298	KVTVKDASSEDVYVEVLSMDEIKVGTV	122	-
Chr5B	457425961	457426014	KLLDLLDRATIVHPACIH	86	-
Chr5B	465163328	465163423	SIDDMAMSSLRCIAFAYCTCELTMVPREDLDK	156	+
Chr5B	466878401	466878451	EECKARPPGLNTVNLLK	82	+
Chr5B	467159240	467159338	GMESVNHIWQVGSAVANGVPAKHAFAQENLDAK	240	+
Chr5B	469337477	469337548	KLALSCHAGVFGGAGTVLVSLGGD	160	-
Chr5B	470939361	470939414	RGSIEALLEAPISTWGAM	84	-
Chr5B	473008790	473008840	GNLGGDRDDSANIVAIK	119	+
Chr5B	473493043	473493132	RRAAHGCHHVLTTRTGAGATSLSSPHSASD	136	-
Chr5B	474881172	474881267	RIATNNWARGAPPATPPPMWPNNGNFAYSVVA	91	-
Chr5B	479005501	479005587	ADAHEEHDSVDTSYGMENSKVSESFLLMK	139	+
Chr5B	481596806	481596862	RLSREPRDIGSVNHSDFHE	124	-
Chr5B	483153180	483153233	EAMGFSDFEFLPRAGAGR	86	+
Chr5B	483159412	483159465	RALPPEAEMLRSVDEHFR	87	+
Chr5B	491518933	491518968	ATAGELLSRPLK	80	+
Chr5B	492272738	492272800	KSLFDAINRDSSGGESVAAKA	143	-
Chr5B	494047284	494047379	TAQASLLSWLDLPSVELKEATSSMIFSVTAKR	110	+
Chr5B	504451556	504451594	RAKLYNLQDDSAV	92	-
Chr5B	504995507	504995593	RNPRHMSLNHILSIRLAEIDASWVNMWQK	147	-
Chr5B	508333740	508333787	RSRCVSEPVSGSGPPK	115	+
Chr5B	510867149	510867202	RGVEDPVGIDIERDFRGF	87	-
Chr5B	516415554	516415625	KHLCRHPERVIYIEDGASGYMDQN	122	-
Chr5B	524294509	524294568	KMLSVSVCNVMIKAYGLAEK	95	+
Chr5B	526313447	526313479	RGGTSFQLPTK	82	+
Chr5B	530477870	530477962	KFVGFFAFTRVQSLRMNIPPTAEANGFHLSL	233	-
Chr5B	531698052	531698093	ADEACCTTSPVADK	101	+
Chr5B	531911525	531911578	QAELAEAYYANMRSKSLK	85	+
Chr5B	534659078	534659164	EVSTQYQFSADVASESSPIGLPGRVFIGK	140	+
Chr5B	535838805	535838894	VAHECSGEDAGRLRPCDRATPTGHHAAALR	141	+
Chr5B	541858525	541858557	RELTEKEETIR	78	-
Chr5B	542422873	542422950	VLDGDDTIFAEMAQELREEGNKLFQR	128	+
Chr5B	543860099	543860149	RIRENMSNIYTQYVAMC	89	-
Chr5B	547438039	547438083	KVCTSTGKSPLDHAW	116	-
Chr5B	549794633	549794665	RTGCPGNYVGN	81	-
Chr5B	550409468	550409512	KYHISFRLGLLKTFA	110	-
Chr5B	552345622	552345687	AGAGAVVSATRSPGLGNAGNLR	90	+
Chr5B	553248972	553249028	KPGGTEESDSKGGVLPEEM	87	-
Chr5B	560532469	560532552	SGLAQFTVCGNSQISMYRNIGDVEASKK	138	+
Chr5B	563702645	563702719	RANINMTDRYHPHLLKYVPHTVSLQ	126	-
Chr5B	563703314	563703391	KIMMPNVGALMERAFEEDTMWAKEDA	203	-
Chr5B	563988318	563988383	KLQPNGNLAVVESEIGELRTGF	161	-
Chr5B	566576080	566576163	VLDLLSNPHGQLVPHKDLLEATGAAVAK	193	+
Chr5B	568921448	568921486	KMSGFFEARFVPS	98	-
Chr5B	574683767	574683829	KLSSIDDWGTMFVLVAGAREK	161	-
Chr5B	575049456	575049497	RSVADNIRDMNIAG	103	-
Chr5B	576435463	576435519	KTPGLQPASISVCARAVGS	87	-
Chr5B	581152327	581152383	RNIHSGEKLRAGIAQTQAA	86	-
Chr5B	581302999	581303037	TCLLCIATSKTIK	91	+
Chr5B	583516072	583516137	KHSQIVWGKVRVGGPIAEAGAA	162	-
Chr5B	586315361	586315447	LVMTKYVGTIFYSPVCLMQYLFHQSSAAK	221	+
Chr5B	587343073	587343117	KSTTAAPQVLGGLTA	99	-
Chr5B	591819001	591819039	RCPTGDEPNIEVS	102	-
Chr5B	600782672	600782749	TVLPPMPKVTLPTVTMAPMPAIVVPK	108	+
Chr5B	601619052	601619108	KFGSCGELDLVQVIGTKFS	139	-
Chr5B	605958044	605958106	IALAEKGLPYEYVEEDLMAGK	99	+
Chr5B	607971800	607971841	RPELLFRKFEPDLD	103	-
Chr5B	607988939	607988995	RCLPNNGKQMMEVFENYDI	98	-
Chr5B	608991482	608991547	KLFEPFTCVAGSSYEPLKGVDA	162	-
Chr5B	609043360	609043500	KIDFALAGWNYKKLAGITCGPMLPSLDPSIGANMGLDVYLATLTGDS	275	-
Chr5B	609043519	609043563	KAKMPHRGGAMIMDM	116	-
Chr5B	609134095	609134127	KAELGEKIPKL	79	-
Chr5B	609136346	609136399	KTIPKGVPEYEDNFVLEQ	134	-
Chr5B	613281444	613281521	SHLRVHGASVFVGSSANVTTESSHSR	144	+
Chr5B	623795675	623795746	NECKSNVGFSKLAALASHETLMIK	172	+
Chr5B	623796693	623796788	YVVVHGQIVLQQFANYTDESIRRCAFVTGLIK	245	+
Chr5B	633073540	633073572	KAQMAKCLAVR	84	+
Chr5B	634572426	634572482	RLLTTDDISQSIIMMAMEE	91	-
Chr5B	643501153	643501194	RSKGTGTAGMVVVA	92	-
Chr5B	645117490	645117525	DRENARLAASAK	84	+
Chr5B	648355086	648355136	RQMISMGSVGHDNYIPE	139	-
Chr5B	660489319	660489354	AAAAAGGEFMCK	83	+
Chr5B	660557907	660557945	KLKRLNPMADAEF	96	-
Chr5B	660873599	660873655	EVIVDQTGEREATYEDFTK	88	+
Chr5B	661107069	661107128	MDKSTIHDVVLVGGSTRIPR	145	+
Chr5B	661107078	661107128	STIHDVVLVGGSTRIPR	122	+
Chr5B	663280462	663280497	VEEECAVHKGRK	90	+
Chr5B	665312533	665312610	RRILDLNLEAETLLMDASPNRYFMFE	128	-
Chr5B	665312593	665312625	RYFMFEREGNS	87	-
Chr5B	668480995	668481030	KFATDMVAMEAA	84	-
Chr5B	669000051	669000104	RLFEGYFPTRPHAGAGVA	87	-
Chr5B	673790328	673790369	REMNLHWGIEPDYG	118	-
Chr5B	678475584	678475640	RSVLEDMKETEDELEVQLV	145	-
Chr5B	678648080	678648112	RDDVQKEIGVL	82	-
Chr5B	685822572	685822652	ATIRPRGNSLGMVVQLPGEDSELELSR	131	+
Chr5B	685949504	685949572	RTSGLSGANLATLVNDAVLKAVK	134	+
Chr5B	687597708	687597761	RALDEQPNTITGSNNTVR	86	+
Chr5B	688754460	688754534	MAAGMRLSFLQLFAAVLAFCFAPAK	114	+
Chr5B	689172864	689172899	IGSALALATGPK	82	+
Chr5B	689173927	689173983	IGEELLSEKVSGVDLETGR	85	+
Chr5B	690695085	690695126	KGSDGGGVVVMAEG	96	-
Chr5B	691254423	691254503	RYISPSDPHSGDRAVFAHVVNRVEVWS	133	-
Chr5B	692254114	692254182	MPAVTDQVVIGTSGTLIKWIAKK	172	+
Chr5B	692822404	692822478	KEESFYGVNLDAASAEQGPGYRFIK	189	+
Chr5B	693164676	693164714	RVAVGDKEAQSID	90	-
Chr5B	695006576	695006695	KVHETTFGHKECLGVLADVLDGSGSEPKPRAPGSSAGADG	190	-
Chr5B	704416263	704416322	QFPNHWKGANGLYCAGLGRR	98	+
Chr5B	705706525	705706596	SLLNLQTLDITGTQVKEIHPSFWK	118	+
Chr5B	706268788	706268856	IGSGTVSRQLEPLSILAFRALCK	109	+
Chr5B	706390854	706390919	IRESILKSLASLLITSTFEWTR	100	+
Chr5B	706623224	706623262	KLGMIHTHCSGRT	103	-
Chr5B	711380497	711380535	DVSPDDNVATVGK	94	+
Chr5B	714058444	714058485	HGGGANELAPGYSK	99	+
Chr5B	714513099	714513155	LGLSSQVPVSNSLINMYSK	88	+
Chr5D	3779489	3779563	EENMAVSKSKGASSMITHDDLPNMK	118	+
Chr5D	5318605	5318667	QWGTAGYKDPEYYRLQHMMDK	171	+
Chr5D	5318950	5318985	AVAACSTPPVSP	80	+
Chr5D	5762805	5762843	RHAMRVLMPTPPH	106	-
Chr5D	8652549	8652584	KTSSSGIQPLTM	84	-
Chr5D	12041818	12041889	KALGFDAIRPKFAEDLLINSSKVD	175	-
Chr5D	24883848	24883904	AMVTVSQSTDLEAILRIIR	87	+
Chr5D	25625493	25625570	KHSNSHMFSVFTPSNAPRYEPLLRGS	203	-
Chr5D	27114200	27114277	RAGRGAACLPSSPVLPRCCVSAGRGA	111	-
Chr5D	27946990	27947049	RSSVNSMMDKRCQCLADISV	98	-
Chr5D	31297875	31297916	KMMKSPMVTLVDPH	106	-
Chr5D	34390089	34390148	RAPDPANFDTHLVTVALGRA	92	-
Chr5D	37549564	37549602	QKYLYGEFSIQMK	103	+
Chr5D	41277111	41277149	NIPTLLNLVESTR	92	+
Chr5D	41277762	41277818	VEAVKDGSAMYEDVEASAK	85	+
Chr5D	41415663	41415719	RAVRFTRWADASDGGGGVA	89	-
Chr5D	44188796	44188834	HRGVMGGIAEVKR	93	+
Chr5D	45641828	45641884	RLLNNPIALMVEVGSGALA	86	-
Chr5D	46571084	46571128	TPPSPGEPVAVFMTR	114	+
Chr5D	60669723	60669755	SGFTGPLNYYR	78	+
Chr5D	63447137	63447196	AVSDGCRGGQAVNLSEKMCR	144	+
Chr5D	74570925	74570981	GAAGASVDSSLEMAGTPPR	84	+
Chr5D	74605385	74605441	LRPGFYWYDKVSGFWGKVR	155	+
Chr5D	76339113	76339211	KQPSGVFQSPVRTDDSDPYQEVGGQGVMNDFHK	163	-
Chr5D	77870801	77870839	YGWAAFASDYQLK	103	+
Chr5D	78263684	78263773	KATVVLQEMSGRGITPDTITFNALILGHFK	148	+
Chr5D	80135938	80136012	REHDSLAGKGDIPVGLADVVRGLMA	175	-
Chr5D	88449676	88449720	QQEGSPELYADVVIR	111	+
Chr5D	93150808	93150876	KFFLAVPGLIPGLPDFSFIADKE	107	-
Chr5D	97387908	97387946	VVGRGKNLVDGFR	88	+
Chr5D	97632231	97632287	AGEGGLRQHEMSLLHLLDK	133	+
Chr5D	101488036	101488095	RPGMGANLLHKCMDTWESLS	153	-
Chr5D	108563352	108563402	ESGTINTILLSDERAQR	126	+
Chr5D	119451159	119451209	KIFPQELLAMVGLRKSI	83	-
Chr5D	119451582	119451623	KCDMMGAGTADRLQ	95	-
Chr5D	119670943	119671008	RYRFGHPKSMHIAIVNGPYVAV	109	-
Chr5D	119672991	119673050	RSSLGGSRPLLAADPTEGAA	85	-
Chr5D	135247716	135247769	RIPLLVRSGAHLAGAAVM	83	-
Chr5D	137073978	137074034	RSSVPDAFLIQSRHSDYYA	92	-
Chr5D	195854355	195854423	KALRDGEAANWAVTSSLAPMFIE	115	-
Chr5D	219632891	219632926	RGPNPDSEGYGA	90	-
Chr5D	223179619	223179654	SAAYQKRGTGGR	81	+
Chr5D	226919454	226919537	RTHVEHTGSWNSVTHLDDPLPAYKFPVA	144	-
Chr5D	231711598	231711657	KLDHKSTISALEEPNISFGA	141	-
Chr5D	233296944	233296997	ATGESRESLARWDTDFQR	87	+
Chr5D	236069223	236069261	KVIAPEFFMDKVK	98	+
Chr5D	250442271	250442354	AALGVHLSAYEQEHLPATIMAGTSKKPR	136	+
Chr5D	252605827	252605883	RTSLIVISDNIAVEKGRMD	90	-
Chr5D	252882286	252882372	QQHQQEQRQPDCLLHLHVVLTNFLHKPLR	141	+
Chr5D	252883891	252883923	SNRFSKSIGWK	83	+
Chr5D	258394272	258394328	KAQAASLMGAQIDDDMALE	89	-
Chr5D	259356976	259357023	KGSDNQAADALTRATT	110	+
Chr5D	259919854	259919940	RHAGWLGDILTGYTVEDPSIGKLQLEKFL	217	-
Chr5D	267280685	267280723	KLCTDRQHTQDTA	97	-
Chr5D	274902745	274902852	ATMFAAQSIQLGINDIVVAGGMESMSNAPKYIAEAR	172	+
Chr5D	276332486	276332542	KLHASYAKVFEHPNVDKVT	91	-
Chr5D	280034655	280034720	SELVTNSIPIAIDSSHFHGTVR	104	+
Chr5D	281084658	281084690	FARNEFSLDSK	79	+
Chr5D	285598178	285598264	AAVLRGAVGSNDVLAALSRSHGLHTMLSR	130	+
Chr5D	290942115	290942198	RRVSQTPHATLVLDVTQNKLADFVEAPS	134	-
Chr5D	290942301	290942363	RRYAIQVEEALNALNLMHSFA	103	-
Chr5D	300767818	300767868	RLHADAVTTVNGTAIKQ	119	-
Chr5D	302613544	302613597	INNSGKASALIQHEFRPK	88	+
Chr5D	302741532	302741585	KGGNFWTKLNIDGTGFYR	88	+
Chr5D	303892713	303892751	ASASITAIPKALK	85	+
Chr5D	306208830	306208943	SGELSVHMIRVEGHPVSMASCTVGDHQWMLARDALVAR	189	+
Chr5D	312724818	312724865	EAQADYLTMFQLPALR	121	+
Chr5D	314378712	314378840	GSAIAIDMPMNVNAVVIYLAIVLAGYIVVSIADSFAAPAISTR	192	+
Chr5D	330506639	330506710	RVSIRSMDSTEELPEDLTYEDILR	116	+
Chr5D	330506834	330506869	FPVEMKILNTVR	90	+
[truncated: 759 more rows]
