# Supplementary material for: Community Resource: Large-Scale Proteogenomics to Refine Wheat Genome Annotations
Source: Int J Mol Sci. 2024 Aug 7;25(16):8614. doi: 10.3390/ijms25168614 (PMC11354340; doi:10.3390/ijms25168614)
Supplement: Supplementary file 1 [file ijms-25-08614-s001.zip › 27_ROOT_TIP_2024-05-20_Apollo.BED]

Chr1A	1142962	1143024	MASISMMCSYTVSVSMPAAAR	95	+
Chr1A	1235356	1235433	RRWDEIAEKIMTVLLVLVLPGVATAG	192	-
Chr1A	2059326	2059400	RAVAHKRANAPFTLVVLASPDSMIA	117	-
Chr1A	3970238	3970357	NLLDGSLSNGEQSMMVKDILDQRPTTPITTEENNLALLIK	190	+
Chr1A	8526773	8526883	VDIFMLPESAGAPRIRPLSGGQEAMLLVDNVGVVVDR	178	+
Chr1A	8529358	8529429	ALAFLYGSKGMCSQAVAIWRILAR	119	+
Chr1A	9174910	9174993	KPKVGVVTIVSIIGFGLIMVILLLLIWR	132	+
Chr1A	9482153	9482194	RICGGTRDEFEWDH	118	-
Chr1A	9482501	9482572	KLMPILSSSGSTAYILYKVVPNNR	116	-
Chr1A	9969720	9969785	KLLDEIHYSESVTVWAAADFDV	106	-
Chr1A	13016844	13016948	DLISLTGPISRLQGITLEGHPRLISFVLIGAPHIK	168	+
Chr1A	13448095	13448136	KTMQGFSEPIEGVL	107	-
Chr1A	13551180	13551317	SSWPELVGVLATLAATQIAHDRPDVAVEVLPPGAPLMPDYNAERVR	218	+
Chr1A	13807211	13807309	LLLWNILSNTLVSDCLNLLILILQGERPGSLAK	148	+
Chr1A	14023802	14023843	KAVRVGLSFTVEEA	96	-
Chr1A	15679513	15679596	GISILIATPGRLLDHLQHTSSFVYSNLR	133	+
Chr1A	21792268	21792318	KTILAGTVAFGALFPWT	120	-
Chr1A	22811568	22811690	RASEDLEVRTDSGAAVAAVMAITLSAGEMTVVPRRYEEVMQ	192	-
Chr1A	23656190	23656312	YFKDPTTFLSSHDFLDFAMPYSNPPNWEKEDGDSSIQWLDK	205	+
Chr1A	25918252	25918314	SHVLEIASGADIMDAVATFAR	149	+
Chr1A	38846550	38846615	LPDGRIKVWIHVADPTCFLQPR	114	+
Chr1A	51836474	51836533	LDDISYSDLHVGDIVDGQVK	92	+
Chr1A	51852792	51852824	MDAHHIFDLVK	86	+
Chr1A	52033940	52034068	RLVWLGHVETAYSLCAVDPKAPPKPASQMERLLCWKALMYGLS	222	-
Chr1A	56413172	56413234	RTVALGDIEDFFLIAPANDKA	99	-
Chr1A	59886993	59887049	RALHEIHVAVDGSGTMGGG	89	-
Chr1A	75670163	75670225	HKFEPAPVQVLLTEEISGSLR	93	+
Chr1A	101271315	101271428	VLEVYEARLSASTYLAGDDISLADLSHFPIMRYFMQME	189	+
Chr1A	101293470	101293517	HKPELLGSGSPESAAK	108	+
Chr1A	109602535	109602642	KLMDLDEYLADPIQPARIPSSGASSVGDEEEEEDRT	171	-
Chr1A	139318128	139318190	ASSSGEPDDTSIDMSSVTTPR	93	+
Chr1A	156619139	156619225	QQGGSANAIFWILLLNFGLYVADHLLQIR	129	+
Chr1A	170572896	170572985	RNRGNGHLQSDNRASFLNNSPGESSAAAGL	135	-
Chr1A	191790320	191790391	SPDALNSFINEMSNQYFYSVDIQK	119	+
Chr1A	239188535	239188633	LRPFHHSTPSSCSPNTASYHSAPARTSARSQPK	149	+
Chr1A	246924706	246924735	GVGMSAPQWR	79	+
Chr1A	258696861	258696905	AAKVCRACGDDVGAR	104	+
Chr1A	260050459	260050497	GLHEHDPNQYEKK	103	+
Chr1A	269649826	269649888	ENSSIAEALYLQWLVLPESSK	96	+
Chr1A	294654287	294654346	KEADDLTGPVYLSATLPVLL	90	-
Chr1A	311396666	311396707	KLLVSDGVEFTRET	100	-
Chr1A	319455046	319455093	AEVHALIQLRSNLDMR	118	+
Chr1A	321521219	321521308	REDRSMEAVMFNMTAGKPILYGGIEMDAAA	145	-
Chr1A	323020233	323020292	AVLIGAPISVNDELWGPARK	94	+
Chr1A	328594656	328594712	LGIGQLHWSTANYAPLQER	92	+
Chr1A	328857068	328857142	KDAGDLSMEVIPVWLMMQKSRVGTM	126	-
Chr1A	339201302	339201364	REMWAALLPAKGADILKDGSL	99	-
Chr1A	339201542	339201598	RFVKGWPALLKDEVYAAWF	96	-
Chr1A	339221122	339221169	RGMWAALLPTKVPDFI	83	-
Chr1A	346037189	346037284	KAFDDSLIDTHEQSGNRTCRTGTELETSSSGA	154	-
Chr1A	355825885	355825983	KHYQSSIWYFSAHVTPDVDTMGDLTTKGEELLN	168	-
Chr1A	364496580	364496687	RLLYGHVSAGMRVHGTAACAQMVGVIVVEDGELGDE	175	-
Chr1A	378965856	378965921	KDWALRAQVASQIVAEVSANGC	104	-
Chr1A	395930408	395930455	RKGKANSVLSAGLGSS	101	-
Chr1A	428778771	428778854	RFKVQFIPFAHLHALGEELRLNGSLSPA	135	-
Chr1A	430828076	430828126	GYIVLNRPWAFVQWLQK	85	+
Chr1A	432187438	432187515	KTESSTSDGGMGLTSAVADKAGVVAN	111	-
Chr1A	434601890	434601949	MTADISFEAPEGSKPRVILK	97	+
Chr1A	442274044	442274148	RESVSDESPLATGITDVVEDPLSSLTAVVADEPKM	159	-
Chr1A	442859873	442859947	AVEEGGSSYSALGRLSEEIIKGADK	168	+
Chr1A	443600988	443601191	MSHPSFVTVDDIE--------------------------------EVKCPIAILGAETDKTSPPELVK	133	+
Chr1A	450701471	450701521	QSAVVGSFDEQKRMWNK	87	+
Chr1A	456089197	456089247	VFTVSSGPNYFLPWQNK	134	+
Chr1A	483927317	483927400	KVSNGLFAEAIERMKILVMSSIEEAAFQ	133	-
Chr1A	484617386	484617448	RRAEEHDMIGASTTLVIYGFQ	104	-
Chr1A	485275839	485275907	KPLLVPNINPLVGGYAITVGALL	169	-
Chr1A	488320490	488320561	KAFSGSSIYQHEYEMAEPDEEQEE	113	-
Chr1A	498152007	498152087	VRGMVGLMVAAAQPLLRSWEDSVDGAK	128	+
Chr1A	507186220	507186294	AQSPHDEGFLEYLEDIIGTNQYVEK	121	+
Chr1A	511334827	511334871	RIEGQSGTLPNANGM	113	-
Chr1A	511842488	511842547	KLEPEKEEDEMMLVWSEGGF	97	-
Chr1A	518254316	518254375	KPPVPAARNIQPSRSPLPVD	91	-
Chr1A	518462167	518462229	IGAALLRGEWKNAVNLVLDPR	97	+
Chr1A	518473097	518473174	RSVFPKVDFIEFEDIHEGTGIFIVPS	122	-
Chr1A	518536221	518536274	KAHGDMKTIIVAGVSASQ	83	-
Chr1A	521608988	521609056	QALGLHLLNFDMFAATELDDGGR	108	+
Chr1A	534632439	534632501	EGVAPDQSNFASVLLAVTGLR	147	+
Chr1A	538128722	538128856	MPTQMLGAQFGSSGRMPSFTQPTPTVLTEDTGVSSPNGSNEAVTR	214	+
Chr1A	539039454	539039486	KKFASETWIVF	86	-
Chr1A	539039454	539039528	KKFASETWIVFRGLHGGPALDLLNL	188	-
Chr1A	539039682	539039717	KAKDADAYAGLQ	85	-
Chr1A	548701167	548701256	VRSMGQMAIATATSGIAASI-------------MPGGWTAHSR	87	+
Chr1A	554960163	554960210	KAQLLNNHFTSLDNFK	121	-
Chr1A	560593780	560593863	KAENVDDSSALMSDAPQSLSTNGDDIDE	127	-
Chr1A	562652571	562652606	SEGTAPSVFMAR	88	+
Chr1A	563461087	563461191	RSVGNGEHVMNGANLQSQQDVLFDNNVSSAKGGNE	163	-
Chr1A	565889177	565889209	GFEDMSFYQGK	88	+
Chr1A	566472819	566472890	VWHSHDGLAPHSHEPIYSAGDFSK	121	+
Chr1A	569866885	569866944	WTKTLFLDQMVGIARMVGVF	158	-
Chr1A	576977666	576977752	KDYDIEENSDEHTQTEENESDVSGDLVQV	127	-
Chr1A	578102476	578102553	KMSDADFGGAFQAIAFPLNKIQFIEL	123	-
Chr1A	580649711	580649761	GTNKRWEVISEFIGTGR	127	+
Chr1A	593670504	593670599	HGFDVQNLRGQGYDGASNMRGELNGLQALFIK	197	+
Chr1B	1248693	1248749	VKEDNNVSLVEFELITVMQ	89	+
Chr1B	1458122	1458205	AMPLGVGCHDVVPRAMPLFHRAMHEHGK	135	+
Chr1B	4136797	4136847	DLLDGTLSNGEQVILVK	89	+
Chr1B	4333240	4333269	QLYKIEGSQR	78	+
Chr1B	5218104	5218172	RKHHGAVPTSYCPTMGSINGCLG	181	-
Chr1B	5279495	5279533	KKVAVLQGDQLQS	93	-
Chr1B	9198341	9198412	IAWINLYLNALDDDGLPIYDAEGK	110	+
Chr1B	12456351	12456389	GTTILVNVWAISR	97	+
Chr1B	14317835	14317900	AGIIPAYEDFVSWEQAVGHIPK	174	+
Chr1B	15870029	15870094	DSVEATIHMNFLEVPGDGFDIK	106	+
Chr1B	17473496	17473558	DMPDANIDVLPAGSAMTLDFR	102	+
Chr1B	19862791	19862823	SLVSGLKYLIR	78	+
Chr1B	31670125	31670178	AQLSLSIFRSRYMSCLSK	132	+
Chr1B	31742804	31742899	AQVAQIMKMCIDDSHNLGNLGKVFLMEIFENR	161	+
Chr1B	32526735	32526854	KHQEEMGEMVKYED--------------LLSSSAKSMLMSVLPRIAMAAVLEAM	117	-
Chr1B	34940260	34940313	RGLLKQIIGQFDSTNQLR	86	+
Chr1B	48672932	48672988	KKLPTDDDEQSAEHIQSHI	146	-
Chr1B	55099812	55099943	KVKMNLSISHGGVCIFMLDVLLSCDSMAYVRPVAHASYSICSGR	214	+
Chr1B	62706093	62706155	QGIVPDVVTYNSIIDALCKAR	158	+
Chr1B	64160423	64160476	LICLEYVSNGTLEGHIGK	87	+
Chr1B	74016301	74016390	RALGLVIGHEARQLALQLNSLLIGGVPDLI	139	-
Chr1B	74016334	74016390	RQLALQLNSLLIGGVPDLI	87	-
Chr1B	100803284	100803325	RRANGGTDVVAISA	101	-
Chr1B	101791789	101791929	RVPDPELNS--------------------------GYFPIKAERAIQ	127	-
Chr1B	106583932	106583985	NIGTNEVLFNSDQALLDR	86	+
Chr1B	114348790	114348885	KFCLGWSYPGDPATSWGGTTEHSIQALFAAVE	238	-
Chr1B	117261540	117261650	KDEHGKVYTFNVTAGELAFCLCVARGIGSDGGTVLAV	267	-
Chr1B	118434213	118434326	KLMVTFSPRVSTVVGLLDVTTDKDMNAIESIQRFNFQQ	189	-
Chr1B	125705825	125705884	RPVVTASRDVFPSMLVALDT	92	-
Chr1B	126849286	126849342	KGQEYSHVGLTEIDELSQM	92	-
Chr1B	135281456	135281545	KLKWYLSGNAQMVRSDALTHQGALVAADAW	214	-
Chr1B	144387666	144387764	KQSELLLNADDLDAMWVCLRENCVIDDATGAEK	154	+
Chr1B	146639524	146639577	KGTGLEVLQPAKRLLSAV	121	-
Chr1B	147616366	147616404	TGVSLNPEMRLVR	98	+
Chr1B	152643865	152643951	KNVLVFFDDILIFSVSYELHLQHLAKVLK	138	+
Chr1B	158486876	158486968	DPELGMAASSGHPLDLSAVDARLPMLVYIAR	147	+
Chr1B	165938799	165938840	SEIFTVGGDENTLK	103	+
Chr1B	166855559	166855618	RKVPLISAWTTIGNVLMDQI	100	-
Chr1B	176228491	176228574	ADAKKPISPTKLMALTRPVQTQAQVQAR	129	+
Chr1B	189931091	189931138	RSVLDAATISGLRPLR	110	+
Chr1B	202853655	202853720	RGVLPLGVGMVGSVLIAAMAIW	104	-
Chr1B	206106250	206106318	RTFADRDEMRLGEAMLELVQCTM	113	-
Chr1B	208193061	208193120	MLLPFWSSALPTLPVTAPPK	90	+
Chr1B	223129818	223129895	GMDGLEVIHSFDQPASVSDALTITEK	126	+
Chr1B	229904811	229904864	DLVQDLGRIIRGSVEPVR	86	+
Chr1B	229905018	229905056	ALNIVEGKADVNK	89	+
Chr1B	229905908	229906036	ISPLYSSDLAVLKDELSEVENHINNLHMHTATDLDLSVDKQLK	203	+
Chr1B	268147910	268147954	HNQTNAGDVPWCFHK	124	+
Chr1B	269322145	269322198	KKGYVVQFGDGAMEEAAV	127	-
Chr1B	272279509	272279565	KGNVQLLDAVAEVLMRRVM	89	-
Chr1B	278403416	278403466	KIVVPASSIDGSYDHWD	128	-
Chr1B	286618593	286618679	QKPLLIVAEDLESEALGTLIINKLRAGIK	130	+
Chr1B	294124506	294124604	LIAQSLYSLGYRKAAATLEAESGVPLYPPEHDR	158	+
Chr1B	306699719	306699793	VNSEDKLVEEGDIVDGKVLLLSAGK	110	+
Chr1B	307314618	307314656	KLKYKEAYPRDGL	94	-
Chr1B	308560866	308561000	GDPEIGMLVVKIGGPAYRIGMGGGAASSMVSGQNDAELDFNAVQR	147	+
Chr1B	310857734	310857799	RLAGPALEPLQLLEPDLASADR	94	-
Chr1B	320875938	320875973	SIALAMLVHWAR	82	+
Chr1B	323661346	323661384	KKAVPAGQVQAVT	84	-
Chr1B	327323619	327323732	RGPPGHSVDMGLILTPIENVVPIMHRDELTLKSNIGGL	183	-
Chr1B	337659838	337659930	REHLYNSFEEVPGVFQLATAITSNDLEEIQK	146	+
Chr1B	342494278	342494388	KMEAIVSPVKEHQGINTYLGMLNNYPLSCFVFGMEKM	189	-
Chr1B	342495727	342495801	REIEPVLLTDPHGLPWLTSQLGPPR	117	-
Chr1B	347010256	347010318	YLNIEVMVSTGGTSLKDDIMR	101	+
Chr1B	362585670	362585732	NLYDLPTSPEFLFEEESAVQR	159	+
Chr1B	362585973	362586032	DQDDWINSVAAGLGTGALFR	97	+
Chr1B	389834086	389834181	RAILCTWMAATLQQGSVLAYSLLQLLEPMTGA	136	-
Chr1B	392181590	392181646	GDGLYEGLDWLATTLDEMR	88	+
Chr1B	394752223	394752264	KKFEALVEHEAGVI	101	-
Chr1B	394752313	394752360	RDGLESAHAIPKEELV	111	-
Chr1B	394753414	394753476	KKGSSIGLIMSLADDMSYGIT	97	-
Chr1B	399520623	399520679	QEMLVDEYISSTLIDMYAK	92	+
Chr1B	406663367	406663408	SQELKAGSSPGTVK	95	+
Chr1B	411624210	411624254	KAMSGFATGSLDLHY	112	-
Chr1B	412303926	412303985	RSLDLENSLTELFVDSVSLT	86	-
Chr1B	429849733	429849786	RQPGLEADDANLHGHPGI	88	-
Chr1B	433091585	433091680	RDMRKANGYGVLLCTYTAVDPQCGDEQMEEFC	165	-
Chr1B	451395154	451395270	RLDRAGGPLATLTIYVGPEDQEVWESEPKSDSDPQRTGN	192	-
Chr1B	457017917	457017976	TIPLEIGSEISVLGGTYKVR	95	+
Chr1B	459260838	459260918	TAFELIFAFDEAISLGNKENVTVQQVK	128	+
Chr1B	462869702	462869770	KKDSVFGGMSNDSMYSIAETLVE	167	-
Chr1B	467174110	467174145	RIIDLTPAVSAH	89	-
Chr1B	480653115	480653207	KLCEIDAQSAFCPFVLLLLLIVRLPAYHNAM	176	-
Chr1B	497622499	497622573	TISPFVEKYFLYSNSTYCSGSPFTR	122	+
Chr1B	504795269	504795388	LGRASPPRQDMLALPAPEDHYTDDDLQVDDTELPLCMSQR	198	+
Chr1B	507404618	507404692	RPASGGANLVSGAALEALARPSVVT	106	-
Chr1B	513894057	513894104	KLLDAIEDRTTILGIL	106	-
Chr1B	513896325	513896384	KGDLEMQPKQLDAFSSNVLK	95	-
Chr1B	514582266	514582301	KNPVDGGAHGQK	84	-
Chr1B	528509798	528509860	KPTEQGLALMQTDIPGITGIM	159	-
Chr1B	536207479	536207538	RSQADVLIPGRQVYNDLLIG	98	-
Chr1B	536677148	536677273	EVKPMVAASVFHEREVKPMVPASVFGEREVRPMVAASVSGER	191	+
Chr1B	542142818	542142865	KSITRGFGNDGAVAGA	110	-
Chr1B	546131040	546131132	KFSPARFVMKGNYSYACGCNAPNQDQGSQCG	155	-
Chr1B	549630773	549630817	GLDAYPKVNEDFYKR	116	+
Chr1B	549799738	549799857	KWPGTMPRSTSFNGNSFAHGGDFTGNIA-ANLWPFSIESE	126	-
Chr1B	554695873	554695932	DVNPQMENFSIVYGDESVPR	98	+
Chr1B	554914396	554914455	RFAVIGGASGPNDYIPLGCC	99	-
Chr1B	562803936	562804001	AAVEKACPDTVSCADILALMAR	164	+
Chr1B	562946536	562946565	GPFWTVPLGR	79	+
Chr1B	564628072	564628164	ADGAAPKWCMSLLENTFTAFLKSPGADADAK	218	+
Chr1B	572436102	572436155	SSADDMDWVSGIYGHNKK	89	+
Chr1B	577099479	577099529	KVMGEDQDIIITKPLKG	128	-
Chr1B	578000070	578000138	REDTHNKLIYKGLGIAMDHQGQA	112	-
Chr1B	580186012	580186086	RLGEIEVPMAPKASETVKGATDRLS	118	-
Chr1B	590124586	590124714	RELDDTSAGFAPTIEHLGNVFDDMTVKISEEDLPKTLDDMSIQ	209	-
Chr1B	590125654	590125845	KRNTMGILLVNNLAEVGDI-----------------------------KTLLQNVISDHVGTGD	124	-
Chr1B	590125654	590125710	KRNTMGILLVNNLAEVGDI	87	-
Chr1B	590127513	590127602	RDLPTSSEQGELLAQNVSFIYNTGYFEFPV	146	-
Chr1B	594489959	594490042	SIPASDQQDASGNKLLLDIGLWLTHKIK	133	+
Chr1B	595065038	595065136	KNWMGDPCGPGTVMVWDSLTCSYAIARPPGIIR	163	+
Chr1B	595066785	595066847	TTNILLNAKMEARIADFGLSK	152	+
Chr1B	599274035	599274082	RPGWGFPFFAGPDKSA	114	-
Chr1B	602252405	602252497	KDSLGDAEIIASEVGFGNNNHMMTEVFGPSW	151	-
Chr1B	603989460	603989528	HGDGLQALYSVGNFFFRPSNPNK	149	+
Chr1B	608083806	608083919	DTDVHCVKHAIVGLHAYMEFTIDPSKAPHNYTMVDFNR	194	+
Chr1B	611700297	611700386	EPGFSESSPVISEPVLVTPRNNDAVPEVGK	141	+
Chr1B	617285920	617285994	EKYWEDHPGEAVPIMPPMFYWGPWR	123	+
Chr1B	618632060	618632101	EIVEAVHMTFEALR	106	+
Chr1B	619032949	619033002	KNESADTVAAPIEEMDKS	82	-
Chr1B	622191150	622191242	KLAGIIDSRVIQGNSNVLINVSEVVDLFVEN	136	-
Chr1B	622192041	622192079	REAQLATVDGRYD	94	-
Chr1B	629263127	629263261	MGAVEGYRVAGGPLGEIVDPLYPGGSFDPLGLADDPEAFAELKVK	215	+
Chr1B	639766336	639766398	VGYYVNNDYDEEQLREEPPAK	101	+
Chr1B	640385288	640385344	KGLGGFGVISLVRPGAAAQ	135	-
Chr1B	640547525	640547587	VGAFCWLSVAICIVELLICMK	99	+
Chr1B	640578611	640578667	FITSLLKSSGNQSGAAEDK	86	+
Chr1B	644824485	644824532	FPRGNGVGAVLPLDNR	116	+
Chr1B	646825275	646825316	ATIGVVSNATHGAR	83	+
Chr1B	648204372	648204449	DTIHKTFEGNLTTKPINGAIFIFNPR	125	+
Chr1B	649595593	649595649	RELKDVDEEWLDDLVILYR	90	-
Chr1B	659792216	659792260	KLYLVEGHGALLMVR	112	+
Chr1B	661209494	661209562	GSMPFLWEQIVDLTYKPSFDVVR	118	+
Chr1B	668509320	668509391	QNLEPVPNLPEGALVEILSRVPYK	112	+
Chr1B	668531339	668531380	LDEMSDLFLEDLGK	97	+
Chr1B	670142631	670142723	KSRGGVTCSSNGQGSAGLDAGESQNAGKHDT	213	-
Chr1B	671457685	671457774	KYALEEDMGQETYRRFLAEVIGHVAGLLIG	146	-
Chr1B	685342237	685342302	ILDRCGGSPLAAKAFGSMLSTK	161	+
Chr1B	687031162	687031224	RESHYLLAQEKAEQDIDHLVY	102	-
Chr1B	687557831	687557902	VIAMKCAGVALAAKSLGHMLQSMK	171	+
Chr1B	689896139	689896201	GTTHVFASSDRPTVIYSSNKK	100	+
Chr1B	694485765	694485839	KASEINNLVIKESDSPLDFETPLSL	114	-
Chr1B	696629774	696629830	KSITPEWLFMTFDDSGSVL	94	-
Chr1B	696632947	696632997	RSPSQLHVPEWSVATIW	82	-
Chr1D	434142	434201	HSNIMDESAWSETQLINEIR	98	+
Chr1D	2851474	2851503	KQMEAIFSPA	77	-
Chr1D	5871356	5871475	KVDVIKLLTNPELAHSNPSGTNISMMNGFNLVAGLVKHFL	291	-
Chr1D	6770492	6770548	RVFSEFISANVASPVPLFS	86	-
Chr1D	6770582	6770653	KSGPVFFEAGELTSMASNSFGIME	114	-
Chr1D	7209892	7209963	KEGGNDAAAAVNITKGEKVGAAGA	99	-
Chr1D	7218134	7218184	RNELSGGYEDTRDNASD	110	-
Chr1D	7218185	7218256	KLFQEILYGNAGHIEVGDFGANIAN	149	-
Chr1D	7248911	7248961	SYGNVPQSHAAVYYSQR	130	+
Chr1D	7249253	7249300	RLTVEEIPAIVDDFRK	119	+
Chr1D	7632523	7632573	RPNWQICWLAVMALQRV	136	-
Chr1D	8593806	8593931	RNTDVGVLDEADLSRSISALHQSREVIYSSDGPDWGGVMPVW	208	-
Chr1D	9884935	9885000	KIETFMALLDDPISWYYVDLNQ	113	-
Chr1D	10137233	10137316	RAADIGGGLSAAHATMMTNHSAIDRFPM	134	-
Chr1D	10177444	10177515	KLESVEIKNLGALEELDLSGIAIK	159	+
Chr1D	10208411	10208443	MLSLRGCHDLK	80	+
Chr1D	11816669	11816755	LYDDDALQKIFLMNNLLYIVQKVNDSELK	137	+
Chr1D	17935026	17935103	AAGGASPPPDMTVSVHDMDVEGLLAR	121	+
Chr1D	19030508	19030603	RAPLDKVSTGRLDLTELDHLMVIGSPLEQTDT	152	-
Chr1D	20067616	20067729	SLGSGVEYLSYVWLLLADMGMETFSERIQRSMSVNLLK	182	+
Chr1D	20811377	20811445	GFEALTEIQNLLDDTGNQELALR	107	+
Chr1D	20813041	20813106	KNPTGLMLLSEVALGDMHELKK	101	+
Chr1D	21689921	21689977	RGSIGLPKWAGLEWYGWVG	92	-
Chr1D	23607740	23607808	KLSIAAVLSEHCVLNGMIGLCIE	109	-
Chr1D	25134242	25134304	SHVLEIASGADIMEAVATFAR	102	+
Chr1D	33837643	33837735	RSHPTIDHAFLVTTASVLLDCLVQTTACLDR	153	-
Chr1D	37074795	37074896	EDSSTEHANANGTAASAEVTSKVAMSPTTTKPQK	153	+
Chr1D	37080291	37080398	ESEEDPQMDKATRKPEIYEFPDFSSNLELVNSNDNR	175	+
Chr1D	40233494	40233607	DGRVMDAHDIFDLVIDIGERPSVITFNSLIDGYCLVGK	188	+
Chr1D	41168061	41168183	KVLDVHMCFGQILSHYVTTGPQVGMDIMENFKDMADALRGL	209	-
Chr1D	41168238	41168288	KEWMETFILMAEDMKGR	95	-
Chr1D	41168937	41168990	KLVINYSFADPVCGLEPM	136	-
Chr1D	51247560	51247604	KIGQLIGSYAEFIGR	109	-
Chr1D	52635946	52636029	KIMVGYTSANPVLGSASVASFLDNAEER	133	-
Chr1D	53136761	53136817	DLKGLSIDHLIPGMMMSAR	92	+
Chr1D	53144493	53144567	GLVVDLSDGVVNLSLKPELVGSVSK	104	+
Chr1D	56485104	56485145	GKSQVESLKAHGDR	102	+
Chr1D	63380582	63380629	KWAALDECSSCSSPYS	120	-
Chr1D	63382711	63382749	RTAFRNWGGSLGQ	96	-
Chr1D	77591400	77591474	RESEHIHLLLKNILQYVDPSLYAEA	119	-
Chr1D	80551368	80551448	KMTGVILNHFTDRVPQVGDLLMDDYAD	131	-
Chr1D	82159399	82159485	NVITWTAMISGMARAELYEDSILLFRQMR	148	+
Chr1D	82159693	82159758	QPDEVFLTVILVGFAQNGLEEK	163	+
Chr1D	82270492	82270587	RLLDAPGPLLVFVEQLLDDGLVDVPSAAALAM	141	-
Chr1D	82298154	82298216	LPPSVVLSQKTPYVFNSNGRR	159	+
Chr1D	83983005	83983040	EFMSPDFGLGNK	94	+
Chr1D	88049244	88049372	RSIASFYNPAFEVAISPAVGEGAAAAYPDYVFGDYMDVYNKQK	207	+
Chr1D	92285457	92285501	KEAPVGCIELMGDLL	109	-
Chr1D	103480652	103480732	RLTTTSASMVTSVLSNTQAFTPNALHL	119	-
Chr1D	110083522	110083614	IGYTPRPVHHNAGHNYPPPAFTTSSNSGAVR	146	+
Chr1D	110086434	110086502	GKASSGGGLTVFAPPDNAFTALK	104	+
Chr1D	110086926	110086994	EMRGLGGRLCMVAIAVAAAWCGM	179	+
Chr1D	114824107	114824175	TERYMGISSDTVQLSILNDPKIK	112	+
Chr1D	122368141	122368224	RDEPSQNFNPTPSAELVDTNQSGSATIQ	136	-
Chr1D	123590887	123590925	SLGGRDFDEALFK	92	+
Chr1D	128045650	128045748	KGVGSTGILVTPKISQVAELLTKLEEHEHAFPK	158	-
Chr1D	158809719	158809793	RVITYLVYFPPSLTNYVRAATPVEA	119	-
Chr1D	193548003	193548134	KLVQFAPLCLSADNYDTETAKPGPPIDNEFNGISGGEMEDVQSS	216	-
Chr1D	201620125	201620169	RPLYLGVKNLSQGQS	107	-
Chr1D	203788862	203788912	LDKVIEIGMSNATGIIS	126	-
Chr1D	203788988	203789053	RLTLSSVVNHGPRTSATEIGAA	155	-
Chr1D	207009186	207009287	KDIFAQQQPQEAASFFENMEASCPIIHRAPAQVR	166	-
Chr1D	207699307	207699405	RRGDEVTLEYTPITKEDVLGLSIYDLGPPGMLV	165	-
Chr1D	209203041	209203094	MGLAFDEQDIKYYTHLFR	143	+
Chr1D	216018609	216018680	AVQDIVQAALQPHDLAFMVAPQHS	113	+
Chr1D	217083947	217084066	GVMLGADQPVILHMLDIEFAAEALKGVKMELIDAAFPLLK	185	+
Chr1D	220655352	220655393	KSYSSQSSQGFCPK	91	-
Chr1D	229774840	229774938	KPIAQSSSYLDEKLHSMAQRLGVIEDMLHQNDD	161	-
Chr1D	240682483	240682545	KMFLMVPSSSILAELRDELSE	97	-
Chr1D	240682483	240682548	KMFLMVPSSSILAELRDELSER	103	-
Chr1D	242725570	242725662	KVVSPHEDAELITASWQQAPEFDVQDMYLNS	152	-
Chr1D	251617009	251617065	KIHVDQAEKATLGLIRGLQ	91	-
Chr1D	260913038	260913118	KLFNLPAWEAPSAPALNSALNMFGGSK	124	+
Chr1D	264792304	264792351	IFDPVKTPLLAAWMER	82	+
Chr1D	270310063	270310125	LIIALWMWQIVDEGKGWETPR	102	+
Chr1D	271881219	271881284	VDLSAHGFYITPDIGFDWIAGK	108	+
Chr1D	278426000	278426113	NPSLAKQSFGYAILGFALIEAIALFAPMMAFLISFVFR	180	+
Chr1D	280778412	280778447	RYNDTKLSENEA	85	-
Chr1D	299611906	299612031	KKALEADVAQSSPNAINCNGFYKGTIGQVQPHMAVYCTTAAG	206	-
Chr1D	302947274	302947327	RYDTNPRWNAPIVNNAVL	88	-
Chr1D	302947418	302947450	RMPTWSGSNAE	81	-
Chr1D	305421972	305422046	VLALEDEADEDMANTLDQHKFGPVR	177	+
Chr1D	309590693	309590758	ATVGGLLITEATGVSDTAQGYR	126	+
Chr1D	314054819	314054872	ALPDLLKEYDMPAGLFPR	136	+
Chr1D	315490972	315491013	KAYRRAYVLCALSM	108	-
Chr1D	319191387	319191434	LHFCEIQSPITKPNQR	130	+
Chr1D	321833415	321833468	ASDLDVASIMGMGFPSFR	85	+
Chr1D	322522356	322522412	KLTSLIEESPIELTAGAHA	84	-
Chr1D	335223752	335223850	TVNKDDAGEVEDIPIVSTSIAYGVYMAVSSNLR	156	+
Chr1D	337330445	337330525	KFVTGALAESDFNQPSDMALFFMPVAI	129	-
Chr1D	343720292	343720366	KFIREAYLQISLDPVKQGHFITAAE	188	-
Chr1D	344447077	344447154	RVKDLPDQLMQEYTLFLVRSPEANSA	128	-
Chr1D	346072820	346072873	KWQELMEVLDSAGKPGSK	133	+
Chr1D	348021400	348021507	TENMNGLAGQLFSGPIPAVDMLPKEKCNSIGSPEAR	178	+
Chr1D	350347061	350347135	SQLTEVDISDFVAGRPEDEALDVMR	120	+
Chr1D	357350841	357350909	GGTHVDYVANQIASHVMGVVNKK	109	+
Chr1D	357352330	357352389	DFVWADDKEDGEAIELAFSK	91	+
Chr1D	357443703	357443762	VPATDMEALKSPLMGLFEKR	148	+
Chr1D	357706757	357706798	KLKVMEQLNVPYCM	110	-
Chr1D	359479671	359479727	RFVIAGVGSMACIPNMRAR	90	+
Chr1D	363145014	363145079	RGNDGDPLVAKGAKPHGPLVQD	162	-
Chr1D	387230546	387230587	KLVYLQMNATAVFI	104	-
Chr1D	389124553	389124609	KEKAFSGSSIYQHEYEMAE	99	-
Chr1D	389623003	389623095	KVNFSYLVTQEITTINTHLISMHMEELVAIT	231	-
Chr1D	397356291	397356371	KHLVDMIWAIHVALSSTPRDPDVAASA	129	-
Chr1D	410655874	410655975	HTADSHTENPTSVNGQSSVDMNMEAAISADDVMR	161	+
Chr1D	412081992	412082063	ESVSEEAVMNAENDLNKLVDQLSK	108	+
Chr1D	415493957	415494001	MGNANPLTGGQGEIR	112	+
Chr1D	417714093	417714176	GVLCLVIMPVTACMMMVYLAPATTFVVR	134	+
Chr1D	423414602	423414667	GVVGSIPSVALIVAQSAIFILR	95	+
Chr1D	423463539	423463664	RETLVDWGEEFEKETLSNDVLSHLEANTNGRAAMFAGLIEHA	203	-
Chr1D	423463629	423463667	RAAMFAGLIEHAK	93	-
Chr1D	427094947	427095012	AVEDSGGWMERTTVEDMDIAVR	155	+
Chr1D	429542984	429543058	KEWEQEDREIGDVIMMYLDFMSQLE	123	-
Chr1D	432966059	432966148	KLAEPNLSSNAYSRTEITDEACGSTNSKDM	144	-
Chr1D	433908275	433908352	AIGVISGLNECVNLFQWAGSSISYLR	129	+
Chr1D	434202309	434202398	RDLPTSGEQGELLAQNVSFIYNTGYFEFPV	147	-
Chr1D	434210787	434210852	RGDPRYALTLVDHSHQFTEVAG	109	-
Chr1D	436428183	436428245	ATNILLNMRLEAKIADFGLSK	139	+
Chr1D	447592041	447592109	LEECAAEKDSLLATERQENNATK	101	+
Chr1D	448067249	448067311	KSLVENKFFPNTNFHFELKFG	96	-
Chr1D	451119429	451119494	DKTGSVLQQADETVVNAMVGAK	101	+
Chr1D	468063922	468063981	KGSLTTWWEVLNDMSKLQLL	96	-
Chr1D	476656968	476657003	AVESANKKATVR	84	+
Chr1D	481645410	481645532	MIGGEIKLGIEINFALTLGSSEAAPHGSSTSQDTKEQEDMK	197	+
Chr1D	481661686	481661775	ITDEGDGRISAKPPLTNSALPQPSSSNRGK	140	+
Chr1D	483593195	483593263	NVVHQLDIITDLLGTPAPETIAR	115	+
Chr1D	484940040	484940096	RSELLEFTNVLVGMTETNR	90	-
Chr1D	485833065	485833118	KGEGTVISAAHSWGVMQM	133	-
Chr1D	486563522	486563632	KSEGFLALSRVQSLSSHNSGSIIGDTAGDNSFNMSIR	171	-
Chr1D	490300936	490300989	KGPVDDKTPPLQGGHGAE	131	-
Chr1D	491612694	491612777	EKPSQALPSASAVKEDAETAEDGNAEQK	120	+
Chr1D	491613195	491613254	RQFLGESEVPVADGAAPEIK	97	+
Chr2A	2292220	2292333	LGVKLVDGTSLAAAVIANSIPQGTYQVVLAGDISKVAR	175	+
Chr2A	2436883	2436939	RGHLKLSSLYFVLPASGAQ	133	-
Chr2A	3161938	3161982	RHADDSVNLFARPVL	110	-
Chr2A	4611790	4611876	VSGVGASTFSLDELREMHYLHSAITESMR	140	+
Chr2A	5944957	5944995	VQFIVGDIGRDSK	95	+
Chr2A	6008366	6008458	QEDPSESKDGGDDRAGSSSQGGGEADVVVGK	133	+
Chr2A	7410060	7410155	REKMFSMGQNLFETTEGFLPWGMTGPPPLCGN	160	-
Chr2A	7599406	7599450	VGLKGTIILQTLPPK	106	+
Chr2A	12840707	12840754	GILDGIDKKLQLEPTK	115	+
Chr2A	15134035	15134088	RGDISITVSQLNSMEGLS	83	-
Chr2A	15928585	15928683	DLNFASRPSLLVSEVMLYGNLDIGFAPYGAYWR	168	+
Chr2A	16523107	16523214	LQISDCGDFLEFPEDAMPPSLKSIEVNRCHPTLAQK	183	+
Chr2A	17544942	17545043	REITVERTAASFPPIGVLEPCDVIILRELCPFSI	165	-
Chr2A	17546973	17547062	KGIGGDGVLSVMIEPTAEGCSRILMRVVED	146	-
Chr2A	17784631	17784696	KDPPKMGPLALFGDGCGGLPEK	163	-
Chr2A	17801189	17801227	KPKMETDLLVNGA	94	-
Chr2A	18081447	18081509	KLSMIINHQDADYIGYTGSVE	105	-
Chr2A	19464119	19464190	RFAMHGVAYVATSDAMIYALWLLL	116	-
Chr2A	19742436	19742492	RAALLYVWGGRVAEARTMA	89	-
Chr2A	21288039	21288113	RPSEPIVLLGVLQLLCPTVGVIALT	99	-
Chr2A	24296484	24296549	RVAEPLDQSPAPDPALHFFLTD	104	-
Chr2A	24296637	24296750	KAEAPGENFRRVAELMGAMLEAPVGHNVVQFFGVTAAA	180	-
Chr2A	24296667	24296750	RVAELMGAMLEAPVGHNVVQFFGVTAAA	132	-
Chr2A	24352169	24352303	LNHVFNEAMKSYTTIVTGKLVELYTGFHDVATLVDVGGGVGATIR	217	+
Chr2A	24354749	24354793	TAYIYSNTWVIELTK	93	+
Chr2A	34565574	34565705	RSIPLGATSKLGQFPAVSTASSAMVTPAMTNSSLLHCAVSSAGM	202	-
Chr2A	35377989	35378018	SQGIIVNTFR	79	+
Chr2A	36474803	36474850	LGHGPVVPVVLDWAIR	122	+
Chr2A	36653623	36653676	RAIEQVLHAEVVDLHQGL	86	-
Chr2A	38650519	38650605	KVNAEGLMAEAVEKSHAYMGEDNVTAPYH	138	-
Chr2A	45299426	45299509	REHTLIGCNAISIHRTTWMVDQFGGNDV	222	-
Chr2A	46841291	46841359	RNQLADIHLSPNIASAATAAVTS	166	-
Chr2A	50800068	50800160	YWGPGNIAYSADLEFLQSLKTALESGSASAR	219	+
Chr2A	50843063	50843155	KALETPSTANGGVKTLETECTEKYDMPQCFA	155	-
Chr2A	51075563	51075595	KLAHACLVGTR	81	-
Chr2A	56270674	56270706	RPDLIGEATYL	81	-
Chr2A	56273391	56273438	KLEQEKFPWENPIGPD	117	-
Chr2A	56353087	56353179	KPSQWTIASAVMQDYNSVQMATPHFTAGSSD	149	-
Chr2A	56647177	56647257	SELEDEASWLCSIDPQDELGHQETTAR	130	+
Chr2A	58493870	58493902	RAYADLYDPIR	85	-
Chr2A	60626511	60626597	KLLSEPTSSQPVGGYEMLTSAVFAASQGF	135	-
Chr2A	62503278	62503331	KLLSHAESTLFPPLKLKE	126	-
Chr2A	63376518	63376583	MLWRTIRSMEVMAHSSNFLLPK	110	+
Chr2A	70091083	70091289	RTGVSSVFSLPIDIEYLDEE--------------------------------KMTTFDLTHYTSQSVLL	137	-
Chr2A	73642999	73643064	SLVNLDLSTNNLTGEIPESIRR	101	+
Chr2A	73968064	73968162	YGFSTASVACCGNGGRYAGIVPCGPTSSMCDDR	252	+
Chr2A	74062427	74062462	KNMAEVLEEILV	85	-
Chr2A	74077748	74077807	NLATVMLHPARVSLFAPARR	91	+
Chr2A	77491595	77491672	KSVSYPHPTLQGLVGAISATCIISGA	187	-
Chr2A	77909435	77909527	RTPFGFLIGDAEALQSATIVPHDERGPAAHM	152	-
Chr2A	78861650	78861712	KPTEDDGNAQMEVDQPEELKH	101	-
Chr2A	81080430	81080531	TTLIGALFRIVEPSGGKIIIDSLDITSIGLHDLR	154	+
Chr2A	86430646	86430774	KNVENGSNPSDPLNGGSNPQLEEDMNPVVSSISNNVDNTDPSR	194	-
Chr2A	86696356	86696445	KITGELRNSFTFADTKDDYMFPMSIMINAV	150	-
Chr2A	87201301	87201357	RIGPCHASPEMNANLADIL	108	-
Chr2A	88240574	88240696	RGSHIMITLEKIFVYGPEALMVLCNSVSEMALLALAQGTNM	203	-
Chr2A	106678915	106678962	ESVSLVEEGDFLKDWR	114	+
Chr2A	107581856	107581963	DDLQDNTNSISWLGKFMAASQLSFESVIRFLEPLNT	177	-
Chr2A	110289180	110289275	AKTDYEIPASANLSEAAKYDSLQCTECTSPAR	154	+
Chr2A	122035429	122035521	KTVRAIRQLLELLLSPSINVMTTVVFFLGAV	144	-
Chr2A	135885402	135885443	ISTVVLKVDLECTR	105	+
Chr2A	151600604	151600732	RPNQFDDMANALAPLVKQHYQVQLDPGLDTSLQGIANIAAWRV	211	-
Chr2A	164439712	164439777	RPNPVYIRDTLPEAVKQNGSSR	108	+
Chr2A	165406846	165406887	KVTGFPGASYLAQN	103	-
Chr2A	171392968	171393102	LLSISDAPQLNDVVVEESALQSLVHLSLTDCPELKALPDGIEHLR	209	+
Chr2A	177045947	177046042	ALDPAALVHSPIGG-SPRSPRLMEPTSPMSAR	131	+
Chr2A	178922067	178922129	VEISSISGIEDALLLKPASGR	95	+
Chr2A	181365505	181365594	VVKEEIDDEPPSEKEGSEFGNVSSSGNDAK	135	+
Chr2A	181502362	181502424	TAAEPVLKKTMAAIASEPVIK	92	+
Chr2A	198274111	198274200	SLPEEEEEEEAMAVLDFDMLCASVAMSAER	102	+
Chr2A	203817703	203817756	RPSAAAGVLEEGSLNKIR	121	-
Chr2A	204124935	204124970	KEGSPNITMGEV	88	-
Chr2A	204719460	204719504	RCKLARYINTGSNGH	117	-
Chr2A	206569968	206570015	VGGEGKLPAEVMDTVK	117	+
Chr2A	207751912	207751998	APKPKVPAVGGESSPGGCAYCPQSLGFTK	208	+
Chr2A	211560743	211560811	DDDTNKMGGGKPAQELQDKEQAR	103	+
Chr2A	212083347	212083421	AVVLGTLKMRASSTVTCSITTYPLK	116	+
Chr2A	229386197	229386253	KVVSLSLGGKEKLYQDGSF	87	-
Chr2A	243365689	243365766	IWTIPDGPCGSIQSSPASVHVLKHFK	130	+
Chr2A	267067567	267067629	KVLQNVFVVGLGMGLVHEWPH	96	-
Chr2A	290086134	290086199	RTREAENESAGQDEGAVADTDA	93	-
Chr2A	327328739	327328792	KPLHESGLNADLDVVEAG	84	-
Chr2A	339027067	339027162	KAAPAGGLDGMHIESGETDMMVAVAYGKEENL	235	-
Chr2A	357667205	357667276	IQKSAPEFAQAALHEIEFLSEITK	111	+
Chr2A	369774282	369774344	KLSGMEESGVASGLVNCSASV	144	-
Chr2A	371615215	371615271	AYLTLEELSQLPDDTNTYK	137	+
Chr2A	393370601	393370654	KASDNSWAPAPAFNTQDT	83	-
Chr2A	393371336	393371383	KPLNVYSEFGLPPGVA	116	-
Chr2A	393371453	393371527	KTVAQNSADVEGELTPHQSVTNPAG	117	-
Chr2A	393371609	393371668	KADTTMTLEVADLTNTIEQV	143	-
Chr2A	413566271	413566306	SLTQLKGLMTAR	80	+
Chr2A	438626347	438626412	VLTDRVANLDDFVQPWTRSPPK	107	+
Chr2A	451002932	451003036	RKAIHGKEPDDGAHTLTICSHETLGYAEEVQVGPF	266	-
Chr2A	475373327	475373401	EWCIGDGHIASPPFATSCFLFLPLK	129	+
Chr2A	478158374	478158445	RLAAAPSEGPRIGRAGEEPAFYPA	103	-
Chr2A	480084481	480084531	AALGYNQRHVAALGIAK	115	+
Chr2A	488861248	488861298	EPLDWNARMRIAVGAAK	109	+
Chr2A	519856992	519857099	RPIPPMDLDSLGELARVVEGMTPRDFEDDQICWCAV	183	-
Chr2A	523158541	523158597	HPQIDVPNLQVIKLMQSFK	145	+
Chr2A	526563121	526563183	RHKFYYSAAECDTVIKVFLSL	156	-
Chr2A	529940114	529940188	AGATALFQQEGKGSNNIGVVVNPVR	117	+
Chr2A	531340908	531341012	KFAFAHVEEGKGIDLMGTCANLVSGLTVDDLEKTE	255	-
Chr2A	537394944	537394985	AGNTPAKPFDDGAK	101	+
Chr2A	539000971	539001024	KKIPHDVHCKQFEEIIEA	82	-
Chr2A	546230934	546231005	AGDSNGSIKTAPQLSAQSSNTSVR	106	+
Chr2A	547147286	547147339	LFDALLAAGFTDTADSFR	124	+
Chr2A	555172785	555172895	TAGFGSNAALMGAVILGGVNLGALMLSTLVIDRYGRR	169	+
Chr2A	560622335	560622430	RELAEQLVSESEADLASTAEDLLLIAPDKLVA	163	-
Chr2A	565180737	565180817	KKEVAQSFDAGYSLHTIAVDDLIINFE	134	-
Chr2A	566689577	566689648	MNRLLGVPEPEDDAEEGIVGGGGR	109	+
Chr2A	579933467	579933547	KGLLMENTHPGYMDSTDLFTVGAAVAH	168	-
Chr2A	579933548	579933580	RLLAIMDQDPK	84	-
Chr2A	580393119	580393184	AAAFPSASEEPHVAVAHMDRPR	101	+
Chr2A	588287864	588287956	RPLQMMLYSWIMLVYLAVTTFSQPLYGHETQ	153	-
Chr2A	588979976	588980029	ERGLELIVGNALLDMYVK	86	+
Chr2A	595022087	595022119	ASLEFTAIHSR	79	+
Chr2A	595035453	595035485	LQFSVGDAGNR	80	+
Chr2A	595844152	595844187	HTYYSISFIAAR	91	+
Chr2A	597049506	597049580	SIAVSPLPHNVKLEDVQSFFAQYGK	122	+
Chr2A	599076965	599077039	KGAEALPTATFIVNGFYGEPLPPQL	177	-
Chr2A	621794900	621794938	KEHRYLLNARSLG	91	-
Chr2A	646608910	646608972	TPFKGSGNRATLFNVVGQQLK	155	+
Chr2A	647766704	647766754	TTGIEIKEVFLYKDVPR	85	+
Chr2A	658540356	658540463	SVDEPGVPAGVVLCAATSVWMLVTPKRLFNFLCNER	178	+
Chr2A	660796162	660796221	RAARANDYEFKLVDQIHSTD	96	-
Chr2A	671573040	671573150	ALEGDFIDVVAGHLAADGKKLFAIGPLNPLLHDSAPR	176	+
Chr2A	672069502	672069540	GSTSSGEDYEFPR	94	+
Chr2A	675970621	675970737	LVMEHTGHTLLVGEKATSFAISMGLAGPTDLSSPESIEK	283	+
Chr2A	676406063	676406119	KPHDLSFWINADSIEAPMS	93	-
Chr2A	681792486	681792557	DYGQEGAFALWDELSPEDRDLLVR	116	+
Chr2A	682429668	682429769	NLFYLGAYQSAINNSDVPGLDADAAAERDVIVFR	161	+
Chr2A	684109769	684109861	GVQIPVSLNTSGLPIGENAIMLINFLGALAR	232	+
Chr2A	687832488	687832586	FLPELHDNLSRTVSSCTPNKLGLVPYVDDVYLK	158	+
Chr2A	690334480	690334554	RDSRDLCYDYIVYHNDRVWQLDALA	123	-
Chr2A	690363727	690363849	KGAQDLEAIEVDRQSCVSVYEGIAMSCAGALLGAFGSVVMA	196	-
Chr2A	690363934	690364035	RLWNARGAFDISSESNDVYGCMVAPNEADVVAAL	167	-
Chr2A	690367784	690367906	KGAQDLEAIEVDRQSCVSVYEGIAMSFAGALLGAFGSVAMA	194	-
Chr2A	694732391	694732456	KSTQHDETLQMSQLVEIISGVA	103	-
Chr2A	696781444	696781551	QACYAPLVDIAARHGFDIDAVFAAHPRLAIWYVPTR	175	+
Chr2A	699349281	699349343	RLTGYLGWLEAAPVDAEFEHV	156	-
Chr2A	707641662	707641724	MAKPPRHTLTMPSAHPRGIPK	100	+
Chr2A	709275756	709275842	KVQIPVASDVNRQNPGQVSAMKEVILNAE	137	-
Chr2A	709976034	709976090	KPVGVVITDMNYELLSPYR	145	+
Chr2A	713952273	713952359	GNQASGCMILATIRMNSVAKMIQTMDEVR	143	+
Chr2A	716300325	716300381	KLGESESHRHENWGEELGI	138	-
Chr2A	722013715	722013843	KLYDFVNTWESPFEKTQVLGSLLVIGLPLGETINHIEQHHEHL	214	-
Chr2A	733178596	733178700	RKQVVGQVCGVFAFTGVAFCAINFAQLAVWTPTWA	168	-
Chr2A	733281084	733281173	SEKVAAIASALADLFGQPSVGANIYFSPPR	140	+
Chr2A	738699552	738699587	KGSFIQNLIAGL	87	-
Chr2A	739413326	739413406	KTLAGLDSTPAPLDSNAADQSTTMGDR	120	-
Chr2A	748802067	748802126	RNIGNTIISADLYRTPFELD	97	-
Chr2A	750916732	750916767	KAMELLLMDEKG	87	-
Chr2A	752551876	752551947	ANVRGGASQGTKQLPASAVAVAER	105	+
Chr2A	753423858	753423920	KVVAVGVAKMETIALEKGLCV	148	-
Chr2A	753423948	753424073	KYLSAPAFSGGPGTLWRDPRFAEYDAGWISPMRGMAYPHYMV	215	-
Chr2A	754128065	754128118	QQEEQEQSMIGVMLSLQK	139	+
Chr2A	755240050	755240091	AAWDGALVTALYQS	100	+
Chr2A	756214649	756214714	AMALHKAVSLCMDHCYNYEVLR	107	+
Chr2A	757036353	757036433	RNNEWVLFYLFGAMLGIAIVIMCLPFC	142	-
Chr2A	758582409	758582504	YVRPVKQELSVSCFCMIKPTDNGNAIPSPYIK	160	+
Chr2A	758694154	758694195	RADAPLQVSTMPYF	110	-
Chr2A	762690451	762690531	MDELGIASSTLPINNLMSLYMKLGQHK	131	+
Chr2A	762772494	762772601	VYTVWRNNGWSSTQWQMENEAFSLDSGSFMIGAVGR	182	+
Chr2A	763669052	763669174	LLETGDPEFKWVRPTSEWDPMVLNYTSGTTAAPKGVVHCHR	209	+
Chr2A	768000855	768000935	RCISLFSMAVAGSTLRNVALGLGVAQA	124	-
Chr2A	770503215	770503277	RFMEVAEAHALLIHHGATYPE	102	-
Chr2A	771502543	771502605	SGLVSEISGIIHAVETNLDVK	95	+
Chr2A	773605401	773605457	RTLLVDLLGEDGTGGNSAA	84	-
Chr2A	774040794	774040841	KLVARNVIPAGWQAGK	91	+
Chr2A	775388099	775388155	NAGYEEQVIEYVKEPDTLA	89	-
Chr2A	777994534	777994572	KPDIPPNGFGPKF	95	-
Chr2A	777994654	777994707	RGKFSQILLPVPFSPGPL	130	-
Chr2A	777994660	777994707	KFSQILLPVPFSPGPL	115	-
Chr2A	778092087	778092143	RLLGAALAIESHLATEMAS	84	-
Chr2A	778421981	778422034	RGITHAGSLAVVDTIDFG	131	-
Chr2A	778428207	778428263	RNDFTNPTTVDLDQLHGPN	91	-
Chr2A	782014246	782014350	ATGKPSGLTLLQRVGVGMVVSMCAVIVAALVEGQR	164	+
Chr2A	782381948	782382052	AFFTNMISQLKAPLPLGFPDVPDLIDAVSKHLQGK	168	+
Chr2A	784021752	784021844	INLSTFFALAYGLNFATIASTITHVGIFYGK	142	+
Chr2A	787544179	787544211	KPAKGAHFVLT	80	-
Chr2A	787686540	787686638	YGAYSNQLPYAYSPIILHYENNHAFAVVEELVR	162	+
Chr2B	1007780	1007887	SDVTSEMKVDLQPVQQPQPQPARASVPDPNMDGPPK	108	+
Chr2B	9710099	9710164	REHLVAGLSGNAMYDYMLLRTS	108	-
Chr2B	12596471	12596509	ALRLDPGKLAASR	87	+
Chr2B	12889403	12889438	RGLFTALGFDAV	83	-
Chr2B	14879381	14879443	MDDVSAVPRVMSFQLLNEITK	103	+
Chr2B	14953983	14954045	YTYNGDKYDAIASPTGAAYDK	94	+
Chr2B	19904540	19904659	RDDHLIQLGGIEDQLLITLFGSDSHRSTGIALEPQPCPPY	196	-
Chr2B	20242016	20242060	KRFDDVIMPIEEAAL	113	-
Chr2B	21374838	21374891	ELPSLDARIEMAATAVPK	83	+
Chr2B	24189133	24189186	MYLTSPTFLWRRPYMKMR	92	+
Chr2B	26585682	26585756	RAPRGATPTLPWVSSPRSATTPAPL	106	-
Chr2B	26621524	26621574	RKRLEEMIGNEPNIEMT	82	-
Chr2B	26623311	26623358	KTMGVGSDIISLTKTA	118	-
Chr2B	27272348	27272428	ANVDPPLVQEVFFGNVLSANLGQAPAR	127	+
Chr2B	27717159	27717239	KRGLMGVAAVAVLGTAIWAGGLANQLR	124	+
Chr2B	29363767	29363820	ALNATGTGMAGSPVLALK	115	+
Chr2B	30740054	30740095	RRGSGFPLYQFHQG	113	-
Chr2B	31172336	31172392	KSSEDLEVDNGANVAGDSK	134	-
Chr2B	44941892	44941948	LIFLHATAKGFKCTPSMTR	148	+
Chr2B	45458368	45458463	KRLNDESQGAMMSMIEPGNVVVFNAGSEAAIA	152	-
Chr2B	45458371	45458514	RLNDESQGAMMSMIEPGNVVVFNAGSEAAIARALLTKGTGPPGYLLIG	233	-
Chr2B	46854780	46854833	KWYGEMFSTHVVGDYVTA	142	-
Chr2B	51358996	51359061	KTLQTCSALSTLFSWDHAELLN	143	-
Chr2B	51895022	51895054	TSFFTKCEVLK	82	+
Chr2B	59796000	59796059	AGVLGVAEMDLTEAEAAQLR	88	+
Chr2B	61908850	61908942	LSPDIGTSNQDEQVSLLTSMAKLKSSAALQR	144	+
Chr2B	65627135	65627272	RAVLNNCHVRGVSHAGLLAVVAEADLGMAAFRSLVASVTDNHNPIY	218	-
Chr2B	65856102	65856161	ALFAVHSGGAATMGADGLRR	140	+
Chr2B	70068375	70068425	RVPVHLVDITALSEFRK	129	+
Chr2B	70073116	70073172	RLIYHMDTFFTTADAVPFL	92	-
Chr2B	78807992	78808063	SAVPEVSQPADIKMTDEPTADKAK	110	+
Chr2B	82378852	82378920	VASPLGDSMQRVASYFADALATR	107	+
Chr2B	82379383	82379433	MHRVPGAHLGPLLSMIR	83	+
Chr2B	101013487	101013534	LYNETNIDAAFAASLK	96	+
Chr2B	103682024	103682113	RGNALLCLGHFLEFVETSPQHIAAVVTTGN	211	-
Chr2B	104782832	104782882	RIMEFNPNGAHHAVNEK	135	-
Chr2B	105516528	105516629	RMNIFYLRGQSQGIFALPGLNINEVCMTELLSIT	169	-
Chr2B	107538733	107538798	SGDGVVVMSMADVPLGFGVAAR	100	+
Chr2B	110030994	110031092	LLQSMGERDVISWTTIISMDEDEDAIAMFNGMR	163	+
Chr2B	110031168	110031257	DGQMIHAVCLKTGVSDKAAASNSLITMYAK	212	+
Chr2B	119051723	119051815	RTYSASDAGLEAALARGLDDQVDALVVKAGN	139	-
Chr2B	119436866	119436919	KQYEHLFNAAVVTWLSGF	88	-
Chr2B	125577512	125577574	VLTLSTGPLLLRAFINLSTGK	142	+
Chr2B	130308780	130308845	RTEMEGDDGIKSQTELSKVGHT	105	-
Chr2B	155302131	155302196	FAAAMVKMGGVGIKTSVDGEIR	158	+
Chr2B	156404862	156404930	AAHASHLAIRVADPLFPCAKLSK	107	+
Chr2B	160623279	160623338	RPVFDHSGVDLVAGATAALL	91	-
Chr2B	168188275	168188325	IGFAQPNQTPPTEPTGR	126	+
Chr2B	170420321	170420380	RAGEAAPAVCFPSGAAGAGD	85	-
Chr2B	172894655	172894780	AYAQSVATLNLLRAFATGGYAAMQRVIQWNLDFMDHNEQGDR	207	+
Chr2B	207858209	207858286	KSAHLGVYGPHSPFFLEENFVAQDWS	199	-
Chr2B	208478906	208479031	MNHCMFDGLGAMEFVNSWAEMARGATELTVPPFLDRSVLRPR	213	+
Chr2B	209857000	209857083	RALTGGEAAVVDPLPVLAFGLLQDQLYN	134	-
Chr2B	218981948	218981992	KGRYVSGFGGAGLLN	103	-
Chr2B	230137821	230137931	MAFCMILQCFEFELAPSYTHAVNNIRLMRPLHGAQIK	189	+
Chr2B	233542755	233542871	GVFHVAQQVELVRPMVEAVGWPLLATFSVTMEEGDNKPR	196	+
Chr2B	233785394	233785462	NWPPFLPLIHHDIANEIPTHLQR	110	+
Chr2B	237561782	237561829	RQNLANMHEITQNHEE	122	-
Chr2B	240205071	240205148	KEENLDPCPSNGILMVSHVGCGTWSR	132	+
Chr2B	242553566	242553691	KEDAGTLFSPSNATAADTEPKAAQIPLPQTVATPHKEVASPA	193	-
Chr2B	242554649	242554708	KVQSPVHTNLTNPQSPGLAD	94	-
Chr2B	256610279	256610338	AIHDLFLDFKIMANTLSDSK	95	+
Chr2B	268745157	268745219	HYGIHIEYMFPEASEVQDLVR	106	+
Chr2B	268745572	268745622	WNPVANVDGKDIWTFLR	87	+
Chr2B	286664912	286665019	KQVLSQDIQDLPVAEVAVVDTISNAHIFAFGSSVFY	174	-
Chr2B	300164294	300164395	KQNMCLTLCLEIGPCNYVFVFPFVDSLCNSGLLD	162	-
Chr2B	348982716	348982775	VAGSAEDVGAVTQPTGLQEK	89	+
Chr2B	350576271	350576363	RALEAPAEPESVLPTVVRCQPTVDADAGAAA	137	-
Chr2B	352240765	352240881	VDVAVLDQFLVDSAKELKSLFPSWADMTVFTTFFSTYHL	182	+
Chr2B	368296067	368296159	KPSGMEESGVASGLVNCSASVRNAAFYPESL	145	-
Chr2B	370847453	370847512	DIPLIMPKGVEGIRICCSDR	101	+
Chr2B	384879889	384879939	KLMIVVSAFRTEAIQLF	81	-
Chr2B	400386648	400386728	RLGSSASDPKDLCYSVLNLQSTRESWR	199	-
Chr2B	412241652	412241747	VGIPMLALADAAEIHLSIDGADEVDPDLNLVK	147	+
Chr2B	412241970	412242062	AGDGQEELFLTDNGNHIVEMFFEDGIHGNLR	154	+
Chr2B	418079271	418079306	SKELVSLMPSPK	89	+
Chr2B	419809653	419809727	KWSVLQLDIHLTSNPPVAGEVETAA	120	-
Chr2B	426427880	426427954	RESKIQVNNETSSKLQAESSIGVGD	114	-
Chr2B	428124458	428124559	KMGTYIMPFVAHGSFCFSYLSMASPMSDWRVLRG	174	-
Chr2B	431102058	431102114	HQDPAETLNKDLISHFVLR	92	+
Chr2B	432427545	432427610	GLKLCSSISVDTHIPATATDEK	162	+
Chr2B	459874644	459874727	NTQLNCDSISNGTMVGMSDMFYAMPAVR	140	+
Chr2B	466317260	466317307	KYNPTAVSADGLDSLR	110	+
Chr2B	470232260	470232316	RVPTQPNSDNICKAAREGL	145	-
Chr2B	486318738	486318827	TKLPEVAFGCGDTNEGDGFTQGAGLVGLGR	215	+
Chr2B	499140050	499140175	RDLVGGFDADARGFFAWVISLICVLGGTIGVGSAGRVMLSSL	197	-
Chr2B	499469764	499469850	RIDFIYPKQLWPVIFHTGEGVTEPLVGRF	229	-
Chr2B	504758191	504758256	KLVSALTCGDPAVGTAASWRMG	106	-
Chr2B	511515610	511515654	KLGPVDEAYMSVANN	110	-
Chr2B	514157599	514157652	NMPRKVIGAAIGAQSTPK	86	+
Chr2B	514409722	514409805	RLAAELNGRDCYAGILANYMMPNPEVEG	139	-
Chr2B	515957808	515957888	KGLLLENTHPGYIDSTDLFTVGAAVAH	195	-
Chr2B	516224235	516224264	KWTNLFTNHY	82	-
Chr2B	516256037	516256087	RVYAPDGHVEWTATIGF	86	-
Chr2B	518425421	518425528	KEEVTNFLVQAAAVDGCSAYMHILSNLVFQDAMFGL	180	-
Chr2B	518821211	518821324	KLLELCTAHMHPASITANYGIPMPSDIYPTFGEPVFLA	192	-
Chr2B	520927619	520927657	RGNKSNLLEATGQ	86	-
Chr2B	520927871	520927933	RINSHHTLESSVSEASLDING	95	-
Chr2B	522350256	522350309	KGTHQTHEYAAMQWYMNT	140	-
Chr2B	527170406	527170471	KPVVEAIEASPLPPVGVPDVAR	97	+
Chr2B	538111847	538111924	KAVALVTTEPVGDEKVAADLGLHSRM	120	-
Chr2B	553057057	553057143	GSAGQFSCILEQAEALCDEMASMASILGK	139	+
Chr2B	565844478	565844588	KPPDSSVADSVLSIPRHEIVEDILGWAQAEVPDMFMD	184	-
Chr2B	567442143	567442196	VFIAIALILGDGLYHFLK	84	+
Chr2B	571317457	571317543	RGLIDLFAEVPQSGEGEGEGETSKETASM	93	-
Chr2B	583766925	583767026	DGFSVEDLLDLEEFCEPDKDGADEPQEAPAADVK	152	+
Chr2B	583868348	583868425	GNCTLLREATGHGGPAAGRAVQQAVR	119	+
Chr2B	584668857	584668910	RRSVCAFLGCGQFMTGAS	135	-
Chr2B	591558978	591559100	RANLPVELLLDQDSNDMYQPPALMSIKDPPLMLLNFPAGGS	193	-
Chr2B	603164043	603164105	RRLMGDIMVDMADKMGGGLGD	96	-
Chr2B	611416646	611416687	TSRVLNQCGSVGRR	98	+
Chr2B	618137895	618137969	RVIAEDVGSAEIISDDRNTNAVLVV	114	-
Chr2B	623310660	623310710	ALEGDFMDAIAAHPVFK	82	+
Chr2B	623311389	623311421	GLDDFVAYVTR	84	+
Chr2B	623520137	623520193	ALEGDFVDVVAGHLAADGK	130	+
Chr2B	633431875	633431949	REHLNEPVMLDQSPSLMSSIYAPLF	122	-
Chr2B	646611907	646611987	RAELITMSGGSHHVLLSVSNIKGDIYE	130	-
Chr2B	653004815	653004886	RAAVPLASSFSFTTAGNINGLFPC	107	-
Chr2B	657336477	657336533	RPNWVISYTHYEASPDFWL	98	-
Chr2B	663179975	663180061	KILYSISPKNKETHVSIAVLSHLFYMACH	140	-
Chr2B	664100131	664100190	KWKVNFTFDLALKFNLILSS	89	-
Chr2B	664478040	664478138	RGDIVNIFTYSGFPLCRYDKNYSPSLVSSSDLI	160	-
Chr2B	666935319	666935420	RNYLTVYAAVLVTEISTLSAAPVSAAGGAIHSDT	154	-
Chr2B	671258083	671258145	VHEFEADVPAADLWGLYGTLR	157	+
Chr2B	671258146	671258190	AAELLPELLPQVLAK	97	+
Chr2B	686355881	686355913	KPTIHLVDIKV	84	-
Chr2B	688736164	688736208	RKVAVAKGDPEVLVG	101	-
Chr2B	688932110	688932175	LGDLPVVVASSADAAREVMVTR	97	+
Chr2B	690905598	690905636	KGELVGQLTLVAD	88	-
Chr2B	699041866	699041907	RGLIFSTVPFQIIV	96	-
Chr2B	700891468	700891521	VLQSFNGQMMPNVELAYR	90	+
Chr2B	701941024	701941143	ISDLTEQLKPVCARVSNILNLELLNSSNTPFQDIAMNRPK	126	+
Chr2B	703848722	703848844	LQVIDLSSNSFVGEIPTFGKLLNLMNMNLGYNMLESSESQR	118	+
Chr2B	703924361	703924432	MTALMPALYALIADGSPLANKKAR	112	+
Chr2B	704212003	704212059	EATGPGAAGQLTGEHDIAR	92	+
Chr2B	706450791	706450859	WVGLMGTNPWRNQNYIELSADYK	121	+
Chr2B	706666333	706666383	LLANKKYLMILSGISSK	122	+
Chr2B	707421947	707421979	RFLSFSSYPEY	85	-
Chr2B	724490162	724490224	KAQGLALSLENFLLFCPWRIV	105	-
Chr2B	725906304	725906345	KTLQAADKRVPPVA	101	-
Chr2B	731039804	731039884	ALGTSSQRVSEAACNAVMDLSASPVGR	123	+
Chr2B	731821378	731821416	FLESGSQLLEMTR	93	+
Chr2B	742775198	742775245	TLAVKVFNLGQSRYSK	116	+
Chr2B	754024484	754024534	KDGGGVLINTAGGISVG	116	-
Chr2B	758318730	758318789	GEGRDHFDPVPVSPAGASAR	93	+
Chr2B	759841152	759841196	KIFVGNVHADVDVNR	115	+
Chr2B	759886271	759886324	ADYIDLQFMDEKLPSTIR	136	+
Chr2B	760790197	760790262	CNLQSLPRLYGLSSLEKFSIMR	108	+
Chr2B	768169651	768169686	MLGKGGFGMVYK	81	+
Chr2B	769945059	769945148	RVSSLDNELVRDGFTLSTGGTPVNLALQLR	139	-
Chr2B	772563991	772564071	TAAAGARLGSSACLGGEAPVDGARGGR	112	+
Chr2B	772991302	772991352	KEIIRDEPFISLYLLCT	85	-
Chr2B	784575494	784575589	STELVNPLFALLDAEFAHQLAVSAAAHGFVPR	146	+
Chr2B	798913694	798913774	AEMEHMEAALVEISEAPIDEPPDRQIK	127	+
Chr2B	802074835	802074888	FKQDTLDKIYDGAVQYGR	87	+
Chr2B	803233804	803233848	RIEGQSGTLVDMYSM	115	-
Chr2B	807631830	807631934	GQLASFAEKITIADAYVDQMAPRDKPMEAACLLGL	169	-
Chr2B	809217169	809217222	DGASSCNAFVEVEFDGQR	94	+
Chr2B	809517856	809517930	KGCYADGSGCFGYKGCCLCNPCKAG	120	-
Chr2B	809788954	809789040	RYFYRRMSGPTTVAFGDPYPPGGQHVAEG	144	-
Chr2D	5299436	5299546	LPLDIVELPFAPADDGLPPGCGDDIDTLVPMFQALHR	179	+
Chr2D	5381636	5381698	APDDLHVIGNGDIFSFTDWNR	104	+
Chr2D	5485292	5485351	VVLYPSPGMGHLVSMIELGK	147	+
Chr2D	5897288	5897320	KDAPTQGLFLE	79	-
Chr2D	7106535	7106669	KSSAPPVNVGHAVMDVANLTALAAGLSHGTVTISTVEDKHVDMLR	212	-
Chr2D	7367932	7367970	FAYQGPFTLSGIK	100	+
Chr2D	9071833	9071925	DCPTYDADSDDFTYSSAEEFRSMACVAGKIK	237	+
Chr2D	9771678	9771809	TLAFGSVDPIEHPRLVQIADGFSKELHAMEGALVATNMYADVLR	216	+
Chr2D	9809065	9809145	QYLLSFLLQQNPPGDAPVVLPIIGGAK	202	+
Chr2D	10559651	10559728	RQLSQSFQAVAPVHPRNQSSASSSAG	114	-
Chr2D	11549931	11550026	RAAVGADRKVVSGLLALSGATTNLADCTAIND	144	-
Chr2D	12524402	12524476	KSALDMVRTRMVEGPGGPHMFTLLA	187	-
Chr2D	13430624	13430671	AKATVEPTSRDELLGR	115	+
Chr2D	14318504	14318563	RLAARPTYQGELHPDVLQPL	95	-
Chr2D	16248500	16248604	RLAKDLAALFDLTHLSADFYDEVLAFLEPCGWVDH	173	-
Chr2D	16721196	16721273	MAEAALLLVTTKIGIAVGVEMLHYAR	141	+
Chr2D	24878950	24879075	RSGIIARVTSDNVYTSLLTGLNVASPSPTSAVAQLLHQVEQE	198	-
Chr2D	26753906	26753944	LQMLPAPGLASEK	89	+
Chr2D	28304252	28304350	KEDYGALVVIGLHGSIALLSSIDSNPAVIADLQ	152	-
Chr2D	28710821	28710901	KLPSDASDFVMEAVPLLTNLLNYHDAK	128	+
Chr2D	29561661	29561732	KLENLQLIGDKDSMTIHLQNLLQM	111	-
Chr2D	30397495	30397533	KVQTLMGLLSPTT	88	-
Chr2D	30521033	30521083	KKLLGSTTMAGVGPPPR	125	+
Chr2D	30595167	30595259	KELLMSLGQPLAELDPSSDAVDSLLQSVRQA	140	-
Chr2D	30601391	30601489	RAANLSTACRKHVQGSAAIPLSMEPFSGNFPEA	161	-
Chr2D	30604303	30604389	RPNLELFYYEGTEMSYLYEVTAAGVYGVA	138	-
Chr2D	30841222	30841287	RNYFGRSYISSISVGEHARLTI	105	-
Chr2D	32320607	32320714	RDGTVSDSDIPKSILVPLMEAVTSKISAKMVTILTD	166	-
Chr2D	34655126	34655170	KLVTVQKTQADYKLL	96	-
Chr2D	35622621	35622659	QHGTCMNGGIFAK	104	+
Chr2D	39490127	39490195	RNQLADIHLGPNIANAATAAVTS	168	-
Chr2D	40774713	40774835	LHQVESLDLSSNDISGEIPQEISSIDFLTTLNLSNNMLEGR	189	+
Chr2D	41619335	41619394	YLVLDRKIVEVEWPFVPLIK	99	+
Chr2D	48011324	48011386	AGMVEYLKNFLSNEDPDIRAK	104	+
Chr2D	48027779	48027886	KGEGEEVKTTEIYLTSGGMSTWALGMVVGVPTQEYI	176	-
Chr2D	48154687	48154722	YCASNSSSTLIK	84	+
Chr2D	50496595	50496645	RCGSMVMEDFTEIVSDF	85	-
Chr2D	53612398	53612490	RVVHKESVWSLSGEMSEQEDMHHSSVSVSFT	150	-
Chr2D	55025981	55026034	YYGMNYEHGNVTHHCAPA	132	-
Chr2D	56574869	56574904	ALLASHLCTRKK	81	+
Chr2D	74048498	74048548	HSIYQVPERIKNLHNSK	130	+
Chr2D	77658343	77658456	GDGESPQGGVSVVAEAVDGDGLANGPVPVLATPAKEGR	168	+
Chr2D	79152646	79152678	RNMGTLKDLGL	82	-
Chr2D	81145173	81145241	KLLILSDIMEETIGSASILDGFA	106	-
Chr2D	81799104	81799202	KLYPSVSNKLYQNRTSEWLASGGAHAIVLADAM	243	-
Chr2D	82595437	82595472	YMMLAGNEGIVK	89	+
Chr2D	83146146	83146199	RATADDYYGADASDRSVM	84	-
Chr2D	84622865	84622957	KLEKMFWPEKLIVLCNQASQITLMALAQGAV	155	-
Chr2D	85515255	85515305	KPAVGPATWLTVHPWDN	85	-
Chr2D	87706469	87706519	KHQLISTLEKLQQVPIK	122	+
Chr2D	90661909	90661968	AIYIHASNYADPNSHPEFWK	156	+
Chr2D	90681521	90681577	DETSVSMPMSFMTGSVVGK	90	+
Chr2D	92300082	92300168	DVFVAPSASVIGDVEIGHGSSIWYGSVLR	136	+
Chr2D	93275125	93275190	RAILSLLTLTKGLGMDDAFIGG	158	-
Chr2D	93411698	93411772	VAEQILQLKPNDVGTYVMLSNMYAK	123	+
Chr2D	97914431	97914472	KTGYDVMPSDDAGR	106	+
Chr2D	98176056	98176097	FAAAMVKMGGVGVK	97	+
Chr2D	100036788	100036838	GAGAPGDSLIPYLQPVR	120	+
Chr2D	102114351	102114413	KIGIALATRVNAVQGLRLSSG	94	-
Chr2D	102692249	102692338	RVRSGILGEQDNMVTMHDVMDAMWALDNHK	151	+
Chr2D	104245266	104245364	RGPLQAAIQSWKNGLISHLHIILDEEEQSFAGR	167	-
Chr2D	111351315	111351392	SFGEMGQELVHSPGITSFPATHVIQR	129	+
Chr2D	111351315	111351404	SFGEMGQELVHSPGITSFPATHVIQRLMDR	152	+
Chr2D	111870337	111870399	LPQVELLGSEPPEMLTFEVVR	101	+
Chr2D	111871066	111871128	NSEKPPEPDLDALLPQGFLER	152	+
Chr2D	113599823	113599861	VNKNTVLAEKVAK	92	+
Chr2D	114882374	114882433	KDKADYYEIVPLSSEVFVKF	95	-
Chr2D	114882380	114882433	KADYYEIVPLSSEVFVKF	86	-
Chr2D	114882828	114882890	RPFGDILFKDNENKIMAQQLL	105	-
Chr2D	117455110	117455166	DAPPPPRCVNPITAAPSAR	83	+
Chr2D	121646893	121646958	RAALGYLVPRGVMVARAGLALA	93	-
Chr2D	122176682	122176711	RAPCGIRTDL	78	-
Chr2D	129415884	129415964	RGARALHFLYADVTDPGLASPFEQLLT	129	-
Chr2D	133770003	133770119	KPDRNVLHADVLLSYTTANPKVDELSVLHQFVNSAEETK	180	-
Chr2D	135603575	135603670	KTCGNCYILLKGLAKWNGDVIHSGDSHLDLMM	159	-
Chr2D	143900624	143900686	KWTEENELAVEINYGFVHDYI	106	-
Chr2D	145080043	145080138	WENPLMGWTSTGDPYANVGEAGLTFDSAESAK	151	+
Chr2D	147409268	147409336	LGSPIGYVGLNDDSGSILSSMGR	105	+
Chr2D	147409670	147409738	FTSSEIDIPPFDNDLGNIDPDIK	110	+
Chr2D	148307247	148307285	KWGLYLAGDREAL	94	-
Chr2D	153033245	153033313	TAPIQAVSLIILGPFVDYYLNGR	111	+
Chr2D	160265253	160265360	SAPFFGPRGPFNMGVVPPAEAASLLANPMQGSYPVR	175	+
Chr2D	168938969	168939004	KWVLVMEEIPVN	87	-
Chr2D	180134547	180134636	KIWELVAGLVDAAIGEQVLHGPEEGGEEIL	137	-
Chr2D	180135896	180135952	RLSMGRALGGQPGLTIAED	90	-
Chr2D	180139320	180139403	KHSAPVTNSMSPNMFPISQGAQTAPYSF	134	-
Chr2D	182582540	182582593	RLEANLAGAKKNHEVGPC	133	-
Chr2D	189879975	189880013	GGAQAFKLDTLLK	87	+
Chr2D	191523151	191523264	KHQLEALLQVENHLQHLGSGTGGLLKKVAIEQGDALIG	170	-
Chr2D	194359502	194359570	FFPIMKPMYVFSSIWNADDWATR	116	+
Chr2D	196953494	196953592	MVALPPPHDVVCVDLKPADDGDDVGVEMRVVRR	156	+
Chr2D	198191570	198191605	VTPAEVSEMLLR	85	+
Chr2D	198894253	198894342	VKYDDEGNAIDPLASLAEEVGPEDVIHKDK	139	+
Chr2D	204590946	204591032	FRADGEQKPFAQAELQLQSFPTILLFPGR	137	+
Chr2D	204590952	204591032	ADGEQKPFAQAELQLQSFPTILLFPGR	126	+
Chr2D	247598055	247598090	AKNAMLPTITSK	86	+
Chr2D	270271519	270271557	KAWGIKEAESNEK	89	-
Chr2D	296280172	296280237	AVVTYSTETLDSPVLSIEEAVR	98	+
Chr2D	304426393	304426434	GKVLIPMTTISQLW	104	-
Chr2D	310603763	310603816	KTSDNSWAPAPAFNTQDT	84	-
Chr2D	325370289	325370393	RNQTLSDDFAYTEGFYHEPPMSPNMPGAGKVILVV	180	-
Chr2D	330879918	330879980	KVLAVHVVLDYYDTEKLGSMK	159	+
Chr2D	334822316	334822390	HFSFLALSNGTSGWILLLEELPQQR	118	+
Chr2D	334822599	334822658	WLHLNIRPSTVPFLDPEKFK	101	+
Chr2D	336801959	336802048	KPFWRICLATISSVDVIVHPFIGALQPMYE	152	-
Chr2D	340309324	340309392	AGGGFVHLLAPTPELWTLVLSHR	110	+
Chr2D	342710624	342710686	AAWVAGQYAHITFSDQDNFRK	105	+
Chr2D	342726743	342726853	IENFNQNMGALAVRLTPEEMAELESYAAAGDVQGDRY	180	+
Chr2D	345122636	345122698	ASIQAMVPTGTSASPDVKHPK	149	+
Chr2D	353564184	353564240	RQVLFELIDAYDKATYVGL	92	-
Chr2D	353565284	353565397	KEVPKLLNLLNDRAWSQLSDFIEQKQAPLSHMVQLHVE	184	-
Chr2D	355571795	355571896	KYGDHLYGKQEYDEAMSQYIHTIGHLEPSYVIQK	170	+
Chr2D	355572356	355572472	GSNSMRLLMIPSPMDFVNIFVHSPQYLMEFLENYIKAVK	304	+
Chr2D	359004485	359004595	LDPLGLEQRPVPDVLDPAFYGFSESDLDREFFLGVWR	180	+
Chr2D	360600140	360600250	AYFSSDGSWFMDGECARRPSRLLVLLALRPISAESNK	183	+
Chr2D	366610105	366610167	IGLHSPTQTKECPTAGMQAMR	156	+
Chr2D	371791970	371792026	KAMAGDLKAYEEELVMAIM	124	-
Chr2D	378703975	378704025	DHFSQFMTEGFTPYCKR	86	+
Chr2D	379532986	379533060	KAMGGFDQANLDPTRHIHQINPLKD	126	-
Chr2D	381896747	381896794	VSFKKPIGSVSVSGHK	111	+
Chr2D	381896912	381896956	NGHAPIFLWYTLNRK	120	+
Chr2D	382251607	382251678	LGTGGFGSVFKGVLNDSSAIAVKR	168	+
Chr2D	384152558	384152632	FLFPRLADTMWFDCGDLVEPNAEGK	129	+
Chr2D	390340479	390340541	RDAPLEAVIANLLNPLNTGID	96	-
Chr2D	402222241	402222363	NGAAMSGLVGTGDNFWAAMYFAVSTLGSVLAFVLVQLYYVK	192	+
Chr2D	407284490	407284579	SEVVSDHSIFVGDLAADVTDEMLMELFASK	142	+
Chr2D	407821541	407821591	IADDVSEAFPGNDNLKK	102	+
Chr2D	410224029	410224091	EEMDQSYKEQLYANDTTIKEK	96	+
Chr2D	416038893	416038982	KLWTAGDIFPGATFQEAEKNGIVRFGPWTV	150	-
Chr2D	421263489	421263563	EENVYMAKLAEQAERYEEMVEFMEK	116	+
Chr2D	421702871	421702924	KQMYDRQVIESLQWMVNK	140	+
Chr2D	424297745	424297795	KLYVLVSSNLWDSGFQT	125	-
Chr2D	429295508	429295561	KPIGSQDSVLQTLFETIQ	86	-
Chr2D	429298944	429299030	KLTLSVMSVYDEAVELDRINGTQSDILAL	137	-
Chr2D	429618071	429618151	RHTDGRLAPQLQPRAHDVEEVAGAVGA	122	-
Chr2D	436014910	436015038	MTICAGFDSYRASPADMRVVTSDGQSIAAHSYVLVSHSAACLI	211	+
Chr2D	437223662	437223706	KESSANWMDEGPAAS	108	-
Chr2D	437223938	437223979	RKVVEHHFFPLGLE	107	-
Chr2D	438512355	438512447	ALFLWNNDHIENLIKQNYKVILPIIFPALER	151	+
Chr2D	449187781	449187813	KWQPIANAGTV	82	-
Chr2D	449269766	449269810	LGTESSIEHQLSVTR	108	+
Chr2D	453777476	453777571	AHFEAAIRSLRPSLTKTEVDEDAAAAIHGPAR	147	+
Chr2D	454288559	454288621	RPNIPSPKNISPVKNILPGQN	96	-
Chr2D	462149297	462149407	SIIGDSLTLGALQSTPANPNQQQAVNRLVDMAEAVKS	175	-
Chr2D	462152065	462152145	RSKGDMGIMVVASTITGYESFVKVLDD	130	-
Chr2D	462152071	462152130	KGDMGIMVVASTITGYESFV	97	-
Chr2D	463837393	463837464	KADSFEPNGVESSSWELILRQLHA	118	-
Chr2D	472803032	472803109	KVMSQGANNVLIDLKGGLTQRLTDML	185	-
Chr2D	477321380	477321436	VTGTSPADRNVLFRGIGLR	90	+
Chr2D	479679102	479679149	RAWDIFQMGGYINNAF	84	-
Chr2D	488444090	488444125	QLQEQLYNETPR	93	+
Chr2D	490422931	490423020	KLGALAVIDGTVAVTIDEKSNAHMELLRGI	141	-
Chr2D	497563626	497563688	RELGQSIDKMIVGDYPEAQES	102	-
Chr2D	505566730	505566834	RRISSVGLPGPLANFSPRSTNLWNTGMYASLPMMA	171	-
Chr2D	518541187	518541237	EKLPWFLDALPSSDCSK	82	+
Chr2D	520392119	520392193	RVIAEDVGSAEIVSDDRNTNAVLVV	113	-
Chr2D	520718867	520718974	KAAVKAEHESHIQTAMEDGLDSAHKIQDDMTTLAGY	270	-
Chr2D	523957109	523957159	AFLNAAVRQENLIPNGS	113	-
Chr2D	525140324	525140380	KDVLFKSFNWKISDGFLGG	87	-
Chr2D	528651540	528651602	GGIGYAPTSPAGARNGGLSLR	93	+
Chr2D	528941808	528941858	FGSGGRITDMTPHRFDR	135	+
Chr2D	529519349	529519465	LVMEHTGHTLLVGEKATSFAISMGLAGPTNLSSPESIEK	189	+
Chr2D	534289373	534289501	KEAVEVNMSAEELHSKLAEEAAHLAQIQAELELIKGNADEAVA	188	-
Chr2D	539110661	539110741	RAEPITMSGGSHHVLLSVSNIKGDIYE	200	-
Chr2D	539478955	539479026	RAEPITLSGDNHLVLLSVSNLKGE	169	-
Chr2D	544709599	544709652	AVRPQLAMRVGNASSAWK	84	+
Chr2D	550319372	550319419	RKADIHYMKLWIGAIG	125	-
Chr2D	552419027	552419059	KELEPLFAGSE	79	-
Chr2D	552825808	552825927	KQSFEVPLDKFVENRLLNHTVEYCNGLSLTLILPYLTVVL	195	-
Chr2D	554760751	554760864	KEHMGISEYIESATQLQANGKELNSSMAREATAVLGAA	177	-
Chr2D	555078997	555079047	ATLDGNATDEQGVKHAK	122	+
Chr2D	557317281	557317343	SLKVEAKMDSGDGETQLAPVK	99	+
Chr2D	558685541	558685585	SYPSKDPPYFNVTVK	113	+
Chr2D	558686861	558686899	QASGRMTEWEMVK	95	+
Chr2D	559985775	559985828	VWTWDDTLIDAGGEVPLK	87	+
Chr2D	559999447	559999533	LSGTPLHVKGNVIGGFPEISGAQFAKLLK	206	+
Chr2D	560718877	560718936	LYIEKEVSGEFNEWLVYIRK	100	+
Chr2D	564018414	564018491	KDLPKKYGIAFLPGMWSFTVLDLVSA	191	-
Chr2D	564898204	564898275	RREAAKPGAGNEGHGSEEQEPVSG	176	-
Chr2D	568210446	568210487	QGALGVLVGQASAE	92	-
Chr2D	570479811	570479870	KNYIDTIAPHKREGVVFVHI	150	-
Chr2D	575330876	575330956	LRSILLPVSVTATQEAMPHCMELMDLE	131	-
Chr2D	580290462	580290578	KGSGNAGTLVLATGDHVSVNIDRLVTQANRMCSVANLML	186	-
Chr2D	580514656	580514715	ADQYYAAYPSGTDLLTDTAK	90	+
Chr2D	583975627	583975689	QLAPVVDLLLTMMEDGEEGVR	97	+
Chr2D	585486182	585486292	LQCMSEFFISEAGLEPAYIAQQPVMLGYSLEGRLRPR	184	+
Chr2D	587245582	587245617	RTPHPSIILDRD	91	-
Chr2D	590100758	590100823	KLAEVAGVSMAVMWSAKAAGAM	163	-
Chr2D	590147861	590147911	KGWPTITPEGLDEAAQR	82	+
Chr2D	593205004	593205105	KSPVDLFSSSNSRSVASTLEEFKMQAAAFAPNCA	162	-
Chr2D	593637260	593637367	LANEVCGALHASIQPAGVAVAMQCWHIPLPENFKCK	280	+
Chr2D	596672844	596672897	ILGADADALYDVLGINWK	83	+
Chr2D	598397378	598397476	AEITVAWSLVPSTMLESGDSREDSGMVTAGNSK	156	+
Chr2D	606432195	606432224	RYDFLISNAE	77	-
Chr2D	608830616	608830675	KSLVQEVEFNFDHVLVDTPG	150	-
Chr2D	609034240	609034476	AKFMDYMTDNLSIYRTPT------------------------------------AYNLHSAFGNWFPGSKPLLQQAMNK	173	+
Chr2D	617578153	617578251	RGRASSVWAFTAASAVVALCLGTAEEIQVTDLK	153	-
Chr2D	621048000	621048068	ATASSWAAAMSVGAGTVEALKDR	100	+
Chr2D	623541137	623541235	RIVDSYGGLVDMSFQFDMDEEVSPSFPEWEDVK	164	-
Chr2D	624303842	624303976	ADYDSCSTASPIATLNSGNDVVSLTATGTRYFLCGFPGHCAGGMK	226	+
Chr2D	624463908	624463949	SYDFTGVTSWFAAK	105	+
Chr2D	624951747	624951803	KKPGDVGVLKSVDEFIALA	132	-
Chr2D	625459014	625459070	KILLSLKREQAAELSENEM	82	-
Chr2D	625897067	625897135	KAEPDKIEKPPLIDWHEYISGTQ	113	-
Chr2D	627746230	627746289	ARGKLLEFNLPGGIPESWPK	95	+
Chr2D	633652091	633652156	RLLHPNLLHVSPYANIFSDVIL	105	-
Chr2D	636342980	636343054	KELDVLAPTSEFVMDQEWMWGGSGF	126	-
Chr2D	637259200	637259235	TRGGTTAKLVAK	78	+
Chr2D	637726218	637726256	KFDIFSLGVVMTK	86	+
Chr2D	640088790	640088918	VSGIVFCAAGVTVLTLYQGPELKSVVHYALFHHASQVDTHPSR	209	+
Chr2D	642665890	642665958	RSTPFTDFEEDLEDPHVAEAHSI	173	-
Chr2D	642666202	642666252	RMSWLHSDFDSMYEVVE	88	-
Chr2D	642666769	642666840	KMPVIGQAGLVGLELLGISPKWLQ	176	-
Chr2D	645122768	645122824	KAAKVDLSKIMDSSTSSAV	129	-
Chr2D	645425602	645425697	DLVATMPMEPTVGMWQTLLSACRVHKDVTTAR	160	+
Chr2D	646441352	646441420	KLHHHLPGQVATVMRMTPPCFRD	119	-
Chr2D	647284926	647284970	KIDFVDPTTVDLDQL	106	-
Chr2D	647360738	647360800	RSDLLGLPVEYGPVEVHMVAE	157	-
Chr2D	647366618	647366686	REVNFDPGPLIGVQQATAPALSD	109	-
Chr2D	647513019	647513084	KAFQAFFAEKSAAFQKVIPATT	130	-
Chr2D	647893644	647893736	QEVMEAEEYYTDSQGESEPMTEIEMGTAPRR	151	+
Chr2D	650818026	650818079	ITMAEIKAHPWFLKNLPR	147	+
Chr2D	650904604	650904657	RFIADMAENGIDFPKYGA	137	-
Chr3A	7337113	7337181	AVRAQPSAKPAVDVDYVNWLLLR	110	+
Chr3A	10328764	10328799	KNVGTDLEIAFF	88	-
Chr3A	10740555	10740593	VLVSGNDFYASPR	98	+
Chr3A	11935938	11936039	LGDANKTEPAVEGLNDVQVIDVELSTPLVPKLEK	158	+
Chr3A	13032874	13032966	RSSPFLPVTVTAFRAIPPPTQPLPADATLYP	142	-
Chr3A	13820199	13820324	LGAMVSEGALASDAVVFKYLDHVQAYPNVDGICIATVAFLHT	203	+
Chr3A	15757062	15757193	EGLAIVNGTAVGSALAAMVLFDCNVLAVLSEILAAMFCEVMYGK	211	+
Chr3A	27445875	27445907	KVIVRSVSLAK	78	+
Chr3A	29280031	29280081	RQVVPDNLETYANCVEH	85	-
Chr3A	32187012	32187095	VAQAEQELFKRQCVAHSQHSPALGAFVL	134	+
Chr3A	41229268	41229333	QEFGLKPMNCPGHCLMFGHEVR	110	+
Chr3A	41233051	41233086	IDIGVFDALKRK	82	+
Chr3A	42107345	42107428	LEGLIFKDMPNWGAWSFFEEEVVAADVR	140	+
Chr3A	45851746	45851844	AMPTAQTMPTEAAATIHNLQFPRALALLESARK	154	+
Chr3A	48229189	48229287	LSGHRFRTGSDCEVIAHLVSHPTHTSLLLLLDI	131	+
Chr3A	53713190	53713273	RSLETMYEPLRGWNLLQHLMTGAVPPYS	144	-
Chr3A	54962170	54962205	KYSYLVATAPNV	88	-
Chr3A	55098022	55098087	IGFGVNLGALSGSNQEGAAFAR	148	+
Chr3A	56811049	56811084	KHDPEIFGQMKI	96	-
Chr3A	62839699	62839818	RADVPVMIHVPTSEPISPSRGDDIVLKLPELLGFPPTIPM	192	-
Chr3A	67521932	67521964	GVEIIIATPGR	80	+
Chr3A	79281864	79281908	KERDWVPKVSPEPLG	112	-
Chr3A	87769237	87769284	SIVEKAAVAGEMMKSR	113	+
Chr3A	96363821	96363853	KPMTASFLLTQ	84	-
Chr3A	99242079	99242129	RGFGLFSNMDVYLGGES	82	-
Chr3A	99246985	99247047	RQLIADTASDISATAEDLVLI	92	-
Chr3A	106773246	106773278	VAPAMDPASPK	79	+
Chr3A	108113560	108113658	RKLVRMLENAAEGFPRLVSFGHQEGAFGAVEVA	157	-
Chr3A	110363128	110363181	KSALYHSGGADPHNAVMV	84	-
Chr3A	112493313	112493378	RGCKAYMNILGNAVLSHRDLMS	109	-
Chr3A	121321993	121322166	HDDPSAVTASHHDILTSVLG------------------------SKDESLKSIVYSYK	122	+
Chr3A	127062661	127062783	RAQGLAGVLMVTTMGKLAGLAVVYQAWHMGVSSFAVSYAAS	192	-
Chr3A	127259993	127260100	VLNSVFVQAVVNMMMAVETMLSPETATADDIEKMSK	165	+
Chr3A	162146735	162146806	ASIPSLFSYEEIVDELISEIPEIK	108	+
Chr3A	162153216	162153296	SSAPVHDNSLIEQDIFGSSPEPLFQER	130	+
Chr3A	163064480	163064545	RAGAPHILEDTDLHIIWDMGAE	108	-
Chr3A	165475867	165475995	KHDENESGNVEKIMSSINSSCGPEDKQLSLVTSAGSSCPDLVS	200	-
Chr3A	167625448	167625537	RGPSQASLSALSTVLFQKPDNIDKLLDDES	140	-
Chr3A	168404715	168404798	ITIEEPLADSMDTPVMISGTPDQMHAAR	133	+
Chr3A	176927165	176927239	KQKWETEGYTIYWQDTLAVVCEDGS	193	-
Chr3A	176927333	176927380	KRGDFEGAIMVGDTFG	123	-
Chr3A	181368789	181368845	REVLSNNAARVDDVSCLVQ	90	-
Chr3A	185612968	185613015	KSSVGIGDAHQLLDKL	115	-
Chr3A	198386353	198386466	NLGASGEGNVYAQMIDEAEGLEKIENLQSHDNNEIYEK	179	+
Chr3A	198884409	198884483	RISLSSDAIGIVEIYHPPEPAGSAG	117	-
Chr3A	201094394	201094498	RSHLYSAASSMVQYAGFPNIAPGNGEEEKSGLAAN	245	-
Chr3A	219891018	219891119	AYANDVHLFFQHFAQSMVNMGNITPLTGSQGEIR	173	+
Chr3A	221909802	221909906	RSDVTDAELADIEYRVEEMHENISTVAEQIGQIAE	164	-
Chr3A	223161588	223161647	RLETAEPSLVPQPAPQNQVF	92	-
Chr3A	227088217	227088312	KALDYTFETLAYMEAAHNPPTETHTGQYWGSL	161	-
Chr3A	227851326	227851406	IVEQSVQENLTEYLELHPDVLDSILSK	126	+
Chr3A	227852264	227852335	RDEAAMYKNEEIQNLILGLGLGVK	112	+
Chr3A	227853500	227853559	GLGEMMPLQLWETTMDPERR	96	+
Chr3A	227853569	227853631	QLTVEDAAEANVVFSSLMGAR	96	+
Chr3A	231653820	231653891	SPSDLQGNQSRVGAAIDRLENSLR	111	+
Chr3A	247613826	247613903	REASDRSNYLKECLVELQALSEMSSM	121	-
Chr3A	261609852	261609902	RKMAEVKAAVDSGELDA	119	-
Chr3A	284487576	284487632	TIKNKASSSSQVMLLTQVV	85	+
Chr3A	328052364	328052399	KLLNQISPLLLD	80	-
Chr3A	334784521	334784562	WDPANDPSAPTNTR	104	+
Chr3A	346711938	346712006	KPGWCFSAVDHHSHALAICSWLH	117	-
Chr3A	346712274	346712384	RSLSIASIPGPHAGFMGVLEWSNSWRGTQLPNDAGSM	183	-
Chr3A	386935863	386935919	KMETDVVADTKTPVEVDEN	86	-
Chr3A	388259579	388259695	KKSEACYVNVMLLDIGSIISIQCLYHWLFIHIRAESYFM	204	-
Chr3A	401098987	401099055	LWDVNMDSGPVATFQVHEYLRPK	117	+
Chr3A	408235373	408235486	REEYMKAAMANATAPNQRMLPDIGSLGSATGNLLNSGD	203	-
Chr3A	437342786	437342902	RPISDVYEIGIVDQSASTSEIESDPPKMQLYLSTDDPDM	188	-
Chr3A	446389056	446389166	DHGIRCDIILHNSLINMYAKCGHMAAAEMVFGNMTQR	190	+
Chr3A	458763502	458763570	RRGQYAAHSDEDFEEPGGMAAAR	107	+
Chr3A	461000152	461000193	TMARYDTVDKQHAR	103	+
Chr3A	478296999	478297088	SKALAEAEVRIDGLLEEISSANINIDLLQK	133	+
Chr3A	489736701	489736769	LQIASLVADVFSNIEIAENKVLK	102	+
Chr3A	502362728	502362820	HSTAGVGLISPPPHHDIYSIEDLAQLIHDLK	149	+
Chr3A	505464028	505464087	LPAPTKPLPFTPEELEFTAK	87	+
Chr3A	513888799	513888876	KIEEPSTSDTLYLTMLPVFSSGPPLA	122	-
Chr3A	519879279	519879407	RMVPIHLFTALASVCLTFFVYAPVGLEAAADLGYACFFDTILA	211	-
Chr3A	520582673	520582735	RELFGEPMLADLDPEPLSDGY	101	-
Chr3A	520707427	520707483	KAAAVRVRLAMGGESAMVW	86	-
Chr3A	520707751	520707813	RELFGEPMLADLDPEPLPDGH	100	-
Chr3A	522151284	522151397	TLAVDLMHTPDGHINEHYINWVMQLLKVFPCLETIYIK	192	+
Chr3A	526605329	526605370	RPIASGSVVDLLTL	95	-
Chr3A	541431280	541431363	NENSTVDGHLEGRKMNNICTEMNDSPGK	139	+
Chr3A	543780649	543780702	WWIPIVKVPPNGLAPASR	87	+
Chr3A	550568118	550568165	RLSKLQDPVELLDILK	110	+
Chr3A	568461013	568461075	ASNVLLDKEMIPKISDFGMAR	132	+
Chr3A	568820661	568820732	LDAPIITPQELAEADGILFGFPTR	112	+
Chr3A	572215555	572215632	DFNSKLSDFGLAKLGPLGDESHVSTR	186	+
Chr3A	577508618	577508656	SLSGFLEDLVEGK	89	+
Chr3A	589356131	589356202	KDTPCSACDINVQPGQGSPAENVS	181	-
Chr3A	597714838	597714876	GIPALLAVIGTQK	92	+
Chr3A	601562351	601562419	SKNVQKYVQSLHQSVQPKPDPTK	108	+
Chr3A	601814075	601814128	KSIAQEVENVIHGIAEQV	129	-
Chr3A	616793550	616793663	TLFLEECVIADEGGEWLHELAVNNSVLVTLNFYMTELK	182	+
Chr3A	620529405	620529527	RLCVSKTDHMGIVKEWVFYLPTCAFGFTIFQHILMLIVAAD	214	-
Chr3A	621625030	621625140	KTDEDAPVNCTGGNELMLSDALVLTEQGKDPGDERGE	172	-
Chr3A	624479941	624480006	RHLLGAILEVPGTRGVTFATVN	105	-
Chr3A	634181177	634181251	RGPLMVQPSMSKDGDSTEAPLAENK	117	-
Chr3A	637387013	637387072	RSFDLTGLSELDFVSAPIEG	94	-
Chr3A	639184314	639184445	ASNQGLKLSAKSYDTVVEACQDYGSPVDLTSLGLRPIMEVDPSR	216	+
Chr3A	671892114	671892182	KGDLAMIASSAQEEAAYTIFGFG	106	-
Chr3A	672716811	672716849	EAQPPHMSHQPNM	97	+
Chr3A	676932529	676932609	DESLSEGSMEEIDEAANPSVSVKLPVK	121	+
Chr3A	681820017	681820130	SEGAGDPGAPDQNPEIVSENIFASFVDQMMDKMKHEFK	225	+
Chr3A	688789809	688789859	RSRSGEPFIHVWGGNNL	85	-
Chr3A	692988986	692989054	RNPDISATLIDAALREDTVNNVK	105	+
Chr3A	698915197	698915265	KFIEPFKTSLVPFLEDYQQRLHQ	114	-
Chr3A	699591800	699591835	KSVNVEITAEVA	84	-
Chr3A	722866838	722866894	KHLSMELKCLFQYIVNQLK	91	+
Chr3A	722871564	722871620	SVEGRHERSENAMKPDAHK	92	+
Chr3A	733789185	733789223	KFLVGPEVLGKSA	92	-
Chr3A	735200423	735200500	RSLIDGKIEPPLSSLRDTSVVSTAEA	118	-
Chr3A	735343970	735344047	VVLAASGVDHQQLLDVAEPLLSDWHK	123	+
Chr3A	737566635	737566709	KLQVRIGNAAANRTITLGPVTTSQW	183	-
Chr3A	744907019	744907069	KLVDVLDDGYVYPNTPM	82	-
Chr3A	750560945	750560998	RAGEDLLAEIGGIISEVV	125	-
Chr3B	1312999	1313058	KESSDMGPGDIEVLSYPNDM	157	-
Chr3B	3162003	3162044	GEDEEASLDVEAIR	99	+
Chr3B	3390958	3391044	KQQDMVTCDVGLTFVTAMEKMYRAQDPIG	147	-
Chr3B	4102326	4102415	ATSVAMVFIILGIMSFGISVADADASFVAR	138	+
Chr3B	4564100	4564231	LVSNDAIMTAPISYDNGTGLLIALLQIDGDEPPYSISTLVDMKR	214	+
Chr3B	5801841	5801912	DLILNEGAIPGLLELTAHGTPKSR	113	+
Chr3B	10962839	10962973	RVQPPSLVGAPSASTSSGSSPLLSQMLLVFGGAGTSAMVFHKVLR	122	-
Chr3B	11038634	11038666	LLMAIGHDYYK	83	+
Chr3B	13805131	13805190	RAASEWYTLDAVKGAGLSRT	146	-
Chr3B	13843390	13843452	SLVDNNTAQTLSSEDIEAMKR	99	+
Chr3B	13958760	13958798	KAVGDSSGVVLLS	86	-
Chr3B	15335152	15335190	VSLFCKVAVAVAR	88	+
Chr3B	21574333	21574413	LLLRAQMVVEEADGRYITNSGMLLQLK	130	+
Chr3B	21938347	21938421	LEQIVNAQVTATFNNDQGVAPALLR	116	+
Chr3B	21938652	21938693	GSEQIPGGPNGTLR	104	+
Chr3B	21938844	21938912	LDSFAPAPDKVNDLPSPFDGADR	106	+
Chr3B	21939159	21939209	KGMFLSDQSLIDHPLTK	84	+
Chr3B	23498266	23498367	YNGEYLHSVVKELLGDMRVGDTLNNVVIPTFDIK	165	+
Chr3B	24669090	24669182	RFCNSLPDDHVIYVHWSTTSFAPLIQGHSLR	159	-
Chr3B	28582110	28582193	EVASMMDELDTDRDGYVDLGEFAAFHGR	136	+
Chr3B	30523463	30523561	RPLEAALADAQQSSSAYGLVLSAGLSSLHTAIG	88	-
Chr3B	30920771	30920827	EAHAILVNSFDVLEPDAAR	88	+
Chr3B	35804597	35804659	KSYTTMSSGSRMFENSAIAQK	134	-
Chr3B	35810509	35810619	KARALFHISGNLVHNSPPAGMDLPLRAGNIPSNGCGM	181	-
Chr3B	35822306	35822404	RVFMNSANPCRVEVLAVTKTCNYFILNVNAPTV	160	-
Chr3B	36071876	36071947	DVKTTNILLDDGFHVKVADFGLSR	174	+
Chr3B	38842491	38842529	RLMEEMSSKSGTQ	99	-
Chr3B	42360571	42360633	RIHGVLTTFKTAFDDVSEGDAM	113	-
Chr3B	53134315	53134383	RLDPVIWMPAPYNSWLQPSVLEE	115	-
Chr3B	54989296	54989343	RPVAGTYLQLCSRMVK	111	-
Chr3B	59592010	59592048	FLGSVQATIFGVR	94	+
Chr3B	62510152	62510196	LVDLVHSHKENKSYK	110	+
Chr3B	65419282	65419344	KKKGSPDSCVAVSDLVDEFQE	150	-
Chr3B	71870009	71870086	TTAKSTGIEGRIVNLSSVAHLHTYPK	185	+
Chr3B	73709325	73709408	RIGSDLDIGSLMQAARLWEQESEYLEAL	133	-
Chr3B	77360345	77360383	REVEFFEELPNQA	96	-
Chr3B	80880468	80880551	KGIGVVLKGIAHSMETCMEHVMGTIRNQ	218	-
Chr3B	81106159	81106251	KKLDSGSYTSPFDFAADVGLTFNNAITYNPR	232	+
Chr3B	87714911	87714979	KTKMDKELLHYYSENSLDSFSPA	171	-
Chr3B	88624517	88624609	EVVKLTAASITAVCKLPIVIDASGDGAYVCK	205	+
Chr3B	90503789	90503851	KVISGVSSSNSDIQFEVMLER	96	+
Chr3B	90881629	90881721	SNILPSDLVVPFRPSTVSAVNATSEELESWR	142	+
Chr3B	91559539	91559589	SDDVGWEYGSLADASNK	121	+
Chr3B	96791902	96792018	KLLFIKTPFQGQLYNASFVFSTLFSFEAFFSPIESISNA	183	-
Chr3B	96823868	96823906	RHSSGGPKAAMIA	96	-
Chr3B	100852905	100852973	RAIKPLAISYGKYTLTTAVQYEQ	173	-
Chr3B	114491535	114491660	LKAELAEASSNPEAFLLDALHSSGYSGALANPLIASEASVSR	183	+
Chr3B	114978162	114978197	VAKMMAMMGYKR	92	+
Chr3B	126615551	126615610	AVGDMARGLPEPAVKPVWDR	98	+
Chr3B	126979239	126979289	GYYEYLVYQAGKEELTR	132	+
Chr3B	127127987	127128022	KLSPILWLFPEA	90	-
Chr3B	127840129	127840215	RYIDFMESSCLQPEQVASSTIMKRVFSGI	148	-
Chr3B	129309248	129309274	KNMEWRNMM	80	-
Chr3B	135141319	135141369	RMRLDLDVSEVVLPMIK	82	-
Chr3B	135150929	135150976	KKKLTELAAFVNGTNL	113	-
Chr3B	137272918	137272980	KAVLVEFASCWSGTHSSNYQS	161	-
Chr3B	138209537	138209605	KDLDIGIHMNQQAINGLIMGQDE	174	-
Chr3B	143879532	143879597	RPFPDPVAPVHLTLEDALGSLD	104	-
Chr3B	143880114	143880173	RIDQMVISVDKFGGDTADVS	150	-
Chr3B	148248275	148248304	RWILSTLAQY	80	-
Chr3B	148249028	148249087	KQIYNANIMSVDWSALPIRE	160	-
Chr3B	148598221	148598307	RAPNFQTADPGWLRADHHVAMIPILLETD	146	-
Chr3B	153523002	153523037	EPFPDVPGVQWK	90	+
Chr3B	154505293	154505385	RILGHVEYGKSLLLETLYSGDQGTIGTVLAV	228	-
Chr3B	154505320	154505385	KSLLLETLYSGDQGTIGTVLAV	158	-
Chr3B	157075943	157076038	KLGAEEAGVSAGFRAADVLFARDGIADVEVWA	144	-
Chr3B	169959567	169959632	RHAPIAGHAVALLAGSSPHLYV	100	-
Chr3B	178027075	178027122	KVLADPDSHWSDVAAK	118	-
Chr3B	181155072	181155146	IILSASGSLRHYNPMTKAYIDFGMR	126	+
Chr3B	185940559	185940651	RVFDRPPNLAVLFTAVYDFEEFGENASSEKR	152	+
Chr3B	191065011	191065073	AGPSVGIVVSSYEVVKHIMHR	98	+
Chr3B	192983394	192983474	EVISHDVHTSVGVKDAEEIPVIIQTIR	126	+
Chr3B	194757266	194757343	VANPSNHLSIVGNFVGALLGAIMGLR	120	+
Chr3B	198990515	198990565	FDALMPSEMSGGRPQYR	86	+
Chr3B	198990608	198990649	AWLEIYTPVYEHMK	113	+
Chr3B	211504984	211505025	KQYIKCLVPMAEGR	113	-
Chr3B	212896230	212896283	RVYEVWNGEFLEEDEERL	88	-
Chr3B	215840149	215840214	KPVFVKVDQLKPGTNGHTLIVK	154	+
Chr3B	215842910	215843005	IGLTAGVGPTFNIVASLLGFFVIKSWTRLLAR	152	+
Chr3B	218660033	218660074	LGGAIPHDLFEAPK	97	+
Chr3B	219281977	219282054	TTSDNFPSVLAVDPSGLLLLHANQGR	122	+
Chr3B	230962638	230962691	RWEIFRHVFKMDILGGII	88	-
Chr3B	232278014	232278043	EMGTYLEQNR	79	+
Chr3B	235455760	235455828	VMETADAVLGGVYDEMQADSVVR	107	+
Chr3B	237563291	237563404	KAPATETHSDTGWWKMTETSLGSSPFGYKFDDMYTPID	195	-
Chr3B	247657741	247657806	KEGPVHVDALNSSKNSTDGHHC	157	-
Chr3B	248498147	248498233	QAGHYTTVDAVAVLNMQVDAFAKRTSAAK	137	+
Chr3B	248734801	248734875	RISLSSDAIGIVEIYHPPEPAGTAG	118	-
Chr3B	249942266	249942334	RYAYLSSVVLAGVVIFAFMTPGI	107	-
Chr3B	253613661	253613699	RLAYLQALDDEGK	93	-
Chr3B	255223815	255223883	SLSEGQSKMLFWSDSVASDSVQR	108	+
Chr3B	257316443	257316520	AVRSGFAAADLFVPTALVEMYAKPGR	123	+
Chr3B	258390211	258390243	KMRLRSMVQDA	81	-
Chr3B	265252175	265252279	RTAINEEVEPVSDEETDLGYLPVYQPPVYRGKGAM	169	-
Chr3B	268852870	268852944	RAEISDLGLVIIQFQNYFELEKDEI	118	-
Chr3B	273108521	273108634	SIFAAAPLGEHGMALGDYFLGPGLDALMQQLAESDAGR	183	+
Chr3B	273111049	273111120	KYSMSIMKGDGKISYDTSIVIEQG	115	-
Chr3B	282162006	282162071	TLSSKFYNALMKVYADQNLFEK	105	+
Chr3B	282162411	282162482	ADNIFPNSVIASLLAATDPFNKKK	172	+
Chr3B	286545285	286545320	KKEDQIVTNVAV	82	-
Chr3B	304431195	304431236	VNNTVIFDQATYDK	109	+
Chr3B	327012698	327012760	DLSGEGVFEIVSDVLQSQDRK	95	+
Chr3B	335793314	335793409	RDMVASVGACQVGAMLSMITTSTYPASFRESM	153	-
Chr3B	350080331	350080456	RSLMEYYMNLVAVNIQPSGVTGALVLVVEMGEAEVLGARPFF	206	-
Chr3B	375762779	375762826	IHPDTMTLDMGEANKK	115	+
Chr3B	382017756	382017830	EAGYETIMMNSNPETVSTDYDTSDR	118	+
Chr3B	390385624	390385734	LSGLLGDKNRPLMYILLQALFTVATLAFTVPIFLSYR	177	+
Chr3B	395458400	395458450	RMFTVNLPEDTGAHLHV	85	-
Chr3B	404603240	404603326	ATVVNLDDEDWLAPPPLKPLLSTEVCKDK	206	+
Chr3B	407011311	407011364	RRPKIIGSVDHLVTMAQK	97	-
Chr3B	408581722	408581769	GQGLLPSSHEFSLVMK	115	+
Chr3B	411144049	411144117	RVAASTIDQGHQDYGVGMEVFLL	175	-
Chr3B	415768340	415768459	AVISALSVVGLSDRASAILSTIPSPTAEHLNALLAPLLRR	177	+
Chr3B	415769147	415769182	KKFPDQFDGPWK	99	+
Chr3B	415977404	415977439	KLVVGISSATVG	81	-
Chr3B	426262653	426262715	KALQVAVAATSQEDEAASSGR	90	-
Chr3B	437154525	437154623	NEDCSISITGHSLGGALTTLNAIDLVANGFNVR	237	+
Chr3B	444193859	444193939	RTFVVISTGLTNSMMTSHYAFMESMHN	127	-
Chr3B	444196683	444196745	KITFTFEQGTELFIPQPLDGS	100	-
Chr3B	465168306	465168359	KLFGENEMVDLANFVDFN	133	-
Chr3B	465168306	465168365	KLFGENEMVDLANFVDFNKQ	150	-
Chr3B	471432311	471432373	KEMIGKKEHTGTGAAPVTHGA	95	-
Chr3B	482860190	482860228	KQGPKLDLLDVFE	91	-
Chr3B	482861589	482861639	KKIVSEIFDMALVHGAT	82	-
Chr3B	487871702	487871746	VLPQARVLFSPEKQR	111	+
Chr3B	489457667	489457717	DFVAAAMELRPDCGVNR	82	+
Chr3B	489752222	489752272	KAPSSAGHFSPSGGQCW	120	-
Chr3B	490413734	490413772	RGDPHLGIADLTG	92	-
Chr3B	498269196	498269294	REPRDTDMVMIKSGISAFLGSMPSELSILPPPL	158	-
Chr3B	504272084	504272152	TDELVFVLAATNLPWELDAAMLR	106	+
Chr3B	507882394	507882459	TWAFNDGAYNALQLSPGHFDER	109	+
Chr3B	511699654	511699731	RAVASMTDPTGAQVLMRALGFDAVKT	186	-
Chr3B	513856473	513856529	LNSDSVYDLSSMKAELSAK	123	+
Chr3B	527184798	527184848	GYFQIQTAQQSAPFTSK	127	+
Chr3B	536468013	536468081	LLPTMPWNTLIDTVMGELHAQGR	117	+
Chr3B	541086128	541086301	KNGLLVFPFNDPDSPSAQ--------------------------ILFEERWNNLNDFS	118	-
Chr3B	547026483	547026527	TTDLAIYEQYEQQAR	111	+
Chr3B	548153295	548153339	RGHFMTLKIGFAKAV	112	-
Chr3B	552508754	552508816	KRAVGLQGCKSYLVLLSTLVF	154	-
Chr3B	553051717	553051755	RYHKIQKGLVAAS	95	-
Chr3B	555409858	555409944	KKILSLDFHNSLHVHDPQNSFEYLEVLYK	142	+
Chr3B	555956722	555956808	KRWASGFAVSSRGQAGQSTGHWAAPLAAA	132	-
Chr3B	557346586	557346678	RQVPQESHFVPLPVTNHPALVPVRRTPVSPM	149	-
Chr3B	559287748	559287825	LRPAPLDVVSCADLVCPHDSCPPAIR	124	+
Chr3B	559288795	559288851	MEQGQESNKDRMCIDILER	95	+
Chr3B	560610003	560610077	AEGIVRGAVRDAVAAYPGIGAGLIR	109	+
Chr3B	561974136	561974204	GLLDAACQKVADNVKGYSVEQMR	166	+
Chr3B	562777086	562777148	RKTPMDSHELGLSQEWPGYIN	108	-
Chr3B	562793159	562793218	KSPDYLDILPMFSTFGWDSE	101	-
Chr3B	568963228	568963293	KRVPEQEKLPSWTGIGDETMLS	112	-
Chr3B	571290023	571290082	EHWDQLEATMVLLEPDTVAR	98	+
Chr3B	571292826	571292879	FNYTVWFPCQGWEVTVIK	138	+
Chr3B	574552857	574552892	AVATSHPKNMYK	89	+
Chr3B	581351505	581351555	FPDRDEGWKEVEEALPQ	128	+
Chr3B	586174385	586174435	AQHEGSVYSDLMETFLE	85	+
Chr3B	591192855	591192983	NLTLISGEAMQVWVEYDGEAAQMNVTVAPLNVAKPTRPLVSAK	318	+
Chr3B	591193653	591193697	GISSGLVYLHHEWEK	113	+
Chr3B	591582450	591582536	RVMEERDGERGFLASSDVLSSSQPRESTE	133	-
Chr3B	595331073	595331162	GPGGAGGRPLFPRLAQHSPVQVLRGFSHVR	140	+
Chr3B	599114375	599114464	RSVDADAARQFALLADLAKEQVPANSDSVA	130	-
Chr3B	603578068	603578169	MAAPLIGFHSEKLAVAFCMLNTDDSEIVVIKNLR	168	+
Chr3B	607928674	607928736	EVATAIRGAIILAKLSIVPVR	93	+
Chr3B	619276121	619276177	LGHLPDSETIAVTMNAYGK	140	+
Chr3B	620513709	620513744	KSAHSMAQLQLK	85	-
Chr3B	632217211	632217270	HPFHGFGQQRQPEAMLLLSQ	98	+
Chr3B	658857174	658857233	RFDEYPEASEVAVPVSERAV	91	-
Chr3B	659295485	659295565	RSPVMLQLVLPCKVSLTSASTTMVGGY	130	-
Chr3B	659295521	659295571	KVSLTSASTTMVGGYKY	115	-
Chr3B	669281665	669281724	RHGGIMFPLSLINRRNPTIA	153	-
Chr3B	669285049	669285111	RNVVLLHYGSTTSVDIAHGVA	152	-
Chr3B	672586055	672586111	KLEDIELMNTASTIAGAVR	134	+
Chr3B	674033891	674033968	KALLRIESTASRQGEISDSGLDNILG	119	-
Chr3B	674229037	674229096	REHEAVMACMDVGGISGTTS	98	-
Chr3B	674544599	674544727	HISETGAQ-------------------------QMLLDTQAVK	92	+
Chr3B	676274265	676274294	WANGNTELDR	78	+
Chr3B	684344462	684344515	KAYGSMIVSYTYVDPRLG	135	-
Chr3B	684344567	684344632	KSLGTIVFNFVASGPAPGLNVM	161	-
Chr3B	685149400	685149471	RRPSAAGRTSNGNSPKDADSAMPN	106	-
Chr3B	686987534	686987590	RWNWPILYMDGRSDNASVR	98	-
Chr3B	689309435	689309539	KSLSDAAIQFHNANAAIQALALL------------VGKSNDPHKEAY	124	-
Chr3B	694060046	694060108	VWVMNIVPIDSPDTLPIVYER	103	+
Chr3B	694063273	694063335	RLGPPPRVVRAERPCLFFALS	97	-
Chr3B	698947837	698947920	HNMENRIVIADCGAINLLVGLLHSPDAK	136	+
Chr3B	699893374	699893442	RAMDFELVTNEMQFGGVLVAPAS	111	-
Chr3B	702995178	702995303	EAGARGAATCSGASCYQATFVIWGATCIVGTLLCVVLYVRSR	198	+
Chr3B	703847120	703847179	RVLAHLIINYFEAPLPSDAA	95	-
Chr3B	704935239	704935277	KRYYSSGSSEANA	85	-
Chr3B	705266928	705266996	ASLAGAHKSLGQWSLANSTSLCR	104	+
Chr3B	713503910	713503969	LVYAEMLGHDASFGHIHAVK	150	+
Chr3B	721925605	721925703	RSTSWPTPRMMHLLIGIALNVVIVFLLTVLVAA	157	-
Chr3B	723390294	723390353	KSAYKDPEDDKFLDDMVDDN	150	-
Chr3B	723613717	723613767	DAAQTGAPGGSNKKPVK	116	+
Chr3B	727700330	727700386	VSGFEINSDNYIDIQVEWR	94	+
Chr3B	730650867	730650929	QIIVVDDNAVNLKVAAGALKK	92	+
Chr3B	733801054	733801110	KGGPGGDASESADYQLPPK	86	-
Chr3B	733802537	733802641	KQHIMDSLEAEPNRENNMLSAWAHPNDIPLNMEVN	174	-
Chr3B	733805019	733805084	KTDERIGSLGHPHSPANEETPK	106	-
Chr3B	733806221	733806277	RGLLSTEREEDLWGADFAN	91	-
Chr3B	734889563	734889640	KHVPNSALLLEGKDFLDQELYEYSVG	190	-
Chr3B	734889599	734889640	KDFLDQELYEYSVG	104	-
Chr3B	734889665	734889700	RVAFPSVVTGLL	81	-
Chr3B	734894385	734894441	RLIGIWAPFLKDDVYAAWF	97	-
Chr3B	738351794	738351859	SLEGALRREMDETQLPEMYGGK	158	+
Chr3B	739786577	739786642	RIFGSEDICPPQLEEVSSEILK	106	+
Chr3B	740417788	740417841	KFNMHVAPPTMSHLHSLG	88	-
Chr3B	743211068	743211154	RSNDHGVVHNLWCISNGSLTSSEEPTAEF	222	-
Chr3B	744683944	744683985	KVELPMLESHLWGE	106	-
Chr3B	751701362	751701409	RIFCLKRSDMDYSMLT	130	-
Chr3B	751819767	751819814	KTGFLQLHSVNHKLTW	123	-
Chr3B	752498726	752498821	RAPLHVLNLCDQFELDQLSRLLLLAREQEDTL	95	-
Chr3B	753081370	753081423	KCPMCGNNIVNPRSARMT	88	-
Chr3B	753553580	753553663	VDTSKVSDKPETTENKKPSGLVNSNEPR	127	+
Chr3B	753839699	753839791	LISACPRLADLTLESCGTVTALSLLDNARLR	140	+
Chr3B	753969880	753969927	ILYSGLEHLVASIAPR	113	+
Chr3B	754137215	754137280	ENDNPWWVHNKPEEPMVIDAPR	172	+
Chr3B	754339088	754339144	RANQDEATLNIWLDLLVPC	93	-
Chr3B	759238462	759238590	VNPPTGDIVLDNKVILMSPESFHLLLGLPLGGTSVLFDSEVTK	201	+
Chr3B	759652161	759652223	REMGALMDSMPTGIIFQPEGM	105	-
Chr3B	759729666	759729734	ENIVPSVQILAMEVQFGVRSAVK	150	+
Chr3B	764187194	764187319	RLLPVLQGGLHLSMVKDIPGVLAGGIFVAPVPPNQGVMGALA	194	-
Chr3B	764859333	764859425	DVERALAGMVMTLHLGGQLVPLLSQAGALLL	138	+
Chr3B	766370615	766370716	KFVLTADCPSTIIHLLSGYTVNIPDSQLALQQVP	254	+
Chr3B	766635321	766635374	RYDMYCDINNTNLISDAV	108	-
Chr3B	768547493	768547564	KCEYADLLSLLPKGGKGIHLWCLS	113	-
Chr3B	772001250	772001300	KELDGAQVEEKDQQEHQ	130	-
Chr3B	780680288	780680380	LECLYSLSVHIEAGGKDADMNTKGITISPPK	154	+
Chr3B	780958129	780958209	MMALYTDVIELVGIEETRDELINMLKK	128	+
Chr3B	783867465	783867545	GGDIEAGTSAAPAGALYPGMAESPELR	122	+
Chr3B	785119214	785119279	RLCKVATGIINTSESLRLMVGL	162	-
Chr3B	786675814	786675933	RKYAFYPYVNALLPAGTSALLRAVDTMYANAFVGDSPPFS	193	-
Chr3B	791199357	791199440	KHVPNSTLLLESKNHLEELILEYPVGKL	199	-
Chr3B	791826154	791826252	VFDADGSGDISAAELASVLHGLGEKATVQQCRR	160	+
Chr3B	794074371	794074454	GGIGHVCSCDAPPLSDYATTLSTMPAWK	140	+
Chr3B	794079025	794079084	GVPFELILEDLNNKSELLLK	145	+
Chr3B	795645160	795645201	ANLTLLEAQLPEGK	97	+
Chr3B	795645397	795645447	VLAALAARKDLYVSIAK	111	+
Chr3B	795918161	795918265	DLLPPSPANLASQGPLLLFPRMASASGALFHVPLR	157	+
Chr3B	799303115	799303171	TVAVYMLRTHSDSFHVAHK	93	+
Chr3B	799903804	799903890	RTDPDNYIIQAFTTKGLGGMGVIPLVLLD	215	-
Chr3B	801908365	801908424	RQAVDEVIGDGIESRPIELT	145	-
Chr3B	804416253	804416324	ALREAFGMYEMEGQGCITPASLGR	118	+
Chr3B	807247114	807247179	MNPVQLPVLLLFMILSAPAASR	104	+
Chr3B	807293044	807293127	RVLSSENAATDYQEYQMEMMTTAKEYCG	225	-
Chr3B	814985591	814985629	SGQAGASLETFTR	90	+
Chr3B	814987577	814987636	LAEMLSKIDKLTVTDASSTK	89	+
Chr3B	817320651	817320716	RMTTRMSTLLHGYTTGPECELA	107	-
Chr3B	817506048	817506131	KQLSIGYLQGEGDVHMQEGVQVERNLLL	205	-
Chr3B	819017379	819017411	RLGDSEHDQNR	80	-
Chr3B	819707737	819707856	GPGEHLHSNLGAPGSPTAAAMASMQKQPQMGDVQPMDQAK	192	+
Chr3B	820346713	820346826	RLRYLEGISTLDFTKDQDSLIHLILVQLLGYEVISPVG	185	-
Chr3B	820935317	820935412	RSLFGIDTPIQGSLGTNKTIFGSSGINTIELS	146	-
Chr3B	821069149	821069175	FWAQFIDQK	77	+
Chr3B	822476175	822476222	LATLMGDEFAKLTNLR	114	+
Chr3B	826160494	826160541	LVCTMATLQIVSVQVK	111	+
Chr3B	826452560	826452658	RAHSTDSALAYPRGQAEYLEKTAMLKILQALEA	157	-
Chr3B	826792693	826792755	KVTHDMSASAFSENNRPDFMV	101	-
Chr3B	827047491	827047577	AINAIRALLQKACGGPVVSCADIAALAAR	131	+
Chr3B	834144630	834144704	KGIHELHHDVLDWQGELDLVRLLRM	123	-
Chr3B	835047114	835047155	KQKVALNLASELQA	94	-
Chr3B	835929752	835929802	KHFPSNGPPQEPGGGGS	127	-
Chr3B	836432718	836432795	KESEQAMTVLDKEVAQVQAMLEPKAN	179	-
Chr3B	836751867	836752037	KGGNVYEPACYG---------------------------------QTIFRAGSTHTH	131	-
Chr3B	840537882	840538013	KCVSSCGSMTVNGNKLTAQVNCGVLILQNYSITFPGNTMLGGGL	213	-
Chr3B	841525866	841525895	RGNMDQMNVL	78	-
Chr3B	841750579	841750671	RLLGLPWAPSGAGEEDGDAATRATQHVRCLV	145	-
Chr3B	844712256	844712309	WNNSPMHSLRSQCQQVTR	88	+
Chr3B	851250385	851250456	KGLMDALEDMRGRDILEPHLVPLG	117	-
Chr3D	163481	163513	REMWGGSDELA	80	-
Chr3D	4380256	4380315	YLSALELSGNLDSLPKWINK	94	+
Chr3D	6017602	6017670	RDDDDSLESVLGSIDQQDGETFI	101	-
Chr3D	6662096	6662230	MLTESSMFQSVSFTGVAGFLLAALWFISFGIAAASFCFCKSRVGK	208	+
Chr3D	17395147	17395206	RFTDFPDAWLDAFPDFVNSR	99	-
Chr3D	22224069	22224098	SQGIFINTFR	81	+
Chr3D	25966723	25966761	AVNPLSENINSCR	95	+
Chr3D	25967146	25967247	LLCDGELCQMHCCTEILNSVVQAGLELIDDVVNK	166	+
Chr3D	25979650	25979697	RLEAYASHWSSCVSGA	120	-
Chr3D	30322617	30322652	GITGPHMVVAPK	93	+
Chr3D	39477578	39477691	RALTHDVDTEVSYLDEHLDKETNLEGVLKNIASPFLLL	273	-
Chr3D	41784840	41784929	MDGDGDVPEQQLKILSIYGIGGLGKTTVAK	144	+
Chr3D	49778155	49778211	KLMMLVEVLVHHCLGCADG	90	-
Chr3D	59358093	59358194	GNEALEIFDKMQMAGFVPDDISFLVVLYACSHSR	172	+
Chr3D	66635348	66635536	KGYGMECDW---------------------------WSLGAIMYEMLVGYPPFYSDDPITTCR	149	+
Chr3D	66636353	66636421	LYEMEAAFKPQVNDELDTQNFMK	110	+
Chr3D	74515841	74515876	TVALVGESGSGK	81	+
Chr3D	90861115	90861195	DLSDIIIPPSPVMFPEDRDTWNVQLFR	135	+
Chr3D	91254038	91254070	QYGASAIHGDK	82	+
Chr3D	101044427	101044480	IGTTDLQILLTTEFSGRR	85	+
Chr3D	105216876	105216935	TGSRRDDLESLAYTLIFLLR	92	+
Chr3D	109062721	109062831	IDQAHPVGVTSVSWAPAMAPGALISPGPSGQFEYVQK	180	+
Chr3D	123027666	123027698	AQGMFASNIAK	80	+
Chr3D	123163263	123163304	VEKNGTGLEQVVAK	94	+
Chr3D	135884422	135884496	LQPTRDALQIFLTEASKLDAVALSR	118	+
Chr3D	135884437	135884496	DALQIFLTEASKLDAVALSR	138	+
Chr3D	136373088	136373126	KPTIATDSDFSWG	95	-
Chr3D	139374583	139374648	VDEAVPGCDERVIVITTVEKDK	102	+
Chr3D	150167102	150167158	KMHNMEKNFHAILADQDMH	95	-
Chr3D	158678726	158678788	LKEFPVTEDALLPVGTTISVR	98	+
Chr3D	172944501	172944566	KSFFQLLKQPDIDAGVNSVFIK	167	-
Chr3D	175499373	175499444	KPSTKEWDIINQVDSETVQFNDYN	115	-
Chr3D	197554367	197554411	NIPDLLFPSSCDAPR	113	+
Chr3D	207528256	207528363	KIDDNQDEMEEGILNQSSGLESTKIKHIEEIIAPMD	171	-
Chr3D	239774883	239774948	QSAHFFGVTISEEQAHSGIVVR	101	+
Chr3D	264798637	264798714	LSVLPVDSEGSSNLLFSPGYIDVNVK	117	+
Chr3D	264799233	264799283	GYWIELVSSHDTEAYIR	86	+
Chr3D	289505337	289505405	FVHILDDPGSADLSAYVDFAAIK	108	+
Chr3D	308258241	308258321	MAMVTEPLFASVSNALGCLDNVGKVPK	193	+
Chr3D	310875053	310875187	KSVYSYNFSVGMDTSDGTEAPDSQMGTLPESQSTQDDMPPSVPER	213	+
Chr3D	311705225	311705308	RISAFAGIAGVGTFVAMIVTNAIYLTSR	129	-
Chr3D	311705306	311705368	RRPPALAINYMIVPLVFDLPI	102	-
Chr3D	312947480	312947632	NCWLSLASVLFMENTVSIRYW---------------------DNKVLFADK	109	+
Chr3D	317578612	317578713	RDMPVVPGNESNEELHAFQKRFQDVASP-YLFTT	134	-
Chr3D	324205871	324205945	VTVISLLSACGQEQDVDRGRWVYAR	124	+
Chr3D	340345559	340345606	NPMASKGSPLHGPQVR	123	+
Chr3D	343931089	343931139	RTFILAHNQNEPKGEGL	129	-
Chr3D	348053478	348053546	KTNAAYGQLRLKHSMEALMAEID	111	-
Chr3D	348382764	348382856	KLHAQVMSLEMKAERAATTQETLAIALDDMA	143	-
Chr3D	352483202	352483288	RVESGTFIAPNAEVLQDATTPDTSFGTFL	128	-
Chr3D	361890415	361890459	SVELQEDEMTGEQNK	114	+
Chr3D	361918439	361918489	KINIGDILVEGAQPDYF	84	-
Chr3D	371083948	371084022	SLPEAVMMMIPEAWQNDVNMEPDKK	119	+
Chr3D	379832535	379832576	RKDHPASDTGLFYQ	109	-
Chr3D	386693475	386693540	RICAAAAGIMHYMENEEFKNEM	108	-
Chr3D	418641634	418641687	SYDPYNNVSTLHTSWVSR	139	+
Chr3D	423167160	423167222	QVASMFFKEVVSKLVGSFSDR	96	+
Chr3D	427830245	427830310	RMGFALKEVHKTTFSTAEFPLN	107	-
Chr3D	428748002	428748067	TGMAINSSTTKKAPPTESVAVK	98	+
Chr3D	430243817	430243885	RVRTLSTQTTFIERNDDIGLLHM	114	-
Chr3D	430243856	430243885	RNDDIGLLHM	80	-
Chr3D	436368820	436368900	DLVQKVPDGCIFTIVSDSCHSGGLLDK	201	+
Chr3D	436369135	436369218	EQTGKDDIEEGSIRLTLFNVFGDDASPK	135	+
Chr3D	439476334	439476381	EWADKDGLIGSQDIAR	117	+
Chr3D	443266510	443266632	TLTPFPSMVNFRGEAGVREGLNFNQGMQFADSFFVTDMADR	204	+
Chr3D	445567218	445567298	KLLIDDPSVNAYILSVQTNDDPNKLIA	94	-
Chr3D	455544803	455544862	RNHLAFLDSSLSQIHLLANS	89	-
Chr3D	478662158	478662256	RKGCITLSSSPVPLAADVAVLSLNSNSETYGTE	156	-
Chr3D	487978754	487978810	RTLYPSGIDALRSFESIFL	91	-
Chr3D	489113557	489113619	LFGHVALFQGHTPALPMDDIK	158	+
Chr3D	507688323	507688376	KALAGVLFDLSSTPIQVK	126	-
Chr3D	508132589	508132639	RGREEEHEEDNMLHWLQ	83	-
Chr3D	516619091	516619153	VWVMNIVPIDSADTLPIVYER	104	+
Chr3D	518531247	518531336	SEFRDILADVVANMSVPVTILNVTLMGAFR	145	+
Chr3D	536147634	536147723	KLEQGKTVASLSNGGEGAANAYAQYPFLGI	214	-
Chr3D	545868462	545868521	CLVLLDESFGGTQNEITLEK	94	+
Chr3D	547601421	547601477	RAGVNAPPVKELGTIMYPQ	94	-
Chr3D	550293879	550293917	KWSNDAPEFIALS	94	-
Chr3D	560489827	560489883	WIFLLSLALMQAAYYRRMK	90	+
Chr3D	561916896	561916952	ESIAPSVQILAIEVQFGCR	90	+
Chr3D	567799367	567799459	VVLVDASRPPVEQLINNVPSTDAAVEVPVLK	138	+
Chr3D	572886942	572886983	KVCPRGQGFFENGI	111	-
Chr3D	576253366	576253422	KDSTLFLVLAVLVSVQSIC	132	-
Chr3D	577810990	577811064	KGISITLSLFVANAMTNQNTKQLLM	116	-
Chr3D	577873600	577873668	VTVTVSQGEANDQEVDEAKAAVR	162	+
Chr3D	579436049	579436087	SAPLNGGDLSAKK	89	+
Chr3D	583060005	583060052	MAFYFCIPAPVIDGGR	81	+
Chr3D	585200097	585200171	KLEESVHVDPCEQLLLLLDKPITQI	117	-
Chr3D	589432837	589432911	KVAATTYDGHALNSPASMEAVLLLG	117	-
Chr3D	590854415	590854489	MRDGIATFGNGGMRGDGATFGNVGM	112	-
Chr3D	598189995	598190090	KNAPLQLEGAIQEKLSGVTDSLSQVSIELVQG	146	-
Chr3D	598747293	598747355	SKIQYMDGFPKSQQCLIFANK	161	+
Chr3D	600881203	600881289	MAHLRSLVAFLCVMLASLMFVAQAVLAAR	129	+
Chr3D	604187743	604187817	MGQINVLTGNQGQIRTDCSVPNAAR	124	+
Chr3D	605601633	605601695	ALEATATILKNVQKELEASLK	92	+
Chr3D	605601900	605601956	TAAASNPDQMAALMEILQR	91	+
Chr3D	608605287	608605343	SLMDSSKMPEDLSNEKGIR	87	+
Chr3D	611192770	611192811	LHFPSSIVSYIEDR	93	+
Chr4A	2540451	2540513	KKAASATTEGICAVSSSWNDV	139	-
Chr4A	5624238	5624273	RLLDAPLGELDF	84	-
Chr4A	5942877	5942924	RAMNWPKMIWLNDKGD	82	-
Chr4A	13362673	13362729	GDPDDVQILESVDDIKKTK	86	+
Chr4A	21919382	21919432	RHMPPEPRTSPLVPKAK	127	-
Chr4A	24381102	24381131	RFDPIYPKVR	81	-
Chr4A	24579733	24579804	NASDIPDKAQFNLEDFPVQYDDAK	182	+
Chr4A	24591330	24591410	KGSGNHAQAVLDRHPPTLIMPLTIAQI	132	-
Chr4A	26314853	26314885	REWAPQAMDLH	93	-
Chr4A	29045958	29046074	KALAIMVPPVCFVHTVRHQQVARMVSDMAFGSMVVVANG	192	-
Chr4A	36777500	36777586	RHVEFEQALSLPESATAELLAPDQMWEHY	139	-
Chr4A	37291218	37291322	AALDSLAQIGLPVWLTEVDVAGGPSQAQHLEEVLR	164	+
Chr4A	37801867	37801962	QLWSIFCVLGMPDERTWPGFTSLPLTAEALRR	163	+
Chr4A	38800921	38801016	HNAEVNGHVQAPSASMITVAKIVDGYLTEVAK	154	+
Chr4A	57795539	57795688	AIAEACGVSLLTSLLGPFTSHSVGSEAVAILVSGVPLDADAKAALMQPAK	219	+
Chr4A	60955889	60955957	KLKEGPQTGPPIYLDKLGEITEV	111	-
Chr4A	64161152	64161253	RTPRLALSTSGHEPLGYVFDAGYFSVDFTISQPG	166	-
Chr4A	66554972	66555001	KMIDIYAPFM	81	-
Chr4A	66555288	66555347	RLLLESKNFLDQEIYEYSVG	151	-
Chr4A	67166342	67166419	KEKQFLLTSYEEMDLSSAMNFVPNLG	191	-
Chr4A	76904780	76904833	SNRTSTPDTIVQGMQYLK	89	+
Chr4A	81766429	81766488	VVVDNGVCETATLVQVHSAR	91	+
Chr4A	90108065	90108103	FVDAQNAANEGRK	89	+
Chr4A	100655663	100655734	RALLGWELVGVNLAKDQLHDAMEK	180	-
Chr4A	114700522	114700596	AGLLVAVQETLSGASPEELRALLSK	110	+
Chr4A	117612926	117612970	RKAADLLALPVNQTQ	104	-
Chr4A	117612929	117612970	KAADLLALPVNQTQ	96	-
Chr4A	140543124	140543174	RSHTSTAAERPLPVLVA	121	-
Chr4A	140748129	140748203	AAIAATYYADLGIDETDIFVSDGAK	112	+
Chr4A	149955215	149955301	APPVPQLLTGSEEETNKTAPDTSGEPAVK	132	+
Chr4A	157274674	157274775	KRSAVGDSQPGALETSQGDDAAPKSTKAVLVMQS	236	-
Chr4A	157274677	157274751	RSAVGDSQPGALETSQGDDAAPKST	171	-
Chr4A	161102079	161102168	RAAQLFETHKLDNHQALFVAASLPYPRGSQ	145	-
Chr4A	165080833	165080904	RPSDTEQVGHAKPVKIMCEEVNPH	121	-
Chr4A	181382980	181383054	SQAAESAAGKPGVHKEDELKVEELR	111	+
Chr4A	181385507	181385539	GMFTSDLEVAR	79	+
Chr4A	192326624	192326686	SSSGVQFVELMICGASFMLHQ	158	+
Chr4A	272397330	272397443	KEIMSPMRAIAAERSAMPIGDMGVTTTIALEEMVGAQS	178	-
Chr4A	293595346	293595405	KLLTGNLSKLNEVEHEPSSD	135	-
Chr4A	300309963	300310055	KNSESHQHGAQVTSNEGAVAEPQDGKETPAE	143	-
Chr4A	321854704	321854763	RGICGDVPTSKTSVSNAGDA	145	-
Chr4A	325220700	325220780	FLSYFKPCIIPMEGGFASGFRKPEEDK	132	+
Chr4A	328296387	328296461	YGYAVKESNMGSTGTAVEPFHKDSR	187	+
Chr4A	337970774	337970839	KKLLLEGEKGDISVEYEGEGVA	150	-
Chr4A	345037374	345037472	KGMPIGVKHYSLEDTDRNGFGAYFPHSDPPFLA	162	-
Chr4A	357950637	357950741	KIKHVVQYGIFAAYHLALETSFLADEGATLPDPLR	263	+
Chr4A	362161013	362161072	DNANQPSESAQSSFAALNAK	86	+
Chr4A	446939546	446939593	TMLIHCAQAVATGDHR	120	+
Chr4A	450740366	450740503	RAPDGSKFIGSGVFVGDCGLQMMLAADAPTAVGGAAFQVVPLRGLQ	163	-
Chr4A	459372542	459372670	RPASPLDDDAAFSLAMVVDSMIPRVTDEEQLCMAAVAVAQKVE	203	-
Chr4A	459589255	459589356	IEGYGDGVSGVALLHSYFWGTEQVGGEPTDAAYR	165	+
Chr4A	466386014	466386094	KDGILFEHLVGDIDLLSSGPSKDIGMA	191	-
Chr4A	466386233	466386265	KGHIGCARILS	80	-
Chr4A	472084065	472084103	RNAFAPSTAVIHG	94	-
Chr4A	477300748	477300834	FPDTAGLPSATCFRNLCELGLCNVIMESR	146	+
Chr4A	477300916	477300993	LVSQSLRCVQIIVCFLEEIFVVNAPR	126	+
Chr4A	484539588	484539653	AAGKGVALVVEDLAYAADAWHK	101	+
Chr4A	489651103	489651309	KVTWLEGALADTPKPDGGDTA--------------------------KPDLNQTSQGVGKLPLGPPAEG	161	-
Chr4A	496917628	496917687	RKGTPLPAPVALASRAGELV	135	-
Chr4A	500992410	500992463	IDTAKSSARAVLDYFSNK	82	+
Chr4A	502638555	502638605	KQKEYTVVYDGYPPIRS	131	-
Chr4A	522542282	522542323	KSLKIAVTTNNIIG	93	-
Chr4A	525715771	525715815	AFAPSASSTPPEIMK	103	+
Chr4A	528682174	528682224	WVGVGDATGDYPFSHHK	129	+
Chr4A	528682291	528682347	AIQELWRPNPSQLTLLQTK	91	+
Chr4A	528686639	528686677	MARLLNHNPSPRK	95	+
Chr4A	530134744	530134857	NDIDSITGLPALTVLSLYVRQPPAESIIFNNGSFPALK	183	+
Chr4A	539427634	539427687	LPGSGRHAYICPMREPAR	91	+
Chr4A	539444945	539445061	SADATQAAGASESNTVQFTLEHDLGAGLGFGPAGSFSAR	177	+
Chr4A	544750433	544750519	KSIDVFLRSGVDRTASLINVLAASTIAEF	135	-
Chr4A	547750952	547751002	AVHFLHTGIIPGSLYNR	84	+
Chr4A	550184587	550184703	ISKTGEGSVQITDARPCTVEIIDLTSSDDDHTEREDAGR	285	+
Chr4A	556294004	556294057	GIIPDVVAGNAVLYGLAK	126	+
Chr4A	566672300	566672356	RSSWLGRNDQNQDPHVEMA	93	-
Chr4A	566681454	566681516	GLFVLSRDPAHPPRLLVVQPR	98	+
Chr4A	566686873	566686929	TSAVAGTGLQELLQLIDTK	86	+
Chr4A	571655383	571655460	RICAEVCADFLLQLAVPLIDLADAPS	123	-
Chr4A	579213082	579213135	SQEIKPVKLLPLDTDIKK	83	+
Chr4A	589350929	589351012	REDQEEMDFKEQEAQVSPYEEPPNVPAE	134	-
Chr4A	594079068	594079097	WEWDPPVTVR	81	+
Chr4A	594358422	594358496	VAQMIIQVITTPEIAEVEDLDATVR	116	+
Chr4A	594792828	594792950	RLEPGSTANGIRDAMGQIVAILGELALIHMSSLPCNIPFAS	200	-
Chr4A	601072412	601072510	TIDQSTVIAWLDMMDQSTVVYVCFGSLAQMLPK	255	+
Chr4A	601072997	601073035	GGSSHGNLTLLLR	90	+
Chr4A	602371938	602372009	KLTSGGLIHRKEDETVEPDESPSS	111	-
Chr4A	604282333	604282395	RVRHYGIRSGGDAVFPNYHDG	126	-
Chr4A	612961052	612961111	KYMQGANAYATIMANWATAD	139	-
Chr4A	613881360	613881458	YNVANMAEYTMTPTGGILRPWSTQDIMVTRTSR	165	+
Chr4A	616780464	616780565	KCDKEVCQMIQEYDDELDDSSVGSVAKAYNQPVI	164	-
Chr4A	616781332	616781388	RVDTGAEVNPSTTDNGSYG	87	-
Chr4A	620851628	620851693	KTPDSFDFTVCCLNLKKVFLNN	165	-
Chr4A	621154710	621154778	MGFVFGNSYCPIYLASNNEEIPQ	113	-
Chr4A	625802683	625802781	RNVLLEKESIMYEDEHETGKELSDAVQLCYSLM	161	-
Chr4A	628428257	628428337	RALLDVMSIYHEMRPTIGYKHAMMHFW	144	-
Chr4A	631069698	631069793	ISDGEQHISPESKEGNIDSCAISDSAVPHELK	150	+
Chr4A	631642436	631642531	RLLDAWCSMGSASFTCDVQLSSKGILSEVGVA	234	-
Chr4A	638647766	638647825	KAHAVYNRGVGVIKTSAALL	137	-
Chr4A	640812547	640812579	KESHDSIISAA	78	-
Chr4A	646382147	646382236	RVYSLMLDEPRKDAELDVVDLADELAQAQN	137	-
Chr4A	653859803	653859883	RSIHNTMDEIRLVSCQIQAESTLSLLA	129	-
Chr4A	658091542	658091649	KLFTSMNSTLRGLAELPHEGSQMRSLAMNVENDPRM	176	-
Chr4A	658501617	658501676	HMIDDGCANNKILLPITNSK	150	+
Chr4A	661821631	661821756	VASTSSASACTVPSFSANAGIGMPMPSPVAQPEHRQFFCGFR	167	+
Chr4A	676984757	676984852	RYDIVNGVVEVDGAAKEPTSENAAEGGDSDAK	135	+
Chr4A	677130942	677131037	AANSAMSSTMWAWREELVKLAAMPSPPITAAR	149	+
Chr4A	679935931	679936038	RAPSATSAAMARPPSAGPTKAAEQMAPSASATITAM	153	-
Chr4A	681013965	681014021	APVSGNGTWLMLANLRPRR	91	+
Chr4A	681214179	681214235	LTVDHDQGEKVDVNDDLTR	88	+
Chr4A	681214311	681214370	FLRPADYYAEMVKTDTHMHK	155	+
Chr4A	681599235	681599294	KLSTAIRTVETKQQLLENET	88	-
Chr4A	683696009	683696044	DAASVDLAEWLK	84	+
Chr4A	683933220	683933255	TAENASDPCGGR	86	+
Chr4A	685290368	685290430	KDHRQLIERVNSVTFVIETLE	103	-
Chr4A	685467856	685467906	KNLDVVESCAVNSEWAK	120	-
Chr4A	685953456	685953578	LCNHMDASTAATTLALA-----------EQHSCCGLKDLCFKFLASPGNMLK	186	+
Chr4A	686633618	686633734	KPYDEAVSTLDLERIFNQPRMGTDVFNQSYDNQEGRSPA	197	-
Chr4A	703632613	703632666	KEFYGMLTETVDHPPVWI	142	-
Chr4A	703633471	703633515	KMDQIISPVMEPKNV	111	-
Chr4A	703724752	703724880	AKDEAFPQMDAGLCQNIESAIVSLILALPSGDQSDILSDWMQK	210	+
Chr4A	706457756	706457815	RPPSPYLHLARTLPNYAAIQ	148	-
Chr4A	712796866	712796970	TAAHLLMTEVTFGPGFGMMVGWGKDHGAGEGEPDE	170	-
Chr4A	712980980	712981090	CLLDALGDQLTTVVGGVVDWNDLFWAVHPGSGGMLER	184	+
Chr4A	715126967	715127041	KTIEVGVFTGYSLLATALALPEDGK	176	+
Chr4A	715397198	715397269	RAVEIVGQEGSIIEPMYECDALAE	110	-
Chr4A	715407060	715407113	KWLNSGVGSVPSEEPVNN	126	-
Chr4A	715407955	715407999	RLHNFENNVFTIHFG	120	-
Chr4A	715425258	715425311	KWLNSGIGALPSEEPVNN	128	-
Chr4A	733881171	733881257	ATAAFSSVAIMLLFVCVGAHAGGRGDKVK	136	+
Chr4A	737147379	737147438	KTSNAFITYIRQIIGFFDKA	146	-
Chr4A	737182096	737182143	DLDFGSGKPVYAGPAK	116	+
Chr4A	740068711	740068749	KLALPLGGCKKVI	92	-
Chr4A	746473166	746473246	KKSLCSGLFHLGTSKLQVDLSETNAIA	191	-
Chr4A	747284412	747284504	IPNLQYLGMNSVNLCTMVDWLYVVNMIPSLK	156	+
Chr4A	747696607	747696657	KLVNLLEPIIDAGEITD	118	-
Chr4A	747963151	747963192	QGPMQFTFESEVDR	101	+
Chr4A	747967396	747967503	GAPAAECYRMGLAHLEQNQLTDALNCLDEAFLALAK	170	+
Chr4A	753379521	753379604	REFMELVRTITPRYMPLVQICWMGIITV	146	-
Chr4B	5014854	5014985	RSNLFFPGLAWVPKGLAAEYCAVFQEELGLFTNVVAGDAMRIGE	217	-
Chr4B	7685166	7685231	WAQILGGKKPVAVTMSPINEPR	110	+
Chr4B	15752095	15752127	EMSSFSAGHGR	82	+
Chr4B	15862834	15862899	RMQDNLTGTFDMSLVGEGLPLE	108	-
Chr4B	23416175	23416237	AMTSNDWLIKVLVNMIKSPDK	102	+
Chr4B	23918859	23918945	ESHTMITCSVNEGIVDPPKGPNDLPQPGR	145	+
Chr4B	26421222	26421284	LMGIDVLPPTYVANKRHQQFK	163	+
Chr4B	27443459	27443497	KLLEVVGAEIRLA	89	-
Chr4B	31181494	31181586	TAELATQFFINPATSQPNVAGLILAGSADFK	223	+
Chr4B	31181818	31181877	ALEMGAVETLMVWENLDVNR	152	+
Chr4B	31186888	31187070	RTLGGPEDM----------------------------------------GNETIVIPPNGY	110	-
Chr4B	34620404	34620463	KTLLGNGNRMTADDFLPLLK	141	-
Chr4B	34620464	34620502	KGGNSVGKRSDHL	91	-
Chr4B	36353671	36353727	IKPFVVLESAPNMDIVVQR	90	+
Chr4B	36366814	36366897	KAADPSSVSNILDRQTYSEVLKELTEAV	131	-
Chr4B	38235282	38235365	KAVTEITSFVAGQDEREFLGAGAIIVPN	133	-
Chr4B	39419473	39419517	KRFDDVIAPIEEVKL	112	-
Chr4B	39419476	39419517	RFDDVIAPIEEVKL	104	-
Chr4B	40032219	40032287	KESLGYQHDLSVVTATATSMINH	113	-
Chr4B	41018228	41018299	RVLGFDAVKAKMDDGLLINSPKLD	174	-
Chr4B	42038856	42038900	RPSVGCMAGNLVAGD	110	-
Chr4B	43563389	43563478	KILDMINPAGSVITLPSAEKFLMDSLITQT	145	-
Chr4B	44315288	44315365	KTSLHDDVLQILSMHMDPILPLPRPR	123	+
Chr4B	44324420	44324491	KAAETIVLVIDDEGVETLIPELLR	106	+
Chr4B	46889100	46889183	RPSGAVTWMGAMAAERFKDLWLAITEPS	139	-
Chr4B	59050190	59050279	KMGWDTLSSSIAESLANDSHPSSVMMFSLM	143	-
Chr4B	61344757	61344819	LLSSSVDGSVAEWDLFHLQQK	98	+
Chr4B	62341867	62341923	KKKDINPKSVVSGDNGALA	135	-
Chr4B	63739822	63739881	KALGYLVANGAVVDPVIGKS	139	-
Chr4B	67914356	67914406	WFLPIEGGYLEPEDLEK	84	+
Chr4B	67918157	67918207	LQPETVMLNPNMIGNVR	85	+
Chr4B	70201525	70201563	CAVNPTSYVETQR	99	+
Chr4B	70201867	70201980	KGEGAVTAIAVSPEDRVVYVGSSDGLVTYWHWVDGEAR	180	+
Chr4B	72399043	72399105	KTLKIQLSPGDPMRIALQIDD	103	-
Chr4B	76674407	76674496	KSLEASWLNTTIINEEPVWHAYVEKLAQVA	173	-
Chr4B	81646326	81646388	KIGYAHIGEAIETYLNAEKAG	96	-
Chr4B	84394486	84394551	ELLGGIPKVVGMDIVEMAIWAK	102	+
Chr4B	85622800	85622874	HGGAVVGLFKMFKLVPMLTTSTGCK	183	+
Chr4B	89088721	89088759	SEGDNLGAALGRR	88	+
Chr4B	91131239	91131295	RTGVAACQAFMPVPPASSE	89	-
Chr4B	93521292	93521369	RGGHNLAAWLASDPSLGGFVLLNCPA	185	-
Chr4B	97100314	97100364	RWMWDTRSVSVIPAGDL	86	-
Chr4B	98365646	98365708	KLVNEHHLAMINQVENAFAKD	99	-
Chr4B	98659586	98659699	MSSSLFAASAMEAPMSSSLGAMGPLLRKLHALLAPDYR	112	+
Chr4B	98662433	98662516	YMCGVLCLVFQEGALPNVHRLKLGFNAR	210	+
Chr4B	105423592	105423705	RSIPLLVDMLKPMADKPGAPLVALHLLTQLAEGSETNK	183	+
Chr4B	107292512	107292583	IKEVGKHSLIGGSGEFSDFQEILR	112	+
Chr4B	109133665	109133898	RSGGTDDLMSDWVELLPASAEVILEI--------------------------------------MVKINEMFFEQAIN	147	-
Chr4B	125325791	125325880	RGRWFLLLLIVMALSVMCAIPILVKLVAFL	214	-
Chr4B	134795248	134795277	KMRFKMLAAE	78	-
Chr4B	139745916	139745993	RLKNWASELGTTLQGFMEARVVMGSG	130	-
Chr4B	146394104	146394145	GSIAMSFLSTGLDK	98	+
Chr4B	149780186	149780311	RPALVTRKVAADTADSPPAGGSGSPMLPPAADPSSDPRIVYG	191	-
Chr4B	170142399	170142488	KPKNNVQLHPKGSNPYSKGIVSPGVIEELI	142	-
Chr4B	176695706	176695759	RLFEMVDPSLPSAGSSMV	84	-
Chr4B	189203656	189203727	RTLFYTAGYSGNMIGHIFVDPLMK	188	-
Chr4B	207225735	207225794	RIALQNQTGAAVEGAGRSQR	92	-
Chr4B	212422036	212422101	KDSVNTLSAVHIPRPRRRSILG	103	-
Chr4B	254937938	254938024	RNCHHVSMAAGEGSSYTVAPAPSPDSRSR	136	+
Chr4B	285298935	285298973	RYNPAGDIHPTLR	95	-
Chr4B	295936395	295936466	KNHVVWEDSAPNQAEPPLPEHNEE	113	-
Chr4B	312368920	312368970	KALARGNKDLLVFCPVY	84	-
Chr4B	345493260	345493340	KAIFFVNSAALHEITADISSIVSNPYE	126	-
Chr4B	345493662	345493736	KVAVQLLSNPAGPSVNQSFVMALLT	114	-
Chr4B	361539885	361539974	MDSCFKVENAKVCMVEPLDCLLSCVTCILR	144	+
Chr4B	368191889	368191945	SKILMRPPDDGTLQFAGRR	95	+
Chr4B	376666805	376666888	ASLEATVGAYIPAGAAGLGFEDFEGLHR	130	+
Chr4B	386015779	386015859	DIGLGARRYVEGLESAMIEVASLYGVK	127	+
Chr4B	402169626	402169694	KELRSDFNQSVVYLPMLIYVFYS	113	-
Chr4B	403691987	403692052	KNVANEVGLYAYVDAEFVPHVA	102	-
Chr4B	408107123	408107155	KGSGLEWIAVY	81	-
Chr4B	410850250	410850297	KTMVFEELNVDEALTM	115	-
Chr4B	415254195	415254248	KWSAALDFPSLMETEVWV	89	-
Chr4B	415529066	415529131	KQGFVGSALSHSPGLASYMDVA	158	-
Chr4B	427217254	427217319	EVLPPALGAVSEPPTLFDGTTR	99	+
Chr4B	430800451	430800537	GGQDEAARPDGSGSPGADPDVPVFPFWAR	138	+
Chr4B	430802937	430802990	EDLAEFATYDGEEHPAHK	126	+
Chr4B	432334545	432334577	KVAMHLATQGK	81	-
Chr4B	433454939	433455001	QSSKNAGPDSPISPLLTSDPK	93	+
Chr4B	439868036	439868071	KRANLMHVTVLK	86	-
Chr4B	440613145	440613234	ESFQLYADICEVLAVLLDRFFDMEYADCVK	229	+
Chr4B	444191887	444191922	KPGWHSEPNPLF	91	-
Chr4B	444196149	444196223	RNHVQVPNFFVANSALMLIEAEGEK	111	-
Chr4B	448677766	448677822	ANSPSPNSAVLSLLPGHGK	124	+
Chr4B	448678258	448678305	DTFVCAAVTKGENGNR	120	+
Chr4B	448678312	448678386	SPVSVCKKPLMISSKFTDMDVLPDR	124	+
Chr4B	448679809	448679868	TQADLPTSQDDAVFADHKLK	93	+
Chr4B	452941275	452941346	ISPLAFSPAVSSSTGVEERAGARR	106	+
Chr4B	453195028	453195060	VINRPLAGTTR	80	+
Chr4B	454187607	454187657	YQYLLFAAEPYEVIGFK	82	+
Chr4B	455517427	455517486	TSLACATMKYHTVAYLICGK	97	+
Chr4B	455777970	455778026	KPKADLAPDYGPTVDPGSK	133	-
Chr4B	461795313	461795378	RFDSSEGLIVPHIGWNALQITK	111	+
Chr4B	465848509	465848565	ESTNPFVEQAIQFSIAAAK	85	+
Chr4B	466541777	466541860	KQGPFLQNEGMDDTPSLFMYIMVHYLDA	141	-
Chr4B	468270367	468270459	CGVEALESGEKPCDLMAAIKHNPLVPFTFPK	153	+
Chr4B	470221298	470221378	FENLHLVGEGAPPDATFFALQQPDLDK	201	+
Chr4B	471026540	471026575	REHPDAPLISAG	86	-
Chr4B	480809413	480809502	QFSNVQSQIETINAQISDHNYQHDDGSSKR	144	+
Chr4B	511862529	511862585	TISAELAMLHLFNTQPDMK	93	+
Chr4B	513163000	513163089	KAVAYVGFLGTDKYNTNFAMISEAIDNIAV	140	-
Chr4B	518689498	518689572	QAVGIVGCIIMPHNVFLHSALVQSR	125	+
Chr4B	518873965	518874015	FSDGSPPFTPTAATFDK	127	+
Chr4B	521521500	521521535	RTQEHYLVQVVT	95	-
Chr4B	523183508	523183606	KGDQNIVVDGGTNNFISQSLMTMVSAPLESFLS	160	-
Chr4B	532852556	532852609	AAPSLRPEEQPGVTMEQR	133	+
Chr4B	533837606	533837650	LPDANVQPPHDYKWK	122	+
Chr4B	533852584	533852628	RSINGNVDESGDAMT	112	-
Chr4B	545946223	545946285	FLSGLLARVMVDMADFDCGKL	102	+
Chr4B	549539729	549539815	KVSMSKISGSGAINAVLVLEFYNFGNITF	205	-
Chr4B	551152877	551152909	KVAITVTHGFA	81	-
Chr4B	562946173	562946208	KIARHLEKLHGY	89	-
Chr4B	566125686	566125790	LWHIGGSVLVGISFSSVFGGCLLCTILGTDSYLVR	164	+
Chr4B	588179562	588179678	APISYTTNTVVAESDEPFAESHSEETSANSRTGSLGSIK	179	+
Chr4B	598139265	598139318	KLGPIVASLEIFRQNIKE	137	-
Chr4B	605088453	605088533	REAFESLCVACESVSIRPAMADEAATF	128	-
Chr4B	622089349	622089480	VLTLLRIAPKGVVEVHEMLYETAQYLTLGGETGIFSPMHMVVLR	215	+
Chr4B	622089379	622089480	GVVEVHEMLYETAQYLTLGGETGIFSPMHMVVLR	167	+
Chr4B	626939700	626939738	LLANREGGPPQVK	94	+
Chr4B	632583677	632583730	VPANWFVLALTHSDETLR	88	+
Chr4B	632584157	632584249	TDVHPYNDSITLPDSTISFVGSIIDSWDKLR	150	+
Chr4B	632586885	632586935	SRDEGVVPTVHAFNVLR	82	+
Chr4B	633140195	633140290	AMPLILAGLDVAAMARTGSGKTAAFLVPMLQR	151	+
Chr4B	633141638	633141697	GLDIPLLDNVVNWDFPAKPK	151	+
Chr4B	636898617	636898718	YGGKLDNVVDYPIPTVTEITTGEVMFGPKPGAPQ	168	-
Chr4B	640484276	640484311	LRAGIPVIAEGK	88	+
Chr4B	641475506	641475559	ATANFANVPADKALEIDR	84	+
Chr4B	642793975	642794043	KGGPPVLTILKLVMRYANESNLL	109	-
Chr4B	643920146	643920223	RSELKNSIDLISAINSLSFPHQGENI	122	-
Chr4B	645961217	645961348	VGVRLSPFADYVDCVDSDPEALALHVIGVMNGLGVLYCHMIEPR	217	+
Chr4B	648735588	648735623	FNHLQVDGVLLR	88	+
Chr4B	650000077	650000193	VRIGSQSIVVGVNIHELHGDSPQIIGSSTCFTLPDRHCL	192	+
Chr4B	651773683	651773724	LLSVGVKPVFLTGR	97	+
Chr4B	651773857	651773937	LQDAGYIIIGNIGDQWSDILGAPEGAR	129	+
Chr4B	651790119	651790172	LYNKLLSVGVKPVFLTGR	113	+
Chr4B	652144919	652144969	HEAPSGGDTEEPLVHFK	120	+
Chr4B	652823391	652823453	HGNAHEATAKVCEALDSLCLK	130	+
Chr4B	657003490	657003570	RLAEPGGLEHVRIAKVMAAPDGASCCC	126	-
Chr4B	659636582	659636635	KLNPTLENLTIAFSSLNY	82	-
Chr4B	661238164	661238244	AILKSRPQLHDAVEAAHALLLPSGSGK	187	+
Chr4B	661281433	661281531	KGDPTAPANAATNPSVTYAMQVSGGGLDIVGVT	94	-
Chr4B	662499534	662499566	NGHKKCYMGHR	87	+
Chr4B	664491120	664491179	DRVMDPRVVWLFPSGAGDLG	98	-
Chr4B	666208057	666208098	QNIAKGSIHDVVDK	96	+
Chr4B	672263397	672263450	KEVSYVTTDAANRVDILA	85	-
Chr4B	672284434	672284484	VGYLTAPPADDPVAPHK	127	+
Chr4D	479553	479675	EPQMLLLDEPTNHLDIETIDSLAEALKEWDGGLVLVSHDFR	199	+
Chr4D	758388	758507	RVFLTASADDCAAHHVSVGVCVGRGPFVTAQVAALAFAGD	186	-
Chr4D	1181341	1181397	GTHTVYDLVTDLVALSDKK	87	+
Chr4D	1696704	1696739	KVDADDVIISLH	86	-
Chr4D	1812223	1812273	LGRMPPGLMSHAMALKK	124	+
Chr4D	3391318	3391395	RHPRHHDFPHRAIFSTSASVTDVMMM	129	-
Chr4D	4167950	4168036	KSLNIGRHGEGDEEPFVCRFSSDDAATLT	152	-
Chr4D	5391955	5392026	KQMDNTAQKANGEILATYRATEPM	177	-
Chr4D	5654803	5654877	LLDNDELSPEQVNDVKDFLEDYVER	114	+
Chr4D	5697335	5697421	KEPMSHSVNMRVHIQNAYSQFQWRPMGSI	145	-
Chr4D	5793021	5793068	VYLTISVPDAEDVVIK	113	+
Chr4D	7530016	7530096	KDLKPNALSAAATSSPEHRGTASPAAD	116	-
Chr4D	7936110	7936172	FKITLEVPAELVALSNMPVVK	96	+
Chr4D	7950389	7950517	RDGPKVAFDVESHNFLVVGVPGRYDADIVGAGVDIAHKLALGS	207	-
Chr4D	9004742	9004831	RSHVPSEDDSHLELVSVPSLQRSSDVEMDT	211	-
Chr4D	9320650	9320697	AAGYTAQIEGWMELQR	124	+
Chr4D	15234989	15235027	KLLEVVGAEVRLA	86	-
Chr4D	15758498	15758596	RRGAGFPTFEFHLGHFDVAGDEEFREPVFEEPD	157	-
Chr4D	16216449	16216535	VPPPHISPFVDNDKEGHIPDYAVTLEGYK	220	+
Chr4D	16216800	16216844	MEIEGTTFSNLSNKK	111	+
Chr4D	23764850	23764918	GAEEGGLDGPGAMEYLTAVLASK	109	+
Chr4D	23861429	23861485	RKEQEYFQSSPDYGHLAHK	94	+
Chr4D	23862229	23862291	KVISEADGYQPHLIAPEQGYR	104	+
Chr4D	23870512	23870634	RGRDAGFAMSQDQLDCEGGQDCIPCDLPHNMLLFEMVGERA	201	-
Chr4D	24346198	24346233	RGKEYFCGFKLT	95	-
Chr4D	24347152	24347199	KLTNNSVISDMEEKMA	118	-
Chr4D	25984199	25984345	KAMSGMDGAAKSVMGFASTLWSAGASVYQNGMLASGAVSAKQEAAALAS	218	-
Chr4D	25984529	25984582	KSLVFGKAMMSSVVDEAK	83	-
Chr4D	27084823	27084885	ELDYQKIFDNMQKPAFVFDGR	107	+
Chr4D	27084886	27084966	NVVDAEKLREIGFIVYSIGKPLDAWLK	132	+
Chr4D	29619992	29620066	ATESPSDTTLLVDLIFQTLPLYDDR	110	+
Chr4D	30474947	30475027	KALILLDKAVAFAEALVSTAELVTGGI	122	-
Chr4D	30475049	30475126	RGFAEALFDDYALIAPDSSASAGGFD	120	-
Chr4D	35310640	35310693	KWQMLQVLEPKALYPDPD	89	-
Chr4D	37862266	37862385	AYAEEDGLLDLFVRSLREGEGTAQLVSHVLLVAMDRPAYR	188	+
Chr4D	39856771	39856869	NYPGQKLDGCACVCAPDDGKGCVLHLDDGSTNK	157	+
Chr4D	45531490	45531525	VVVGGVDISSAR	85	+
Chr4D	46260303	46260389	HGFVGFVVNMITNMAGGGRTRPATPPRLR	139	+
Chr4D	48434541	48434591	CRQLQRLLLANNGFSGR	82	+
Chr4D	52973039	52973104	SLPVEPVKVDFVADHPFLFLIR	106	+
Chr4D	57211437	57211553	RASFSGAPAFGLGAGLDHELTFQVTNSESAGAAQTADAS	176	-
Chr4D	58904910	58904969	RLPASASVTVVTASDGRDLL	87	-
Chr4D	63234111	63234161	AEQICLDPFVVFDRYYR	93	+
Chr4D	67783012	67783125	RGLVTLSSGNYPGSTLVLNMVQLFGMATQDAGIYVGQA	184	-
Chr4D	69258282	69258344	VLALRGANVIIPARTLESGMK	100	+
Chr4D	70289572	70289643	IEESIAHINAGAKPLAAYLFTKDK	113	+
Chr4D	72273464	72273502	KETRGINTSTDNA	91	-
Chr4D	73117194	73117250	AKSAVMESIEMSNTIGLEK	86	+
Chr4D	75692129	75692191	KSHSPASMNAPATPNVFDDPV	97	-
Chr4D	77447770	77447814	GCYIQADMIMSLSLK	117	+
Chr4D	88085236	88085307	RDLIAPVATMLTPRLASADGKTGR	111	-
Chr4D	89778972	89779094	KVDTESCSNSPDNSLSTSGASSNDPGNVDPNDTTSCNKMAN	184	-
Chr4D	101353452	101353508	GLLSSKTKIVVVHHVSNVL	83	+
Chr4D	106222348	106222443	KDQVLEKDSPCSNVPLNESTEMELQKSGDDAA	145	-
Chr4D	107727936	107727983	KEQLSMDRSVKEPPVA	115	-
Chr4D	110368285	110368365	SFLNSVADSGPVAHKEDDIIHNHVPLK	126	+
Chr4D	112253582	112253635	KIFGTGVCADAFVGAKLA	82	-
Chr4D	118622174	118622233	RAAAVYVSPNSLFGNVETPT	143	-
Chr4D	120039947	120039997	RHLLLAVAGGMSEGLLF	118	-
Chr4D	120120011	120120196	DGITLVVSPLLSLIQDQV-------------------------MGLAALGIPAHMLTSTTNK	224	+
Chr4D	121623918	121623992	GGEAAASAQHKEEHEEDGDMVGVVK	112	+
Chr4D	127385819	127385938	LVSGDAPTCNYKIMDNEYSMGYYLTDGIYPDWATLVKSIK	305	+
Chr4D	130722481	130722564	AVGDTGSTIDESLSKAEDNKTTYVVDPK	128	+
Chr4D	134933620	134933718	MHLSENEGIEGVRFAVTGGQGFVSAALCLELIR	162	+
Chr4D	139584877	139584969	DWKCVISMLLDETPIAELTDMDGTNLVRMLR	155	+
Chr4D	139588596	139588667	AQDIDMNEDPSAWRPYLTFVEHLR	124	+
Chr4D	168520398	168520433	RLVRAVDGLVTA	81	-
Chr4D	188969260	188969337	TRLLACLCLIALGHASPCHFPDRQIK	131	+
Chr4D	192968228	192968293	SGDSADAKEGNGANAAEHEDSK	90	+
Chr4D	213679991	213680023	YFHVVVKGVEK	80	+
Chr4D	241460881	241460937	VSTGQIPFEMDGVSLSNAR	142	+
Chr4D	251744280	251744342	RGVKCLGQILTNYTIVDHEIG	161	-
Chr4D	264694310	264694405	APDLSQMISSPEASGMEHDDNEVVNDEGVEPK	151	+
Chr4D	281430421	281430543	KSRVEIFGDADVPMEVGQQRVILVVGAHLSTNADGEPIGGA	298	-
Chr4D	288148062	288148124	HFDDIAFSVFETDEGNSPNKK	99	+
Chr4D	297507297	297507329	RRADSSFWSPW	93	-
Chr4D	298542679	298542729	KWFPMDTKPSIELLPGA	83	-
Chr4D	301131152	301131208	KTAGNSLLAEDSHFLGKNE	132	-
Chr4D	304554915	304554998	RAMLTAGHLSFINYVVPLFAKWFTLPQS	143	-
Chr4D	320211425	320211484	RSSLSPDSVELLGASLVDAS	84	-
Chr4D	320380467	320380553	RNNRAIAEAVEIAKSLVQSDEVIHNALGW	137	-
Chr4D	336010237	336010311	RVPPRQDVPADAERVFAGRGGEVQA	109	-
Chr4D	337083730	337083777	GSLLMTLGSPVSDAHR	117	+
Chr4D	337085692	337085739	MDLPDDDSTEYKNELR	116	+
Chr4D	337086147	337086245	AGVALVGDLADALGPSIKLLLKNSNFHSELLGR	148	+
Chr4D	348101724	348101789	EVLPPALGAVSEPPPLFDGTTR	98	+
Chr4D	349073629	349073712	VFDGNFIDGTPIVNIYTFLEIFDLKPAR	207	+
Chr4D	353089233	353089310	LAYAVFVASPEGMTVQNSLVNLDPAS	122	-
Chr4D	354933507	354933560	KMLLMSSIEGAVFLKELG	124	-
Chr4D	361382937	361382987	RIRERSVGLLQGIDHLT	81	-
Chr4D	365856028	365856072	RGIQVPFFKYLAPSS	109	-
Chr4D	366306636	366306686	NFEEAMQMGSETYHHLK	82	+
Chr4D	366309396	366309431	AGAPCRGECLTK	84	+
Chr4D	371766900	371766953	KSSHVKDPEGADAEIDLS	84	-
Chr4D	374787770	374787874	AEQVMEEDSMLEGLDIIEHYCKILVEHSAQLEKPK	267	+
Chr4D	377776493	377776555	ELSQSRPVKAVQGRFYTPSSK	100	+
Chr4D	378219990	378220043	AIMLVELKKLIEANPLFR	83	+
Chr4D	384918108	384918149	KAFVVATDADPVVE	95	-
Chr4D	384918584	384918619	REHPDAPFISAG	92	-
Chr4D	384918725	384918784	RLLLESKNFLDQEVYEYSVG	147	-
Chr4D	384918743	384918784	KNFLDQEVYEYSVG	105	-
Chr4D	390551133	390551213	KMGGNQQEEGVSSSSGNCEPKAETTDA	193	-
Chr4D	391398077	391398112	DGAGGLQSRDFR	80	+
Chr4D	392677623	392677679	RPFVMLQYTYALGSFASLT	90	-
Chr4D	398823743	398823799	GNAISTPAIEGTILPGITR	87	+
Chr4D	400715804	400715866	FALLETIKEALPADMWGPEMR	104	+
Chr4D	402469263	402469340	KLNLSPVIAGNSLLQDYVALVPEAQG	178	-
Chr4D	403060374	403060505	ITEQAGVVLTLDPKPIEGDWNGAGCHTNYSTKSMREEGGFDVIK	185	+
Chr4D	405681102	405681161	RGALTGGGAKNLVDFAIGKG	141	-
Chr4D	414871630	414871680	VHPLISLNPYQGNWVIK	88	+
Chr4D	416306261	416306389	RSGINHNIGGHEGTRGMVMQHQNPNITPMSSGMMSVGKGDSSD	210	-
Chr4D	417487656	417487724	RPVQLQEFEPLSGETGTVLGYFA	171	-
Chr4D	417492714	417492803	RAQPTNHEYFTSLAGLSALLDPSDTRTELV	144	-
Chr4D	417503058	417503105	RDKLFNALEEQFEEGL	112	-
Chr4D	420804792	420804872	DCDAVALMHDAQFYRPSPEDTVAVALK	133	+
Chr4D	423562673	423562717	ACGLPSALKPKPAIK	104	+
Chr4D	434640089	434640136	KVGEALETFLGKAPPF	113	-
Chr4D	434811586	434811657	RAALLAVTSRLSKDLISDLFNIVA	107	-
Chr4D	434812761	434812796	KALMYNLNVIQD	90	-
Chr4D	437756407	437756460	KYAIVYGAVDKGPGPSWA	86	-
Chr4D	437756658	437756714	KLHPLMSTPSDGFRKLNYT	144	-
Chr4D	439955062	439955127	RERRAMMHMIVTNADGASITEQ	166	-
Chr4D	441279903	441279953	NVLLQALEEELPAGTIR	119	+
Chr4D	451379903	451379968	RQEEQIINNVALVGEEINLQEH	155	-
Chr4D	451379987	451380043	KLSSAEKDIMDLIQMGQST	89	-
Chr4D	459770726	459770779	RPDVAEKEALLGRNPAPR	82	+
Chr4D	464937235	464937294	ADGQTADADFLLDSWLGALR	94	+
Chr4D	465536806	465536841	SDLLLGSNPVHK	85	+
Chr4D	468458677	468458742	QQAEAAEAAKLSVFNEIERTNK	98	+
Chr4D	469229554	469229616	KFPAVHDDALAMFLDVSGKVT	100	-
Chr4D	474564778	474564864	KFGGRLKNLILTGLAESELDEAVILLPRQ	133	-
Chr4D	474986254	474986316	KITEDLFVPAAKAVHAATGNI	146	-
Chr4D	478063166	478063219	SPAPDDYMLHFALGITER	91	+
Chr4D	478067495	478067596	RKHDQASELPLANEGDVLAFFSAEEGELYEEIVV	163	-
Chr4D	480151978	480152025	QSAEEGEDWNKWDALK	118	+
Chr4D	480152500	480152559	SLALNSEDNLLMSTSHNAVK	89	+
Chr4D	480152665	480152742	TGTLEIIDINSGNSIDVIEAHAGSIR	118	+
Chr4D	480152788	480152823	GFVTGSADHDVK	86	+
Chr4D	480152824	480152850	FWEYQLVQK	78	+
Chr4D	483247886	483247921	KAMLYIPGEIGF	89	-
Chr4D	483255392	483255484	KSPRLDEVDEMAVDGSSPVVVLDLLGPQALS	140	-
Chr4D	484393196	484393249	KLQVRAGALVKPEGESLF	125	-
Chr4D	485006893	485006931	VPCEYKGKNLSLR	99	+
Chr4D	487010102	487010137	RPVASEGNISRG	89	-
Chr4D	487325341	487325433	RAHAGSFAGRTMESSEGAVGAFVFPAPSSSS	136	-
Chr4D	489788459	489788518	ASYIHLFSPSSAVAAEVTHR	92	+
Chr4D	489819977	489820012	GLTTVIVSHSVK	79	+
Chr4D	500967433	500967486	RRYMSDVLTLYYTGPVLL	86	-
Chr4D	502542801	502542869	KILGTLLTLAETYEQNELLLAAL	99	-
Chr4D	502666881	502666955	KLRRLYIVTQSSVQFLFLFSGCYYH	125	-
Chr4D	502887365	502887442	KLYPPLDIYGLNLIQMMGEVELMYNS	128	-
Chr4D	504296457	504296558	RGCAEYLLSRFLAPRHADDPAAALLNILGARGYF	166	-
Chr4D	504380864	504380908	AVALVTSNFQDGDVR	105	+
Chr4D	504459133	504459177	ALARIIEGKTPEEIR	106	+
Chr4D	505667998	505668051	RQGISGWMNLLLKQPGFK	97	+
Chr4D	507690291	507690353	STATDEHFQELVDWVEEHKGK	161	+
Chr4D	509465477	509465536	GVVRDDSNPSGAFVFMISTR	96	+
Chr4D	512540326	512540406	LSHTEGVPPVTCVIADGAMGFVVHVAK	197	+
Chr4D	514593966	514594025	LGGDPLSPLRNHLQVLSHFM	95	+
Chr4D	517054191	517054238	IQASGSCIDAKDNLLR	118	+
Chr5A	625689	625763	LISLFDVLIGPNPSIRPINTDGAQK	118	+
Chr5A	2991949	2992005	RLEQTLVMFLGFVGKLDGI	88	-
Chr5A	3029281	3029343	RWKEYLVYFKVIAATPKFPDE	106	-
Chr5A	3524097	3524171	REVMMAVMAPGPGPCLFIISHTKPR	203	-
Chr5A	11659278	11659331	KINVLQSAMCADLNVFVA	85	-
Chr5A	14554136	14554168	KVLFRIVCIVK	86	+
Chr5A	16789620	16789679	KTSPLTGFVHDWLTSTIGFG	94	-
Chr5A	18354189	18354236	KPPCIVQKATHKSYAY	125	-
Chr5A	19568754	19568789	GDSYDEAQSYAK	88	+
Chr5A	20886309	20886359	PINGSGFGFDPPMGAIV	125	-
Chr5A	20886363	20886455	KVSPRALLAEWWAKVHPYVDLVVAHETAMFY	153	-
Chr5A	20886456	20886527	RMFSFHTLDAFSVFDGALYKNSSL	174	-
Chr5A	21202821	21202904	RSGYSQVWGNATFTFGSLQEGFYEVMDN	139	-
Chr5A	25809588	25809689	RLTREEEMVNQKYIFFYAGDNPLLLHPAASGLEA	172	-
Chr5A	32348242	32348319	MMPAFVACCNELVARWEDHVGSDEAK	131	+
Chr5A	36790607	36790732	RLSDEEVVDNMVNLVVAGYESTASAIMWATYHLAKSPAALAK	199	+
Chr5A	37138450	37138509	KGELFPYPWTMEPKKARGIF	152	-
Chr5A	40569238	40569339	RVGMQLDEATLEDLLLPNFSYTMDTLYNVECVRR	171	+
Chr5A	41708911	41708970	ESVAAMARQYVRAVMASVQR	89	+
Chr5A	43158814	43158879	VGWLGVFFTLNLSFLTNDLLNK	166	+
Chr5A	44459505	44459549	GLSQGVDVVVGTPGR	106	+
Chr5A	46812489	46812542	RFGPPLETEVMSLFSMSM	85	-
Chr5A	61591991	61592083	RFVSEGPWGPWKTDETEVNALQEAEAPEELS	149	-
Chr5A	66256146	66256199	REVFHQLEFPDAFVGSPL	88	-
Chr5A	71089547	71089615	CEEVDIQQVLQSFGGTVAMFPMK	175	+
Chr5A	85053205	85053294	AGGLLPCHGAKVAALEKADDNVAWSGALQR	219	+
Chr5A	86153653	86153754	KLMQSIYVNLGSNLLDACEVSISLGEAKLKNELL	161	-
Chr5A	87578765	87578812	KSNGCMDYGLGPIIWG	126	-
Chr5A	96527947	96527979	RATAMAMKALG	81	-
Chr5A	97290682	97290765	QFAAEEISSMVLIKMREIAEAFLGSTVK	132	+
Chr5A	98146023	98146106	KQDGSTDMIKSAMPPGMEPNNTQVFDKI	138	-
Chr5A	112074043	112074144	KNMGSTSTNHGSADKGTGEAHLLTSMPQAPVATD	164	-
Chr5A	117968790	117968822	KNQMLIYGEPI	87	-
Chr5A	131055822	131055944	GLLDLTCQTAADMISGKPPEEIRNFFNTENDYLPEDEEKIR	199	+
Chr5A	131389802	131389861	KFGPPKSMYLALVNGPYVAV	102	-
Chr5A	131835337	131835456	SSANSMSDFQEIEEEETNKGDQHPVLSEIFDSQFVSLLSK	189	+
Chr5A	143128803	143128850	RKQLVVPCLMFGGGEE	122	-
Chr5A	147751208	147751300	SMWRMDSSSSSSSSSSIQQSRPSTMAPAANR	93	+
Chr5A	152429837	152429902	KEQWTYIPFSVFQSYNKLLKQI	109	-
Chr5A	152429837	152429893	KEQWTYIPFSVFQSYNKLL	95	-
Chr5A	152430077	152430145	KEPDKEERITYSNSEAEAEWVYQ	110	-
Chr5A	208997874	208997921	RADFAVVVKEGAYPMV	119	-
Chr5A	229709189	229709263	RHVYDETTLPFSYNIVVEVDPIDLG	121	-
Chr5A	231615206	231615259	IVVAENLPGDPSYQNLMK	87	+
Chr5A	266746037	266746099	RANVEKITPCMSTPIGPWFAV	161	-
Chr5A	270924721	270924759	RTARLTDLYGPSS	94	-
Chr5A	290956452	290956529	KLGGSALQEHDLLDMEKEGPAYDLFK	122	+
Chr5A	312490500	312490550	GFDVDQPRNLAKSVTTQ	82	+
Chr5A	317782992	317783030	DKQVDPALADILK	89	+
Chr5A	327935776	327935847	EANRSIEDMPEKCSDNSSAFTSVE	115	+
Chr5A	331453175	331453279	KKFIAFAEEYLQAEVAVEGVAPGDFNDLRNVYDMV	169	-
Chr5A	335197614	335197652	ILGAQYGVVINFK	94	+
Chr5A	335208798	335208878	KAMELLGEDKLSQDTSLVGILSGDERL	120	-
Chr5A	336903597	336903656	EKNGIYIPGEQYLANEAEKK	91	+
Chr5A	339322901	339323068	KPLEVVLKGGND----------CL-------------------------SPPITLR	93	-
Chr5A	355328858	355328917	SPFDYELDESAGESLVTVIK	95	+
Chr5A	356841133	356841198	KGWLFGDGNNEKNALTDLLNEA	157	-
Chr5A	356844221	356844292	RVFDLYSAGSEWESYSLLPMDQGR	122	-
Chr5A	362503322	362503408	KLAATVLGSEPTWPEPLLIIRAPIEFKEL	137	-
Chr5A	367005820	367005900	RPEAIAATCHAGCSVSKVFETALANVK	127	-
Chr5A	371306282	371306383	FDPLNEKFDPDKHFALFQIPDPSKPSGTVASVVK	160	+
Chr5A	384821722	384821784	AAKAHKEVQLFAAINHWSLVR	100	+
Chr5A	392582868	392582942	KLLQCNTVIQNQDVTDVLPEMMAQK	123	-
Chr5A	393327322	393327393	KLVEIAELDIRGFNRLQQEEAQML	181	-
Chr5A	398904795	398904851	KNNYGVMNENNPDPHETLY	93	-
Chr5A	398907385	398907435	KNIDNFENWDEDGKEMD	81	-
Chr5A	401115651	401115710	AGSVILAVHDASDIFLEIGK	139	+
Chr5A	402416550	402416588	KLGGPMLPSTARE	94	-
Chr5A	425379026	425379112	GAALLKVDKIVTGHNADDIAETVLLNILR	130	+
Chr5A	442533887	442533943	VSVVAVPKTIDNDILFMDK	89	+
Chr5A	445429489	445429539	SSAYGPEFVQAALLMDK	83	+
Chr5A	448410625	448410759	KGVLKLAIKDAVISSNGHAINAFPGAHVLVPTGELTQMLTPHIAD	217	-
Chr5A	479370471	479370548	KAGSADATIFPLNIETQPTSSLEVKA	121	-
Chr5A	480555791	480555844	RGTAEPAEYLLLLADATD	85	-
Chr5A	482396164	482396232	LSLQSSVGGAMSKTLATSMSQVR	161	+
Chr5A	482578397	482578456	RVLEVDASGVPKEDAHSAPE	90	-
Chr5A	484167735	484167800	RGDAIDFFMYPGLCSHDHFPAS	111	-
Chr5A	484888747	484888806	GMLQNGIDLSTVDVSYVSSR	93	+
Chr5A	504528020	504528121	NSVPGMSVSPALGNLGPRITSSAGNIVGGSNIGR	148	+
Chr5A	509664611	509664700	WVHRYMETEGFAGTQRNVMAETALVDMYCK	156	+
Chr5A	520600772	520600816	KNSAGVSAGGTYNQT	107	-
Chr5A	534732670	534732777	SMDAAIAPAIAMNLPWAAGIGNHDQEGTLSREGVMR	177	+
Chr5A	536539037	536539156	RLVHSEWGQVDIKILVVREADPIVEDLPITAVEVAVEENS	186	-
Chr5A	545101518	545101583	RDASFISGFKEAVARFVELDGV	103	-
Chr5A	545102518	545102574	RIEALSNTLEHVYSYYSYL	87	-
Chr5A	547114284	547114358	TQAAPLYDDDHDTNQEARETASAPR	114	+
Chr5A	548421938	548422066	TIGPAMVAGRYTGIWVYIVGPVSGAVAGAWAYNLIRFTNKPLR	203	+
Chr5A	553168854	553168994	QSPGVVAATAPALHPPTLPAHLSLAKQSPGKATVHPSVVVTASPPHR	109	+
Chr5A	559952482	559952577	RLGLLLAHYEAANCTAIGLGERLHAIVSGDPR	232	-
Chr5A	560857146	560857217	LYVTEADPEHEPYVEDTSSNPLDR	115	+
Chr5A	567467910	567467948	KVAVSTESDSLLG	88	-
Chr5A	575515201	575515311	ATTDPNLFGWPIREHGLMQSPGGSVLWNGISTGARPR	283	+
Chr5A	577977854	577977913	KLHGFLEDRPVYISQVLPLL	99	-
Chr5A	586377118	586377195	DDERDAMAAELGNIAIDGASSSKTAK	115	+
Chr5A	586933802	586933852	MHANHFLVTDFLKNKLK	106	+
Chr5A	587313406	587313459	TEALAGSKFGVNVQSMNK	126	+
Chr5A	590718961	590719074	KLNRCQGLERPIVGALLNGALNVMELSQCSGWNSPLNG	184	-
Chr5A	600727275	600727367	CPRDISPYYEGILNLALEYVSYDPNITDSMK	152	+
Chr5A	601047357	601047398	RIPQATGMEAVQDT	107	-
Chr5A	609377988	609378074	RLISGSGVYESMDFRVLMKESAFLQEALA	140	-
Chr5A	616930990	616931046	KVATVAAPGFGQQNNYLGS	88	-
Chr5A	616931793	616931846	KPASAVAHLPDAVTSSID	124	-
Chr5A	623738679	623738720	RKLGERPSNAEGLQ	94	-
Chr5A	628106210	628106314	MAALSGKWANDVQALLLLLSCITEISMFLLFWNIF	163	+
Chr5A	634540137	634540211	RPTVGSFDSPHLEPNDGGLLPTQSE	121	-
Chr5A	645356370	645356465	EVMTPLVDVVAIDAAATLIDFKNLWETHQYSR	160	+
Chr5A	647134030	647134104	EFDRPAALIERPSLFGALVQEYANR	118	+
Chr5A	651126687	651126788	KRTFLSFQAACGQCNSADLVWTAGRMSPKPPLGI	170	-
Chr5A	655355002	655355058	KMYQIAYEWEAMDFKAYMA	155	-
Chr5A	664872686	664872754	RGVPRSPVSAASSGVTSQMSNTN	101	-
Chr5A	671794020	671794076	RAYMHMVANMILTSEGYGL	93	-
Chr5A	679761461	679761526	LQLIECKAPNLSTFYFNGGQVK	163	+
Chr5A	681909073	681909156	KKSQHLDHLDGSGNASFPAEDNKVGFSS	131	-
Chr5A	682620571	682620663	NNFIGMAYLTIGGLCLSLAMGFLVLYMVKRR	150	+
Chr5A	687294814	687294861	KSSIIGAVDDAHNVMI	118	-
Chr5A	690829653	690829700	TGLPGAIWNFMAPYSK	82	+
Chr5A	692097374	692097448	DAGYVIIGNIGDQWSDILGAPEGAR	120	+
Chr5A	700201848	700201922	RVNPSASESWGKEVAIPIVPASAFA	181	-
Chr5A	700203876	700203962	KFVIMGSDHGAALLNMEPHAALVWFRDHE	227	-
Chr5B	2260404	2260523	DGVMLDPVPITIPESVMMHDFAITENYSIFMDLPLLFRPK	194	+
Chr5B	10308980	10309075	RWAGFCCIAVGALIQTMSALVAAVVGCPMAPS	153	-
Chr5B	11507006	11507068	QSIWAGCFSGLSCFGAQKGGK	158	+
Chr5B	20254673	20254765	YFMATEHAVVLDAYPHVKAWWEALLARPSVK	152	+
Chr5B	20287982	20288026	DVDQGLVDESVEKLK	93	+
Chr5B	20311900	20312007	MAPMKVYGWAVSPWMARVLVWLEEAGAEYELVPMSR	176	+
Chr5B	20922809	20922856	RGSGFGFDPPMGAIVK	119	-
Chr5B	20922809	20922853	RGSGFGFDPPMGAIV	111	-
Chr5B	27118746	27118847	SGEMGNPNDPLAPLPSLPKQSPGSSPIKGAVSPK	154	+
Chr5B	28021115	28021186	KVGDESENKTNLNPMSNEPTTKIV	110	-
Chr5B	35394850	35394936	WIAEGFINTDGGQDLEEVGECYFNDLINR	220	+
Chr5B	37607561	37607605	VGVEPDVVTYNCLIK	116	+
Chr5B	37608041	37608076	IGEIDQARKMMK	88	+
Chr5B	37915149	37915235	FIGPTLGFVAFLVTGVIEWPVGAVVYLFR	218	+
Chr5B	45881006	45881089	SMQPKHENINHQSNMSHFAGTLAPQSAR	136	+
Chr5B	60704463	60704498	MLPADELFSGGK	86	+
Chr5B	68974007	68974108	NRKTEVGEGLEAHEMSIEVGTGYIGSLSQTNSLK	160	+
Chr5B	68974016	68974108	TEVGEGLEAHEMSIEVGTGYIGSLSQTNSLK	142	+
Chr5B	70843377	70843418	KETDTKQDDLLFDV	100	-
Chr5B	75949197	75949250	KAPILTDLSINLANLGCE	127	-
Chr5B	78949727	78949789	KFKTGIYHAAMQALSAGNHSG	158	-
Chr5B	79966545	79966595	DEGESSSGGGTLAKRSR	116	+
Chr5B	80195210	80195248	ATINNEDMNLKGR	93	+
Chr5B	90219643	90219678	VDNLITVVQTVK	81	+
[truncated: 1,140 more rows]
