# Supplementary material for: Community Resource: Large-Scale Proteogenomics to Refine Wheat Genome Annotations
Source: Int J Mol Sci. 2024 Aug 7;25(16):8614. doi: 10.3390/ijms25168614 (PMC11354340; doi:10.3390/ijms25168614)
Supplement: Supplementary file 1 [file ijms-25-08614-s001.zip › 28_ROOT_VASCULATURE_2024-05-20_Apollo.BED]

Chr1A	3380699	3380734	VIATTRILDVAK	83	+
Chr1A	7340360	7340419	MEVVTGAMSTLLPMLSNLLK	123	+
Chr1A	8236287	8236325	KLLHDLANTSCDS	96	-
Chr1A	9588974	9589078	AFAESLGMNFLETSAKEAINVETAFLTMSSEIKNK	158	+
Chr1A	13015800	13015871	QESKEYWHRIALMCFHYAMAIFAK	128	+
Chr1A	15793237	15793284	KYSGKYVMGFAGLGLH	122	-
Chr1A	27853359	27853421	TQKAMVASSSPQGSVPNAANS	91	+
Chr1A	38894304	38894339	EARQIFDSMTAK	87	+
Chr1A	51899232	51899288	YREQIQLLPAKYQFFGGIS	147	+
Chr1A	70856216	70856272	RAPGGRHVFVGPMLVRLSE	91	-
Chr1A	109900812	109900850	RDTTQTQPCIGTA	99	-
Chr1A	118873797	118873880	WAGDANAFDGDDYIEVICSPSNPDGSIR	135	+
Chr1A	141629531	141629593	RNLASSSKPPAAEPRHGAGGK	92	+
Chr1A	240843597	240843656	VVSWNPNDKIAFEYGDGEGR	158	+
Chr1A	264172208	264172264	KKLAEELVFSELNEMQDVK	87	+
Chr1A	299858277	299858327	NIRQYNCMFAFTSMGAK	136	+
Chr1A	301165964	301166077	KVDGSIGGVYQASLHIGNASTFAVGSIDEVVLTVADVT	174	-
Chr1A	313481163	313481207	KYVSHLLPAAVGKAT	106	-
Chr1A	339525255	339525302	LHDYYTDLFREHMTFR	84	+
Chr1A	361462294	361462350	RVRAVTRPSNLAADSELVT	85	-
Chr1A	362981650	362981709	KLIHSKNAPRTESILLVDAA	144	-
Chr1A	371519217	371519273	SKIKQTLPEGINGSQPVSK	89	+
Chr1A	411412492	411412551	NETSAGSEGCSLSDQQPKKR	94	+
Chr1A	445524306	445524359	KQYGQIEESDGLKTEELV	83	-
Chr1A	448915140	448915196	RMVQTTTVTTNRELAEAIR	86	-
Chr1A	464498132	464498188	RPWHTSDPRTSVPIPFRGQ	97	-
Chr1A	465527358	465527426	KLAAAQDSIRMPLIGPSDLLELD	105	-
Chr1A	483927224	483927271	RLVNLGAIAGADKTAQ	110	-
Chr1A	495450460	495450495	RAYKEGDSGFAG	88	-
Chr1A	495973797	495973868	RTNPDPDLIGSLLEKLDTSFYRPC	179	-
Chr1A	497563577	497563612	KVVVTTGDELVA	85	-
Chr1A	500937703	500937771	KIGLTDHKAQVGMAVGREGALVS	169	-
Chr1A	510134066	510134122	GLMAAGVAAVIRGLGQFGR	83	+
Chr1A	518789963	518790070	KAVVPNPNADGSSSSAGQWAQSVVPPCKMLWVSRDA	96	-
Chr1A	519791520	519791579	SLRIELPAGELGMDDGVLLK	95	+
Chr1A	533543907	533543993	VLTITTAAEHEEVVARLIAELSPSAVKVY	131	+
Chr1A	539653580	539653624	EARAGVATPYPSKAK	105	+
Chr1A	543375460	543375546	DEGVLSLWRGNGTAVIRYYPSVALNFSLK	143	+
Chr1A	544183818	544183856	RGRTSANQIWRQT	85	-
Chr1A	547613310	547613348	KANKPDLVDTPMS	93	-
Chr1A	553374114	553374146	KPEMVGVRFKA	83	-
Chr1A	563088812	563088856	KKLDDDSAAKDVGLI	106	-
Chr1A	565883095	565883181	RYIQSLVETFADEVNMAELASTEMFFTNE	141	-
Chr1A	587194549	587194599	EVKGDPNNGNGGAREVR	122	+
Chr1A	588411168	588411212	RKTRESDADSLSTIA	105	-
Chr1A	590665463	590665519	KQLAANMASLEKELFSAQK	132	-
Chr1A	593472223	593472330	RSVFQMGNGISSPPTLHPTSLDLAGFDVELSNDDRA	173	-
Chr1B	4988534	4988572	KLDIRTPTKPAPM	98	-
Chr1B	8938225	8938257	KPFMSMYLLCT	91	-
Chr1B	10351489	10351521	ADGQTLLVSDR	80	+
Chr1B	13298288	13298338	RALTTKGLGGYGVISVV	118	-
Chr1B	16986899	16987012	KQAELPSPLHCIMMELLATSAPLWTQMVCKVLAMGTLD	270	-
Chr1B	17609065	17609148	TMSCVMYQSPYLRPTNNMLLSSQKPQAE	136	-
Chr1B	30617401	30617442	RENLVPAKVPASAV	95	-
Chr1B	33052481	33052573	YASSHFRRSCIALVHILCNDQLCHDMGINHK	154	+
Chr1B	34942406	34942471	IYSEEDRSKMPPELANALSHER	106	+
Chr1B	58403611	58403676	AVEDLTAALSEASGKAEEAHER	92	+
Chr1B	58404418	58404474	QGLQEQLTHMESAVAEANK	88	+
Chr1B	67694710	67694763	ATIDTLLAEGARLQECLR	85	+
Chr1B	71309470	71309502	RADDDVQSIGN	81	-
Chr1B	106583620	106583691	VSNATEALANLPPANFNLTQLITR	109	+
Chr1B	110711616	110711663	MFILLVLIKRCLVLAR	111	+
Chr1B	122975176	122975241	KRMWITTQQKAGHLPTGGSSAM	108	-
Chr1B	143529296	143529349	IAASTTSIPCDIVLHDSK	125	+
Chr1B	148646192	148646275	RVSERLAGNVAPVKAFMAASAGGGNGVL	126	-
Chr1B	148646297	148646380	KIDAGVDAEDKDSLGDGSAPVDFATADG	123	-
Chr1B	167015904	167015939	EIEGLVRGVVQK	85	+
Chr1B	169295919	169295972	LVKDGRKPEEVNDILGLR	85	+
Chr1B	208212607	208212678	TRTLTAVHDGLLEDVVYPAEIVGK	112	+
Chr1B	262998440	262998499	VIDGFYDIFGLSAESSGQGK	94	+
Chr1B	272109439	272109537	MGCSSSLSANSTGGLGNINNENSATDSKNLKVK	113	+
Chr1B	283903664	283903717	RTRKFNEISALSYPDQEW	90	-
Chr1B	291757460	291757537	RTMGGFLVIEKIDETSVKADELISQC	127	-
Chr1B	294575493	294575543	ISYCRWGNIKALPGANR	86	+
Chr1B	302898608	302898655	AGADEADAFGDLYLFK	116	+
Chr1B	311604999	311605061	KGEWTKLFVQVKQQLVLIDNN	103	-
Chr1B	319739158	319739229	IIPEMILISHNLRNNLHHPNEYIR	115	+
Chr1B	346581957	346581989	KATTANNWRAK	84	-
Chr1B	349857833	349857889	RIARDAAAMHRNYWAGSLG	95	-
Chr1B	369589755	369589802	RLHLLGGYQKALAALG	110	-
Chr1B	398421045	398421107	RPAPTCGPCASQEGGGGAAPT	91	-
Chr1B	454690560	454690640	QRWVIGVGFWVQGFRLFPWLGVNFFLK	136	+
Chr1B	459677588	459677653	RGFIFPRKGMTTFPMLGLVRAT	107	-
Chr1B	471948599	471948667	REMASASLPQQEGDNNAGDLEGQ	106	-
Chr1B	494353720	494353806	RLSPRAPSIYPHVSPRSPAAPLRRTPLLM	127	-
Chr1B	504950946	504950993	KPVPISASGTSVAVLA	106	-
Chr1B	525312290	525312331	AWDVLKNSSFSCSR	104	+
Chr1B	526596333	526596386	AMMNTDQFMVAEKIAQSK	127	+
Chr1B	554696092	554696142	YLQNPLAMVATLCGPGK	130	+
Chr1B	562804632	562804676	MGNADVLTGSQGEIR	112	+
Chr1B	577344465	577344515	LVKGSKPVSADLSTPIR	116	+
Chr1B	578250598	578250672	FGLVCFRLRPVDDGMAETTTNELNR	126	+
Chr1B	588734834	588734902	KCENPNEKTSHNEVHTSGKNSAV	108	-
Chr1B	605835853	605835906	RKWAGEDVDGVLEIVVLS	130	-
Chr1B	638125456	638125488	RTPDIDLDGHS	80	-
Chr1B	647962819	647962881	KAFADKMATSSSFYTNPGSTV	95	-
Chr1B	654563071	654563130	RRDLGWEEAGSSQPSHVIMA	100	-
Chr1B	665362752	665362856	QSASTVAPTELDQGLPSAQDSVLVKDHSHTAADNK	160	+
Chr1B	671214982	671215017	KAAADFETSNAD	85	-
Chr1D	435230	435298	CALIENECDSRVITTTRIMDVAK	170	+
Chr1D	435824	435937	ASSVRVHDMVLDLITSLSNEENFLVTLGGQHTRSLPGK	183	+
Chr1D	684148	684183	LISIVGFGGLGK	84	+
Chr1D	887510	887548	RQMDKASDGEELG	92	-
Chr1D	2851234	2851266	RNKGWHPVADY	91	-
Chr1D	7891205	7891279	RLFEPTANVGQLAWLGVLHQMGNPV	125	-
Chr1D	9036380	9036427	RGVRAEGNTEGPALDK	113	-
Chr1D	11160471	11160545	KSESEAVSISGYEDVPAKDEQALIK	113	+
Chr1D	11160474	11160545	SESEAVSISGYEDVPAKDEQALIK	109	+
Chr1D	11815508	11815636	LVFESSEDAEEYLDAACCLMVADGPHVEAALQGAMMRLEEEFR	206	+
Chr1D	17891483	17891533	RGDEGATVWGEGGCDLG	121	-
Chr1D	19043036	19043074	KGLGGFGVISLIK	90	-
Chr1D	20884126	20884179	NVLDALKPHAALEFLRIR	125	+
Chr1D	21974100	21974144	DGTELVHADMKMQLR	111	+
Chr1D	37074153	37074236	AEKEDLQEQLMHTESGVAEANNAVQEVK	126	+
Chr1D	47715525	47715593	KVPAPSFPELDLTVNADSNTIGL	160	-
Chr1D	53272626	53272688	AMDNAELFLRMMVDNGVPPDK	103	+
Chr1D	57580411	57580461	HLAADDKPDRSPKDQTR	124	+
Chr1D	67148347	67148409	KKDVHKNHNYIVLALSPEAIL	158	-
Chr1D	70206915	70206956	KVFLSQQGHSGGGG	102	-
Chr1D	71065439	71065537	TTGEGVMNFSFFSRPLQRSLPQASVRPSAAGNK	160	+
Chr1D	80564331	80564381	KPHSSPERRFVHTTPED	83	-
Chr1D	109364129	109364164	YQSYDLAAAKFK	86	+
Chr1D	109365335	109365373	AVLQDSTKVAVKR	91	+
Chr1D	126155552	126155596	KHIAEIALVTEGVYF	93	-
Chr1D	140411604	140411633	RVLEDYTFTS	77	-
Chr1D	185492632	185492670	KLSMAEEWVYVFK	99	+
Chr1D	193557215	193557247	KASPSGNPHNE	81	-
Chr1D	196117303	196117335	KHWTFWRGDGA	86	-
Chr1D	208200012	208200098	KLITDASFSTLWAKYDDVPLATEAALSYV	135	-
Chr1D	221572083	221572136	WGRSSLYVVLRGLTEDVA	86	-
Chr1D	223594800	223594844	KQRRIPKAQDLAGSG	102	-
Chr1D	225570982	225571023	NPNVSSSEWPMQDK	114	+
Chr1D	225573772	225573819	SNAVCNATLHKHGIWR	120	+
Chr1D	225575429	225575539	IVEPLLSPMITPDNLVLPPYRELLELCSHLGYFINSK	183	+
Chr1D	242740493	242740555	RACTESACAIANLKGCWAVAS	93	-
Chr1D	251616871	251616939	KIIKQAHESPLGVQKQITALQDA	108	-
Chr1D	271440801	271440860	KNVKCGSLVRFASNAVESSL	92	-
Chr1D	300160795	300160851	GNVISTPAIKGTILPGITR	85	+
Chr1D	307499444	307499491	LNASQSLELAFAIAER	112	+
Chr1D	330289437	330289514	RKFGPEMSGSLVVVIPSESGTAVMLG	121	-
Chr1D	338797589	338797624	KATPNSCNNSKR	86	+
Chr1D	353237768	353237800	EGKPEGNHQLR	81	+
Chr1D	403345699	403345779	QTSAPKFVFVPPPELNQHLGDLLKTEK	203	+
Chr1D	406202748	406202804	LGERVIETQIITGAHVGTK	136	+
Chr1D	444870142	444870186	GDELCLSKVTELTVK	109	+
Chr1D	447585431	447585481	MFPKCTHESFSQKLYEK	84	+
Chr1D	460449074	460449112	RLKVVETILLNKD	92	-
Chr1D	466048786	466048833	RREAEVMSIHGWKVEQ	121	-
Chr1D	467226938	467227000	RIVRGMWPGMVVCDGSVFSRV	105	-
Chr1D	473243664	473243729	RGADPEGYAANFVESEQIMQSK	164	+
Chr1D	475186900	475186977	KIWPIVSSPAQQAFWPMLLSKHIGIE	128	-
Chr1D	489421328	489421369	LRARMLGPDAPTGK	105	+
Chr1D	489940788	489940838	LVMADEILVSSKQGNTR	122	+
Chr1D	490549606	490549671	KMNGIWESLLGHNCYGIHLYSL	112	-
Chr1D	496597962	496598006	KASLLQKEVNAAATK	103	-
Chr2A	2962834	2962866	RSVIQVGGGEM	78	-
Chr2A	5687397	5687435	KGAEGGDNKEKQN	94	-
Chr2A	7599232	7599333	DKTLTGLEILAMSGGQAPNAPSGSPLDSLVTPSK	157	+
Chr2A	7599334	7599417	EMTVPELCIVEEINAEFNESVLARVGLK	137	+
Chr2A	10316669	10316701	AGTIVEEADTR	78	+
Chr2A	14909087	14909128	LSADGLEKLMREHK	101	+
Chr2A	15773449	15773493	RTGETVDFGGVVCAE	83	-
Chr2A	17801165	17801227	RGMGFDAIKPKMETDLLVNGA	154	-
Chr2A	19462475	19462558	RAMHTLRPALHSFERDEYEDYLNNALEE	135	-
Chr2A	36456680	36456748	AIYNGNESLPMDYIKASMEGTAR	97	+
Chr2A	38650468	38650518	RQAYFAFDEGGMSRPAV	83	-
Chr2A	40950018	40950098	YKYEVVQVLSDFTTGTSITVMPLVKIK	201	+
Chr2A	52511407	52511514	RMYRTNDSGAAIVYYFTRYNTNYANYI-APSSIWLV	192	-
Chr2A	52939910	52939951	AARENGLSGVKISR	99	+
Chr2A	69830830	69830928	RVHSHIPSSPVPTCHLKVTGSNFEEEQQTIQTR	248	-
Chr2A	69927207	69927308	RSDAQTQSGIVFVGAPFIELKSKLGHYSYTNGCV	169	-
Chr2A	75903878	75903946	KLSASVIGAGTVLCDKLDLEELS	155	-
Chr2A	82458010	82458069	GAEEGTGDIDPSVDSNAENK	88	+
Chr2A	85266160	85266195	KDSSGFADSMLK	86	+
Chr2A	86698213	86698248	RKLTRPLPLHLA	82	-
Chr2A	98682446	98682508	KHDLEEAKTHVVSIVQPSGKQ	151	-
Chr2A	118967563	118967652	KPEKFGEVSGLGANKPRLTTEVPATIGQAN	143	-
Chr2A	120401452	120401514	DGVKLPSYRGDNVNGDAFDLK	99	+
Chr2A	147315211	147315264	VTKDGAMQVHTKVNGDAR	129	+
Chr2A	153481185	153481268	HVLNNSGTPSQPNNQASTYLFELFNEDR	136	+
Chr2A	159025741	159025788	KIQDLREVAEEPTDST	120	-
Chr2A	173874958	173875032	DSVVLNTTGHHYFLCGFPGHCAIGQ	193	+
Chr2A	184744093	184744158	MPMEVSAPAVTMAMTVPVPEPR	97	+
Chr2A	198690982	198691068	GSLEVQLFPGETTALSWAIRYQIALGTAR	140	+
Chr2A	198735298	198735339	KATLKFSVGKLGFL	98	-
Chr2A	202124093	202124137	RKVADLHSRSLEEAA	87	-
Chr2A	209398993	209399085	KTQTADSPFIRAMGFDSIKPNLESDLLINSA	149	-
Chr2A	213808103	213808168	RWQYQSIISAVASMQYYDSQTA	107	-
Chr2A	390146939	390146995	TGTGKTLAFGIPIMDRILR	89	+
Chr2A	392622608	392622655	NGGCADANSDGERGHK	118	+
Chr2A	412222635	412222745	ATGHVVWRSAEDVSAVYMVLELDVHATVPNGAAAGRR	174	+
Chr2A	413565881	413565913	LMGQLPEDYGR	83	+
Chr2A	419246537	419246587	KQLSLMVGIMGQEEEEQ	129	-
Chr2A	438626362	438626412	VANLDDFVQPWTRSPPK	84	+
Chr2A	452143820	452143864	CTEWGNGMEIDGEVK	111	+
Chr2A	458647310	458647360	VADGGDEENAGAVEEEK	119	+
Chr2A	461882334	461882369	KGKVVGAIASKD	83	-
Chr2A	514885741	514885785	ELTYAEFPTKFVWKR	113	+
Chr2A	531988299	531988334	KKKAFPVVASAN	82	-
Chr2A	563110393	563110449	LHEMLMKTPGFGEAVAISK	93	+
Chr2A	574572523	574572567	RALTVKTESANATDS	104	-
Chr2A	574832616	574832678	RSLPTFWNSVLSIGIKGKQVA	102	-
Chr2A	592754027	592754116	KGGLSKSTTNKIGTSQSTSPGVDNLGTELA	133	-
Chr2A	597584368	597584436	TAEFLAYGLRSYVREEDGAIILR	110	+
Chr2A	635266820	635266852	GLEFEQVDRER	85	+
Chr2A	653164807	653164857	GSSLLPLVGLTSESGIK	114	+
Chr2A	655981331	655981414	KTQLFGALGPGCAMGLASASVFGASAQL	126	-
Chr2A	657329188	657329241	AVCSSLCTWSTLPAVDLK	134	+
Chr2A	658663530	658663598	SLLLSSAPPETLERFCARPWTRR	106	+
Chr2A	671545684	671545773	NQVPQIGQDIGEKVPLKPVSSQTPAVGIHR	143	+
Chr2A	676813845	676813904	KPAKNIVVGTVEVDRDDEHS	150	-
Chr2A	680308721	680308777	KDQHGKIEEQLNNIQNEME	89	-
Chr2A	680309018	680309080	RQAEQLSNYQVTQKNEAETMD	101	-
Chr2A	680728322	680728381	KEVFEENTLDSFQNLGLTYT	152	-
Chr2A	682282618	682282674	RALILELTALGFTGGPCMR	92	-
Chr2A	693250678	693250773	RVAITILISSLVGAVVGAAAYGLMWWSSFDKS	90	-
Chr2A	696186993	696187055	REVVGDTQPQVNRMDDERMSA	101	-
Chr2A	699002409	699002456	HGKCQDFDIVLDEMDR	127	+
Chr2A	720051579	720051608	TIVDGFICWR	82	+
Chr2A	722449972	722450124	VNTSVPDILSLLSG------------------------DDARISKLEFIER	162	+
Chr2A	727867059	727867139	KDLVTLPVVDATCGPAVGCAGYDPKVA	191	-
Chr2A	729257570	729257677	RTQMEELGPLWSLIAIPAMVILGCMIDYFRAVDVVT	179	-
Chr2A	733775445	733775501	RVPSKAMQASHGAADSVIR	89	-
Chr2A	738485030	738485098	KSNNAFATIEKNLMNLKQIQGSL	108	-
Chr2A	742487989	742488027	RATQWDLEFAMPV	102	-
Chr2A	771668612	771668677	THGLIVGAFVDLLVGLSAVNNK	159	+
Chr2A	778880183	778880224	RPMSITPADQDKQK	107	+
Chr2A	782859401	782859448	KINTLHGMAKPVTGSI	113	-
Chr2B	7504285	7504344	RELFGEPLLAGLDPEPPEEF	89	-
Chr2B	29306780	29306845	KGFGGRGLLMRDSFNNTAAALD	162	-
Chr2B	44303697	44303762	HAVAKQPVAAAIELGNDIQFYK	164	+
Chr2B	45458371	45458463	RLNDESQGAMMSMIEPGNVVVFNAGSEAAIA	146	-
Chr2B	49505687	49505728	RHGSRGCGLYTVPG	104	-
Chr2B	96919360	96919416	KTNEGSEVGGNNDNPRSVR	83	+
Chr2B	99168949	99168984	KEPINEADRCGL	87	-
Chr2B	105881869	105881907	TAEQELPAVGLKR	94	+
Chr2B	110039255	110039323	RCVAPAKEDIVANEEFNVVSANS	109	-
Chr2B	127180599	127180643	SSLYYVGMTGIRVGK	110	+
Chr2B	165373419	165373463	FLGEESNVDATVGGK	105	+
Chr2B	169002725	169002757	KEPACSWIELK	85	+
Chr2B	176738750	176738800	KGEMEPIKTIADLVPVL	81	-
Chr2B	192640521	192640583	NSAIFLLVLLVSCVAMSGAAR	146	+
Chr2B	193961152	193961190	KEAGEVERAKVMT	95	-
Chr2B	230584260	230584328	KVLSVQDGRLRGFDSVLLVANSI	107	-
Chr2B	261160088	261160147	KVLLHQSMRLSAISIQSSVR	88	+
Chr2B	278391366	278391449	QDVIPPAFEETRNTMEVSEALAAACTAR	135	+
Chr2B	399558894	399558995	RDSDAAHDVSPEYVGHSILDSSADFVNGNNKSGL	159	-
Chr2B	403072588	403072674	KEILHPFVPPIGQVLDTYFLGVGPVKRLD	217	-
Chr2B	421324451	421324519	EALNSMGDLKAPGPDGMPAIFYK	177	+
Chr2B	436519578	436519646	QGGGNGTSGRTAPAASSSGVGAR	91	+
Chr2B	459910986	459911021	GSLGDSATIAVK	80	+
Chr2B	461467340	461467396	MAMEMRARESIGMSEDLTR	88	+
Chr2B	465610805	465610873	KGCGTEGSVVIVDNEKLLQLFHK	112	-
Chr2B	527060882	527060929	KGLSPADSAELGQGKK	106	+
Chr2B	549571447	549571530	AANTLLEVLFLNNKLSGCLPYELGLLAK	126	+
Chr2B	551638638	551638676	KTSMDSSLAGGVT	93	-
Chr2B	553062603	553062686	KGMDEPVLAPQGSGDAPAWDDDSNNSQV	136	-
Chr2B	559492347	559492415	VFSAVGDRDFYAGTPGDDPLLAV	108	-
Chr2B	572923346	572923396	SPGEEVDKVFVAMNQGK	125	+
Chr2B	574007076	574007129	KEVRRDVDHLFVDTDGEG	130	-
Chr2B	580107518	580107562	TLGGGGGDEAVKTPK	97	+
Chr2B	596875515	596875586	TGVTYPLSLPGSLSAVDGSVSRFR	110	+
Chr2B	623314600	623314647	APPYWVSARRQIDFGK	127	+
Chr2B	636897180	636897260	FMDASNGSSIIYSSHQFLNTLDTELFR	131	+
Chr2B	640035349	640035411	RQAEQLSNHQLTQKNEAETMD	97	-
Chr2B	646121691	646121747	RICAGSMQATVISCTAMAR	90	+
Chr2B	655172987	655173052	VVGGLLSAYDMSDDKVFLEKAK	102	+
Chr2B	663095699	663095743	KGNGNGHEVVQSAKK	108	-
Chr2B	677344507	677344548	KLQDLSYMSDLEGT	102	-
Chr2B	682028126	682028176	KSEMASVLVRVALMESR	116	+
Chr2B	686355914	686355949	RPAATWTIETNL	90	-
Chr2B	687103744	687103851	KVELDVVEDQGGADSGCGGLLDMTVMEPAKGAGARG	166	-
Chr2B	702328772	702328822	STPLIIEPKLYGRDSHK	124	+
Chr2B	712059577	712059639	RSIILMQPRMGPVEGLASPRD	104	-
Chr2B	712060108	712060167	RKEGNEDFGGAGSPNVLYMT	98	-
Chr2B	712060111	712060167	KEGNEDFGGAGSPNVLYMT	142	-
Chr2B	713260542	713260589	KTNFDNGPEDKVEASR	120	+
Chr2B	717459479	717459562	KAVSVTEHMGFSHISAMSIRAEGPNLVA	135	-
Chr2B	727403777	727403857	STPVSASVQHLTNYDSMDSEDAAEPPK	127	+
Chr2B	731041832	731041906	KACMVAAKFPSSSNSLPMSHLNSLR	117	+
Chr2B	736044061	736044102	QILALQGSMGRVAR	100	+
Chr2B	760787029	760787082	EAAAEMGGSIKGHSVHGR	130	+
Chr2B	761232544	761232597	KKAADVALINRMQEAVMA	129	-
Chr2B	767603191	767603226	NEAVLIAKLQHK	81	+
Chr2B	786781703	786781738	LIFGAWLKYEKR	93	+
Chr2B	794293138	794293179	GDDGMGASTAMATK	94	+
Chr2B	803688836	803688898	KTTTEGDHSDRSPSQVYYVSG	152	-
Chr2B	811693438	811693470	RLAPLIDTDEQ	81	-
Chr2D	91677	91712	RMGDYMASQFSN	87	-
Chr2D	2859880	2859942	SGAVAGAVLSIVVLQASRAYR	89	+
Chr2D	12806325	12806357	GASKPATQLVD	78	-
Chr2D	21568639	21568689	RTGRIGTNTQTQNARLL	124	-
Chr2D	29833431	29833481	RMNDFGIVRVYADPYEK	120	-
Chr2D	35229427	35229531	VSPTRIVVLKPCLDKNLNMEGAFPITNDMFCSSYR	268	+
Chr2D	38895170	38895253	HLRYISMSATDEPNLCNLFKLYHLEVLR	140	+
Chr2D	40000455	40000544	KILWPHISAITILLEVELLYRGGCSTAMSI	222	-
Chr2D	57171453	57171494	KAKEILSVLSQAAE	96	-
Chr2D	58586164	58586199	QEFSSGVQTAEK	88	+
Chr2D	59785967	59786026	LGSAAVFASPTKPITTAVHR	92	+
Chr2D	84589314	84589352	KAKGAPHAAPMQV	90	-
Chr2D	84623066	84623107	KEDVAINRLIGAVL	93	-
Chr2D	86789612	86789644	EGYHAEGSNRK	83	+
Chr2D	89026598	89026666	RANAGTGHRAEAGDVDEYSLTPS	108	-
Chr2D	90184962	90185057	QRQSEMKVVQESESQNQIVDMLSPTVIGGDPK	153	+
Chr2D	92301644	92301694	KFAHKDEEYDSMLGVVR	86	+
Chr2D	95338041	95338079	KAVFAPETVVLTA	85	-
Chr2D	100659966	100660022	IRARTFGLTISIIDFTLSR	84	+
Chr2D	112939697	112939744	KEHQLVHLIHRCPLGD	121	-
Chr2D	115231381	115231449	RVNYQLEPMPVDNAEMEHETSLG	115	-
Chr2D	124121548	124121589	KRQEAMMDEEEKGI	107	-
Chr2D	129415281	129415346	RDLKDGFGASRMWIMLEDGESI	110	-
Chr2D	133758258	133758311	GRDPLVNFESIFVGGLVK	86	+
Chr2D	135564312	135564356	AEHFDNTKKSPSLPK	108	+
Chr2D	148307868	148307906	RAYASVTDDIGTI	96	-
Chr2D	162226492	162226533	KWRRMHAMLFVVDG	116	-
Chr2D	169754001	169754039	QDIASGYVSLQVK	93	+
Chr2D	177877298	177877336	TLVEAANREWKTK	91	+
Chr2D	180139149	180139181	KQRHQVAHDAV	80	-
Chr2D	183562295	183562363	KHMPSWDLHGLLVQQKYKDFSSL	114	-
Chr2D	192197361	192197417	KEHEELCVGILRVLNKHQL	90	-
Chr2D	193451802	193451834	KQHELTEVGNR	84	-
Chr2D	196959260	196959352	RTGAYSVSKISCLSELVAEWPSFEIGGIHHR	155	+
Chr2D	297580130	297580183	KGVLFIDFPPVLQLQLKR	85	+
Chr2D	301993235	301993267	RLGGCAECKEK	83	-
Chr2D	305033106	305033147	RQLERMEYGFTAAL	102	-
Chr2D	316902252	316902293	KSGKDFLEEARELT	93	-
Chr2D	318535754	318535810	KRLKITMLSESHITFNDLG	142	-
Chr2D	319808074	319808133	LVEESTAMGGGNAQKSKMAR	93	+
Chr2D	326174932	326174964	SRIGVLLFILY	85	+
Chr2D	360172722	360172817	VEDVKDPSLGWMIGFLYLIALLGPFAIVMLRK	153	+
Chr2D	375620325	375620426	KGDQDEDTPVVVSAYLKKIAGSEPTSSVAAPKSM	161	-
Chr2D	379524082	379524114	CNLVDRPVGYK	85	+
Chr2D	379634640	379634708	CPKGGAATIVAGLQVTIGTPPPR	109	+
Chr2D	382251640	382251675	GVLNDSSAIAVK	83	+
Chr2D	394397078	394397116	RIFIKLMNRGCPA	101	-
Chr2D	406349936	406349992	KEVAQDSIESMPILLVNLL	87	-
Chr2D	407630555	407630626	MAIAVSSLTSGSLAPYSPEVSRQR	109	+
Chr2D	416658636	416658731	KLLSSVENISRVDVITLDSVQTNGNADHKINY	150	-
Chr2D	419618783	419618857	VAIASCRVLLGQKAFNLVASNQIAK	171	+
Chr2D	423985990	423986046	GSSVWMLASNDSLKAEDIR	91	+
Chr2D	424963055	424963108	RESFLLDATSKLQVDEEQ	83	-
Chr2D	431051241	431051279	ADGKNFAIMTRVR	99	+
Chr2D	437189504	437189575	SSAAMSRVGSPCMSASEARSVGSR	102	+
Chr2D	474381739	474381822	KGTPGGEPLLAVSTINRAGEEPTLIGSN	200	-
Chr2D	483881415	483881495	SPGEEVDKVFIAMNQGKHIDALLECLK	199	+
Chr2D	487234361	487234429	IADGDETPAMTEMWAAMDFAKTR	112	+
Chr2D	490423855	490423959	KDWVATTAASTITIGREQEQEMWDMTATGEHVEGI	169	-
Chr2D	512740636	512740740	REKPLLTETIALDLMFVLLFASFETTALALTLGVK	156	+
Chr2D	520928022	520928084	QPDLEFGSFSVILGGKASDPK	151	+
Chr2D	534290072	534290128	KGEHGKIEEQLNSIQNEME	89	-
Chr2D	541839115	541839204	ECTKRPAMSQVVKILESAMDTEASSETTSR	217	+
Chr2D	549220756	549220815	KCRQCSFQGAMSLSVMLNEH	97	-
Chr2D	559327350	559327385	SPSCSHDAGVKK	88	+
Chr2D	560006631	560006732	KALENKQETLAAIESSALQDNNLAEAKEDEVAQL	142	-
Chr2D	560007441	560007506	RRLEDEVGHASDDNSAQEPEMS	104	-
Chr2D	571928108	571928164	KIDRHVIPSPIEEHLYALG	97	-
Chr2D	577069882	577069920	KNRMMEVEAKSQA	92	-
Chr2D	587594968	587595009	AEVFIAENESSSGR	94	+
Chr2D	587641350	587641421	DQVEATVQGTLNAMRSCARAGTVK	128	+
Chr2D	594136162	594136233	DVLVPAGHVAVCVRGRGDGESSSR	110	+
Chr2D	598397873	598397929	IGDGCKSVSKQFNEQEQLK	91	+
Chr2D	602884528	602884572	KWFLEKCPRPVVSDE	117	-
Chr2D	610917591	610917671	KLQPLAFLSAPLDGNFRNGSMNLQRLN	125	-
Chr2D	611422185	611422220	FTRAERLDAEQK	85	+
Chr2D	613225356	613225397	KLLAHGRTAGILRA	93	-
Chr2D	614094384	614094419	KEANKLYEGCDC	93	-
Chr2D	614825849	614825905	NEVGWFDEEENNSSLVAAR	144	+
Chr2D	618310597	618310638	LAAAELPESVVSKK	96	+
Chr2D	622360024	622360086	RSDPNPDLMRGVLGRLEPSFW	104	-
Chr2D	625817754	625817795	KIIMEGPRKVDKAA	106	-
Chr2D	630858503	630858556	ADLIAALGETTGKPAFER	129	+
Chr2D	631564319	631564381	LEAGVHVVSGTPGRVCDMIKR	103	+
Chr2D	633651245	633651292	RITNMHSINIQNGSFW	123	-
Chr2D	633653858	633653920	RVGLREAVDNSINGHVFNHVY	102	-
Chr2D	637916710	637916763	AAFHEHVGDISGALRDCR	88	+
Chr2D	639878476	639878523	RQLGKMAGPRFVLGMA	124	-
Chr2D	648948387	648948458	REKEADMSTCELVVDGQIHCHVDI	117	-
Chr2D	649111420	649111461	GGIMELFGTFMHRK	115	+
Chr2D	650817561	650817608	DLKLENTLLDGSEAPR	103	+
Chr3A	8914346	8914396	QIATELGVAIGLADANR	119	+
Chr3A	10220645	10220698	ADAYSFGVVVMEVIRGRK	133	+
Chr3A	44972002	44972067	AFTAPGPMTPRTYLVALATLSK	102	+
Chr3A	54036936	54036977	RLQQELTYAVGLDR	107	+
Chr3A	66594810	66594908	LSNQMTLEAAVETAAAFLNKSVKPVLVGGPKMR	156	+
Chr3A	71049633	71049683	LGPTVQVDGLVNLKNLR	113	+
Chr3A	94329888	94330079	KNVTDLIISFESELKDDAWE-------------------------------QVVSPYESIMISN	119	-
Chr3A	113507351	113507443	KTMTTLQDQLYAEDEPRIGSLIMRASMLDDM	150	-
Chr3A	198484284	198484319	RQYDEWRLEEHS	102	-
Chr3A	229854800	229854853	RRSPEPVTGSTEVESYLS	82	-
Chr3A	331801477	331801533	AEAIDELAANLPPSKPIVR	87	+
Chr3A	352784110	352784163	KIEQDSSDRSVSLVEYPD	84	-
Chr3A	372791265	372791330	KSLALTDKTQLLPFMQRLPGMY	106	-
Chr3A	373413587	373413628	RFFHKKIGTLDGLA	103	-
Chr3A	385571348	385571392	AKLDVTSSFLVQPSR	102	+
Chr3A	427649667	427649729	MLQSLLEPFFIVGKGAKSIVA	101	-
Chr3A	436185206	436185268	YQENDNDLLLSTSDKEDNGIR	99	+
Chr3A	449176194	449176244	KYVDDGKYNYTMANRFT	138	-
Chr3A	500630764	500630805	SAHASLSHEDVLAK	97	+
Chr3A	502657174	502657206	MDELEEGTGPK	80	+
Chr3A	533580627	533580671	KRGDSGLKAAGDGSA	99	-
Chr3A	540766964	540767005	KLLEAALKGSEMIE	95	-
Chr3A	560228247	560228288	KLADPCIGDQLFAK	105	-
Chr3A	562544272	562544313	KGFVLRRIVNGCYH	109	-
Chr3A	575901913	575901978	HLSDDPVCPVCTERFEIGSEAR	111	+
Chr3A	579772179	579772238	KYMTMATSTKGQDPMCETKL	97	-
Chr3A	584414862	584414894	KNPVDGSVGRK	78	-
Chr3A	596321606	596321671	KLLQLGGIEEQPNEEAVVIEEE	158	-
Chr3A	608706576	608706629	KVFQLGNAQSYREMFRMF	92	-
Chr3A	616575709	616575798	RGAKKALAYADTGDPLLCPDDGHIIYDINY	219	-
Chr3A	616604246	616604311	TGLVPDVAIYNSLIKGFCQAGR	164	+
Chr3A	617028771	617028800	TQKNFDMAER	77	+
Chr3A	660154731	660154787	KMNNYVKPPANLMMYDLVC	93	-
Chr3A	686911144	686911179	KTPGPMLPLPTN	88	-
Chr3A	689602811	689602846	KLTRGAVDILDM	88	-
Chr3A	700940866	700940901	KYREIEANMHHL	92	-
Chr3A	701078558	701078596	AKTKEPTLSSMLK	94	+
Chr3A	725623573	725623617	KEAGIAVKDNPPADR	108	-
Chr3A	726904078	726904107	RCSLQYDMLC	80	-
Chr3A	728216291	728216338	LATLMGDEFAKLKNLR	111	+
Chr3A	730667506	730667592	IAQEEEIAYDKENPRMYVGALFPSMEEFR	146	+
Chr3A	736170770	736170832	ETSSTSGMRDTVETSPLLQYR	98	+
Chr3A	741252663	741252719	CSPCIAGDFGGGVPTGHTK	142	+
Chr3A	748650218	748650280	AQGVFHVDMIMLAHNPGGRER	105	+
Chr3B	615382	615414	QADNSKGDNPR	83	+
Chr3B	2415379	2415441	QNGVSEGGGDHLMHEQSRHNK	102	+
Chr3B	5418452	5418529	KLVNDVLTADCEWNIERHLANSIDRA	125	-
Chr3B	6222600	6222641	KVPAAVGLADDADT	92	-
Chr3B	6222642	6222710	RPDYLWQGGVDGSQELVTVDHGE	115	-
Chr3B	10963539	10963592	KDALDDALFGRTSGFSVA	128	-
Chr3B	11439105	11439170	RGISFINADNENKTLEIVGSGM	106	-
Chr3B	11967001	11967078	FMITDGMQVTPNTTIGRNGGSPSTMK	114	+
Chr3B	14530198	14530275	ETYSLPRAAPISLTNNKSSPPVDDNK	121	+
Chr3B	17083235	17083291	RAQPTTSKPGVAAPPILDI	135	-
Chr3B	19700787	19700837	KEQYVTSRCAIHVSSLM	84	-
Chr3B	20047116	20047175	RKEGKEDFGGGGSPNVLYMT	150	-
Chr3B	21588273	21588308	WKPFYRAVASMR	96	+
Chr3B	21977843	21977899	IYSISGDTVTEEAVLEKHR	93	+
Chr3B	26210067	26210147	KNMPVDMAVLGEAEEYFAALRPDIEVT	131	-
Chr3B	28344404	28344538	GLLILLAMVLSHGVDDGQGRTVVVSHLTLGAVIYVFGMLVYCLYK	213	+
Chr3B	28422462	28422500	WGRIGEWFVKSAR	103	+
Chr3B	28507475	28507546	SLNINNCDFLGPVPSSIGKLMNLR	114	+
Chr3B	28637382	28637417	VMDLQVFATDRK	93	+
Chr3B	29501241	29501306	KFCHLDAGVGLKSPHLINKYLS	108	-
Chr3B	30553363	30553446	RKCEEGGREPPPPLFGLVSDMALPPRPL	128	-
Chr3B	39350921	39350968	CADNNMLPSLRGYGIR	81	+
Chr3B	41730381	41730464	KGVRVAPGPCIVQFIPYRYLCAGGAAGG	138	-
Chr3B	54390971	54391039	WVLEARSAVFKADLEGNATGELR	109	+
Chr3B	55562612	55562701	KPLAVKGALDTCESSVHKSADELVEPVGSY	142	-
Chr3B	57073853	57073903	RGREIPRPAANLVEKFG	96	-
Chr3B	63534027	63534092	FLKIDGAYAVTKVGPEFVGCGK	164	+
Chr3B	65422926	65422988	KKPSEMLDTGASLIAATIEPI	149	-
Chr3B	65436969	65437037	VSALGAQLPQWTHVLSPMRSISK	112	+
Chr3B	73385905	73385961	RIDEACMSLRSKASEINQA	89	-
Chr3B	73999171	73999224	KVKLVVEFSGPDYDPVVA	118	-
Chr3B	74017442	74017504	RRPALTGTGVIHDVSLLDFPM	103	-
Chr3B	74685049	74685156	EAFLGLTDAAVLADGGSMAVWLARGSGAKCVALSAR	161	+
Chr3B	78360705	78360770	KGNNRGHMMLSNTLREIIPCQA	113	-
Chr3B	110887101	110887136	REGGNRTYSGGG	79	-
Chr3B	114978162	114978194	VAKMMAMMGYK	86	+
Chr3B	121681272	121681307	KLFGKEDLFSKQ	89	-
Chr3B	124030415	124030462	RCGDVAMASVTSRGGS	113	-
Chr3B	129301323	129301379	KTITGTLWQLSLLLIEHLE	85	-
Chr3B	131175356	131175439	MQLTPLPGTDFSDASQIQMLAHSKGYFK	139	+
Chr3B	134805156	134805215	EEEQITNISRNETLSRLPVR	91	+
Chr3B	137301740	137301805	EAIPDPAGAVVGSLPSPAGAKR	96	+
Chr3B	145179390	145179449	TWAVGPTCASSSMANDADAK	143	+
Chr3B	149543563	149543595	VVDKDALAFRK	78	+
Chr3B	151200638	151200691	AHTARITYEAVLKSFLSS	84	-
Chr3B	158455144	158455200	RLELPALNGDGGASPCAKA	87	-
Chr3B	158929987	158930031	KGEAALVLAGAGPSA	87	-
Chr3B	159289648	159289704	LGFGSHCAVGNALMALYSR	90	+
Chr3B	162968322	162968387	SGVAELGRGVAAEALAHGFGLR	95	+
Chr3B	166780209	166780265	VRTGHEILRISSYLLHNLK	91	+
Chr3B	169959216	169959311	KLDVGLEAAVRRMVGFDSPRAAAPWTVVMSAA	152	-
Chr3B	173506807	173506902	MRPRLVLFGDSITEQSFAPGGWGAALAEHFAR	156	+
Chr3B	179471244	179471318	RFAFGPLDVPVTMLGLNFLAYDKAF	122	-
Chr3B	181392032	181392079	KAIDPPIPHGDPAPAT	114	-
Chr3B	201036355	201036393	RPRSNQIKHTQHK	105	+
Chr3B	201063737	201063790	RELGRMEHAQAGSMLSLV	86	-
Chr3B	201137059	201137124	RPARPLCTTANVCAPLEMGELK	110	-
Chr3B	272503550	272503609	RVPDGESICTRRPLCVHAVA	97	-
Chr3B	316453329	316453379	RCRNHVLTMSNSAKCQE	82	-
Chr3B	346597081	346597146	DAAMSPLSGRLIVVVGAGGAAK	95	+
Chr3B	370807298	370807423	LAALDYTVCVQSEVFVMTQGGNFPHFLMGYRRYLLGGNIWSV	210	+
Chr3B	386781736	386781768	MAEAAKGDGEK	79	+
Chr3B	391152327	391152449	RVAQESSLASGALDSGNVDPDPSAESIPNDLDSSGAPKDVT	186	-
Chr3B	398352048	398352083	ASDLSASDPFDG	82	+
Chr3B	404603207	404603239	ANEKGDAGIKK	78	+
Chr3B	406494412	406494486	ALDGYIDMLQAGVPADNFVVPSVLK	120	+
Chr3B	414259817	414259873	DAAASTPYPVVSVWVLDKR	92	+
Chr3B	414260021	414260098	AAMAMVTEPLFASVSNALGCLDNVGK	190	+
Chr3B	419907997	419908032	HRRPGMFGWVAR	96	+
Chr3B	426095884	426095919	KQKLRVGTGVGT	86	-
Chr3B	429769747	429769812	TAASGWWENTNDVNLLGDGRMR	107	+
Chr3B	454954406	454954471	KAVPAVESGDQGVLVAHGKGEK	99	-
Chr3B	469443056	469443112	ASVTLTHMRGPVELTLNLR	142	+
Chr3B	474882122	474882160	RWSSGSKEYLERL	96	-
Chr3B	475987464	475987523	EGRVMAGLCSPHIVPCLGSR	101	+
Chr3B	483935799	483935837	GGTEKEGAAALAK	80	+
Chr3B	492933149	492933250	TGMGYTGAALAISVSYWLNVAMLVAYIVMSSSCK	160	+
Chr3B	493425617	493425718	REVLPGSCIFEYLDQVASILAPSSAPAGRAPTLS	158	-
Chr3B	505567358	505567414	KVANFSLSLQAFPLVMGKR	137	-
Chr3B	506112514	506112576	AIWELPAAPARGVLFLAHGCR	103	+
Chr3B	540868181	540868222	AAEDGDFAELYVFK	102	+
Chr3B	550913786	550913830	SILSVFGPHEAGKPK	110	-
Chr3B	555652848	555652898	KVNFDAEEVTWTEELKR	128	-
Chr3B	555680075	555680131	KLATIKQVSPRAMLGSWWA	139	-
Chr3B	559996081	559996161	RRPSSSSPLPVAATAALTGGPDGVPAV	113	-
Chr3B	561974064	561974135	KLVDGLSQDALYDLMMAANFLHIK	178	+
Chr3B	564897754	564897810	WAKDVEVVARGAGVGLSQR	87	+
Chr3B	575097122	575097157	LGTVLPPDFEGK	89	+
Chr3B	577465068	577465124	QTGIPPSTRGDVFPLGVRK	93	+
Chr3B	589539189	589539248	LMDLDSGAGQEMRTRAAQLR	93	+
Chr3B	591445436	591445498	IGYAMRREPTEDDLTVMQLLR	105	+
Chr3B	593730388	593730456	RINTIGDNYASSNTLGCDVSVFG	110	-
Chr3B	597583570	597583614	RVCEETELQIDFEVA	118	-
Chr3B	600123838	600123882	KTNFVTFGKCDFLLS	114	-
Chr3B	603266306	603266386	IFSAPQPAGFGADDAEEQNTRATARSR	127	+
Chr3B	617377289	617377324	HLGSMATVGRYK	89	+
Chr3B	621600038	621600118	RLSMLEGIHGLSPRIESWIQIKHPRQQ	208	-
Chr3B	632390533	632390565	AVETFNGRSWK	81	+
Chr3B	658839271	658839333	LGLSSLFHTKAKEEASPSPPR	96	+
Chr3B	669300707	669300775	RLGWGRDGTKFVEFHIQIGIQVV	179	-
Chr3B	674974887	674974976	ANSEATLGTYKGDATLAEGASESLHVKDYK	206	+
Chr3B	676763384	676763425	MYSLCSELGGLFLK	104	+
Chr3B	686982713	686982793	KLVNVIAITGENELNLDSLYLEVLDGL	121	-
Chr3B	693042798	693042854	KAYMSVLSNGVSLFPDLAL	132	-
Chr3B	704338509	704338562	IVCKDAKHELPTIEGIPK	138	+
Chr3B	705184042	705184101	YYGPDLDGSPKWMQGEKLHK	101	+
Chr3B	708562828	708562863	KQAWFSEMRGDS	87	-
Chr3B	710463870	710463953	KEAAVNTFKMDSHLHGGGMLAKWANLGL	135	-
Chr3B	712873389	712873499	VAAAVDNGAGSNGISDGRVFDAVVVVKPWLQSRALVR	167	+
Chr3B	717613455	717613508	RRPPRTHHSVAPLLRCSA	83	-
Chr3B	719175252	719175302	KISTMSIPVELKGEDKI	126	-
Chr3B	723262935	723262985	KEGAFFSERFLGLLSGA	116	-
Chr3B	728382305	728382343	KYGLITGRVYLRV	96	-
Chr3B	733801120	733801194	KLMESFSPGSADQNSSPPIGFSGAE	116	-
Chr3B	740081508	740081567	AFTGSIVEHDDGLSAIEQPR	97	+
Chr3B	742890631	742890669	LGGTPLNSLKLIK	92	+
Chr3B	743195757	743195819	RNPFTMTLQPLDMLVWAMENT	103	-
Chr3B	751663189	751663221	RHPRGLLLLVK	80	-
Chr3B	754124764	754124799	RELEVIQHSHSM	91	-
Chr3B	759788736	759788774	GGVEGEDADERGK	94	+
Chr3B	764856784	764856816	AISSCDAAFAR	79	+
Chr3B	767220276	767220326	KIDAEPTSESHECNLAA	107	-
Chr3B	780679079	780679114	KANELLVGSHPR	84	+
Chr3B	785971808	785971843	SSFPIRVAHATK	88	+
Chr3B	788043216	788043248	KVIDQGSHFLK	84	+
Chr3B	788328401	788328469	KFNLEEVRGSTPKFGDDPDESTV	110	-
Chr3B	793209635	793209775	ALLELGAADVNHPAGPAGKTPLHVAAEMVCPDMVAVLLDHHADPNVR	219	+
Chr3B	793209692	793209811	TPLHVAAEMVCPDMVAVLLDHHADPNVRTVDGVTPLDILR	192	+
Chr3B	795482335	795482382	VYWHDVVSGPDPTAVR	125	+
Chr3B	797968330	797968362	KKWRVNLEQLA	82	-
Chr3B	799915881	799915973	RLKAGPSTAQDGSTGPKPPCALNPFDGGAGA	140	-
Chr3B	800089304	800089375	ADLDQCCIGLVLVDECDIRRSYTK	119	+
Chr3B	804359772	804359915	TEPRTDCP------------------------------EQLPTPARIR	86	+
Chr3B	818899947	818899997	RRALDTNQGGFGIACIV	84	-
Chr3B	826928600	826928659	MYSDTTDVQCFDSSMHGQGR	100	+
Chr3B	828911807	828911863	KNLKINEQGSPMELFSSGL	90	-
Chr3B	830890483	830890539	RLARYDGGLTALMSAVYDA	88	-
Chr3B	833656312	833656350	KLVQAGITTKGEK	93	-
Chr3B	837630728	837630799	RKLRGLSAPVLGSLCYAALNIYEL	106	-
Chr3B	838836355	838836405	KREIFTAFGWGQKPRFT	137	-
Chr3B	840413004	840413066	LSYGLKNVGFSPYGAYWHAMR	136	+
Chr3B	844528141	844528200	RRDASGVSYASGTRPQALDT	93	-
Chr3B	844780773	844780874	AIGLMPMIDQGEADDKIIAVCADDPEYRHFNDIK	170	+
Chr3B	851722562	851722618	SRLPGYFCGTPALAALPVK	136	+
Chr3D	580886	580939	KLEPSHFIPKAGDHYIFV	90	-
Chr3D	3977943	3978008	RFAHLFTLLISVQLDKASLDLE	101	-
Chr3D	4376928	4376966	LGGLLAQEYALVR	90	+
Chr3D	4984398	4984448	RAIGLAIDALKDWSFSK	124	-
Chr3D	6975143	6975187	AGVLSLSGETQSVGR	103	+
Chr3D	11315885	11315914	QAIASNEFMR	79	+
Chr3D	36693278	36693349	ALNGSGLNLSTPPSSDDGMDLSPK	168	+
Chr3D	50694984	50695037	KVLCAVKQTISECYADAV	136	-
Chr3D	189595175	189595216	KIGGSTRRSGNANL	94	-
Chr3D	249383050	249383109	IILRGKDVEPHNVVNDLLYR	96	+
Chr3D	264812760	264812825	LKDLYQSAVGMTSLSSGNTPSR	101	+
Chr3D	274883773	274883829	QLIAEILSKQQAASRITNK	84	+
Chr3D	301138406	301138447	ALITCRKMLHSGLR	101	+
Chr3D	316547200	316547262	YQESDNDLLLSTSDKEDSGIR	98	+
Chr3D	358179950	358180015	RINPNTADSPVPVEIEVNTATS	98	-
Chr3D	386380254	386380316	GFYSSNYLPMTPKSVNDIHKR	105	+
Chr3D	395414690	395414794	REVAVVPQVCICNECGVFMVAAYMSGVIVLLDGSS	165	-
Chr3D	418641175	418641258	SALDWAQQENQVEAYEVIKKHMDCSPAK	216	+
Chr3D	421604516	421604587	RYEWYAETIGLGVHSMDAAASGLR	119	-
Chr3D	427456041	427456094	SMDKFAALISSFRYAGSR	84	+
Chr3D	436623231	436623269	FKNFDIAMEGLEK	94	+
Chr3D	460705219	460705305	TVASVNKVHIPTNPRIAPGFPMSMPQTGK	144	+
Chr3D	464955961	464956011	NILAIPRLVGHDDFNDK	129	+
Chr3D	465113797	465113835	FQINSSAANVQEK	91	+
Chr3D	497625458	497625499	KDAETSKPAMDEHR	102	+
Chr3D	500515519	500515608	ANSEATLGTYKGDATLGEGASESLHVKDYK	210	+
Chr3D	547182781	547182831	RAMEDKESYACISNHSK	126	+
Chr3D	548699150	548699215	ADLARVQGFFADNAALVNLVQR	99	+
Chr3D	577103302	577103355	KMEPNQSVSVFAGCDFQV	139	-
Chr3D	585624226	585624270	RVRVIAGGQLCSGEK	110	-
Chr3D	587453621	587453722	RGGVMLPSSFIDGPLDMAAFEQLSYGDKEQEADA	163	-
Chr3D	591531580	591531624	KPRNMAAQHHLNVKG	112	-
Chr3D	595809737	595809784	ARNTVFSGAYRLLRPR	114	+
Chr3D	600742035	600742097	RMLFNLDGATLPRDVNMSQVR	103	+
Chr3D	618895852	618895920	TVLATGEYKEPITQKDVADYTMK	111	+
Chr4A	208155	208202	EYPGNEEERMRAAIGR	116	+
Chr4A	4141131	4141196	FELPTVKAMMGHVAGEADAMRR	145	+
Chr4A	5968672	5968731	FNNIMLDFLVAADKPADPAR	94	+
Chr4A	15026545	15026577	RQVHNAVEHSS	83	-
Chr4A	17898314	17898397	KSLGFDSVKANFRDDLLINQPKIDLHAI	204	-
Chr4A	21055798	21055866	VEAETLLMSKENQYFQSQDEVNR	111	+
Chr4A	31174465	31174503	ADESASPSYAALK	80	+
Chr4A	35462163	35462252	RGLMLVAYGPALGMILAGAFFIVSALVMTY	141	-
Chr4A	38329043	38329120	MESYLNENFGGVKPKHSSHEALGRWR	132	+
Chr4A	38636296	38636343	VRQAANWVALPIKLLN	114	-
Chr4A	43731760	43731828	RQPQQSIPEAYSHSGETLSGQNA	109	-
Chr4A	60130806	60130859	KNPVLIDFGSLTWEAEAK	86	-
Chr4A	62574061	62574114	RMGFGCSAGQGASIGRGK	83	-
Chr4A	74123129	74123173	KSTIFLDDRSAVAGS	103	-
Chr4A	81730938	81730982	DTVERIRQAWTVGAK	114	+
Chr4A	110799540	110799599	RRYAADVDDYDFCIEVPGRE	100	-
Chr4A	133649725	133649805	RDKEQGEEERGANAGVTNAHANSVASA	119	-
Chr4A	144386262	144386351	SSYTGLAILFAESTQISTMAAPAMFPKATR	142	+
Chr4A	164219227	164219295	GGMEGQHEAQCVDQPTGSISSLK	171	+
Chr4A	189909744	189909782	RVNALPASKMNGL	89	-
Chr4A	226679069	226679170	RSTMPQKHSPDFFSALGFDAIKLMGNNDLLLNSG	248	-
Chr4A	283002456	283002500	ASPYAGQRTAVDAIR	107	+
Chr4A	429869934	429870035	KRQAVAGETYVALFPGCDLDLGARLTAAVADEHT	161	-
Chr4A	437221678	437221791	MVQAWDSSAPDENKEHEKSAWQLGQTAITQTFSTVLQK	180	+
Chr4A	487313131	487313193	GSFSSMAEASSKVKPLCCKMG	96	+
Chr4A	503224800	503224847	RAEALLRVAGCGEATA	107	-
Chr4A	511728115	511728240	RPMGDLNDYFAWIQDVAILNVDRIKGFDFFDPHHYTIVPSGL	331	-
Chr4A	513556786	513556836	EHSRGSSSEHDDCIKTK	120	+
Chr4A	514789641	514789736	RLCFGHFATPFNVEVAEVVQPQRESIITFVPM	160	-
Chr4A	520098660	520098770	VTSPDGLRVLIENSPVSYEHCMHNVVYAEVFSQINRR	187	+
Chr4A	520365379	520365420	EPAGELQLLTAPLK	98	+
Chr4A	525716197	525716229	DGGMPTIKKPR	82	+
Chr4A	528678211	528678258	LAGDKLVDGEGALAVR	100	+
Chr4A	550185039	550185131	HPISNNDNLQGPSRPPYILARGVTLTGRVEK	152	+
Chr4A	555879162	555879215	RLSNDDSSTLFSSGDPSW	126	-
Chr4A	575626571	575626639	RESGITIVQGDPLEYSKEVSSST	107	-
Chr4A	580202748	580202798	VFYPTLYAIESENKDAK	81	+
Chr4A	592979553	592979621	KPWDPQLRICANADVLADRAEGI	111	-
Chr4A	602358644	602358700	RPRPRSVLDDPNLRGFLRT	88	-
Chr4A	606934098	606934160	KYRGNSLAMFTDGINVVFADA	157	-
Chr4A	612966350	612966415	KMMAAPGGSEIEDLIPKLSPDD	105	-
Chr4A	616064451	616064498	RINKITMGGKGIVLGI	113	-
Chr4A	619084839	619084877	RTPAGNGSSAGPD	89	-
Chr4A	620460537	620460602	KHEPNIIAEDTNALRYGIVIED	105	-
Chr4A	620801292	620801363	RQLLVLQPLIAVAELYISFAWMVE	111	-
Chr4A	626871672	626871716	GGHGMVYRGTLDDQK	115	+
Chr4A	658404754	658404825	VLGLGDNHFTGGLPSSLSNMSDLR	110	+
Chr4A	682308325	682308360	QVATDEGEAKAK	81	+
Chr4A	711558690	711558779	IAAGNVPDVLAGARILELDMGAVVAGTRWR	141	+
Chr4A	714978123	714978179	RITPVPKVSEPAPEDEEPG	85	-
Chr4A	715126535	715126618	AESEMDRAMAPSGDTVANVHSGTDSTNK	198	+
Chr4A	716848481	716848525	KGGVGLVEAADANVH	100	-
Chr4A	717670775	717670816	KSGCAAAASSYVGQ	99	-
Chr4A	720641122	720641169	KKLGCNLLDGDPFYKA	120	-
Chr4A	730051371	730051412	KGMPPALAISPLGI	92	-
Chr4A	731314722	731314778	LQFKLLEPRDGVVSIDNFR	93	+
Chr4A	735327370	735327402	KNNVDGGGSQK	79	-
Chr4A	741453143	741453184	KFPAGQIGQMRAAE	107	-
Chr4A	741463728	741463766	RHGRGRHGNWMLQ	99	-
Chr4A	742467659	742467718	LVERDAMTAVMVEEQERPKK	93	+
Chr4A	743277774	743277809	STLAQHVFNDKR	91	+
Chr4A	743473658	743473723	DALTLMTDKLSEPMAALLWSYK	158	+
Chr4A	743896363	743896413	ALEGEKDELLVKENIIK	112	+
Chr4A	744653035	744653112	LRTLSLSSNNLEGKIPGSLSGCISLR	116	+
Chr4A	746321544	746321609	KIQDMSFNNAKAVAQLYTAGTD	106	-
Chr4A	746473874	746473915	KFMSEVSDIVSKCQ	108	-
Chr4A	747968092	747968139	RSDALAGAGPVASPFG	109	+
Chr4A	751074612	751074650	KLATFGAATGFII	94	-
Chr4A	751827292	751827324	GEDTRTTLMIK	86	+
Chr4B	709360	709401	WLPVYGSSQTSVSK	104	+
Chr4B	5045090	5045125	EQVEESDIGQLK	85	+
Chr4B	5045204	5045236	TTQVQGYTVPK	84	+
Chr4B	5730680	5730727	KALIYFIWPLTTGITD	123	-
Chr4B	6805046	6805078	RGTRDSTPFVN	84	-
Chr4B	22702709	22702783	WFMFFASILIMAAAGGTYIFAIYSK	119	+
Chr4B	23924988	23925047	ISGMRSVDSTEAIAVMHMPK	97	+
Chr4B	26422059	26422106	TLAQMFALSDSERVKK	115	+
Chr4B	30638962	30639012	LLGEWSQELDEMPDVER	83	+
Chr4B	44329265	44329318	KSLENPMKNLMNEAPCSL	135	-
Chr4B	46889412	46889480	RQYCSWMFGFTAVLSSCRPPPVG	185	-
Chr4B	49375047	49375097	TVRIWDLGAGGGARLVK	119	+
Chr4B	58831329	58831388	NFSEETKLGQGASGSVYRGR	144	+
Chr4B	61346590	61346640	AHSHDVRALTMAVPICK	82	+
Chr4B	76169735	76169800	TALAGVMMEGIIFFLLSAVGLR	101	+
Chr4B	99860109	99860171	QQLQDPGKKPVMSQHFINKDK	102	+
Chr4B	107515861	107515887	KDRIDPMPM	79	-
Chr4B	122390187	122390279	MMNLISFETPPPLGRQESTAATAATGMKVAK	151	+
Chr4B	122396057	122396122	VLMYQLYKILGLDCVNAAADYR	108	+
Chr4B	127766565	127766612	RVGAYNSLFSGSLTGV	111	-
Chr4B	138284435	138284476	GLGTGDRLFIGCRR	108	+
Chr4B	162627134	162627205	SAPPSYDDFLGGFGGKPQAEEIKR	115	+
Chr4B	162628434	162628502	NVDSAAAADSLFEDSSAFDQAPK	98	+
Chr4B	176115684	176115758	EAITKLLEELEVTQGKAASLLPSEK	177	+
Chr4B	178253040	178253141	KQYAAPRLAGASAPPSEMPWDDVLKVWIPSFAIS	166	-
Chr4B	182615106	182615156	RQGQSPSFNFTSAGFIA	124	-
Chr4B	195402044	195402127	KERLAQIIGSFTAAVDTFNAIGGGILLA	127	-
Chr4B	270397781	270397843	NAGVSSAFSLEDDEAEEDKRE	90	+
Chr4B	394835821	394835856	GDNAVTNFEPSR	86	+
Chr4B	416433763	416433804	GSWVYDEVNAPVYK	108	+
Chr4B	435077043	435077078	MEVSGAAAKGKK	81	+
Chr4B	436130139	436130192	KAEAPSSALSKIEETWNH	133	-
Chr4B	440613070	440613111	FLACRPTGGAKQSR	102	+
Chr4B	446440294	446440332	DAEKGTNDAPSTK	91	+
Chr4B	448677271	448677309	QKDSAASGNIDGK	84	+
Chr4B	466232390	466232443	AACDACGKASELYSTACR	83	+
Chr4B	470218945	470219010	TAQGPPAGIATTLVPPQDTTMK	152	+
Chr4B	470223951	470224046	AQLSAQNTVILFEALHTVATHAHKINSDNDLR	151	+
Chr4B	470584336	470584395	FVQISPETYAHLTDSEEQVK	98	+
Chr4B	470586547	470586615	DSTNEADSNNLDYVDKVTLLENK	103	+
Chr4B	487834670	487834732	KEEAVDCMEMIGVLLREGSGV	100	-
Chr4B	489812253	489812282	ETDKFYQVVK	78	+
Chr4B	494735764	494735793	KMPMGASGPE	77	-
Chr4B	496991004	496991102	KLVALCTQDDDVVLVKMGVPFQDGGGAEEPPAM	237	-
Chr4B	501567434	501567502	LVQQNWWLTVCVQMLMYIFNLSK	115	+
Chr4B	516313880	516313927	KGKMFEYMKMADVSSG	119	-
Chr4B	518139818	518139847	KMRVDKCDML	80	-
Chr4B	543726374	543726442	STAYNTISDKGVFDGSTSGGVAR	106	+
Chr4B	550156147	550156206	SLSKSDPIALSAEMAKEHDR	92	+
Chr4B	574601282	574601344	MMSALSLGNSETAYTPPKPDR	99	+
Chr4B	598779212	598779250	GADSGNSSAEAAK	87	+
Chr4B	604429196	604429270	FPHETFFRKGVVGDWVNHMSPEMAR	129	+
Chr4B	605458220	605458285	RDGPLFDMSLSRRIPGQVAVGQ	108	-
Chr4B	608304154	608304258	AMLQAGSERAAPLPGAARLWVPGMSPVAADGASAR	154	+
Chr4B	611700308	611700343	VDEAKMVLQKLR	83	+
Chr4B	621706705	621706803	FLAAIGRTQVMSNMLSVVILIAIYIFGGFVISK	151	+
Chr4B	622089133	622089201	ADDPAHVEAIHGIERGDALPGLR	108	+
Chr4B	624130088	624130141	KNPAFHDDLTRQIDAAMR	89	-
Chr4B	634789480	634789515	HIFTSNFENYPK	98	+
Chr4B	636310121	636310153	KPSLEAVRCVR	83	+
Chr4B	642547628	642547669	TGMSLCMALADSKR	104	+
Chr4B	652581014	652581070	ETLRLRMAIPLLVPHMNLK	90	+
Chr4D	1319382	1319459	QAVLAETPGGSVEVMELDLSSLASVR	119	+
Chr4D	11276454	11276519	KLQMLSRYLESDLTSLEDLFSY	100	-
Chr4D	12265496	12265558	RDEVVASIIMAVTSLAIGIGQ	95	-
Chr4D	12265559	12265597	RQLLTFGEDKGTV	95	-
Chr4D	12265952	12266005	KTVIASTHPPDFLDQKPD	137	-
Chr4D	13094908	13094997	KLMVAADAGGIQAEQYEKLSSRLDGNEQDL	140	-
Chr4D	13605873	13605935	KIEAMVSDLRVFTDDDCKMVY	105	-
Chr4D	17230559	17230591	NEMNMFVDRNK	78	+
Chr4D	19956063	19956107	VDGPKKIEAATSEMK	107	+
Chr4D	20093341	20093427	AATVAMKMGAQCHGPVSCIFYNTGRALTV	143	-
Chr4D	27084598	27084666	GLLGDKAHVSIYDPEVTEEQIQR	171	+
Chr4D	28038195	28038308	RSIEDVWNSLTLVPAIIMYPVHLGNGKLHALFGITQIT	194	-
Chr4D	28229011	28229061	KLEYDVDWSMDEKLRWV	87	-
Chr4D	40752650	40752709	KPRQGHDGLEATVLEMSINI	146	-
Chr4D	49248443	49248526	DSILADPTAEEESIIETSVTVVLDSSGR	123	+
Chr4D	67702295	67702333	KVHITYEVVTEGS	98	-
Chr4D	76211744	76211788	KILLGTDLSVSREMS	109	-
Chr4D	82306146	82306217	ATGQVASFTTRFSFAIGIPNINNK	113	+
Chr4D	82964776	82964856	AQGFYLFASQTDAALLLSANMLFTAGK	125	+
Chr4D	92559025	92559090	KKNQPFSLGVQNSPLGMIEEIS	107	-
Chr4D	97233213	97233245	KQLHEGIPGPA	80	-
Chr4D	120054475	120054561	GDLQTLQTNLEPSPNKDELPVSPMNLRTK	138	+
Chr4D	120319105	120319197	KGSSAVLDYPSDEGFETPMAKWHLCPDWEAE	152	-
Chr4D	122188236	122188277	AYSYAFDDASSLNR	105	+
Chr4D	122482751	122482801	KGVAANFIAKNAFLFAV	116	-
Chr4D	131322704	131322757	RLGCFAVMAMVRVAVDSA	83	-
Chr4D	132612561	132612599	DDMAVRYFQEMVR	105	+
Chr4D	271382805	271382876	TRTINSIQPVCESTVASTLSIPVR	110	+
Chr4D	295023327	295023389	KAANMSGPKAAFPDISGFPDK	98	-
Chr4D	295023906	295023974	RSANAGFDFQYSDFSTTTPRSSS	98	-
Chr4D	297507774	297507815	KTAMVEYLQVINPH	111	-
Chr4D	303779267	303779311	KVQTSVHGKDSDSVL	107	-
Chr4D	303779336	303779374	KATLHEDMLINSS	99	-
Chr4D	303779800	303779853	KGYGGYGLENAEAFNNTS	129	-
Chr4D	305312735	305312776	IFCKADDGFSATVR	107	+
Chr4D	308993200	308993256	ATMYDVLAVGKAAGPEEIK	90	+
Chr4D	310153026	310153088	DLSTSMKEVEILFIKASDSGK	99	+
Chr4D	336335445	336335495	RWSQNATPPRFLSSVAE	82	-
Chr4D	336646582	336646641	DCPPFLRSLMSRCWDNCPLK	102	+
Chr4D	336774976	336775044	NTFANLALPMFSMAEPVPPKEMK	165	+
Chr4D	337522209	337522262	FKDLVDEIAEQQGKNEEK	83	+
Chr4D	348861350	348861394	RARIQNVAPKCDTTA	109	-
Chr4D	353471775	353471834	GGSNQNGTAGGSYWADGGFR	88	+
Chr4D	365507688	365507744	AEEIKAAMENGVLTVTVPK	132	+
Chr4D	409542188	409542256	IDTLWMAEAGVVDAFFFVGSEPK	112	+
Chr4D	420008794	420008853	KMFGQALKLYDAMGSGESED	95	-
Chr4D	429300009	429300062	VTKGNVTIKLWDLGGQPR	89	+
Chr4D	446359401	446359469	RELSQQQQVLMANKESDMELITN	106	-
Chr4D	449927556	449927627	VVSGAVGHISDSIMTTLLSDGVKR	165	+
Chr4D	453434267	453434326	EAGDHDRADGLGIQEFLGGK	94	+
Chr4D	455545278	455545487	RVKCSLEPNAAAPC------------------------------------QTKSTTIVYSALAEMSSACQ	119	-
Chr4D	474730527	474730589	KAMTTIIVTSATFPMVDNHVI	155	-
Chr4D	475799976	475800011	RDTILTTTPEKM	93	-
Chr4D	483317908	483317970	QRTNVHIMALNLVRGVPLTPR	101	+
Chr4D	490203774	490203824	GLPANFGDGSNLNATIR	119	+
Chr4D	493386185	493386220	KTYVELDLEHLE	92	-
Chr4D	498086705	498086779	RAPAMEALYLPTAQNTFGVGFGLLM	121	-
Chr4D	505551900	505551959	KGPAAKLEPGEEAVAGIGAK	129	-
Chr4D	513507581	513507634	KPPPNSSSVLARQIRDTL	128	-
Chr4D	515877829	515877876	VSGGFVRIKITDVGQK	117	+
Chr5A	5792221	5792265	ELGVGTGGFYQPGYR	98	+
Chr5A	9853963	9854022	GIPKITKESCSSAVDDFFTK	146	+
Chr5A	9856881	9856961	GSPGEFNGKGSSDESNGKGSPGEFNGK	113	+
Chr5A	34901983	34902021	KLVSATSCTGWCA	92	-
Chr5A	35767981	35768040	KSFVGLSFDHFALNPRQSAK	146	+
Chr5A	70670518	70670583	KSGGSLNMADLVGTSEDVMDGS	99	-
Chr5A	76550329	76550367	QGLLDKATDYMRK	93	+
Chr5A	85402876	85402986	AARDTLQEWLGDSAFIVFLDQQGIQHVKISPVATIVA	179	-
Chr5A	111774792	111774881	RALIKEALESNDALAHEAYQNWLFQVGQVE	145	-
Chr5A	129306970	129307023	EKQSKPDDLESFFGMGAR	94	+
Chr5A	141840770	141840838	RTDIEGVEMKEADTSPPRVKTAM	109	-
Chr5A	169993428	169993472	RPAEQKEVFAHHGGH	113	-
Chr5A	200573667	200573726	RSISEINLMQLKEDGYSYDD	98	-
Chr5A	230313660	230313716	RTILPCKISGVVLRFEAMA	94	-
Chr5A	306755632	306755685	GDGQDGGEGASEGPPRQK	122	+
Chr5A	307914282	307914326	RHGGGPLSVLVAMKK	111	-
Chr5A	312096402	312096440	YSLDELATEHSSR	92	+
Chr5A	313851146	313851178	TGSAGVYVEER	80	+
Chr5A	331453178	331453258	KFIAFAEEYLQAEVAVEGVAPGDFNDL	126	-
Chr5A	333882634	333882681	RIINDEDWLPCSCTAK	82	-
Chr5A	340168846	340169025	RPTGMVLAVYKRQLVQQTG----------------------------------DALADAT	141	-
Chr5A	356845238	356845282	RRHANESESEIAALG	108	-
Chr5A	360419780	360419845	KNTDKPKEISDSAVKELLESNA	98	-
Chr5A	365402643	365402696	MANIQQSLVKANLASYVK	84	+
Chr5A	366550406	366550501	RGSTTPSPAPDHHIPQPNNPLSAQLGGTSRWE	154	-
Chr5A	366929160	366929222	RMVTIEKQVLDLSEKDHVIVH	101	-
Chr5A	393251780	393251815	KPIPTISASAKL	83	-
Chr5A	429077648	429077716	KGLAANLSWPKCLRGVAVVDKPH	166	-
Chr5A	436323829	436323879	KHLEVTDQVYPKVGLVG	128	-
Chr5A	440409461	440409502	KDIILPAELDGATA	98	+
Chr5A	452007616	452007675	IGWAIAPPHLTWGVRQAHSF	162	+
Chr5A	453907136	453907186	KAALENEMPVGPMPLPR	125	+
Chr5A	464975121	464975186	GSNEKTDSTSIVTEHSNLPLHR	103	+
Chr5A	475810794	475810862	MYMLYILVMPCYPMKIQFSSQFK	114	+
Chr5A	479370123	479370263	RTFIGGLTEIGLSLPTVDLLLLEKVDGRLIGGQIAAGMAVAEDPNVG	224	-
Chr5A	491979674	491979733	AMAKLLNQEEGFFINMVGER	146	+
Chr5A	566415988	566416053	DQNIVQAMSLVTDVRSSLDNLR	101	+
Chr5A	571019020	571019247	RLARGELS-------------------------------------------QGDLAAIADDLEEQSAMTVFGFGRS	192	-
Chr5A	579865972	579866028	RVLWGRSTGLVIVDSGAAM	90	-
Chr5A	590222482	590222526	RGDSSYYKTPRGVLA	112	-
Chr5A	637742364	637742414	MGFIGDQVEAIRSMQVR	85	+
Chr5A	648069799	648069855	KTHVLLCVRDLGVRNSVYE	90	-
Chr5A	651123550	651123585	RQIALKSKPASV	83	-
Chr5A	660746963	660746995	RTCDGNILNKA	78	-
Chr5B	6983189	6983248	AIHLCFFSIICPLTINFHVQ	97	-
Chr5B	8971572	8971613	KNSTANVESSKNGY	100	-
Chr5B	27077684	27077731	KELKTVTEPLSELQTQ	109	-
Chr5B	50623046	50623102	EIGIFCVKSLTIVKGPPSA	91	-
Chr5B	75773554	75773589	QRSGDCKLVHSK	91	+
Chr5B	92485972	92486025	ANLSCICRYKGMAGIWLK	92	+
Chr5B	109332057	109332095	GINMTDHVLFEFK	102	+
Chr5B	116798202	116798240	GTLQDGTAVAIKR	91	+
Chr5B	132621255	132621287	TFPKMSPATWK	86	+
Chr5B	133584733	133584804	HANFGVLAKLTQLLECVPHAVDVR	181	+
Chr5B	133910285	133910371	RDLAPQPWSSCGPSVGTRDDRHSHLDLET	140	-
Chr5B	145492888	145493001	MLYFGCLVTDGWMLYYAYVFTELEMDSPKSSENEESGR	282	+
Chr5B	148779224	148779256	KRITGAQQPYT	86	-
Chr5B	284194444	284194497	AAMITTTDNPMDDASGGR	84	+
Chr5B	292964562	292964627	RVEIRIMEQMMSLFEGNFPAAT	115	-
Chr5B	296117366	296117503	CSGDWDPVLQAIPQGALLAELHLEKLQVSDLGVAALCGLEVLYLAK	218	+
Chr5B	339877780	339877833	RMQARMLEGVTAPRQPAA	86	-
Chr5B	344706166	344706228	DDGVLVLGFAKKLPLGEGVLK	128	+
Chr5B	372689090	372689131	GQVTAILGPSGAGK	94	+
Chr5B	374251193	374251249	RALADGDTSGFGGNVEGGV	86	-
Chr5B	376098369	376098428	RGNLGTGIVNSIDVRHQKAL	150	-
Chr5B	376098780	376098836	KGETMTSSLAPMFIERVKA	96	-
Chr5B	391507831	391507881	AKNRVDVKPAMYDFPQR	84	+
Chr5B	394407876	394407911	KALEPRTHLVFV	87	-
Chr5B	403430605	403430688	MTLVLTPSGPSQEAKAAGWWLIGDGRLR	136	+
Chr5B	407155233	407155268	NGDGFVDAGELR	86	+
Chr5B	410578209	410578277	SLSARRMVALLSDLPLDGEPSPR	103	+
Chr5B	420687437	420687478	EGNAPGMIGLLPEK	102	+
Chr5B	458789216	458789314	ASVVDEVKPSSAPGSESDVAPEAGDVSQIGESR	145	+
Chr5B	459690545	459690586	KLYNLSRLDPEQVL	99	-
Chr5B	462534656	462534691	KLQIMANIKELH	87	-
Chr5B	463300750	463300788	EDGCPKLQLGKMK	97	+
Chr5B	464436981	464437043	KGVAPGMKFGHGSFGAGIVVD	96	-
Chr5B	479912916	479912957	AMAKGPCVAVELSK	101	+
Chr5B	490314460	490314498	KNFVAQLNAGKQA	93	-
Chr5B	497025870	497025908	KAVTRAILGNAAE	84	-
Chr5B	500203609	500203671	RVSTTASLVVGPPEGPAGVSQ	146	-
Chr5B	508437153	508437227	RKEVPLLYYDITLRMSLCHISNPIT	127	-
Chr5B	511661360	511661431	KGLGRDVIIGVSCPALQLVKQNVL	171	-
Chr5B	516030357	516030428	VIQGMDYVYAIEGGAGTYNGKPRK	113	+
Chr5B	522596155	522596202	ATRGLPMGLPPVHHHK	109	+
Chr5B	531715772	531715807	KVAVSTCCEDVE	86	-
Chr5B	536167995	536168072	RGQIETLTFSNVSNQIDDAIQLMEVS	124	-
Chr5B	543049391	543049450	NLLARNTSMEKVGLFNGYGK	98	+
Chr5B	546380877	546380915	KDAVILDKMVLPA	92	-
Chr5B	547431504	547431560	GRVLLPPGDERAEAERPHR	83	+
Chr5B	548499835	548499885	STGATCDFGGTAMLITK	127	+
Chr5B	549032693	549032743	IIGARWYGHGIRAAVLK	83	+
Chr5B	553271551	553271592	AEKGERFALEALEK	99	+
Chr5B	557917736	557917777	LLNCFVSPFGNRVR	104	+
Chr5B	564956635	564956679	KMLGMYADAIFLEGT	116	-
Chr5B	568768165	568768200	KMGHGDPYVALG	90	-
Chr5B	580762706	580762762	RMLEPICLTPHTDNMQVAV	144	-
Chr5B	591950848	591950910	GDVVRDLEKNILGGIITDVAR	97	+
Chr5B	598632158	598632274	SASASFDFEQAAAFLADEGLDYAPLVSEEGEVIDLITSK	180	+
Chr5B	602459566	602459649	KTGAVMAGLDVEVVRAGALAAPVKGTAI	122	-
Chr5B	602459923	602459955	RGQSCTLMAGL	78	-
Chr5B	609305362	609305409	RGGAPIDKASIVTIVK	111	-
Chr5B	609306717	609306788	KIDIYKEYLDQDKYVGAGTNSAVI	181	-
Chr5B	629367389	629367445	KSERAVITAVFMEEELGPM	91	-
Chr5B	630207249	630207284	KNPSKPETEATK	82	-
Chr5B	630572533	630572601	KQETTSPSLKMPQSPSQANAMDG	106	-
Chr5B	637609420	637609500	QETVTRILINYAHNSLYGLMACRDMDK	209	+
Chr5B	641571888	641571920	QLPDFDEHSIR	87	+
Chr5B	642053570	642053629	FVAAGVRTRVTFYSSYYHTK	96	+
Chr5B	646483523	646483555	AELYGSMHEAR	83	+
Chr5B	648539877	648539948	VALDVDGATTTVAQAKGMVMARER	107	+
Chr5B	652739045	652739089	MSWAWMNPLIQRGYR	81	+
Chr5B	657997743	657997787	KPDALQEKTPPAWQE	110	-
Chr5B	658374516	658374545	GYRIKGQDVK	77	+
Chr5B	660236071	660236109	KCVFEGEGSTAVV	95	-
Chr5B	660558984	660559046	RVLEDFCGYDTDSVLSEAVWQ	106	-
Chr5B	661325884	661325934	FCYFNNYSLTQPRHFCK	144	+
Chr5B	663784782	663784865	VGGGASPPVRPWSHGPLEQDVEPPALAR	131	+
Chr5B	678338652	678338684	RGLVKRVEIQA	80	-
Chr5B	678346662	678346739	NAPAVVEFGAGRGYLTQMLADCYGIK	129	+
Chr5B	685592419	685592529	MTIPPKPLLFALLGCLCFC------------SSVLAARELGDDLSITAR	142	+
Chr5B	685697358	685697417	SGHKNLYIMDAEDGEAGGIR	146	+
Chr5B	692253428	692253463	AFETAVDENQKK	89	+
Chr5B	696361961	696362017	SPALLIAPASIHGTLAIMK	131	+
Chr5B	701872665	701872766	QVKADQEHLDLFNCLNNEQLAGFNDIIDHVANQK	254	+
Chr5B	705780631	705780666	KKVGLGGTKAGL	81	-
Chr5B	707988290	707988337	LGGLPLAAKVMGNLLR	116	+
Chr5B	711020490	711020549	RVLHLSGRSSDMGTQEALIQ	96	-
Chr5B	713302327	713302380	SDDRMDYPSLEQEYVAIR	95	+
Chr5B	714533032	714533067	RGGGAAATETQP	79	-
Chr5D	5763114	5763188	KQLTDEEVTGSSKRCEVVDSLIQTL	181	-
Chr5D	10645943	10646059	YGALVASEALQTSNPTNWVTDLAPEPDDVYWSNIWLPYK	188	+
Chr5D	10880221	10880259	DGEQDGTSSPGSR	92	+
Chr5D	43214880	43214918	HPKVADFGASALK	93	+
Chr5D	52080770	52080817	LVGSTDRVMSLHLGGK	89	+
Chr5D	74907084	74907116	KNPQHLMEELG	83	-
Chr5D	78444316	78444423	RQVEVETTEVIMCLQEELMSLQQQLDASNKNELLAK	103	+
Chr5D	110384327	110384419	DGMDRSATPVDGSIVMDEDDIHELGDEEKEK	145	+
Chr5D	117880463	117880504	TASEKGKEHDVHTR	105	+
Chr5D	126272691	126272726	RTEGDDFGFNYT	94	-
Chr5D	155190781	155190861	SDTAVRDVEAVSQASSGSGATLGESLR	118	+
Chr5D	241542326	241542361	GQSSPIAGLYAA	84	-
Chr5D	246646869	246646937	LNDNTFISILCNCTHTGLVKDGR	179	+
Chr5D	252888400	252888456	KEKSANVAVAKAIQSLISD	131	-
Chr5D	262921120	262921191	NTGAPNRTTSSVNGNVYSGTVEFK	109	+
Chr5D	268341150	268341206	RQEANSVHCVAGVVTIGKA	131	-
Chr5D	271255599	271255661	AGSGSPAFCSVAWAPGGQHVV	100	+
Chr5D	290943602	290943637	KGSGGGPASSAM	81	-
Chr5D	292843603	292843650	KHFSLNRAHDGALAAV	112	-
Chr5D	299685991	299686044	KPLNVANIGYIPEKIIVA	84	-
Chr5D	300563935	300563982	KAQLNQGILINNTKVD	85	-
Chr5D	315093592	315093642	KAAQYYDMLTDRGEGLT	126	-
Chr5D	329370860	329370901	KASFLETLCMKRAQ	106	-
Chr5D	338238988	338239023	RTLFTLQEVREV	87	-
Chr5D	357922546	357922602	KSPLSADTVIGQGNTSAWK	89	+
Chr5D	357922549	357922602	SPLSADTVIGQGNTSAWK	84	+
Chr5D	370325649	370325702	KGSLVATDIRETMDEYME	93	-
Chr5D	373749437	373749469	RISNEVGKTYD	79	-
Chr5D	374363498	374363602	REAVLYASYFGVGFQGIMSVDAGAALAEMFEKTGS	169	-
Chr5D	382624463	382624516	AVMLEMNTADSVQTPDIK	88	+
Chr5D	382624952	382625026	YDTGGASLSETAVDQGEAVALTDNK	115	+
Chr5D	405838768	405838893	RSMSINDDTLPDDALSIEGLTPFIDQEQCDLESNDDSNREPM	202	-
Chr5D	409672730	409672771	KLALTEFFMSAAQK	103	-
Chr5D	411157316	411157375	KLLKAAEEVVGINLSKNDQA	89	-
Chr5D	418574049	418574126	FLGGGGAEGVDLRGNDYQLLPFGAGR	174	+
Chr5D	421755718	421755762	KRVELPEHTIPDIGM	114	-
Chr5D	423690569	423690619	RQAHKWINAPMGANQMK	85	-
Chr5D	434868752	434868787	KNIEKITSAIQR	82	-
Chr5D	448140792	448140842	KQVYDELSNIEGERTAT	125	-
Chr5D	449652490	449652525	GMLPGDVNLAVK	85	+
Chr5D	459455028	459455069	KFKVEPLDGASSAM	101	-
Chr5D	465887519	465887551	GRQIGGEAAPI	79	-
Chr5D	466867674	466867739	VIVTPDGNITKPLDPDSALQSR	104	+
Chr5D	472093658	472093720	ALDGIRLVSVPDGLADGDSHR	95	+
Chr5D	472096586	472096699	HMPAYLEALVGEMEAAGRPRVKWLVADFNMGWSFEVAK	189	+
Chr5D	476305808	476305906	RPPVHSAVSEPAEFKDHVSPMACQATYSPARPL	163	-
Chr5D	484759551	484759610	QRSLHSTLAKPDTTKEAVQR	94	+
Chr5D	489986840	489987037	RIPRAGYM-------------------------------------PEYSESLIVDLAADSAHLSIG	140	-
Chr5D	490103301	490103336	RYRGTDLLDNTK	89	-
Chr5D	490229004	490229069	RPRVPHCGTALSPLIASLRSHW	106	-
Chr5D	491065956	491065991	KSSQQVARCVHG	87	-
Chr5D	491192824	491192883	YWTRKMAALFGPSDDAIFDK	98	+
Chr5D	491620481	491620531	ADMVEILKNLDGALGDK	123	+
Chr5D	503160350	503160403	KEGNSSPHAVAGNGGGSA	116	-
Chr5D	515828302	515828352	GGMRMADFDLFIVSTND	82	-
Chr5D	516064420	516064458	ARGSSTACIITLK	91	+
Chr5D	538913400	538913483	VAEDSLAKQVREAAGEQMMPTHGLALER	132	+
Chr5D	541638414	541638548	NNATTGGLSMTLAGNTMITGAKLEDKLSVGNWLTLVANAGAVSVK	206	+
Chr5D	542544147	542544230	MVIDEDALPVGAALHAAVAIEFLNKHAR	132	+
Chr5D	542685788	542685853	SIYCIPKRPAFKGSAPLNLSDR	160	+
Chr5D	543431967	543432029	NPKVLGYNVDCRGDCAAQCTR	163	+
Chr5D	545382968	545383006	RYGGTFKTFTTNS	99	-
Chr5D	547271440	547271478	KSGTYVDVLLCHV	99	-
Chr5D	553498971	553499057	GLANLDELDLSDTSIKILDLGAMDVPELR	132	+
Chr5D	557243202	557243291	RIIPPRSSNYSCTLNDWSLTEPLCPDGMWN	148	-
Chr5D	567507453	567507500	KGIEELSSQDDGPGFA	116	-
Chr6A	1331122	1331163	ALAGDAALSEILSK	94	+
Chr6A	1783253	1783294	AATNDFGEGNMLGK	103	+
Chr6A	2447684	2447734	GLLALEGHEDEVANAER	119	+
Chr6A	2955806	2955868	KHNSDAGFGFTYVAVDSVDVT	151	-
Chr6A	3528833	3528889	LVQAGVEGMDSGIAALRAK	129	+
Chr6A	4136846	4136884	KGACRTMCSGVMN	99	-
Chr6A	10340416	10340472	KPHLWGDLSGNPMFEFVLA	150	-
Chr6A	12068710	12068742	SHESPDATWYT	85	-
Chr6A	13529106	13529204	AGVTPDAVGIVVINCSVFAPVPSLSDMIVNRYK	159	+
Chr6A	17183013	17183093	RGTLSMPTVSVDDSTEYMFLNMMAFER	135	+
Chr6A	17339918	17339962	VQAMVARAEGLGVPR	81	+
Chr6A	17569991	17570029	KEKSQFAVAHLAK	93	-
Chr6A	34060322	34060375	KITILGTRLDSLEGMLAR	88	+
Chr6A	38381721	38381789	QPSTSTEVVDDDVLDDPISEKLR	105	+
Chr6A	51494323	51494448	RVLGMSVLDEMAHWTTELTITTDIDLVGDDGLASGTTGVGTH	122	-
Chr6A	54647357	54647404	GGAAAKPHFNFDNGFR	113	+
Chr6A	55962297	55962404	EGCGDSVVESGAVPGQKNINTVPGGFFKSSLLPGVK	257	+
Chr6A	79979611	79979664	RAIANGDGFAPTGFVGVR	84	-
Chr6A	94299951	94299995	ENNPGKHVRLSVTDR	113	+
Chr6A	106996758	106996808	RHWAELHKWTTRAEEPL	85	-
Chr6A	108948061	108948123	KSLRPDDSDQIETELVGDKFL	100	-
Chr6A	114296456	114296494	KDDVHAMWFRAIA	102	-
Chr6A	132010669	132010710	GKCAMATAEIAAKR	104	+
Chr6A	136950909	136950956	ICPVCLDAARAGERWR	81	+
Chr6A	159705044	159705094	EPEMAITVDGRALVQVK	125	+
Chr6A	180345664	180345702	KQYASFGKLGGVN	95	-
Chr6A	202721036	202721068	ALISDLSTPPR	80	+
Chr6A	207548484	207548564	KLMEVVESMVPRQEPKTQTCALGVLVM	132	-
Chr6A	224723740	224723796	EYADIREEGIEVPPETLNK	91	+
Chr6A	240305847	240305882	LILLDKFILARK	83	+
Chr6A	319734693	319734767	SGLQNPGGPVINRNALGDHPHNTAK	119	+
Chr6A	405484218	405484280	ICLHQIMKKAAEQLSGLSEYK	156	+
Chr6A	430492780	430492842	SGLNVNQARLPQQDAYMALLR	101	+
Chr6A	430495487	430495546	KQLQRPAAPGLLAVDVTANG	91	-
Chr6A	441046212	441046271	EAKINDSYQSIYKQLVEILK	95	+
Chr6A	487216039	487216077	KLLPNQAKPLDAL	91	-
Chr6A	492817304	492817357	KENVVITGTSIKESLGLS	82	-
Chr6A	501709095	501709145	RVHIYDTKQGAAAPEPK	82	-
Chr6A	506003712	506003771	VPVLMGYSNTQYLMEQERVR	162	+
Chr6A	516948123	516948152	RRLLEEFAPE	77	-
Chr6A	533900853	533900885	LINAMCLPGGK	85	+
Chr6A	534037276	534037332	IGSEMNVVLQTLLVHMYVR	91	+
Chr6A	535761581	535761715	RMTESLLVSPESMVPMNTLSNVENPGELELAPAVSEAHNVVEKDI	213	-
Chr6A	537297318	537297374	RLGRAVGVAIARMTQLGLD	88	-
Chr6A	548241302	548241343	SERDKAVLEASFAR	99	+
Chr6A	554230525	554230581	TVAALQKIVNVRLSAAQPK	131	+
Chr6A	554230672	554230725	IIRMSEMASDPLDPPKFK	89	+
Chr6A	573789081	573789146	ALCKYGLPDVFCCNDLLRLYVK	168	+
Chr6A	573930733	573930780	VAGAFYFCLSRASNPK	118	+
Chr6A	587883776	587883835	MPLFMPMTSMKPLSFLLLIK	93	+
Chr6A	587902559	587902612	ATEGFDNKNLLGAGGFGR	130	+
Chr6A	591242526	591242567	KCTSLINTIDLEGF	103	-
Chr6A	600601070	600601117	RNISDFDVGIDAHPNT	84	-
Chr6A	601864844	601864903	VAAMGLKPSAHLGKELAELK	87	+
Chr6A	607999956	608000027	KHPNELTFHSSGESGDSIAMASGN	115	-
Chr6A	612027537	612027587	RRIEDMADLHCSTSPVS	84	-
Chr6A	617468496	617468534	KPTNMSIFLVRLA	95	-
Chr6B	24133623	24133679	MNDCISTELEINPELMTIK	92	+
Chr6B	36311059	36311127	KHITVLEDDLAVFKVIDPTLMPN	112	-
Chr6B	41798331	41798390	AQHPNITRLVGYCYDVRPQR	101	+
Chr6B	56271836	56271865	RSPVNFWPCA	81	-
Chr6B	56993117	56993224	KEQAKELNYISLSGGLETLQALQSLEFGNTQKGVEF	258	-
Chr6B	76496077	76496109	KSVPDVAAPSH	80	-
Chr6B	89318351	89318413	QGNGKGPEWQGEDIDLSSSSR	98	+
Chr6B	91049120	91049215	EQSIPWALVVSILKDVEAVVEVAAQHFVGDDR	149	+
Chr6B	100805682	100805726	KYPKETVIEFEAADV	114	-
Chr6B	126060299	126060340	KGHGRIWGTYDIEV	112	-
Chr6B	129510099	129510155	KIERLIRTGDPAHEFMDHI	96	-
Chr6B	153527494	153527538	LGIAVAKGKALIVQR	107	+
Chr6B	156849221	156849292	LLIKGSPPSKLATYSTGFPLAIVS	108	+
Chr6B	251968925	251968963	MDYVNQAFERLER	100	+
Chr6B	268713601	268713639	RQMPFASAASTKR	93	-
Chr6B	294748884	294748916	AVLDHTNVAIK	79	+
Chr6B	359805694	359805726	RDGPTTTSIDV	79	-
Chr6B	363786782	363786871	KNAFLEMLMDDTVDVALDGVFISHDSALES	141	-
Chr6B	459048926	459048979	KVVSILGVEGLGKTTLVK	118	+
Chr6B	468410352	468410411	LTEKSDVYSFGVMLIELMTR	116	+
Chr6B	481224251	481224292	VISPKFEGQSLVKR	104	+
Chr6B	495992586	495992660	KMEAELFSMDSGSHNEGRAVSMGRM	119	-
Chr6B	510737003	510737038	KHGDFVRRADEL	88	-
Chr6B	538711495	538711548	DPKDLQTEIDDGEVEIPA	84	+
Chr6B	550091633	550091698	ATAWKEFAREASCCGDYTDLGK	106	+
Chr6B	550094819	550094869	GLSGDALVCSGMTNLGR	122	+
Chr6B	569815295	569815357	VVGTGEGMEVISDTDTGTDAK	146	+
Chr6B	584443526	584443561	LKNIGKDGPIDK	85	+
Chr6B	586770788	586770829	QNPHIGHFTKDVAR	109	+
Chr6B	594340292	594340321	MGNISPITGR	80	+
Chr6B	597259017	597259076	MMFPLHFHYEDVLRRDLLLK	100	+
Chr6B	629149455	629149547	KGSFNTLLIDFTSSPAPIENLAQTDSSVTGD	224	-
Chr6B	640148859	640148891	KKLSCGTSEVY	80	-
Chr6B	647364079	647364123	RELMIEWESNLHNYN	121	-
Chr6B	650092032	650092085	DGVDQIGEHVDQPYLDER	86	+
Chr6B	665277886	665277918	RVSGLLHRRLS	79	-
Chr6B	667102510	667102554	VQNVVLCQQVPADVK	115	+
Chr6B	673409057	673409092	KKTVIEFEATGV	88	-
Chr6B	676774380	676774433	ATADLLLGADNPVIKQGR	84	+
Chr6D	419666	419722	KLYVDRIAHMESTADSTLA	91	-
Chr6D	6087499	6087534	KPAASIDGVEHK	85	+
Chr6D	8496289	8496342	AQQAMASLSPEGLDRMIR	86	+
Chr6D	9080213	9080245	RQQNITLIMPV	90	-
Chr6D	10046811	10046858	KTFMWSDAEVAIAISK	123	+
Chr6D	11366513	11366560	RTDMLSIRWGGNFKEE	82	-
Chr6D	11466388	11466426	IQRIEAGVMNLLR	96	+
Chr6D	16873263	16873382	KAMDGKK-----------------LLGMVIHMMGPVFYAI	107	-
Chr6D	16887610	16887666	VHQPTVHPPTGPVALIANR	145	-
Chr6D	17488713	17488772	KTMTGRLVCAGHADYYLLLR	111	+
Chr6D	76445705	76445740	KALQGHFNNYAL	82	-
Chr6D	81739940	81739969	RFTDPVVGCF	77	-
Chr6D	82567778	82567819	IGSGFSADDPFANY	98	+
Chr6D	95097593	95097676	FDEKTGIALVNGAHDTSKLAALLENFIK	183	+
Chr6D	97485229	97485291	AVLLVGGSHDSRLMGCPSCNR	101	+
Chr6D	99583790	99583867	SRVISDPSSLGHSHTIYPSISGPRIR	122	+
Chr6D	105722589	105722669	KLNTCNGLTSPLEGSMDNSGLHLEELR	125	-
Chr6D	106177562	106177606	KGAAISVSAQVSGAE	91	-
Chr6D	170950542	170950577	MINASQRTTRAK	84	+
Chr6D	179066191	179066244	RPPEGAGGHDVRTLHGNY	86	-
Chr6D	182162145	182162210	RSLGIGLSGLPLAISNLGACLQ	151	-
Chr6D	247372408	247372476	VLHDDKKGVDTLHADFGESAIGR	167	+
Chr6D	288545647	288545694	TAMSGSFTREADGLSK	117	+
Chr6D	292740431	292740529	TVAIGQKMDLVFYTLQIGLFYMDFDLISKSVDK	156	+
Chr6D	314057778	314057843	KLTNSIEQEPIADLGNSASDDA	100	-
Chr6D	317273685	317273750	RAGAADTFLLKEAKCGTLIVAG	102	-
Chr6D	321974431	321974511	RPRAEEDLEVSVGSADKAQAVAAVQGV	117	-
Chr6D	343556787	343556864	ARAAGSSIDQPTGAGATLINRSGGIR	115	+
Chr6D	359338809	359338853	KAELTTGQSGLVKGL	100	-
Chr6D	360429830	360429892	TPEAIARAVEAMSQVPDAALR	95	+
Chr6D	371913182	371913256	MAFCSPHTTTSLRSPCTTIPNSGFR	122	+
Chr6D	375867581	375867613	AEKVYDMMCKK	84	+
Chr6D	382833020	382833067	EEGAHIFEIAGYSLKK	113	+
Chr6D	397090133	397090204	REEEGVNCSEVSFTLRGPAAGDCR	118	-
Chr6D	406954316	406954360	GEMGKVLGCWHYQSR	82	+
Chr6D	407828098	407828142	DGLPVSKFMLPSVLK	107	+
Chr6D	409539297	409539347	ELWLEMWHDMHPHSKSK	86	+
Chr6D	410761958	410761987	VIDQGSHFVK	77	+
Chr6D	431446442	431446525	QPPEEKNKCSNLIDDGEHLEMEGYGNDK	137	+
Chr6D	436093758	436093844	KVKFWCNNMMGMLNWILKEPQTNHTQDWA	192	-
Chr6D	442224766	442224957	NSVLHYKSLG-------------------------------------------EHVESVLGLPK	94	+
Chr6D	445660228	445660287	WNLVMSGILRAAVYDPMQAR	101	+
Chr6D	452671184	452671240	RLAVAQGKGPGADNIITLG	129	-
Chr6D	457998593	457998640	IKLTLEVAVESTDYDK	108	+
Chr6D	463121040	463121072	KGALTPIPGSF	78	-
Chr6D	476407976	476408014	ADDAGDHLGRSKK	87	+
Chr6D	482834798	482834836	ADKMVEGRNVTSR	94	+
Chr6D	489604884	489604934	KSHMYVLGDASEAAISL	121	-
Chr6D	491342299	491342346	KVLHAIDLLAVPWGEC	125	-
Chr6D	494867934	494867987	KVMGETLPTTYRNGRIAG	136	-
Chr7A	18276711	18276776	KTSLMAGITLVALPLGGCKKVI	151	-
Chr7A	24438263	24438349	RSVSGSDTYESMDFHILAKENDFIKEALA	158	-
Chr7A	37872850	37872888	HDLLPYITPLLAF	94	+
Chr7A	62625152	62625211	NLAMGSPEHTSSADGVKDPR	96	+
Chr7A	66611591	66611635	KLNVPQVTGMSAAVT	109	-
Chr7A	66614605	66614706	RGAFAHAKFFFWYEQHPMVKLSIPRVTGMSAAIA	263	-
Chr7A	84772984	84773109	RTHHASRLLSDLQSQMQMINPYGQSVQQMASTLNSTESPSIA	203	-
Chr7A	96625694	96625759	LMAVESLVFAPFFATYGGVLFK	104	+
Chr7A	125824183	125824227	EVYEEKLRSGAHLHR	115	+
Chr7A	138588132	138588182	GLSESNNLKAMVTAGSK	119	+
Chr7A	140412686	140412718	RVTSSWFGETS	83	-
Chr7A	151698791	151698874	RVAPASGVESSSPSSSSSKNAAIPKEKN	96	-
Chr7A	178008790	178008825	RADWGGLYPQGH	87	-
Chr7A	201884932	201884979	KINDMTNVALDFACLH	118	-
Chr7A	204774968	204775036	SIGIALSFTCISALLYLCMRLTK	105	+
Chr7A	216508406	216508474	KMSTTAAALNSNMANATANSGLK	94	+
Chr7A	222045263	222045301	KGVGLGSEYLFEL	88	-
Chr7A	224067087	224067137	IWVLPECPKPLKHVFTK	84	+
Chr7A	267724041	267724121	ELTEGQSTWTDISFKYPSHIGPQGDQE	136	+
Chr7A	272109710	272109778	GGEQTKMEEGEFYAIETFGSTGK	100	+
Chr7A	281937013	281937126	RSLMSMAPKDTFWTMEGDQPEVMEVPLLDSSSENASLA	185	-
Chr7A	284548765	284548815	RSLADAAGNEVGKKYVI	123	-
Chr7A	291993189	291993233	GDDAAVQAKIQSYTR	111	+
Chr7A	295344369	295344428	RSLSDRMTHINQIGLFLVES	91	-
Chr7A	408985711	408985743	INSLEHDIKQR	83	+
Chr7A	466690839	466690880	VASMLRLPEEVQHK	102	+
Chr7A	476878647	476878700	RSVLIKLQGNMAALMANE	137	-
Chr7A	478257585	478257653	KEVTELMIFTSNWRTAVDINILG	113	-
Chr7A	505824066	505824149	RNVDSRLARSVNVALDEPIEVVPIDPPS	126	-
Chr7A	548224515	548224616	KIRPPHEVMPSSSDEDEVSVEAAGVTSFGRVALA	103	-
Chr7A	584415416	584415445	RVFDHNTNKK	79	-
Chr7A	632354958	632355035	EPDPKKHSMNGNMCNNPNQLSGEMVR	129	+
Chr7A	638620774	638620854	ALNPPTWSWADDIRQLVHSLKNYVSAK	132	+
Chr7A	665247973	665248020	RVFAVCEFQGQLKGLL	121	-
Chr7A	667572543	667572596	RDPQSAAARRYSGELYPL	83	-
Chr7A	667573406	667573465	KVVVEAIEADHEGTFEADGD	89	-
Chr7A	678868622	678868684	SIGMHALLLDRFKTAEAESWR	104	+
Chr7A	686410655	686410708	GLAVTILHPETRAPDRGK	127	+
Chr7A	706736303	706736365	RLSAPTIMDEASSSAYMGFVE	101	-
Chr7A	713964255	713964299	ITRVGVVEQQQQATR	116	+
Chr7A	715327817	715327873	RAPAAMGIFVARATEVDGA	86	-
Chr7A	730502997	730503197	KIPDPRQTASVAATSVNNAESGAALQQEEVTEQ--------------------------IEAAPYSD	153	-
Chr7A	731585859	731585918	FAQGAMQELQTFEIILSVQR	95	+
Chr7A	736415438	736415470	ANHFLAELPDK	82	+
Chr7A	740082963	740083034	KRALTTKGAGGMAVISVVSLTINE	161	-
Chr7A	742206239	742206274	GQVLGPCPGLHK	91	+
Chr7A	743610652	743610690	KLTQHLTNKTNGA	93	-
Chr7B	1214659	1214694	KYHAEALPDLSS	84	-
Chr7B	1267394	1267474	RGDAGLNDHSNSSVPIMFSEDVGHVNK	131	-
Chr7B	17112191	17112259	VLTIRLEPFVDILFSRHQNAFIK	112	+
Chr7B	24654258	24654347	RGAQGGGTPPAVVCEKSFLLALKGGGSSTV	141	-
Chr7B	42825866	42825901	GDAGTQEREADR	86	+
Chr7B	107331133	107331213	RSATAAGARQRDGICVWPDVSIGDGSL	128	-
Chr7B	172783573	172783629	MENNTDGMFGTPEHNSHPK	89	+
Chr7B	172785766	172785852	ETDVPKTNFTRFYSNVNCQLYLSFCNFDK	144	+
Chr7B	210737558	210737629	RLHFIHSNSSSIEVSKAGHVIEKY	116	-
Chr7B	245744759	245744815	RQEKALRTYESGGVVASVC	92	-
Chr7B	258916227	258916292	TSASNTIMAPHLRSTSVPSSPR	153	+
Chr7B	420176424	420176468	EDVGYRNQLRWAICR	124	+
Chr7B	448517335	448517406	AQTTRQTCQGTSGKAPFDAQTPMR	151	+
Chr7B	467528989	467529057	FNHNLSMDLPVNASAADKVKPQK	108	+
Chr7B	469893823	469893876	EAGSIYFFSEREFPGGAR	84	+
Chr7B	480958264	480958314	AKTGPVFVGRILVDEIR	123	+
Chr7B	486380868	486380948	RLEPLNGFASPISGQLKNHSLNIEQLH	128	-
Chr7B	490528449	490528517	NKWGPQHQTLSGDHSAVTIWLDK	170	+
Chr7B	506195950	506196012	AVEAGEESAAGPGKGEKINMK	93	+
Chr7B	604486198	604486236	QAYRLYTRDLYEK	94	+
Chr7B	608778798	608778884	KDEGTGGETSGAKKDTETLSSHAEMPANS	131	-
Chr7B	639131246	639131278	RLAKPNPHCAV	82	-
Chr7B	651384913	651385017	KQALTTKGIVGAGVIAVVMIDDNVKGTQMIQAVLA	101	-
Chr7B	716181782	716181838	FVGILYAGLMIEKKSGLPK	92	+
Chr7B	734217777	734217890	KVMTRAQLENFQGNLRSDIFDSIWLQQGGELMLNEALM	187	-
Chr7B	752575615	752575674	RLTGVSKPLAEIGTNSLDLV	92	-
Chr7B	762646305	762646349	GDARPVGNAKATLQR	106	+
Chr7D	5560115	5560159	RKLNEDYYFSNEEGL	113	-
Chr7D	9791448	9791492	SRKNGLHPTIDANAR	112	+
Chr7D	16713964	16713999	AGKMEETLSGLR	85	+
Chr7D	22649394	22649438	HVHADAAEVLGVGGK	101	+
Chr7D	31830854	31830916	KHLKCAGLMAGYVSIGPDVPM	158	-
Chr7D	41537144	41537221	KLQEVRTDLYLQCTEPATLDPRDRQD	122	-
Chr7D	41688505	41688564	SVEDLIEELSVPGSGTKPLK	90	+
Chr7D	42256213	42256296	RIQDGIDKVHGPGHPIFVTTTKSNDGLE	139	-
Chr7D	44921048	44921143	KKPNCIGPITPLVKCDMPTVTATAGDGNAMVV	150	-
Chr7D	54416722	54416772	SCSEATKMGSQYACQAK	125	+
Chr7D	65982780	65982815	TTLTKAIYEKIK	82	+
Chr7D	67328684	67328773	KQGSVALFCASVMVLAVLLPSSAMTPQSPA	135	-
Chr7D	92424969	92425043	DDILRAMAKLLELDEDCLVNQFSDR	118	+
Chr7D	94040548	94040577	RSGIDSWGGS	77	-
Chr7D	102400844	102400933	LHHMEIEPLDVLIVDEVSQVRECELVIPLR	143	+
Chr7D	106422520	106422567	VKDVPVGNSVLVMYVK	120	+
Chr7D	114889395	114889466	KTTNGNSILANIFYLCSFTDLVFG	115	-
Chr7D	136148764	136148829	RSRTAALLPSAPTSPRGAIKSS	93	-
Chr7D	137326649	137326705	RQMIPRLPAEVLGGFVAGK	138	-
Chr7D	138948655	138948717	RGQQSQTQPDLLYMSLPAIAN	103	-
Chr7D	141102733	141102789	KALADLPVDLMISLGKKMY	89	-
Chr7D	171809030	171809089	GFSGFMIDFLMGGVSAAVSK	143	+
Chr7D	172269230	172269280	GKVVEGFINQLGVLGHK	125	+
Chr7D	176369122	176369223	SSGTTIEVPTAEPVTEPSVSDIVDEGYSLSSLRR	154	+
Chr7D	180630047	180630148	RVSKSLLLMVVAISSMFSISNFVYFVMYRWSNID	164	-
Chr7D	195075507	195075539	HPLSPQQLLLR	85	+
Chr7D	197327200	197327244	NMKFLVDPAEEEAGK	107	+
Chr7D	206094823	206094855	GSIHLWGESLK	80	+
Chr7D	230474099	230474152	SYQDLDAPGDEVTVLDYR	84	+
Chr7D	256411778	256411852	NSEHNVVRFLNTFAVSIMFGIVFWK	121	+
Chr7D	257800589	257800639	RITPVPAGGPPPDSDPT	121	-
Chr7D	275789707	275789772	RSIASLVGGADGRKSVASSSAM	93	-
Chr7D	315513780	315513818	DVVEPAEVTPLGK	93	+
Chr7D	315514503	315514547	SMKQPTKSNSGSNIK	104	+
Chr7D	330809659	330809715	WTPLNGANEGDEEQTAPAK	134	+
Chr7D	330811547	330811597	DELCLFHIEEENRPVNK	81	+
Chr7D	355942083	355942130	RTDGGYSLEGLTNDPR	115	+
Chr7D	368426964	368426996	KDPYADLYVVR	83	+
Chr7D	371141670	371141726	RCAMAPHIPRGAQRACLNL	93	-
Chr7D	376496770	376496838	VIYVPTSSPSPFSEDSEQGSSAR	102	+
Chr7D	378039413	378039454	KGVSDKIISWLSIG	101	-
Chr7D	380229611	380229649	KMIEDEYVFSAVT	95	-
Chr7D	384991602	384991655	KNLGLLFNKHEEESWSEG	133	-
Chr7D	386015479	386015520	KNRDVLNMAYLPSS	102	-
Chr7D	396846069	396846113	KDPPAAGGKEIYQSK	106	+
Chr7D	409931347	409931448	TNHAASGGYQHALADGMSQYMEMLASAISSDPHI	162	-
Chr7D	432254122	432254208	THMFHRPPLPSPVRGGSASPRNLSPAAQK	138	+
Chr7D	480773389	480773442	RQGNQFHGRGQYADAAAK	135	+
Chr7D	486316234	486316293	TLTIEACSGVANEGLKAIGR	92	+
Chr7D	508682451	508682507	AMVKMGAIEVKTAYQGEIR	140	+
Chr7D	511390791	511390826	KLVGHYVEGFGG	90	-
Chr7D	514103698	514103883	DLQMASP------------------------------GTFLSVTKQWGSGDHLTLQLPISLR	196	+
Chr7D	523757872	523757922	RTGDIGMPRHFTSGIVI	85	-
Chr7D	526170637	526170747	MLHAACFRTMLPSAVPLIASPLIHMYAELGLPGDARR	179	+
Chr7D	543321675	543321716	GGPALGFDANSTHK	100	+
Chr7D	545218454	545218519	KALLDFKDQPRQKGNNGADMPM	108	-
Chr7D	565963426	565963470	HARYLSALSFCIVCK	113	+
Chr7D	566200098	566200139	MSDIGSVFHHVNSK	100	+
Chr7D	568562131	568562166	KQVTRTQTALRA	82	-
Chr7D	570983171	570983275	RSNTSAAHAAAALLGIHMSDSSLVSSPMVTQPRTA	121	-
Chr7D	575832337	575832393	KSVVITYAGEDAPVFEETY	90	-
Chr7D	575833110	575833148	RAPKKGGDTGLAS	87	-
Chr7D	579443375	579443413	MPTKRSVGTLGDK	93	+
Chr7D	587546376	587546426	STGEFVLTHPSMQIPPR	85	+
Chr7D	592852417	592852449	KGIGYSDTTPR	84	+
Chr7D	597177696	597177758	LVVCMALFAGSVISITMISLR	97	+
Chr7D	609554219	609554317	KLKAAEAGLCALIGSGPGIFSVGEIMEYAPITK	240	-
Chr7D	611506432	611506491	TAKIADLGLSRLVASTQTHK	143	+
Chr7D	613581520	613581567	ALPCLEELDLSGTAIK	109	+
Chr7D	618526322	618526378	MATFATSTAAVMGLARPGR	84	+
Chr7D	624806462	624806503	FLGFCASTDQTAIK	102	+
Chr7D	626824439	626824498	SKPTAGGCLDFELKFDEDSR	98	+
Chr7D	631844865	631844924	RTDTQDMELAMDFMVVLQDK	97	+
Chr7D	633897582	633897647	KAGFSDMQSFTDFSSDDGAESY	98	-
Chr7D	641625205	641625249	KELAPGGNKMYLQTM	114	-
Chr7D	642381584	642381631	KITSILTRVSQQAQPC	121	-
