# Supplementary material for: Community Resource: Large-Scale Proteogenomics to Refine Wheat Genome Annotations
Source: Int J Mol Sci. 2024 Aug 7;25(16):8614. doi: 10.3390/ijms25168614 (PMC11354340; doi:10.3390/ijms25168614)
Supplement: Supplementary file 1 [file ijms-25-08614-s001.zip › 29_SEEDLING_ROOT_2024-05-20_Apollo.BED]

Chr1A	3393816	3393866	YMIDAQDKGTGDAIDPR	89	+
Chr1A	4382150	4382209	KIKPGSIAGKSLDYLAAEAA	86	-
Chr1A	4647016	4647144	RGIEEPIPGSVMNQHILLDTLMTLNGLSAPIHGTFRNFSLELL	208	-
Chr1A	6715538	6715633	RLVSGLAAAALPSGCCSKVIEDVMKVLEDPKE	228	-
Chr1A	9480959	9481006	KSIAQVPFYDINQDSN	119	-
Chr1A	9497713	9497829	KILGSIDLSVFTSSPPEDPSTYMYYEEQDNNVYTPNILG	194	-
Chr1A	9660977	9661063	EEGGKVIVEGYTDLVAFGRLFLANPDLPK	139	+
Chr1A	10712642	10712677	VPNGMQHMAGLR	95	+
Chr1A	10943946	10943999	KGVVYIALAVQTTLNLLH	122	-
Chr1A	11839141	11839224	KEQRSMCRAENIGVLASSTISSQEAMTA	131	-
Chr1A	13649121	13649159	REVKVIGPPLKEI	94	-
Chr1A	14954529	14954603	REWDVLLQSLGSGLTEDNSLEEMRR	120	+
Chr1A	16723683	16723727	HEEQDDEKFADIIQK	118	+
Chr1A	17325070	17325144	KVAEALAENSVEDCLSLQLSKLSPA	164	-
Chr1A	22821469	22821597	GAEIAMASYCSELQFLGNPVTNHVQSAEQHNQDVNSLGLMSAR	213	+
Chr1A	32930341	32930415	KRGSGGDLLKPGNLGDIDSYDAAEQ	116	-
Chr1A	34219589	34219651	INFDGFITHEMPFSEINEAFR	99	+
Chr1A	35557260	35557391	KAKGMLGQMYNKINPVDYNQAIYIGGAAGVLLSFTSQIFGMPAL	211	-
Chr1A	37050076	37050291	AIPSAMILDISMHANI----------------------------------AISLVLASGVGAGFGATNDVMR	132	+
Chr1A	40983454	40983519	TSPVWLDWAIRGDVLSCTQAAK	171	+
Chr1A	41663068	41663151	VTEPEASQAKASTPLPLRVAQTEVKPSK	126	+
Chr1A	43146926	43146988	LMNAGQSDIMIDSSFWDEEHR	107	+
Chr1A	51145328	51145414	RPSPSARPSQLMDPKRPSPSAWPSVMDPK	131	-
Chr1A	56189151	56189213	ATINLSGQKFNPLVIENFILR	100	+
Chr1A	56502399	56502458	RIVEDLNAEAAGGPLSARQA	90	-
Chr1A	59413102	59413161	YKEELSRPLDEAASFLTTIR	92	+
Chr1A	60659307	60659405	AAAWMLGQMVAVNCPRNIVAYTSLMSGLCSQHR	165	+
Chr1A	60660608	60660673	KKMTATVLDREIDFPVPDLVVG	104	-
Chr1A	61190025	61190096	APVFDMSELENLFSTALPNSDSRR	111	+
Chr1A	80675316	80675453	GVEGGSAGADPGPEAAPPQRSDLRLMETTPFRPGSSGNGAPLTLSK	135	+
Chr1A	81448580	81448678	RGEAVAPVDDMDWEDIFYLHDDNQWPSDPPAFK	165	+
Chr1A	87025891	87026112	DHIKAILM-----------------------------------DLFGAGTDTSSLVLEFAMAELMRTPDQLMAK	247	+
Chr1A	101293035	101293073	MVMNSIVQAQSIK	91	+
Chr1A	117543685	117543744	IVEMLFRTNIFGLVGQGADK	98	+
Chr1A	149028153	149028233	APSTSPNTDGIHIAHSKDVKVMDCAIK	130	+
Chr1A	149041965	149042018	RALGHEMPRRAPTTALDM	85	-
Chr1A	259858530	259858625	SLGTALSLIAYGAGNVLSSAILSLVGRVTAKR	139	+
Chr1A	260050426	260050458	KCRVPAPVDPR	81	+
Chr1A	279426692	279426784	AKNGNCACMEFSSGELMRDMGLPQGGNEPTK	154	+
Chr1A	293028558	293028608	LVQDEACDAVFVNKAPK	82	+
Chr1A	293028681	293028734	VLQPAPAVLTETGGVNFK	127	+
Chr1A	301740585	301740659	LWTVTSRVRCDLVVDSLLNASSQIK	120	+
Chr1A	311934093	311934161	QPRLEGEEYLAVVDEFMEAVHAR	109	+
Chr1A	328857056	328857121	KFYVKDAGDLSMEVIPVWLMMQ	168	-
Chr1A	336572235	336572267	KSPLIEKGDAT	79	-
Chr1A	339324964	339324999	RLVFPSAWMGLL	81	-
Chr1A	340129533	340129589	QLGQHNWDQFFANEVTEMR	97	+
Chr1A	346032347	346032424	KMNHGGSGMPTYTECVVATGSGLVIE	128	-
Chr1A	350259083	350259163	KGSSPWFSTLLEKEMLLSDYFEELAGK	132	+
Chr1A	355816651	355816680	EEIQAMNLQR	78	+
Chr1A	362979021	362979095	RNGYFNANPFKNICPHMRYQVELLH	131	-
Chr1A	370937474	370937533	LVIEQEDAASGLVELIRLRR	92	+
Chr1A	379127934	379128056	STDFTHWSAARRPFHEGHTGMVECADFFPLSSAGSVKHVLK	306	+
Chr1A	386401697	386401759	RELYGGVSIAPKTLGQFASVA	100	-
Chr1A	389455996	389456067	SRQAPRGLFVPMVPVPGWPGTPVA	113	-
Chr1A	391696951	391697028	ASASQEQQPDIASSQLKTDIASSQLK	114	+
Chr1A	391697119	391697244	LVPNSSLITSVPNYLGGKGAEQRIIFSEQISGAVDQSMDQAK	211	+
Chr1A	393381146	393381223	VIETDPAEYCVVAPDTEIFCDGEPIK	168	+
Chr1A	408751275	408751352	RKFGPEMSGSLVVVVPSESGTAVMLG	119	-
Chr1A	418141924	418142016	KFQEAAQSQLQSSLDEIKAEGFIVYTDSAPS	94	-
Chr1A	420905748	420905792	RSVEAEYKSTTTVEK	102	-
Chr1A	427105245	427105280	KKSVWSLSGQLA	86	-
Chr1A	429663860	429663958	RAGGGYENILLLDLPYRYMSVYYMFAWYRPISE	166	-
Chr1A	442264564	442264644	KGMGDDDADPVDAETSNVIGYIEKLEY	128	-
Chr1A	443667539	443667622	LVTELAKANEIQAAAMSHPSFVSVDDIK	132	+
Chr1A	450978593	450978691	ARPRMTPLVLLNIFLLALMGPVIDQNFYYAGLK	162	+
Chr1A	451876205	451876258	KKVIEYKHEPFVGAFGDA	137	-
Chr1A	463237595	463237687	RHQSAASGLVPAAPVPAFDLDNVWEMNQVTG	150	-
Chr1A	474190411	474190485	DSQFVPESPYRYPVFQGGVRVCIGK	192	+
Chr1A	478636185	478636313	HSLRSCAVLALTMLKFPLKPGQTPEIWMKPDSGGYSQCIARPK	220	+
Chr1A	486587506	486587541	KLNNHVYGNMLA	88	-
Chr1A	488675648	488675686	RLGGGCADLDIMV	95	-
Chr1A	495451122	495451154	RRGDEDFLYQM	87	-
Chr1A	502328833	502328961	RVKSQALGIAIEDMQAPSVSLFSGLSVYLVSSAPQTDLWTMYG	210	-
Chr1A	508580855	508580953	ENMLLNGMDSGRMLVHLVPTGAEPSCFSSSIDK	163	+
Chr1A	511818165	511818227	RAVAQAVAEAPVTEKEEEKTS	89	-
Chr1A	518762438	518762497	FFTAMRGFLKEAEQGIGQVR	98	+
Chr1A	522076148	522076201	KPKPAIYPAEVPPQSRTE	84	-
Chr1A	522085122	522085190	KGRSAGLFHHGFGEVGGAKTAVA	160	-
Chr1A	524218125	524218265	KVCTGAPAKSVVHELELVSCQLHPFAESIVQAAAGLGGGVDVLSSIG	181	-
Chr1A	530915113	530915181	RSGQVVDVAANSIPGTWLHQLMD	113	-
Chr1A	533042119	533042172	GLNAEDLVVLSGAHTIGR	126	+
Chr1A	534855731	534855796	RSVFEEVGVHDTPPEVAPLHQF	106	-
Chr1A	535988261	535988293	RISAYVAGDWK	83	-
Chr1A	536640392	536640463	RTPSGWIDSWPSTTDSNNQNMMRT	111	-
Chr1A	541183652	541183702	REEMICSLSITLMEMAQ	82	-
Chr1A	541635022	541635081	SVAILEVAVFPDPASAMSMR	93	+
Chr1A	546030519	546030584	QKVAETVQYTQERTYDGAQYAK	103	+
Chr1A	553166285	553166320	KSFSHLDLGRAT	85	-
Chr1A	553345083	553345142	RISAIKPWSEGDPTQCSEKL	132	-
Chr1A	559139622	559139708	WENVRALHLKAVDSVALPIYQVVPELGMK	147	+
Chr1A	560210048	560210128	SLATEWARDNIRVNGVAPSMIMTDMIK	131	+
Chr1A	560579553	560579648	RPSMLLIFIACAELCLGGTFLMYTIAVDATSY	158	-
Chr1A	563404341	563404433	ADTMIWGALLTACKSHGDIDIAERAVQEMLK	154	+
Chr1A	565964009	565964101	AVSLSPYGVLGDQISFLDDDEENRMEYGYDK	151	+
Chr1A	566500102	566500170	GSMPFLWEQIVDLTYKPSFDLVR	118	+
Chr1A	566591250	566591342	RAAGRSAAVPRCKAASFSPAQLLGLSGPAAM	136	-
Chr1A	576344145	576344189	KTGDAGGDNGHCAEM	110	-
Chr1A	584505238	584505291	AKYVYGIMTGSMEPYLKK	138	+
Chr1A	588221176	588221232	TDGFLAISSAVHIFKNSVA	139	-
Chr1B	1191057	1191176	APLLRSNSLGFATSQLAGLSLGLTSTAAVSLPTKNTIVAR	177	+
Chr1B	1201168	1201266	KFEELCIPCESCDTPVAKLMFKPLEQILAEVAE	243	-
Chr1B	1408304	1408342	RCAAGVSPSNLID	91	-
Chr1B	3345487	3345543	LLDLSNNHLVGQLPDCGRK	130	+
Chr1B	9198332	9198412	AIKIAWINLYLNALDDDGLPIYDAEGK	124	+
Chr1B	10074131	10074238	RVNGIWGKIVNNSLHTTGLDLIINNMTTLEVNIRTV	170	-
Chr1B	10572890	10572958	TFSCLHVLSGLRSLMLRNAFEGK	111	+
Chr1B	11503432	11503554	RFLAVIPLHMEGFVCGDPLDRVCYSGLGPHATLLEDARSAA	203	-
Chr1B	12217883	12218011	RLSHTSGESNESINGLLKHQNTIGGNSHPSRGSNPSAANLLEN	196	-
Chr1B	14318102	14318137	ALHTLGVVNIGR	84	+
Chr1B	14907621	14907713	SLGTMLSRSNDADRDVKPVCQSRPANEARPR	148	+
Chr1B	15897948	15898007	RLSPAVFSNAASQLVSVGVL	85	-
Chr1B	18200786	18200821	DSPSSAGAAVNK	82	+
Chr1B	18355806	18355946	RVGVPRGWGFDNGFVDFRPSSGTELGAGGAAASSLDGTFSFTPERVW	147	-
Chr1B	20979049	20979168	FAVPGAGGGISPPGNVYGRPAQPSYQQPPPAYTNSGPAAK	107	+
Chr1B	27733227	27733295	KLNPPLDNYSLSLMNRMGELSQS	108	-
Chr1B	29888587	29888643	RVADGMRQRFEAMAAEDLE	90	-
Chr1B	30016987	30017109	RPRSMLYLTALAFPLFIALLVHVQRLGHLRSLIEEPGLQAA	195	-
Chr1B	30294766	30294825	KQMLPYNSSCPDDAYAFVAE	154	-
Chr1B	31968123	31968194	EVSGKIYLIVLDDVWNEDTEKWEK	116	+
Chr1B	33052007	33052063	EMSFCRQGLVVEGESSTIK	93	+
Chr1B	34559965	34560033	RPMVDARIWVCLFIGVMQKSAAL	174	-
Chr1B	36123893	36123961	RDGRVATPMPTSMAQEPSVLLLM	109	-
Chr1B	36369393	36369425	RASEIFSGISV	78	-
Chr1B	43205566	43205607	ATQRGMKHTLEVFR	111	+
Chr1B	46186974	46187039	KLHEELAQLEDVLAKESGDSAD	93	-
Chr1B	48672935	48672988	KLPTDDDEQSAEHIQSHI	139	-
Chr1B	58411171	58411227	DAQHNGHHQMNTYTSLSIK	95	+
Chr1B	61983213	61983338	KNMMEFMLEKAKVLGGHMFCGQILSHYVATNPQIGMAIMQNF	212	-
Chr1B	62626743	62626793	MLLEKGEIAKAGYYLSK	108	+
Chr1B	62922493	62922612	KLNAAAQEIGRSTLNACGFLDLVELEKCGEAISNLGVGSL	186	-
Chr1B	63895436	63895540	KFMANIMTNLTIIDFKVNMAGLKQFLAIAEDACNN	170	-
Chr1B	64124526	64124579	ATHSDNNSLVTSFLECHK	131	+
Chr1B	66285911	66285946	EINKFYLDNGPK	90	+
Chr1B	71309731	71309826	RGAESPKAAMWRELWSWGWHPNNPDVFMPNSS	165	-
Chr1B	75660194	75660256	QAKSKNILSDDNVNGDFGCTK	150	+
Chr1B	76085367	76085459	VAPPTIFTYGVLMNCCCRTRRPELGLAFFGR	158	+
Chr1B	80022937	80023044	WNPENAASLDMLGNAASVVAAHGLDYANRVERDTEK	262	+
Chr1B	80025298	80025342	NGTLGVLAEYQQPLR	107	+
Chr1B	80025298	80025366	NGTLGVLAEYQQPLRQQLPSDPK	111	+
Chr1B	100167057	100167116	SIALLPTAVAFANRAMAYLK	90	+
Chr1B	105990555	105990605	KVKDFLDNSYYHNNLAR	127	+
Chr1B	107793936	107794010	RLIERMVIGLARDNVLIDTHNVNAV	118	-
Chr1B	112934808	112934906	QEIAFFDMYTSTGEVVGRMSGDTVLIQDAMGEK	164	+
Chr1B	136106084	136106164	QVHGFAVRMGLYGELSLNNALIDMYAK	206	+
Chr1B	142982125	142982184	LAVCTSLSKDISSVGKMYMR	97	+
Chr1B	143264939	143265040	KIIAQETEDTDLYGFAPAEQSVTEKTPKNEEMTQ	164	-
Chr1B	143977130	143977204	DHFDIPFPDWSFWGWPETHIEPWTR	128	+
Chr1B	158486498	158486530	MRGEYAGTAPK	81	+
Chr1B	158487989	158488057	NEQFYIIGTTGVYPMAMLHIILR	117	+
Chr1B	166839042	166839095	RRPHLPPPLCAGLGLKQA	85	-
Chr1B	174469098	174469229	MTSQVSPSQGTGGSDVEDEDVELFSVNWNQDHSCFSAATANGLR	215	+
Chr1B	187150367	187150432	KLTELAAFVNGSGIRLEEAGAG	147	-
Chr1B	198377919	198377978	AMSLNMGMLASYDQSVELFR	98	+
Chr1B	235321559	235321729	KAIEFADSYVGGSHLTP------------------------------GKLALFACLR	160	+
Chr1B	237672310	237672354	RTAAKNLGSKLNSIA	105	-
Chr1B	240312616	240312657	KGQSPLPVAAAAAE	88	-
Chr1B	246836353	246836409	MSSCCKSKPIEQAPGPVLV	147	-
Chr1B	265593891	265593959	LGDNSLATLDFSHPDVSPERPER	167	+
Chr1B	294124605	294124682	LLLDVMSGRWDACAATIDSLTGITER	126	+
Chr1B	296088677	296088706	MMKHSAENFR	79	+
Chr1B	303204197	303204247	RPDGTSGLTCDMFFDPG	83	-
Chr1B	308561025	308561066	LYRVVRACAEMGEK	106	+
Chr1B	308855366	308855419	MPVEPDACLWSTVLKACK	91	+
Chr1B	309122189	309122239	KIQMFGSVEGLFVRLNK	84	-
Chr1B	320875926	320875973	SCGKSIALAMLVHWAR	113	+
Chr1B	332103433	332103552	KSLALDETPRMSDSSVEQSWESNGNHVGGGSSQQLAAAPR	188	+
Chr1B	333499579	333499635	LGKAHVVPDSEWRMQDFGK	96	+
Chr1B	336744636	336744749	RTEAVPAGMLKGVGGNSIGSVIAILATTDLNVMEISNM	180	-
Chr1B	343001451	343001510	KGAMAPVVARSIRTAAEVNV	89	-
Chr1B	353196139	353196189	RLLPPMGQIWVGSETRA	87	-
Chr1B	355072735	355072773	KCSFLMGTWASGV	100	-
Chr1B	374626881	374626961	VAQAIYMSGSLFNHSCRPNVHAYFHSR	134	+
Chr1B	374750037	374750081	RRYGGFRSLLHLYQG	108	-
Chr1B	374750097	374750141	KIVHNAESDKGANRL	110	-
Chr1B	394378073	394378141	ELRAASNQILSLFQDNYPEMVAR	113	+
Chr1B	406662737	406662832	SEQTPTSKCQTSGEAWPMTVTSSPTHLHAVLK	234	+
Chr1B	415214772	415214810	MATMENVIVLVNR	100	+
Chr1B	415571713	415571808	RERIMQVFLGIADQGHVHHCLASLMANWLVTD	162	-
Chr1B	429528160	429528231	KWGNFWPGGGVEVAAMNSTTDLVI	116	-
Chr1B	431955509	431955604	SDGSSFPSFNMGAPNNGSSAPSLATAADAPKK	139	+
Chr1B	432338219	432338317	FRHSVWQVDGATYQEAMDDNAMLSIPRDISQDK	165	+
Chr1B	433092227	433092307	KGLIHLMKCYTVPTHAFGGSAAAWQFF	210	-
Chr1B	437268961	437269002	RRVMEVDNADFLGR	109	-
Chr1B	441197021	441197074	WWQDSFLPTPLAGSDEPR	91	+
Chr1B	452591080	452591127	RGVKKQSSVYPLDSGN	118	-
Chr1B	455080809	455080874	SSLPPIGSVPAPKEIVESLPVK	93	+
Chr1B	459263016	459263123	THPNIHKELFNSQQIVGAKDPNRPFPSGQNETPLVK	176	+
Chr1B	464213252	464213326	YNASDAFAVKTAEEARADMLSWFDK	115	+
Chr1B	466151949	466151999	KPGVTWPLFVGTGGRGM	84	-
Chr1B	467111602	467111694	RSQVTALVDNICQMGTKIGDLFRAESGGEAT	228	-
Chr1B	476622201	476622257	ATSVLFMEPEGSQRDEVWK	96	+
Chr1B	480067341	480067433	GRSSFAATAVVMGKAGAVDAEADAGMDAVQR	138	+
Chr1B	480462289	480462366	RSLMLMWRYLHGGTSVMENAITNLGF	131	-
Chr1B	484760940	484760990	RGRMKETSSVSNLAAAM	118	-
Chr1B	489454391	489454492	GQAETGGAMPMLSGWKDLPMELLMRIISVAGDDR	166	+
Chr1B	518644845	518644964	KLAPTSAMSGDKPDIITSLVSVPRLGASAVLDVSAETHGA	183	-
Chr1B	519034913	519034960	QLESLDSNPEPRELTR	121	+
Chr1B	527286943	527287014	LLRKMVMEEGSQDQMDQASTSLAK	171	+
Chr1B	537823634	537823684	HDAIASGSPLPVETPRR	120	+
Chr1B	547619971	547620051	CGPPPMNKAMAANLDDLGYTKEMQFQF	133	+
Chr1B	549539148	549539222	KGDTEEQESTPKDTEPRGSSPGEGS	107	-
Chr1B	551695373	551695432	RPAAASPPHCPITADLGANK	91	-
Chr1B	552201752	552201835	TGPVFASAFSPLMMIIVAVMGSFILSEK	132	+
Chr1B	552885221	552885268	GANVMVNVWAVARDPK	112	+
Chr1B	557934332	557934361	KGHVMAKVFK	77	-
Chr1B	561682160	561682246	IFCAMGSKSMTTEQSTFMIDLHQVGTMLR	141	+
Chr1B	573820286	573820351	GVDLDALLDMSTDDLVQLLPAR	97	+
Chr1B	584942975	584943061	RAVIDNPGSGVVMDVIIVKGGADKPPIAA	130	-
Chr1B	585129892	585129975	KAADQGQRSMLTLEMIRPINGEFSLISL	136	-
Chr1B	588457758	588457829	KKVEEMDSELSGLQFEISELALYR	112	+
Chr1B	592089818	592090006	RVAKQQYQEVSIPPHLMVGTSL-----------------------------ELFDFIAAVLAK	130	+
Chr1B	595403860	595403940	KLLPLQSLTDLITGTLNNNSLDLHQLA	97	-
Chr1B	596054178	596054279	KDHGLVVGGNPLDSSLNELPLMINVHGGMAEKEM	158	-
Chr1B	599742277	599742330	RRMYWVIAASTTIFVIKM	89	-
Chr1B	603312213	603312344	RLKDAYESELSPDVLGDTTNYLRDAFSPCHATGLTHAGSLVALD	211	-
Chr1B	604211864	604211905	KLKIPEVTGMSAAV	101	-
Chr1B	604859148	604859216	FFHALRLRANASRPDALELCFHR	109	+
Chr1B	608095094	608095129	EEVQQVHAYTLK	92	+
Chr1B	610418250	610418294	ELKSATGNFNEELGR	108	+
Chr1B	611463406	611463438	RRLIEEVDANR	80	-
Chr1B	627608121	627608162	MAPKADKKPAAENK	91	+
Chr1B	628686774	628686875	NQGIRTGIVGGIGFGFSYTMLYVTSALCYYVGAK	162	+
Chr1B	628687643	628687735	AANAHEFISSMPQGYNTSVGERGTQLSGGQK	227	+
Chr1B	629409248	629409313	RDGAASEHSDSNPSKSVSLVLE	147	-
Chr1B	633762854	633762910	FICLPSGAQGCPLDGDELK	140	+
Chr1B	637765335	637765400	KAADFTGPDMEISVEPCASLGF	162	-
Chr1B	640346088	640346141	KGIGNIGRSLVRMFALTL	86	-
Chr1B	640351794	640351832	RPGAAAQRPEKLL	87	-
Chr1B	650421190	650421261	RGLTMTLHRWVMGLALLMTLSSMK	112	-
Chr1B	661215340	661215399	HLLLSLLWAGLCIGITHFVR	96	+
Chr1B	663156025	663156066	LKSEGHYIIASDWK	104	+
Chr1B	666274832	666274963	FLPTARAVLDLCAAPGGWVQVAVNHAPVGAFVVGVDLVPIRPIR	210	+
Chr1B	669071974	669072036	KSEDMLLATVHKMPGDMAVLG	137	-
Chr1B	669162640	669162717	KLLKMLDLTRSVSVCAQCQFDGGSGI	128	-
Chr1B	681030036	681030125	GISLLHSSGQSKVPSGVQQAVSRSGMSVLK	195	+
Chr1B	682512896	682513012	RCVHCCTSPREDDGPSGSQLHSSSKREVDVVTVTHGEGL	189	-
Chr1B	682524212	682524268	KAHTGTLQSYVGIPIESLT	140	-
Chr1B	684808143	684808202	KHGAACLVTAQSEPVIGHNF	151	-
Chr1B	687571965	687572006	RLAALDLVAFPEKH	100	-
Chr1B	687572184	687572240	RATSLLLASYSPTAPTQIL	84	-
Chr1B	689079342	689079437	RAWDYSKLHMSGFLMKSFVTMGPHNHLPIVAH	163	-
Chr1B	698183082	698183147	RAAHNISPKISKHPLFLSPSPS	152	-
Chr1B	700084624	700084665	KGQVISFVGTTTLV	100	-
Chr1B	700336442	700336483	KYYAAGDGAHDNSG	103	-
Chr1D	435263	435298	VITTTRIMDVAK	86	+
Chr1D	2614091	2614219	LSGQISPNLGACTQLTVLSLGNNMIRGSIPPFLSKLSNLEQLR	200	+
Chr1D	2874770	2874832	KLVGLNSLKSLIPPISGTIMN	94	-
Chr1D	3681093	3681233	RTSALTHAWVGGIADVDAEFMVPRFGHELAHKCATLGSVGAGIIAVR	228	-
Chr1D	5688521	5688571	TGKIVADGGDGKLSHDR	123	+
Chr1D	7162813	7162845	RKPLDPNALFS	80	-
Chr1D	8289263	8289337	AKEECFGNVYNGSGGTGVFSIEGAR	187	+
Chr1D	9025246	9025323	NKSTEEVAESYFMDLISRSMLLPSQR	126	+
Chr1D	10672030	10672122	KLMAAARLPLPRPSCQLHPIVPTRVTQGTEL	146	-
Chr1D	11353008	11353055	KVPGAYVAEGWGVDIS	116	-
Chr1D	17301910	17301969	GSSRMAESDGAAMDKPEHDL	94	+
Chr1D	18166124	18166186	NGTSAQTQASIDQVLTALVPR	97	+
Chr1D	20883964	20884059	ELQDLNLGGDLELSHLQFATEVDAKACSLGNK	217	+
Chr1D	22276622	22276699	RNVDDMLGLLYNDASWHVQGVVDSFF	129	-
Chr1D	22279148	22279222	DPTLCGSFYALGLPFCYLIHRIKSY	126	+
Chr1D	24654871	24654927	KAALMDLVAEAGCMQQQQQ	89	-
Chr1D	34189006	34189083	KLEESVQDHSMTEMKIQKADSSGDNQ	123	-
Chr1D	34950194	34950226	CEGVVSPYILK	78	+
Chr1D	40376813	40376842	GHTSMDMGLK	77	+
Chr1D	40376813	40376845	GHTSMDMGLKK	85	+
Chr1D	40875003	40875068	KCLADIISSYTVVDPVVGQRMM	128	-
Chr1D	41468405	41468521	RQSMGNDCLSKLVTNYSFADPVCGLESMRHLLVDVAEDT	210	-
Chr1D	50550926	50551015	RGIVLMYINVAACNLIAGVLFFSAGILMSN	140	-
Chr1D	52833558	52833662	RHVTFELYRPFAPLASLPYGAVHVLFSIKYALADT	264	-
Chr1D	53164662	53164730	ARATDNAELFLRQMVDNGVQPNK	170	+
Chr1D	53164887	53164922	EAAEIFDSMAAK	82	+
Chr1D	53271933	53271992	VRAGTLSPEDAHHLFDQFLR	99	+
Chr1D	53507803	53507871	KPDSPLQQRLPQQYEAFVGLTGN	114	-
Chr1D	65616477	65616512	KEVIEVKRGEDE	86	-
Chr1D	71064484	71064546	GLAARAPPLSIAVPAIYSTAR	90	+
Chr1D	83983005	83983049	EFMSPDFGLGNKAEQ	115	+
Chr1D	86996644	86996697	DVGIISKLFRLEASLAML	84	-
Chr1D	90923637	90923693	QVPVVDRQDALYVNGLEAK	91	+
Chr1D	91066522	91066593	EVLTGLLAFNPDKRITAAEALEHR	112	+
Chr1D	92285505	92285567	RHNLKIEYVGIDLKDLLETLV	98	-
Chr1D	96284892	96284963	KAFVSTEKNREAEGNALAHEVLVA	109	-
Chr1D	116953999	116954061	REKWDVSNLGYSNLDKSPDVI	100	-
Chr1D	116984395	116984445	KNSLGDDVLVDFGPSSD	117	-
Chr1D	118642492	118642548	KDIFQTICYTLQPLYMGVT	152	-
Chr1D	128837920	128837976	NLYQSHAAAILAAGVGSGD	131	-
Chr1D	129644519	129644614	KFVYPYSFYLLGPDLIQLQVLVTTFFCLTGYA	150	-
Chr1D	160973528	160973611	KEHGAPLKYAVLQDGDKIIHLLELPSFY	134	-
Chr1D	179252964	179253116	KALAHGQY-------------------------------RPAGEAVFVRFS	102	-
Chr1D	183680352	183680414	VISIDVPQVWNHHEWIHSFEK	100	+
Chr1D	193559914	193559988	RANQIIKAGTYTVVGAMEMSYWRAG	123	-
Chr1D	198841308	198841361	YLYIATDESDKSFFDPLK	87	+
Chr1D	200773242	200773289	ATEKVTSYKEMPVNIK	119	+
Chr1D	201030113	201030166	GAHDSERKPTETNPPPPK	82	+
Chr1D	203452246	203452341	YPIGQCGNNVGLMLLLDKSSKAAGNGHHKPPK	152	+
Chr1D	205709216	205709278	TNPDARPTMRTVAQELSAQRR	99	+
Chr1D	208186498	208186551	IEDVLEELNPPPCLESLK	83	+
Chr1D	208200959	208201015	KELVDTHSQIHGYYVQEQI	93	-
Chr1D	215138713	215138778	RPRLVVYAIFGISRSYGTHFLK	109	-
Chr1D	217747389	217747493	RAAFYFMLWVVMFYVEAFSHLFGGLVKGGFTVMIL	170	-
Chr1D	218815879	218815914	AVEEGFINTSAR	86	+
Chr1D	220654449	220654496	KIIGEELAAETELVDE	110	-
Chr1D	228356839	228356952	LSIPQTFASKMLAQSDNLESVPYRPSVADSQKLSVAMK	179	+
Chr1D	238938688	238938807	AKAISGDIIQKHRPTLYLTPTNTPVPATPFFLFNPVEDGR	195	+
Chr1D	251995640	251995687	KHYWSFLPIIGLDGIT	82	-
Chr1D	252729990	252730046	KVEGSITAHLDNFAQSWGF	147	-
Chr1D	258064574	258064633	ADASGQPPSQSMDRGRKPTR	94	+
Chr1D	271873562	271873633	GFGGPQGMLIAENWIHHMATELKR	125	+
Chr1D	281188406	281188495	KNFLQLCVCLSQDSLGYILENLMCVASSAQ	145	-
Chr1D	305919250	305919435	APSGYAIFGDFLTPM------------------------------NDPPTKGVLALNTNVAR	190	+
Chr1D	306925775	306925834	KYPDTQEEAFCCLLMHMQNN	104	-
Chr1D	320411493	320411555	GGFATPSGVVPGGGKVAFVMK	93	+
Chr1D	321166939	321166980	RLAVAQHKAPGATN	101	-
Chr1D	325943121	325943252	DILAGFDDAIKDGVDVLSLSLEPVSDVSFSEDPVAIGALSAVTK	200	+
Chr1D	326716495	326716623	KDCCVWQENILVPEVPVAVSSEMAGTMCASPVPASRDINLPSI	216	-
Chr1D	327980434	327980487	NVTDAEMTDLFSQYGNIK	133	+
Chr1D	331178723	331178782	STYEGMAMSNTDKRPFVLTR	100	+
Chr1D	332834449	332834565	RLDRAGGPLATLTIYVGPEDQEVWESDPKSDSDPQRTGN	192	-
Chr1D	338801192	338801269	AEMDHCSKLISQDKVLEEMASHDQLK	126	+
Chr1D	346780325	346780375	MVVGCPQLLALNMDIMK	123	+
Chr1D	351734700	351734771	REVRMTDLEVSFLWTEESPTLLVY	117	-
Chr1D	351854403	351854492	RFMANDSGGSLGFNHNFGPVFAGFVLMVLM	148	-
Chr1D	353237633	353237716	MKENVGFLVGKAGLSLEDIVAYPSMLVR	136	+
Chr1D	354478351	354478380	ASQSISHWKR	77	+
Chr1D	361871170	361871226	GNSHVVVDYFTSALGDDFK	136	+
Chr1D	362610401	362610460	KLATKDDINVGGQFDHASDD	91	-
Chr1D	365838885	365838989	KVVSESLAAHCSGTSFTTCDGAPNGYSAFEIASIH	168	-
Chr1D	366309627	366309677	KKAIFEPYNDQLLALAQ	122	-
Chr1D	372558422	372558541	SPACLLISSSPIVAMLSSHSESMLAYAAAAGRRAMLVDPR	127	+
Chr1D	378982260	378982307	EAAVFLKAMGYPSSTK	113	+
Chr1D	385529455	385529493	KSFGPNRGLLAGL	93	-
Chr1D	388296341	388296412	RSGIHANNTGAECPLEGRWMGLGS	185	-
Chr1D	389616658	389616711	STALSSVIPFDDNINFHK	132	+
Chr1D	399232451	399232525	RSLVEPAVYAPTGCATHLLGDRWKS	190	-
Chr1D	410529607	410529660	RFAKPHGYELIPEGPEAL	133	+
Chr1D	411340257	411340343	MAQSPMEGAPGNSPWRSPMQFQTPMSGYR	139	+
Chr1D	413060432	413060506	EVIKGGEHVMDYGTGTGVLGIAALK	117	+
Chr1D	413964619	413964747	VLMLITMAMAMLGMVLGTSHTVGTPTGSWDLQTNYTLWASRTR	209	+
Chr1D	424257693	424257731	RLFIQRTYIRAAH	89	-
Chr1D	429716709	429716816	REIGEFCMIFLDFLVQTERTIIEDPGSGVVMDIIIV	171	-
Chr1D	432847301	432847414	RHIVIPCMVHHMVAHAICTFPCRLFFKLAISESDPKMA	193	-
Chr1D	432861162	432861233	KKVEEMDSEISGLQFEISELALYR	112	+
Chr1D	434094786	434094821	VAKVAALDVLEK	80	+
Chr1D	445434800	445434850	KGGPNQALMIMDVHFLA	84	-
Chr1D	460477532	460477585	RHYIGAPLVIMDGEKIWI	91	-
Chr1D	460714377	460714487	DLTAQHDNAPILDLHNTEDMTEEELEFNQMLDELGPR	176	+
Chr1D	461265762	461265812	KPFSPDGTGMDKEEKML	133	-
Chr1D	461613601	461613693	KCGELALTEPVKFGKASLMHNLMVPSSVTLS	148	-
Chr1D	465825878	465825973	KHGFSVMRMMQAYTMGHGNDVVCLVPVKQGAQ	157	-
Chr1D	468067230	468067295	KKLNEQLVQLSCNDLNISSNIS	99	-
Chr1D	476356036	476356170	KTVYSDGVAALINAGPAAVDPKIFAPYDASPGRSSFSAVKSALVD	208	-
Chr1D	478133911	478134027	RKKEDSVASSPDGGLQTTSELNVATDVITDPLDTGDSDV	177	-
Chr1D	478886544	478886609	KGGISVPLEPADLKQYAPGGDQ	156	-
Chr1D	482201829	482201936	RNQALSIFQLMPLSFTQNSPIPGTLNRNGALAMVQL	171	-
Chr1D	485683517	485683561	RIISFVTVTEPVPVL	104	-
Chr1D	487227715	487227771	KALPLSPEDPKSLSSAPGQ	83	-
Chr1D	496599958	496600005	KSKLQTSLRGSTAHGD	104	-
Chr2A	2544854	2544964	DGGAAEGQAQEETKDNRSLVDNNTAQTLSSEDIEAMK	171	+
Chr2A	4123466	4123513	ATGLVCSPGVLVGENK	112	+
Chr2A	4124315	4124413	GLDPFYFFMNPSPGYVVTFLDKVPHELTCKGGK	252	+
Chr2A	7575509	7575595	VVSVSIDETLLLTVAAATSGVGTVEFTPK	128	+
Chr2A	7614825	7614893	RPPASPSFTRAACHVAASPTFAM	106	-
Chr2A	8315452	8315505	ELVNRNMLQLVGRNSLGR	82	+
Chr2A	8949436	8949507	AGTIVEEADARYITNSGMMTQLKK	175	+
Chr2A	11055690	11055785	KGTASTGIIPLVDLAHGGTLDNHQLLFSLLKQ	226	-
Chr2A	11966623	11966715	YHALQHSAGFDKVSINDSSSSSLHLAIPFKR	123	+
Chr2A	18019116	18019196	ATQPAQALGPGYLLVAFRKNIPNFYAR	128	+
Chr2A	26113824	26113904	KTLVPQSEPAVAFPPMDEPGLEVGLAG	125	-
Chr2A	31779956	31780075	RIDEDLGVHQVHVMACGHAVMSTTVADRAEDWGPRGPELG	201	-
Chr2A	34846751	34846798	RPPPGAGAMTTSGMLK	116	-
Chr2A	36210096	36210146	AKLLTRLPGHFGSTAGK	121	+
Chr2A	38679210	38679284	KFYWAETPDMYPVFLESAMGKYMVE	129	-
Chr2A	40621857	40621958	APQVDEAANAPSTSGVNEGDRAQQDDEAHLGMGK	158	+
Chr2A	43539719	43539751	EANESYITKGK	80	+
Chr2A	45243865	45243921	RDTEEPLKVNGFHILEMED	92	-
Chr2A	48700596	48700682	MDAETAPGTVTTEAHRPPQPRMPYADADR	134	+
Chr2A	53126282	53126362	VADVMDGSTHHEKENVPSNANLSPKSK	127	+
Chr2A	57290026	57290094	GVANLDWRYMVPAASIHHLVSPR	116	+
Chr2A	57465089	57465127	KPKMDVDLLVNAA	89	-
Chr2A	64654095	64654154	RVTNDTTDNNFLVQDSHLLG	95	-
Chr2A	64715690	64715755	RSSSPGPLDSNALSASATTSDR	92	-
Chr2A	70258248	70258307	RVGRVQMDKLLMEAAEMQGI	96	-
Chr2A	73967737	73967787	VAESPDGFIDDLIIHLR	82	+
Chr2A	73967737	73967823	VAESPDGFIDDLIIHLREQLTRLHALGAR	211	+
Chr2A	74077811	74077888	TRDGLVGDLLAVAGSRPVTVRPLLRR	115	+
Chr2A	75622771	75622863	YPSYPPGSDVTQFIGVGEFQCYDKYMLSQLK	248	+
Chr2A	77428833	77428955	EDIDMEGEMGPDYANYTVHIPPTPDNQPMKDGAEPTAVAMK	199	+
Chr2A	82024369	82024476	KSFDITGTSLVNDGTTPHAAPVDDVVSGGQQWVHTF	178	-
Chr2A	82453094	82453153	FGDGSLAISLIREIGRTDPK	96	+
Chr2A	90235197	90235238	AFRPGQTKMVYCYR	118	+
Chr2A	97068880	97068954	KTTSSDMWIPSDMTSFADKLQSALS	118	-
Chr2A	100008659	100008736	VSFANETLRDLPPPFANVTVLEAMFK	125	+
Chr2A	103860940	103861011	KLYTDLTKQKSPSPRTEIQSVNLT	111	-
Chr2A	108493333	108493449	KVGLSVVCNYLAEVALMVSMVMCAWVTVQLAPAIVRGRV	184	-
Chr2A	108702631	108702714	RISSLFYTESDSPVIGADALIGTLNHRA	210	-
Chr2A	119152143	119152199	IPLLADGLSIGELSVYYWS	93	-
Chr2A	120401224	120401280	VLLQMGAVLMFGGQVPVVK	143	+
Chr2A	120801491	120801529	SVVGSLFGGLKPK	91	+
Chr2A	120801557	120801652	YLDEELELDEFVTHEMGFHDINAAFELLTQGK	153	+
Chr2A	127743423	127743500	QEIIQDLYCTGIDPEKGTPVHSGMMR	133	+
Chr2A	130547327	130547443	RYCALAEVAYTTVLSAMKLGSDPSGLGQQASLLSRLLAV	181	-
Chr2A	131779500	131779592	KAEEVKGDGEVADLEEVSGFVAVMGFQYGKA	149	-
Chr2A	136281533	136281592	LYQGFWLPDHWVAGTVVFQR	104	+
Chr2A	138245779	138245838	NQGGLGICNLSVQNNALLLK	138	+
Chr2A	140881622	140881681	RTAAVVPGDDQAQVSDSSTN	89	-
Chr2A	142578010	142578090	EHELPHPAMPELPKPEMPHHAVPGVPK	117	+
Chr2A	142798256	142798363	GLSAGGGGACYHAVVSWLCKEGRTCSAFMVLAEMVK	177	+
Chr2A	142820977	142821015	REVIKEAGEVERA	94	-
Chr2A	143176767	143176847	KDANATSHLIDLSIKSLRQAANLQDFV	192	-
Chr2A	159018324	159018356	TSDTPEEAAER	81	+
Chr2A	163162533	163162613	DPPVISNPHNEFEEIADVSEMAALYGR	133	+
Chr2A	165249810	165249914	LEPRVVTVVEEEADLVATDADASDEGGDTEAAFLK	154	+
Chr2A	166413662	166413784	KLVTVTAGLPLNLLGFSVALKESHAFLVYEKQHPAMDQLVF	298	-
Chr2A	199242512	199242577	LALYGIDPPCWRDEDIIVDSNR	111	+
Chr2A	199922150	199922236	SQQSAGMLDISHSIPFDDETEDGKNHELK	141	+
Chr2A	202123766	202123831	RTTAAPLVHGDSGTGFAGANLF	103	-
Chr2A	216022032	216022139	WAFMEAGGDDGNRAKGGGETLELSFDAEHADTALDK	97	+
Chr2A	216232888	216232920	RRQAPPPQLHG	85	-
Chr2A	262392741	262392821	KMEAPIIEFVEIASVIAHTGEVPQLTI	129	-
Chr2A	266610417	266610461	KAELETKIAEILEFG	103	-
Chr2A	322288662	322288715	KKIWHIITTGNLPFEDLI	85	-
Chr2A	338735246	338735308	KLLSGKDGDVRAETHEDGNGA	97	-
Chr2A	339026983	339027066	RIHMLIRLSFSFPLAAASGFGLAFRVEA	133	-
Chr2A	370746644	370746679	KPAGPPSVSPEM	91	-
Chr2A	387009555	387009605	WLPNVQDWEENSTHSAK	128	+
Chr2A	389622848	389622883	ATLENGVFLTVK	86	+
Chr2A	414975777	414975833	IALDIAHALAFMHDECSPR	149	+
Chr2A	416588610	416588702	SAGKAPDVYYCLKLLEATGISTVPGSGFGQK	148	+
Chr2A	419170102	419170146	MDLGQEANLSATGSR	108	+
Chr2A	457475215	457475244	TMQHETLCMK	79	+
Chr2A	459442941	459443051	KTTVLTVARSTVESKEGFASVIAPLVTETLADHVDLV	169	-
Chr2A	514222767	514222832	TAAAHTSLIGGYAKAGNMQVAK	154	+
Chr2A	524059328	524059420	TTDSVELLPNIKDEAVVTIKQEELGQSSSFK	147	+
Chr2A	526229647	526229727	RPDWSSARANQAAPFVLNVVVTAAPDT	126	-
Chr2A	528176410	528176529	KLLGLHQYDPRFDHGWQSVCHAEDIVIRCLYGRSYLIELQ	181	-
Chr2A	528380995	528381036	KGSGLFLNLTLTEQ	101	-
Chr2A	531341145	531341219	RGCSALGSLISTSMIVGKVPAVNFL	176	-
Chr2A	531788039	531788101	RHVTNKAHLYALGALIQGTYS	99	-
Chr2A	531790189	531790257	RPMSCSMFRKDENLIMATDSPMD	114	-
Chr2A	532782237	532782281	LAADGQSHNLTHDMK	110	+
Chr2A	537322656	537322736	RLVLGVLEPAESVPPEDVVPFGNHGTI	128	-
Chr2A	542871145	542871177	KWSSSAGGAAI	79	-
Chr2A	546231609	546231662	AEATLAIMAADINDGSAK	123	+
Chr2A	546488783	546488890	SLQLGVSFAGGYVAGVLCAIVSHPADNLVSFLNNAK	167	+
Chr2A	548134814	548134861	KPNLSGMRASQSYGVG	119	-
Chr2A	555172785	555172883	TAGFGSNAALMGAVILGGVNLGALMLSTLVIDR	146	+
Chr2A	562579940	562580014	FEFLGSTCGELVCDDACCVIGAGGR	119	+
Chr2A	566689574	566689648	KMNRLLGVPEPEDDAEEGIVGGGGR	114	+
Chr2A	573180508	573180576	KPLLVRNLAYVAVPSTSYVSSAL	102	-
Chr2A	573756194	573756223	YFAGVMEDEK	77	+
Chr2A	581076901	581076960	MVSSTRSVAANSMLAELPVK	89	+
Chr2A	584555338	584555394	RNINEAETEQQPMSNNKTI	90	-
Chr2A	584558074	584558187	KRALLEEGVLAANSQNSFRSVNAVSNTQVDTALSVAAD	173	-
Chr2A	586936792	586936872	WIIELPHMLPFEKAFYAAVSSLGIYSK	120	+
Chr2A	589692262	589692318	KHSNNGSSSGAYKADFKLG	136	-
Chr2A	591843749	591843787	RQLGVTHIADVAT	91	-
Chr2A	596442552	596442602	NTGTSQWSFVLSAPEKR	124	+
Chr2A	599718528	599718575	GLVLVDSRLKIPSSGK	107	+
Chr2A	601231126	601231188	NQGSLINKVSSINKPSPINPR	95	+
Chr2A	605426629	605426700	RLGSLSGIEPPIPGVLGNQRLVLS	108	-
Chr2A	610471584	610471664	RINSLKDFLIDLSCSLDQGSMGLILLS	123	-
Chr2A	611617219	611617284	LVALLTEAGAISGSSSKTTVTA	90	+
Chr2A	621794801	621794845	KPMTAVVVDSPRAAF	106	-
Chr2A	623548059	623548163	LDRVKSDTYAPAVASGLICGDGLWVLPQSMLALAK	169	+
Chr2A	624485609	624485701	EFDMAMDGVVVNSFDELEHGSTALLAAAAGR	145	+
Chr2A	636310725	636310811	KPHNIIVGPRPNLDNKAIDDYMFVVINEE	139	-
Chr2A	642035622	642035711	HIDIDAIMKSEQAEPYDGVIMKDISQGLER	146	+
Chr2A	643940575	643940658	RSYTPKTLVDDGLWSFLNESAMDDKQYV	140	-
Chr2A	647766209	647766259	KQKHGTLTCAPTNLAVK	125	+
Chr2A	648989191	648989238	MFDKVVTPSDVGKLNR	122	+
Chr2A	650224300	650224398	AVGDRPDLANVDHESGAGIPLIDLKQLDGPGRR	154	+
Chr2A	654287214	654287315	KILGALCHLDVEDPVVGSNLQDRVCIEQGNEANI	164	-
Chr2A	655472362	655472424	RAEPIAALVGRVTVNGARLED	94	-
Chr2A	655642917	655642997	RVHLPGDMKLTLMPRYGVTSDREWMEF	136	-
Chr2A	665363586	665363639	KAVASVRGYLEEVGHITK	133	+
Chr2A	669333228	669333284	HLIEKLDNQDEDISQTLHK	91	+
Chr2A	675339276	675339341	KVLSGPDNRDALIGSVDTLLLL	100	-
Chr2A	676404383	676404451	KNPNSLFTEAFAQINKMNISAIS	107	-
Chr2A	676408809	676408877	RTSEPASGLASKIAQLQSAISAM	102	-
Chr2A	677674997	677675080	VWDLYENGNPLDFVDPKLSKFNSEEVLR	216	+
Chr2A	679491351	679491413	RYDLPLPKIFQRVIDLVPGDR	104	-
Chr2A	680308181	680308240	KLNVELEEKHSLAESLLLQA	84	-
Chr2A	681792399	681792485	EMMVGSVAPVGPVGRWGAAPPQELLERMK	136	+
Chr2A	681792480	681792542	MKDYGQEGAFALWDELSPEDR	105	+
Chr2A	683671931	683671981	NAKVSLIPNQVQAQPEK	127	+
Chr2A	684141424	684141477	LSREDASVGGYNIPVGTR	86	+
Chr2A	684831434	684831481	HTHIATSPAESTIKPK	111	+
Chr2A	688936984	688937064	VVGTGKAPGACPSCGGPVVATDVESER	186	+
Chr2A	690354091	690354201	TAAAWGRIDDRLEVNWGHGSHGTVSADGQVISLSLDR	177	+
Chr2A	692162201	692162251	EVGSSWIKVQTAALQDR	82	+
Chr2A	694776938	694777048	KEIDGVSLVPIGAPLGAANLANSFMILLSRCSQEVEM	179	-
Chr2A	694795440	694795478	ATPKAVLRLMAMK	95	+
Chr2A	698879989	698880072	KGCNKCLMHNCGSVRTIGTGCHPCPVCS	137	-
Chr2A	700590113	700590232	KLLESAQQKLEPGCGSQIVLLLKAALGVELATPASEEPVM	181	-
Chr2A	704496294	704496335	GMKVAICGVVGSGK	104	+
Chr2A	704857119	704857181	KGTKFELPMVKDYSDGSCSNV	105	-
Chr2A	712993162	712993248	MCSSNFAGFVLLLIGLLVADGGDRAGELK	138	+
Chr2A	720115706	720115753	NHTEDAMELFCKIYRR	126	+
Chr2A	722013214	722013255	KPDKADQEFHSFIS	105	-
Chr2A	726646653	726646721	KLQGILQSVGNDMVAFLYDPMGL	112	-
Chr2A	727359523	727359582	VPDPESTDNPEFKIVLTIIR	144	+
Chr2A	736183733	736183789	RLLTADDISQSIITMALEE	88	-
Chr2A	736555207	736555299	LMSGPAARTNFPSSTNGVAPAGAGGLSATLR	141	+
Chr2A	737482411	737482554	RQSWTMVPRKED----------------------------HLNASVSG	115	-
Chr2A	737648530	737648631	KSVLFNLYGLAKEDYSYIVAAATTSPSNFLSGNK	157	-
Chr2A	738055220	738055273	RWSNAMADALFGGCGLAA	85	-
Chr2A	738484892	738484951	KHSIGQLKGKVNEVGVTELE	93	-
Chr2A	738546892	738546933	MKETAEAYLGTSVK	98	+
Chr2A	739406441	739406515	GNNGGEGSRVYSLEKEFIHSLEIPI	122	+
Chr2A	741394728	741394787	KSVVQEVEFNFDHVLVDTPG	151	-
Chr2A	742487817	742487891	RPSFAMHSAQLAPPPMQRHTSNQDF	121	-
Chr2A	746791495	746791530	MIGLLRRALLTK	80	+
Chr2A	747138017	747138085	FIIDEDKDGGGVLINTTAGMSTG	168	-
Chr2A	748347833	748347892	IIEHGGHSELVARPEGAYSR	97	+
Chr2A	748347833	748347919	IIEHGGHSELVARPEGAYSRLLQLQNHRN	142	+
Chr2A	748464661	748464738	RVIGALEPMGRTPASVPTCASADAGD	121	-
Chr2A	749027161	749027220	QGIVLLKNNGALPLSAKSIK	133	+
Chr2A	752161720	752161791	TLQIAGYTIPKDSRVLINIWAIGR	166	+
Chr2A	752901714	752901773	RAAPHGVASRVVAVPLHQQQ	89	-
Chr2A	756868812	756868940	VENLRAVLDMFTCVSNASYMFKPVVISPEAQSIFSEIGGSLER	212	+
Chr2A	758124995	758125060	QNFVMFGLDLKVCGAGDDVAVT	112	-
Chr2A	758693623	758693670	KVLNVHQVVGTSSVEA	111	-
Chr2A	762772419	762772493	GDVAIVEAGQGVTVMFVPKPDTSRR	183	+
Chr2A	763069312	763069449	ALAVSALLGFMFSVIVMKLNLTTGIIPSLNVSAGLIGFFLLHSWTR	335	+
Chr2A	763844698	763844868	KVHDGADYYGGVLD------------------------------VGQSFGDTLASDG	159	-
Chr2A	768149172	768149210	KPSGEADALPTGV	83	-
Chr2A	768327221	768327286	IAVAAKVGGPSGIASTLIYRSK	157	+
Chr2A	770614477	770614545	SIARHAATVAVVQEMAATGAVGK	101	+
Chr2A	778981996	778982055	NTVLEMMQSPSFNDVIGSCR	101	+
Chr2A	782025906	782026004	RFYIGKGTVLKLLMYLVATPYVGTAGIMYFQEN	163	-
Chr2A	785891376	785891438	YSPSHLPPLHKQSAEEVPSPR	98	+
Chr2A	786105668	786105724	RPGLEERCSVSPVSSIMMF	93	-
Chr2A	787111522	787111575	QTDEYSEGVPLRSSDSFR	85	+
Chr2A	787437986	787438024	RVNGDPNLDLQGM	96	-
Chr2A	787438484	787438603	KRGMPVMYYLDGAMFVSDRAALALVDACSVTGPCQAELAA	195	-
Chr2A	787555146	787555229	LSGFGKAGNGMDPTLEAGMAASLAKTCK	129	+
Chr2B	1952605	1952685	RALLMLCLAMDEEEETVCGSAAEDAGS	128	-
Chr2B	6886301	6886402	SNDLMFASRPRSVTLDVIGYGSGMGIIFAPYGDR	168	+
Chr2B	10884067	10884126	AVSLDPSAPTAMSLMKVTNR	91	+
Chr2B	11741928	11741990	QQAEIDMMHDSDEIAMSVIAR	100	+
Chr2B	11908638	11908718	KLASTAHLVMTEITFGPGFAVMAGWEA	131	-
Chr2B	13619725	13619787	KRLIDAYVNASVFSGDASHML	101	-
Chr2B	17390112	17390168	RAFLMMTMSTGLSIVPCGR	94	-
Chr2B	17471825	17471893	GLLSLYEASYLAFGGEEILDEAR	103	+
Chr2B	19050955	19050987	RQVFGNPVGIR	82	-
Chr2B	19242065	19242121	GKRIGVPNELFLFQGFGEK	136	+
Chr2B	19249719	19249781	RIGVPNGFFQGYGKTQLNVYK	102	+
Chr2B	19249913	19249996	LGAVVVDVAANLTALLVEIGSNEGIAMK	124	+
Chr2B	20242016	20242063	KRFDDVIMPIEEAALR	119	-
Chr2B	20242061	20242099	RRPPSFEETSGDH	95	-
Chr2B	21929096	21929191	RDLVVSSACVDLQLMESSSSLPALRMYPILRT	150	-
Chr2B	27251296	27251367	AVASFDEAGLKAELASWSQNPSFR	112	+
Chr2B	28470229	28470339	AKAMDAAPDVHAIRVMSDYMMFLLVERPYMLPGQPQK	281	+
Chr2B	31412944	31413003	KVVQIALSGWGSGIDLVYHD	111	-
Chr2B	31466784	31466864	KCNYLSPTPNNETTYGRILQQETGALK	118	+
Chr2B	32932939	32933004	KLHNEENVRGFFKGSSPMSSTT	162	-
Chr2B	40171350	40171406	RDAYEQVMAVFLSEPQELL	90	-
Chr2B	61114009	61114131	RPVGINEACAVMAQLHQLNATIMRPRQICLKAIDCAGLGCE	313	-
Chr2B	61674151	61674207	AVADLKLKHLDLTPNHALR	127	+
Chr2B	63016887	63017018	EVDQSSSGGMNVAQGQTVEGEYSPTAASQNHLLPSESLNALHNK	210	+
Chr2B	75735042	75735104	RLQTIVGDAGVTWAHVWYAKA	152	-
Chr2B	76929145	76929252	ATHTILALSGIAHNKDRVVSTPFPFPSHCCHACDGR	174	+
Chr2B	87798322	87798444	AADPGLVYDLSVTDYAGYICWLLGEEGLVTIVCNSSLTCAK	260	+
Chr2B	96039030	96039146	KVVLFVFCSVYAKWTGPDCGLLIHGDLVGAIFDMHTGVV	197	-
Chr2B	100644713	100644787	RLNDSAIEAHGHSADNFGFVLMPRK	123	-
Chr2B	101045023	101045088	MEQNAIPNVMSLRGFEVIDSIK	149	+
Chr2B	105884582	105884779	QAGVFPNAVHLDELNMLLSY-------------------------------------SCPEYWEKR	104	+
Chr2B	106505529	106505633	MTTQPMAQAERECMRVVMFPWLAHGHINPYLELAK	184	+
Chr2B	115842194	115842280	KNGYSPVAKVFAQHGCTMVVPGMDVCMNK	222	+
Chr2B	122011646	122011771	KALNSLSGANSILQAGVMEGILSTLNPAIDNMKTVLYEYINK	198	-
Chr2B	129284358	129284444	EGLAPIERTHTGVGMVFLPQNENSMAEAK	143	+
Chr2B	135939819	135939893	RCCDPPLCNEEELLAMTIDNPFSPV	119	-
Chr2B	139149251	139149304	ALVLVQNFLAGKALPDCK	84	+
Chr2B	141415325	141415402	KLHLRQLLNFDLKAFELISSNHMLEQ	120	-
Chr2B	142965644	142965742	RVLEMLVLGDHADAPLDNMQVAPLEATAVSAPF	153	-
Chr2B	149198337	149198384	LSGVILIQPFFGGEER	119	+
Chr2B	149742522	149742593	RPSSVILHPVAGRRLLMFGDDSSH	115	-
Chr2B	151780178	151780255	EIMASSLFLVGEIGANDYNHPFFQNR	184	+
Chr2B	152242599	152242661	REFVYDHLPLHDPIAIDPLTS	106	-
Chr2B	156242407	156242490	SGDECVVALTDQWYITYGEAEWKQRAVK	217	+
Chr2B	160173955	160173993	VEKTGHSGTLDPK	94	+
Chr2B	165284023	165284088	RGGGAVPMADAASPGRAMLMLL	97	-
Chr2B	166613862	166613978	RVMCEFHRKGEFVLGGHSCANLVALFTVENPTVSDQQMS	198	-
Chr2B	168885850	168885885	GQITLRDLKLGK	86	+
Chr2B	168887071	168887121	GDVYAFGVVVLEMLTRK	126	+
Chr2B	172862408	172862521	KMEQMLTMADDMRGEKCVAYIMGNYGQSNLSLGNALML	184	-
Chr2B	173071712	173071843	KSGDGPIRAEQIIAMVEELTQPPANVGVMHLSMQYEDTMEIPLN	218	-
Chr2B	173072024	173072062	RVYDPVAYQVSLI	95	-
Chr2B	173201644	173201739	YLDKELELDEFVTHEMGFHDINAAFELLTQGK	227	+
Chr2B	174418607	174418660	IGPTVGLNIRRIEDANVK	84	+
Chr2B	175634165	175634197	SSFCFYCFLFK	88	+
Chr2B	176739506	176739589	RDGVNSGLAIVIEQDAASSGTLVNRTYS	129	-
Chr2B	186420474	186420536	AVGAGGVGALPSPGGSGSQQR	87	+
Chr2B	192640584	192640646	ILEDTVPSKEEHQPEVPSLPK	93	+
Chr2B	208479032	208479112	APPVISNPHYEFEEIADVSEMAALYGR	134	+
Chr2B	208567149	208567226	RGALPHYHVLVRALAARLTDAAGENG	118	-
Chr2B	215664389	215664442	KPVTVVDGDLDLPIGAAT	122	-
Chr2B	218879960	218879992	KACDNRIGVGL	83	-
Chr2B	220043846	220043959	KLNVSSNKLVGEIPSSLSGFPSSSFGSNIDLCSKPLPR	99	+
Chr2B	233224937	233224972	KNAAMEKENHLG	88	+
Chr2B	233542752	233542871	RGVFHVAQQVELVRPMLEAVGWPLLATFSVTMEEGDNKPR	197	+
Chr2B	233555545	233555598	VLHGMCIMDAQIFKKHLR	90	+
Chr2B	235069648	235069713	KTQPDGDFSYAYGGNSSGSRAD	162	-
Chr2B	252819023	252819082	KDATWKDYDVYTDWGLSDDV	95	-
Chr2B	255312808	255312882	RPEPVTIDDSSLMAVIDSMTPRDVA	115	-
Chr2B	271849722	271849763	YFDFVVDETEADIR	112	+
Chr2B	276770323	276770361	RGYVLPWYSVGVE	103	-
Chr2B	278173882	278173944	LQLLMLYSNQLAGGIPASLGR	95	+
Chr2B	294948175	294948240	REHNALVAYIENPRFWRSAAEA	106	-
Chr2B	315494627	315494683	RRWGSSLALPTPFLSHRPS	89	-
Chr2B	320108837	320108914	RDGVPIKVSFKTPGSSSAEDGGAAVV	175	-
Chr2B	322704085	322704126	ILTAAKFELHAGSK	100	+
Chr2B	348982716	348982820	VAGSAEDVGAVTQPTGLQEKGAEVADVSGSGGNGK	150	+
Chr2B	365734885	365734962	RAAGPPTTHKDDDDRGATSTCAMSPT	120	-
Chr2B	372271635	372271697	GKASATNTDGAILDALRSGLR	92	+
Chr2B	400560283	400560447	KSVEVVDHAPSYSFV-------------------------------LSDGPSFKQ	131	-
Chr2B	418014677	418014739	GGVQQGLADSKGSDQGGWVQR	91	+
Chr2B	432427512	432427553	ANGVLSGKPGKGLK	96	+
Chr2B	438045686	438045748	KLIDMLTVEPAIDLPEGLRCI	102	-
Chr2B	440085380	440085451	DAVSTSVAPDTSTANHIMVLQYGR	114	+
Chr2B	445496940	445497002	ISSYSLQTIEEEKRLIDAEMK	149	+
Chr2B	448284317	448284415	YVEAGDGAKIAMYWEGNEPDQDGKLTYSELLGK	157	+
Chr2B	457182700	457182744	EQIVNASIKRSYLWK	105	+
Chr2B	471144519	471144584	ATPSPQGSTSTGADLSAEHAPR	96	+
Chr2B	472058709	472058756	TSGGGGPASAEEIDAK	103	+
Chr2B	481062363	481062440	LAALLLENKEYTEALTLLTGLIKEVR	114	+
Chr2B	482509480	482509707	ITASIEGPYGHESPYHLM--------------------------------YENLILVAGGIGISPFLAILSDIIHR	174	+
Chr2B	490051566	490051607	SRGAAALDGIEGFR	100	+
Chr2B	500252873	500252908	KVTDSEELKSAK	80	+
Chr2B	500725042	500725173	KAVRLGMEFNDHMKCASLLTGWVGGDPQIPMALIMDEAEQLHGS	223	-
Chr2B	501355185	501355262	RYMIIAHGKSVREVAVLIGGSEAELT	124	-
Chr2B	508945385	508945432	KGYPGALSLLEALEVH	109	-
Chr2B	509893397	509893450	VGEGIGAPGGCLLGDCTR	83	+
Chr2B	512886418	512886465	AVMRALAEGAREGTSL	101	-
Chr2B	518921225	518921296	RHGRLAGIAVMHSASDEREWVVVC	117	-
Chr2B	520357852	520357938	VSGHGVPAALQAEMKAAVRALFDLPDEAK	136	+
Chr2B	521263981	521264040	KAVPEVVAESWTRYNGIVAK	95	+
Chr2B	522043432	522043569	RIAAPDNPEVAGASGKPIAAGELASSNMLDAVSGQELATDQSQLET	217	-
Chr2B	522916440	522916505	MDIDSQEKVISESCTLVKNIGK	104	+
Chr2B	526794045	526794104	KQLVLIGNTANGLKMKEVCS	95	-
Chr2B	530236623	530236658	HTKGGRGRPHGK	85	+
Chr2B	531803035	531803154	KCTSGATFNSDIIRYLEKAAMHDGSLSHSWSNSFYDILND	199	-
Chr2B	540082108	540082182	KLIDATTIGSDLLQGKLLDFKEPTL	111	-
Chr2B	548750322	548750435	KSGHMSRSVDLVTVLDVPARQAPADGAAETGSGAIGPA	175	-
Chr2B	561791454	561791588	RDRLHAGAGAIAMRSFAAGSLDFHTNGGGCPGGGPCEDTVIVTVA	154	-
Chr2B	564223806	564223865	AIADVSDAVARSSYRPLCGK	93	+
Chr2B	564732254	564732334	ATEAHPSLASLILEHTPAEVSAMSSRR	121	+
Chr2B	572233308	572233433	LIHSYLVKLGLDGDVSVCNSLLSMYARCMDFSSAMDVFHETR	207	+
Chr2B	572369026	572369100	KATETSTGDVYHYVGTGQLQPTIQT	181	-
Chr2B	572923340	572923396	TRSPGEEVDKVFVAMNQGK	139	+
Chr2B	573032853	573032945	VKESSDWVMNSMMNGTDSYGVTTGFGATSHR	232	+
Chr2B	573213949	573213987	KTLSTDNNGHLHK	97	+
Chr2B	576023084	576023173	SSQVAQELPVMDASGDQMMGSGAAGFVAPR	138	+
Chr2B	583082720	583082794	RIVPAPSAGGPPLELVYSSGETRLH	118	-
Chr2B	589365912	589366001	KALALLSSPFIWIGDGCILGSAVAPILLAA	135	-
Chr2B	592556943	592557002	SEAIAGGTMLTVERNFGSVK	141	+
Chr2B	604440822	604440878	RFSMIIGILVMIESAALIQ	87	-
Chr2B	606340970	606341011	LLIDDADIEQPNDR	104	+
Chr2B	610752763	610752801	RNYMGQDDAFPTG	105	-
Chr2B	611664837	611664869	ALLRMPLTMSK	80	+
Chr2B	622081201	622081326	KKPPPKMGEGDFSPHGAYIGDDLVGIIIGEGMNSTNWVGEGA	207	-
Chr2B	623311203	623311241	YVKAGLLVRPWEK	96	+
Chr2B	633976381	633976440	KLEEVQTVTCLRWASPAAAT	145	-
Chr2B	646738069	646738161	RVSEPRNVTSKDIELTVGVLSGVYAINMEHR	228	-
Chr2B	660129628	660129702	APMQTASEIFESIGMHEKAATCYIK	116	+
Chr2B	661586515	661586580	IKVSAAHSLGVLAVSTPPSAAR	96	+
Chr2B	664941951	664941995	KYVKALNSVGPVDLN	102	-
Chr2B	677923902	677923955	RHQRHGGFLAALASLKSS	82	-
Chr2B	683442097	683442153	RHQLPMSTTRPAVSPNDPQ	92	-
Chr2B	689608213	689608251	GCGDRLLVIGGHR	95	+
Chr2B	694872736	694872789	KASFYLLVTKGVLEAVPV	127	-
Chr2B	704065624	704065740	QASVAAAGGYPAEFFADFVASMVKMGNMQVLTGAQGEVR	281	+
Chr2B	704203488	704203523	VEPAANGGSLVK	83	+
Chr2B	713078261	713078305	DMIKPAVQGTLNVMR	115	+
Chr2B	722970847	722970903	KVLGLAPGVTFKAITIRVM	89	-
Chr2B	724487906	724487947	KAGGHLLTRGYYHT	104	-
Chr2B	726128566	726128685	NAATSTTSSCSDRPCAAADDRAVSVPAGHVAVCVGSASRR	176	+
Chr2B	727031677	727031733	KITLDDIASSVGILMAVEE	86	-
Chr2B	728402765	728402821	AKCGFLPSSEYISKENVIK	90	+
Chr2B	728416881	728416949	KGPAQWMEAQGRWGSNVLRDYYA	118	-
Chr2B	729701667	729701729	TFLHQGVHNGPGTSHMLGRAK	161	+
Chr2B	731041164	731041253	SEKIAAIASALADLFGQPSVGANIYFSPPR	216	+
Chr2B	740309456	740309512	RSAVLREAMRASAMMDVMS	83	-
Chr2B	740309483	740309545	RASAMMDVMSRFHEETACLKA	102	-
Chr2B	742773158	742773220	LNGTGLTGSLSPDLGNLTFLR	91	+
Chr2B	750170513	750170548	ALINAYTRVLAK	85	+
Chr2B	754024466	754024534	FIIDEDKDGGGVLINTAGGISVG	161	-
Chr2B	757047623	757047700	KEEEDNGMDMIEEALLKEYSSCGVST	120	-
Chr2B	760150639	760150686	RAYDPVLAVIQQFQSC	124	-
Chr2B	760709853	760709912	KHDGFARNLFMALRVGGQAI	97	-
Chr2B	760798456	760798512	KPLEEAAIQGYKTSKDAEA	135	-
Chr2B	762081261	762081317	APWMVAMSVGAIHRAAKAK	90	+
Chr2B	762096973	762097002	WSCGPANLMR	79	+
Chr2B	762125985	762126068	RAMAPSSVVVTTVAGLRLSMLPGHVKAL	127	-
Chr2B	763322646	763322771	RVPLGGSISATLGPVFTPAWGSRGHEGVVEVDFAKMVAVGVA	199	-
Chr2B	763323390	763323422	RESGINLMRKM	84	-
Chr2B	765104257	765104298	KKAKGPAVTASADM	95	-
Chr2B	767901272	767901382	GSSTNEPESNTEALIATLPTREGWSTPLTLYNNCWLR	177	+
Chr2B	782321324	782321398	GADPNVLVGALVGGPDGHDGFVDDR	112	+
Chr2B	784158186	784158269	AHSIIGDISWNPITPIPSTLPFLMEVEE	137	-
Chr2B	788747847	788747927	MQFANLPLPLDAEQAGKRGFSEASALK	128	+
Chr2B	798335274	798335327	RLTDIAPGVPKAAAVSDV	127	-
Chr2B	798914021	798914062	APAKPRGPTVDTLR	103	+
Chr2B	799248661	799248720	KLQRNSVEDGQMLMKVVEVS	94	-
Chr2B	801591236	801591301	AQADDDSAAGMLTAGGSNGQHR	100	+
Chr2B	803776150	803776209	KVQTGLSPFMASTVTVNNDM	148	-
Chr2B	807063864	807063917	GLAADGMRKPWLRQAGLK	134	+
Chr2B	809605407	809605523	SKIMPYSTFRLNLSVTSPYNADFDGDEMNMHVPQSFETR	196	+
Chr2B	810110438	810110488	AYMHETEFDREIECLMR	85	+
Chr2B	811198860	811198976	RLAEYDKLSALVTNFDEPRVNTAVNGCIECVTSGHSIFW	200	-
Chr2B	811615218	811615250	TLICDKKLGNR	83	+
Chr2D	3148176	3148214	RDQGLVERVEQQA	100	-
Chr2D	4525876	4525914	GTHFEFTPFGAGR	98	+
Chr2D	7043824	7043871	KSDENMLSVAERARDE	113	-
Chr2D	7106997	7107059	RGLAAAGEDTAVAVFGMWNCE	153	-
Chr2D	8516402	8516458	ELKGRGFDMQAGWHANMER	99	+
Chr2D	9670387	9670425	TELPSVTFGKLIK	91	+
Chr2D	14979049	14979111	VAMFQDSPVLAVELDVEEMVK	94	+
Chr2D	17916513	17916572	HYAAARPDYPAELFQFIASK	97	+
Chr2D	19674553	19674642	GGGGGSGCIQWFGELMDTRFVDGGQDLFVR	143	+
Chr2D	20946717	20946830	RVAEPLEQSPAPDPALHFFLTDRWNAAASSFLDFNSAF	181	-
Chr2D	20962169	20962243	LPSTATNPDAPAMVDRMLHLLASYK	119	+
Chr2D	21552410	21552454	KKTNFIAKDDGEVLL	110	-
Chr2D	24013475	24013555	KVQLHGAMLDRGLIELRLPIGLAYTLA	128	-
Chr2D	24747349	24747480	RIFARAESYCETTTVVHGAGPPVLALLTAVIANMGSSTVLMSEA	214	-
Chr2D	26480092	26480217	KVGHCVLSDLQGEVLMQVVEEHSTCIRDTSGCLDPQIVVSTC	210	-
Chr2D	30041847	30041972	KPSNNHLKPHVWMDLSGNAMFDFVIAKFENNELDVTSCVTVA	302	-
Chr2D	30698420	30698458	KSSSPGRQPPAGS	92	-
Chr2D	31413578	31413649	SGSSDMSVAYGLEEYASSIVQAVR	110	+
Chr2D	32325503	32325562	RTANLEQVQQADGVLDGTLV	92	-
Chr2D	38904015	38904071	RLSLLMSVDISGCPNMDLN	89	-
Chr2D	38904990	38905064	KSSMNDPIHLSRLCRLNYMDSLDPE	122	-
Chr2D	40468680	40468724	KLVITVEERNFEGQL	110	-
Chr2D	45628115	45628210	ILHLDLKPANILIDDHMVPKIADFGLSRCLDK	151	+
Chr2D	46081682	46081747	RGDEDMTDPGLVTGLHDQISAL	106	-
Chr2D	58552272	58552304	SNGDAWARQRK	87	+
Chr2D	61509885	61509977	MESFKPGRKGVMSIDAEIFEVTPDFHLVELK	155	+
Chr2D	62566510	62566647	KPAINGMNIMATTFASNFTAASTAFSMVTNDAGGGNFLVQDSHLLG	138	-
Chr2D	63429369	63429425	KIQVGPTNIDVLIMSQQKH	137	-
Chr2D	63431062	63431115	KGQGNTLTSDEQEVHFGQ	135	-
Chr2D	64539855	64539908	KVQGMYDYSYLIGGVVAA	139	-
Chr2D	68017671	68017751	KIDEESSCSSIMSWLWANPPMTQAEVS	132	-
Chr2D	75074702	75074794	RVYPTILHLLLLNPAAISFACSIECELMILT	233	-
Chr2D	80473536	80473610	RGQSDASDLPVGASFLAVVDELEDY	115	-
Chr2D	80791557	80791610	KSPMVLPNQQAIQERGVK	134	-
Chr2D	81071665	81071736	AALISFSDIRNAIANSMLSTVLLK	108	+
Chr2D	82355408	82355443	TTNSKGQVVDVK	86	+
Chr2D	82406885	82406950	RSEDASFGPLRNGVIKLMSSPY	106	-
Chr2D	83195484	83195528	QLKVTLAPVQVPKPR	108	+
Chr2D	84465604	84465648	KEHYIAYCWLYGEVL	111	-
Chr2D	87287642	87287695	MVDRLVPDAVDGEVFWAR	91	+
Chr2D	88872056	88872178	KTYLYADYPRRSMHECGGLLVVFEAMNAVVIELSKLAGYEL	206	-
Chr2D	92175616	92175696	KAGLYKADYNHGDEDELVITADQKPLH	196	-
Chr2D	101292366	101292422	QTGVSLRYMMEFGSVPTDR	96	+
Chr2D	101522110	101522169	KLLQQSKCIGLDDSLTACLQ	88	-
Chr2D	103331654	103331746	KPRLTIVDMPAHVYKPSLSFSFRQLIVIIVA	228	-
Chr2D	112362030	112362137	ADAETPASINLGEAAEGSLPQCMEPMSPAHTLLRAK	172	+
Chr2D	116883742	116883804	MNPAELVKLIDILNPSNKPGR	99	+
Chr2D	116884553	116884609	LNASQSLELAFIIAERLRK	133	+
Chr2D	117094323	117094394	VAGQPLEMEEVEVAPPRAHEVRIK	174	+
Chr2D	117954218	117954250	RTLELVKETNG	79	-
Chr2D	122010641	122010754	KGGLLSLEQEANSSQRSLNSGQRSSYDLQPLIESGVAV	178	-
Chr2D	122897908	122898024	AHMMYNSMLQAGITPDDKLSSMLGFGNDGDSFQDSLEEK	189	+
Chr2D	123403867	123403965	RQLWGDRTATYLTGGAAADVYVDEPASLQGEGL	152	-
Chr2D	123695518	123695571	DLVRIIEGDESVQAVMAG	84	-
Chr2D	129064479	129064592	KLAPGNTTTIAGKPPNLEDWAEIWTVMADALKNFYGDV	185	-
Chr2D	130718709	130718822	ELCTEVDRLLSESSAAICSEEDEDENIPLSEDALYEMK	175	+
Chr2D	141453003	141453140	KLAQMDLFLKGKSSGPVGTDDDADESPSIDLLNLEFCLALAEGAAM	214	-
Chr2D	144849935	144850015	RGYLAAMESVDAIEEFEYHPNSIVPPD	134	-
Chr2D	144852381	144852458	RGALPHYHVLVRALADRLVDAAGENG	187	-
Chr2D	144852381	144852413	RGALPHYHVLV	82	-
Chr2D	144890497	144890598	KGHALFLIVEKEPLTVPGSMTPEGWGFDAGNFAL	169	-
Chr2D	144890731	144890808	RSVPASLLDGATALANTLVIGNGFYG	120	-
Chr2D	145721210	145721287	KGNLSPEHDEEDVVKVYNAAIDSQKA	123	-
Chr2D	148717165	148717215	SPTHISSASHMVDDGAR	123	+
Chr2D	150336149	150336181	ITDTPEEAEER	84	+
Chr2D	152797163	152797231	KTLLDKGEASMEVDEEECRIDLI	108	-
Chr2D	155680051	155680089	ASNVLLDKQMNGR	93	+
Chr2D	159096024	159096107	LKHHPGQIEAAAIMEHILEGSSYMMLAK	139	+
Chr2D	168539755	168539832	KNEGRGCDTIVGSEYLAVLVSGGGDV	122	-
Chr2D	171343283	171343360	KGIISDGGSTVSTGFKLDSHHPSILK	185	+
Chr2D	180137105	180137182	RLVGHTAGPGGRYNMAPGNTLDMHAD	197	-
Chr2D	181402967	181403050	GDTICLGSNGEGNKAFAALHKSPFVLIK	134	+
Chr2D	184822828	184822905	KALMMYSSGELIHEMIAAAEIQGPHH	129	-
Chr2D	193215538	193215648	MTQELLQWNPALVKEVDDSGSTPLHYVASAGNISALK	180	+
Chr2D	207737049	207737135	HLSSEPHVAEEIIDESSDFLILASDGLWK	137	+
Chr2D	211171228	211171275	RVEGESGTLVQVNGLW	115	-
Chr2D	220484824	220484892	VNVIEAQDIFTMEHHHIPDVFVK	113	+
Chr2D	262868857	262868904	WSADFPDMLDVLLAER	81	+
Chr2D	262869412	262869468	AAAECVQISIGHCSLLEAR	90	+
Chr2D	270271726	270271821	KAGDSKQFMYEVFCIVIEGSDDELTVAGGVDI	156	-
Chr2D	285590248	285590307	LSLHPLTAPILGNDHAEFRR	94	+
Chr2D	296277846	296277887	SGLHSNDHILESCK	102	+
Chr2D	311062484	311062522	RMGRAGEENTEAG	95	-
Chr2D	317966808	317966936	HVYDIDALLADLGIDVASSSSPPHARGRASASDAVGLGPPISR	125	+
Chr2D	326167025	326167123	WWSMYVCLIGFFYFFSSPFLGRTIQPSYSNFNR	167	+
Chr2D	327379238	327379357	KSIGAAVTTTTDIPEINILLGQAPSPMPYRPFSGDCGDAL	197	-
Chr2D	328742046	328742096	KFVADKLLETAEQMMGM	124	-
Chr2D	338161569	338161655	KAKKHMINEVHMNDAETALGQDEMAPKGL	217	-
Chr2D	349118750	349118950	RAIDMSMIKENIA------------------------------------EMTTVTDMDAGTTAPRGI	185	-
Chr2D	355123076	355123153	IKLSGNGANSSACYDVLVDVPFPLQK	189	+
Chr2D	363711683	363711736	KLIDMLTVEPAIDLPEGL	84	-
Chr2D	382588775	382588837	DLVTSFSGLEDKVLDQYTFAK	98	+
Chr2D	387437150	387437251	AEDEKGSSVENNLHGGCQNLLSNCNFARAPTRPR	169	+
Chr2D	407821541	407821588	IADDVSEAFPGNDNLK	95	+
Chr2D	407840241	407840318	KHDLAYIEPRKQSIILDYDREGLAIT	125	-
Chr2D	407841318	407841359	REHKVSVHAQFAMA	106	-
Chr2D	427040825	427040857	KKMLTSKGTQH	78	-
Chr2D	427921440	427921499	VIVDYISSPEASFLTSISGR	92	+
Chr2D	427924363	427924422	QTAQKVMIQSTNSSVLVKLK	92	+
Chr2D	428609039	428609173	GNRLSGVLHPALFRNLTSLHYLDLSGNQFLESQLPPELGGMASLR	212	+
Chr2D	429294629	429294670	KLHVALMKAAFGQA	101	-
Chr2D	430741661	430741708	RPNQNPFEGGPFKEDS	118	-
Chr2D	430744498	430744593	RPLLSPQFPPFFYADALAVVNKEPELLVAEVF	150	-
Chr2D	437190657	437190773	ARELMASSVDPLQLVSQLANLIMDILSGRCQSAVTEVSK	183	+
Chr2D	437224472	437224540	RLESVSLEVDGTSFYEEIVPVVL	106	-
Chr2D	444788163	444788198	KSQMFLSVFGKV	90	-
Chr2D	449489884	449490012	AMLDFVAVGNLTRVVFQSLHYHMKVDGTLCGPVVDDISLVSVR	210	+
Chr2D	462503863	462503955	KGGPKSSASSYWIMGVIALIMGFAVHFNLGE	151	-
Chr2D	463076578	463076616	KLHEVCEYSVGRC	98	-
Chr2D	463380551	463380586	TTSASEEDNAPQ	87	-
Chr2D	468961131	468961190	GGKLIALLTEAGAISGSSSK	83	+
Chr2D	472002077	472002112	RGSFANLHYRTK	88	-
Chr2D	479680947	479681015	RIGADKAAEIMDAPLTVGRAAAL	105	-
Chr2D	483913970	483914020	SPGEEVDKVFIAMNQGK	127	+
Chr2D	484182958	484183002	AAEELSGSHFDAVKR	103	+
Chr2D	484209930	484209995	FLNAGAFGNGNDGHVLPAAATR	137	+
Chr2D	490409278	490409328	AMQDPEIQNILTDPVMR	83	+
Chr2D	493360400	493360477	ALPSMSDPMRTPTICALSTEALVPVK	123	+
Chr2D	503684682	503684762	RHENELEDPTTRSGCASPARVHGVMAV	132	-
Chr2D	508895549	508895641	RAQLAAHDEWSDEVAAPNSWRVLIQEVMPGR	151	-
Chr2D	514159587	514159625	RSRKSGIAVGFLM	91	-
Chr2D	520392119	520392220	RVIAEDVGSAEIVSDDRNTNAVLVVREYEEEEAT	155	-
Chr2D	520400141	520400179	KDGHVACAYELVA	94	-
Chr2D	522686950	522687009	DNVISTPLLTGTILPGITRR	91	+
Chr2D	525461609	525461683	REPLEDSGMAGNVAEMSIRPPAEII	116	-
Chr2D	534285235	534285312	KKEYHIEAEQLQQNLASVQVELEAAH	115	-
Chr2D	534289076	534289132	REHVSHAQEQHQSFKDTLD	92	-
Chr2D	534289133	534289201	KVEQELLETKSTSSDLSSQLENM	99	-
Chr2D	534289643	534289738	KSEADVLTGKLTEHEDKLEDLGSQLNLIQAQQ	146	-
Chr2D	538166098	538166202	TNNFIIRQLFESCMKMGLYDSARPLLETYVGAAAK	178	+
Chr2D	538341467	538341544	KAGVVAHVLGNLADVCAVLKLVDVPC	120	-
Chr2D	538739851	538739934	KSWSMRADSLEPPFITAAAALYCYSLKQ	138	-
Chr2D	544043298	544043438	SSGPQSGGVTPMARQNSGPLPPMLPTTGLITSGPVTSGPLNSSGAPR	140	+
Chr2D	544117540	544117644	EGNTVSVMGVVQKSGSMLMIVPPSEPVSSGCLWGK	161	+
Chr2D	554047149	554047187	KEGLRSKIADVQA	79	-
Chr2D	554351984	554352055	KAIGSAELFNGMDVELSFLEELLN	109	-
Chr2D	558999883	558999954	KLLNPPVFGGCKDDPCVIKMVSGE	176	-
Chr2D	559425445	559425477	WATIATHLKGR	83	+
Chr2D	564046986	564047015	GPYIPMPTGR	79	+
Chr2D	572174345	572174407	ETHTTSRAGVASAGIQPAYGR	96	+
Chr2D	572237860	572237946	KGCHTLTNAQILTGENCISYCHKASSEGA	220	-
Chr2D	575374541	575374609	MVRPELIASGPPETIHLTPWDLR	114	+
Chr2D	575702928	575702987	MVYDYYASGAEDQWTLNENR	99	+
Chr2D	576815352	576815393	SLAAHMLFENMIMK	102	+
Chr2D	580073855	580073887	TASRVDPSEPR	79	+
Chr2D	581713662	581713727	LVQNVDTEPNSSILGAMLGACK	106	+
Chr2D	582078230	582078268	KRDAPTSAKANLT	84	-
Chr2D	582406382	582406435	RMDYPMVHTINIDIFQAG	145	-
Chr2D	583395296	583395343	KGGPMESSSRGPALLD	110	-
Chr2D	593637002	593637058	QKVKDIVQGALFPEVGVDK	141	+
Chr2D	597006103	597006162	KLSMTLGHGDDSFAANEPNW	138	-
Chr2D	597486189	597486236	RVLYDCSGGGGNGASQ	112	-
Chr2D	603099678	603099743	KLPKARARDQAASEPSGCDDDG	152	-
Chr2D	603280240	603280335	RYEPIAATYPTTAGTTDDEDRLLQDLEPWVLE	151	-
Chr2D	620012868	620012903	GELPNGVPVAIK	86	+
Chr2D	620657267	620657314	GAAVQAATYLAKIDAK	109	+
Chr2D	622581807	622581905	ESSTNESEALIATLPTREGWSTPLTLYNKCWLR	159	+
Chr2D	622581858	622581893	EGWSTPLTLYNK	88	+
Chr2D	622723550	622723606	ISMASIHSFAMHEKVSVAK	102	+
Chr2D	624587924	624587986	RSAFSAGFPLFGSFVACGGLT	94	-
Chr2D	625818819	625818857	RVRLGAATTASNA	85	-
Chr2D	625895975	625896055	KAWTEEAFTKALAADDTILINDFLTGS	121	-
Chr2D	630171718	630171783	RIGDMPFTEGGHFNKTLVLSTL	110	-
Chr2D	630192450	630192557	KPVQCQQNPNEMSISFPTLNNTPAMHFNAMPASAFM	170	-
Chr2D	630903952	630904041	AEEVMDKGEMFAWHNLLSLYASSGNLSEVK	144	+
Chr2D	633261235	633261267	KQYQKVFSLIS	81	-
Chr2D	633655697	633655738	KTDLIKCGLKSLLE	95	-
Chr2D	638296121	638296228	KGWVGEMRGMSHLSILLTDGAHVVHGTPMADNAVAT	176	-
Chr2D	638316583	638316615	FHASADKQYWK	85	+
Chr2D	638668450	638668515	RPRGKAPFFMGAKSMLSALGLT	106	-
Chr2D	642159634	642159687	KLNPKLGVDAMEDIVTQA	128	-
Chr2D	646827017	646827097	RAVNEAAVAGTEMASAASEFTNVYYLH	189	-
Chr2D	647830990	647831079	RPGTGMEIETMPDGEGESDTYHEETEVIRQ	148	-
Chr2D	649111974	649112036	NLEAHLYGHGAHMDAEHSSAR	99	+
Chr2D	650817498	650817569	FFFQQLLSGVSYCHSMQICHRDLK	152	+
Chr2D	654030629	654030703	KFNGLKVEVYPHLVSTIDMTPLDRA	129	-
Chr3A	7500092	7500196	KKSAPPPPPLQNGDSDFAIHGSFQLPRCKDGMIIA	179	-
Chr3A	7980821	7980910	KALLDELNPYESAIVWAVCDYKDRCDAYVA	151	-
Chr3A	9014739	9014786	HFPKSEVIARVHDTWK	116	+
Chr3A	9628180	9628233	DTKMSKVGSNVTLVNVMK	126	+
Chr3A	9676041	9676091	KNIMEEMFLQAGDMALV	82	-
Chr3A	13204682	13204753	LMTMQTRVFIVHMLPADAARLFAR	118	+
Chr3A	19962977	19963018	MFKLFADSSYAGDR	100	+
Chr3A	24119800	24119850	RMQAGVASLTDNGFVLQ	82	-
Chr3A	24653104	24653166	MPEELNHAIYLSYEDLSPCLK	104	+
Chr3A	25997187	25997300	KITIRSAAPKDVDYIIACTDLSGTAVFRSDPSWALCNI	185	-
Chr3A	25998153	25998227	KGDQAGIIAETGDPSVASSTITYSV	114	-
Chr3A	29086940	29086996	LVSSKPRGLSGASLTRRPR	83	+
Chr3A	31628608	31628643	AVTPSDVGKLNR	85	+
Chr3A	41809236	41809301	YPTWLGTSCLSSVIHLLLTDLR	106	+
Chr3A	57606310	57606345	EAVGIAPEGLNK	85	+
Chr3A	60885594	60885668	KHHVRSLLEIETRFELSGQLSGEQS	118	-
Chr3A	67523134	67523229	AGATGTAYSFFTAANARFAKDLISILVEAGQK	146	+
Chr3A	68646182	68646271	GLDYFDSMSRDYGVAACAEHYACVIDLLAR	148	+
Chr3A	75965707	75965739	TVLKFSGIISK	80	+
Chr3A	88575812	88575931	DQEIMIEEEAEKCMATGGSPRSSCSSLHEDIFMAGMMVAT	190	+
Chr3A	99240760	99240819	KTQQYHEVAHNNGGTGDWVW	101	-
Chr3A	101273341	101273418	KSQIMDVNECMDPLGFEAAPFHLEVL	159	-
Chr3A	109490190	109490282	TISISPNPDNTSRSSSEVLATKLSMAAASSR	135	+
Chr3A	110120611	110120688	RKHEGAVFDIPVLEYEAGVEELFLMV	126	-
Chr3A	121551589	121551693	TITNVGAVGTTYHAVLEAPAGVVMSVEPSMITFAK	165	+
Chr3A	122731136	122731222	RWGEDRLGSHSCAYLIASLSAADPEIGSA	138	-
Chr3A	124228750	124228851	RSAGTVFKGDLGSFGYDLNLALAPADYSILSGVT	159	-
Chr3A	135550959	135551072	RAGDTVSQENVSKDLSCVGDMQLEFFGREALFAEEIAA	181	-
Chr3A	147518504	147518575	RTAGRILEVAYVDGIKMGSHTLVD	117	-
Chr3A	157845873	157845923	MPLTASIQHDGVVPVSR	126	+
Chr3A	167212517	167212555	RYGQSMDDVIAGK	96	+
Chr3A	170726217	170726276	AGSPIPTIPIPLARSATVAR	86	+
Chr3A	189812579	189812632	RPDGAPKAVLALRGTVLK	125	+
Chr3A	189930908	189930979	DLDPIIPTSPGPQSAPELDPNLPR	110	+
Chr3A	192401894	192401986	VNNRPVIDVPFPHPDGEFDVLIGDWYNMDAK	153	+
Chr3A	216581153	216581239	RAIMQEGEANNMGNSAVSNTETNNSTKKA	132	-
Chr3A	219752321	219752371	KPPSAFDLPSINNDGGT	119	-
Chr3A	219756687	219756788	RIEGQSGTLPMINGMNVMSQAFHQFFLHVDNAYA	235	-
Chr3A	219761451	219761498	RTEQAVAQAVISQVIE	102	-
Chr3A	223606405	223606488	KPCFLRTFFNYGSGAPAPGTVMIGGCSL	135	-
Chr3A	239206913	239206951	VGSIKQPESKHGR	98	+
Chr3A	255412816	255412935	RGMELDLGGSMPSLVGGGGGGYADDDESVWSRFRNLSPPM	160	-
Chr3A	324535866	324535919	RVYHAALNGNSPRALHQK	86	+
Chr3A	333521187	333521255	MQTANHLLLITDYAALLAATMRR	107	+
Chr3A	334453210	334453263	RDILVGGFKPMQLDSADS	89	-
Chr3A	334784152	334784196	DLSSKFQLTTLGYLR	103	+
Chr3A	336592694	336592729	QLMHLAVVPLVK	82	+
Chr3A	354453783	354453827	LGGAAGGSDFDPKGK	103	+
Chr3A	376539911	376539970	TMLETEELGVSIMHDLHQQR	98	+
Chr3A	392425450	392425584	RLVHGHLETGKMLGDEPVSFEAIAGLLVVYTDANVVVSDRTGMFI	223	-
Chr3A	393483714	393483785	TGDVLAHIAEADKADVDLAVEAAR	101	+
Chr3A	398388634	398388690	EGNQESVKKESTCDASAAK	85	+
Chr3A	402571025	402571069	KKAVALIHPLYSTLA	108	-
Chr3A	414474105	414474179	AIDVETDSACNLLPPLGSKLEGLLK	118	+
Chr3A	423733603	423733644	RGVTVTDNGHTEVK	105	+
Chr3A	426163931	426164035	KAHGNANQHAALTYPGNSFQHKAPLVHGNSCSQLV	165	-
Chr3A	427472800	427472862	GSALGMVTQLPSQDETSISKK	98	+
Chr3A	433655318	433655377	FEHRIMVGLPTLESRELILK	86	+
Chr3A	433655945	433656007	GATEETVTLRPLTMEDLRLAK	96	+
Chr3A	437339876	437339968	SLNGMAPTTTGVAASAHRKVGVVPYGMSQMY	148	+
Chr3A	440225927	440225980	KEDTVADGNVPLQPPSTE	84	-
Chr3A	446388786	446388839	NALLSMYVKCGSMSDALK	85	+
Chr3A	455317732	455317803	SEVFGPVDVEKLPEKPKASGDEPK	113	+
Chr3A	461158249	461158368	VTRLMSILETQYSGDTVVIVSPDSDNLSILQAGLIGLDLR	186	+
Chr3A	468567328	468567423	RRADDIAHCKVYMEMLATHVIVNQLEEEGILA	159	-
Chr3A	474583390	474583497	KPMSEVPSSALKSTDMNHGHDETEQEHVTNVAWLDI	176	-
Chr3A	477545275	477545340	AITATSTTTKEAVLGEIQTQFK	156	+
Chr3A	500438396	500438446	NGVPCHLHPSSALYGLG	125	+
Chr3A	502363749	502363784	QDHGLDMALDNK	91	+
Chr3A	502364190	502364285	NSGARTVVEGIGDHGCEYMTGGTVVILGKTGR	154	+
Chr3A	506148748	506148822	RSFPLATGIPFAAYSTSLRAQPAVA	113	-
Chr3A	518630657	518630716	RLNSDGVYDMSSMKAELSAK	113	+
Chr3A	520871169	520871234	LMSPALKFHSDGEPQYMLKMAR	110	+
Chr3A	525235264	525235299	KGSSPPGLLLTM	84	-
Chr3A	527475062	527475169	KHVSSSSDSASNNGPDPAPKKLSDVSEAPHTSSKDA	120	-
Chr3A	530710899	530711006	AGVVVSLLDDALFHVLYAAEAVVLSAALCGFFLCCG	162	+
Chr3A	535035700	535035810	KGHEQANISTGAYLVSSFTTEDPSVGQHHMASFLEFA	182	-
Chr3A	553558423	553558467	TPEQMHQIEEEDMCK	112	+
Chr3A	567189911	567189991	MNADGSLQLEILEGLMPPPQLKGLEIK	127	+
Chr3A	575543139	575543243	KDPSPLNSGMMGYNVGIGEVGARSSCMFPLQLGSI	176	-
Chr3A	577670209	577670256	KAQCLLLTSFHELEPR	122	+
Chr3A	585133757	585133864	STLPNSPPSAIMSQTSPPTMDQWSLNAEEVKIPVSK	172	+
Chr3A	585715173	585715247	VVFECAKDRPIIFSSFQPDAAQLMR	123	+
Chr3A	586787392	586787451	LASAQYSSNNSPQATASDSK	84	+
Chr3A	587270667	587270753	KEVSPGMASALVGISSLTAMVLNKNSDNL	131	-
Chr3A	590213107	590213163	KEVSDKLNLVEMFQITEVL	87	-
Chr3A	594099206	594099286	RVVELISLVEGMDPRNSPVQSTCVLGL	128	-
Chr3A	604186399	604186479	RDLSDIVMESQVKFGEIAMQKNGILET	134	-
Chr3A	607441411	607441482	GLTPTNGTYTILIDALARGGDMDK	114	+
Chr3A	607822974	607823033	AKGRGGACSGLQLDPATMGR	91	+
Chr3A	617027793	617027906	LFDEMPTRNVATWNAMVAGLTNAGLDEDSLGFFLAMRR	187	+
Chr3A	617028501	617028617	QMMNAGARPNEVTFLSLLYACSHSGLKDEGLEFFELMTK	194	+
Chr3A	617619005	617619064	RTNIAVPVIRDTLEAFLASF	94	-
Chr3A	625526662	625526748	KMQNGGLPSPPAMLVGPLETFANKPSHVS	206	-
Chr3A	628982343	628982399	GLSITATSSSSQRDTIWVR	86	+
Chr3A	631571800	631571922	GLENMFQHEELVGSSWIGAYSALCFSCGYFAYDQLDMLRYR	207	+
Chr3A	632895591	632895674	RPPMGNPYHQMGNMITQYPRAPPYQGGG	135	-
Chr3A	636005651	636005704	SIVKKEVTQAIMVKPGWR	88	+
Chr3A	647080835	647080897	RQMSRSDLPFTALIIVSKSGL	100	-
Chr3A	659741335	659741376	VYVQEGIYDEFVKR	89	+
Chr3A	667968184	667968240	KDTAADPAASSSQHLKNMI	135	-
Chr3A	671806691	671806762	KTIAIELDEQESHSESPKLVLPPE	110	-
Chr3A	674912438	674912488	LGVKTELTTDVNQVIPK	118	+
Chr3A	676056707	676056763	LKQFILNEMLPTIVRFSDR	95	+
Chr3A	681809883	681809936	IFAGFVDQMIEKMKDEFK	88	+
Chr3A	681825248	681825307	RPPNMVSSGQEDLGGVVLAD	93	-
Chr3A	687715009	687715050	KDQQCPDYLSETAK	107	+
Chr3A	695043426	695043494	DGINADMDILMGIMRGICRSEVK	112	+
Chr3A	697325851	697325892	TNVASAKLTERIGR	100	+
Chr3A	698916825	698916878	KLLSDETEHNETQLAMQH	84	-
Chr3A	715342019	715342123	MLTMTGNSSLMLSENNGHHILWMANTITGSNSSAK	162	+
Chr3A	716282004	716282060	KAMAMFMEKNATFHALMQA	87	-
Chr3A	726902219	726902275	RGPLYMAAIYDWNVLPLVS	97	-
Chr3A	728217985	728218053	TRRMLFNLDGATLPGDVSMSQVR	168	+
Chr3A	734834951	734835016	VTAPTATQNGNGVNGDDTVTQK	147	+
Chr3A	739428345	739428416	ALEVVQYLKDTNHEGKCDVAAVEDGK	161	+
Chr3A	739428506	739428571	LMADADAGEFWGLFGGFAPLPR	100	+
Chr3A	744584895	744585014	KTCSFVSDRVLMDPKVTLSELVTDTGNRTSSNEALCINSQ	194	-
Chr3B	270142	270267	KVGGSMIASIPSKSVLLNNKMMPDPVGAGPKVQGMIDQASVQ	201	-
Chr3B	2239532	2239627	RVEIVPLSATTQPKYDGASVSSSCGGSLAAQK	150	-
Chr3B	2550468	2550656	RVLVSLSHSLMMNLPYAAE---------------------------------KILMLLDAEPI	98	-
Chr3B	2621194	2621229	GMPVLSEGLPRK	86	+
Chr3B	3272043	3272162	RVSVHQDDMTNTIHFPCSILKNPRFSFHLELPHVHILETD	199	-
Chr3B	3457233	3457313	AMEVSPPLPLDFADAYFAPMMAVINER	131	+
Chr3B	4648361	4648408	RRPTDDMFTDGLNIVK	83	+
Chr3B	6296838	6296915	RPNTTPPAPAVLHRKTLQQAVPVPPM	116	+
Chr3B	14529637	14529729	ASPFSYTCDVFGDVRTNGTAHTVTLVPVTSR	148	+
Chr3B	15037869	15037934	RFGWIVPAYTMPADAEHVAVLR	115	+
Chr3B	15312908	15312964	KLGMDVAPTGFDVEGIHEM	94	-
Chr3B	15313388	15313426	RVQDDKDMDVVDY	95	-
Chr3B	15313712	15313792	RWEQPNPNSGGSEITPPVLVTHTSGHI	201	-
Chr3B	15499851	15499925	SQSLFATTVVGTSSDTVWGLGLCRR	119	+
Chr3B	15518303	15518365	ECLQGLIDEMPAVFNGSVGGR	104	+
Chr3B	16173166	16173222	KWSDGGDVSDVLERGEAAA	86	-
Chr3B	17217295	17217384	RELHRLDVAQCLAVMYTSSMLKLIDVAEAT	148	-
Chr3B	17814882	17815007	SLNLGDFVVSGPWLGRVVEVSIDIDVLFDDGAVCRVTDAESK	198	+
Chr3B	18819342	18819395	ELPVEVMVDQTMSKKDMR	88	+
Chr3B	19665953	19666009	RGVGTLLQRMMVCVEMETH	94	-
Chr3B	21372052	21372147	KGGVKMSAGKNEGALTIVSAVPHGQGHGAGTA	147	-
Chr3B	22768562	22768603	RMIFDSQCHVYLSG	89	-
Chr3B	23075525	23075641	RAQFYFLENPDLDGSIAAGHTCKVDDAIIQLNPKVNVVA	192	-
Chr3B	23484190	23484240	HVCNDQYHGDPGPKCGK	84	+
Chr3B	23664393	23664461	MLALQSAALLVAGDVGAILLPSK	99	+
Chr3B	25112756	25112803	KTSLLTDASALGKGHK	106	+
Chr3B	26462658	26462708	GLVIEKITVLGLHGAGK	122	+
Chr3B	27501710	27501772	WGVGLSEGFTGVRGREAAGGK	93	+
Chr3B	30554983	30555069	KLAAGIVDVRLEMAARLPAGLAGVCCWPT	136	-
Chr3B	32552568	32552624	RPYKDKLSTEEEDIYYEVY	142	-
Chr3B	32835206	32835262	HTELEVRLMMRQLLSGVMR	89	+
Chr3B	38554617	38554715	GNGEEFVNEVMSIGRTSHVNIVSMFGFCLEGSK	187	+
Chr3B	38645152	38645196	HYEAMIVLYGSLAPK	92	+
Chr3B	38705518	38705589	GNGEEFVNEVMSIGRTSYVNVVRR	114	+
Chr3B	49196058	49196126	SGFFGVRQKPSGNWGVEFSEAGR	166	+
Chr3B	49794713	49794775	KMHNWSGDSGNFLLYYHVALM	168	-
Chr3B	50316411	50316518	MSFHTADVADLAGELAKYDVVFLAALVGMAAEEKAR	166	+
Chr3B	50960301	50960339	RDEPTEVAAKDLF	96	-
Chr3B	53254138	53254173	LLPQLQGFPPLK	84	+
Chr3B	53989030	53989071	HQGKSISSPSFATK	99	+
Chr3B	55689255	55689296	GNGFQFLPFGAGRR	104	+
Chr3B	57692153	57692266	DESLAMISGPPVADHSSHSQIIQGEDGALVFAILSYPR	278	+
Chr3B	61709393	61709443	ITGIELPMPGFRPDGRK	127	+
Chr3B	63888722	63888757	MAAAEGSKEETR	83	+
Chr3B	66969135	66969236	RNERCGSVIMQVMDEVAQKIETGVVELEDVPSTQ	164	-
Chr3B	70333957	70334013	KGRPGDPDAAGTDFLVGGG	84	-
Chr3B	70689911	70689988	RMSLATKHAHIETQEIIFTVDPLMCH	133	-
Chr3B	71247072	71247128	KRYEDIVHQVNPDPKPKAG	148	-
Chr3B	71247303	71247347	RGTEVMLDVLVSNFN	109	-
Chr3B	71370707	71370805	KLVLRATEKSSAVVLPTQGLQLMMLPGHADALD	154	-
Chr3B	75460355	75460399	TLNGMSVEGYSQQIK	113	+
Chr3B	75884527	75884622	MAADLDLDDVIQRLLDAEAPLISSPSTAPPLK	144	+
Chr3B	77888566	77888649	KLYIRILLVGLSSDDTLLGSKMTYCHAQ	138	-
Chr3B	78181234	78181308	RVDKDKLAQLEDIVGDPDGVAPLET	184	-
Chr3B	78360705	78360746	KGNNRGHMMLSNTL	97	-
Chr3B	79754265	79754306	KALLYEFPIDNDFY	107	-
Chr3B	80642656	80642763	AGETVFVSAASGAVGQLVGQFARLMGCYVVGSAGSK	219	+
Chr3B	81106854	81106943	GGEPVEEDVDICGNASPILIEKDPQIRTSK	144	+
Chr3B	81288035	81288106	RRVQTPSAPFGLSLDLTGKPVWMW	122	-
Chr3B	83245712	83245786	KAGAAEDVVVSITGEDLLSYLERTR	127	-
Chr3B	83735197	83735283	KDFQVFTDKPDAINLDDGVNSQLTDMLLK	208	+
Chr3B	84187757	84187861	GYDPSYDPHSLNMYDFSCENMKDLKLGSIEIATGK	267	+
Chr3B	84203071	84203202	GLGIGPGQKQSNGMSSDEYEEATEDMDSLGAGPVDMNLCSSGLK	205	+
Chr3B	87711364	87711426	RGAELLRVAEGVRQSVAASAA	87	-
Chr3B	90150311	90150397	SSLDAEILQLSEANASLEDKLSSTEAQLK	120	+
Chr3B	99172360	99172449	DPTGALQLDGSGHVNSASYFSTEAASFPSR	143	+
Chr3B	102270255	102270347	RPATFGGNAFVASDSSGHVTPAAAASSGHVA	132	-
Chr3B	106273733	106273795	RAGLHRAYRSFASAPVVAPEM	100	-
Chr3B	117085923	117085988	KPFSESEAWVAGDHGLIAAATL	156	-
Chr3B	126613519	126613599	SGADAAPAVIREALGKALAFFYPLAGR	184	+
Chr3B	127277774	127277827	LSDVINGMQSEVQSEELK	127	+
Chr3B	141532037	141532129	KDHGGTALLNGDSSFHCCVVKNTSARASSIE	148	-
Chr3B	144507783	144507860	RQQERLYAMLPEQLAACTEMFNLFLN	126	-
Chr3B	151205051	151205086	RSQRSISSLSLG	80	-
Chr3B	153645128	153645253	RVNNMTEPPPMAIQARTAPNVLILNSREDATILWGYSSGMVH	211	-
Chr3B	159299353	159299403	FIPVTSIGDRALFLQGK	124	+
Chr3B	161206723	161206797	RNAWYVANSGNLDIAQDYLEVAQSF	121	-
Chr3B	165972034	165972105	LGFMVDMVKSLVSKAPSAIAGSAG	110	-
Chr3B	169662419	169662469	NKVFAFVAGSVPPSMPR	124	+
Chr3B	173114959	173115003	RQLAVNHVWSLTNLD	116	-
Chr3B	178395538	178395654	RDIETYPQMMSLVLAMVCYIVTIVSMSGLLGLPIDRSPN	198	-
Chr3B	180410053	180410133	KPVGNWITDHFYSMGARMEDQPTPPTR	142	-
Chr3B	185591780	185591827	KQNLITDTAVTTKGTQ	113	-
Chr3B	187476799	187476858	RLGWFLSRYNDIGEFKNFPN	101	-
Chr3B	189581488	189581565	RGQPLNYGHQRQLEDMISQDPMPVKA	133	-
Chr3B	202561289	202561342	VITEAFVKSGLVLERDAR	83	+
Chr3B	212432298	212432375	MEMDEVKGGVKVFSEGADDADEEGMR	120	+
Chr3B	215435212	215435262	DTLRSILVQMTAASGCR	82	+
Chr3B	217007461	217007544	RWHAMDISCKEEEEEEFIYLSTSGLVEK	106	-
Chr3B	235455679	235455759	SPSRSMLYDTQEIHIVDWVWRHYSLGK	142	+
Chr3B	236931422	236931481	RPPADRDLFEKVASPFAIAA	91	-
Chr3B	239128256	239128324	RATMLNAIVTMHSAPNAVMSLFK	108	-
Chr3B	249131110	249131208	RAPAFAPICPVGHFPTDFFLGLLPVPHLDIFQR	158	-
Chr3B	250751099	250751167	RGKPVKEELSVAAGEVDGDGSAV	102	-
Chr3B	254286912	254286950	KLMCGDLKEQLSR	98	-
Chr3B	256875244	256875336	RTWRRGGGAWGFEMLDVQAVDGDGYEMLIEM	155	-
Chr3B	257365287	257365376	KSGTLPSINGMNVMSQAFHQFFLHVDNAYA	153	-
Chr3B	263521267	263521305	IVYNVIMGLDRAK	80	+
Chr3B	267542386	267542571	KAVYAVDSPPVSGEVPCGVVCSVY------------------------------GRVPIELK	105	-
Chr3B	275107624	275107677	VAGKMVVCVGTNSMVSRR	83	+
Chr3B	285724390	285724476	KRILDVAAMQLLDPWETVREANSFLYAVA	143	-
Chr3B	285724981	285725082	KAAVDSGELDAKIENAMAASGKDFHVLLTCPKDM	252	-
Chr3B	295011719	295011802	ANVLDENEFVDADVIYQKSVAFAKTAPR	135	+
Chr3B	298285890	298285946	SSFIHFDDPSFCEWMRSLK	94	+
Chr3B	320865820	320865924	LGAERPDYAAMGGSWEVKPGDWYCGCCGVNNYANR	172	+
Chr3B	347323431	347323493	VSGDTSPAGNLGSVGVSSTEK	89	+
Chr3B	348402529	348402618	KLNGAVGVPSAPLRSSEEPAKEQTVAAAAC	135	-
Chr3B	364899434	364899532	RPEMLASKMESAASDQHSDLFLSSMNEAFSEFM	155	-
Chr3B	367261251	367261304	LFQLMDLANSNLADVIIR	82	+
Chr3B	379264325	379264369	GDAVLMLHYAYGAVK	111	+
Chr3B	383044220	383044318	RGHPQLRPTYSALLIFMLLSITVVCLFLVAAPS	242	-
Chr3B	390841582	390841629	SLCGELEHALKKLPEK	109	+
Chr3B	394828380	394828499	GLWGVVLDNAELFDALCAGVSRQIGLDSGFGVNVLLSLRR	190	+
Chr3B	398588271	398588351	RGEKQLAGDLLAKLEDTFVISEDLLIG	125	-
Chr3B	399038140	399038223	VPTVSMHFAGGAEAALPPENYLIPVDSK	206	+
Chr3B	406494487	406494522	SCAGIGMVGTGR	86	+
Chr3B	412444032	412444085	KLYTPQNIAQMVFNLGER	137	-
Chr3B	413828636	413828701	RAVGAIHAVIGALPSLGKAAAS	120	-
Chr3B	416376576	416376671	KYLLMEGHEYRENEPPYDDELTGEYAELVEIA	147	-
Chr3B	434051892	434051978	TLTWNAMIGGLASNGQGKEAVEHFEQMLK	143	+
Chr3B	436523978	436524058	TAEDFASGANFAVGGAMALGPDFFRGR	125	+
Chr3B	438413004	438413084	KSIGPLHLAETAYGMGLMFQALDDHHE	130	-
Chr3B	438419027	438419089	KGSSSASLISYSDHPAPTSIH	94	-
Chr3B	438867699	438867758	RSKLEAAVADIFEETNLYDS	92	-
Chr3B	440151810	440151872	AVHLDPVPFDMERDLITPTYK	105	+
Chr3B	447179771	447179839	RFGGQASQGQFGYFNGPPVASVA	103	-
Chr3B	451645527	451645607	RYIEGLVETFADEVNTAELASTEMSFT	128	-
Chr3B	456461963	456462088	VGGGASGLQLQEVAIEGLISFCRQPTFVIEMYVNYDCDPLMR	322	+
Chr3B	460089740	460089790	KAKNMEGEFIKICDILG	123	-
Chr3B	462925434	462925487	LQVNRSVALVNKSSAFLK	124	+
Chr3B	465523688	465523738	LPADDCAAPLPHAGTKR	121	+
Chr3B	483954564	483954635	RHHLYEMAMAVDLMIGLRQLFSIN	121	-
Chr3B	485955107	485955190	KSVMAYLLIGGMSHGIALLKGDKPVSQQ	131	-
Chr3B	493338310	493338363	KLQADLQRVIEVEESIAK	134	-
Chr3B	504743532	504743606	MAAVEECMRKQAEGLLHSLEGIGGR	119	+
Chr3B	505930161	505930268	DELDVLQLIRHPNVVQFLGAVTQTNPMMIVMEFMPK	176	+
Chr3B	512410912	512411028	NACLSIFAGGDAAVVARLAPLFKLMGNALYMGGPGAGQR	186	+
Chr3B	512775281	512775370	AVAYLNVDISVFGPGGLMPRATPQLDELIK	147	+
Chr3B	532199717	532199794	RRHVAMGGGECGLWSTPCLLQAGPSR	128	-
Chr3B	534666575	534666634	RPARFFGGNAVAPGEVAHVA	90	-
Chr3B	535839653	535839724	KAGAGILVNGLITAGAGILVGDGI	101	-
Chr3B	537036322	537036459	KSGLSGEQLDDKSESNVGVMSVVLATEGDDAVSVSVRGSFSADTST	207	-
Chr3B	541952730	541952789	HVINAAANHGLSELAVRLHR	92	+
Chr3B	545852003	545852110	RFLACSPVTCAGSLSASEVALLLYELWGMDGNLGIR	175	-
Chr3B	555655923	555655964	DGKVSSPHPMISWK	107	+
Chr3B	556404628	556404681	CVEALLNPLKLNDPVETK	82	+
Chr3B	556721155	556721268	KQVYEHIWTGTDI-----------AGHAACAGLAAVMTVRNPAVSASLM	166	-
Chr3B	556766242	556766304	KVGAMSLLNHSAVYVHDSNDI	97	-
Chr3B	560223857	560223907	ITPSGLLELTNGTARVK	120	+
Chr3B	560376632	560376691	DAINESENLTDFLMDFEEDE	89	+
Chr3B	560559823	560559933	NTVSCADIVAFAARDASYFLSDGSINIPMPGGRYDGR	183	+
Chr3B	560844169	560844225	VLFTSDAVLNSTDTMTQVR	89	+
Chr3B	561974067	561974135	LVDGLSQDALYDLMMAANFLHIK	171	+
Chr3B	565818559	565818618	MAFMAALEADLRALSAEARR	84	+
Chr3B	567471858	567471965	KGLIVDTLTPSPFGSRMGIALNYAENMSIQTSLSPR	180	-
Chr3B	568963312	568963356	RASHNPARFAGESPE	107	-
Chr3B	571167701	571167808	QASICSYALVGGHTICISIRGVGTYCFDTLACEWSK	284	+
Chr3B	574553033	574553071	ALHLTPGSTDKIK	89	+
Chr3B	579955744	579955794	RAPRWIEPAARVLHEGV	82	-
Chr3B	579956245	579956316	RVCANLEQLMEDMGVVPASPMEEF	119	-
Chr3B	589680145	589680210	AAISDAARKLMDSDSGVGQEMR	101	+
Chr3B	591194151	591194246	QVMQHLDGETPLPELMPTYQVISNMLVPLETK	158	+
Chr3B	591286260	591286340	TSQAELLINSALNVDNTTLALAQIASA	114	-
Chr3B	594118047	594118088	ENRIAPCGETNMIR	114	+
Chr3B	595013278	595013358	LSRLRPYFVPETVEGGTSTLQRQFSDK	197	+
Chr3B	598932106	598932165	KKELAVEEEEMLGTYFGCLV	97	-
Chr3B	601513424	601513471	NAAKLAHIVSGNVAAK	95	+
Chr3B	601514000	601514089	HLRDMILNIIMAGKDTTAGALAWFPYMMCK	156	+
Chr3B	603800734	603800796	RLFPRLIPIFDGYNYEFSQAL	105	-
Chr3B	603801061	603801132	RWHDGYVTFVMDQGEGTFIDFVVN	125	-
Chr3B	603801061	603801138	RWHDGYVTFVMDQGEGTFIDFVVNRT	134	-
Chr3B	608983128	608983217	KTRLDIIIDTASTILKGGLGGDGLVAVTPK	213	-
Chr3B	611097562	611097651	LGDPVYGCMGAISMLQQQVNALEAELQAVR	148	+
Chr3B	612133385	612133528	GSGGGAAAAQVLQIGGDASENSFGGMVTTPENSSASFGDDDNGVSSPR	218	+
Chr3B	612587167	612587223	EVPILLGEWWNANPVEVIR	91	+
Chr3B	617377499	617377564	VVSWRNRLYVAINWLTTMIFGR	110	+
Chr3B	625492057	625492092	FIKNLNLGLKLK	87	+
Chr3B	628789978	628790022	ASQQWAGPKVTVNPK	107	+
Chr3B	632228129	632228215	REDAEFDDAVGSAELMSAAVNFGRADTLV	135	-
Chr3B	635610841	635610975	RLPPGSGVAFVDTALAGDSSSGDAYSLSVSCRSSAGDCAPPSPLD	200	-
Chr3B	646562248	646562316	AGESGSGRGAVGRAFSSMVLIIR	103	+
Chr3B	652121505	652121564	SLSEIASLFNGSTSLTQPIK	90	+
Chr3B	654427599	654427658	QGTLGEMTLEQFLVKAGVVR	137	+
Chr3B	654665569	654665667	MQITELLFVVYLISCRMSETNATSALQEQNVLK	249	+
Chr3B	656818901	656818993	FGINYGQIANNLPDPTQVASLLRSMNVNRVK	153	+
Chr3B	663066985	663067083	RGLISELLEPPLDPWASQGGGLQRRHPNYPSAM	161	-
Chr3B	665554645	665554680	EVHGIDWNPVRR	91	+
Chr3B	665555053	665555127	FSPHRQGMLMSCSYDMTVCMWDYRK	135	+
Chr3B	667865476	667865547	REHHHIVRDPGLTTDSPSKDVASG	120	-
Chr3B	669008847	669008900	RIDWRHGGVMFPLSDIVM	95	-
Chr3B	670375355	670375390	GRIQVFQYQVLK	91	+
Chr3B	672705302	672705364	RTAASVGGPGGIHSGFITGSA	92	-
Chr3B	672985929	672985982	RPREPGAVAAPLWSQFFS	87	-
Chr3B	672985983	672986069	RAPIAEDISLTPSGHSLFFTDMAPAAPPR	138	-
Chr3B	678353545	678353604	IALLKKAMEFVVDQLGPADR	146	+
Chr3B	680189076	680189132	KIVSTYTAVTPCIGRDKMS	141	-
Chr3B	682085303	682085350	EGQAAHVALDDKEPSR	115	+
Chr3B	682085438	682085476	DMNLVAGYNSLGR	95	+
Chr3B	682302564	682302620	RTSELSAMAGSQNVDAREH	143	-
Chr3B	684920518	684920577	RGVGAPMSVTSDVSLGSVSR	88	-
Chr3B	687288332	687288394	RLEGSPGQTLSGSSAQRQLTV	92	-
Chr3B	687491517	687491609	LKARANDEMAGGATMSSLQAVLAHLWLAASR	170	+
Chr3B	689914068	689914178	EELMLLGFISLLMTVSQDVIQMTCIPPSWTNYLLPCK	180	+
Chr3B	691081872	691081970	GAYENYLGMSDDELMAQCDMGTFKSSGPGGQHR	168	+
Chr3B	694507314	694507454	KPVQNQGYDTVPYTTVPNLMSPHAVQVAATSQTVVPHSDPLKAAAAL	163	-
Chr3B	695111539	695111586	KAYRLLGVLAIMAATW	115	-
Chr3B	699118630	699118701	RALVPMHSPTQDLFQPLAGGGGSR	116	-
Chr3B	699464891	699464944	EAAAGFFAMPAEDKLPYR	134	+
Chr3B	701338531	701338650	AFMFYSEGVFTGDCGTDLDHGVAVVGYGVAEDGKAYWTVK	197	+
Chr3B	702039861	702039914	ATNTATSHVNIQLYFIVE	85	+
Chr3B	702598620	702598670	AEQKVYMELSDAMDILR	84	+
Chr3B	704254568	704254621	RAPLGTRAMVAHKGAEEV	84	-
Chr3B	707999940	708000032	EAGVPDGVLNVVPGFGPTAGAAMASHMDVDK	144	+
Chr3B	708000129	708000206	SPVIVFDDADVDMAVNLVNMATYMNK	123	+
Chr3B	709083601	709083678	NKGSKSDEYIPIVYPEAILCVEIYER	123	+
Chr3B	709238540	709238629	RGLMDVVCAYHDARRNMGYEHVMAEWYGLG	156	-
Chr3B	713128433	713128492	QPIYLVVEHGLEEPTHSVIK	154	+
Chr3B	713297728	713297811	YPAMKGGINFVPWFQVLDLSQARVVSGR	142	+
Chr3B	722159668	722159790	RDEGHSQCSLVDLTYCGRYMEEKLIGLQHMMVQNTILQGDA	210	-
Chr3B	727638182	727638253	RSFPWININILEANGSVSSVRREA	119	-
Chr3B	733805085	733805138	KPPGTIGGAFMGENYFPD	89	-
Chr3B	733805660	733805698	KGRPYRFAGATAA	85	-
Chr3B	737735937	737735993	KIVLEWYASEADKGASILE	135	-
Chr3B	738363643	738363687	ARGHAVGKASAMLLK	101	+
Chr3B	740267229	740267312	KAPNYLMIPMVPSDNDGLVEFGMKQLES	136	-
Chr3B	741965055	741965102	QVLVTKIGPWGGNGGK	117	+
Chr3B	743875001	743875066	KIGNISHSLADESLLTKLDIVR	160	-
Chr3B	744988908	744988949	MAEAVLLALGKTGK	91	+
Chr3B	745007581	745007649	VTEQPSSPNIDRMDVHDLKEEIK	112	+
Chr3B	747108702	747108809	KWYVGARHLLGALLAWLLIQSVLVYLLIGVRESHWV	113	-
Chr3B	748578541	748578576	RPDAQGGHGGQK	86	+
Chr3B	748843200	748843247	KSLVFIVNEVAGPPES	114	-
Chr3B	748843788	748843832	RTAWTLDIPSIWLGK	117	-
Chr3B	749687309	749687407	RVPEKASSVGTYAASLARAQHDPLGAPQQAAMS	153	-
Chr3B	751112639	751112683	RLTGRYVAGFGGRGL	109	-
Chr3B	751569600	751569635	KLAKGPEAHLMA	87	-
Chr3B	751663051	751663089	KVEMTLEVPNGTK	98	-
Chr3B	752498666	752498782	RPIDECCVIMLTKLSPLSHLRAPLHVLNLCDQFELDQLS	187	-
Chr3B	752655255	752655347	RKCNPLFSLSCDMSTCWNGSVSQHGCLMAPF	159	-
Chr3B	753925293	753925355	KVGFSEDQGSLLEATIIPTSI	98	-
Chr3B	754126042	754126074	ADLHFFGPCDK	87	+
Chr3B	754398663	754398707	RAPHAGSAAMDLATV	86	-
Chr3B	754505694	754505732	RLLNAIAVAATLG	91	-
Chr3B	757294860	757294901	KLDAICLKALNAAA	98	-
Chr3B	761877344	761877376	TVIPPRGKGQK	78	+
Chr3B	761909480	761909521	WQTHTMQDAPVVEK	112	+
Chr3B	763599238	763599363	KSSRGLMISYTQMYYEFDEGQLKAFGAEVEGDGAHMAFAVEA	206	-
Chr3B	763599247	763599372	RGLMISYTQMYYEFDEGQLKAFGAEVEGDGAHMAFAVEARPM	208	-
Chr3B	763757672	763757707	KDGIQLLDQSDL	85	-
Chr3B	766874317	766874346	MEYLLDLSEK	78	+
Chr3B	776337303	776337407	GEPSMAAAHDDEEVDETGVDKKDVELVMMQASVPR	165	+
Chr3B	777350517	777350591	EAVRTCHVAGINVRMVTGDNISTAK	120	+
Chr3B	778591058	778591129	SSAELLLPESVKGLKALLSIAAHR	105	+
Chr3B	778591151	778591192	LHRDFLEVMFTNRK	106	+
Chr3B	778591199	778591264	AELLEGLVVSNKDATVPVLPQK	147	+
Chr3B	779099071	779099127	RNYHHGFGEFGNAQIAVAK	140	-
Chr3B	779133031	779133078	KVGVLNVLSKIVTTMA	114	-
Chr3B	780062599	780062652	STAEHLFDVINSREDVLR	85	+
Chr3B	781152993	781153067	RLGFIDYVDENLVSIDDTNPRIIFR	119	-
Chr3B	781198180	781198230	GIESLITELTLMHAALR	119	+
Chr3B	781946173	781946247	DMLPLLARVAGAGAGECDLQDVFLR	117	+
Chr3B	781995338	781995403	KISGLGAATLAAQVNKMAPLIT	100	-
Chr3B	782917234	782917278	GAVAEMGMQSMMVVR	103	+
Chr3B	785039365	785039409	KEGDVVEIVSGKGAS	106	-
Chr3B	785119262	785119300	RLMVGLRFSNKPQ	96	-
Chr3B	786027424	786027468	KPDELSAHPMLLIGF	110	-
Chr3B	788322116	788322157	RMGLRALYAGIGIA	101	-
Chr3B	788326483	788326515	KPFTGHFPEAR	79	-
Chr3B	789370298	789370375	YILALYKKLCILSSSLNVQVIDHLPA	121	-
Chr3B	789798216	789798293	ACLNFLRSPANLRALLDSDGFDHLSR	157	+
Chr3B	792497196	792497270	FAQENKLGQGGSASVYRGELANPSR	182	+
Chr3B	794027962	794028033	WASVMQEVAGVRVMTDDEYPAIHR	121	+
Chr3B	795478595	795478675	TGFGMVVVIDDPLTEGASLNSSRLMGR	131	+
Chr3B	797032255	797032350	ALERVEARMCCLAATWPELMEMGEVGGHVEWR	156	+
Chr3B	799643188	799643268	GRGLLLLAEMSSAGNLAQGDYTAAAVK	155	+
Chr3B	799912702	799912779	QTLPVCELEMELHGREVNQLRVTVEQ	127	-
Chr3B	800107177	800107287	FSNIMAEAFPGTEHHGEIMSMDQESSMKSNGTFSCLK	282	+
Chr3B	801868676	801868735	RSVSLRHCSGASRSLLMHVM	92	-
Chr3B	804359910	804360023	IRQTEANEEAKLSSFQQEIVQLAAVLYGDHQLSSLQQR	178	+
Chr3B	804676970	804677035	KLDLLKSGMKDIEGSVGLMTGA	152	-
Chr3B	807293014	807293112	RLVVDDAAYKRVLSSENAATDYQEYQMEMMTTA	160	-
Chr3B	811217596	811217688	LRLPVLRDYIFVGASDGLLVLGDSEPPHAAR	146	+
Chr3B	814362109	814362162	RPVLLPAPPHLRLAEKIVM	117	-
Chr3B	814538097	814538162	KYPHFGMIDCSVDRISMDHHGA	169	-
Chr3B	815857169	815857255	TLGLASCNLSSIPNAMRNMPRISNLDISR	135	+
Chr3B	816468147	816468194	QLEDDRRTLADHNILK	120	+
Chr3B	818662480	818662560	RTVQQGYPGGGHMWGCLWVGNIGGGDM	131	-
Chr3B	820856785	820856832	KGIAIPIQGYLGSCSL	116	-
Chr3B	820879185	820879217	KAMISTLREFW	80	-
Chr3B	821701981	821702016	RPGQGATCRGAK	83	-
Chr3B	823294982	823295119	RDHFPLELAAAGGVRSFASWTQLFHFASIANVAVHHLATGLAVGGC	222	-
Chr3B	827735934	827735993	RHSMQSHISVEDMFEERLEQ	99	-
Chr3B	828578036	828578110	KVDDIEPMNNYLVKVAIEEGNELEA	117	-
Chr3B	831764598	831764654	KAREELRQAPNDGSNQAGI	89	-
Chr3B	833462054	833462158	SRSQDTKNIVDTLFCQASNANLTVVPIIGIGGLGK	257	+
Chr3B	833464112	833464174	DTTLLGEPHGTMARSAFPALK	150	+
Chr3B	833464568	833464660	SPKLSVLHMEGNEEEMFLWVARHMTSLTNLK	152	+
Chr3B	833683766	833683837	RVLNELTECLEVMLMGPKVMSRMY	114	-
Chr3B	834298596	834298643	KGVSVDVTRLTHLAKL	109	-
Chr3B	835877873	835877947	DNAVLIACQAPNGRVTRAQAANCGR	117	+
Chr3B	836916713	836916760	TLRGAAFLESSVDNIK	110	+
Chr3B	839880802	839880858	RVMLPVMDELLGGADSPMR	94	-
Chr3B	840412755	840412796	LSNKGLKLPPGPSR	94	+
Chr3B	840553158	840553223	LSYGLKNVGFSPYGAYWHAMRK	169	+
Chr3B	845045159	845045218	RFGGPAVAEEEKGPSPAAKA	84	-
Chr3B	846065957	846066007	VISLNPFKIKISYLESK	123	+
Chr3B	846846963	846847022	THTEVGILAPRSDQRLVVAR	95	+
Chr3B	846848334	846848381	IVNIADQYIGFRVCTK	121	+
Chr3B	848309513	848309575	IGTQVPSKAHGRTVNQAGAPR	99	+
Chr3B	850163926	850164000	RCSFILYGYSYGLFRMYSPTNRPAT	125	-
Chr3B	851561359	851561412	RGDPLKGYYVIGFGGSGI	131	-
Chr3D	5221826	5221870	KGMTQDAMVEVPLEK	110	-
Chr3D	7104102	7104158	RALELLTGDHTEEQAYEPL	87	-
Chr3D	8951506	8951580	RALGWAAEKVALATPGCPISVVTRW	111	-
Chr3D	10475067	10475111	KINATPHSSRMDIAK	115	-
Chr3D	25091875	25091958	GLEVYMDNVFPGVEHRECMRHLAANFMK	218	+
Chr3D	26156685	26156738	KEKPSLHSDESMMHGRLL	85	-
Chr3D	27864994	27865056	KDSWSTALNTGYSVLSLLLLA	140	-
Chr3D	32595765	32595851	NFSRVLTTFRGTIGYLAPEWLSGIAITPK	217	+
Chr3D	33379164	33379208	KRVFGEAFWWYAVAD	124	-
Chr3D	38825971	38826078	NGSGPDQRSFTIMVHGLHSQGQLDQALQYYTTMKSR	277	+
Chr3D	39201770	39201814	KNLDVEGVARTDFPK	111	-
Chr3D	40808170	40808259	RADPPGSDDSSHYKGSLIGMAMPSYALLSI	139	-
Chr3D	41784915	41784968	TTVAKVVHQGLQEKFMLK	86	+
Chr3D	42595230	42595271	RLQQELTDTVGLDR	100	+
Chr3D	48932080	48932178	LNTSAAILEVMGAPLAGTDVRAYVMSGGGPKLK	154	+
Chr3D	51261997	51262047	TKASTSPLIREQYCCHR	86	+
Chr3D	77018232	77018333	RIALEGQQSVMTALQTFINSLEHITSEVNQLAEA	160	-
Chr3D	89937507	89937635	RVTGEFMTPDQPIISLRSRLDHLGITCIDVGDVLIQGVTPEVI	209	-
Chr3D	92382984	92383016	RVNNMTEPPPM	89	-
Chr3D	103877662	103877730	KSTGTKSPNVLPGSHFTRTPYVH	111	-
Chr3D	108784509	108784598	KLMGWHALTVAPAACIAGYLEGKEAHMKVM	143	-
Chr3D	113203206	113203313	KAEHLWIKMGAVFEDEEVTDNGSTDFDDMIKDVADN	171	-
Chr3D	127525227	127525286	KYDSLAKNIVSGVNGFQKCF	98	-
Chr3D	136902621	136902725	RVSSGVIIGSAYASCADLIAREREHFHHVVLTEFH	170	-
Chr3D	136913576	136913611	KALLETQADLSK	84	-
Chr3D	139374961	139375023	TPLSFRLLVLDSQVGSLLGIR	154	+
Chr3D	142214325	142214378	TAVLVRPATVAPDSDKAK	121	+
Chr3D	150166661	150166741	RLVIMEIEERIITAMRADEIDSELMGI	125	-
Chr3D	157697929	157697979	DATGDKVTIESAEATLK	120	+
Chr3D	161305733	161305792	DLIGRMTLAEKIGQMTQIER	119	+
Chr3D	171230625	171230669	AKEIVHSIVAQAVAR	103	+
Chr3D	172944420	172944461	RYVFLAFGKPKGTA	100	-
Chr3D	264799642	264799719	GEIHVDISSPLEEIDLLEDIVVDAFK	119	+
Chr3D	275776791	275776892	KERVNNPGVMESCVKAFFDHLEPNNITPPFFPKD	169	-
Chr3D	289505625	289505657	QAESLRTGYWR	86	+
Chr3D	302406000	302406122	KNTVEPTCQNGCSDSTASNIQHTLEVPSTLHTSGTNIEEEV	195	-
Chr3D	316929393	316929455	RILNLLISEIENNIESMRRNN	91	-
Chr3D	319482158	319482244	RALNDWSGEGHHSIYGVLILDEELTWPGK	147	-
Chr3D	338267853	338267969	PAALNIDVQLPSRPLSNSTSCGPISAQLDTEVLPQNVRI	183	-
Chr3D	339770547	339770639	RGLGVPKPNLMSDVSENEQEVHESATATEPQ	148	-
Chr3D	342115306	342115347	IAPVYIGGSSENDK	104	+
Chr3D	342120955	342121083	AVSKVSHDILSNSVRPNKHCLTVDDMHDILSSCSLNLLATVGK	204	+
Chr3D	343930474	343930575	RGWVFAYVTLVVMMTNFYFGITTYFFSLMRFFDL	167	-
Chr3D	354328198	354328257	KLFGENEMVDLANFVDYNKQ	149	-
Chr3D	355450553	355450615	RQQHLDQLISVGLEETELMTR	97	-
Chr3D	356993525	356993584	GNGKLVCLDINQLMLSQENR	97	+
Chr3D	361010686	361010736	KIEVGDLSITGSDPNYF	121	-
Chr3D	371085098	371085139	SKVLDITYLKNSAR	100	+
Chr3D	379144334	379144438	RKRQETSLGNVGPLGVLAGWLSTLEVLEMVEEIFM	170	-
Chr3D	387648595	387648651	KALDSANVPFLGTKSQENL	137	-
Chr3D	395276172	395276207	KPVPLPIQQNPT	80	-
Chr3D	395803647	395803682	TAVPALIAEVKK	79	+
Chr3D	395989487	395989519	KRTPLMDCPLK	81	-
Chr3D	413264191	413264313	RGILHGAFLNSNPTVIDGESGRPSITRFETDIELNQVFSIF	203	-
Chr3D	418349234	418349398	KEELVSP--------C---------------------NNLTVEGGIVTQITSRQY	150	-
Chr3D	419524238	419524342	SQVAGPVSLTSNSVIGRCHGAGNNTIDFVGVSSLK	167	+
Chr3D	424979640	424979690	RAVHYGTGGLAEEWKGF	127	-
Chr3D	429187260	429187310	VRNLENVTGKGEALESK	118	+
Chr3D	430553152	430553265	STPSYGSSDAETSSNPTSECTLIDGQVRVIDLAAKTNM	181	-
Chr3D	434981881	434981970	KLSVVEDNEESGHDSSGITRAPSPTPAPRK	140	-
Chr3D	442045308	442045385	SAKDNGVDDLQMMEGSQAMEMEPELR	122	+
Chr3D	454847890	454847943	KGGPGGFAEQWSDLLLLI	85	-
Chr3D	462012447	462012554	KYLEFPMSSSSADPIETNLMDADEGIRSPANEEKVA	173	-
Chr3D	470145655	470145690	HIDCARAYNNEK	94	+
Chr3D	474228658	474228717	EAAAEDEVTITPVKPEAGAK	85	+
Chr3D	487517533	487517580	KPELVLGGAYSSGKRA	104	-
Chr3D	490266250	490266366	KIENRENDPLHGFKSSLSYIYPSIPHAGNVFLMNYMTSN	192	-
Chr3D	496833943	496834002	SISDENPLAAKVQLSCPKGK	143	+
Chr3D	502724781	502724819	ANQKELDQPLLHR	95	+
Chr3D	502727690	502727803	AVFLSTIAIETAQQLFLGMNRNIFRAPMSFFDSTPSSR	185	+
Chr3D	505719431	505719559	EGMLRLVHDVEPCSGIIDYLVDQAVEDIGGLLVSHMPTLDDKE	212	-
Chr3D	508697283	508697369	DVLRKAIVVAEDSLGSATTSLVYYYGSAK	135	+
Chr3D	509884050	509884118	RKVMEAIFMAGEDGTMNNHFHLV	179	-
Chr3D	509884323	509884397	RMVDLAEDEPRGAVFDSIDVEKLQS	120	-
Chr3D	518194190	518194312	LDPSSGEMCTSDDNGYLGSIVSFAHGAEDVVPPSPNVEDLK	202	+
Chr3D	519979330	519979359	TAIWETRGIR	81	+
Chr3D	524083241	524083303	LGVILLILEHISETLLSSDMK	93	+
Chr3D	548245515	548245580	GMCVRDDNCASVCLLEGFTGGK	105	+
Chr3D	549595786	549595845	MEQAAEHGSAIAAAMEGVER	89	+
Chr3D	552152335	552152391	RELAENIYDIKILEIDPYI	87	-
Chr3D	558606255	558606383	CTNLNNAIKVLADCLETPRSSMIAHDAGAIEEVETDPSFMVMW	217	-
Chr3D	561916649	561916699	QSELTDPSIKNCSSKIK	127	+
Chr3D	563709734	563709811	ALAGMVGQSPAVPAVFIRGALVGGTR	117	+
Chr3D	573591188	573591283	EMIRLGVQADEVTLSSVLAASSRTDGLFSFGR	149	+
Chr3D	580235654	580235704	HFGLFNPDTSPAYSITF	95	+
Chr3D	581722620	581722664	KDQLGEVFMFYSIRW	81	-
Chr3D	582082073	582082156	HLPVGDALWIARHKQLGTEYVLDFIVER	140	+
Chr3D	588734852	588734920	KGRGDEAGSNGTATGAPWSEFKS	102	-
Chr3D	593467044	593467112	DAAKDEIVTEEPILVLNEVTIDR	106	+
Chr3D	600662114	600662209	MAGIMVSASTGVMNSLLGKLATLMGDEFAKLK	149	+
Chr3D	600662114	600662170	MTGIMVSASTGVMNSLLGK	125	+
Chr3D	600741258	600741311	YIIIIDDLWDVSAWGIIK	110	+
Chr3D	601288532	601288624	IIHGLGVPVYAVGPLHKISPSAQSSMLDTDK	233	+
Chr3D	601325894	601325956	QQDMVFSATIPHETMSTLIER	103	+
Chr3D	606794458	606794535	KINRGGYNSPGSNHFNPASTTNARQA	122	-
Chr3D	613186280	613186336	DGNTPTMLAVIYAKVAVLR	92	+
Chr3D	616973202	616973297	RYFLRRSIDECLPKMHYIDHSSSCCTEAVSVN	162	-
Chr3D	616995663	616995800	KDFDHFDPDPVTYSMPDEDENGAATSDDSGNSNASGNEEPDVCVDK	138	-
Chr4A	2410023	2410112	RMIDQCPIVISSGLSSNTEVVINCNDFSIG	147	-
Chr4A	2731515	2731586	AALDIFVPTVLAYPAPAPSNEALR	108	+
Chr4A	2936461	2936514	AEELESQLDPQFPSFMKR	87	+
Chr4A	4448179	4448211	RTARAAQGQAM	79	-
Chr4A	4570219	4570263	KAVPVDDIPTDSDIV	106	-
Chr4A	6772139	6772222	KLVFGLLLLTAMLGCSSGGVRHIWYPDF	140	-
Chr4A	11754104	11754166	FGPTDSGIMLDMSPVSWSDEK	104	+
Chr4A	13945757	13945828	KIEAEIDLVANKHQESSDSSGASE	107	-
Chr4A	15666835	15666891	TSQGMQILDMIDKEASALK	134	+
Chr4A	16864545	16864658	SSEGMVQRMSEFLYSEMGLEPAYIAHRPAMLAYSLERR	183	+
Chr4A	17151691	17151765	RTPSRMTVFEEASTPHVGVTVDFDQ	119	-
Chr4A	17892506	17892571	IFSLDEMQKATNNFEHTRVVGR	111	+
Chr4A	19531750	19531827	ESNKENTGYSFVNCSIGGTGWIWLGR	129	+
Chr4A	21059449	21059535	EVEAGAAELLFTRNENHKLIELNEQMGQR	136	+
Chr4A	29092337	29092471	SGNSPRHPTNKSSSVSENGDANGTAGENSPHGVEDNMESVELNDK	208	+
Chr4A	35600211	35600336	AANLLCSTYLNGDSHTQEDVKSEVNVKNEPVFTETDMASALK	203	+
Chr4A	36371229	36371261	KADPYKKEHAE	79	-
Chr4A	38689784	38689891	LIHGVSGYGFWYRFPFLIQVLAEVSYRIGVLTLSQR	176	+
Chr4A	42211301	42211354	HIRPVLYLGISIPEQKKK	91	+
Chr4A	42215275	42215313	RGRRNDHIIPPDQ	96	-
Chr4A	47143957	47143995	KVLASEETTFRPL	91	-
Chr4A	58875922	58875990	RPVQLQEFEPLSGETGTVIGYFA	174	-
Chr4A	60132145	60132228	RDTDTVTSNASTGPFPDGARLANDADTV	125	-
Chr4A	62329164	62329286	KILHPKTILCAASWLSDNIDAGLAELQTAFGGDIVACGGAK	290	-
Chr4A	64578763	64578828	SDDAGAGRHEHDQEASRLALSR	99	+
Chr4A	67406272	67406313	AGGMSARCFESHSR	103	+
Chr4A	73144107	73144187	SGDVALHGTARLLDLDSVSGLKVHAWR	127	+
Chr4A	91821044	91821163	RMVKAFAPLLDSVADMLVEDHDIDGDDEGDSEVQQCCSEQ	122	-
Chr4A	94775957	94776031	RRDIAENQSTAAGGSGPKSGWERDM	117	-
Chr4A	100533162	100533218	KPVTVTLVGNDMTAKIQDA	142	-
Chr4A	115711790	115711876	IPFAALQEATDGFDEAMVIGEGGFGKVYK	212	+
Chr4A	116766060	116766104	KGSGSAGLVAMIEGE	103	-
Chr4A	128921313	128921366	FAPPDATTPEDVRTLFSR	82	+
Chr4A	133264748	133264813	RLVLPQYATAPVHEDFWQPNYW	116	-
Chr4A	148771707	148771739	QAQKIGAKATK	78	+
Chr4A	148847873	148847920	GTLKSGDGLELISPTK	108	+
Chr4A	149373775	149373825	LAKDSVPVKPNSTEGKK	120	+
Chr4A	169855586	169855636	RACMEVSRSAPGLTCVI	83	-
Chr4A	209778373	209778429	ESARMAQEIRCLPNHHDAK	92	+
Chr4A	242414165	242414221	RCNDGTRSHLYDSAADQLV	138	-
Chr4A	283002480	283002536	TAVDAIRTVGLQRAEVMVK	133	+
Chr4A	293594380	293594439	KAMLKAAEADKQHVSAMAAD	86	-
Chr4A	311272853	311272888	QGDGSEKPAPAE	85	-
Chr4A	318715616	318715699	HGHAAVFNISSLGLMAANNDSSGVHVAR	192	+
Chr4A	359755602	359755673	EACLIKELEDMLEKEGLSSHPSEK	106	+
Chr4A	408035740	408035808	KEYKGIFWQEDIIPFFQNATLSK	114	+
Chr4A	434609284	434609409	KVGLGHLQMGEELSALSASSSLCEALCVHDLTNGAHRMDMFL	105	-
Chr4A	440716522	440716608	VDPLGSASMEMLELLILAADILRESFMLK	134	+
Chr4A	440895516	440895554	RGVLGTALAWEVH	93	-
Chr4A	446939807	446939857	VNFIFVGKIIMDAMVGK	124	+
Chr4A	450030247	450030306	TDKYGSDIIEVMWSETGSGK	93	+
Chr4A	456945026	456945079	RRYENEPLLVKDWLDGDM	93	-
Chr4A	461966735	461966773	AVLTRASKASVSK	88	+
Chr4A	472805352	472805459	KPNSSSLHMQNPAADAFPPPSFTLNKAEAAQETQLK	169	+
Chr4A	475449708	475449767	RSSLEGDDVGVLRSGKCYLL	95	-
Chr4A	476412775	476412807	KSVHGCYSCMF	92	-
Chr4A	490964549	490964623	RLGEGKLMLDFATNIQSFPVSHTIF	125	-
Chr4A	496032140	496032220	LGGLSEVSAKVKEMISFSLADQISLPR	128	+
Chr4A	496839352	496839540	MMPAFLGCFPNVESLHIT-------------------------------SAKCDQPTDKLNLK	198	+
Chr4A	503233450	503233500	KSESSYPLSASRQHCAM	82	-
Chr4A	504514091	504514180	VEGAMPVSAGQEERLATLFSDDNPNACSVM	217	+
Chr4A	511686875	511686985	VAALPASIAEHESVVTAVRDMIGGKTEESEDHVELLR	172	+
Chr4A	530291712	530291771	VLDIGFNSNFEVTFGTNTMR	98	+
Chr4A	544750559	544750639	RILEILLDSQRPAAIVIVTDKGHNCDE	133	-
Chr4A	546021061	546021099	KKGAVTNFMSSVV	95	-
Chr4A	549452798	549452830	RMRVAFLNKLA	83	-
Chr4A	550183543	550183587	SRISDTIKLDTPNGR	106	+
Chr4A	555895030	555895107	RKITDTASIFKNYNEYVLMQLDTDLN	125	-
Chr4A	557712966	557712998	KGSDDEADIFL	81	-
Chr4A	566681394	566681453	GKRSSPTAPPPEPEDEGLMR	91	+
Chr4A	566686717	566686797	MASEESIAEPVEMKAMNSELLPEDRFR	129	+
Chr4A	570445662	570445772	RDLWELIASAGTEEDSNSRVFPGVPFAPPFTGQEAAQ	171	-
Chr4A	576923775	576923837	ASVSELLVHPFVAGRDVAASR	93	+
Chr4A	582074398	582074463	RSTFLLLQQKTDAAALASARHH	151	-
Chr4A	583914759	583914866	RNGQLVAIATDLIGLAKQVEPSIMPKNEVQQAQKVT	176	-
Chr4A	588355466	588355501	KKASVHEEVVAV	86	-
Chr4A	592746569	592746616	AEAGKMDGKDADEVLK	111	+
Chr4A	594787046	594787111	AALGLGTNNSNVGQLDDLTIMK	101	+
Chr4A	596478271	596478354	RSGYSQVWGNATFAFGSLQEGFYEVMDN	140	-
Chr4A	596481322	596481393	RLDAAVKELDEASSKGDWFSELAF	111	-
Chr4A	602393999	602394058	RSTLTARGAYQALRSAETAL	87	-
Chr4A	604565915	604565989	ALVAPASLIAHNAGVEGEVIVDKIK	112	+
Chr4A	605526280	605526315	LTSDAAAVTVGK	81	+
Chr4A	605679907	605680116	AFGGDQSMDVTKRAVGTL------------------------------------GYMAPEYAYHGQVSTK	169	+
Chr4A	609261761	609261847	RHNSSLLGMQETLNALNETRTWGNEEQAG	142	-
Chr4A	614019700	614019792	RWPAAGAGCCILRPPLLDEGGGVGAPSRGAA	139	-
Chr4A	614055798	614055848	ELLSFYKFPGDDIPIIR	83	+
Chr4A	616762653	616762709	KKSNFLFGFISGFSKLEDF	86	-
Chr4A	616767279	616767353	RAILRSLDFVAIKPVFNHDLLINAS	118	-
Chr4A	617108375	617108431	KNGIGVCCNAHMTVIKGLD	146	-
Chr4A	620846336	620846413	NNLSIDITPQSIMTELGWFDAHLKTR	204	+
Chr4A	621310782	621310814	TQELINEKLSK	81	+
Chr4A	623594129	623594206	WVLLQFSAFIVLCGATHLINLWTFTK	132	+
Chr4A	625781087	625781176	RQLFFPLSSMSSWVDHYIATGSASPALTVS	136	-
Chr4A	628963415	628963552	DGSNGVAIFTFDQPSVFDSSAELGDITGFYMIDEEGTLSSVDVSAK	219	+
Chr4A	635549538	635549591	KNMTCVPNFFIGGKWRAL	143	-
Chr4A	638496587	638496640	RNGGAGGVNPPGMQEMGR	84	+
Chr4A	638638237	638638320	DGGDDDAEALPPWLTEADIDYFAAAFEK	127	+
Chr4A	652113307	652113369	RAACLSGVSFALRPCPSGEPR	97	+
Chr4A	656485995	656486072	RPMAVTDLQSTDVVDFMFSNIGPANG	129	-
Chr4A	661992333	661992398	TGSGVSPATGSDEDDDGAGGRK	94	+
Chr4A	662664541	662664627	RLITAIGLNDHAALGQNCVSDLEEDLLAT	159	-
Chr4A	667493976	667494071	DHGIVPNVMHYACMVDLFCRRGMVEEAEGLVK	238	+
Chr4A	685024053	685024091	RVNSVTFVIETLE	85	-
Chr4A	688421257	688421325	LQEADDVVDMHTCSVDNDQDMHR	111	+
Chr4A	688421773	688421877	SAIPTESQHEYPKRDAIVLEGMQAALTTVVSGENR	174	+
Chr4A	701193856	701193969	MKESDIAVSVVRIGDMEAGVFEAFLGFMYTGSLPEMAK	185	+
Chr4A	711000154	711000222	RPPSLPTAHTPLEGASSALIQQD	104	-
Chr4A	711560131	711560217	NTIIIMTSTLGAEQLTTRMGIENTVKAGR	136	+
Chr4A	713538484	713538528	RSLAAEVFNHLNMGD	112	-
Chr4A	715126970	715127041	TIEVGVFTGYSLLATALALPEDGK	167	+
Chr4A	726387329	726387400	AYDRNGELANLLIDPEFAQEIMDR	118	+
Chr4A	730050053	730050118	RRTTDGDTNNSCFIKALGFDSI	106	-
Chr4A	735327523	735327564	KELTLNQTLMKLIQ	102	-
Chr4A	737457826	737457864	YGLDRLKAMCEGK	99	+
Chr4A	738520286	738520345	RQAMLTAVSLIYEVDVERKA	96	-
Chr4A	740224995	740225096	KILRAMNEPLQQLEQCNILRLTQLNYLMCISDPL	164	-
Chr4A	741468608	741468667	NPMYTFRESFVLGKTSCSPR	99	+
Chr4A	742463237	742463383	GTDSKGSSPFGFHIGSADEPQSSDVNAMANGGIYGTVPSNKTETVPINK	237	+
Chr4A	743901434	743901481	LGQSPLAAKVMGSQLK	114	+
Chr4A	743903576	743903668	CLSLKCLPDLCVLEGLSSLQLDHLSLIDVPK	138	+
Chr4A	744661357	744661395	MWVSISRKLDVHR	93	+
Chr4A	744759680	744759742	RPGANFALFKYSPVYLLKGDE	158	-
Chr4A	746473169	746473246	KSLCSGLFHLGTSKLQVDLSETNAIA	184	-
Chr4A	746786973	746787077	RYFMNTNLRLFQLEVLDGIWFPLRGSFSNNSLDLS	170	-
Chr4A	747449346	747449420	RNSADVHSGTGSSGHVEYFPVRAIR	120	+
Chr4A	747995748	747995816	TLLGSKDDNNGHHDGIAMMYKTK	168	+
Chr4A	748716415	748716459	NLAMFGEHPKLRLEK	108	+
Chr4A	749375852	749375962	RARNMSPLPTWTHTESDYMEASSLVNGSSDAGGVVYA	178	-
Chr4B	5040376	5040441	REIPLPHHFISPITTVGADVLG	108	-
Chr4B	5045246	5045284	ILVNVWAIGHDGK	100	+
Chr4B	24105257	24105289	EELSFCFKSTR	79	+
Chr4B	24637323	24637388	AAMVASQDEVRPGGATAADPWR	160	+
Chr4B	24638001	24638045	TTGAGQNWLAQDLNK	111	+
Chr4B	25776289	25776354	VLHISCNDVNLMEFPEYVCQLK	114	+
Chr4B	29881759	29881851	KADSAADVTDEDDETQAAMEQAEKDADDIAK	128	+
Chr4B	30020882	30020950	KNVLDLNDFGATIMDGIGEFIGK	108	+
Chr4B	30024671	30024724	MPEPGTEQYAELERDPER	86	+
Chr4B	30169603	30169689	RSAYIYNGELKNIRDLFPMFNDHHDLIFL	146	-
Chr4B	30170825	30170887	RDWEEYKGTTGDGRLNNLEDQ	101	-
Chr4B	30569206	30569268	KLPLTLPVQAKELKPRSSSAL	94	-
Chr4B	30993219	30993311	KGVAAAAHESVGRAWTAIVTAAGLLLMVCLV	140	-
Chr4B	31090298	31090342	KVSPQKASIIYIPDA	110	-
Chr4B	40602520	40602594	KYPESLNLSHHVAGSVVEETVESTA	115	-
Chr4B	40607461	40607577	RLSCDSAAVLLKGAHSAVAEIRGPVGSVLEVADYASHVM	182	-
Chr4B	41745769	41745840	DLAMNKFDWDHPMHLQPASPSAIK	190	+
Chr4B	44316995	44317057	VHSVVEKLLDVLNTPSEAVQR	95	+
Chr4B	44907156	44907281	RGATLQSASVLSSDIATMFTAVPMKAPFSPLPAEFRLVNVAQ	199	-
Chr4B	46884986	46885033	GIGSPETIALWMHRVR	82	+
Chr4B	47281017	47281088	RLLKTIVNQHSEGEQPCVESLSGL	113	-
Chr4B	57478521	57478589	KYVEAMIDHPDSNVQYADISFHK	113	-
Chr4B	58801570	58801623	KKAGGCGGDEIPVVAPPM	127	-
Chr4B	59399791	59399850	RACEEVKGNNQNDLIALILQ	93	-
Chr4B	63185396	63185452	VDSSDHDDRLHPRTPAPLH	90	+
Chr4B	66038244	66038324	TSLSYEFGDATLPNIILFTILDCAYDR	133	+
Chr4B	66046472	66046510	VSELSTKAVGITK	87	+
Chr4B	66530567	66530620	RGENLATVLLSSAADTSS	125	-
Chr4B	66532771	66532914	KLVTSKGAGMGGGMLLLVPSRDNHAMPAMVDTCHAEEEGNMGTVTGIA	169	-
Chr4B	67909777	67909842	KHPPARARAATSHEPPVVIGAE	159	-
Chr4B	71497369	71497434	YTLTYNSSLNTVQKEEIEEKVK	102	+
Chr4B	73800477	73800542	KAMSEDFLTVGHLDEFPSAVVD	106	-
Chr4B	76674782	76674862	KTPTNVSVFIIDAEAVHKEVDTSFFLN	159	-
Chr4B	81066775	81066846	KILKASAIVLGDTQESNLGSPSLA	108	-
Chr4B	83620995	83621069	LSGTIELEAPNGNVYDVGITERKNK	171	+
Chr4B	84229724	84229780	RGPPPSSTSLEEEGTGLHL	84	-
Chr4B	85023097	85023162	SATRPPSVVPALPKPARWRPVK	99	+
Chr4B	98064606	98064656	NTPEMVAEGNLMELIHR	124	+
Chr4B	98337548	98337598	YGWVDVSHPFNLRDFSR	135	+
Chr4B	99627981	99628061	KVEEEPMYEVAGDTIDDLWGQLDSEIE	131	-
Chr4B	109590524	109590595	RGNGAEVSVEMPAMRAAGKGYSAQ	168	-
Chr4B	114865219	114865287	KTYMHGHSLAAIYLAAGCLGSPK	109	-
Chr4B	115985514	115985564	WALIARHFPGRTDNAVK	126	+
Chr4B	119381529	119381627	NARQQPLMFIVPDIQDVYTPLQMDLILPVSECR	166	+
Chr4B	131019864	131019905	KPHEDPNTSGFALA	104	-
Chr4B	142867782	142867829	KTVVGSFSEEGLLRDA	111	+
Chr4B	148618072	148618107	RYAYDQLMADLA	91	-
Chr4B	152013612	152013665	VRLTGLGASMEALEATGK	122	+
Chr4B	162628929	162628991	DTPEQADDSSVDESEGVAMGK	96	+
Chr4B	170080756	170080815	KNEQNTVTESPSDTGQSSVE	136	-
Chr4B	172352555	172352659	KQQAMGAIFGPPAASSPGTAGDNFDHHNHHDMVSR	171	+
Chr4B	175727205	175727252	QGKGECYPKSLMFNGR	126	+
Chr4B	176640033	176640158	RPSEDMDESIPSQSMEKNPVTYDVGDGIFIDDDDARAVPVSH	131	-
Chr4B	176700836	176700898	KVGLDQGAVNAIFNAHSLVAG	94	-
Chr4B	178257000	178257053	RCSMKMGSASSEEAMLVE	84	-
Chr4B	180166879	180166932	AVTVAVVKQFDVEVVGQK	122	+
Chr4B	184834470	184834589	RRKQAVEVLLTLLAECVQSTNAQDGPEENMSSYVMWAHDL	203	-
Chr4B	185552162	185552281	LLSAMLESANSKPDVWTMNIILSLFGNSGQVELMEKWYEK	198	+
Chr4B	195347082	195347135	KPDLPLLGGHNKLLVMGQ	135	-
Chr4B	212424681	212424806	KLSSLGNCFCPIVTSKGILIKCGSYWPVVILLSCLLYISVGD	199	-
Chr4B	251595880	251595990	NQTLFQLSSDLVDEVWKDRPPNDATPVIVHPVEFAGR	184	+
Chr4B	267238921	267239019	ALSGTFHGRRPCYFNTGVMVMDVDQWRTGGYTR	169	+
Chr4B	285747501	285747596	AARPDLVFRLFSTFSSSPAFPGNADTVACLVR	148	+
Chr4B	288765850	288765939	ADLLSFSVEDKLLPRIEFLESLGLPSPAAR	135	+
Chr4B	314637500	314637541	KGAGNVGVLGVKEG	96	-
Chr4B	347499696	347499752	MCCSEMGFAGVSVKPLVGK	93	+
Chr4B	348293113	348293157	DGHKHLSGLDEAVLK	109	+
Chr4B	378057116	378057181	KPNPHIIVGAMVAGPDRHDGFK	107	+
Chr4B	386016139	386016195	VKDDSECANMISSAATGQH	144	+
Chr4B	405843320	405843385	VVTADSVDGAALSAFQYFENVR	100	+
Chr4B	415533805	415533924	RVAGDLSRAVDELVSELVFQGKAQQTYFLLLWTIGQDAIE	298	-
Chr4B	427218528	427218563	NVPLTLLDAAKR	84	+
Chr4B	427218528	427218572	NVPLTLLDAAKRHLK	107	+
Chr4B	427869010	427869123	GQTVYYGPPGSLSSFFSDFGKPIHDNENPTEFALDLVR	191	+
Chr4B	430809193	430809234	RVLMDPFPPMTCSN	112	-
Chr4B	432335534	432335569	RQAALHLETDNH	90	-
Chr4B	435858183	435858290	KAHGFQQRSMSMFDKATQAHSVYNVAHPFTMMNGTM	146	-
Chr4B	436129380	436129460	RKAMEVSIPLLEDLITMSNPINVVKDY	131	-
Chr4B	437184612	437184656	KVVGNTLTNKWTVKV	112	-
Chr4B	437338930	437338983	KMLLMCSIEAAVFQKELG	129	-
Chr4B	439872344	439872430	RRPLLSSQFSSPYCSANLAFAMESASQSV	137	-
Chr4B	443762074	443762136	RDAYLVDEAKEAEEWLEPLAE	95	-
Chr4B	445322940	445322999	VIATALLDMYAKCGLIPSAR	143	+
Chr4B	446760026	446760118	KGFVYYNLFPKSEFMSAGFMVIIKNKTTFFY	250	-
Chr4B	448680957	448681049	RLDSPPLFCDMSLGWINFDVEEIDWHEEMRT	163	-
Chr4B	450525965	450526045	RAHLTLLVDNLLSSPWAPDSLECAIIS	128	-
Chr4B	454537718	454537795	RCHGFSFPQGISGAFAALRRGAEQVA	126	-
Chr4B	459637134	459637175	KRLAEKNEETGSHL	94	-
Chr4B	465956720	465956773	EVVNFASANYLGLIGNEK	82	+
Chr4B	466372712	466372780	GYLYNFQYFVKWGSDKNVSYEEK	115	+
Chr4B	471207039	471207098	KDDEMIDWPMRPMESAAALS	94	-
Chr4B	471383831	471383869	SLSLEDKDMEPSR	93	+
Chr4B	476594255	476594320	RDSNLFLARDGLCSVPILNGIG	106	-
Chr4B	480136844	480136939	KRGWDGIVLLSLSGDNKAPHEVLPLEAAAPAS	151	-
Chr4B	482950013	482950102	AAIISSTDAKSDLITNPWRLCTVTQVEELK	146	+
Chr4B	485447614	485447679	ATLYLQTLNGEVAVGNSEKDVK	101	+
Chr4B	487834517	487834588	KMAKTFVIPSGRFLSAVYVEVMPS	118	-
Chr4B	494719147	494719206	KETERAAVAMAPASTSLAEG	132	-
Chr4B	505322343	505322375	RQMEEPNPFTS	85	-
Chr4B	514164885	514164929	RGHGGGANSLEVSGQ	108	-
Chr4B	516364259	516364312	KPGGVGSDQKVPLPPPPK	116	+
Chr4B	516537141	516537194	RVRGDLRAAVLAAHLNLM	83	-
Chr4B	517243718	517243774	KAFIPKPEMMAQGAKLAGW	92	-
Chr4B	520088705	520088773	WGKLDCPDRACDLEGSNDIVPNR	115	+
Chr4B	524083672	524083734	RTVFLQLLYGFGSLLVAKSEA	98	-
Chr4B	532852553	532852609	KAAPSLRPEEQPGVTMEQR	142	+
Chr4B	539462914	539463012	KEVACLCQAFQGGQDYGVTLNMTKALQLPGACK	165	+
Chr4B	543726320	543726403	TADEQLYSDSQGNNTVSRSTAYNTISDK	130	+
Chr4B	543728482	543728532	RGEEHSFILKPAIMSSR	84	+
Chr4B	544154553	544154612	TLCGMVRSGSGLGSEAFMHK	96	+
Chr4B	557235212	557235295	VPVPEARPFLDTFRANLKETFFPDDPFR	136	+
Chr4B	557239846	557240034	TSAKGETGVQYVVLDMG----------------------------AVGSIDTSGTSMLEELKK	203	+
Chr4B	565716855	565716962	SAREAGGHDHADGLGIQEFLGGKNFLITGGTGFLAK	238	+
Chr4B	574019984	574020028	LGRQHTANVTVTYLK	112	+
Chr4B	574979802	574979855	VAYDKQSGRMPSLALLPR	85	+
Chr4B	577578317	577578445	KVGLPLLARLFNNKALLDYATDSTAAQLISAMFVILLLHQIAM	203	-
Chr4B	594255631	594255690	RLTEKLALLAAEDNTMAGAK	88	-
Chr4B	597233606	597233650	KQITVLKPAKSVELK	108	+
Chr4B	597384341	597384430	VACAIKPSGAPLHRMKFSNTVSAFETLPQR	147	+
Chr4B	600332500	600332550	KLKLDEVERLAPVPIDL	117	-
Chr4B	600464806	600464853	PSNTKFLASPHTTHGK	104	+
Chr4B	602968036	602968122	RIGGSEDAHDHIMETERGHKNHDSSYGGD	139	-
Chr4B	612757591	612757629	NSPWLSLYNIDPK	98	+
Chr4B	616264158	616264211	RSEKVEANVVAGELWCRT	84	-
Chr4B	623778318	623778404	LLGHVYDDGPPLMEGTGQLGMGPSQVVPR	141	+
Chr4B	624966908	624966961	KKLEAGVIESLPGVSMDF	85	-
Chr4B	624969253	624969324	RGLDIVPISQSSNDGHAAVVVDDA	111	-
Chr4B	627525457	627525552	SEATGEAILRGVDLDVPRGVVMGVIGPSGSGK	146	+
Chr4B	629380144	629380203	RIVPPTITTTLQEDQPVTKR	142	-
Chr4B	633388851	633388949	LIGTAWDHFHSLNAVMGFIHGLIPWETPEAKSI	252	-
Chr4B	638031616	638031696	REPLGRQPRWPHSDMMMGGNQHMAKQQ	135	-
Chr4B	640221329	640221370	TESDGAANLIQKLR	98	+
Chr4B	643607813	643607854	YHMESGLGLADWFK	113	+
Chr4B	650258129	650258209	RLTENEKELELYVTDSGAAGANEISLL	122	-
Chr4B	651788985	651789056	AVPASCEDYVGHYMLGSHYRRDSK	122	+
Chr4B	656981909	656981992	RALEHAEKVPWDGASTDLVDTIQGDEVA	134	-
Chr4B	659067584	659067658	KDPYKTFFKYEEFLNSIMCNFISQE	124	-
Chr4B	660556035	660556067	RVYLSKMTREA	81	-
Chr4B	662509313	662509372	EMWAYGSVWDASDWATDGGR	96	+
Chr4B	664045527	664045634	KGLYYVLSKKLGILVGSGSGSGGSAASYIPRDIGTA	101	-
Chr4B	666065696	666065734	RRPPIGNKEFIMA	99	-
Chr4B	672649924	672649983	RWPNEDEEEAGGPTTVIVAA	148	-
Chr4D	603393	603428	RATDPVHTTTDV	81	-
Chr4D	758244	758366	RSMGALTKGLLDDPDAVLSRDLVPPPPVAQSHDAGDLPGGL	188	-
Chr4D	1233725	1233775	NGGLKPYAVLWIDAGAR	84	+
Chr4D	1370298	1370399	RAVLTDAIWGGVNAFVAMTLWPLVCLLGSETLNF	166	-
Chr4D	1399004	1399135	RAAFDAAFNRVSALSSVDLEMLDVSAAPTEALVAQRVTDGAALN	199	-
Chr4D	3273849	3273908	RSSVVLTPVEGLRLLMVPGH	92	-
Chr4D	5681169	5681300	YPEYKARGLYNAGESYAGHYVPQLAAAILAHNNNNNTGVMLNLK	256	+
Chr4D	5785880	5785942	RKEILKLVSNSLGVTNLVDLA	92	-
Chr4D	5909591	5909641	NAMHTMPVAFRLQPAVR	85	+
Chr4D	6113816	6113848	KQDGGKWAITK	85	+
Chr4D	7905173	7905274	AFASGVILSTGYMHVLPDSFDNLNSPCLPDKPWR	174	+
Chr4D	9684989	9685036	TASITSEPPGIGRNLR	114	+
Chr4D	9685199	9685264	RSGGLTDVAVCSLFSATDINIR	105	+
Chr4D	12859443	12859535	TAQDDFKMLASAVYLQVSTISQALIFVTRSR	145	+
Chr4D	13433306	13433371	RFRDEPEVSSMSCDDGNDSSYK	106	+
Chr4D	13450710	13450826	KNVTSHNYGMAPFIANISSLSTNGGPTWEPHYIYPGEYA	189	-
Chr4D	14823155	14823214	RSYLKNGSDLSGLIGVLLEG	142	-
Chr4D	15239606	15239638	GLMHFQFNVGK	85	+
Chr4D	16304453	16304545	KVTLGDELNQQIQDETITSSQDGYASPDLTS	142	-
Chr4D	20093973	20094089	RDGVTYVKSEAFDGHLLLCLLVLALVATASGSGQAMAVA	117	-
Chr4D	23400087	23400140	RRLQSQGEILLTAVPLLG	82	-
Chr4D	23862942	23862998	RFPTLQSDIAAAANESLER	86	+
Chr4D	27084472	27084519	FVNRVVSSMFNTVSSK	115	+
Chr4D	27589396	27589503	KAFHVATLLVMWSSEGTFGHVVAIAGLVPADGSPVW	173	-
Chr4D	27795655	27795729	RKISAMSLVGSSLVEEKAPRLVAAA	110	-
Chr4D	28049601	28049672	KDGNESNANSTVTGGATAEGNAKK	103	+
Chr4D	29092712	29092777	RGAIVSNLVVHFNKDEEFGTRN	106	-
Chr4D	30443056	30443127	VLIFSQWTKILDILDYYLSEKGLK	114	+
Chr4D	31039781	31039825	VLDWLTPSIAPLKGK	102	+
Chr4D	32426923	32426982	YPGAEISDFFNFGLDEEKWK	97	+
Chr4D	36881803	36881877	RVSPFAEMVDKSSDDESHTGFDDKH	119	-
Chr4D	38203694	38203813	LTCGVVSMSFISLAGWITMPGCFFLYAAMAATAYVFVFLR	196	+
Chr4D	42483475	42483531	AEGGAAKMSDFQTSTHRER	93	+
Chr4D	46260303	46260383	HGFVGFVVNMITNMAGGGRTRPATPPR	129	+
Chr4D	48434148	48434261	SAVTDDPTSALSAWSANDTDPCRWPGVACVNTSSSEAR	181	+
Chr4D	48542084	48542143	RYTVVDAANDAAFVGSTALL	89	-
Chr4D	50460384	50460491	RVPEPMPCVYGHRASGPLRGLASAPSSAGGQFACTA	172	-
Chr4D	52124946	52124990	KVQQGVAAGCNNKSR	108	-
Chr4D	54261468	54261518	KILFYSPMFSMKTTTKL	82	-
Chr4D	54623551	54623658	MIQAGGHFMGNGGVQAVAPAPSFEPAWMAAAGGGSV	165	-
Chr4D	65004704	65004766	VFSEITDEIVEVEKEIQLVIK	92	+
Chr4D	69927098	69927184	NLCGDKDGYWKATLEAGGVEIITGLLSSK	142	+
Chr4D	69934611	69934712	ALVSLLEDQPTDDMTMVAICALQSLVMHSRTNRR	167	+
Chr4D	69935559	69935639	AQSLISAEAIPVLQMLMKTCPPSFHDR	134	+
Chr4D	73352500	73352574	VVDAEQEGLRQLIQAHVRTVAMEQK	187	+
Chr4D	74781642	74781683	GLVGSLDGSDKGSK	90	-
Chr4D	77438976	77439050	AFEIVCEKEVCTWNSLLSALANHGK	185	+
Chr4D	82385779	82385847	KIVKGATAMLGSSREPFEFLFIS	170	-
Chr4D	89779671	89779739	KNEKLESLLDELNVGEPYSNLAR	163	-
Chr4D	92530859	92530915	EALGSGNLNQYSKNHKQVK	139	+
Chr4D	93675668	93675721	KDCVDIGCSFFFILVACA	137	-
Chr4D	98276115	98276168	RALLGPFDEMHSSTLHVC	90	-
Chr4D	102848656	102848727	RAYSGEVVYSERLAPTLPTVHALE	112	-
Chr4D	112996104	112996142	AGAKMIEVVLNDR	97	+
Chr4D	113420933	113420986	KPRASEADLLQAYMTTIE	85	-
Chr4D	115799108	115799155	RVPLGGSISATLGPAF	110	-
Chr4D	117070897	117070953	GTNSASCKHVADAEISVPK	134	+
Chr4D	121109275	121109331	RHSWTSENKPSYSLILACL	93	-
Chr4D	131314930	131314962	KEVSTFGIGDR	82	+
Chr4D	135032061	135032171	RVTRDSSGTAVAMGDPSVDISLVWSAHGSMAGILGKE	172	-
Chr4D	147428547	147428594	EAEAVMFGAIDSLLAK	112	+
Chr4D	147430458	147430514	WGNTSSSSLWYELAYTEAK	135	+
Chr4D	233320910	233320963	MVGKPPVVTFHMLIPILR	143	+
Chr4D	251744073	251744132	RVKCFGNIVSDNSRELPELG	150	-
Chr4D	251744406	251744447	KAIINCSVTSEKFG	105	-
Chr4D	295022775	295022822	KYSSARSSLVEAIGAN	103	-
Chr4D	295335519	295335587	LMHATMLLPSINPYKKAQQFYLK	110	+
Chr4D	298538584	298538616	KLKENVDWFIQ	85	-
Chr4D	299458110	299458223	KKHHLGGPVPEKQALPNSSSDPNLVIPKPLVGPCSSNL	180	-
Chr4D	301576966	301576998	RGILEMQQEFE	91	-
Chr4D	303776671	303776742	MGIFDILQMSMYFAPAFFGHLLGK	116	+
Chr4D	303778990	303779028	RLGCFEADAADFV	94	-
Chr4D	314275626	314275676	RIPMGEPVKLLGYAVAQ	125	-
Chr4D	323014099	323014155	RAPDSVAERLLCMMSEWQN	95	-
Chr4D	323255760	323255807	KQLWRDSEWLVHMISE	84	-
Chr4D	323731686	323731793	LGSDAFGNGHNTSVSNDDGGHQPPDCSPVAPTGSLR	257	+
Chr4D	323732446	323732478	GLKAAELCEIK	79	+
Chr4D	324155473	324155550	SVICDMVDKLGADVLVMGSHGYGFFK	127	+
Chr4D	324366089	324366187	LNAETIAFLLDHSVAEVVMVDQEFFTLAEESLK	155	+
Chr4D	324368187	324368243	MKDIIISGGENISTLEVEK	139	+
Chr4D	325051845	325051925	IGLLDLSAPSAMLCSALAFLSCFVPPK	125	+
Chr4D	325052991	325053053	ADLLQSVGALSDSLRDLDHLK	92	+
Chr4D	326046667	326046702	RHLLMDKLIVWR	102	-
Chr4D	345024276	345024365	RIIHHLDTDMLETAIYVDNFSQPTAPPIVD	149	-
Chr4D	348626524	348626556	VQALIDQLGLR	78	+
Chr4D	349078677	349078718	KLKLHTPRARISSN	101	-
Chr4D	358498888	358498929	LLETLEEFMRDRAK	99	+
Chr4D	358499404	358499472	QHVNAQATSGSSSSVALPAPGQK	151	+
Chr4D	360966612	360966668	RGQRSSSTLQKMWSSTEAG	89	-
Chr4D	373599270	373599332	YHPLLSKIDKDMVGIPVLAQR	106	+
Chr4D	377796356	377796451	GEDLHLYNPSEASPEWVSDNSYPTNNPLTWYK	150	+
Chr4D	378702829	378702861	RTDVQGDVNVV	80	-
Chr4D	379716137	379716193	LEASQSATATYYLLIRRGK	88	+
Chr4D	381668446	381668499	ALADWADTRHEEVGRMVR	86	+
Chr4D	385477940	385477996	SALGDETYLPSGVQARPPR	91	+
Chr4D	385599337	385599408	HGCSLLGIGVALGVSSAIVMALGI	108	+
Chr4D	388778923	388779042	AVIIFRELVGLQCPQPDAGTMASILPAMGNAKAEDIAFVR	197	+
Chr4D	394062910	394062963	GGGPGWIPDDLNEGHLDR	141	+
Chr4D	394098862	394098930	RGCKAYMDVLASWMVADGAGIGR	116	-
Chr4D	394309608	394309664	LYNFSKTGMPDPTLDGSYR	95	+
Chr4D	397023231	397023296	RLGGSLLNNHLEVQTLNQLTFL	99	-
Chr4D	398823100	398823162	NGSDRMCMPAPSVEQFVDAVK	117	+
Chr4D	402128628	402128702	INEAYGAPGYEPVVLIDQPLQFYER	124	+
Chr4D	402129201	402129257	TRAILLDYDGTLMPQAINK	143	+
Chr4D	402129207	402129272	AILLDYDGTLMPQAINKSPTAK	166	+
Chr4D	403821485	403821544	AVASIHEYFLTGDIIESVSR	96	+
Chr4D	404931977	404932024	AEAQLVIFNAIDDLVR	114	+
Chr4D	404960116	404960169	RYLPMQGGEFGRRVGPGS	127	-
Chr4D	409332160	409332213	GWTPNAVTYNIYMSALCR	94	+
Chr4D	415174544	415174615	RAAVNLSPDADFGLFISASFPVAQ	108	-
Chr4D	428566127	428566195	RAALPCCQLSGEVALAPAHEGDL	105	-
Chr4D	429312661	429312696	HLEMLLPGTYSR	88	+
Chr4D	439910930	439910983	KLVTLKEMAKGFASMFDE	131	-
Chr4D	450522673	450522723	TPRKVVLSGTLFQNHVR	126	+
Chr4D	451381427	451381489	KDDSGGLNKVWTSISALNAKQ	155	-
Chr4D	455454454	455454519	KVDAVLCIMLKIHASISISSYR	104	+
Chr4D	455541843	455541923	RLVSESGGVAGAVSEAIVAEGPVKRGW	120	-
Chr4D	459498217	459498276	KATAGGDEVATVVMQYRIGA	92	-
Chr4D	467284124	467284315	SSMIPLYH----------------------------GTIHPLIPNMAFVGFVESASNLRTSELR	230	+
Chr4D	468786960	468787007	LGSTGGADEKGNGDGK	107	+
Chr4D	469320865	469320960	CGGLVVGICSHHQAADGHSMSMFFTAWATAVR	160	+
Chr4D	469760923	469761036	LTQVVIKSLETGTNLMHGIEACCEILEAMESDVDDSTR	182	+
Chr4D	470271667	470271795	RLAGFDSKIAMGLLCVITGAAGMVAQMQMVTSYPPPTRAAPGT	209	-
Chr4D	478402656	478402697	RLEGDKFTGSATLF	83	-
Chr4D	483317914	483317970	TNVHIMALNLVRGVPLTPR	91	+
Chr4D	484614980	484615066	KYDIFLQEDTDNMVYASRSFTVTDGARLG	146	-
Chr4D	484781708	484781773	QGFNGLLREVAAHVNGNTALLA	98	-
Chr4D	484844806	484844880	REFEQVLEADVNEAPEWTAEETDVW	114	-
Chr4D	486722199	486722246	KAGSHKLLASVMPADH	111	-
Chr4D	486866555	486866632	EGIFDSINTLEDLLNMPQWTEERPMR	127	+
Chr4D	486867923	486867976	SLNRREGVLEISHEMLER	83	+
Chr4D	488731785	488731898	KPDWPYLTSASVPLENWMPNGKTIAEYTGKFMDPLVSA	191	-
Chr4D	494174281	494174379	RLSRILFELIMMKAPLTPCLDPRPADGGCSCPS	165	-
Chr4D	503741128	503741172	SALIVMLQELNHAKK	111	+
Chr4D	504382475	504382513	QAVAAHPNHPVFK	99	+
Chr4D	506141951	506141986	RIVVGTASAPDA	85	-
Chr4D	509327904	509327987	KAEGLKMTMTAPDIKGMLFGILPRSILG	134	-
Chr4D	510376644	510376679	KLVLRSMDWTLN	85	-
Chr4D	511051674	511051709	IASSRSIMGNYR	85	+
Chr4D	513226216	513226284	KVPEVDAGPRYASLVRIAELMAE	110	-
Chr4D	513233792	513233824	KQTVEAVMEGF	81	-
Chr4D	513445204	513445260	LLHCKGFHITFVNTEYNHR	155	+
Chr4D	513955961	513956029	KAWYAVMRPQLLATNYLLEMGHL	116	-
Chr4D	515096776	515096823	RDKEESNVQSDPVIQA	113	-
Chr4D	515882662	515882763	AVSHAESVDVPNVLKSVPNLEGRDLNVEDSIVQK	158	+
Chr4D	517837602	517837661	VGGLDAWGVPPSTKPDVYVR	97	+
Chr4D	517935817	517935867	KSDILKQLVDDEVQGSI	121	-
Chr4D	518088705	518088767	RAEQTLYPGVFVTQSTELNMD	104	-
Chr4D	518088846	518088878	RQQIAAYTSLA	79	-
Chr5A	7580022	7580054	IDGYLIPANTR	83	+
Chr5A	20857708	20857746	RALHEPLRHDGGN	80	-
Chr5A	22924953	22924985	KLGPTYSARTA	80	-
Chr5A	23334322	23334432	SLSSYFTFVGISSLMVLWFVVHNYWDLNIWVAGMPLK	182	+
Chr5A	26997000	26997035	KPLSSTQPEFAR	89	+
Chr5A	37531494	37531574	LKLPTEKYDLDDSDPFWVANSWSPFPK	207	+
Chr5A	46823984	46824034	KKKSNMGQALVTGISAV	120	-
Chr5A	47807624	47807764	LSDFGLCKPLDSSSFPNLTELDNAAGNITNTSADGDKLLSSTAVPRR	218	+
Chr5A	53037672	53037734	AVDVENLRSNIDIGKNLQSLK	97	+
Chr5A	53610189	53610257	KEQEGTMSKGMTTTAAAKESDSI	103	-
Chr5A	59263378	59263446	GLCMLSLLLGKKITDAAVASIVR	105	+
Chr5A	70663810	70663884	KVSSNSSNLVCVIRLINENLADGQL	112	-
Chr5A	70784088	70784201	MISDVMHGKEEGADNTESTNTGPNSDLEPSTGTSGRVR	179	+
Chr5A	78894489	78894554	RFDPGEIALGDETLIGCEHAIA	106	-
Chr5A	86153626	86153733	RAKAVGLCSKLMQSIYVNLGSNLLDACEVSISLGEA	174	-
Chr5A	92864441	92864533	RMQQHEASYEASSRSKFEPEINTAYGTASVL	149	-
Chr5A	98942766	98942816	ETDSVSPTAKASMFTWK	122	+
Chr5A	129306196	129306246	SSSMDELEEFAMGKPQK	82	+
Chr5A	131446594	131446686	KPLPRNYREVVSAEGMEPKGGPKTTIRGVMH	98	-
Chr5A	133891769	133891861	KITINGTPDLPDYAVAVSCTVALILAVLMSK	147	-
Chr5A	135379754	135379786	VCEYTEIAAAR	79	+
Chr5A	144268107	144268139	GTKLVIHLGTR	82	+
Chr5A	146882818	146882907	RAVIQQLSIIASSVMVIPDVANHPMAAHGG	140	-
Chr5A	163083801	163083878	SNFKLLSDEEYDVAQSGKYLLNLPIK	120	+
Chr5A	192448261	192448389	EENLVSAFAFFDKDGSGFITIDELSQACEKFGLSDVHLEDMIK	203	+
Chr5A	249704432	249704470	RHNAHAGPRFQAE	94	-
Chr5A	251020700	251020735	LSHLHRVKEIAE	86	-
Chr5A	284240521	284240604	RPMGDVRHHGFEAGPSVFDPHGVISHPK	134	-
Chr5A	296733529	296733750	RTTPFFVLRDEEAAEWS---------FR----------------------------------LVLHHLFVSIVV	90	-
Chr5A	323011741	323011785	LEVMERNSEVGETLR	112	+
Chr5A	327935242	327935358	VEQEQLSDTAMLQPDDEGGRVEHEPLSNAPMVLHNEEAR	188	+
Chr5A	331453058	331453114	KAVQSWVADEEVRFAFEEA	88	-
Chr5A	331599291	331599371	RHEISHINPDDSNSEVLFPAWYFELTA	138	-
Chr5A	335749139	335749201	KASVVASYSFDEAPPPLVTGA	95	-
Chr5A	338993245	338993316	KGSLMLSSEGDDKESMESVTIEQL	110	-
Chr5A	347418011	347418097	HLVISPVNSGSHLSDFGSSGEHGNLISLR	206	+
Chr5A	351201122	351201214	RNGNSSTGNPTTSHSDDPLLVQETPSASPVL	143	-
Chr5A	353441560	353441682	RSQTGGAVVITEATIFSSDDSALFAAASAMDEVSGLRKLIS	116	-
Chr5A	364990266	364990373	SSLTGNTSGFLSTSKSSTAEETPYRARPLSGGPLSK	160	+
Chr5A	384816361	384816465	FIDLSSCTELPQLPPSFGNLMKLEDLNLSSCFNLK	164	+
Chr5A	392583368	392583445	RAFLVTDLMNEFLLFYGMWESIIVDV	128	-
Chr5A	393327442	393327504	RADVSQDGFPACPPLTVCLEK	160	-
Chr5A	403108882	403108995	EHNHEVGMPSTVHYIATESDTMVDPYIDMEFESLESAK	189	+
Chr5A	407006030	407006107	TARAGQSGIVTSLYTDANCDLVRAVR	122	+
Chr5A	413195762	413195839	HEKHHKFVSTHDVGYWANSFLQDLAR	207	+
Chr5A	414924152	414924265	RQPTGAVGNYVWVSFDKYFQSALRPHYGSNAPHMPTQI	197	-
Chr5A	426948131	426948187	RLCNLIKLWASRQYATAAL	139	-
Chr5A	427206656	427206724	RVPVRVRQGHISMYSINGVVPVA	107	-
Chr5A	427523216	427523317	VVGGRSGSWLHGSVFDEGNVDIEAEIASRSETQK	164	+
Chr5A	432613373	432613429	LVPHGGLAEFPDAVLNAKR	135	+
Chr5A	432616879	432616950	KPPDMALSTLIQGGINPCLTVSAV	114	-
Chr5A	435845123	435845194	RRVMDFDGITAFARMISLYLHPKA	120	-
Chr5A	436252956	436252988	KMDDETASPHI	85	-
Chr5A	439034449	439034508	KEVAIESRAAVDHEHEAGLK	91	+
Chr5A	444695926	444695958	EASQIHGMIIK	80	+
Chr5A	456643657	456643719	KAIDCAGLGCERLFVVNPEVV	154	-
Chr5A	457137748	457137792	KFHGDLGVPSAIFVK	108	+
Chr5A	457161807	457161893	KEFPRGADIVYESVGAEMFDLCLNALAVR	141	+
Chr5A	458849969	458850049	REVLRRITPVVTVPGPNYHFPVSLPSE	124	-
Chr5A	459455920	459455991	RILHQHSPPVFPHNHYESLSAIKY	186	-
Chr5A	473956698	473956742	LRVGLHSSEYPEFIK	112	+
Chr5A	475864093	475864155	DLTVISLVGPGGAGKSTIARK	145	+
Chr5A	477090692	477090751	KAHREVEVHTSHDNREEGNE	93	-
Chr5A	477252838	477252960	QMYNLTAQVALALYVFWKSTGLRNMQLLLPGIFIFVAGVIK	201	+
Chr5A	488305627	488305707	AWPYDAIAKSLSLSPEERHMAALLVER	130	+
Chr5A	504094462	504094617	KRFPDYQID------------------------------GGKGMQDANVMLG	124	-
Chr5A	504383476	504383535	KVAADGMYDRLEDDLKSLDA	90	-
Chr5A	520699258	520699323	RGTSISGYPSVAASMLVPVPSK	102	+
Chr5A	524951810	524951872	RVVLTIVGEKDSPPELPLSAE	97	-
Chr5A	528614886	528614939	RHVISIHCEHWLEIIEQQ	144	-
Chr5A	544814295	544814381	AVEIVDDSDTGEAGEEVMVDALLPEYVDR	130	+
Chr5A	547270133	547270249	EMVTLGVHADAYVYSILIDTYAEVGNVQQAAAYFGLVTK	188	+
Chr5A	549296712	549296789	ITQVRMQVRVGSVQDNSALEDGFSWR	127	+
Chr5A	554113189	554113227	KSFNDTAAVIDAF	81	-
Chr5A	554191998	554192075	KGTDILDGAWLLCMTAAGGFSGSSVN	130	-
Chr5A	557201424	557201483	FRVDEVGYSAVVHSFCLNGR	141	+
Chr5A	569665907	569665981	KSSKLNEDPAMYGHTGFIASRHHSQ	123	-
Chr5A	575606795	575606845	RKPRSYIEDRHAIMNEA	86	-
Chr5A	582355215	582355355	ATGAAISTAVALLESCCSPYTGGRIMVFTSGPTTVGPGLVVETDLGK	223	+
Chr5A	586924963	586925025	ASVAAWQSMVNEMQKDAMSTR	100	+
Chr5A	587087932	587087991	ATIFPHNVGLGATRDPMLIK	121	+
Chr5A	588574529	588574615	LGGLRQSGEYLNNNAPTNEASGTCSLPQK	210	+
Chr5A	590690747	590690797	NRSYSFNEGADFFQLRR	82	+
Chr5A	598375926	598375982	SGDTAFDSGLRAMRYMSDK	93	+
Chr5A	600731487	600731558	SEDEGVQDVVAECLGKIALIEPNK	110	+
Chr5A	620957867	620957968	QGIKPDAVTFLGVLYACSHSGMVSEGLQYFDSMR	173	+
Chr5A	624629964	624630032	KEIYGPVSISALFKHPYPNAGGA	108	-
Chr5A	625065308	625065349	SDDPEHGAPSNEAK	103	+
Chr5A	627519056	627519118	KCDKPFNVADINYIPKKIIVA	100	-
Chr5A	631851607	631851699	SSIWAAGGVRVLGHAPPIVDLQVIKNAWDGK	145	+
Chr5A	632724637	632724735	LSNYAATSPEVSMPQTTLSDVIRICFYINELCR	163	+
Chr5A	645875191	645875241	KLIQLSDIFFSEIEPWT	85	-
Chr5A	646727827	646727892	RNEVPVPTDRSSLQSADTSGPN	102	-
Chr5A	647189732	647189818	DVTSALNAIFGDGSSSSSSDENGPCASES	98	+
Chr5A	648714776	648714889	KLVEDAIEASHEFLEQRGGTSNPLVELPPMSPDMCTVR	188	+
Chr5A	659114241	659114324	AYATADLEQVHELLENEGYDEDETASFK	128	+
Chr5A	662033553	662033615	ATEDLKSALHKVQAEAQDEMK	94	+
Chr5A	665847247	665847297	ICSQCGKNFNLACIDVK	84	+
Chr5A	667916414	667916476	EIEMSGDLGVATHREVPHSEK	101	+
Chr5A	675219920	675219997	SEALLQNWRDRFLHQLTSLTSGYLEK	126	+
Chr5A	682001384	682001437	RVVITSSMAAVTFNGRPR	85	+
Chr5A	687549274	687549330	QVTPEVFHDGSVLEFAAPR	94	+
Chr5A	690557596	690557637	ASGDLSTASLVEEK	95	+
Chr5A	691750565	691750684	RVEYDGNQGVGVVSQQLYTSLTSLQMGHTEDRMGWTMQLN	195	+
Chr5A	692084954	692085031	LAGNGEEVWVFDIDETTLSNLPYYAK	187	+
Chr5A	702488816	702488875	RSIDNNGMVASNSSAAQESD	88	-
Chr5B	20054956	20055018	KLSIETLSMLLEFGADNLGYE	99	-
Chr5B	22729633	22729749	KIEMSYCMSGAALPPDSVESGPEGADDFVSSPALGSDAK	180	-
Chr5B	22732627	22732710	KEAKRFGPKAAEALSPVSSDLQASDGDS	125	-
Chr5B	54878263	54878382	LLQAPASGITANAVVAKDGSGGFTTVSAAVAAAPTNSQSR	209	+
Chr5B	61930048	61930098	TALMHSYLQSKMINDAR	83	+
Chr5B	64574584	64574697	TSAESDVYSFGVVLLEIACGRRPLAVAEEEQMVHLAQR	183	+
Chr5B	65662852	65662911	RLLMMCGTSEVVVEEGGAAG	90	-
Chr5B	68499093	68499143	KESLNVARGGRCGDSVA	116	-
Chr5B	73287413	73287481	KLSGGVYPTPPRPDNAIWWGVPI	111	-
Chr5B	80789296	80789388	RPLIGKDQLSTVTDYVCQSAPTISVGLEMIR	211	-
Chr5B	89082217	89082315	SGGPPETTEPRYVLATGCNLTTAQKAQIDALVK	158	+
Chr5B	90219412	90219450	GSILQVTVLTAPK	88	+
Chr5B	90992142	90992225	KLYPAPMAVDLATVMNQRGQDSIIHVLE	142	-
Chr5B	95186296	95186379	LGATAVSVKLTAFEFVVNVIMAMVAGRR	130	+
Chr5B	97483297	97483398	KNELLKSLDESGPLEGNNYCIESPYPISPQSNQA	164	-
Chr5B	98800381	98800503	SAGAGEIASRLGVQRDQAFIADELEMMQAFLMAAHDGPEDK	197	+
Chr5B	98807605	98807685	SSRILEVDAAMQVLGNLPNLAILRLLR	122	+
Chr5B	98836756	98836806	RIIGTFVGRPMGQNNSS	82	-
Chr5B	105003049	105003102	VTFLNPKAPVYPRLAQGK	121	+
Chr5B	107791891	107792016	KTTVLNLSTDMDAKAEEEYHNEISLDFQTLFVELTVNTSFYK	200	-
Chr5B	110213010	110213045	KRLSEMKATAIA	86	-
Chr5B	119262310	119262384	KHAIHEMMNSQTNMGSTSTNHGSLD	123	-
Chr5B	119813787	119813921	RPQPLPVLHRPAAHPSLPPIPLQAPPPHMSSATPPDLPASPACNR	132	+
Chr5B	123020769	123020900	KKGVELSGIENDWLVAKAGNITAMTLVTESPLVTPNTTGSIYAE	210	-
Chr5B	134889026	134889094	KGKTDEGGFVILMAGARTVTHGS	107	-
Chr5B	135828919	135828996	VMKLASERAVVIFTLSSCCMCHTVAR	125	+
Chr5B	139267205	139267243	NDGHQRSNRMLLR	101	+
Chr5B	139619823	139619900	KKAMVEAELGGTKTVSLALETELSAV	113	-
Chr5B	140037060	140037128	KMGQSQWNKLAEPVDEFVVGQLE	112	-
Chr5B	140430685	140430744	KTHARNLVQVALSNHHMWNV	154	-
Chr5B	174456275	174456343	KTIRYPSNEVIGHHSLDSPLMAM	116	-
Chr5B	208817366	208817413	KVVWCQGQDAVAAVQA	122	-
Chr5B	210016524	210016592	IGLMAGAVALSGAAVMVYLKRSR	102	+
Chr5B	223033491	223033553	AVPADMNPDPQFNNENGDHTK	162	+
Chr5B	223034121	223034234	EDQIACGGHTSDMIDVASSANSLESGVLPSPAEKCDLR	188	+
Chr5B	227531974	227532024	KPDLLALEAIREAPMAK	115	-
Chr5B	231954942	231954977	GKGKLAAGCGVR	81	+
Chr5B	236429650	236429709	MRISWVTDDRNAPSVVEYGK	101	+
Chr5B	246283682	246283720	AEVRGGSSAEAER	83	+
Chr5B	246292796	246292834	QVKEEEGGCLVGR	93	+
Chr5B	246299684	246299779	VETQPIPKAESGPVTNVATQNIAGVQVQPKAK	147	+
Chr5B	251529124	251529186	KDGTKIRMDFEVLVPSNMAIG	104	-
Chr5B	268027098	268027181	KIEEIDHGHMKAKFSCCHQDSSSSLAGV	137	-
Chr5B	274261276	274261374	LGTALSMGVVIALDQMFGAASSRTSLLNRSWSA	153	+
Chr5B	274379062	274379106	TVLYLVFEFLDTDLK	108	+
Chr5B	281304042	281304092	RLWGPLTGMATMDEEGE	85	-
Chr5B	284667047	284667106	HPLGLDSLASTSRPLFAAAR	89	+
Chr5B	287449032	287449112	KAMELLEEDKLSQDTSLVGILSGDERL	119	-
Chr5B	307705193	307705297	RYFLQMIPIAQTGATTGMWSRLEEILCSLLLSNVA	178	-
Chr5B	316150997	316151074	KTYLTLDSSSFDFKSVAMKSVSYSPA	119	-
Chr5B	318835576	318835644	RATQGSQNYGWTYIASKTPMGVV	174	-
Chr5B	319762174	319762236	RGQGPEAVAPTGNVTEAARAV	148	-
Chr5B	322704377	322704496	KPVVFGGVEAGEAMAHHPILLPSPSHLRMSEMLVARLYSL	192	-
Chr5B	325408408	325408440	RGKKIDFIYNH	90	-
Chr5B	334445880	334445909	NIVWHRITYR	81	+
Chr5B	337873110	337873214	NSPEADSGVATCGSSSTWVSLDTYGHEWMALVPEA	169	-
Chr5B	337875052	337875099	KDNEDEFEGDSTQNAK	116	-
Chr5B	340543325	340543408	TLRGVHDSRVGSLAWNSSILTTGGMDGK	131	+
Chr5B	347475579	347475689	GMNYNLRCVQSYTKIAEVDSSENAGDAIGLVPSSEER	182	+
Chr5B	354614730	354614846	IWQLSPANADAEEAVDTNGKPKAGVEEIACKVEGFQIAK	185	+
Chr5B	358360662	358360718	NVQGNNNTAVDVEAGTSSR	133	+
[truncated: 1,016 more rows]
