# Supplementary material for: Community Resource: Large-Scale Proteogenomics to Refine Wheat Genome Annotations
Source: Int J Mol Sci. 2024 Aug 7;25(16):8614. doi: 10.3390/ijms25168614 (PMC11354340; doi:10.3390/ijms25168614)
Supplement: Supplementary file 1 [file ijms-25-08614-s001.zip › all-tissues_all-peptides_2024-05-20_Apollo.BED]

Chr1A	1142962	1143024	MASISMMCSYTVSVSMPAAAR	95	+
Chr1A	1142962	1143036	MASISMMCSYTVSVSMPAAARAPLR	114	+
Chr1A	1143040	1143150	ANASLGFATSQLAGLSLGLTSTATAVSLPTKNTIVAR	161	+
Chr1A	1160495	1160530	RFAEDIEDNTLG	92	-
Chr1A	1172298	1172384	DWDLLANDNRQVISAEAAATTTEHGNAGR	137	+
Chr1A	1172328	1172384	QVISAEAAATTTEHGNAGR	136	+
Chr1A	1186830	1186895	RISSSDHIQAAQAGDETRSLAR	100	+
Chr1A	1233092	1233148	REFKAYEIEELHRYALVLT	91	-
Chr1A	1235356	1235433	RRWDEIAEKIMTVLLVLVLPGVATAG	192	-
Chr1A	1335455	1335520	KVVDAAKVFDAKGPAATAGSSI	95	-
Chr1A	1340373	1340426	RQNQETQHLSTNSPGEGR	86	-
Chr1A	1340547	1340618	KVTVAGNSIVNNSEGASALGTTPT	105	-
Chr1A	1341484	1341528	KLRTLIVPLAVSANK	101	-
Chr1A	1341490	1341528	RTLIVPLAVSANK	90	-
Chr1A	1865574	1865636	KLRVKANDVAAAIVSTFVGYE	97	-
Chr1A	1939601	1939717	GSVPVEIGTLTNLTNLSLKFNKLTGVISEDHFAGLTNLK	181	+
Chr1A	1939847	1939900	SQKGIVLLDISNAGIIDR	83	+
Chr1A	1940063	1940185	TIVFLDISRNCLSGFVPSNSQAPSLEAVVLFSNCIIGVIPR	197	+
Chr1A	1940282	1940314	WHNTNNNTSRA	78	+
Chr1A	2059065	2059136	RVKTYEMLRAPPGFGFDIAEMGLN	179	-
Chr1A	2059089	2059211	RAPPGFGFDIAEMGLNRWCSMFFLNYGDLQRLEDIESQGSV	212	-
Chr1A	2059326	2059400	RAVAHKRANAPFTLVVLASPDSMIA	117	-
Chr1A	2059998	2060057	KITEMPDQIPSEFIFFVTVA	98	-
Chr1A	3282207	3282293	REGGCASWLGDIFNLMGSLTLKTGDADQK	218	-
Chr1A	3282300	3282332	KKMNDSEGGSK	79	-
Chr1A	3282879	3282995	RPQETYAYWCLTTGEFTDIIEQEDDVFLHPKQEDSGLEA	199	-
Chr1A	3342353	3342391	KVDVLTGTLAELS	84	-
Chr1A	3343418	3343501	KSNDDTLPKMQYIIDDGSSCCAKSISGI	134	-
Chr1A	3380699	3380734	VIATTRILDVAK	83	+
Chr1A	3380786	3380824	KLFHQRIFGTEDK	102	+
Chr1A	3381725	3381835	QLVFIDMGNKMVSTLLLKAMSTLPSLSSLAITLVGPR	172	+
Chr1A	3381779	3381835	AMSTLPSLSSLAITLVGPR	84	+
Chr1A	3381779	3381838	AMSTLPSLSSLAITLVGPRK	89	+
Chr1A	3393534	3393590	IGAKPPEQSDEQVLIWAGK	142	+
Chr1A	3393612	3393692	MEDAVDAFIVRMVEDGHDDGSTNMKNK	144	+
Chr1A	3393816	3393866	YMIDAQDKGTGDAIDPR	89	+
Chr1A	3421391	3421498	DRLIWMWIAEGFVQGGEQETGLFELGESYFDELANR	183	+
Chr1A	3930907	3930945	SSNILLDNNYMAK	93	+
Chr1A	3968283	3968333	TFGKLQSIQNMLMFSNK	82	+
Chr1A	3968454	3968528	SLAIASNMFNGPIPRSLKTCTSLVK	120	+
Chr1A	3970238	3970357	NLLDGSLSNGEQSMMVKDILDQRPTTPITTEENNLALLIK	190	+
Chr1A	3976763	3976834	GIGNLLNLKYLNVYQNQISGSIPK	110	+
Chr1A	3977174	3977215	FYGQIPPNLDACTK	107	+
Chr1A	4249078	4249188	LFISLEPPQIFSFIAEGFVEHLSGLLHGADQDEKWAQ	184	-
Chr1A	4250857	4250928	KELQLEPDLLQMYTQLNPLLLLRI	111	-
Chr1A	4253803	4253859	EVNRLSLASDVDDATLVTR	126	-
Chr1A	4380642	4380761	RDNTADYSASVQVMPNRRNMANCMQQLSPFGTGVPSFMTE	200	-
Chr1A	4382150	4382209	KIKPGSIAGKSLDYLAAEAA	86	-
Chr1A	4481865	4481912	RKHWDLETALEENELT	120	-
Chr1A	4482084	4482119	KVAVLQGDQLRA	84	-
Chr1A	4525368	4525409	KGHGPIWDSYDIEV	111	-
Chr1A	4572086	4572121	KLSLLKMCAGLE	80	-
Chr1A	4647016	4647144	RGIEEPIPGSVMNQHILLDTLMTLNGLSAPIHGTFRNFSLELL	208	-
Chr1A	4659256	4659366	AERMIPRAQPSSELCSFALKILLALSNEETTTPTIPR	175	-
Chr1A	4660697	4660753	KLSHLKMCAGLEEPILGSL	130	-
Chr1A	4660754	4660825	RNWSIDLLELNSLKEIQTPISGSL	113	-
Chr1A	4660937	4661041	KSLTPPISGTIMNQALNLATLQTCAGLNPSIKGSL	161	-
Chr1A	4668779	4668847	KALEENELSGHLSGRQIYEYVLF	133	-
Chr1A	4688743	4688835	KILLDLSNEETTIPTTLRQDLIDNVLLAQEG	140	-
Chr1A	4689634	4689666	RAEDTVGELSK	79	-
Chr1A	4747342	4747407	LKHKVDLELDRPTLCHDIGVTR	105	+
Chr1A	4748055	4748108	LGVLPERSQLTGDGNKMK	86	+
Chr1A	4748543	4748578	DVDQTSAKDLIK	86	+
Chr1A	5272945	5272995	DQMYLLISVLACTSMRK	84	+
Chr1A	5280797	5280832	EPDDCLKDACLK	86	+
Chr1A	5547389	5547460	RVSEIMGADRAAYNLNALEDHFIK	118	+
Chr1A	5547620	5547733	AVSSGTSVCTDETGILPILKLSYNDLPAHMKQCFAFCA	286	+
Chr1A	5598473	5598505	EGAKAWLQELK	81	+
Chr1A	6070428	6070478	RDRAYSLGVEEYLGNGW	82	-
Chr1A	6072435	6072479	RPDSMIEDNFTGDAE	111	-
Chr1A	6673823	6673855	ISTSLIEQLAR	78	+
Chr1A	6673904	6673966	KVVEQPEEPQDNGREVPTEPK	93	+
Chr1A	6715538	6715633	RLVSGLAAAALPSGCCSKVIEDVMKVLEDPKE	228	-
Chr1A	6715670	6715732	KLYDDLANVNYARDAGMVEAV	153	-
Chr1A	6715742	6715798	RATTLVASGTGGHQLCVKL	138	-
Chr1A	7062437	7062475	MQQVPLCMALSSK	98	+
Chr1A	7062488	7062571	SYIVTIVVPVSTAILLSTLCFALIMLKK	193	+
Chr1A	7199703	7199765	RVIVGVMNLLEPPKEHQSSFA	157	-
Chr1A	7340360	7340419	MEVVTGAMSTLLPMLSNLLK	123	+
Chr1A	7340642	7340701	KPHSFMGFIHRSMDMLTKGK	102	+
Chr1A	7340981	7341016	TTIANVVYEKLR	87	+
Chr1A	7341035	7341070	AFVSVSLNPDMK	87	+
Chr1A	7342214	7342264	EVGGVYQLKPLSSSDSR	120	+
Chr1A	7342349	7342408	KCGGVPLAIITLASMLASKK	143	+
Chr1A	7506175	7506228	SLLQ--ANKDGSVTADFR	89	+
Chr1A	7507660	7507776	GSLL--QANKDGSMTADFGESTTTWGDDDPSVFVVTIVK	159	+
Chr1A	7507944	7508009	SVTQNAFVAAENGGGAALVASR	95	+
Chr1A	7507962	7508048	FVAAENGGGGALVANRPSASDWETFKLWR	174	+
Chr1A	7528071	7528130	RQGSVLKHLRDLPPKDTDVN	146	-
Chr1A	7886890	7886955	KLIPGISPISFWYMNPDILQRT	112	-
Chr1A	8082382	8082492	KDITVQLEDTSGVAWMTYYYVGFVFGTLGGAVVVNKM	175	-
Chr1A	8108865	8108933	KAASVDMTGLSRSVSELGVGLGK	102	+
Chr1A	8109021	8109083	QAEEEIVRLQGQESVCLSSVR	97	+
Chr1A	8233802	8233879	KADGHRITSEGASHMYTLGEASGVAI	189	-
Chr1A	8234267	8234332	KFKLLQHVMVMLVSVVIMAALG	100	-
Chr1A	8234273	8234332	KLLQHVMVMLVSVVIMAALG	89	-
Chr1A	8236140	8236199	GVTSYCTTDYSTSGLLGSGM	93	-
Chr1A	8236287	8236325	KLLHDLANTSCDS	96	-
Chr1A	8236404	8236478	KLTPELMSASYAGEGMENYCYTVAT	189	-
Chr1A	8252234	8252290	RAESKAISIDMLEVPAEWR	130	-
Chr1A	8456771	8456887	RPSSPFTISAIAVMGAPLALDITDMMTNGLSLSADAMAC	180	-
Chr1A	8526773	8526883	VDIFMLPESAGAPRIRPLSGGQEAMLLVDNVGVVVDR	178	+
Chr1A	8528914	8528976	EKSLSPAEMEGVDTLLMYLYR	99	+
Chr1A	8529292	8529384	SSQNSCVVDELESLLDNSGHLRALAFLYGSK	117	+
Chr1A	8529358	8529429	ALAFLYGSKGMCSQAVAIWRILAR	119	+
Chr1A	8533986	8534057	NALSGDATSLFGAEKVIQHLDVSR	114	+
Chr1A	8534139	8534243	GSIPAQVATLAGLQQFNVSFNRLCGAVPTGGNMSR	174	+
Chr1A	8537130	8537171	RTNWNLIDGNANSK	104	-
Chr1A	8537574	8537612	TIAGATIVGVHPK	95	-
Chr1A	8537574	8537615	TIAGATIVGVHPKR	104	-
Chr1A	8537796	8537891	KTQTSALSILQPKYPLTAQAIPHFMDTSSTMN	239	-
Chr1A	8538348	8538419	KLVMGTAGELGVSYSGLGPNILSK	170	-
Chr1A	8538900	8539028	KGAGAGVAAFTQGATLTDGASSCRPATYSLLLLGLLTYILPSM	223	-
Chr1A	8616577	8616636	SMNPAEQAKALSDGMAAVIK	136	+
Chr1A	8676013	8676102	KPICGVLKNNAFVVVSATSNGITEPIPGVF	142	-
Chr1A	8997323	8997424	KVNSLCQELNWQSCGTAQFELGSSSTDILVRAGY	171	-
Chr1A	8997527	8997562	KELTDALASPEI	82	-
Chr1A	9149915	9149950	LGPRGAAMAATK	84	+
Chr1A	9149927	9149986	GAAMAATKMASTYDMVEPMK	92	+
Chr1A	9150995	9151057	KSAIGMLEVGILSARSLGSNK	147	+
Chr1A	9151475	9151513	FLAMQMVATRLGK	94	+
Chr1A	9151952	9151993	VQTVVGDLAMQGER	102	+
Chr1A	9152027	9152137	ATAMFITLCFIIAIVLYVTPFRVVAVLAGLYLLRHPR	177	+
Chr1A	9174910	9174993	KPKVGVVTIVSIIGFGLIMVILLLLIWR	132	+
Chr1A	9175129	9175182	SVYKGVLSDSTTTIAVKR	127	+
Chr1A	9175867	9175974	VACWCIQDNELDWPTMGEVVRVLEGQHDIDVPPMPR	187	+
Chr1A	9480959	9481006	KSIAQVPFYDINQDSN	119	-
Chr1A	9482153	9482194	RICGGTRDEFEWDH	118	-
Chr1A	9482501	9482572	KLMPILSSSGSTAYILYKVVPNNR	116	-
Chr1A	9482573	9482644	RKLVIGSTNEVEMGYSGLGLDILS	115	-
Chr1A	9496966	9497022	KYVSGFGGGGIKESFNKTA	138	-
Chr1A	9497713	9497829	KILGSIDLSVFTSSPPEDPSTYMYYEEQDNNVYTPNILG	194	-
Chr1A	9498307	9498351	KLQTSNIDPHAIPEE	112	-
Chr1A	9588974	9589078	AFAESLGMNFLETSAKEAINVETAFLTMSSEIKNK	158	+
Chr1A	9630550	9630600	RPEVMHLYLIGGPIGNL	85	-
Chr1A	9631256	9631393	KAHVADVVPRWADVQEDTWVGPTPRHGQAAASVGTAETILMGGATA	217	-
Chr1A	9660977	9661063	EEGGKVIVEGYTDLVAFGRLFLANPDLPK	139	+
Chr1A	9667538	9667585	SVYKGVLSDSTSIAVK	109	+
Chr1A	9671202	9671276	ESPSSALPVWQSFDYLTDVILPGAK	122	+
Chr1A	9671475	9671504	AVLDMDPRTK	78	+
Chr1A	9672126	9672227	NKIKPNVGVVTVTSIVGFG----------LLMLLLLLLLNWRNK	137	+
Chr1A	9672930	9672962	NSSPQTSHNTR	84	+
Chr1A	9681853	9681897	SFSQKSLQDWEFEDR	116	+
Chr1A	9968316	9968366	RVNCVGFTRLETLAAVE	121	-
Chr1A	9968790	9968849	RLHTTGSRSLQELNGGHVSV	144	-
Chr1A	9969366	9969401	KRALEQLEVPCE	87	-
Chr1A	9969720	9969785	KLLDEIHYSESVTVWAAADFDV	106	-
Chr1A	9969822	9969857	KGVGPMGWVTTV	93	-
Chr1A	9969996	9970046	RAAFASGGTGAVVAYDQ	120	-
Chr1A	10001647	10001715	KGFEIECINVGPVLAGTSLRVLK	171	+
Chr1A	10002217	10002267	VNDSISEDILSCKQAAK	122	+
Chr1A	10052639	10052686	KEVKVIGPPLNEVRTQ	119	-
Chr1A	10053320	10053361	RYSLNLVAQVHNNG	104	-
Chr1A	10053560	10053598	KFSEASGLPQLLL	90	-
Chr1A	10053560	10053601	KFSEASGLPQLLLR	98	-
Chr1A	10053953	10054012	KVLTTKGLGGMGSITIVTSE	140	-
Chr1A	10053968	10054012	KGLGGMGSITIVTSE	106	-
Chr1A	10424496	10424561	GFEIECTKDGPVLAGTPLRVVR	165	+
Chr1A	10424910	10425011	FRPYDHSTMMDYSPCEYAFLVDRTNYTFLRSHLK	176	+
Chr1A	10462707	10462754	GLIVKKNAASSPSSQV	112	-
Chr1A	10462842	10462877	KSDNLGYRFIVA	90	-
Chr1A	10602679	10602729	KDLIEFNGTTAIEPDFL	82	-
Chr1A	10602748	10602804	RQHCEQFSGVLSNNDSHTA	147	-
Chr1A	10711553	10711594	VVMTSRKQTVLATR	101	+
Chr1A	10712243	10712302	ISVVLGNIEQLSLSGATQLR	90	+
Chr1A	10712642	10712677	VPNGMQHMAGLR	95	+
Chr1A	10713392	10713448	ISHIRNVTVALMQKGLVER	140	+
Chr1A	10726956	10726994	KVSASPGMTDVPF	95	-
Chr1A	10732595	10732630	GELPNGVPIAVK	86	+
Chr1A	10740392	10740469	CGQHLYSLGRAVGLAIQYRINWNLVA	171	-
Chr1A	10740419	10740490	KAVGLAIQYRTNWNLVA--VAINR	131	-
Chr1A	10913278	10913346	SSRTMAEAVVAQLVVTLGGALAK	101	+
Chr1A	10913911	10914012	TTLVDHVYNTVKVDFDAAAWVTVSESYSFEDLLK	249	+
Chr1A	10914433	10914492	LPTSAEWEDVYTGLDSQLAK	146	+
Chr1A	10914718	10914756	SLLQVVQRNFAGR	93	+
Chr1A	10920961	10920996	KASQCAVPKYAS	84	-
Chr1A	10923920	10924006	SIRKLACSGQDTILVHQVLGTYSVSAIDY	150	+
Chr1A	10926573	10926632	LQSLQMPPKPFVSSENELMP	95	+
Chr1A	10931871	10931903	KVTHLSRRFAE	78	-
Chr1A	10942416	10942454	KAHTLFEGGASLQ	94	-
Chr1A	10943880	10943927	KATGSIFILVMPAVLQ	113	-
Chr1A	10943946	10943999	KGVVYIALAVQTTLNLLH	122	-
Chr1A	10949854	10949961	KLHLNLKYGHIYAKGCGEYPCVYPRESSFSPPTPAS	262	-
Chr1A	10949965	10950051	KPTAQISPKITSQPKEAPPTHQVAIPSGT	132	-
Chr1A	10950503	10950616	KLHARLNFDLSFAQLESSKNTLVPLIYWLSVILWYSLM	183	-
Chr1A	10952495	10952545	RPQAEPEQGVGGNEKLN	123	-
Chr1A	11027637	11027669	KSFVEWDGSNK	81	+
Chr1A	11228001	11228075	EKEINMALVVPEESQVQGDGAAIQK	115	+
Chr1A	11422546	11422617	RADISVNDDGRSSASLMEDSNSHA	107	-
Chr1A	11437952	11438041	FRCPEVLFQPSMIGMESSGIHETTYNSIMK	154	+
Chr1A	11437952	11438041	FRCPEVLFQPSMIGMESSGIHETTYNSIMK	154	+
Chr1A	11437958	11438041	CPEVLFQPSMIGMESSGIHETTYNSIMK	142	+
Chr1A	11437958	11438041	CPEVLFQPSMIGMESSGIHETTYNSIMK	142	+
Chr1A	11439863	11439904	RPAEEEDVDSENWV	101	-
Chr1A	11444741	11444791	VTGLKVLPCTTASSAEQ	119	+
Chr1A	11444756	11444791	VLPCTTASSAEQ	86	+
Chr1A	11453717	11453782	QSFRVAFALIFCAAMFMLMSLR	101	+
Chr1A	11495908	11496030	SISATLEPVVNLSEMLAAYLTDTTVHMIMGGQFTEQDTLLR	200	+
Chr1A	11524743	11524799	RYEIDLDKLVKIMEQLVLE	86	-
Chr1A	11528462	11528545	RGVCFMAIRIAWGSVLRGCVLALALLEW	140	-
Chr1A	11528510	11528545	RGCVLALALLEW	84	-
Chr1A	11528675	11528749	KLNFDDPIDEDVFPDEEEGDMPGSW	122	-
Chr1A	11529023	11529097	RAGHSPRGLEEMEPDLDLSPKAGSA	115	-
Chr1A	11835025	11835099	KLRGELGMSLELVALSPFMGPQFSL	115	-
Chr1A	11835025	11835123	KLRGELGMSLELVALSPFMGPQFSLRVEEGEIS	154	-
Chr1A	11835100	11835198	RVEEGEISKELMHLFELHPLNGLLQITTDHETI	158	-
Chr1A	11835376	11835423	RSLGVIASCLEQGNEK	112	-
Chr1A	11836153	11836239	RVMAQSNSSCGEELTFVLNEEMSKSVGIE	209	-
Chr1A	11836276	11836317	KANHLSQQSPLIMS	100	-
Chr1A	11836474	11836575	KLHYPLGDYSRMLVIRITGLEPNMELEASIHDNL	168	-
Chr1A	11837734	11837823	KGLGGMGWVTIVQFEQTPQDSILKVIEDKE	151	-
Chr1A	11839141	11839224	KEQRSMCRAENIGVLASSTISSQEAMTA	131	-
Chr1A	11848905	11848994	RISLSEMRTLGVIASCLEQGNEKNVGTVGL	142	-
Chr1A	11849838	11849918	KRSHISQQSPLIMSRSILELFYSDAIE	129	-
Chr1A	11850159	11850221	KPQNALFGGITVVALPLGNCK	155	-
Chr1A	11850222	11850284	RLVMEAQEVLEPYQKDLDMNQ	154	-
Chr1A	11853466	11853513	RADKYELGTLMYINEQ	81	-
Chr1A	11853529	11853651	KAITEERTTVIVCCTNEVDHFIPVIMNWEMTSSVDDVVIFY	208	-
Chr1A	12360359	12360547	RDKEFMLDMRANWIYE-----------------------------HLGAAALELTMNQFGAAI	134	-
Chr1A	12362493	12362549	RKQPMPMQDVIMPTPTSGD	94	-
Chr1A	12609727	12609795	KNAEYVKTREALNEDDSSLPVPA	164	-
Chr1A	12912559	12912654	GRGIMEHFLQLGDAPEGYVCHGIIMANWCVVN	169	-
Chr1A	12955703	12955774	SLEQHALNKLVESAYSKLQGVEAA	88	+
Chr1A	12956533	12956607	AAEPSPAPAVQEHPEPSAGPSGTAR	106	+
Chr1A	13015800	13015871	QESKEYWHRIALMCFHYAMAIFAK	128	+
Chr1A	13016844	13016948	DLISLTGPISRLQGITLEGHPRLISFVLIGAPHIK	168	+
Chr1A	13017309	13017338	VAPCITNSMR	77	+
Chr1A	13017552	13017635	SISVTFDSSIRIFHSLSDFIELEECELR	130	+
Chr1A	13048032	13048067	VWLSVSGAAKKR	79	+
Chr1A	13048762	13048872	TEEDAFWMLAVLLENVLVSDCYTDTLSGCHVEQRVFK	181	+
Chr1A	13101364	13101432	STLADSLIAAAGNIGQEGAVDAR	100	+
Chr1A	13101448	13101528	ADEAERGISIKSTGISLLYDMHDESLK	195	+
Chr1A	13101466	13101537	GISIKSTGISLLYDMHDESLKAYK	176	+
Chr1A	13101745	13101786	MDQLFPGLQGEGVK	102	+
Chr1A	13102024	13102059	LWGDNFYDQVTK	94	+
Chr1A	13102135	13102194	EVIQACMDNQKDELWRMSQK	103	+
Chr1A	13102225	13102329	NLSGVALVKRVMQTWLPASSALLEMMIFHLPSPLK	257	+
Chr1A	13195637	13195705	GEASYKLHVNTTGHELYAFVNGK	108	+
Chr1A	13200697	13200747	AGNSLHYEREQSGHVAA	127	-
Chr1A	13202784	13202975	RVATLPECQTYRKPPLV----------------------------TQSVESMHYYEHWCLDGSH	150	-
Chr1A	13270882	13270920	FVESVGSVEPAKR	92	+
Chr1A	13373365	13373448	RGDTGNHGPREGNRALADDGDNAAEPRG	124	-
Chr1A	13445598	13445633	KERLMVLENIAD	87	-
Chr1A	13446307	13446387	RQVMTLMRPAEGEMVQSTHLWSDLDGN	137	-
Chr1A	13446841	13446909	KPTCHPLHLQPIGGCVQNGALFI	172	-
Chr1A	13447063	13447173	KLSGLSLPIRGTLINNQLGLSALETCKGLPSPIEGSL	168	-
Chr1A	13447141	13447266	KGLPSPIEGSLKNNSFDLQVLNILSGIEFPIQGHLFNHSLDL	197	-
Chr1A	13448095	13448136	KTMQGFSEPIEGVL	107	-
Chr1A	13448737	13448856	RLDDDTTANMTTAPAAGTCRCPSALLLVLLVPATVLRWHN	154	-
Chr1A	13539482	13539541	VCPICADNLGADTTGHFRER	99	+
Chr1A	13551180	13551317	SSWPELVGVLATLAATQIAHDRPDVAVEVLPPGAPLMPDYNAERVR	218	+
Chr1A	13585605	13585682	RILQHFSQPAVAAPRLMDMLAAPAGG	124	-
Chr1A	13648563	13648616	KLQPFCGASLVLAGACRV	132	-
Chr1A	13649121	13649159	REVKVIGPPLKEI	94	-
Chr1A	13649478	13649531	KDMDKVESQDSASGFREE	127	-
Chr1A	13649859	13649903	RLHNYVDNWAHEAPQ	120	-
Chr1A	13650873	13650950	KNSLQTTGLHQIVDNMTNLETNIRKI	124	-
Chr1A	13743384	13743509	KLSGLSEIGRPVMGLESLSVIYIGDVCPIAGEEIELQKVNPM	204	-
Chr1A	13756718	13756801	NGAVDLNEKLLSSGSWGQHEWDSDSDDI	101	-
Chr1A	13756895	13756966	KGPLASLQPVPGAEEGSSMLCLLI	111	-
Chr1A	13807211	13807309	LLLWNILSNTLVSDCLNLLILILQGERPGSLAK	148	+
Chr1A	13941127	13941207	RIDIELKTMNDVIQDLGTTHLSNNVVR	129	+
Chr1A	13943560	13943628	EGAIPCIDGIYIVSLSELSMVPR	174	+
Chr1A	14023802	14023843	KAVRVGLSFTVEEA	96	-
Chr1A	14025263	14025334	KPKVKQGGALASAITIIALPVGGC	173	-
Chr1A	14471922	14472020	RPTFDSTREACVGAAENNIHFMVTRELCITIVS	165	-
Chr1A	14471943	14472020	REACVGAAENNIHFMVTRELCITIVS	129	-
Chr1A	14472258	14472314	RVVVDEERSLVRGDISILG	84	-
Chr1A	14479336	14479386	KAENLLTVAMLIEEPWK	81	+
Chr1A	14549990	14550055	EMMDKQNNIRNVSVIAHMNHGK	100	+
Chr1A	14550380	14550436	IAHMNHGKSTLTKSLVAAAGIIR	116	+
Chr1A	14731271	14731357	SETLESWLSTTEVRFATVLNAVECTIEIK	137	+
Chr1A	14731613	14731654	TAADELEVTCGAGK	84	+
Chr1A	14853067	14853102	KVSIVGFGGLGK	85	+
Chr1A	14853067	14853117	KVSIVGFGGLGKTTLAR	120	+
Chr1A	14885752	14885832	MEVVTGAMGSLLPKLGQLLMDEYNLLK	127	+
Chr1A	14952501	14952557	ENIEDLRKELESMNAALVK	85	+
Chr1A	14952522	14952557	KELESMNAALVK	81	+
Chr1A	14953191	14953229	QLINKLHEFLENK	88	+
Chr1A	14954529	14954603	REWDVLLQSLGSGLTEDNSLEEMRR	120	+
Chr1A	14954532	14954603	EWDVLLQSLGSGLTEDNSLEEMRR	115	+
Chr1A	14992287	14992325	AVYDKIKGDFDCR	96	+
Chr1A	15027865	15027903	KLYSCPGSVRASR	90	+
Chr1A	15107989	15108042	DVCFLSMELESMHAALIK	135	+
Chr1A	15108526	15108561	TTLARAVYEKIK	86	+
Chr1A	15110541	15110591	MEDHQAKPLTNIMSMSR	132	+
Chr1A	15202154	15202207	DQELMSLLSLEGDDASNK	113	+
Chr1A	15204708	15204764	FVNVLDGTGNSISSQSNVR	86	+
Chr1A	15212506	15212637	RAGIRPSAYGSGVSSNDSSTFNGANMQNRMMSSNVSNASYGEPA	200	-
Chr1A	15301425	15301481	MPDDELIQHAGLDSVVYLR	126	+
Chr1A	15344247	15344282	HRADVNVNGLNK	89	+
Chr1A	15344613	15344696	VRGIPPGYVGNAVVPGRAVCAAGEVQEK	192	+
Chr1A	15344697	15344777	GLGWTAWQLNRAVVSFDEAALRAFLER	129	+
Chr1A	15517843	15517959	MATVARAVGDVGAEGNTYLIAGAVAVALVGTAFPIFFSR	122	+
Chr1A	15584630	15584701	DPGSIAPAIDGIDALIILTSGVPK	104	+
Chr1A	15584633	15584701	PGSIAPAIDGIDALIILTSGVPK	100	+
Chr1A	15585065	15585136	SIGVKQIVLVGSMGGTDLNHPLNK	113	+
Chr1A	15585065	15585163	SIGVKQIVLVGSMGGTDLNHPLNKLGNGNILVW	150	+
Chr1A	15585080	15585136	QIVLVGSMGGTDLNHPLNK	91	+
Chr1A	15585296	15585346	KAEQYLADSGVPYTIIR	82	+
Chr1A	15601683	15601721	RYSEPRETRDAGE	96	-
Chr1A	15621242	15621301	RPVVNADLMDFMSSYHFIVE	100	-
Chr1A	15621365	15621397	KPNMMRMIKLV	82	-
Chr1A	15621521	15621556	RSAAIGQYQFPV	90	-
Chr1A	15621635	15621679	VEIGTIRLKPAGGEQ	91	-
Chr1A	15668893	15668937	KKLIAPDVPLQQFGA	109	-
Chr1A	15668980	15669012	KTWEADECAIS	82	-
Chr1A	15669070	15669126	RPINADLMDFMSSYHFMVE	97	-
Chr1A	15669157	15669201	RLGNVTGSIFIKPNM	110	-
Chr1A	15669382	15669477	KFMNAYDALRKGTEEIMECPRLGPQPIDIGTI	163	-
Chr1A	15679513	15679596	GISILIATPGRLLDHLQHTSSFVYSNLR	133	+
Chr1A	15680175	15680234	VSCGSRLAVLLTILKSQFER	92	+
Chr1A	15792475	15792507	KMQSKDFIGGL	83	-
Chr1A	15792631	15792681	KRPDMNGETGTDTAVLI	128	-
Chr1A	15793237	15793284	KYSGKYVMGFAGLGLH	122	-
Chr1A	15793285	15793329	KSFGDTMVALDNYEF	115	-
Chr1A	16040025	16040102	GSVRLIWEVCSLDSGSLIDGPVHLRR	124	+
Chr1A	16138388	16138426	RAAPALGLGVTPM	93	-
Chr1A	16138721	16138837	RALRQRTWQIISMPEPDNLLPPKGTVIELLVVGFSFVDS	227	-
Chr1A	16138730	16138837	RQRVWHIINMPEPESLIAPKGTVLELLVVGFSYVDS	184	-
Chr1A	16138967	16139005	KAELQANLLINTA	88	-
Chr1A	16277995	16278054	KGGESNNLMMVDLIYLNQAA	96	-
Chr1A	16716726	16716809	NLANNAAAARPVSDHMDTYQMPGSERSK	209	+
Chr1A	16716726	16716812	NLANNAAAARPVSDHMDTYQMPGSERSKK	217	+
Chr1A	16723344	16723382	KTVEQIKAENLGR	94	+
Chr1A	16723641	16723682	DIIGLPAQDLYRIK	110	+
Chr1A	16723683	16723727	HEEQDDEKFADIIQK	118	+
Chr1A	17232327	17232377	RLLCQLFSYAFLGPVQY	85	-
Chr1A	17235019	17235078	KAERCEGFPEGAGLLPASSM	95	-
Chr1A	17325070	17325144	KVAEALAENSVEDCLSLQLSKLSPA	164	-
Chr1A	17404576	17404611	QQVEEMKELRGR	88	+
Chr1A	17404771	17404878	CDQEMAPTPPAPCAGVPYGAVCCDRSSPRADLCVMR	177	+
Chr1A	18313349	18313435	QKSMLGSSHYMEHQVEFAGMLSDDEDQNP	141	+
Chr1A	18314046	18314081	YCDGASFSGNVK	86	+
Chr1A	18314194	18314247	GQRIWEAVMDELLMKGLR	86	+
Chr1A	18790138	18790185	LQPINDRVYFPKWYLK	85	+
Chr1A	18790667	18790723	VVHSDIDKLSISNIPYGSK	88	+
Chr1A	18808292	18808363	PDHEPKDVAASDGSEVMRSSGRAI	113	-
Chr1A	18808433	18808489	RRHALQPSAPRDPDGGDAT	88	-
Chr1A	18808436	18808489	RHALQPSAPRDPDGGDAT	83	-
Chr1A	19697174	19697230	KIYSSACVLAEVMNPSLSS	105	-
Chr1A	20920265	20920321	KNQAGGAESAVRSMLKGQA	133	-
Chr1A	21348709	21348771	RKSVDCTEDVLISYKSDGIEA	155	-
Chr1A	21788415	21788453	GILKNNMTVAIKR	93	+
Chr1A	21792226	21792267	KSNKLDEETFGATM	105	-
Chr1A	21792235	21792267	KLDEETFGATM	83	-
Chr1A	21792268	21792318	KTILAGTVAFGALFPWT	120	-
Chr1A	21826024	21826083	KLQFLNEMGDMDYEVLGRCG	103	-
Chr1A	21826363	21826401	KGDYRIDVPQVLS	96	-
Chr1A	21826507	21826557	RDIVYDEPFNSLHLLVT	84	-
Chr1A	21827504	21827533	RQENEEEMMW	83	-
Chr1A	21827909	21827962	KAYETLAGHMGALENELS	129	-
Chr1A	21986881	21986952	ATINFDNTLSPAHTLLQILCVDQK	115	+
Chr1A	21987501	21987569	VMIVNRGPDTELLVANPVELAGK	108	+
Chr1A	22075354	22075428	APPLPTEPVELFIGILSAASHFAER	116	+
Chr1A	22075468	22075503	SSNVVARFFVAL	83	+
Chr1A	22075614	22075685	REAEFFQDIVIVPFMDSYDLVVLK	114	+
Chr1A	22728233	22728304	SDGLPVDPTPDGLPVDPTPDGQFK	110	+
Chr1A	22779201	22779260	RWEPGLNEVEDGGGHGAHQR	98	-
Chr1A	22779294	22779422	KDEAVAAVDDHMTHLASIATMPRVHVHGLQAYTGFAVDVQDDG	209	-
Chr1A	22803468	22803539	KAFLDDVAAFIVQEAEDRADSLCC	177	-
Chr1A	22803609	22803686	RTMFDVGGDDLYPSFRVNEVSSGISV	127	-
Chr1A	22811010	22811045	KSGDPATAVCNA	86	-
Chr1A	22811568	22811690	RASEDLEVRTDSGAAVAAVMAITLSAGEMTVVPRRYEEVMQ	192	-
Chr1A	22811592	22811732	RTDSGAAVAAVMAITLSAGEMTVVPRRYEEVMQKVADLHSGSLGEAA	221	-
Chr1A	22811592	22811690	RTDSGAAVAAVMAITLSAGEMTVVPRRYEEVMQ	155	-
Chr1A	22811733	22811822	KGWNLPDARAPQAVCLSNGNGAVQGNECEM	225	-
Chr1A	22821469	22821597	GAEIAMASYCSELQFLGNPVTNHVQSAEQHNQDVNSLGLMSAR	213	+
Chr1A	22862744	22862797	KGPDAQAESGISTGLDEL	82	-
Chr1A	22864039	22864128	KKLGLGVPKSFGACMGAEVSCDANEGQGSA	141	-
Chr1A	22918720	22918752	LGKMVQATQFD	86	+
Chr1A	22921751	22921822	IGDIDVRNSKAPNLDGSTSEGAVR	112	+
Chr1A	22959737	22959772	WCCVSDDFDVVK	93	+
Chr1A	23656190	23656312	YFKDPTTFLSSHDFLDFAMPYSNPPNWEKEDGDSSIQWLDK	205	+
Chr1A	23929472	23929516	RPSYTEEGIGSGVIV	110	-
Chr1A	24208317	24208373	KAPPGATVGHGGAVMARHR	85	-
Chr1A	24208566	24208631	RDGRGTVSAGVSSPMPMPMAQE	102	-
Chr1A	24208575	24208631	RGTVSAGVSSPMPMPMAQE	87	-
Chr1A	24219508	24219546	KPKLNGGDDLRPK	91	-
Chr1A	24227812	24227910	RQALAAEDVVAPEELDDGGDVEPGQKGPEGDSK	149	-
Chr1A	24233203	24233256	KHSILNEPVKESQLQEPT	84	-
Chr1A	24236051	24236098	KLNTSVAIMHKSVAQP	75	-
Chr1A	24236184	24236252	GLASVIWEKITRANLMTEATTFT	109	-
Chr1A	24474481	24474540	NVNMSGMGCSAGVISLDVAR	145	+
Chr1A	24474751	24474819	DRAYLCASLKEDEHGETGIYLSK	172	+
Chr1A	24549219	24549404	MLDDDQAG------------------------------------EAIHPLMYIEIAPHAKLA	146	-
Chr1A	24549825	24549875	KIWGQLASLQSPMCSVF	133	-
Chr1A	24550995	24551081	KPKVEQGCALASAITIIALPVGGCKKLID	214	-
Chr1A	24593426	24593512	RNPRLDRTVPSGAPLVVIDADPKDKLIIE	135	-
Chr1A	24593444	24593497	RTVPSGAPLVVIDADPKD	82	-
Chr1A	24593444	24593512	RTVPSGAPLVVIDADPKDKLIIE	106	-
Chr1A	24687497	24687583	ATPVLVVPSAPTPQEAKPLSDIDDAAVMR	132	+
Chr1A	24688099	24688158	AIAELARGADAPSVPPAWGR	89	+
Chr1A	24688177	24688248	QPPQPSSYPHLEFQEPAGGPEPDR	113	+
Chr1A	24688585	24688665	SAVTYEHLLSLADLMVATGRPLFAVSR	126	+
Chr1A	24692515	24692571	RVKDSIGVIINGKFCGELL	92	-
Chr1A	24721523	24721612	KIVGSEDSTVVGDATSDHIVITQENDLKRA	138	-
Chr1A	25117647	25117691	KQMPSSIANSRAESS	106	-
Chr1A	25879264	25879317	WSEWGDASPALVGDDDDK	131	+
Chr1A	25918252	25918314	SHVLEIASGADIMDAVATFAR	149	+
Chr1A	26378775	26378837	SAVDNLRTLNSVDIVPDELLK	94	+
Chr1A	26378775	26378840	SAVDNLRTLNSVDIVPDELLKR	100	+
Chr1A	26379027	26379062	EFGEENMNLAIK	90	+
Chr1A	27824055	27824093	PGPTGHTIVVIDL	94	-
Chr1A	27847670	27847759	KSTDPVAPIQKYCIISFSNILTTTCQYEAL	138	+
Chr1A	27853353	27853421	NKTQKAMVASSSPQGSVPNAANS	101	+
Chr1A	27853359	27853421	TQKAMVASSSPQGSVPNAANS	91	+
Chr1A	29102174	29102215	KSCEYEGGVWVCVM	117	-
Chr1A	29102477	29102518	KVGNTNSKDTAEEA	98	-
Chr1A	29102984	29103055	RAPLHTEDETGSSSFAPVVGGAIA	112	-
Chr1A	29103956	29104087	RLTSLDLRLGEGPKASGPGGGGGGAKSAGPTTPNPWEGVDDSGA	97	-
Chr1A	29104046	29104093	TTPNPWEGVDDSGAKP	115	-
Chr1A	29391007	29391057	KVPYQMKLIDVSNKPDW	84	+
Chr1A	29393202	29393276	SNKPDWFLKINPEGKVPVYNGGDGK	92	+
Chr1A	29393277	29393366	WIADSDVITQVIEEKYPTPSLVTPAEYASV	143	+
Chr1A	29501595	29501669	AEEVARVSCEDRPCRSSGDELPELK	117	+
Chr1A	29895140	29895181	MEGMPCTAVMNQIR	94	+
Chr1A	29895763	29895834	MTLCVANTCQIHWEMVQSLKHLMK	117	+
Chr1A	29895835	29895957	KLLYCKGATMSASLLDTMFFLEDILR--PQEVGILAHQNDE	135	+
Chr1A	30502902	30502952	KRQATMQTVNLIALGPM	126	-
Chr1A	30504320	30504361	KITYKVVKSAGAPA	97	-
Chr1A	30763603	30763641	KKMNTMPSENAER	104	+
Chr1A	30763606	30763641	KMNTMPSENAER	97	+
Chr1A	30763876	30763911	ALDVFEDDPATS	82	+
Chr1A	30856818	30856886	GRCMEQREQSSENAAAVAVSTSI	106	-
Chr1A	30856836	30856934	REQSSENAAAVAVSTSIRPTNSVSYFVVGSASK	148	-
Chr1A	30905672	30905719	KGEEKVAPADHGAEGM	111	-
Chr1A	30905684	30905719	KVAPADHGAEGM	83	-
Chr1A	31383660	31383752	KESMDVGSREVEHPLKWEFCHLLSGLMAHIM	159	-
Chr1A	31385707	31385766	RQEIQQDILRYVMALHTAFG	102	-
Chr1A	31385911	31385994	RWQLDMMSAFAAHGVEVPAGSASLESVR	134	-
Chr1A	31419060	31419122	SGAEPVEQAVGHGGTPGFNSR	99	+
Chr1A	31924870	31924938	AVGHFWQPEDDECMSWLDAQPER	118	+
Chr1A	31924870	31924983	AVGHFWQPEDDECMSWLDAQPERSVVYVAFGSFTMFNR	195	+
Chr1A	31924870	31924986	AVGHFWQPEDDECMSWLDAQPERSVVYVAFGSFTMFNRR	200	+
Chr1A	31925320	31925370	AVANESGVITKEHIAGR	124	+
Chr1A	31934060	31934143	VLEIVLPIVSATFVLAVGTVVILLVRRR	124	+
Chr1A	31934069	31934140	IILPIASAIFVFAVGSMVILLVRR	121	+
Chr1A	31934345	31934389	QGMKEFVAEVASIGR	114	+
Chr1A	31934438	31934488	AELLLVYDYLSNGSLDK	116	+
Chr1A	31934510	31934542	KPTLTWAQRYK	87	+
Chr1A	32269325	32269450	RKRTSTSMPSGDEDVDDDNAETDDTPGPVYASTGDVAVEHFM	128	-
Chr1A	32269328	32269450	KRTSTSMPSGDEDVDDDNAETDDTPGPVYASTGDVAVEHFM	122	-
Chr1A	32427296	32427370	RLYMQRCSYSDVVRPSDGGVDVGAG	120	-
Chr1A	32427311	32427370	RCSYSDVVRPSDGGVDVGAG	90	-
Chr1A	32924468	32924557	RLVNQGEEISSLWSWLLDLLHALNGSMLNM	78	-
Chr1A	32927221	32927283	RWQRGIGSELEIAQLTRSNGN	100	-
Chr1A	32927230	32927283	RGIGSELEIAQLTRSNGN	84	-
Chr1A	32930341	32930415	KRGSGGDLLKPGNLGDIDSYDAAEQ	116	-
Chr1A	33905191	33905253	SPVNNGSPSPTRDNRASPSPR	85	+
Chr1A	34215825	34215893	AAVAWGPGEPLVMQEVEVAPPAR	101	+
Chr1A	34215825	34215911	AAVAWGPGEPLVMQEVEVAPPARMEVRVK	129	+
Chr1A	34219589	34219651	INFDGFITHEMPFSEINEAFR	99	+
Chr1A	34368181	34368246	TYKRMLSSAVAPNAYTMAVLIK	105	+
Chr1A	34462643	34462732	AAAPVSPPTKNAAHVSASLVGDDAALLSST	129	-
Chr1A	34727482	34727523	MEDLQEALMTEILK	103	+
Chr1A	35073843	35073935	AQSEVHQQFEEWKNKAGSLEMELEEATLSEK	145	+
Chr1A	35074776	35074850	EGLQEQLMHSESAVAEANKAMQEVK	113	+
Chr1A	35074935	35075000	AEKEDLQEQLMHTESTVAEANK	99	+
Chr1A	35075103	35075168	AEKEGLQEQLAHMESAVAEANK	96	+
Chr1A	35075169	35075225	AAQEAMSESLQLKDRLLDK	86	+
Chr1A	35079112	35079171	MDDAYYMKQEKIGMEAIVDK	98	+
Chr1A	35080396	35080431	LDIDGFLDWSGK	90	+
Chr1A	35080840	35080914	TVGVGDQENNMANMQQLLMSELQDK	119	+
Chr1A	35080945	35080986	KESEEDPGMGKATR	92	+
Chr1A	35082208	35082270	ENSGGTGDPLAEAQPETIEKR	98	+
Chr1A	35153056	35153133	RFSLSLPKTFDELINIPLLIPTPKIY	123	-
Chr1A	35557260	35557391	KAKGMLGQMYNKINPVDYNQAIYIGGAAGVLLSFTSQIFGMPAL	211	-
Chr1A	36343919	36343966	VIFWDLQQPFIDNMYK	81	+
Chr1A	36894820	36894945	RALSIGLTNLGAIQAVNVATVASGQKNSTNGAMQLGSFFFDE	278	-
Chr1A	37049750	37049836	LLMMAVLLMSVRFVLANYIHWDHTQGVYK	142	+
Chr1A	37050076	37050291	AIPSAMILDISMHANI----------------------------------AISLVLASGVGAGFGATNDVMR	132	+
Chr1A	37273350	37273451	KLGLRLVPRSGSLLGSWEFCLSGGLASIVLDEEM	157	-
Chr1A	37817584	37817658	VRKGDDPSSMYIMQAPWGDILQIWR	130	+
Chr1A	38468390	38468434	RLKQFLAIAEDVCNN	110	-
Chr1A	38553376	38553450	KSSTPRATVDDGSVKPALEASVTPK	110	+
Chr1A	38562511	38562597	RGARGGSRCNVATPPHLFSPRHDVGGWLG	142	-
Chr1A	38844534	38844614	QNGILSSIKPQQVTYVVPGTMDFDCSR	137	+
Chr1A	38846550	38846615	LPDGRIKVWIHVADPTCFLQPR	114	+
Chr1A	38847607	38847669	GHPQSNTAVSAFAYLPEGPAR	100	+
Chr1A	38885723	38885812	RTEEAVNMLLHGMSELGCVPDAISYSIVLK	177	+
Chr1A	38885726	38885842	TEEAVNMLLHGMSELGCVPDAISYSIVLKSLCENSMSQR	243	+
Chr1A	38887209	38887247	KGEIAKAGNYLSK	90	+
Chr1A	38893449	38893505	QATPVHERSLNGFLAALAR	88	+
Chr1A	38893710	38893742	TNEIVGSTFLK	81	+
Chr1A	38893764	38893796	TDEALNVLLHR	78	+
Chr1A	38894298	38894339	SKEARQIFDSMTAK	101	+
Chr1A	38894304	38894339	EARQIFDSMTAK	87	+
Chr1A	38894340	38894426	GHRANVVSYSILLHGYANEGCFADMIDLF	146	+
Chr1A	38895236	38895340	NNCADEAITLFHKLGAMNVKFNIAIVNTMINAMYK	170	+
Chr1A	38895275	38895340	LGAMNVKFNIAIVNTMINAMYK	103	+
Chr1A	38895296	38895349	FNIAIVNTMINAMYKVGR	86	+
Chr1A	38895353	38895391	EEAKELFAGILAR	90	+
Chr1A	38895590	38895658	VDGKSISLEASTTSLMFSLFSMK	104	+
Chr1A	38916259	38916291	AEVVLQQMVDK	79	+
Chr1A	38916451	38916501	HGTSKEAAEFFDAMTAK	123	+
Chr1A	39036154	39036186	ANEIVATTFLK	80	+
Chr1A	39036241	39036294	MPELGCVPNAISYSIVLK	134	+
Chr1A	39036463	39036558	QGVVPTVVTYNIIIDALCKAGEMDKAELVFQR	159	+
Chr1A	39036951	39037010	NNCAGEAITMFQELRAMNVK	100	+
Chr1A	39042296	39042349	RLNAEAVEHFRQDVLSSV	83	-
Chr1A	39073317	39073379	ALALVAATPGVDSVALAGDGK	135	+
Chr1A	39716208	39716249	VVFVLGATATGKSK	95	+
Chr1A	39716208	39716270	VVFVLGATATGKSKLAISLAK	143	+
Chr1A	39716742	39716798	AEREGAVFASMAEGLGGHK	86	+
Chr1A	39781294	39781353	RHKSLSTMLSNYTVIDPILG	98	-
Chr1A	39786916	39786990	KGNRSFLSLMLSTTSAELLINKGDV	116	-
Chr1A	39787063	39787134	RSSPAIGSKEMSSFINNADEVSGE	110	-
Chr1A	40632935	40632979	AAKLTDDLVVDILSR	104	+
Chr1A	40983061	40983183	AADFSYAETEMNKDGVYRISNTHNELVVLGCNTMAYTASGK	200	+
Chr1A	40983454	40983519	TSPVWLDWAIRGDVLSCTQAAK	171	+
Chr1A	41660984	41661043	TLGKPDKAPSVASGSSKTPR	89	+
Chr1A	41661891	41661950	VATMRAPTNTAVTSGIADKR	90	+
Chr1A	41663068	41663151	VTEPEASQAKASTPLPLRVAQTEVKPSK	126	+
Chr1A	41663182	41663289	ASASLPIRVAQAEVDPLKVSEHEASQTEALPILSPR	167	+
Chr1A	41663320	41663403	VAEHDIFGTKGPSMPLIRAAQTEIETPK	141	+
Chr1A	41663653	41663775	VSEHEAHMQETGLLGAMDIAEEGFPALHENVQVNGEGESSK	199	+
Chr1A	41664604	41664717	LSSISLGQANGEATPLTQKAPSISQGQSNGEATPLNQK	172	+
Chr1A	41664661	41664717	APSISQGQSNGEATPLNQK	87	+
Chr1A	41891937	41892017	KVTEVYEEMIDLESPPSSSMTGGQEVA	128	-
Chr1A	42146730	42146861	RAAAHCAWDWSHLLMYSAIGGILGYAISYTLPMLALTMFAPVAQ	218	-
Chr1A	43146926	43146988	LMNAGQSDIMIDSSFWDEEHR	107	+
Chr1A	43147667	43147708	TIEVVFQGEVGTGR	104	+
Chr1A	43147793	43147873	KAGENGFVRSGFGLFPQPWSSVGTSTR	131	+
Chr1A	43976851	43976940	KAIDDRLAGGTDCQNNLASVVHGHAANGSE	215	-
Chr1A	44010031	44010090	KLQLETAKATIDTLLAEGVR	90	+
Chr1A	44010337	44010402	MALEVAEMRYQEEQTRMTFETK	108	+
Chr1A	44370654	44370731	RPLTHDVPKRGTLLELLVVGFSYVDS	173	-
Chr1A	44375564	44375629	KKGSGMAEAFCQTLSTTGDTAK	161	-
Chr1A	44519879	44519932	VEKPFYAVGPIFPAGFAR	131	+
Chr1A	44977346	44977432	AELNSSYYMSVCIEDNSRSQGPEDSPASV	110	+
Chr1A	46667882	46667959	FPNHLPVSASDTKDHVTQSSGDVLVK	124	+
Chr1A	47785355	47785411	GIPSDCSQIMVWQYDVPSS	95	+
Chr1A	48416713	48416766	RSSSCEGHHMQSTQVHIN	86	-
Chr1A	48768217	48768300	RFFLERLLMYYSNSANVLDPAMSPTSPM	135	-
Chr1A	49746784	49746816	KTVGMPRVEIS	81	-
Chr1A	49751031	49751126	RGDFQISDLDGELGLLSICASVFHRAYDYAHF	153	-
Chr1A	49752305	49752421	KPLCMLHYDHCWIIDGEKYIKCVTEAFMQNAQTYAEFQS	200	-
Chr1A	50373963	50374004	KNLPITPIQELNID	104	-
Chr1A	50378402	50378467	RFLDKSIPGLTDALDGLVAVAA	98	-
Chr1A	50378414	50378488	KSIPGLTDALDGLVAVAAKTVSEDR	113	-
Chr1A	50379995	50380075	KAILGLCTGSSMSINWVNDDQEQEEEQ	135	-
Chr1A	50380358	50380399	RIEVGNSVATECIV	101	-
Chr1A	51132832	51132900	AAGLWGMAAWGSKKHVAQEQHGK	110	+
Chr1A	51133084	51133161	WMLDQLVPFLVLVCAYLATIEFLSCR	203	+
Chr1A	51145328	51145414	RPSPSARPSQLMDPKRPSPSAWPSVMDPK	131	-
Chr1A	51145373	51145474	RPSPSAWPSVMDPKRPSPSAWPSVMDPKRPSPSA	149	-
Chr1A	51145475	51145558	RPPTAAISEAAFDAAMEQVPSPAAGAAF	121	-
Chr1A	51323941	51324075	QSQAKHSQEEQPQMGQSQGEQPQTGQSQGKHIQGEQPQMGQSQAK	190	+
Chr1A	51323956	51324030	HSQEEQPQMGQSQGEQPQTGQSQGK	104	+
Chr1A	51324169	51324273	AGQSHASQSTYGGWNGLEENFCDHKLSVNIDDPSR	178	+
Chr1A	51324313	51324366	LNTQTFPILNIVQMSATR	129	+
Chr1A	51324574	51324642	NVYNGLLSPGQLLIIPQNYVIMK	112	+
Chr1A	51324574	51324645	NVYNGLLSPGQLLIIPQNYVIMKK	117	+
Chr1A	51324721	51324780	SSILGALPVDVIANAYGISR	92	+
Chr1A	51646965	51647021	TASGEVATSPVANAAVSTR	128	+
Chr1A	51653124	51653186	KPFHNSADIAAAHPAIHEQAF	93	-
Chr1A	51703090	51703134	KSLDQGAQGPTSTKK	104	+
Chr1A	51795021	51795056	QAGGAAHSLHLR	86	+
Chr1A	51801153	51801185	RIEEQGFSGGE	81	-
Chr1A	51801435	51801470	KYALADTKQNLI	89	-
Chr1A	51802068	51802133	KTFELDSLSQLAQVMKPWNYSV	168	-
Chr1A	51836474	51836533	LDDISYSDLHVGDIVDGQVK	92	+
Chr1A	51836933	51837004	VPMDISRAPQMSGGFNSTLVLPGR	119	+
Chr1A	51836933	51837013	VPMDISRAPQMSGGFNSTLVLPGREPR	134	+
Chr1A	51836954	51837004	APQMSGGFNSTLVLPGR	126	+
Chr1A	51836954	51837013	APQMSGGFNSTLVLPGREPR	98	+
Chr1A	51837083	51837121	AHEIANGNESNVK	87	+
Chr1A	51844309	51844341	QMVDNGVQPNK	83	+
Chr1A	51845134	51845220	AVSVLDVMISAGIEPDIFTYNTLVNGYFK	142	+
Chr1A	51845491	51845547	FNITTLNTMINSMYTVQRR	93	+
Chr1A	51852729	51852824	PRPNIAFFSSIVHSLCKEGRVMDAHHIFDLVK	217	+
Chr1A	51852792	51852824	MDAHHIFDLVK	86	+
Chr1A	51855413	51855505	EGAVEEADSMFSSMEKSGCAPSSRLVNDVIR	151	+
Chr1A	51897678	51897755	QMVDNGVPPDKVTYTSIIHGYSTLGR	198	+
Chr1A	51897711	51897755	VTYTSIIHGYSTLGR	113	+
Chr1A	51897765	51897851	ATQMFREMTSRGLVPDTVTWNSCMASLCK	150	+
Chr1A	51897867	51897902	EAAEIFFSMAAR	85	+
Chr1A	51898062	51898166	RGMIDEAMLIFTEMLGQGVNPSVVTYSTLIAALCR	174	+
Chr1A	51898425	51898502	DIGEKPDAIMFNTLIDGYCLVGEMGK	130	+
Chr1A	51899232	51899288	YREQIQLLPAKYQFFGGIS	147	+
Chr1A	51906574	51906618	NNCADEAVVLFQKLR	112	+
Chr1A	52033940	52034068	RLVWLGHVETAYSLCAVDPKAPPKPASQMERLLCWKALMYGLS	222	-
Chr1A	52034045	52034104	KALMYGLSRMFREEVDPGVS	101	-
Chr1A	52073669	52073740	TWLIQGMQDILKQSNLPSVLYFIG	118	-
Chr1A	52074363	52074470	KATDKEVRNAYDLGHAAVVSAANGLMDLSAANEPNW	262	-
Chr1A	53074542	53074577	RSSGGNDTCAEW	92	-
Chr1A	54756815	54756952	KHLEDGQVGWDLKGGPSGWDLNGGNPSGWDTLMSPEGITTAPSMLS	226	-
Chr1A	55044707	55044739	DLLEDIIPLPY	83	-
Chr1A	55052688	55052732	REAAGLKPKSAVVVA	98	-
Chr1A	55052970	55053014	KAVDAVVSPPGSPTA	100	-
Chr1A	55540812	55540895	GRGGEWVTVDPIADAFIVNVGDQIQVLT	132	+
Chr1A	55954667	55954786	MSNGTMNQLTPAPDAWNFAPDEALLGLSALSVRSVLGSIK	194	+
Chr1A	55973124	55973225	RGDLVKGLEGAVISPQAYDVVSVPSGGEAEKFIA	159	-
Chr1A	56189151	56189213	ATINLSGQKFNPLVIENFILR	100	+
Chr1A	56199004	56199072	HLKNSFPSVLRELAASFLPAELK	106	+
Chr1A	56361614	56361673	SFAFGDNKHGQLGTGSLKSG	91	+
Chr1A	56364098	56364202	CMASGNMHHTVGADDSCISWGHSEYGELGYGPTQK	175	+
Chr1A	56413172	56413234	RTVALGDIEDFFLIAPANDKA	99	-
Chr1A	56413301	56413357	KVALFNMKAESAVARAMLT	130	-
Chr1A	56413322	56413357	KAESAVARAMLT	80	-
Chr1A	56414989	56415057	RGIEDMLKLLTAVMRLSLEEGGD	105	-
Chr1A	56416791	56416832	KPAQSTYLPSILLS	94	-
Chr1A	56502399	56502458	RIVEDLNAEAAGGPLSARQA	90	-
Chr1A	56507310	56507390	AQVHEWDSAPAPLNHLLISLPPPTPHK	126	+
Chr1A	56858944	56859009	VGTLGLDMMFRTCTVQVNLDFS	90	+
Chr1A	56965156	56965311	DGADHG-------------------------------VDLIGGYYDSGDNVK	117	+
Chr1A	56965447	56965542	AHAHPDVLYVNVGDGDSDHACWERPEDMDTPR	160	+
Chr1A	56967307	56967366	RIVEAAQELEKESVILAPVL	89	-
Chr1A	58867389	58867457	LATAGELGHALQAVQWGADYLAK	136	+
Chr1A	59413102	59413161	YKEELSRPLDEAASFLTTIR	92	+
Chr1A	59684936	59684977	TPMDVSAYVCFMAK	107	+
Chr1A	59701088	59701210	NNLSGVIPPELFTSWPEVTLFFLHYNSFTGSVPPEIGRAGK	207	+
Chr1A	59701814	59701852	LTGEFPTILKKCK	98	+
Chr1A	59885967	59886086	RFELRLQPLVLYDGDTLEVVLPVPGMVSAIAAVSATIGRV	188	-
Chr1A	59886576	59886704	RATAVNVLHEIIFCGDLVMMLIFDDTAIDVVEESAYMARAEQE	213	-
Chr1A	59886930	59886992	RSVMTRHQEEAAVDEQKQMLS	100	-
Chr1A	59886993	59887049	RALHEIHVAVDGSGTMGGG	89	-
Chr1A	59893654	59893707	KLLNKIMVGYTSENPVLG	90	-
Chr1A	59898640	59898687	KEMSSFMNDAEEVAGE	84	-
Chr1A	60126300	60126356	AMKGLGTSNAALTRVAVTR	84	+
Chr1A	60130037	60130138	KRWEQLPLVHILEMCTYMNPRVGNDVMQQLVLKA	176	-
Chr1A	60130490	60130522	KLLNIAVIQDA	80	-
Chr1A	60172759	60172827	KSLCSRAYSPATSCVPDQDAPAT	108	-
Chr1A	60250063	60250185	KGGTDVVAISAKNTLYHMCGNFFVAPLRHPFSFDNDVENEE	205	-
Chr1A	60259951	60260010	FVTATLTGQSSMPSADGQVR	93	+
Chr1A	60658086	60658160	MREAGVEPNVHTYNLLMKALCQNDR	127	+
Chr1A	60658092	60658160	EAGVEPNVHTYNLLMKALCQNDR	116	+
Chr1A	60658203	60658280	GCQPDVVSHTTIVSALCKLGRVDEAR	188	+
Chr1A	60658875	60658910	AMFDQAENLIDK	88	+
Chr1A	60659307	60659405	AAAWMLGQMVAVNCPRNIVAYTSLMSGLCSQHR	165	+
Chr1A	60659406	60659489	LDDAMVYLLKMLYEGICPNEATWNVLVR	142	+
Chr1A	60660608	60660673	KKMTATVLDREIDFPVPDLVVG	104	-
Chr1A	60662238	60662291	RMFEEIETSLPAGGSILL	85	-
Chr1A	60665030	60665098	PQVGLQQLASGIQLVEEYVEKYS	106	-
Chr1A	60666338	60666406	RFVDWSTRMDPDLPPFGDKALIN	114	-
Chr1A	60692007	60692039	KGFPYEVLLNN	84	-
Chr1A	61189697	61189771	RFSKDANHPGASGNVVPPPAPPGTK	117	+
Chr1A	61190025	61190096	APVFDMSELENLFSTALPNSDSRR	111	+
Chr1A	61190097	61190159	SDNSGSRASGAKPEKIHLIDL	84	+
Chr1A	61343518	61343607	KRASMAAVGGDAASMVAVGLVWGATNALMR	132	+
Chr1A	61703512	61703631	GCSDIFHLPSSLGVLSQLQSLDVRHTSIVTLPTSITKLHR	114	+
Chr1A	62420289	62420351	RIHKQSTSLPLDLGLVAPSVT	146	-
Chr1A	62420595	62420642	RGGKDHLRSGEEDLLG	114	-
Chr1A	62421036	62421155	KLFAWAWPSVMAMLISVLEMFISGILLAYTIAIDVRSYSE	194	-
Chr1A	62421354	62421410	RIEHGMQFTARGALFGRIY	96	-
Chr1A	62421801	62421893	RSNISDGLRSIQGLTYFAIMDAGLYALWISF	149	-
Chr1A	63005767	63005814	GCDASVLLDPTPENPK	113	+
Chr1A	63005767	63005823	GCDASVLLDPTPENPKTEK	137	+
Chr1A	63006244	63006327	GPDPIVPNNIRDEDAGAVAAAVPGFLPK	129	+
Chr1A	63274337	63274393	EFRDDAATWYLLFGKAMAK	97	+
Chr1A	63474101	63474181	GLSADDMVTLSGAHTIGHSHCSSFTQR	202	+
Chr1A	63804556	63804594	TAGIVAFHAAMEK	92	+
Chr1A	65029250	65029282	MLLGMPQKFTK	85	+
Chr1A	65064502	65064558	VQPIAVPTIPMDEIREVTK	91	+
Chr1A	65064839	65064892	VLAYEFATMGSLHDMLHG	87	+
Chr1A	65452119	65452196	KSVLKNATTIFGVDLAGQLVFVMETA	124	-
Chr1A	65497924	65498013	RISTAQSSEAESVQTATAIEDEDSPGRPKR	135	-
Chr1A	65912379	65912483	LAVLPTAARSDFNPLNEDFLSGMGFINDIGLDSSI	162	-
Chr1A	66175931	66176023	RSDFGPLNDDFLSGMGFTKDIGLDSSIRDCL	142	-
Chr1A	67121014	67121109	MSCVATTSMPAVDQGMAMPMSVPQIAASNIAT	146	+
Chr1A	67121014	67121145	MSCVATTSMPAVDQGMAMPMSVPQIAASNIATAPAMDFDKAAMK	205	+
Chr1A	67232719	67232781	KILMVVLSAKCCPSTCRGPSA	102	-
Chr1A	67251130	67251249	RFLMADELLSVVCALQCVVSFYAAGALCAAWALLHMTPMI	128	-
Chr1A	67251250	67251357	KNPAGLLEQPHFLGAVFLSTCIVLFPGAAFIFTCVL	173	-
Chr1A	67311922	67312059	AMLPNFVNLGPPLLSALLLATPALCSRVLADLHHDGPGLLRLVTDR	127	+
Chr1A	67674846	67674929	HYVGEHTYVPVTQKGYWQQFDMGDVLVGG	135	+
Chr1A	68072113	68072202	QANRTAGFGLTTNIINGGLECNLPADSRVK	217	+
Chr1A	68072125	68072196	TAGFGLTTNIINGGLECNLPADSR	174	+
Chr1A	68197733	68197801	KADVVAAEEKPVVDVVPEYLYWE	100	-
Chr1A	69056919	69057002	KYMLTVNNMMESVVDWKYAWTPLWLEDG	135	-
Chr1A	70085901	70085987	AIRESDGTELLSQIISVDWAFSNGPVKQR	141	+
Chr1A	70771734	70771847	RTFAVIAGKTATYDLLTANGKYANVSTTNIISSGPRMH	184	-
Chr1A	70771758	70771847	KTATYDLLTANGKYANVSTTNIISSGPRMH	222	-
Chr1A	70771794	70771847	KYANVSTTNIISSGPRMH	135	-
Chr1A	70856216	70856272	RAPGGRHVFVGPMLVRLSE	91	-
Chr1A	70857823	70857927	QLGEGLWAVVDVSIDGLMMEQGLAMASTIANMKCR	171	+
Chr1A	70857823	70857930	QLGEGLWAVVDVSIDGLMMEQGLAMASTIANMKCRR	176	+
Chr1A	71575251	71575373	KIAALDSPGFIFSRMVMDGAPPAPPPILDFERHPFSAMPPN	197	-
Chr1A	71777790	71777822	KALIQANGGNK	78	-
Chr1A	71777871	71777936	KPAAAESADLSVKLQSIQQELA	95	-
Chr1A	71779570	71779638	RASADAKDLQNNARSIASEMELL	102	-
Chr1A	71780125	71780166	KMSAAFGKAIKSAG	95	-
Chr1A	71780329	71780367	KSGGRKSPFPKDD	91	-
Chr1A	73441677	73441757	RRMTSAAMPNAGSYMSPKTVLNRVLEI	133	-
Chr1A	73441677	73441742	RRMTSAAMPNAGSYMSPKTVLN	106	-
Chr1A	73927824	73927889	KTVRVAGDVPLETGTSTSAAVT	95	-
Chr1A	73927833	73927892	RVAGDVPLETGTSTSAAVTK	89	-
Chr1A	74069650	74069688	EVLALCDHPDLLK	81	+
Chr1A	74163245	74163346	ISVAAFFNADLRTTTAVYGPIEEQVSSSAPPLYR	163	+
Chr1A	74215132	74215188	RNRNYYLLPDEEDPERPVK	93	+
Chr1A	75150257	75150391	AVTANTAQGPMPKGQLFYQFLVLAQRPRHLPVEHGAGRVSVLTLG	215	-
Chr1A	75152545	75152604	KYHPFRELWKALFAYSDHAT	150	-
Chr1A	75666722	75666853	DAHAGAAAIPSLPSGSLFFVDKPASASTSSAANASDPAPKDVPV	121	+
Chr1A	75670163	75670225	HKFEPAPVQVLLTEEISGSLR	93	+
Chr1A	75685886	75685987	RFGAVLMSGDSSFQSVYAESDMDEVCWPGESPLH	171	-
Chr1A	75687130	75687213	MSSVPWKRLELAALCAYAVVFYSAMVQR	137	+
Chr1A	76790195	76790308	LKLLFTRIEMPGLEVVLSQSDVPSGTIPAPGSETDGVV	183	-
Chr1A	76790198	76790308	KLLFTRIEMPGLEVVLSQSDVPSGTIPAPGSETDGVV	179	-
Chr1A	76791745	76791798	RHFMMEIQGDQISSAGVA	88	-
Chr1A	76808901	76808954	RALADVVSDLTNMVCAGQ	129	-
Chr1A	78096105	78096137	RSLLNLAGILI	78	-
Chr1A	78846735	78846830	GPRYANVNAGLELLAKAVNLLDPRMSAVMLPT	224	-
Chr1A	78892765	78892881	RIAGVVAPYSSSLLDRVQMRPFAWLVMNGFFDMPVPPKA	193	-
Chr1A	79082827	79082877	MAVTVEITQSTVLEPSR	124	+
Chr1A	79427011	79427046	RVGDSVGWSELT	87	-
Chr1A	79449154	79449204	WGGPPWCQILAPPLDGR	84	+
Chr1A	79458094	79458168	SIGSDKNGYMDMLRGTFMNPFLSFG	123	+
Chr1A	80675316	80675453	GVEGGSAGADPGPEAAPPQRSDLRLMETTPFRPGSSGNGAPLTLSK	135	+
Chr1A	80675565	80675672	FVLDGGDSMLEPPPLPASFDGNNGPDTAAPVSKIAR	170	+
Chr1A	80683879	80683929	VSGALTAGDNGVVQMAR	96	+
Chr1A	81298710	81298811	RVVGVSVDEMLVLTVAAAVGDDELSACTVQFTPR	158	+
Chr1A	81306802	81306924	KLVELGGVKDDQFLLIVGGADTHARLGTILDPRPCPPYHSV	303	-
Chr1A	81448370	81448480	LDRVERAETMAQIADGCENWGFFQLVNHGIPLELLDR	185	+
Chr1A	81448481	81448510	VKKVCSESYR	77	+
Chr1A	81448580	81448678	RGEAVAPVDDMDWEDIFYLHDDNQWPSDPPAFK	165	+
Chr1A	81448778	81448825	AAFTGDGLHAPFFGTK	118	+
Chr1A	82023337	82023375	VKELTDEIAEDSL	82	-
Chr1A	82026842	82026895	LKTIGKQMFAWGEELDVT	125	-
Chr1A	82026845	82026895	KTIGKQMFAWGEELDVT	118	-
Chr1A	82026857	82026895	KQMFAWGEELDVT	89	-
Chr1A	82031305	82031355	RGLQEVCEMVLTQHGLV	83	-
Chr1A	82031575	82031628	KSNFEFVDNPSISRNSPE	131	-
Chr1A	82031875	82031931	KAEFKATIHCIGLSYIWTL	141	-
Chr1A	82032097	82032129	VMEAPLNIDFS	81	-
Chr1A	82036967	82037023	LRVSTFLIMMVRVLGVILV	85	-
Chr1A	82630613	82630666	LIDPNIMAYMDEYAILLK	85	+
Chr1A	82630613	82630672	LIDPNIMAYMDEYAILLKLK	94	+
Chr1A	83015204	83015317	RALLAIDDPMSMLKALFIIYATVDNGVQPCTQELAIFN	189	-
Chr1A	83016161	83016199	KNMKIDGSYCMRA	100	-
Chr1A	84391450	84391536	KQALLAVDASTSALQSMLVFYATIDDGVQ	209	-
Chr1A	84391585	84391617	KDDILLCPLEM	84	-
Chr1A	84459439	84459498	RESTTATKEAVPEPEPEDAS	85	-
Chr1A	84459697	84459786	KLSAPDIVAYAGDDDWEWHDRNLAAKAEAA	213	-
Chr1A	84827353	84827385	DLEVINAGGER	81	+
Chr1A	84828557	84828610	DELLQMVRFGAEMVFSSK	88	+
Chr1A	84835423	84835491	RAAAGPSSNVAANPRASCVPIST	100	-
Chr1A	86124688	86124762	RRGSIYCDTSNYDMGEIAQGAQAQL	101	-
Chr1A	86131956	86132048	THFSFIFMNITVELANSHFQEHVQRLHSRPM	151	-
Chr1A	86134594	86134665	RQSGGGPKRQASGSGNLVFEVVDA	111	-
Chr1A	86306296	86306340	HQADRTQAVERTTWK	111	+
Chr1A	86306344	86306460	VDEEHLYMTEHQKSAAEGQMVVNEDELSITEIGMGRGDK	191	+
Chr1A	86321399	86321440	MAAAEEGAQPLMYQ	102	+
Chr1A	86322119	86322160	VVIVGNVSVDALVK	100	+
Chr1A	86322473	86322532	AGMVAPFAMTPQGMQPMGPS	95	+
Chr1A	87025891	87026112	DHIKAILM-----------------------------------DLFGAGTDTSSLVLEFAMAELMRTPDQLMAK	247	+
Chr1A	87026197	87026307	AVVKETLRLHPPAPLLLPHLAMADCDVDGYSIPSETR	104	+
Chr1A	87090913	87090972	KGAGGSATVQLEPPCVANVN	92	-
Chr1A	87093194	87093244	RPKKSGHVGPEQGAAPR	119	-
Chr1A	87299432	87299464	KKYDSISGFAY	84	-
Chr1A	87324561	87324623	SFDVDLPEDIAEAALVAEVHR	97	+
Chr1A	87330265	87330336	KPDFLLSLEIGWDAILASNVCPVA	120	-
Chr1A	87626581	87626676	AITQANGGFPRPPIDLSADRFAAIMDDALGAR	150	+
Chr1A	87627019	87627072	RTISNILGAGVDSLGYQR	85	+
Chr1A	88845591	88845629	RKWWGLVDFDDGA	101	-
Chr1A	88845921	88845977	KRRPDLFTTIVLAHNFEIG	142	-
Chr1A	88890607	88890678	VICAQKLWNTVSVDTVATMLACAK	181	+
Chr1A	88927443	88927478	KVRYDYEDFYAN	95	-
Chr1A	88927449	88927478	RYDYEDFYAN	80	-
Chr1A	88928187	88928240	RNAGQDMVNPRLGPTDII	89	-
Chr1A	88928277	88928318	RVSTTAAGFADTKS	98	-
Chr1A	88928277	88928312	RVSTTAAGFADT	85	-
Chr1A	88928319	88928354	KVEGFISNITAS	86	-
Chr1A	88928514	88928561	RYLVQAAVTEEPTAGL	115	-
Chr1A	88928703	88928771	RPATPRLSPASSGLGAPRDMSFI	168	-
Chr1A	88928772	88928831	RSGDQSSVTINGDPSAGTAA	89	-
Chr1A	90620138	90620212	EDCLMASDKAVELDAALGSHAIQYR	119	+
Chr1A	91672919	91672954	LKEHFSCFHPVK	93	+
Chr1A	91672976	91673014	GFPTGNAIVEFGK	96	+
Chr1A	91673186	91673230	NGDLKTVDGVENEEK	102	+
Chr1A	92376508	92376549	ALGLQEEDGKDTNR	101	+
Chr1A	92377009	92377053	YLLSMYGNALGDLLK	104	+
Chr1A	92429974	92430072	RHSTAGFGTTVGYSDTGNAMSAMVWDNSEKVRG	248	-
Chr1A	92430355	92430411	RAPAAPHIHPSSGGQSLLA	84	-
Chr1A	93376544	93376585	LANLIGYCCDGDER	95	+
Chr1A	93376586	93376627	LFVAEFMPNDTLAK	105	+
Chr1A	93376586	93376642	LFVAEFMPNDTLAKHLFHY	147	+
Chr1A	93440008	93440064	TTMKQGCDGSNARTGAMNK	147	+
Chr1A	93676974	93677036	KAVSAFSEELGRCAAATSPAS	91	-
Chr1A	93854086	93854160	KMEWESLMACIRRAGISDAWHMIGG	126	-
Chr1A	93855462	93855509	RFPGIPMGFETCAQDI	127	-
Chr1A	93855510	93855617	KYVDMGHDVLWLAAQTYPFFMRNVAFGTCNRVVIPT	187	-
Chr1A	94828164	94828202	RGTEEQTRIIGME	101	-
Chr1A	94866123	94866212	ASGGIREMDPTSFLGYGSSNAPAAIAVPAR	140	+
Chr1A	95619835	95619900	EMMGLTGGFPGGEVGLKDFVAK	106	+
Chr1A	95620027	95620071	NPNNAYHMYCGIVQR	127	+
Chr1A	95620087	95620122	VGVLFEGGNWDR	95	+
Chr1A	95620123	95620158	LITFGVDELEGR	90	+
Chr1A	95620123	95620164	LITFGVDELEGREK	105	+
Chr1A	95620189	95620245	SVVLEALVAAMDEDEVAEK	129	+
Chr1A	95939028	95939084	KIQDHTGGSTANSIAWAAE	88	-
Chr1A	95939028	95939087	KIQDHTGGSTANSIAWAAEK	93	-
Chr1A	95940551	95940583	RQLASLAPKVQ	77	-
Chr1A	95940723	95940800	RLMSLKAHENLQQLLPFLGGSGLVLD	119	-
Chr1A	95940738	95940806	KAHENLQQLLPFLGGSGLVLDRC	109	-
Chr1A	95940738	95940800	KAHENLQQLLPFLGGSGLVLD	95	-
Chr1A	95941011	95941184	KTNDSTGSAINTLAWAAEFQL--------------------------------QPYDE	152	-
Chr1A	95941793	95941873	RFQTTAELQVANDDSLVAQVMAPLGEL	125	-
Chr1A	96349392	96349478	WGTLAFVLVEIIFWCLAACFLHMKGIYLK	147	+
Chr1A	96906816	96906929	AISVHLLTEPYVDVTAHTTPSQQAVSFPLEVMEVWINR	189	+
Chr1A	97300808	97300918	MIYSMSIDNIEANGFKFYQVLMEQYYPWFAQYMVMQR	181	+
Chr1A	97548202	97548240	MSCNLSHTNQSVA	101	-
Chr1A	97549344	97549385	KGFMNPRYHSAKAE	106	-
Chr1A	97551952	97552026	REDAPVWYRDKAGVVVDAALLPDAL	115	-
Chr1A	98691161	98691298	TAPVADADTIAVLGGDLLREVFLHLPTPADLLRAALACKPFIHAAR	211	+
Chr1A	98703024	98703068	VASLNGMTITKLEPR	106	+
Chr1A	98709561	98709626	VATNDFGEGTMLGKGGFGMVHK	165	+
Chr1A	98710682	98710768	TGLLCVQNRPEDRPAMSSVNAMLTSQSVR	138	+
Chr1A	98714287	98714397	KGLAIPASAGFAGLVASVMNTDICIGEGAMETFLEFA	175	-
Chr1A	98714716	98714784	RAMGSIMATWTIVNREAMGQFAR	115	-
Chr1A	98714782	98714913	RKASGPSGCEFYATVLANGVSVEGEFGRSVVLGHVMASAPLSVA	207	-
Chr1A	99876045	99876104	RATWGGPSRVGDEPALCPPR	97	-
Chr1A	100020482	100020514	TPIMFNNNEHR	89	+
Chr1A	100035581	100035649	RTDEHSLRGVDISSNTTTVMSAV	166	-
Chr1A	100035968	100036057	KGIGGPGVLPVVTLENTCYKGNTIDDIIEK	217	-
Chr1A	100036268	100036396	RTQMAHDGQLVYQHGSGTMNSSKVMVTDADDDCVSPFSYCPFH	340	-
Chr1A	100036547	100036582	RKGGDEQDDPDA	84	-
Chr1A	100250031	100250096	RQTLERLTAAAALQQGAYSPTA	95	-
Chr1A	100461579	100461644	RRNPVLVSSELGTGSTAPRNSQ	100	-
Chr1A	100472490	100472555	KLALAGLDLGMGTAVEASGPRG	97	-
Chr1A	100815086	100815124	KTPTGQPKPEPNK	98	+
Chr1A	101224449	101224505	RRLPVAMLSVTNAVATQSR	85	+
Chr1A	101225947	101226027	SVAEAAVSAGLQLVPVSFSAIEVPDGK	120	+
Chr1A	101226028	101226090	LNICDTDIHIHNPSESERILR	101	+
Chr1A	101238517	101238552	LKPGLPLKDDGK	86	+
Chr1A	101239204	101239257	YLTEVIFKKPVIVYNYPK	84	+
Chr1A	101270856	101270912	ALLCLDEAGVDYELVPMSR	92	+
Chr1A	101271315	101271428	VLEVYEARLSASTYLAGDDISLADLSHFPIMRYFMQME	189	+
Chr1A	101293035	101293073	MVMNSIVQAQSIK	91	+
Chr1A	101293095	101293157	SPRSGSGSEQSKGAMAAPAVK	90	+
Chr1A	101293470	101293517	HKPELLGSGSPESAAK	108	+
Chr1A	101293617	101293649	DQTAIDENAAK	79	+
Chr1A	101370880	101370933	ASVMAWWGRIMTRPAVRK	90	+
Chr1A	101456485	101456523	VTEFMSPDFGMVK	99	+
Chr1A	101456485	101456526	VTEFMSPDFGMVKK	108	+
Chr1A	101540927	101541004	APAFVADMQRLRDLDPGALCAGLDGR	121	+
Chr1A	101853164	101853370	ADLENMCPGVVSSADVVALAAGYGVLF-----------------------------SGGPYYNVLLGRR	92	+
Chr1A	102118642	102118710	RGDMGGGAMEVDLTHGAVAAMSR	109	+
Chr1A	102118645	102118719	GDMGGGAMEVDLTHGAVAAMSRLAR	117	+
Chr1A	102118720	102118785	GLRPVLQVVGAPASAGGTDRYR	102	+
Chr1A	102122782	102122841	LAVCTSLSQEISSMGKMYSR	97	+
Chr1A	102123313	102123348	AERLGHTSNTSR	87	+
Chr1A	102123466	102123516	QAKVSGGMPNAAPSAAR	117	+
Chr1A	102123475	102123516	VSGGMPNAAPSAAR	96	+
Chr1A	102141578	102141631	KQLQSVLEKMEAMLQEFG	86	-
Chr1A	102141734	102141790	KSQLADLGARMVAFEEAAA	84	-
Chr1A	102269345	102269383	FCGDMSMDSDAII	102	-
Chr1A	103605817	103605903	KHALMPGPIADGIAYVGKVNTMFRNDVLI	147	-
Chr1A	104007478	104007540	QHGEALGNPMWGLAGPHDVPR	105	+
Chr1A	105059301	105059336	KPDLYEFGLLPG	82	-
Chr1A	106053769	106053828	KCVQGAADSISPELGRYVER	97	+
Chr1A	106056786	106056833	RFLLEDVGDDEAMEDS	121	-
Chr1A	106061936	106061998	RVMVGEHAQSDPICDKLEGGV	92	+
Chr1A	106272308	106272361	KYDSMSKAPMFINEMPGS	87	-
Chr1A	106414853	106414909	TFSFCKEGVLLEGESSPTK	139	+
Chr1A	106418960	106419004	VADSVDCHLKTVSDG	110	-
Chr1A	106754257	106754331	KAVYKSSMAAADLPEELTGFENMFL	181	-
Chr1A	106754578	106754670	RVAIGHKEALRLMADAVTYDEHNEMWETSYW	157	-
Chr1A	106754791	106754847	KVSLNANPLPVGDAGRAVV	131	-
Chr1A	106767532	106767624	MAGFAVVIFMFLGSAQRFSTRPEPCTYDPAR	155	+
Chr1A	106767625	106767762	LCRPALANAAFSMIAFLLGALTSVMSGYLGMRVATFANARTALEAR	209	+
Chr1A	106768387	106768419	TVEEIGPALKR	79	+
Chr1A	107135357	107135392	LSDLKNCSGKPE	88	+
Chr1A	107716842	107716904	KLATFANDPPAFVTLGAGTSA	94	-
Chr1A	108058258	108058350	GQMAPAAPEQASGSASTSTEDGMTTSAYCAS	117	-
Chr1A	108939150	108939227	KMIELGNLIGDPAVNSLSSPGIGVSL	121	-
Chr1A	109291683	109291757	AVKGYADAVAHHAGQAVSDILLDRG	115	+
Chr1A	109291692	109291754	GYADAVAHHAGQAVSDILLDR	97	+
Chr1A	109305930	109306010	SLIDEIEKLREAFESIERPTLSIEDHK	124	+
Chr1A	109309076	109309174	SAAVQNTGSSGSSRPLLHHHVAGASTVNTPNIV	151	-
Chr1A	109309184	109309243	RRIEGQAGSLVEIQGMKLMS	146	-
Chr1A	109309376	109309462	KNDFRAPTILDMLTTTTPFTQNSNPPCIG	143	-
Chr1A	109602535	109602642	KLMDLDEYLADPIQPARIPSSGASSVGDEEEEEDRT	171	-
Chr1A	109602823	109602885	RLALTPGSGSAEGEQTAAQPM	95	-
Chr1A	109900812	109900850	RDTTQTQPCIGTA	99	-
Chr1A	110645774	110645836	KRPSAILDAVAGYLDAYLIAT	97	-
Chr1A	110889449	110889571	WETALSVLMKLCLLFTAFAWMGQVLWGWQNGDLSFTALDMK	321	+
Chr1A	110893404	110893454	RTQLMDWIYNATTYGGT	124	-
Chr1A	110897000	110897059	RQQILSGIVTNYESVNNAYN	97	-
Chr1A	110961572	110961628	KNVVKSPTKLASNPVPSNC	86	-
Chr1A	110970344	110970463	ASEEPGGGGVEMAEESDVSVHESEDEEPNVVETPPVSKAK	101	+
Chr1A	110973123	110973218	ELDEMELSRSMNLAKLVAEMLANFSLSLATLK	140	+
Chr1A	110973168	110973260	LVAEMLANFSLSLATLKVVNLANPVEMTPKK	140	+
Chr1A	110979842	110979922	RAARPRGLNSYMTILSHVTHDHSQLGL	133	-
Chr1A	111121482	111121607	RGAGIVSPMASAQPWRSMFCCVGGAAAGAATDDEGPSPSSTP	161	+
Chr1A	111122137	111122223	MLAYEYMGTASLEKHLFRSIDGPMPWMTR	147	+
Chr1A	112281948	112282022	MATCQAPTSAPELSSSSGRSATEAR	108	+
Chr1A	112281948	112282031	MATCQAPTSAPELSSSSGRSATEARSLK	122	+
Chr1A	112282630	112282686	ASHLFVLCKEGGDVGAGLR	91	+
Chr1A	112282630	112282707	ASHLFVLCKEGGDVGAGLRAMEGAVR	123	+
Chr1A	112282687	112282767	AMEGAVRQAVAEVAFPEMVCGGSSWSK	131	+
Chr1A	112282708	112282770	QAVAEVAFPEMVCGGSSWSKR	155	+
Chr1A	113327614	113327697	MEKARIIGDLVPHVYGSEPIIGSWEPAR	141	+
Chr1A	113330350	113330412	SVGTLIQLQKKDMPQGLYVDR	104	+
Chr1A	114216917	114216976	KGNPLPTLAFFHRFVPLSPA	94	-
Chr1A	114228189	114228236	KLNATGKKQVPIGSSM	114	-
Chr1A	115132080	115132184	RHKLIQARVAALEAELAHVQQQLTLIAGMCGYVPD	175	-
Chr1A	116061802	116061867	KGEAGESIALNQKEVLEELESV	95	-
Chr1A	116063050	116063148	KPKQEASPPSQTESDSEPAGFSGHPQLSSPINK	153	-
Chr1A	116063209	116063259	KKIHAVLVPREQWYVEA	131	-
Chr1A	116252286	116252378	RIDWTSSFDQLDDRPSNSLHTLVPLMLVVQQ	149	-
Chr1A	116253935	116253994	KGVCGGMAFQCQCSDSFSLG	93	-
Chr1A	116733057	116733131	MLFCMFAAFSCSVLVMTILWSGPAR	126	+
Chr1A	117543685	117543744	IVEMLFRTNIFGLVGQGADK	98	+
Chr1A	117543703	117543762	RTNIFGLVGQGADKQYQQNK	152	+
Chr1A	118873797	118873880	WAGDANAFDGDDYIEVICSPSNPDGSIR	135	+
Chr1A	118873962	118874000	MLAHDIMLFTVSK	96	+
Chr1A	119370969	119371010	KLKPSAANADLSGW	94	-
Chr1A	119417258	119417308	SDVYSFGVLVMEMITGR	102	+
Chr1A	119417408	119417512	MLQGRPDTQVQEMLQALGIALLCASPRPEDRPTIK	170	+
Chr1A	119417570	119417620	AGNAERADAKKPISPTK	115	+
Chr1A	119974648	119974683	KPPPSETAAGLD	86	-
Chr1A	119974684	119974785	KVQVLVYPSITFCTYAMSAGYGTSCRTMRSVLDV	171	-
Chr1A	119974759	119974815	RTMRSVLDVRCCTSVLDVA	88	-
Chr1A	120056295	120056525	KAGYFQGGSVYGVAHQIRVV--------------------------------------------SQSVEHGNSTSDR	105	-
Chr1A	120928083	120928154	QCIQNGPNKHPGANFIIQSDGTKL	116	+
Chr1A	120976229	120976306	MQRTEGYMGISSDTVQFSILNDPKIK	131	+
Chr1A	121009285	121009350	HVPAVKCTSLLISSALFILVTR	100	+
Chr1A	121011515	121011601	SRNMVRLQLAGNHLTGAIPAELGDLTQLK	139	+
Chr1A	121011521	121011601	NMVRLQLAGNHLTGAIPAELGDLTQLK	128	+
Chr1A	121011971	121012102	LSENSLEGPIPMELGQLSELQVMLDLSQNRLTGQIPTSLGNLVK	204	+
Chr1A	121012514	121012624	VGSGLVVAPSTEEKYSSASESSVLHGKLTEASAINSK	165	+
Chr1A	121311366	121311452	VIIVSFACNGVMLPVSSISYPRMSTLIDA	137	-
Chr1A	124646319	124646363	RAFKPSPPDLAPPVH	104	-
Chr1A	125692459	125692566	RFSLCVLAADPVVPVTGGAGHSGDLMPSAVLPLQLA	165	-
Chr1A	125693137	125693208	RTFVARSPQAGGCIREGAAGADAL	108	-
Chr1A	126329300	126329371	PRFTTGTSPRPSFSVASAPPAMDM	109	-
Chr1A	126617214	126617273	VLEKVTASDGGAPVSDGDHR	91	+
Chr1A	126619575	126619634	EKIPICVVNNIDAAHPASFK	96	+
Chr1A	126620241	126620348	IMLVAADTIPPLQELSYDYGYGMDSVIDPDGNV-VK	112	+
Chr1A	127023037	127023090	KEPDFVEPATVAGNGETI	129	-
Chr1A	127023248	127023325	KDDMKIFVEQMKGYVESSSANNMMGE	123	-
Chr1A	127023260	127023334	KIFVEQMKGYVESSSANNMMGEKAT	118	-
Chr1A	127023281	127023346	KGYVESSSANNMMGEKATRVMQ	103	-
Chr1A	127245069	127245104	RGDLGSDLGDTE	82	-
Chr1A	127287116	127287157	AMELAAKAREAMAK	93	+
Chr1A	131126708	131126773	RKAGAPDPLSGVLASAPDPIAD	96	-
Chr1A	131126711	131126773	KAGAPDPLSGVLASAPDPIAD	90	-
Chr1A	132266561	132266629	TQVAEIAEAMSQSNRPFLWVLRK	172	+
Chr1A	133021676	133021711	RLPQQNYHNKDK	90	-
Chr1A	133021829	133021912	REKVDVSAVDEDPEVSAAGDVVNNQDLT	129	-
Chr1A	134070733	134070840	KNSLFLTSENVENLSLTAEDLDAQLARRAESEVQSQ	161	-
Chr1A	134070733	134070813	KNSLFLTSENVENLSLTAEDLDAQLAR	121	-
Chr1A	134071018	134071089	KQHIEKVSALEDSLAKSVSEAEEV	105	-
Chr1A	134071474	134071563	KMLESIKEEADSKASCLTQVDENLSDISSI	137	-
Chr1A	134072914	134073036	RQTTGLLGALLGSAIVAITNLLSALPNGPSPRKVEPQPPGA	143	-
Chr1A	134239628	134239660	RYISSENGNLN	84	-
Chr1A	134240315	134240383	RPSGLLSGGLAPFTRHELPSKPS	105	-
Chr1A	134883379	134883414	KFADPELQNDIK	88	+
Chr1A	134883415	134883471	AFPFGVSEGPDGFPLVHVR	142	+
Chr1A	134885617	134885679	SNTFAVDVLNVETEDSQVTQK	105	+
Chr1A	134886093	134886158	METDDAPQDPASSAGDHTQEPK	101	+
Chr1A	134886159	134886248	GAADPAEGAAENGAQDSEEKTVPMDTDTKV	134	+
Chr1A	134886777	134886836	TNVPVAEMVYGAMGTVELEK	91	+
Chr1A	134886777	134886875	TNVPVAEMVYGAMGTVELEKAVEKEYEMALQDR	152	+
Chr1A	134895081	134895152	KAEPLPRGEGQGGDLLSMYMAWPR	180	+
Chr1A	135252758	135252811	RRMYCLDMELGTFFMFVV	94	-
Chr1A	135262832	135262876	RTAATISSLLNTTPT	104	-
Chr1A	137609201	137609245	KHISEIALVTEAIYF	108	-
Chr1A	139011579	139011620	EVHSMKGSLGAVVK	102	+
Chr1A	139318128	139318190	ASSSGEPDDTSIDMSSVTTPR	93	+
Chr1A	140307785	140307838	KFLDDPRPLRSALGLDYA	85	-
Chr1A	140310162	140310224	KEQHEQSVIAPPLLGRIYHAD	104	-
Chr1A	140310207	140310251	RIYHADREAETFALG	111	-
Chr1A	140310225	140310260	REAETFALGKNH	90	-
Chr1A	141629531	141629593	RNLASSSKPPAAEPRHGAGGK	92	+
Chr1A	141635031	141635102	DGVVLGADTRATEGPIVADKNCEK	114	+
Chr1A	141635103	141635171	IHFMAPNIYCCGAGTAADTEAVT	176	+
Chr1A	141635823	141635882	AGIFNDLGSGSNVDVCVITK	92	+
Chr1A	145849601	145849735	TLVAVNHCVAHIEMGRVVTGAVDPVVLYVSGGNTQVIAYSEGRYR	221	+
Chr1A	145849649	145849735	VVTGAVDPVVLYVSGGNTQVIAYSEGRYR	138	+
Chr1A	149027186	149027245	SLQSNHVFSVLRYGAYGDGR	150	+
Chr1A	149028153	149028233	APSTSPNTDGIHIAHSKDVKVMDCAIK	130	+
Chr1A	149041311	149041349	SVCSDPIAISHQM	100	-
Chr1A	149041965	149042018	RALGHEMPRRAPTTALDM	85	-
Chr1A	149428121	149428189	KFTETTVIGAAVCKPMSSKCLYM	111	-
Chr1A	149769855	149769926	KFRETFAELISATVDQGDKTIGLS	178	-
Chr1A	152072326	152072421	NGTALAPAPALDNAETTAMVSTAAHSCKVRVR	147	+
Chr1A	153825255	153825314	LDSLLSDSIGVCLFEELRTR	94	+
Chr1A	153828158	153828193	MVTQALISKSSK	82	+
Chr1A	153828419	153828472	NSSTLHHPTSSEWTSRQK	85	+
Chr1A	153829730	153829798	ALESNLLTKEDIENLQLAEDLAK	97	+
Chr1A	156619139	156619225	QQGGSANAIFWILLLNFGLYVADHLLQIR	129	+
Chr1A	157109295	157109363	ATPKVYFTSRTHSQLSQFVGELK	174	+
Chr1A	157109518	157109577	DVQKPGSANRINERCLELLK	142	+
Chr1A	157116381	157116461	EAIQSCCSNGSGDTSVNGALLMAVVGGK	160	+
Chr1A	157879117	157879149	KDLKYESMGDF	83	-
Chr1A	157879117	157879155	KDLKYESMGDFRS	97	-
Chr1A	157896013	157896093	ARLTLLTMVFRYIDLSPEECFVDPLEE	134	-
Chr1A	159379397	159379435	QGSLFSFGVSEDR	95	+
Chr1A	159856271	159856387	KQEEAAQHYQYDGEEYAEGEEPGEPETNPQAQYYEHEHG	96	-
Chr1A	166456488	166456544	KLVYSSTPSRGLTSCRNDE	90	-
Chr1A	166459335	166459418	KGHNPSAERGMTTSELPQSEEVSTLQQE	132	-
Chr1A	167170010	167170066	RVIHHAIHYDTNEDPEDIM	94	-
Chr1A	167173533	167173619	KLMPINYFAINIDKNPSDDSIIPARNEGA	137	-
Chr1A	167173533	167173604	KLMPINYFAINIDKNPSDDSIIPA	112	-
Chr1A	167564798	167564890	CSSSMSVRGSGTFGTHGISHMDLHGCDSLLK	145	+
Chr1A	168327068	168327118	ELESANAEGSSSGVKPK	114	+
Chr1A	169803288	169803332	SGKGFHFPELPVRAK	112	+
Chr1A	169806832	169806882	RGDACGDEMMHSLMQSM	132	-
Chr1A	169806832	169806957	RGDACGDEMMHSLMQSMRAAPESICVEVGDEAVLVLAPKEEQ	208	-
Chr1A	170544385	170544432	YTMSDDAYDELGTNIR	99	+
Chr1A	170564052	170564129	KIFELAAGGKHLHPDLESNSPGVSES	121	-
Chr1A	170572896	170572985	RNRGNGHLQSDNRASFLNNSPGESSAAAGL	135	-
Chr1A	170574667	170574699	KGINFGHSATA	80	-
Chr1A	170733266	170733355	RIAHAGLVVSNRRGSGVLSMTDMTTTVPVS	141	-
Chr1A	172982548	172982616	KNAPSSVDELPEASIFETTDAAI	104	-
Chr1A	173440978	173441031	REMGDMQEQKAGYRLGQE	127	-
Chr1A	173441032	173441088	RFYFSAGSDQMNNVMPSPY	98	-
Chr1A	173441587	173441643	KGHSMYSSTVVVDPNQRLR	95	-
Chr1A	178404275	178404379	GTPFNFSQTLGQNQVVESASNIEDDPVALQSEHKR	172	+
Chr1A	178404494	178404538	MQLGKTSTLPSAPSK	103	+
Chr1A	178404944	178404997	IVGTSAMAKALTGECPDR	135	+
Chr1A	183893780	183893848	LDKLILALFATLFTMCVIGAIGS	102	+
Chr1A	183895668	183895754	LVVTILTMFTLITLYSTIIPISLYVSIEM	116	+
Chr1A	186043145	186043255	AQCSWPGCPWSIYGSISSRSDWLQVVRYNNEHTCIPR	297	+
Chr1A	187211510	187211578	RDGVQVMLGVMGAPLVPQPVQPR	107	+
Chr1A	187211930	187211977	KPELWCVEMVVAGGTK	119	+
Chr1A	187212014	187212070	QTPWQQQAHASRGPPRPIR	91	+
Chr1A	187235243	187235296	KETQYMVSEAQNKTDIAD	87	-
Chr1A	187611148	187611213	FVPLHSSDRRGMELPGEDGAPR	105	+
Chr1A	190220375	190220437	FIPATTAGINGTVDTSDYMRR	103	+
Chr1A	191789177	191789233	EDGLASIVDVMTSELPVEK	88	+
Chr1A	191790029	191790064	ASKLGEMPSALR	83	+
Chr1A	191790320	191790391	SPDALNSFINEMSNQYFYSVDIQK	119	+
Chr1A	191790736	191790813	AAGEIGSAAPEEASLMAYLIDAVSGR	117	+
Chr1A	193922414	193922458	KLKVVDRSSNAAAVA	103	-
Chr1A	193922420	193922458	KVVDRSSNAAAVA	90	-
Chr1A	205928313	205928348	KLIEMYESIRYH	92	-
Chr1A	214016389	214016460	RLPKKSLPCVLMDALAQPIGGGVH	117	-
Chr1A	214021533	214021568	RSHGDCETAQPT	91	-
Chr1A	215888477	215888584	VNICHRYQNVTNLNLFGVLSAESLVIEAITFLRHLK	158	+
Chr1A	215913761	215913832	TKEIRESSDCQLEVLNCTGCPNIK	117	+
Chr1A	215914831	215915025	SALSFCGALEILNVHSCPQ-----------------------------INTLDFGRLQAVCPTLK	137	+
Chr1A	219582552	219582587	RGITDEIGPRQV	86	-
Chr1A	220485074	220485172	GEITILIDGNSVSIDETPSDDFLEHELRELMAK	156	+
Chr1A	221845151	221845288	RQEIGSSPEPPSSSVDTDGPKCDSQGDANGNEPDDTGTDLQIVEEM	169	-
Chr1A	221850426	221850473	KPLLTSAGLVGLSSEA	108	-
Chr1A	224308832	224308942	KPPVMFLPRLLYDNMYWWYVGFVHVMFIITIGVLMAV	181	-
Chr1A	225382474	225382533	KKLSGGGMDATVDELSAAYK	93	+
Chr1A	225382534	225382629	EFVAAAVAVMEAREQSGGQKMAATDAALEAFK	107	+
Chr1A	225382573	225382629	EQSGGQKMAATDAALEAFK	86	+
Chr1A	225382573	225382635	EQSGGQKMAATDAALEAFKQR	97	+
Chr1A	226741528	226741584	EILLEVSADDMWSSDHCTR	96	+
Chr1A	226757724	226757774	TQQEAVNLFSCLDAFLK	127	+
Chr1A	226758388	226758462	RVDGNSCAMSDVVPVNTHMVDSLEA	119	+
Chr1A	232361418	232361477	KERIAPLNSGLGFCFLRHLV	98	-
Chr1A	232363519	232363560	REFRDLTPKTASAV	104	-
Chr1A	232363528	232363596	RDLTPKTASAVKRNVNPLGASSG	158	-
Chr1A	233962769	233962837	SLKQSNDLSLGGENAPRAVFDGK	110	+
Chr1A	233962994	233963089	AETEIQNQKDTSSQLNSVKDTSILQYDQSIER	149	+
Chr1A	237512019	237512078	WQGHASRNLSAGTVLEMLGK	148	+
Chr1A	237512019	237512090	WQGHASRNLSAGTVLEMLGKMPMK	180	+
Chr1A	237512328	237512408	EEDAIIEQFMDTMVIEGNDEAKGMVMR	130	+
Chr1A	238580030	238580161	SLGNGRLLEQLSFPPLQDQDIPDARMDAVPYGTSFPPVSEQQSR	214	+
Chr1A	238580930	238580971	SLQENDGCGTITVK	105	+
Chr1A	238580999	238581034	GKTPDAETAPAK	82	+
Chr1A	238581146	238581235	SSKEKIPLSAGGSSCGTNMGLDGDPVAISK	141	+
Chr1A	239188535	239188633	LRPFHHSTPSSCSPNTASYHSAPARTSARSQPK	149	+
Chr1A	240001837	240001899	RSSSTNYSSKSILYLIQREMG	96	-
Chr1A	240530270	240530329	KVAKCVAGGVLIIDCSNHSA	94	-
Chr1A	240534249	240534290	KCSTLCPAGNVPIV	106	-
Chr1A	240843597	240843656	VVSWNPNDKIAFEYGDGEGR	158	+
Chr1A	240943441	240943572	LASPRLALSLHAHPLRLGLLPWDIYVANSLVHMYAACALPDLAR	204	+
Chr1A	240943735	240943869	CGEHREALALFEMMETTGAGNGVRANDVTMVSVIGACAHLGDLGR	219	+
Chr1A	241732927	241732995	GGLIAYHGPVSEVENYFSGLGIK	111	+
Chr1A	244604109	244604207	NPGDHGAGQNHGSQLSSTLMFRRLMFENIDCSK	256	+
Chr1A	245439020	245439082	RNDDDAGEDFVGSSGVHFDLQ	95	-
Chr1A	246277944	246277985	VFMLKLKELMNDIK	104	+
Chr1A	246924706	246924735	GVGMSAPQWR	79	+
Chr1A	247325822	247325899	AVEETPAVDAHAHNLVDTASSLPFLR	121	+
Chr1A	247328233	247328310	SLIDYLFTRSLDIAVQCHLPMQIHTG	130	+
Chr1A	247328233	247328427	SLIDYLFTRSLDIAVQCHLPMQIHTG------------------------------FGDKDLDLR	134	+
Chr1A	247330070	247330147	VLSAASEDGDLSIQEAIDAVEDIFRR	117	+
Chr1A	247932908	247932946	RISLITAQVTKAL	92	-
Chr1A	249114708	249114779	RLLVRLHMLQAEIISCMEPKYDLL	116	-
Chr1A	249117585	249117662	KVNPVAAASDNAHLLTQLSLSAQSKW	117	-
Chr1A	249127987	249128073	KTSQEMVWNAAIFLMQDALESNFGGTART	221	-
Chr1A	249129848	249129898	KSTDPLDAIMQCSRMID	131	-
Chr1A	249133739	249133810	KMAQLLPGDQWLFIAKSKQHLHML	118	-
Chr1A	249133886	249133951	RDLIENMCNVVSIAGSIDSPFL	107	-
Chr1A	249136515	249136589	REIYDVDGREALCLTGKEGDLVAGI	184	-
Chr1A	250669654	250669707	AAGLQINDVDLFEINEAF	77	+
Chr1A	250843994	250844086	TKVGMEKLSMPNSTELPVDTLMLNLLSDHPR	145	+
Chr1A	251218322	251218378	KNYPVVFGNNLKVGGKDIQ	142	-
Chr1A	252096873	252096932	RRSGMVAPEQEMEEVTPFAD	96	-
Chr1A	253241263	253241340	AANPESEVKCWMHNGFVNNNGQKMAK	126	+
Chr1A	254176099	254176158	RSLYVKQMNSLVSRFFLDSG	95	-
Chr1A	254213251	254213328	GKAPVGSAAGAQGERHQHDPLVEAVR	121	+
Chr1A	254394421	254394498	KAADAYELIAERPDEDMWTEKILGGE	121	-
Chr1A	254921600	254921641	ALSPRYQGLTTYEK	103	+
Chr1A	256260648	256260683	EQNTFAGLLATK	87	+
Chr1A	256260762	256260833	SIATTPAGLAVAVHPHPPTMSLIR	110	+
Chr1A	256260762	256260833	SIATTPAGLAVAVHPHPPTMSLIR	110	+
Chr1A	256269438	256269530	KPANTQTGGGTTHIPLGHGSSTMLNVASAVS	143	-
Chr1A	257364373	257364429	QIPASMAGVAPAAVVSNGK	84	+
Chr1A	257364373	257364432	QIPASMAGVAPAAVVSNGKR	90	+
Chr1A	257364552	257364623	IRPGINPVMIDELTECNTMLSAQR	120	+
Chr1A	258696861	258696905	AAKVCRACGDDVGAR	104	+
Chr1A	258699358	258699450	FGQSPVFIASTLVEDGGLPQGAAADPAGLIK	225	+
Chr1A	258800838	258800942	KNVALGIVTLNTCHSLETPLTSELQAISVNIRELS	167	-
Chr1A	258837371	258837493	AAAWWGALLLFLLMSSSQLRGASSAPGEAEALVEWKSSLPR	117	+
Chr1A	259297744	259297866	MKVIQGVAHALAYLHHDCNPPIVHRDITLNNILLESDFEPR	315	+
Chr1A	259298375	259298437	VTEKCDVYSFGVVALEILMGK	158	+
Chr1A	259442972	259443031	SFPAVYGVKPTARLVRHHSR	96	+
Chr1A	259443032	259443094	LGGGLRASSVAVNGEVGLRNR	89	+
Chr1A	259457026	259457097	RWGLPSTDNWLWAAGLLAYTCLMG	114	-
Chr1A	259457026	259457109	RWGLPSTDNWLWAAGLLAYTCLMGKGMQ	135	-
Chr1A	259465672	259465752	RVSFSEPVTGGSFTEHTGGADLYMGTA	203	-
Chr1A	259858305	259858367	IGAGMLLQVVTMVVTAGIENR	98	+
Chr1A	259858530	259858622	SLGTALSLIAYGAGNVLSSAILSLVGRVTAK	133	+
Chr1A	259858530	259858625	SLGTALSLIAYGAGNVLSSAILSLVGRVTAKR	139	+
Chr1A	259858665	259858751	LDYYYALLTVLAAVNLSVFLALSGRYKYR	132	+
Chr1A	260050426	260050458	KCRVPAPVDPR	81	+
Chr1A	260050459	260050497	GLHEHDPNQYEKK	103	+
Chr1A	260625756	260625890	VEYSLRPPSDLPRCSGLGVCISGTRSNSCLGISLVLLLSHQVDVK	331	+
Chr1A	260625894	260625926	ALSREEQQATK	80	+
Chr1A	260626014	260626136	KIFVGGLPSSLTDEEFRQYFQTFGAVTDVVVMYDQTTQRPR	317	+
Chr1A	260626017	260626064	IFVGGLPSSLTDEEFR	118	+
Chr1A	260626017	260626136	IFVGGLPSSLTDEEFRQYFQTFGAVTDVVVMYDQTTQRPR	307	+
Chr1A	260626065	260626136	QYFQTFGAVTDVVVMYDQTTQRPR	188	+
Chr1A	260626137	260626181	GFGFITFDSEDAVDR	111	+
Chr1A	260626137	260626193	GFGFITFDSEDAVDRVLHK	145	+
Chr1A	260626137	260626217	GFGFITFDSEDAVDRVLHKTFHDLGGK	203	+
Chr1A	260626182	260626217	VLHKTFHDLGGK	90	+
Chr1A	260626236	260626349	ALPREANPGSGGGGRSMGGGGFHSNNGPNSNASSYDGR	101	+
Chr1A	260626281	260626349	SMGGGGFHSNNGPNSNASSYDGR	99	+
Chr1A	260626281	260626364	SMGGGGFHSNNGPNSNASSYDGRGDASR	121	+
Chr1A	260758957	260759028	PITDIVVAAALSTGDVLRVGMKPY	126	-
Chr1A	260759873	260759959	KEMVNREVTFWSGYAWTLVMSLWSLPWMI	147	-
Chr1A	260768192	260768245	KTAVQQIGHAVWPALVVY	86	-
Chr1A	260960287	260960370	KTFMSDSSRITDDAGKLQEGSCLCEMAM	136	-
Chr1A	262713645	262713704	SAERPELDLAAVVANSDAIK	88	+
Chr1A	262713645	262713767	SAERPELDLAAVVANSDAIKSLIAQILTRAPEPSHLAQSGK	190	+
Chr1A	262713732	262713767	APEPSHLAQSGK	86	+
Chr1A	262713831	262713893	SGNVGESMGSFVILDNYDWWK	167	+
Chr1A	262714644	262714679	LIKQGGLYLNNK	86	+
Chr1A	262718888	262718974	AQEELKQEFVAIMATGTVQAGDAAALAMR	138	+
Chr1A	262718888	262718977	AQEELKQEFVAIMATGTVQAGDAAALAMRR	145	+
Chr1A	262718906	262718977	QEFVAIMATGTVQAGDAAALAMRR	115	+
Chr1A	262718906	262718989	QEFVAIMATGTVQAGDAAALAMRRVMER	136	+
Chr1A	262718990	262719025	HGLRRTTVPTQR	85	+
Chr1A	262720125	262720169	KRGSGSGPPAERDAM	105	-
Chr1A	263133388	263133453	VAEGMEEMDETFHAVLDELFAR	106	+
Chr1A	263707106	263707210	PEGDYITWARPFLAHYTSHQGSLNWDWSSIGSDSS	157	-
Chr1A	263893813	263893851	MHISGFFDSKAVK	101	+
Chr1A	263893843	263893890	AVKKGAPMAEGNVTHR	116	+
Chr1A	263894143	263894199	MGEDVHTDAGAAGDSSVSK	85	+
Chr1A	263894200	263894244	SAAAVGHNLVREGSR	99	+
Chr1A	263894245	263894319	VINCTETDQNSNISVRQSKECTLNK	122	+
Chr1A	264172208	264172264	KKLAEELVFSELNEMQDVK	87	+
Chr1A	264172211	264172264	KLAEELVFSELNEMQDVK	82	+
Chr1A	264710171	264710245	FVHKLGLYKLQCCLLMNGLVHDPNE	126	+
Chr1A	264823391	264823492	MALRTALLCLLGMLIASPAIAVSDSGIYYQIGLM	155	+
Chr1A	266091105	266091152	KGFPGDRCQMGPMVGL	129	-
Chr1A	266091105	266091170	KGFPGDRCQMGPMVGLKQNVAW	173	-
Chr1A	266913640	266913693	RLLPHGTAAKEKGQLAAM	83	-
Chr1A	269649826	269649888	ENSSIAEALYLQWLVLPESSK	96	+
Chr1A	269975706	269975837	RMDELVNMALDLQGTCCLQAILMNCTITDPIGGSLVMVELVDRA	214	-
Chr1A	269976006	269976101	KPLDVGENSNQGLHKWPKAQLSLIAREVDGAA	238	-
Chr1A	269976150	269976206	REPRMVVVNGANKQEAFDD	92	-
Chr1A	269976270	269976377	RPPCDLHVAHARFRSPRMMSFTVVIIPASGGPWLGC	183	-
Chr1A	270776380	270776454	SEVVYMILKFVVDFIDGQAVFLDGK	119	+
Chr1A	271424885	271424944	KGYMDILESALTVPYGDPWN	103	-
Chr1A	273701586	273701627	KAMHIGRGEVEGYE	108	-
Chr1A	275414824	275414883	EVASSLLMLSSARPGASKGK	130	+
Chr1A	278363001	278363105	TDMALELFDEMEAYGISHSEYSHSILIDGLCKQNK	172	+
Chr1A	279426692	279426784	AKNGNCACMEFSSGELMRDMGLPQGGNEPTK	154	+
Chr1A	280313746	280313802	SDPIFRNRLVNMVVNHIMK	96	+
Chr1A	281689598	281689654	KVPPGTAAPPADKGESLPE	84	-
Chr1A	281689802	281689861	KVQVPIVSSMSERIAKHQVD	96	-
Chr1A	283144854	283144979	DYVQNKVKHQTEELMEYYLYAFVHNIEAVNELVAPNHITGLL	210	-
Chr1A	283145118	283145171	RHHDLSLSGHCVSSQSVA	82	-
Chr1A	283145199	283145234	RAMVPDPKCPLM	89	-
Chr1A	284478582	284478656	KGTALVGEPKEFAVFAQGPSDYPLS	119	-
Chr1A	285617338	285617403	DFNLVDEIWGGSRPAPPKEPTR	111	+
Chr1A	285918304	285918402	LVAGGDHVAALKVASAHLGPLAASNQALLKPLK	142	+
Chr1A	286104069	286104137	RNGGRPGNFPQRYPAAASTAEPA	106	-
Chr1A	286104081	286104137	RPGNFPQRYPAAASTAEPA	87	-
Chr1A	287809425	287809550	CLPAEIELHRGGEGDVSYADVSGGAMWIELLEQSLKAGLAPR	206	+
Chr1A	289110139	289110183	RHEPELDVMLMEDLL	105	-
Chr1A	289110475	289110525	RQAMGDVWNEADVMIGK	85	-
Chr1A	289481808	289481840	LEVCLQLEPDK	80	+
Chr1A	289481808	289481855	LEVCLQLEPDKLKISR	114	+
Chr1A	289482768	289482815	PDSSPAGEELSLEGAI	110	-
Chr1A	289488741	289488779	KDLAVFRPDAGWK	95	-
Chr1A	289493548	289493679	RISAPPNPAMPGPFPAGPRPLQGPAPPQLSAPPAFMPVQVAHNT	107	-
Chr1A	290305568	290305618	KRKEPQSPPDSGVNSGS	124	-
Chr1A	290311397	290311471	KNNEHVSVEAIGDNVSESSAFLDDM	116	-
Chr1A	291124596	291124697	VSPAMSLLQGYYGLTPPPKRDPTQEGTEMPVYGK	170	+
Chr1A	291133173	291133232	GNMDQQEHIFRIIRTEYYIK	100	+
Chr1A	291915290	291915385	ATIVQNLFVQNKGFVKGTYTWTMNNFPELDLK	161	+
Chr1A	291916230	291916289	KVAVMTLSILDQTNGKHFTR	147	+
Chr1A	291916233	291916277	VAVMTLSILDQTNGK	108	+
Chr1A	293028381	293028503	VTSSVSAVNLEETNVSINIQNDLEKEEILEPMEEDVQVIEK	121	+
Chr1A	293028558	293028608	LVQDEACDAVFVNKAPK	82	+
Chr1A	293028681	293028734	VLQPAPAVLTETGGVNFK	127	+
Chr1A	293798789	293798911	KVDEWQGLSAYIGSLSVHVGTNDPELEMIKEAAFEGLEKNG	202	-
Chr1A	293799317	293799373	KGYMDMLTSSVFSDSIITT	138	-
Chr1A	294650476	294650520	DQDIVNAINLVSVTK	105	+
Chr1A	294654287	294654349	KEADDLTGPVYLSATLPVLLK	95	-
Chr1A	294654287	294654346	KEADDLTGPVYLSATLPVLL	90	-
Chr1A	294654467	294654532	GQPRLSLEHLAATANELRTAAT	99	-
Chr1A	295477313	295477372	ELYRPHIESFDYFLDEGLDK	156	+
Chr1A	295489466	295489519	GTEPAVIDYVALNGTNSK	84	+
Chr1A	295498501	295498554	VLQIVEELRDLIPTILLR	127	+
Chr1A	295498690	295498791	SYFNEFTSSRSLMHSVHAFSYSMPSATTLKWATK	162	+
Chr1A	295499038	295499142	GLAINLCSTRALTFPIQYLIEFWSACVLYVCTQMR	178	+
Chr1A	295809064	295809147	LTATSGLLVFTGGHGWGWADFLGLMKLK	109	+
Chr1A	296990418	296990450	KGGFSPAGLLQ	78	-
Chr1A	297962279	297962341	APGINNLRLTRAESAPLISPR	98	+
Chr1A	297962540	297962617	HVSKVDAGSNLSEAAAAAIKPEQLLK	132	+
Chr1A	297963604	297963681	YITLDICTSVLPLASNLLESGYDRHL	116	+
Chr1A	297968953	297969015	KAVALDAIVLHDPCAVTVSEP	98	-
Chr1A	298685007	298685078	VSAFLSHLFSEIADYSFTANMETE	167	+
Chr1A	299854007	299854081	KGLSLISGEAAFVFIATALFESIAA	106	-
Chr1A	299854007	299854114	KGLSLISGEAAFVFIATALFESIAARITDPHTADES	161	-
Chr1A	299857420	299857515	GRGHGNVSLPDSAIGRAVPLLANVQPGPTAAR	145	+
Chr1A	299857468	299857539	AVPLLANVQPGPTAARGHVPGTAK	108	+
Chr1A	299858277	299858327	NIRQYNCMFAFTSMGAK	136	+
Chr1A	299858373	299858435	ISGQVSHRLGSLFPKGSDTPK	151	+
Chr1A	299858397	299858483	LGSLFPKGSDTPKFAELYIHDPANEITHR	214	+
Chr1A	299859039	299859143	GDQPNPYLCYGLLSSQSVVDARACIDENRLWYILR	179	+
Chr1A	300274698	300274745	HTARSLADAGGNEVGK	114	-
Chr1A	300274707	300274751	RSLADAGGNEVGKKY	108	-
Chr1A	300307360	300307413	FPQGERFARGLGPISLAGD	117	+
Chr1A	300307535	300307594	ILYAAYTTEVLSDGLLDDEK	89	+
Chr1A	300307535	300307603	ILYAAYTTEVLSDGLLDDEKLGP	92	+
Chr1A	300346072	300346110	LGLDDVDAANMHL	90	+
Chr1A	300346072	300346110	LGLDDVDAANMHL	90	+
Chr1A	300346072	300346110	LGLDDVDAANMHL	90	+
Chr1A	300346072	300346110	LGLDDVDAANMHL	91	+
Chr1A	300350722	300350799	QKLQQFVADGELSKDETEALTAFQVR	120	+
Chr1A	300350728	300350799	LQQFVADGELSKDETEALTAFQVR	110	+
Chr1A	300350800	300350865	LCIPQETVDAAHTGICGQLFEK	109	+
Chr1A	300351836	300351895	ADQLATIQTQVGLPSEHAQK	93	+
Chr1A	300351836	300351904	ADQLATIQTQVGLPSEHAQKIIK	108	+
Chr1A	300378541	300378585	QNFTKWIFASADSLV	92	-
Chr1A	300388316	300388351	KLKGNMEAVFGA	89	-
Chr1A	300388790	300388849	RDFRQGGATSAAENTVDFTV	93	-
Chr1A	300467958	300468035	GFVAEMNGKLKD-GYSDDYFVQILGK	131	+
Chr1A	301165772	301165849	RATVDYGQDWRDGQGPKVWHGPAFGA	131	-
Chr1A	301165772	301165855	RATVDYGQDWRDGQGPKVWHGPAFGAKL	141	-
Chr1A	301165802	301165855	RDGQGPKVWHGPAFGAKL	90	-
Chr1A	301165964	301166080	KVDGSIGGVYQASLHIGNASTFAVGSIDEVVLTVADVTK	180	-
Chr1A	301165964	301166077	KVDGSIGGVYQASLHIGNASTFAVGSIDEVVLTVADVT	174	-
Chr1A	301166144	301166179	KKSYPLGVAQNF	88	-
Chr1A	301166147	301166179	KSYPLGVAQNF	81	-
Chr1A	301166147	301166182	KSYPLGVAQNFR	90	-
Chr1A	301381497	301381682	IATDAESKINELTNTML----------------------------SFQEKLTNMEAENQLLR	119	+
Chr1A	301391840	301391899	QQLAAFVEGLYGMIRDNVKK	98	+
Chr1A	301740585	301740659	LWTVTSRVRCDLVVDSLLNASSQIK	120	+
Chr1A	301839701	301839751	RPRHEITLLPMGSQSVA	82	-
Chr1A	301843922	301844011	GLNQMPNDSNSTSPATMQKMKPDMDDSGRR	141	+
Chr1A	302657885	302657950	RRSDCEDVVMAEVSRGTGASTI	103	-
Chr1A	302659228	302659296	GLGWVGHGRPAAGSPWRRRPDLR	109	+
Chr1A	302858433	302858519	DMLRDANPGELDLIVVENILAFSEGFWVR	94	+
Chr1A	303354348	303354404	KACYANILLNTLHIDHHVY	149	-
Chr1A	303497030	303497140	MKELGFVFCSLPYNNLMGLYTNIGQHEKVPSVIAEMK	189	+
Chr1A	303497204	303497320	ADFFGMENTLEDMECEPQIVVDWNTYAVAASNYIKGNLR	198	+
Chr1A	303497474	303497554	HINKDYTTMLAMLVRLDEIEEAEALLK	127	+
Chr1A	303499251	303499316	KMFLMVPSSSILAELRDELSEK	102	-
Chr1A	303499407	303499448	KIYVQPYSPWDSLV	112	-
Chr1A	303500019	303500057	KKLTSEAASSGNQ	86	-
Chr1A	303500076	303500156	KELVAPGAAVGLSAPAAPQAVNAPGAL	112	-
Chr1A	303502064	303502138	RAGGVAADLEARSGVERVAGGGSAM	104	-
Chr1A	303616689	303616766	TAAVALYRKAGFQVDATIEGYYSAQR	121	+
Chr1A	303918429	303918470	TDLAIKNYWNSTLK	109	+
Chr1A	303919601	303919672	KQADSDSSGTSSNMGDSCEQPEAT	162	-
Chr1A	304357875	304357958	KFPQPNATPSSSTAMPTMGSLLRAESHR	130	-
Chr1A	304358016	304358087	RPAAAAYPAVPCLLNCPRHSSQMK	115	-
Chr1A	304623234	304623296	KCLDTTINWSALADSQYNLGA	102	-
Chr1A	305442094	305442228	RGFSGSSPRRLHPRGTDDDSSSSSLSFSTMTEDEMLELMADLGKA	148	-
Chr1A	305442121	305442228	RLHPRGTDDDSSSSSLSFSTMTEDEMLELMADLGKA	103	-
Chr1A	305567526	305567588	KMVSKMAVWSDMWISTPPLVD	99	-
Chr1A	305752159	305752242	RVASIASSSDEIKSNMLQQIKQMASDSN	128	-
Chr1A	307042756	307042791	KLNPAFTNMVGS	91	-
Chr1A	307049374	307049490	RNSIMYQLTNKVDDQEDLKLETHMLVHMIGALGHAAGWY	196	-
Chr1A	307320317	307320388	GLAAGLNGVGSAAMIDGAEFDGAK	164	+
Chr1A	307320539	307320574	FLFPPFQKYITK	95	+
Chr1A	307822916	307822999	HFPSFDFSVDTGRDVDLLQDLTDSEDSK	130	+
Chr1A	308257847	308257963	RRVTECDPPNEFIVTRYGTHYASQVLGALLCAEAILFTL	193	-
Chr1A	308738212	308738307	VGGMGSPPGQAASALPHPAPPPCTDYDMAYFK	94	+
Chr1A	308744282	308744338	QASQPLDVNMQNSNPSNKK	86	+
Chr1A	309399209	309399283	MDAVKNPDVIGNAARHVPSISLDAA	102	-
Chr1A	310507792	310507833	KLEQTIIAQAEMAK	91	-
Chr1A	311154169	311154276	RPAVLAGGVTAPEAPSRPWVSYIQSTGNHRAHIESE	172	-
Chr1A	311396666	311396707	KLLVSDGVEFTRET	100	-
Chr1A	311397119	311397154	RDSIIGMPMGHL	97	-
Chr1A	311445191	311445250	KLVSMAEEPQPVTYAPVGKK	91	-
Chr1A	311481207	311481269	TVALAPDADEVMRMICIVNAR	101	+
Chr1A	311598863	311599045	KLEIPRGVVLHMPTSFAIPT------------------------------GYRGWFIIPTF	120	-
Chr1A	311933676	311933717	LDVYVAAAGINPQK	100	+
Chr1A	311933817	311933873	VLPIMLDVGTNNEELLEDK	87	+
Chr1A	311934093	311934161	QPRLEGEEYLAVVDEFMEAVHAR	109	+
Chr1A	313481043	313481144	KVLCAAPLAGLSGVDPIQLLYMSNNEKMARELNT	166	-
Chr1A	313481163	313481207	KYVSHLLPAAVGKAT	106	-
Chr1A	313482238	313482324	RAVKSCLEPPKGGAIFKELLCEQAQGLML	215	-
Chr1A	313482325	313482387	KELMGTCEPTVDVTIAGAAVA	146	-
Chr1A	313482793	313482879	REAHASHRIPVYLDVVATAKEHISLLTAM	140	-
Chr1A	314445533	314445622	WNNATTAERLQEEFKSLSSQVSFAFSANER	144	+
Chr1A	315158246	315158329	ATVTPGAGGPGNGQDKGVTGVTAYIAEK	125	+
Chr1A	315158462	315158680	GAVTSLTGGNRVSETMQP--------------------------------TTEGNIGEGVAAEGPVLHGEAPR	138	+
Chr1A	315158612	315158680	TTEGNIGEGVAAEGPVLHGEAPR	95	+
Chr1A	315257619	315257729	TGVEAPGTGQQDDGCILEREGEAGLDPSTVTPEVLLR	175	+
Chr1A	315257859	315257897	VLLQDGPGFSARK	91	+
Chr1A	319455046	319455093	AEVHALIQLRSNLDMR	118	+
Chr1A	319455538	319455603	LAASNGGSRFVFGEAGGDAAAK	95	+
Chr1A	320716029	320716073	KNWSSMVLYNCAHPK	124	+
Chr1A	321521135	321521182	RNGTVDVAEGAGGPLF	113	-
Chr1A	321521219	321521308	REDRSMEAVMFNMTAGKPILYGGIEMDAAA	145	-
Chr1A	321521228	321521308	RSMEAVMFNMTAGKPILYGGIEMDAAA	130	-
Chr1A	321521384	321521452	KHVDEESVEDQDDGKTASIEKYL	164	-
Chr1A	321521756	321521806	RYLHKTVSPLFSFIAMK	129	-
Chr1A	321521768	321521803	KTVSPLFSFIAM	90	-
Chr1A	321787969	321788001	RSPHLTESVLN	78	-
Chr1A	321855345	321855461	KQPVHLEVLPNPSGSLAAVFVSCTFVTVSEIGYLARMLV	283	-
Chr1A	321855486	321855563	KMLCLSGALEQLATSCSDLRPRATDV	124	-
Chr1A	321855543	321855596	RPRATDVKDMWEKLSVEA	89	-
Chr1A	322524380	322524466	QLEESTGSIAVDQIGRSVILYRPSSSKMK	140	+
Chr1A	323020233	323020292	AVLIGAPISVNDELWGPARK	94	+
Chr1A	323027057	323027095	KERPVGDGHPGTS	92	-
Chr1A	323027360	323027401	KNNNIVPTPQIIDK	99	-
Chr1A	323027402	323027467	KQTSLVETLLLSNEESEFTLWI	158	-
Chr1A	323505697	323505756	SSEAPTTNKLYNQDYSAVPA	88	-
Chr1A	323508686	323508760	RGPASGLLGAEPPPRWLSVAEAGRA	110	-
Chr1A	323508800	323508835	RATAGATIGAGM	81	-
Chr1A	324794313	324794357	KEVTLSLFEHAIGVA	107	-
Chr1A	324807434	324807499	RQEEGDAGVRVTVCGKPAVMEA	104	-
Chr1A	324887866	324887922	RAQLLSSFVKESGSELEGI	88	-
Chr1A	326630931	326630987	RVVDFMEYSTIAATNQKTI	91	-
Chr1A	326634620	326634706	FFPHQVSDLELAVALLEKCHTMSSATALR	141	+
Chr1A	326634860	326634910	ILDICKDYLSNSGPMRR	87	+
Chr1A	326634878	326634910	DYLSNSGPMRR	85	+
Chr1A	326639211	326639282	ELTAQALALLVQYDMDYFSGHALK	113	+
Chr1A	326641396	326641461	ASTSALVGYLQDSSINIDDEGK	100	+
Chr1A	326641396	326641467	ASTSALVGYLQDSSINIDDEGKSR	110	+
Chr1A	327375236	327375316	QKLTLAISLGYVVQVYPSVLLPPELER	128	+
Chr1A	327375699	327375749	ESINGTLFMFVRQCGRR	84	+
Chr1A	328594656	328594712	LGIGQLHWSTANYAPLQER	92	+
Chr1A	328857056	328857121	KFYVKDAGDLSMEVIPVWLMMQ	168	-
Chr1A	328857068	328857142	KDAGDLSMEVIPVWLMMQKSRVGTM	126	-
Chr1A	328857068	328857121	KDAGDLSMEVIPVWLMMQ	135	-
Chr1A	328857212	328857241	RFHHEYPKGQ	83	-
Chr1A	328857293	328857328	RLPMVGGPFGLG	85	-
Chr1A	328857392	328857451	RQKNANGAAPTTQSVTLSAM	139	-
Chr1A	329113412	329113474	LGAPPTDDLLLYAIAASVLEK	145	+
Chr1A	329116717	329116779	AALGAEGSQPFTTRQLVGEIK	101	+
Chr1A	329830587	329830664	AGNILIDSAGVVKLGDFGVSACMFDR	121	+
Chr1A	329840976	329841029	KILNKGSDPRQRGQEGDM	140	-
Chr1A	330296857	330296898	ATGWHNWDKSENER	99	+
Chr1A	332339942	332339998	RTVDPGKEPEAGLAMAKEQ	89	-
Chr1A	332343365	332343454	VQQLLVIRQNTSAMVLACFPFRSANLSNSM	226	-
Chr1A	332343428	332343472	RSANLSNSMKFGETR	114	-
Chr1A	332343656	332343742	RPGRGAGFEHEFEALFDVAEAASPPLELL	133	-
Chr1A	332343665	332343742	RGAGFEHEFEALFDVAEAASPPLELL	118	-
Chr1A	332804330	332804362	RAKETEGMKDE	81	-
Chr1A	332804834	332804947	RILQTGDHSLSISQASPNKWWPTWPEIMKSLEGSALAQ	187	-
Chr1A	332890830	332890979	RGHNDMIEVNHLE------------------------------SVWFSHE	115	-
Chr1A	332890980	332891075	KLLSPFARRVLGLDGTATYLELVMSSLLPPQS	147	-
Chr1A	335058033	335058086	QPCQKPNVYYMRDSRMDR	93	+
Chr1A	335171562	335171636	RAAATADKIAFLVASALFFPPEGVA	109	-
Chr1A	335172294	335172329	KFSLPIDNVSPI	85	-
Chr1A	335434918	335435001	LSCRQISPFIPHNYEESSLPVSIFVYTL	132	+
Chr1A	335440748	335440810	SLIYMRPLAIWAMQHVLSPPR	103	+
Chr1A	335627149	335627262	KAKSTHGYSLIPSRVAAAWSFMGITVLNTHAVSSYAII	181	-
Chr1A	335757618	335757662	RNVTAITCETEGLVI	112	-
Chr1A	336003326	336003370	RTVVYETMLDTESTT	114	-
Chr1A	336003395	336003442	KLDCNANLFLNSPKLD	112	-
Chr1A	336003805	336003858	RIIQHLDTDMLETVIYVD	86	-
Chr1A	336003805	336003873	RIIQHLDTDMLETVIYVDKFDDR	111	-
Chr1A	336004943	336005020	RGIPRIPPAYKSAVEFLNGYVNYLVY	129	-
Chr1A	336569900	336569983	KPEDLLMGKYHVRLLSDHLPCDMPFEGS	139	-
Chr1A	336572235	336572267	KSPLIEKGDAT	79	-
Chr1A	337376433	337376525	AVLAALRCVDPDSGQRPTMGHVVHMLEDDLR	152	+
Chr1A	337762352	337762387	RPPTTDDGENIS	81	-
Chr1A	338023278	338023331	KGWSASIDSVGPAKEPEK	83	+
Chr1A	338556027	338556098	LVEVIEGAADANDLAFGMAEKIQS	93	-
Chr1A	338695243	338695356	SLSMDSLMGKLSFSANGGEPSKFSLEFGSGEFTPAEMK	176	+
Chr1A	338695360	338695407	IMADEKLAEMALADPK	107	+
Chr1A	338696538	338696639	QSATSERGGDAGSSSNLAQQMQLRCQNQMLEMHK	157	+
Chr1A	338845531	338845608	KAKAAVWALVTPLFELMKDADDPVVG	121	-
Chr1A	338845537	338845608	KAAVWALVTPLFELMKDADDPVVG	113	-
Chr1A	338845783	338845833	KSCEAFAGELTELAAVA	114	-
Chr1A	338846104	338846145	KSGLSEEVYEYPLS	100	-
Chr1A	339198383	339198424	KLGGEAAMTENATK	100	-
Chr1A	339198383	339198421	KLGGEAAMTENAT	93	-
Chr1A	339199312	339199350	ATAPFWAAYVDDK	101	+
Chr1A	339201221	339201277	RAQIAGAYEVVRDVDQFVA	87	-
Chr1A	339201302	339201364	REMWAALLPAKGADILKDGSL	99	-
Chr1A	339201365	339201451	RETARVWPVMSGLLVDVYGVCDGGFFGKG	146	-
Chr1A	339201377	339201445	RVWPVMSGLLVDVYGVCDGGFFG	173	-
Chr1A	339201464	339201505	RLGDELPGLAAATQ	94	-
Chr1A	339201542	339201598	RFVKGWPALLKDEVYAAWF	96	-
Chr1A	339201611	339201730	REYPDVPLFSPGVTGYADDIYELIVVSECIPKGNHILVPV	212	-
Chr1A	339201770	339201811	KSKLDEEVYEYGVG	80	-
Chr1A	339219382	339219438	RVVMGSLVASCRGGGCSLR	87	+
Chr1A	339219783	339219860	GKTEEEKSEWMEQTLIAVETLEGALR	119	+
Chr1A	339221122	339221169	RGMWAALLPTKVPDFI	83	-
Chr1A	339246688	339246825	RAHMAMAFEVLKGVDPMVAEVADLSGFNDAWAALLPTTAPDFTKVG	220	-
Chr1A	339246688	339246816	RAHMAMAFEVLKGVDPMVAEVADLSGFNDAWAALLPTTAPDFT	206	-
Chr1A	339246721	339246831	KGVDPMVAEVADLSGFNDAWAALLPTTAPDFTKVGKM	175	-
Chr1A	339246832	339246972	KDGAHVWALLGGLMVDVYGATDGGFFPKGNSCDRLAGELTEVAATVQ	230	-
Chr1A	339247003	339247188	KAMSAQSSAKVLQVIV-------------------------------------FAAWFRAVA	129	-
Chr1A	339247354	339247389	KLDEEVYEYGVG	87	-
Chr1A	339319814	339319882	KEAETKSWSAQNMAKVLTDEIFA	87	-
Chr1A	339324964	339324999	RLVFPSAWMGLL	81	-
Chr1A	339492272	339492367	DYFGGDGVGYLDIALGSHLGWVRAVERIAEIR	155	+
Chr1A	339525255	339525302	LHDYYTDLFREHMTFR	84	+
Chr1A	339529235	339529336	QALLMKATMDSIFTIAFGLDLNTLSGAAADEGSR	157	+
Chr1A	340127059	340127094	KLGKSNDDALLK	81	+
Chr1A	340129533	340129589	QLGQHNWDQFFANEVTEMR	97	+
Chr1A	340134721	340134786	KLKKLALFNPWGWGGDCIFLGA	104	-
Chr1A	340134900	340134956	RTFHKGNTQDLISLTMVAV	103	-
Chr1A	341782638	341782751	EQSTVPPFFCSGGEARMLVVELGIWVIPLTLVFVPCRR	186	+
Chr1A	341958409	341958474	KSIDAPPNWYGRICLVNDIAIL	109	-
Chr1A	344947717	344947770	IGYVLSFLNSTVWYCFIG	89	-
Chr1A	344952927	344952986	LFMKKTELPHWITSEACSAT	97	-
Chr1A	345172780	345172812	HDHLTIDIACK	84	+
Chr1A	345176349	345176414	RDAAAMHRSYWAGSLGRVAAGL	103	-
Chr1A	345229937	345229978	RTEAGLLHGDAAAK	96	+
Chr1A	345736412	345736504	AVANETGAFFFLINGPEIMSKLAGESESNLR	223	+
Chr1A	345736412	345736507	AVANETGAFFFLINGPEIMSKLAGESESNLRK	230	+
Chr1A	345737231	345737281	AIANECQANFISIKGPK	126	+
Chr1A	345845079	345845153	STGSDMVDQKLSLIQVASLIESSAK	106	+
Chr1A	346032347	346032424	KMNHGGSGMPTYTECVVATGSGLVIE	128	-
Chr1A	346035167	346035208	KVQRADTDTSGSHL	96	-
Chr1A	346035167	346035298	KVQRADTDTSGSHLKVNNGSLHDTVPTGSAIQQAGLNTLATQLT	209	-
Chr1A	346037189	346037284	KAFDDSLIDTHEQSGNRTCRTGTELETSSSGA	154	-
Chr1A	346037516	346037551	KTMFTPSDAPAS	83	-
Chr1A	346660108	346660164	NLPVFHTALGCALMEAGDL	90	-
Chr1A	347996820	347996876	EYPPEALEETCYFSDYDHG	147	+
Chr1A	348231048	348231101	SCALRPDPEAGDELRPGR	85	+
Chr1A	348231102	348231179	LREVSVISGLPASTSTERLDLLDDAR	117	+
Chr1A	348231108	348231179	EVSVISGLPASTSTERLDLLDDAR	108	+
Chr1A	348231180	348231218	RAFGFTITGGEHR	100	+
Chr1A	348231183	348231218	AFGFTITGGEHR	92	+
Chr1A	348231234	348231371	SVTTVSELSPAAPAEICTVVLESYVVDVPDGNSEEDTRLFADTVVR	212	+
Chr1A	348865523	348865576	RAGDAALIKKFADMSGSY	86	-
Chr1A	348867668	348867715	RTIEYAVFTAANAPVS	112	-
Chr1A	348867806	348867841	RPKKYDDVQIVS	89	-
Chr1A	348867938	348868006	RGGAMYQKVAEYVGFMIANGPIE	113	-
Chr1A	348867938	348868030	RGGAMYQKVAEYVGFMIANGPIERGMTPVIG	152	-
Chr1A	348868091	348868150	KPLAVGSVAGAEALSSQAQL	85	-
Chr1A	349942688	349942726	KDNGGGDSSCGTV	92	-
Chr1A	350238107	350238166	AKAEGDSSIQTTCPESLSWR	95	+
Chr1A	350238113	350238172	AEGDSSIQTTCPESLSWRKE	89	+
Chr1A	350238358	350238432	GSDDSPAGPLLGPAGSHSDNIAKGK	111	+
Chr1A	350238433	350238495	RTYKAIVQEETTPDELLQHLK	104	+
Chr1A	350259083	350259163	KGSSPWFSTLLEKEMLLSDYFEELAGK	132	+
Chr1A	350392263	350392316	EGEEELWFVNSLLFLRDR	86	+
Chr1A	351556355	351556423	RAIFDAATMSQSNDVSLSLGIAS	103	-
Chr1A	351557855	351557914	KGDSRVSLSFEAAANPDPAA	89	-
Chr1A	351558035	351558079	KVVFYRALYEPEETV	116	-
Chr1A	351936843	351936941	RVTDETSDSLATWSQSGSASINACFATVMRQSL	157	-
Chr1A	351937514	351937618	RQLVSVWRTAGFAAGGAVHDKFVPQLPKEEGVVEM	170	-
Chr1A	351944861	351944923	RHQVEVAMCLAASGLRGEGQR	100	-
Chr1A	352747802	352747930	SLGLKPSTDELDALIHRADTNSNGLVEFSEFVALVSPELLDDR	202	+
Chr1A	353392834	353392929	REGPSPKQAADVSKDLPAAAAPRAANHLPSPA	98	-
Chr1A	353553029	353553076	KWAGECGHDEVALTTS	122	-
Chr1A	353555145	353555180	DNNGCEVSNIAK	84	+
Chr1A	353555625	353555681	ITASTSMESKTKPDENIVK	136	+
Chr1A	353555916	353556026	MLQRISELHPSYMSMQYPLLFPYGEDGFRPEIEYQKK	187	+
Chr1A	353556417	353556506	WPEIQDMLDLIPGQKPEDRPDIVARVFMLK	152	+
Chr1A	353558706	353558816	AKTAEFANWILNIGVGTTATIDDEDWVSILEDLILNK	176	+
Chr1A	353667224	353667259	RNNVITQPDDIL	90	-
Chr1A	353667422	353667547	RETNAMDCIELNTAWDPGDMTELTAEDVIKDAMNQGQFFEKM	209	-
Chr1A	353667548	353667580	KFSMSTVGTSM	78	-
Chr1A	353705378	353705512	RDGAVY-----------------------------VINESIWPNS	85	-
Chr1A	354393409	354393498	AEQILEEMLSAGMVVHFGLFNSVVAGLLQR	213	+
Chr1A	354393409	354393525	AEQILEEMLSAGMVVHFGLFNSVVAGLLQRTGSLKSVVR	278	+
Chr1A	354776516	354776551	IVKLAQVDFRTK	86	+
Chr1A	354777008	354777076	AQGTTSVVQKMLLQGMGTAIGSK	169	+
Chr1A	354777218	354777262	AAVDEMMLNGTLQVK	115	+
Chr1A	354777218	354777274	AAVDEMMLNGTLQVKKPTR	146	+
Chr1A	354780738	354780827	KAVAENIDTSDGVIHVSIGTLLQTIGATLS	137	-
Chr1A	354781059	354781127	KARILLSMDDVDVFVDRSSEIGL	105	-
Chr1A	355436933	355436971	VQTNMYGNGSTAR	99	+
Chr1A	355709414	355709485	GESALPDGRTVLPCVLEQEELIPK	117	+
Chr1A	355816651	355816680	EEIQAMNLQR	78	+
Chr1A	355816651	355816686	EEIQAMNLQREK	92	+
Chr1A	355816687	355816725	IKAGGDEQFEPVK	95	+
Chr1A	355816693	355816725	AGGDEQFEPVK	80	+
Chr1A	355816693	355816803	AGGDEQFEPVKIPKATWMADSTHWPGTWIHPSQDHAR	189	+
Chr1A	355823169	355823243	AAVLDPTEAEISLLTTHVKGVWSDL	117	-
Chr1A	355824614	355824658	FIIEMLCLINIKELL	106	-
Chr1A	355825885	355825983	KHYQSSIWYFSAHVTPDVDTMGDLTTKGEELLN	168	-
Chr1A	355825885	355825962	KHYQSSIWYFSAHVTPDVDTMGDLTT	204	-
Chr1A	355825993	355826034	KHNGKDLHIAAIQM	104	-
Chr1A	356453881	356453940	RCRCRLPTLSSPQHSTPSTA	89	-
Chr1A	356456708	356456746	KNGSSSNTHLMRK	94	-
Chr1A	356467627	356467737	QSPPDHFFSDLQEFATGAIISGLFVNVLMFYYYKSAT	182	-
Chr1A	356836574	356836675	QGYLAPEFYRGQIAFASDIYSLGVIIMEILTGAK	160	+
Chr1A	356838225	356838269	AYKGTLPDNTMVAAK	112	+
Chr1A	356858214	356858261	NTNVDVDCAGAHHQLK	122	+
Chr1A	357139013	357139078	SALLPLGADQYDDSNLEQSKKK	160	+
Chr1A	357140674	357140781	IGSFSVPPASMNSASVVFMMIFVVIQDSIVIPMARR	168	+
Chr1A	357140782	357140820	YTGNVAGLTQLQR	97	+
Chr1A	357227776	357227862	SIPILFGGRPAGQILLIQGGREMGQAFRK	139	+
Chr1A	357234571	357234612	RRSSGIVAEAADAS	91	-
Chr1A	357981671	357981754	LWEGQGIRAELDAPGGVASGDVMGLLLR	129	+
Chr1A	358567408	358567464	TALDTGCGVASWGGDLLAR	88	+
Chr1A	358567534	358567572	GIPAILGIISTQR	97	+
Chr1A	358568020	358568079	LGVAPERVSVVPGGSGSAMK	89	+
Chr1A	358568020	358568094	LGVAPERVSVVPGGSGSAMKHDDGK	115	+
Chr1A	358572676	358572723	KDVFPVYETLLAMAHN	122	-
Chr1A	358572766	358572873	RNWTHTVLHSTMASGSGVEATSAFHIIRGLQQLAVS	174	-
Chr1A	358574329	358574364	KNMSPKDSSMSE	88	-
Chr1A	358575538	358575585	KVNTKRGQPINQDFNT	121	-
Chr1A	358627719	358627751	KEVDVAPADTM	83	-
Chr1A	359650244	359650369	GGIRFAFQGNPHWLLVYVTNVGGAGDVGEMWVKGNGGMGWLR	207	+
Chr1A	361462294	361462350	RVRAVTRPSNLAADSELVT	85	-
Chr1A	361462627	361462662	KHPPLDSNAMSA	86	-
Chr1A	362648384	362648473	KPMPRAPPELVSAAARVPVSKLVVAAPVQQ	132	-
Chr1A	362710066	362710134	AVMQSLVNLRGVDSVEVDAGTGK	164	+
Chr1A	362818249	362818308	IFHALAVLYGIVSVVALVQL	85	+
Chr1A	362978997	362979050	KVSPGDLIRNGYFNANPF	89	-
Chr1A	362979021	362979095	RNGYFNANPFKNICPHMRYQVELLH	131	-
Chr1A	362979496	362979528	RVSSENEECPF	83	-
Chr1A	362981650	362981709	KLIHSKNAPRTESILLVDAA	144	-
Chr1A	362982281	362982349	RLLDKNLIQDVSWSLVVESLGQS	108	-
Chr1A	362982434	362982508	RSSEAPDDNRMRDGPDGGSGADNPR	108	-
Chr1A	363527696	363527752	RLYAPGATADAVELPRCPL	89	-
Chr1A	363674015	363674068	KGGKGRGSMAPSAQQSSD	125	-
Chr1A	363674024	363674068	KGRGSMAPSAQQSSD	104	-
Chr1A	364495815	364495916	KNNLCGSLLAVLISITPRTHMSALLDNAEEVLGS	160	-
Chr1A	364496223	364496300	KSYMDIVATGVMRDLELSRLIFGHIS	129	-
Chr1A	364496580	364496687	RLLYGHVSAGMRVHGTAACAQMVGVIVVEDGELGDE	175	-
Chr1A	364909792	364909872	AIGDWHVKGSKGSISPLTPEPEFQEVR	135	+
Chr1A	365471586	365471642	RLVKMGAETEEDDWTFVGD	132	-
Chr1A	365678664	365678714	RRLMNFGEPSAEINSMA	83	-
Chr1A	365678727	365678777	RMMERMIEPNRAAELTQ	82	-
Chr1A	365678778	365678837	RLVSPDNLVHALDPNRDIID	145	-
Chr1A	365678778	365678822	RLVSPDNLVHALDPN	104	-
Chr1A	365679144	365679179	RVLHITHDTEVG	93	-
Chr1A	365680490	365680597	RQQPAPVDCSAAVAEKFAGVTEGLDAQLTFKAGNAC	256	-
Chr1A	365680535	365680579	KFAGVTEGLDAQLTF	109	-
Chr1A	366077613	366077693	AAHARMLVSGFLPTSFVSNCLLQMYAR	132	+
Chr1A	366507191	366507244	AATDGFAAGNIVSESGEK	125	+
Chr1A	366507191	366507265	AATDGFAAGNIVSESGEKAPNLVYR	174	+
Chr1A	366512616	366512684	LDMQSDATDMLNEASQLEEKRQK	105	+
Chr1A	366934843	366934962	WTPTAADTAAGRVPGYGVITNIINGGLECGIGQNDANVDR	189	+
Chr1A	366977836	366977889	YSLAHHFLDVLEARPHGR	89	+
Chr1A	366977836	366977916	YSLAHHFLDVLEARPHGRLMSFDPSTR	134	+
Chr1A	367059872	367059946	RDANPMHSLDALTFKDGALYEAEEL	121	-
Chr1A	367060073	367060120	RGAGAGADNRRDLPMT	106	-
Chr1A	367060121	367060252	RPLYALSYIMDASPVDFSQAETQLWQEISSRELAGTGILDLNGQ	217	-
Chr1A	367060121	367060210	RPLYALSYIMDASPVDFSQAETQLWQEISS	148	-
Chr1A	367060211	367060252	RELAGTGILDLNGQ	97	-
Chr1A	367060493	367060576	RILQFEVDKEFLCALVRAVESSTPSGFV	134	-
Chr1A	367707774	367707986	RPALLPMVTLQ------------------------------------SFSGTIGIILLLNAYQNKTYHFQA	124	-
Chr1A	367708204	367708287	LLATQLGTEGLGHFFTVVAARTFTSSST	122	-
Chr1A	367709569	367709643	KRGYRDSLNGIVPTVVLAGLGTIQM	119	-
Chr1A	367977915	367977959	LSYWRNSLVIRALTL	109	+
Chr1A	368813891	368814004	AAIYTLDPALLVSTTILLITHHSSSPLCVTGVRASSVR	176	+
Chr1A	368815519	368815626	VSADTAVDEAGEALCCSVCLQDLEVGESARRLPGCR	164	+
Chr1A	368866976	368867029	KLSMDDIGKTTLVVNAGA	82	-
Chr1A	369786682	369786735	IFFLVIGPLQLVSYPAVK	86	+
Chr1A	370226071	370226142	TDTTDEEGVFKVEVPYAHDGGSCR	116	+
Chr1A	370234107	370234211	LLPVVWLIHDDAVGQHLRNYPEPHLSVPNHIEDWR	172	+
Chr1A	370234560	370234601	ASAPHVMDMARTKK	104	+
Chr1A	370237994	370238038	ILEILVNIWAYHSGR	110	+
Chr1A	370244964	370245176	LDNHLLGVCQTFSEESYLT-----------------------------------VIDAFALMGDIVGMAEK	135	+
Chr1A	370246101	370246169	TLESIFSLMQSYYAIMSFCPEAK	111	+
Chr1A	370508113	370508154	KEDRSGLQGEGTPS	96	-
Chr1A	370509891	370509950	KEGDTSSLQATLSMVERELN	92	-
Chr1A	370510302	370510364	RLAESDEQVESLRTQSELHKQ	94	-
Chr1A	370513716	370513811	KNLQATVQEIEQRLSDQESLSASLQRELEAQQ	137	-
Chr1A	370914200	370914265	KKALEADVAQSSTNAINCNGFY	104	-
Chr1A	370914203	370914265	KALEADVAQSSTNAINCNGFY	99	-
Chr1A	370922668	370922748	RSCSPNQHIARLLWAGPSQMTEVLQQQ	133	-
Chr1A	370922698	370922751	RLLWAGPSQMTEVLQQQK	87	-
Chr1A	370922972	370923043	KAKSGLSGEAQALLLSIIPVMAQS	107	-
Chr1A	370937474	370937533	LVIEQEDAASGLVELIRLRR	92	+
Chr1A	370995596	370995637	VMLIDTSGMTDVLK	101	+
Chr1A	371113380	371113502	GQANGPSLLARPAGLGASSSLLPPARPVQQVRANGPVAVDR	181	+
Chr1A	371413586	371413636	KSQQIDMQVVDGDDSVF	129	-
Chr1A	371440137	371440226	KNSGFAYAGLVGVMGTRVGMAEYMAKVLHS	213	-
Chr1A	371519217	371519273	SKIKQTLPEGINGSQPVSK	89	+
Chr1A	371519625	371519705	QQNGSETEISGRIVAPQDGSIFYKEAK	134	+
Chr1A	371519775	371519825	SLEGMLLLPHCDVSSPR	125	+
Chr1A	371520695	371520733	GALYFPDNESDLK	89	+
Chr1A	371520695	371520760	GALYFPDNESDLKVFWEDKSVR	108	+
Chr1A	371521001	371521042	APPMGEDLVAEVDK	98	+
Chr1A	371523514	371523576	KELAPLNIYIDSRPRTAMVEV	105	-
Chr1A	372495634	372495768	FPGLSLKEDNATCPAASAAPHLLESSSSKGTMSNCQPPVGLHPDR	218	+
Chr1A	372496465	372496512	VQRPDSTQPPFCNVVK	122	+
Chr1A	373638614	373638805	HIVPDKP-----------------------------------LPVNDELVWDNGTPFPEPCVDR	188	+
Chr1A	373949783	373949812	RDWTEFWTPT	80	-
Chr1A	373951732	373951818	RYRIMDPFILVDGLSSETGDGGECITLKT	141	-
Chr1A	373951738	373951818	RIMDPFILVDGLSSETGDGGECITLKT	129	-
Chr1A	373953832	373953888	RPLHDSESAEVHSPWEEPG	91	-
Chr1A	374031828	374031896	KMMVFGIDPSDEWSEYFKNLRAG	120	-
Chr1A	374038328	374038426	LFEMVESPDRLSYFADSDKPVSSVLIGFGHNNA	143	-
Chr1A	374038988	374039020	KNDEMRAGEID	85	-
Chr1A	374038988	374039185	KNDEMRAGEIDKISESLNEF----------------------------VEAIMPLFESAPQFLNVE	146	-
Chr1A	374340105	374340161	KWPLGIFSLDPAVEIPFVH	94	-
Chr1A	375162230	375162334	ATTGGWGCAAMILGAELFERMTTLGIAVNLVPYMT	173	+
Chr1A	375162915	375162974	LVGSPLTQVAAVTTAAWSKR	90	+
Chr1A	375163656	375163748	GIGGSGFLIPAGSLTVFLIGSILLTVPLYDR	142	+
Chr1A	375163773	375163871	ITGNPHGLSPLQRVFVGLFLSIVGMAAAAIVER	157	+
Chr1A	375163812	375163877	VFVGLFLSIVGMAAAAIVERHR	102	+
Chr1A	375164160	375164231	LDYFYWLLAVMSAINIIFFTMAAR	118	+
Chr1A	375167182	375167283	REVLAAAAMGAISLFLGVFVRQLPSLGHPNGTVR	161	-
Chr1A	375167242	375167283	RQLPSLGHPNGTVR	107	-
Chr1A	375169430	375169465	KLKGKLDEGAAA	80	-
Chr1A	375449817	375449852	KAELEFSQFLIT	86	-
Chr1A	375531013	375531081	ADVLGIHINLPIHLSLILNFCGK	112	+
Chr1A	375958241	375958324	EALHLMMGMVDENNVMDIAGMLVSHAAR	134	+
Chr1A	375958325	375958381	SDPEFANDILGAVLAACGR	90	+
Chr1A	375958790	375958849	ESDIVFDELAVDQTVSRGIK	94	+
Chr1A	375959171	375959278	ISLPEDLVLHENLSELADILSEDDTTLSTSISFISR	164	+
Chr1A	375959354	375959389	KRHGMYYLPTGK	98	+
Chr1A	375959420	375959503	ANDPLLSVENASAMEDKSETVQPVSAGK	129	+
Chr1A	375959543	375959596	LDGEDFLSSMMTSANILK	86	+
Chr1A	376080699	376080791	IQYCAGCGMGDKFLPENGCSTMSMFPYQNTH	197	-
Chr1A	376080732	376080791	KFLPENGCSTMSMFPYQNTH	132	-
Chr1A	376403820	376403855	KAVLTKGSESRI	82	-
Chr1A	376403922	376404044	RMATWYGTPRGNRSEMLDMQVVTGERNAFEVLVALYNPNSG	203	-
Chr1A	376501140	376501178	RQFQIDIIGAHRL	87	-
Chr1A	376863144	376863278	KPVSRNLLGQWFINGKEWTLEAVEDYQDPMPMAVPGTLGSDGPAM	229	-
Chr1A	377531168	377531230	KAPIMGSSVEAVVPTQSATVD	95	-
Chr1A	377533349	377533411	KPAMSLDGPTSATPQSISLIN	97	-
Chr1A	377887053	377887121	ENTFAYVTSSPRYHSLLVAMSGV	109	-
Chr1A	377887369	377887425	KPRAVLSPAKAPDYLSSET	86	-
Chr1A	378055730	378055792	KPFKQLQQAGEPIPTICAEMK	156	-
Chr1A	378055739	378055789	KQLQQAGEPIPTICAEM	127	-
Chr1A	378169129	378169227	MYAFARGSQPHVCPVSSPPTVHHSTASLPRSPR	156	+
Chr1A	378709516	378709608	RRALSRAELPQTVSPQTCSVVACCMILFCSG	148	-
Chr1A	378721180	378721290	KGNNGLLCVQYADDQNDLQSSLSCLHAEAVLDGDIHL	174	-
Chr1A	378965856	378965921	KDWALRAQVASQIVAEVSANGC	104	-
Chr1A	378965871	378965954	RAQVASQIVAEVSANGCKGAYYNSALQA	129	-
Chr1A	379015731	379015781	KKGAEVESVDVGVSLIE	110	-
Chr1A	379016955	379017035	RGSPELPPLPPNQETAESLPSIPSLNR	118	-
Chr1A	379127934	379128056	STDFTHWSAARRPFHEGHTGMVECADFFPLSSAGSVKHVLK	306	+
Chr1A	379128081	379128122	DVYFLGAYDDSTDK	101	+
Chr1A	381157358	381157426	TVAVQPSAGEDMVVVLSTTKTKK	103	+
Chr1A	381770730	381770792	RSSSRGVSRFSATPTVSSSLG	86	-
Chr1A	382447710	382447742	GGNLLIETILR	78	+
Chr1A	382470113	382470154	AGYQRPSHVIVHLK	103	+
Chr1A	382771898	382772002	RITSRMSNLISGYTTAQGQEIAQIFCFTMAGTSTI	168	-
Chr1A	382773174	382773293	RINHKTPIKYPDTQEEAFCYLLMHMHSNHTPRALIATSIM	204	-
Chr1A	385963116	385963181	RILADVAPPLELGLDEKASVLV	100	-
Chr1A	385964995	385965030	RFVNDGPWGPWR	101	-
Chr1A	385964995	385965027	RFVNDGPWGPW	92	-
Chr1A	386401697	386401759	RELYGGVSIAPKTLGQFASVA	100	-
Chr1A	386898474	386898581	SFAEQHYSDLSSKPFFAGLVEYIVSGPVVAMVWEGK	178	+
Chr1A	386975732	386975791	RAWFTDLLDDYKCAAPDYQV	159	-
Chr1A	386975732	386975764	RAWFTDLLDDY	90	-
Chr1A	386975792	386975881	RVVENHGTAGTCVDEYTPDHFAGQSYGVET	150	-
Chr1A	386976050	386976130	KGLWSMAAFGGGTTTGRPATQPAPALF	125	-
Chr1A	386981290	386981382	KGNNICDHSRAELPLAAPDVKTGLSLQQCSS	150	-
Chr1A	387273774	387273887	KETRGGTIMEQPMGNQDRLEHTPQVQSIENSSTHHFDS	188	-
Chr1A	387280532	387280615	TASAQSWTCMDLYVFATPYRIGWDYYTR	141	+
Chr1A	387280923	387280976	HMGASFEKRSQPWASNIR	136	+
Chr1A	387287306	387287368	LSRSPATDRPSARPQPPHPSR	88	+
Chr1A	387287396	387287428	AGGMEFTEAYK	85	+
Chr1A	388487659	388487715	ANLGLRLNHGAVVASPSWK	91	+
Chr1A	388487800	388487856	RPMIVANFDEDDGGGGMER	93	+
Chr1A	388487800	388487910	RPMIVANFDEDDGGGGMERQLGYGDGGATSVPELLAR	181	+
Chr1A	388488244	388488339	ASPASVGQQSPASSRHGQQSPASGQHSQSHRR	135	+
Chr1A	388976315	388976395	TGIELIASENFTSLAVMEALGSPLTNK	197	+
Chr1A	388976471	388976590	ARALKAFHLDPASWGVNVQPYSGSPANFAAYTGLLQPHER	197	+
Chr1A	388976477	388976590	ALKAFHLDPASWGVNVQPYSGSPANFAAYTGLLQPHER	189	+
Chr1A	388976486	388976590	AFHLDPASWGVNVQPYSGSPANFAAYTGLLQPHER	175	+
Chr1A	388976660	388976701	ISATSIYFSSLPYK	100	+
Chr1A	389132227	389132295	QLPSPQSVGTKLAPAEKILHTDR	112	+
Chr1A	389455996	389456067	SRQAPRGLFVPMVPVPGWPGTPVA	113	-
Chr1A	389455999	389456124	RQAPRGLFVPMVPVPGWPGTPVARTVMAAHSEDVAPKGSPAV	198	-
Chr1A	389456068	389456124	RTVMAAHSEDVAPKGSPAV	87	-
Chr1A	390448484	390448576	KLEALSEEVLKHYTTYGCILASGRPGMGYEQ	232	-
Chr1A	390451739	390451813	ATGENAQPREYVLIKMEVIPPFPTK	124	+
Chr1A	390454001	390454081	TIGPQALNLKLPFGEMNVLEENLELIK	128	+
Chr1A	390555068	390555124	RLLMGDFVNAADALKCVGS	91	-
Chr1A	390555323	390555364	RRFSGAAEVGDRVN	98	-
Chr1A	390741944	390742051	NDDTAAGLANGGAYSAGPSGGVVGDVPAPTELREAK	162	+
Chr1A	391426793	391426825	RQVRQKMTAAG	78	-
Chr1A	391439747	391439809	EAGLPAGDGVLAWARDNLDGR	94	+
Chr1A	391478612	391478671	AKYVGVSLVGKTLAIMGFGK	93	+
Chr1A	391692607	391692726	QQLSGMDSQIGPSNMQPNSSDSPSDSIVVPTENDQSQGTR	104	+
Chr1A	391692733	391692840	MPEDPLTSQPQFEDIAPFSMVDKAEHAMPSTLSGRK	180	+
Chr1A	391694152	391694286	GANSSSEVGGHNVAPVSESSANKSAMSVNSDINSICSSGTVPVAK	199	+
Chr1A	391694549	391694632	CQIGGSSVQSEHQGNLATASSLDLSSGK	125	+
Chr1A	391696951	391697028	ASASQEQQPDIASSQLKTDIASSQLK	114	+
Chr1A	391697119	391697244	LVPNSSLITSVPNYLGGKGAEQRIIFSEQISGAVDQSMDQAK	211	+
Chr1A	391697947	391697988	LEPSSSVKSLQPDK	94	+
Chr1A	393381146	393381223	VIETDPAEYCVVAPDTEIFCDGEPIK	168	+
Chr1A	393428689	393428730	LGDVVSVHQCPDVK	104	+
Chr1A	393456498	393456560	ETVVEVPNVYWEDVGGLEGVK	155	+
Chr1A	393456498	393456563	ETVVEVPNVYWEDVGGLEGVKR	162	+
Chr1A	393487322	393487408	GNSVGDAGSAADRVLNQLLTEMDGMNAKK	208	+
Chr1A	393634628	393634765	RRSAGGGGNQMLFAEAAATDDVVMQQMAALSHGDSRGADDQSQCGD	194	-
Chr1A	393634640	393634732	GGGGNQMLFAEAAATDDVVMQQMAALSHGDS	142	-
Chr1A	394218720	394218764	KLPVSAGPQTMNSLL	106	-
Chr1A	395930408	395930455	RKGKANSVLSAGLGSS	101	-
Chr1A	396120661	396120699	EGQTVVPGGTGGK	84	+
Chr1A	396859962	396860048	GKFQHSVWQVDGATYQEAMDDNAMLSIPR	147	+
Chr1A	397164488	397164586	GMESVAENDFDSRQMVNQNDNSQATELDGPAVR	159	+
Chr1A	398115551	398115655	EVMEDMTMKGIVPTILTYHAFLKQEGIDETLQLLK	172	+
Chr1A	398123422	398123457	RTKIVDLPCVFT	94	-
Chr1A	398743610	398743660	DGAFPGAGDRRIEIYTK	82	+
Chr1A	398773334	398773435	EEDAAWVSTEEAYGMAFRDMLQWVRENMDFNTTR	167	+
Chr1A	398773685	398773729	KQWSPLTPEQVADPR	111	+
Chr1A	399421342	399421383	KFPLLYDGNTTTGE	103	-
Chr1A	400895759	400895872	ATSSVGDAFSELASAADFAGIASPDGRISVIGFGSLLS	169	+
Chr1A	400903415	400903537	KPNFFRAQVPAISLILRDIQNVQGLFFTPFCALIPSAGLFL	202	-
Chr1A	402623398	402623463	ASSSAPRPSTWTSSASDASPLK	90	+
Chr1A	402627523	402627627	EFKPAFDLPEALAAAAAAEAGGHVPSWDAEGSVVK	106	+
Chr1A	402627628	402627684	NYSAFGVVANPNLLGAHSR	90	+
Chr1A	402627745	402627798	APVDEFGPVDTGSDLECD	87	+
Chr1A	402883272	402883319	VRLGDVVSVHQCPDVK	117	+
Chr1A	402883956	402884003	RIVSQLLTLMDGLKAR	116	+
Chr1A	402884262	402884348	EKMDVIDLEDDTIDAKILNSMAVTNDHFK	137	+
Chr1A	403885988	403886017	KGCEMVYDTC	84	-
Chr1A	404673711	404673770	YQIYHDDFAYCYTRLAGKSR	102	+
Chr1A	404676342	404676380	RKLPDKFASDIVD	94	-
Chr1A	405009670	405009741	SLIRGAVDGFNGTAFAYGQTSSGK	111	+
Chr1A	405012008	405012058	DSKLTRILQSALGGNAK	121	+
Chr1A	405032879	405032932	MEELKQDIRLFSQAFSQR	86	+
Chr1A	406270810	406270860	FVGLVDHYLSRHRHLSR	132	+
Chr1A	406271233	406271271	GLFDATDDEMVRR	84	+
Chr1A	406273234	406273326	TNPEQNTGTSIQGCTLLPSPELAANAAFDTR	148	+
Chr1A	406273234	406273362	TNPEQNTGTSIQGCTLLPSPELAANAAFDTRTFLGRPWKNYSR	212	+
Chr1A	406737019	406737132	KSDNKPEAAAPVPAVVSARCLPCTSHLHLWADVCAAHF	119	-
Chr1A	406737307	406737381	RPSTAPSSDTSSGEEDAGGPSSPGR	106	-
Chr1A	407510046	407510162	APLSDSDLVVAGGSGTPEESGGGEDEQVERFYALLANIR	106	+
Chr1A	407510208	407510243	ARGAEAPLWKPK	83	+
Chr1A	408749942	408750001	KIIPKETMVITVWGVYPLYG	94	-
Chr1A	408750103	408750183	RGMIHHKQLWLQGQAYLLRDDGFNNDG	131	-
Chr1A	408751275	408751352	RKFGPEMSGSLVVVVPSESGTAVMLG	119	-
Chr1A	408751278	408751352	KFGPEMSGSLVVVVPSESGTAVMLG	113	-
Chr1A	408961842	408961952	KQIKSQDTNLRVCNMLPAQWSSTDGPDCINLIGMDAN	185	-
Chr1A	411406821	411406859	GNCKVEIHGSGLR	94	+
Chr1A	411412492	411412551	NETSAGSEGCSLSDQQPKKR	94	+
Chr1A	411459535	411459573	RGVLPAHMVEQVK	95	+
Chr1A	411461226	411461360	KGTGSNEVSSYIMRHMGKEGSLTGFMYESEIEMAAFQTHGSTSAI	215	-
Chr1A	411778351	411778464	VTTSVSQAILGVYSPPSAGSFTGEADAFMGPVVQFLAR	181	+
Chr1A	412077118	412077210	FDVVFSACGYMNYWADLMAGADREAMERGAK	179	+
Chr1A	413825640	413825699	VQLGAGSTIINQKIERQPVK	95	+
Chr1A	414060616	414060744	LFLLLGLSRVTTEHVPKYDVLASLGTLPLDGHFSFHDLPAAAR	204	+
Chr1A	415378149	415378211	ANGTPESGHAESTSDATADYR	95	+
Chr1A	415378287	415378388	DGGSGSRQTEVLGFGDGRTAGTIFGNASSNTSDK	155	+
Chr1A	415378452	415378511	VPPERASNLNVGGGVKQSMK	141	+
Chr1A	415378557	415378691	NGSTYSASEQSARVVMDDGDNSGSGASTSTCTSAHGTMGSTLPEK	129	+
Chr1A	415378557	415378700	NGSTYSASEQSARVVMDDGDNSGSGASTSTCTSAHGTMGSTLPEKMTK	145	+
Chr1A	417233118	417233177	KWMSTPMDIAKEISSGLAAR	96	+
Chr1A	417233914	417233967	ESLQRVYGISFPDAKLLK	87	+
Chr1A	418130687	418130809	KSNRPTVTSCTALHMEWDRISCPICMEQPHNAVLLICSSYK	211	+
Chr1A	418141828	418141923	KPEVGTEDCDEDDEQVATSAEPNSIVSSLDPA	145	-
Chr1A	418141924	418142016	KFQEAAQSQLQSSLDEIKAEGFIVYTDSAPS	94	-
Chr1A	418141975	418142055	KAEGFIVYTDSAPSKFVDPKSIVFLIN	126	-
Chr1A	418141975	418142055	KAEGFIVYTDSAPSKFVDPKSIVFLIN	126	-
Chr1A	419185895	419185939	KTPNVHGAGMAYATA	105	-
Chr1A	420731046	420731081	RGHNNIYLAKWG	97	-
Chr1A	420734335	420734382	EAYDNIPIMVTGHSMG	104	+
Chr1A	420905655	420905720	KGARAPSGQQSGTVDRDDLGSQ	99	-
Chr1A	420905748	420905792	RSVEAEYKSTTTVEK	102	-
Chr1A	420910343	420910465	RQDGDACYGILNVLNDHHLLSLMLVEVLFERNGQLGNRDLQ	192	-
Chr1A	421354750	421354812	RSEILTGVTFYMIPALLLSSR	100	+
Chr1A	422382803	422382934	SKRDNSTIMNNGTMPDLLDISDDQDSIVPGSIQTEQHSLEASAK	143	+
Chr1A	422383025	422383084	DIESVHVKAVNLANDGNHPK	93	+
Chr1A	422383049	422383084	AVNLANDGNHPK	80	+
Chr1A	422383049	422383090	AVNLANDGNHPKGK	93	+
Chr1A	422383337	422383420	EESGSLVNADSMDIITENVGGNPSGMPK	132	+
Chr1A	422383337	422383423	EESGSLVNADSMDIITENVGGNPSGMPKR	138	+
Chr1A	422383763	422383804	LLPYWMNPDILPKK	110	+
Chr1A	422383763	422383810	LLPYWMNPDILPKKWR	128	+
Chr1A	422385774	422385851	TNPSTVKGSKQHPALNDSSNGDLSYK	120	+
Chr1A	422386179	422386235	QGDSIQAIRLYSETGNLCG	93	+
Chr1A	427104132	427104218	VTIDSCSQRPQMSSSWHAGDLPLAAAVIQ	141	-
Chr1A	427105245	427105280	KKSVWSLSGQLA	86	-
Chr1A	427566046	427566105	EGGDRPAVVPACEVAGNVQK	91	+
Chr1A	427568509	427568568	KLPSGTSFYGTGEASGPLER	87	+
Chr1A	427568512	427568568	LPSGTSFYGTGEASGPLER	84	+
Chr1A	427568908	427569018	QECTIKFSAPSAYPIITFGPYNSPAEVTMSLSHAIGT	179	+
Chr1A	427584382	427584453	RLEMISPIPDIDEPSGQEGAELSK	103	+
Chr1A	427584382	427584453	RLEMISPIPDIDEPSGQEGAELSK	104	+
Chr1A	427584472	427584561	SGDWLLKVVPWIGGRIISMTHLPTDSQWLH	120	+
Chr1A	427585127	427585189	HISILKDNPKIVQINSSIQAR	95	+
Chr1A	427585570	427585641	VHPTFTLLHPTEVVVAFTAINGSK	112	+
Chr1A	427585888	427585956	CLVHWGTGDLNMELWSEERPVSK	116	+
Chr1A	428153726	428153767	KALKEGDELMNAGR	94	+
Chr1A	428723336	428723371	KVAVEQGDPMEG	88	-
Chr1A	428731049	428731090	REIVGQEKFLGPFS	104	-
Chr1A	428736032	428736109	TLSPMASISVPDPAPSPTEDAESIRK	117	+
Chr1A	428739364	428739417	RVYNGNRYHGVALLYLKE	125	-
Chr1A	428739418	428739456	RTQLPSTTKDLSA	94	-
Chr1A	428778651	428778686	SRVEYRGAQTQA	89	-
Chr1A	428778654	428778686	RVEYRGAQTQA	82	-
Chr1A	428778771	428778854	RFKVQFIPFAHLHALGEELRLNGSLSPA	135	-
Chr1A	428778777	428778854	KVQFIPFAHLHALGEELRLNGSLSPA	124	-
Chr1A	428779278	428779331	RCNGSDSSLQPKVYIPTT	89	-
Chr1A	428780119	428780190	LVGERNVCADLEEVINVYVENSAD	95	-
Chr1A	428780206	428780241	RWPVFSATADPL	91	-
Chr1A	429339900	429339932	RLGEGGLQRFK	78	+
Chr1A	429340665	429340712	KYVHGDLRPNNVLLGK	120	+
Chr1A	429663860	429663958	RAGGGYENILLLDLPYRYMSVYYMFAWYRPISE	166	-
Chr1A	429665201	429665254	RLQARSTVANGNICVTPA	86	-
Chr1A	429674951	429675019	REVPGARGGGLDSSADSMMPTLG	105	-
Chr1A	430398086	430398136	GAQWTGIVTTIAVEMLK	119	+
Chr1A	430399211	430399276	FLNAASSEPETVLHYEFMQDYK	108	+
Chr1A	430400074	430400133	GREMLSLIEGLLESTPTVSS	90	+
Chr1A	430400080	430400133	EMLSLIEGLLESTPTVSS	130	+
Chr1A	430509898	430509960	APAVHGKGAEARLVFWGGQTR	102	+
Chr1A	430827628	430827729	ASPFLLILISVGCFFATYNFLTMVGHSRSGDGPR	166	+
Chr1A	430828076	430828126	GYIVLNRPWAFVQWLQK	85	+
Chr1A	431336334	431336450	RAINGISGADICYEPAQSAELDHEDQLSAMHLESGSRQK	182	-
Chr1A	431337395	431337451	RNVCSCHCSCNAGCEFVVA	89	-
Chr1A	431342642	431342698	GPLHGIRKEPYLVANTAQM	95	-
Chr1A	431346853	431346942	RKRGDLAVADSEVEMGQLLPVLMDVATEAA	140	-
Chr1A	431347018	431347083	KHGLRGVSGADDPCGKETHPAS	105	-
Chr1A	431854900	431854968	CLGLTQGTPAARTPPHILLPSPR	104	+
Chr1A	432026711	432026791	GISIIERIVRMANLVTNCGFSPSPAVK	132	+
Chr1A	432026732	432026833	IVRMANLVTNCGFSPSPAVKAHCNSPSYGHNFIR	173	+
Chr1A	432036273	432036353	KQQIKLLSAMTWEIAKYITDTGGIFMD	131	-
Chr1A	432187408	432187494	KTITETTSADKTESSTSDGGMGLTSAVAD	121	-
Chr1A	432187438	432187515	KTESSTSDGGMGLTSAVADKAGVVAN	111	-
Chr1A	432187680	432187739	KTYQAADSARDQTYGTAESA	88	-
Chr1A	432188038	432188097	VVQLLDASITVETHAKAEGA	89	-
Chr1A	432427014	432427100	ESEEATYAFLPPIESTDAHLHEFAEAMRT	135	+
Chr1A	432434796	432434861	QVANTRFVESAEAHFRMNLDPK	158	+
Chr1A	432434973	432435008	VNLPKGTGQTVK	87	+
Chr1A	432435726	432435800	AAGADIVGSDDLIEQIKGGFMEFDK	113	+
Chr1A	432435726	432435830	AAGADIVGSDDLIEQIKGGFMEFDKLIASPDMMPK	162	+
Chr1A	432435777	432435830	GGFMEFDKLIASPDMMPK	85	+
Chr1A	432436085	432436138	VASLGKILGPRGLMPNPK	83	+
Chr1A	432441540	432441617	TGIAHIPFGKVNFPEEDLIANFMAVV	125	+
Chr1A	432441540	432441617	TGIAHIPFGKVNFPEEDLIANFMAVV	125	+
Chr1A	432447401	432447436	VAMECGVGIFTK	94	+
Chr1A	432447401	432447436	VAMECGVGIFTK	93	+
Chr1A	432463014	432463157	AIEGSVQLTEAYKLPTLGLGSHSNPSSAGLSACSILSQSGAFKSFLEK	225	+
Chr1A	432463053	432463142	LPTLGLGSHSNPSSAGLSACSILSQSGAFK	200	+
Chr1A	432855481	432855558	ILSALQFITAVVMLSDVLFVQGVYRK	123	+
Chr1A	433269285	433269371	GGETPSLAHIGISDNDAPSAPKLNPSEGR	136	+
Chr1A	434026335	434026412	LFESGASGIVLSLAGIQHLTDNIIER	124	+
Chr1A	434369695	434369775	LHDISAAEMDLGIQSAASKNDPNISLFTL	92	+
Chr1A	434371036	434371116	SGQSLSELMQDERESDGALATILDVLK	123	+
Chr1A	434390637	434390684	RVMSIRPSLHLPLLQG	117	-
Chr1A	434600486	434600539	GDFTDGPYEIQYPESFFK	89	+
Chr1A	434601890	434601949	MTADISFEAPEGSKPRVILK	97	+
Chr1A	434716512	434716541	MEQEVVAGMK	80	+
Chr1A	434839304	434839336	KEVDAVSCLFL	80	-
Chr1A	434839304	434839342	KEVDAVSCLFLKS	94	-
Chr1A	436498613	436498672	TSAPPPYWDARYSSPSTGGK	90	+
Chr1A	436500082	436500138	LTLLNQVRCRWEVELYIMP	91	+
Chr1A	436917139	436917258	DTVGCGNRELPTADAMMGDEAAASEDDFGDYYDDEMLEER	191	+
Chr1A	436917451	436917504	APTNDDAKAGTQDPVDHK	116	+
Chr1A	436948076	436948141	RQPLGLLACNVVFNMYEVGEGQ	109	-
Chr1A	436948862	436948936	KIWVFSSNPSSRVLKDFEDPTQPIG	122	-
Chr1A	437256937	437256981	RKIAKVGELADMVAE	105	-
Chr1A	437256949	437256981	KVGELADMVAE	78	-
Chr1A	438281576	438281608	TKFGSIGDVER	83	+
Chr1A	439430234	439430305	HMIEVFPREDPFTMVFPPGFDMEK	119	+
Chr1A	440140998	440141078	TNQFLESLKAEGEVILEDAQPSSVSSR	125	+
Chr1A	440141079	440141129	ASPLIPSDPITVTIEEK	119	+
Chr1A	440141079	440141150	ASPLIPSDPITVTIEEKLNVIVKR	170	+
Chr1A	440208548	440208652	KYSTSGASSHGCEDGMNLIPIGLSVFLIFIFNRIQ	174	-
Chr1A	440524828	440524860	KVDVTNSVQSG	79	-
Chr1A	440541057	440541176	KAEHIMGSTCYAHMIPTYTHANPRCGEELMLDLVGLAEAV	203	-
Chr1A	441763503	441763598	KLTHSLSGTVVSTGDEGDETDMYFSLPYESET	152	-
Chr1A	441764631	441764681	KRVTWSVGEPTPEATTT	117	-
Chr1A	441764682	441764720	RLLESGDLWVAAV	93	-
Chr1A	442015830	442015916	RDERMSNCMECIDVSPSNDFTCAACRWMG	237	-
Chr1A	442264564	442264644	KGMGDDDADPVDAETSNVIGYIEKLEY	128	-
Chr1A	442274044	442274148	RESVSDESPLATGITDVVEDPLSSLTAVVADEPKM	159	-
Chr1A	442628157	442628216	RLGAPSSPATNGSDEVTGAM	91	-
Chr1A	442713059	442713094	RSFVSSMQPFFS	90	-
Chr1A	442714562	442714639	REKAVALETQAVVSAGNDIGREMEQA	119	-
Chr1A	442714568	442714639	KAVALETQAVVSAGNDIGREMEQA	110	-
Chr1A	442714568	442714666	KAVALETQAVVSAGNDIGREMEQARLQALESDQ	151	-
Chr1A	442715313	442715402	RHDPNHGNSKSESTVMTSDSCSGNHPINNV	142	-
Chr1A	442849088	442849168	EVLASILMTPWDLSEAAVLDSLTSKAK	106	+
Chr1A	442859873	442859947	AVEEGGSSYSALGRLSEEIIKGADK	168	+
Chr1A	442934358	442934393	DLLDDNSEHTSK	84	+
Chr1A	442949129	442949233	RPKLKLMNEAISEAMAFDGQIMCAELINLLAATNC	168	-
Chr1A	442949234	442949284	KQLKHQVLDEAERFLGA	126	-
Chr1A	442950107	442950196	KYVSMVSNMSVMDLENMSWFVRMAYELLGV	147	-
Chr1A	443587943	443588032	KSPSMSCSSTPARPLQHVVYMSPAAATNTS	136	+
Chr1A	443597047	443597163	EVKCPISILGAETDVMSPPELVKEFEQVLSSNSGI-AHF	166	+
Chr1A	443597056	443597115	CPISILGAETDVMSPPELVK	96	+
Chr1A	443597056	443597163	CPISILGAETDVMSPPELVKEFEQVLSSNSGI-AHF	152	+
Chr1A	443597787	443597840	SAEEALADMVDWFNKNLK	84	+
Chr1A	443599219	443599272	SPVTTCLEQTNERPTRKK	85	+
Chr1A	443599492	443599548	VVDSFGGIKAYVAGAQDSK	112	+
Chr1A	443600988	443601191	MSHPSFVTVDDIE--------------------------------EVKCPIAILGAETDKTSPPELVK	133	+
Chr1A	443628746	443628865	MASPQCCADPPTLNPAGGEGRVVDSLGGIAAYVAGVRESK	196	+
Chr1A	443628809	443628856	VVDSLGGIAAYVAGVR	109	+
Chr1A	443630492	443630554	ANEIQAAVMSHPSAVTVDDIK	96	+
Chr1A	443631253	443631306	IAHFVKIFPGVSHGWTVR	127	+
Chr1A	443631337	443631390	SAEEALSDMIDWFNKNLN	85	+
Chr1A	443667539	443667622	LVTELAKANEIQAAAMSHPSFVSVDDIK	132	+
Chr1A	443667702	443667815	ETKCPIAILGAETDFMSPPELVKQFEQILSDSGIP-HF	163	+
Chr1A	443758871	443758960	VAVELSKSEEIQVVVISHPSLVTVDDMKEV	130	+
Chr1A	443983913	443984020	ALETFTIILAGTQLLCVGSLHAGANAAIVQTPMGVR	169	+
Chr1A	444376451	444376510	WAAWIPRAAVGGVSPEKVLR	96	+
Chr1A	444386504	444386560	EDGLVGGHVIMLGGDPASR	140	+
Chr1A	444388389	444388442	LAAYADEFLVHGVDVEGK	82	+
Chr1A	444430707	444430769	TEDQVIASIPTILSEFETGLK	98	+
Chr1A	445024858	445024929	RLPLKNADSILEADSELTVVGQFE	113	-
Chr1A	445026638	445026724	KWQPTSEGTLIAENVIASGALLLMDAPVS	138	-
Chr1A	445524141	445524200	RLEENEAILREYETLLGESQ	90	-
Chr1A	445524303	445524359	KKQYGQIEESDGLKTEELV	88	-
Chr1A	445524306	445524359	KQYGQIEESDGLKTEELV	83	-
Chr1A	445527258	445527320	RIKAISYGSSGLVVFMTAAVT	98	-
Chr1A	445527264	445527320	KAISYGSSGLVVFMTAAVT	87	-
Chr1A	446577278	446577349	ALPPGLWEETLEGLRWVEEYMGAR	118	+
Chr1A	446577389	446577478	SGAAVSMPGMMDTVLNLGLNDEVAAGLAAK	134	+
Chr1A	446579476	446579541	LEAMKATKGVDNDTDLIANDLR	99	+
Chr1A	446584271	446584348	QIANNVFTNMGKTIDYKAGTMIEIPR	126	+
Chr1A	446584668	446584721	FLPFYLAQGILQHDPFEV	86	+
Chr1A	447069392	447069424	RCLGIGEAGNK	78	-
Chr1A	447069422	447069469	KRAALADGPTDANAMV	114	-
Chr1A	447069425	447069469	RAALADGPTDANAMV	105	-
Chr1A	447069619	447069696	KLQRVEDVWSMFTELDASLAPPSLPQ	125	-
Chr1A	447069628	447069696	RVEDVWSMFTELDASLAPPSLPQ	111	-
Chr1A	447069697	447069759	KGLIVEGTSGNLSIWDGEYLM	101	-
Chr1A	447084568	447084627	RAAERSRGGGSTTPRQVCVA	90	-
Chr1A	447084586	447084645	RGGGSTTPRQVCVARSVSPM	93	-
Chr1A	447348291	447348335	KMPAHVYSTSVDLAF	110	-
Chr1A	447353463	447353579	KGDAFRSPDFEDANAGWINVDHHMEIIPLNLQTGAPIDL	195	-
Chr1A	447353478	447353597	RSPDFEDANAGWINVDHHMEIIPLNLQTGAPIDLKGLKVD	200	-
Chr1A	447461449	447461520	RTEGQVEWEDLMSSTIASIEPIWG	118	-
Chr1A	447462335	447462418	RAAWERYQPAARGIFAHHFSALPASQAA	129	-
Chr1A	447721604	447721663	GYAPLSPPRRHSISIASMNR	93	+
Chr1A	447722253	447722312	LSYEQFSAFLANVKELNAHK	91	+
Chr1A	447722253	447722321	LSYEQFSAFLANVKELNAHKQTR	108	+
Chr1A	447722425	447722493	KADAIFGPENSDLYTIFESLITR	110	+
Chr1A	447723166	447723225	KLDSGQVMYVAGLVEGLFID	99	-
Chr1A	447739545	447739592	RNHGPGSNNPPRSWIA	128	-
Chr1A	447741724	447741816	RGANSGPVLCFSDGIGTQVHGSHVGGVKLGF	147	-
Chr1A	447928544	447928624	KIVSSANRDSLVINALNTLPGNTLITI	121	-
Chr1A	447929300	447929380	RYFPFQATIDFHGTNDRLTLVELFSKF	112	-
Chr1A	448041591	448041638	AGTQNTRPADQCPEWR	128	+
Chr1A	448914822	448914857	QVFVGSPCVFGH	95	-
Chr1A	448915011	448915046	KGYMVMKCHYLS	88	-
Chr1A	448915140	448915196	RMVQTTTVTTNRELAEAIR	86	-
Chr1A	449829109	449829165	VEIATGKYNEPLPVGIGNG	141	-
Chr1A	449829127	449829165	KYNEPLPVGIGNG	98	-
Chr1A	449829355	449829405	RVPLKQLDVDHVVQDYG	130	-
Chr1A	450605017	450605082	GLTLHDPAMSDCRAIDRSPGGR	106	+
Chr1A	450698725	450698811	FDLLKGGVHSGHVQIGFNDSFCVLKGGTK	139	+
Chr1A	450700817	450700894	SLCTAEKTPESSFAYQLLLSMQKLQK	184	+
Chr1A	450701249	450701326	DMFLGELLGAVFLVQQSHLNHSITQR	127	+
Chr1A	450701471	450701521	QSAVVGSFDEQKRMWNK	87	+
Chr1A	450704455	450704538	AFTELLKSQGDLEELYVMNDGISGEAAK	133	+
Chr1A	450704476	450704538	SQGDLEELYVMNDGISGEAAK	100	+
Chr1A	450704578	450704646	VLHFHNNMTGDEGAMSIAEMVKR	117	+
Chr1A	450718599	450718691	LSLQTDMAPKMHSNENTGLSVDSSSSQAHTV	124	+
Chr1A	450934161	450934202	GPDLPLCVISCNQK	103	+
Chr1A	450978587	450978691	GKARPRMTPLVLLNIFLLALMGPVIDQNFYYAGLK	173	+
Chr1A	450978593	450978691	ARPRMTPLVLLNIFLLALMGPVIDQNFYYAGLK	162	+
Chr1A	451293592	451293636	AQELIDAIKSFVARH	108	+
Chr1A	451304153	451304212	KPMLNEAVDAPTMNVAGLLQ	146	-
Chr1A	451304444	451304485	KNEEDKGAGPAPPA	98	-
Chr1A	451304444	451304488	KNEEDKGAGPAPPAK	103	-
Chr1A	451304957	451305025	RNRVTAARGEALVHPLYLADVLG	108	-
Chr1A	451343252	451343368	HRTRMFLNLEEIIGMAEELGFEVVIDEANVSSDINGFAR	188	+
Chr1A	451626396	451626521	KALAFGCYMGDVAASVIGGAYGAGEGIPYLGQLSTSEYTERH	201	-
Chr1A	451628644	451628691	EVGHLLAESSIFGPME	116	-
Chr1A	451876205	451876258	KKVIEYKHEPFVGAFGDA	137	-
Chr1A	451876208	451876258	KVIEYKHEPFVGAFGDA	130	-
Chr1A	454052153	454052221	KVMPQRTNSKPKPIDGLEMVQIT	111	-
Chr1A	454052378	454052452	RVNSELGDQTKPRASELRVGSSPQA	114	-
Chr1A	454052793	454052885	RFQDREVTGVPRTLEPKSVTSHNVPRRGNNE	151	-
Chr1A	454526564	454526596	KATTVTCSCAV	81	-
Chr1A	454527119	454527151	KPTHKYVLLKE	81	-
Chr1A	454527266	454527301	KVALFSGDPLVA	85	-
Chr1A	454527302	454527343	RYMTGTRGTAIINE	107	-
Chr1A	454527383	454527418	KMKSVPNEFMSV	90	-
Chr1A	454527765	454527797	KGLSYPIFGSL	78	-
Chr1A	454627239	454627274	LSTAGSGYKDGK	84	+
Chr1A	455286288	455286389	RLQHQLVSIVGVCGYVPDRLRMDAEYALSNVADE	168	-
Chr1A	455798443	455798526	FTVASFLEALEDSVAKACTDGDNDSKAK	123	+
Chr1A	456089143	456089196	HDTDAFAAVELALDSVVK	129	+
Chr1A	456089197	456089247	VFTVSSGPNYFLPWQNK	134	+
Chr1A	456095613	456095678	TKDWDDTVFTDFGPLIVLVHNR	110	+
Chr1A	456279151	456279231	ELIAQQDKVDEDLNILSNTEPNTLWLR	129	+
Chr1A	456279175	456279231	VDEDLNILSNTEPNTLWLR	90	+
Chr1A	456779434	456779499	IHKVPATDMEALKSPLMGIFEK	156	+
Chr1A	456779443	456779499	VPATDMEALKSPLMGIFEK	137	+
Chr1A	456785208	456785249	ECILSGLLSVDGLK	95	+
Chr1A	457982389	457982442	RQFIESILKMVVHCDGCV	93	-
Chr1A	458068868	458068960	RSLEDGPTSSSGMMPADALAMLSYTCGRAGP	147	-
Chr1A	458402065	458402103	RVNSLESPLGSFY	94	-
Chr1A	458402385	458402456	IEVLEDDVAEKNGYVSMLINKLNE	106	-
Chr1A	460247724	460247756	AGVLMKSGAIK	79	+
Chr1A	460300279	460300344	SSSVGGLQIIGEETRENASSDK	98	+
Chr1A	460300432	460300470	ISQASKIIPKTVK	90	+
Chr1A	460300962	460301024	DGSRNPAGIANSCRPSTAERR	95	+
Chr1A	460301172	460301246	RPITKEPAPNNANIATPRRPSTPDR	109	+
Chr1A	460302188	460302247	VLTSNVGANRVVENIRKPNK	90	+
Chr1A	460641673	460641786	VQDSSDDDFLGNSDGGDAEPICPSNLNGTSNKVKPFLK	179	+
Chr1A	460647385	460647423	ADTKSNAAGDTPR	93	+
Chr1A	460648306	460648341	AGQSSDSAILLK	82	+
Chr1A	460648306	460648353	AGQSSDSAILLKDALR	103	+
Chr1A	461037769	461037810	KPVVVNEEYVGAAV	96	-
Chr1A	461252317	461252385	TTQTSYVNDATTLGPFQNVGYKE	115	-
Chr1A	461252611	461252670	KPLSAYEAGTANDSANVKQM	94	-
Chr1A	461254505	461254579	KPTMSIMMLCMVWIKKTAVINAWTF	112	-
Chr1A	461257702	461257761	TVVMSERGIDRPAPDNLHGR	98	+
[truncated: 104,321 more rows]
