# Supplementary material for: Community Resource: Large-Scale Proteogenomics to Refine Wheat Genome Annotations
Source: Int J Mol Sci. 2024 Aug 7;25(16):8614. doi: 10.3390/ijms25168614 (PMC11354340; doi:10.3390/ijms25168614)
Supplement: Supplementary file 1 [file ijms-25-08614-s001.zip › all-tissues_HC-peptides_2024-05-20_Apollo.BED]

Chr1A	1208087	1208137	LYQDKITKVLEEVRKII	79	-
Chr1A	4088155	4088208	FSQQPSQLEKNSPNLQRA	82	-
Chr1A	4833877	4833945	KTTSCEPPVFVNCMTPLTGLVLS	119	-
Chr1A	4833877	4833945	KTTSCEPPVFVNCMTPLTGLVLS	119	-
Chr1A	4834183	4834263	KCDSRPLIMSVLSSVLSVPNCQQLLYN	86	-
Chr1A	4834183	4834263	KCDSRPLIMSVLSSVLSVPNCQQLLYN	86	-
Chr1A	5185974	5186063	YVGVGIGVGLPVSTTTEYLPVNVSCMTPLT	154	-
Chr1A	5186064	5186117	RLAISTMVELQAIQHPQL	85	-
Chr1A	5186064	5186117	RLAISTMVELQAIQHPQL	85	-
Chr1A	5186067	5186117	LAISTMVELQAIQHPQL	79	-
Chr1A	5186346	5186408	RLQQCCQQQMVHCISQQLMQS	94	-
Chr1A	5186346	5186408	RLQQCCQQQMVHCISQQLMQS	94	-
Chr1A	8233568	8233639	EADYTAPRRTILEILVVGFGYVDS	118	-
Chr1A	14023667	14023747	RRVAAEAEKAEGVRAGGCYMWVMVPRR	202	-
Chr1A	22129855	22129923	WESQVKNWRGTESSYIAMETFEC	116	-
Chr1A	70771398	70771538	SNVITGG----------------------------NPHLIQGSIYSS	102	-
Chr1A	70771500	70771598	GNPHLIQGSIYSSDQESALFVFSPAVESPQGAR	161	-
Chr1A	70771500	70771598	GNPHLIQGSIYSSDQESALFVFSPAVESPQGAR	161	-
Chr1A	70771599	70771625	KMPVESGFQ	71	-
Chr1A	70771632	70771706	KEEPFSAPILPTWIPGPAVGNVRIG	123	-
Chr1A	70771632	70771697	KEEPFSAPILPTWIPGPAVGNV	108	-
Chr1A	70771632	70771706	KEEPFSAPILPTWIPGPAVGNVRIG	123	-
Chr1A	70771632	70771697	KEEPFSAPILPTWIPGPAVGNV	108	-
Chr1A	70771740	70771775	FAVIAGKTATYD	85	-
Chr1A	70771740	70771775	FAVIAGKTATYD	85	-
Chr1A	70771758	70771847	KTATYDLLTANGKYANVSTTNIISSGPRMH	222	-
Chr1A	70771758	70771793	KTATYDLLTANG	86	-
Chr1A	70771758	70771793	KTATYDLLTANG	86	-
Chr1A	70771794	70771847	KYANVSTTNIISSGPRMH	135	-
Chr1A	70771794	70771847	KYANVSTTNIISSGPRMH	135	-
Chr1A	70771860	70771892	KAMLFYSFINT	86	-
Chr1A	70771902	70771982	RELDQETIETICPRVYQEAANNVLIDV	133	-
Chr1A	70771926	70772006	ETICPRVYQEAANNVLIDVRGGHANAV	133	-
Chr1A	70771926	70772006	ETICPRVYQEAANNVLIDVRGGHANAV	133	-
Chr1A	70771983	70772021	RGGHANAVEEVVR	91	-
Chr1A	70771983	70772018	RGGHANAVEEVV	83	-
Chr1A	70771983	70772021	RGGHANAVEEVVR	91	-
Chr1A	70772022	70772060	RCNEEYGLDGPLA	100	-
Chr1A	70772022	70772060	RCNEEYGLDGPLA	100	-
Chr1A	70772088	70772126	KIDRLAQLTEEAD	92	-
Chr1A	70772088	70772126	KIDRLAQLTEEAD	92	-
Chr1A	70772109	70772147	LTEEADKDEHGKV	94	-
Chr1A	70772115	70772171	EEADKDEHGKVYTFNVTAG	138	-
Chr1A	70772115	70772171	EEADKDEHGKVYTFNVTAG	138	-
Chr1A	70772142	70772198	KVYTFNVTAGELAFCLCVA	141	-
Chr1A	70772142	70772198	KVYTFNVTAGELAFCLCVA	141	-
Chr1A	70772154	70772198	FNVTAGELAFCLCVA	110	-
Chr1A	70772154	70772198	FNVTAGELAFCLCVA	110	-
Chr1A	70772199	70772237	RGIGSDGGTVLAV	87	-
Chr1A	70772199	70772237	RGIGSDGGTVLAV	87	-
Chr1A	70772398	70772433	KGPQCDQQQPPF	88	-
Chr1A	75152257	75152328	EATAVDTAADCAPSPHIFSDHLCA	175	-
Chr1A	75152257	75152328	EATAVDTAADCAPSPHIFSDHLCA	175	-
Chr1A	75152470	75152538	RHVLQSLEPVYHGAYSEGAIYVD	113	-
Chr1A	75152470	75152538	RHVLQSLEPVYHGAYSEGAIYVD	113	-
Chr1A	75152572	75152604	KALFAYSDHAT	75	-
Chr1A	75152973	75153053	RGAGEDVTIYGSYMDFDVAPQGPLRAI	136	-
Chr1A	75152973	75153044	RGAGEDVTIYGSYMDFDVAPQGPL	121	-
Chr1A	75152973	75153044	RGAGEDVTIYGSYMDFDVAPQGPL	121	-
Chr1A	96488619	96488759	KVLADLSAVLGA-----------------------------ESTLQG	85	-
Chr1A	96488619	96488759	KVLADLSAVLGA-----------------------------ESTLQG	85	-
Chr1A	96489479	96489553	KTEDLVVSDFTEETLVVVSSPVAAI	107	-
Chr1A	96489479	96489553	KTEDLVVSDFTEETLVVVSSPVAAI	107	-
Chr1A	135256955	135257020	KGCDGICTAAIANIKDSPQRAQ	104	-
Chr1A	181653260	181653322	KSANGALELVEATLYELIAAS	92	-
Chr1A	181653260	181653322	KSANGALELVEATLYELIAAS	92	-
Chr1A	187238839	187238871	VQASIEEAAFQ	76	-
Chr1A	257777799	257777858	KAGTNDACNVTAAVPLGLSM	92	-
Chr1A	257777799	257777858	KAGTNDACNVTAAVPLGLSM	92	-
Chr1A	284479154	284479216	KKEALPQSKTEKPVSSIDFPV	96	-
Chr1A	286104138	286104194	REVGPLDAMGLFALMDMTE	93	-
Chr1A	286104138	286104194	REVGPLDAMGLFALMDMTE	93	-
Chr1A	286104363	286104395	KSQLISVEELV	77	-
Chr1A	286689137	286689187	KFINVEEIGPITNVGVR	79	-
Chr1A	301165715	301165771	KANLQAVFGPKLSDCYDLF	142	-
Chr1A	301165724	301165768	LQAVFGPKLSDCYDL	114	-
Chr1A	301165724	301165765	LQAVFGPKLSDCYD	107	-
Chr1A	301165724	301165765	LQAVFGPKLSDCYD	107	-
Chr1A	301165802	301165849	RDGQGPKVWHGPAFGA	79	-
Chr1A	301165919	301165963	WVHTAEHYLVGTVEK	113	-
Chr1A	301165919	301165963	WVHTAEHYLVGTVEK	113	-
Chr1A	301165964	301166077	KVDGSIGGVYQASLHIGNASTFAVGSIDEVVLTVADVT	174	-
Chr1A	301165964	301166077	KVDGSIGGVYQASLHIGNASTFAVGSIDEVVLTVADVT	174	-
Chr1A	311094731	311094760	RSQTVDYIQG	79	-
Chr1A	355824614	355824646	FIIEMLCLINI	83	-
Chr1A	355824614	355824646	FIIEMLCLINI	83	-
Chr1A	362976722	362976769	YPAAGASTDQPKGHPQ	106	-
Chr1A	365680535	365680579	KFAGVTEGLDAQLTF	109	-
Chr1A	378719345	378719413	ETRVSQAEVVMKRAQKSQLCVML	110	-
Chr1A	378719345	378719413	ETRVSQAEVVMKRAQKSQLCVML	111	-
Chr1A	402888143	402888187	LKAAEGALKEFIDNI	107	-
Chr1A	402888143	402888187	LKAAEGALKEFIDNI	107	-
Chr1A	402888212	402888247	KSSIGIDPHVQK	86	-
Chr1A	442606412	442606453	DHCLHVSVVDAIRV	109	-
Chr1A	447069628	447069696	RVEDVWSMFTELDASLAPPSLPQ	111	-
Chr1A	447069628	447069696	RVEDVWSMFTELDASLAPPSLPQ	111	-
Chr1A	447069628	447069696	RVEDVWSMFTELDASLAPPSLPQ	111	-
Chr1A	447069628	447069696	RVEDVWSMFTELDASLAPPSLPQ	111	-
Chr1A	465622538	465622567	ERDGHRHEGG	79	-
Chr1A	470272615	470272677	IWMQQFTSLSALISGGIWVSY	92	-
Chr1A	470272615	470272677	IWMQQFTSLSALISGGIWVSY	92	-
Chr1A	470272993	470273040	RATELEQEYDLAVYAL	116	-
Chr1A	470272993	470273040	RATELEQEYDLAVYAL	116	-
Chr1A	470273424	470273477	KPNLPAETLLVPHDEPAV	127	-
Chr1A	470273424	470273477	KPNLPAETLLVPHDEPAV	127	-
Chr1A	470273478	470273510	RLENYFTHHWI	93	-
Chr1A	470273511	470273558	KEMDDWNNVIGHEIPY	84	-
Chr1A	470273646	470273678	RPRGVISPFVA	80	-
Chr1A	483926390	483926461	REGEYVQILVGPQNDSYTSFVQEK	180	-
Chr1A	483926390	483926461	REGEYVQILVGPQNDSYTSFVQEK	180	-
Chr1A	483926534	483926569	LPTVDLLLLDQV	83	-
Chr1A	483926534	483926569	LPTVDLLLLDQV	83	-
Chr1A	483926570	483926647	KENGEGSLIAAQVSAGYAVAEDPNIS	180	-
Chr1A	483926570	483926647	KENGEGSLIAAQVSAGYAVAEDPNIS	180	-
Chr1A	483926660	483926695	KGNFFDQLLQQV	91	-
Chr1A	483926660	483926695	KGNFFDQLLQQV	91	-
Chr1A	483926705	483926746	RTSGGVLVVDHVTS	100	-
Chr1A	483926705	483926746	RTSGGVLVVDHVTS	100	-
Chr1A	483926834	483926914	RTITTYFDVGEYLSDIEITTQATSSLT	127	-
Chr1A	483926834	483926914	RTITTYFDVGEYLSDIEITTQATSSLT	127	-
Chr1A	483926882	483926926	EITTQATSSLTRKAR	104	-
Chr1A	483926993	483927022	KFEQVFHNVM	80	-
Chr1A	483926993	483927022	KFEQVFHNVM	80	-
Chr1A	483927176	483927223	KDLGYAIAAATPENII	112	-
Chr1A	483927176	483927223	KDLGYAIAAATPENII	112	-
Chr1A	483927224	483927259	RLVNLGAIAGAD	82	-
Chr1A	483927224	483927259	RLVNLGAIAGAD	82	-
Chr1A	483927272	483927316	RQSDNFYAPVTVVAN	112	-
Chr1A	483927272	483927316	RQSDNFYAPVTVVAN	112	-
Chr1A	483927476	483927511	KMDSQVSPDSFR	91	-
Chr1A	483927476	483927508	KMDSQVSPDSF	84	-
Chr1A	483927476	483927508	KMDSQVSPDSF	84	-
Chr1A	483928577	483928612	FVTNTPNMAVQN	95	-
Chr1A	483928577	483928612	FVTNTPNMAVQN	95	-
Chr1A	483928706	483928777	RDHQWVGVCSYTTGLDIGIAPGEG	124	-
Chr1A	483928706	483928777	RDHQWVGVCSYTTGLDIGIAPGEG	124	-
Chr1A	485275839	485275907	KPLLVPNINPLVGGYAITVGALL	169	-
Chr1A	492346939	492346977	KNGLSLLDDLAYL	93	-
Chr1A	492346939	492346977	KNGLSLLDDLAYL	93	-
Chr1A	492347107	492347154	FGEPLGKEEPSINVVV	113	-
Chr1A	492347215	492347265	RTGDPVGYWELPPSIDK	87	-
Chr1A	492347215	492347265	RTGDPVGYWELPPSIDK	87	-
Chr1A	501279592	501279642	EAASIFGNQDKDFVRFA	81	-
Chr1A	501279697	501279759	LFEPFDITGNGDADVENIMDQ	101	-
Chr1A	501279697	501279759	LFEPFDITGNGDADVENIMDQ	101	-
Chr1A	506788781	506788840	LLSEIVGIKSSVKSGGVIAA	84	-
Chr1A	506788781	506788840	LLSEIVGIKSSVKSGGVIAA	84	-
Chr1A	510221587	510221676	YQRAVPGGGVPQCEPSVDRLQQDVVQRCAK	144	-
Chr1A	510221587	510221643	YQRAVPGGGVPQCEPSVDR	91	-
Chr1A	510423965	510424033	RGAQPKQQAGEGSFGEGQQRQPR	98	-
Chr1A	510423965	510424033	RGAQPKQQAGEGSFGEGQQRQPR	98	-
Chr1A	510424232	510424282	RGEGLPPMSQEYDRVMG	85	-
Chr1A	510424232	510424282	RGEGLPPMSQEYDRVMG	85	-
Chr1A	510424340	510424414	ERAGWQAQFLPVGVAGEGARGTLQQ	114	-
Chr1A	510424343	510424396	RAGWQAQFLPVGVAGEGA	83	-
Chr1A	510424343	510424396	RAGWQAQFLPVGVAGEGA	83	-
Chr1A	512570924	512570977	RSGDGAFTGAGYPSGGQV	80	-
Chr1A	531922134	531922184	RGDDLVQLLTNFVAVHA	80	-
Chr1A	535167594	535167632	RTVELVSDTAADF	90	-
Chr1A	535167790	535167837	KGAWDNLADPQAPPPV	107	-
Chr1A	535431116	535431151	KVIGANINFLDD	86	-
Chr1A	535431116	535431151	KVIGANINFLDD	86	-
Chr1A	539039457	539039486	KFASETWIVF	80	-
Chr1A	539039457	539039486	KFASETWIVF	80	-
Chr1A	539039487	539039528	RGLHGGPALDLLNL	101	-
Chr1A	539039745	539039813	KEIGEASDSVVLPFEPVSEIRHG	111	-
Chr1A	539039745	539039804	KEIGEASDSVVLPFEPVSEI	145	-
Chr1A	539039745	539039804	KEIGEASDSVVLPFEPVSEI	145	-
Chr1A	539040021	539040062	RGTGWSEASTQHGA	102	-
Chr1A	539040021	539040062	RGTGWSEASTQHGA	102	-
Chr1A	539648551	539648610	KSFVTDFDLDLGGNSCQDVI	92	-
Chr1A	552861544	552861600	RNPSFCLAHIISGAELQYL	148	-
Chr1A	560578911	560578964	LIRDATYSPSVASTIKDL	83	-
Chr1A	565809115	565809174	LGADANCFNVCADGCQEVYL	93	-
Chr1A	565809283	565809336	AANVMYDCLSSRCGLNCY	84	-
Chr1A	565809283	565809336	AANVMYDCLSSRCGLNCY	84	-
Chr1A	569680028	569680060	RHKKILEEIVG	78	-
Chr1A	572974436	572974492	RLAVFAPNNAIANGILEAS	84	-
Chr1A	572974436	572974492	RLAVFAPNNAIANGILEAS	84	-
Chr1A	572975413	572975466	KGFSLSTISVDDLAINFN	83	-
Chr1A	576120966	576121010	KDVTVFAQQTLIYDF	112	-
Chr1A	576120966	576121010	KDVTVFAQQTLIYDF	112	-
Chr1A	576121092	576121145	FPNLSDVSEIVSENIIES	80	-
Chr1A	576121977	576122027	RRFLAEVIGHVAGLLIG	79	-
Chr1A	576122124	576122180	KYEQELTTAFTFPSGLAVS	88	-
Chr1A	576122383	576122445	RVSPGMGKPCVAVVSINKPFD	103	-
Chr1A	576123568	576123600	KFAEPLLPFLN	80	-
Chr1A	576123568	576123600	KFAEPLLPFLN	80	-
Chr1A	576123758	576123808	KNFVATDFDLSPMAAGV	121	-
Chr1A	576123758	576123808	KNFVATDFDLSPMAAGV	121	-
Chr1A	576827391	576827471	KSAFFPLETVTSQVFSCEVIDPVGNLG	128	-
Chr1A	576827391	576827471	KSAFFPLETVTSQVFSCEVIDPVGNLG	128	-
Chr1A	576827391	576827471	KSAFFPLETVTSQVFSCEVIDPVGNLG	128	-
Chr1A	576827391	576827471	KSAFFPLETVTSQVFSCEVIDPVGNLG	128	-
Chr1A	576830512	576830589	RPVGAPIIVLDAGELAEGLQDDGVFG	117	-
Chr1A	576830512	576830589	RPVGAPIIVLDAGELAEGLQDDGVFG	117	-
Chr1A	576830512	576830589	RPVGAPIIVLDAGELAEGLQDDGVFG	117	-
Chr1A	576830512	576830589	RPVGAPIIVLDAGELAEGLQDDGVFG	117	-
Chr1A	576830766	576830822	KMLLALPQGIGGAAGLIAV	126	-
Chr1A	576830766	576830822	KMLLALPQGIGGAAGLIAV	126	-
Chr1A	580128838	580128906	VVTGDKITANKQIVVIGSRIYYG	104	-
Chr1A	580129857	580129907	RITGIDEWYDTFVYAQV	81	-
Chr1A	580129857	580129907	RITGIDEWYDTFVYAQV	81	-
Chr1A	580130193	580130276	KFVYVGMSAIYPYKAPDDIAFNLFSTDV	133	-
Chr1A	580130193	580130276	KFVYVGMSAIYPYKAPDDIAFNLFSTDV	133	-
Chr1A	580130569	580130628	EGVPACSLTIDANDDVHKQV	91	-
Chr1A	580130569	580130628	EGVPACSLTIDANDDVHKQV	91	-
Chr1A	580130569	580130628	EGVPACSLTIDANDDVHKQV	91	-
Chr1A	580130569	580130628	EGVPACSLTIDANDDVHKQV	91	-
Chr1A	580131741	580131824	RTSTLPFLQTGTGGGLIVAAVENPDAYN	132	-
Chr1A	580131741	580131824	RTSTLPFLQTGTGGGLIVAAVENPDAYN	132	-
Chr1A	580131741	580131824	RTSTLPFLQTGTGGGLIVAAVENPDAYN	132	-
Chr1A	580131741	580131824	RTSTLPFLQTGTGGGLIVAAVENPDAYN	132	-
Chr1A	580131944	580132009	VLTDAPSADSTLVCQAGTAAPG	97	-
Chr1A	580131944	580132009	VLTDAPSADSTLVCQAGTAAPG	97	-
Chr1A	580131944	580132009	VLTDAPSADSTLVCQAGTAAPG	97	-
Chr1A	580131944	580132009	VLTDAPSADSTLVCQAGTAAPG	97	-
Chr1A	588631820	588631852	YDRGVVSWPLG	87	-
Chr1A	9498307	9498351	KLQTSNIDPHAIPEE	112	-
Chr1A	11528510	11528545	RGCVLALALLEW	84	-
Chr1A	62421036	62421155	KLFAWAWPSVMAMLISVLEMFISGILLAYTIAIDVRSYSE	194	-
Chr1A	134240315	134240383	RPSGLLSGGLAPFTRHELPSKPS	105	-
Chr1A	256269438	256269530	KPANTQTGGGTTHIPLGHGSSTMLNVASAVS	143	-
Chr1A	289110475	289110525	RQAMGDVWNEADVMIGK	85	-
Chr1A	301165964	301166080	KVDGSIGGVYQASLHIGNASTFAVGSIDEVVLTVADVTK	180	-
Chr1A	303499251	303499316	KMFLMVPSSSILAELRDELSEK	102	-
Chr1A	323027360	323027401	KNNNIVPTPQIIDK	99	-
Chr1A	329840976	329841029	KILNKGSDPRQRGQEGDM	140	-
Chr1A	492696445	492696477	KWDDGFGIDSI	84	-
Chr1A	502520597	502520662	KGADAGDLAALEETHQEMLDAL	159	-
Chr1A	531900631	531900708	KDTAFFAGIVAARHGLFLFPKNGTGR	124	-
Chr1A	538045804	538045860	KAYMNVLSASVFDAVLIGV	87	-
Chr1A	539039943	539039999	RCMNGFAGQGSRHTGGGGV	138	-
Chr1A	541899270	541899386	KLIEVLPVFVATPKFAGYIEPISHNELPEGGFLVESGPI	185	-
Chr1A	543751003	543751065	KVADALEEVGRLMSARAEVGF	112	-
Chr1A	546751090	546751122	KEDEVPSWLGK	78	-
Chr1A	548027410	548027448	KAAPGAATVSALE	82	-
Chr1A	576344265	576344333	RALPSGLLSVELLAQVAGLQRMR	102	-
Chr1A	578106306	578106437	KVDYRDGPIPIDIEGGLLSEIESFMDDEDDDDVSPASNILGSIT	236	-
Chr1A	578700132	578700185	KAVEDQEGGEEEDYNPDN	127	-
Chr1A	581516702	581516752	RYGDDLHDVASKTAFAV	118	-
Chr1A	589952278	589952355	RAVGLAVAPDMALFSRELSEVTAAAM	115	-
Chr1A	6072435	6072479	RPDSMIEDNFTGDAE	111	-
Chr1A	9969366	9969401	KRALEQLEVPCE	87	-
Chr1A	9969996	9970046	RAAFASGGTGAVVAYDQ	120	-
Chr1A	11529023	11529097	RAGHSPRGLEEMEPDLDLSPKAGSA	115	-
Chr1A	11848905	11848994	RISLSEMRTLGVIASCLEQGNEKNVGTVGL	142	-
Chr1A	13743384	13743509	KLSGLSEIGRPVMGLESLSVIYIGDVCPIAGEEIELQKVNPM	204	-
Chr1A	15212506	15212637	RAGIRPSAYGSGVSSNDSSTFNGANMQNRMMSSNVSNASYGEPA	200	-
Chr1A	16138721	16138837	RALRQRTWQIISMPEPDNLLPPKGTVIELLVVGFSFVDS	227	-
Chr1A	22779294	22779422	KDEAVAAVDDHMTHLASIATMPRVHVHGLQAYTGFAVDVQDDG	209	-
Chr1A	24549825	24549875	KIWGQLASLQSPMCSVF	133	-
Chr1A	51801153	51801185	RIEEQGFSGGE	81	-
Chr1A	54756815	54756952	KHLEDGQVGWDLKGGPSGWDLNGGNPSGWDTLMSPEGITTAPSMLS	226	-
Chr1A	67251250	67251357	KNPAGLLEQPHFLGAVFLSTCIVLFPGAAFIFTCVL	173	-
Chr1A	82036967	82037023	LRVSTFLIMMVRVLGVILV	85	-
Chr1A	131126708	131126773	RKAGAPDPLSGVLASAPDPIAD	96	-
Chr1A	157879117	157879149	KDLKYESMGDF	83	-
Chr1A	269976150	269976206	REPRMVVVNGANKQEAFDD	92	-
Chr1A	363527696	363527752	RLYAPGATADAVELPRCPL	89	-
Chr1A	375167242	375167283	RQLPSLGHPNGTVR	107	-
Chr1A	404676342	404676380	RKLPDKFASDIVD	94	-
Chr1A	408751278	408751352	KFGPEMSGSLVVVVPSESGTAVMLG	113	-
Chr1A	442713059	442713094	RSFVSSMQPFFS	90	-
Chr1A	465630607	465630669	RHGSGARLLPASSGSDSEPAM	92	-
Chr1A	530340494	530340568	KGESDFLSEELKGVTLLHDLNQFAE	117	-
Chr1A	546750596	546750637	KQALGGDVVTSLAK	94	-
Chr1A	549736543	549736587	KQILDVTCLEPIPIK	113	-
Chr1A	569154028	569154096	RSNTAYSNEGDGNAMHLWQEVEM	112	-
Chr1A	585027211	585027261	RCSLLEGYEIRGPQILS	83	-
Chr1A	10053560	10053598	KFSEASGLPQLLL	90	-
Chr1A	10053953	10054012	KVLTTKGLGGMGSITIVTSE	140	-
Chr1A	10943880	10943927	KATGSIFILVMPAVLQ	113	-
Chr1A	21826024	21826083	KLQFLNEMGDMDYEVLGRCG	103	-
Chr1A	22803609	22803686	RTMFDVGGDDLYPSFRVNEVSSGISV	127	-
Chr1A	24208566	24208631	RDGRGTVSAGVSSPMPMPMAQE	102	-
Chr1A	38468390	38468434	RLKQFLAIAEDVCNN	110	-
Chr1A	76791745	76791798	RHFMMEIQGDQISSAGVA	88	-
Chr1A	260768192	260768245	KTAVQQIGHAVWPALVVY	86	-
Chr1A	271424885	271424944	KGYMDILESALTVPYGDPWN	103	-
Chr1A	289110139	289110183	RHEPELDVMLMEDLL	105	-
Chr1A	303500019	303500057	KKLTSEAASSGNQ	86	-
Chr1A	303919601	303919672	KQADSDSSGTSSNMGDSCEQPEAT	162	-
Chr1A	321521384	321521452	KHVDEESVEDQDDGKTASIEKYL	164	-
Chr1A	321521768	321521803	KTVSPLFSFIAM	90	-
Chr1A	332890830	332890979	RGHNDMIEVNHLE------------------------------SVWFSHE	115	-
Chr1A	339201464	339201505	RLGDELPGLAAATQ	94	-
Chr1A	339247354	339247389	KLDEEVYEYGVG	87	-
Chr1A	353667224	353667259	RNNVITQPDDIL	90	-
Chr1A	358627719	358627751	KEVDVAPADTM	83	-
Chr1A	365678778	365678822	RLVSPDNLVHALDPN	104	-
Chr1A	370914203	370914265	KALEADVAQSSTNAINCNGFY	99	-
Chr1A	377531168	377531230	KAPIMGSSVEAVVPTQSATVD	95	-
Chr1A	377533349	377533411	KPAMSLDGPTSATPQSISLIN	97	-
Chr1A	385964995	385965027	RFVNDGPWGPW	92	-
Chr1A	442628157	442628216	RLGAPSSPATNGSDEVTGAM	91	-
Chr1A	445527258	445527320	RIKAISYGSSGLVVFMTAAVT	98	-
Chr1A	447739545	447739592	RNHGPGSNNPPRSWIA	128	-
Chr1A	454052153	454052221	KVMPQRTNSKPKPIDGLEMVQIT	111	-
Chr1A	463356712	463356774	RQSNFGDYTAEALEGYAIISA	109	-
Chr1A	475270992	475271045	RSQLITESVAVSQSSPMD	83	-
Chr1A	475825210	475825245	KPLIDVVGVAVL	86	-
Chr1A	492700181	492700216	RCNGMDSAVGCS	92	-
Chr1A	502328473	502328505	RTGEGDGCDML	83	-
Chr1A	506802333	506802377	RDAALEEVQPLLGML	103	-
Chr1A	514345493	514345546	RIGSSVVAVLMTTTPNPM	83	-
Chr1A	530914489	530914551	KRGVACSFYNDGNLDLVSSGE	105	-
Chr1A	533513713	533513754	GSGVIINNIPIFIL	100	-
Chr1A	534316600	534316647	KMYFGSNANNDNTHDE	118	-
Chr1A	534522834	534522869	KYSDADLEIELV	86	-
Chr1A	547139494	547139529	RWYPGYPAANIN	98	-
Chr1A	547250309	547250353	KPAFDGPARGNSEMI	110	-
Chr1A	560579328	560579372	KGDGVGAISVMMRAV	107	-
Chr1A	576799001	576799063	RGLAAVGEDTAVAVYGMWNSE	100	-
Chr1A	3342353	3342391	KVDVLTGTLAELS	84	-
Chr1A	10602679	10602729	KDLIEFNGTTAIEPDFL	82	-
Chr1A	14472258	14472314	RVVVDEERSLVRGDISILG	84	-
Chr1A	16138388	16138426	RAAPALGLGVTPM	93	-
Chr1A	24593444	24593497	RTVPSGAPLVVIDADPKD	82	-
Chr1A	30502902	30502952	KRQATMQTVNLIALGPM	126	-
Chr1A	39781294	39781353	RHKSLSTMLSNYTVIDPILG	98	-
Chr1A	60662238	60662291	RMFEEIETSLPAGGSILL	85	-
Chr1A	62421354	62421410	RIEHGMQFTARGALFGRIY	96	-
Chr1A	68197733	68197801	KADVVAAEEKPVVDVVPEYLYWE	100	-
Chr1A	71777790	71777822	KALIQANGGNK	78	-
Chr1A	84835423	84835491	RAAAGPSSNVAANPRASCVPIST	100	-
Chr1A	95939028	95939087	KIQDHTGGSTANSIAWAAEK	93	-
Chr1A	95941011	95941184	KTNDSTGSAINTLAWAAEFQL--------------------------------QPYDE	152	-
Chr1A	100472490	100472555	KLALAGLDLGMGTAVEASGPRG	97	-
Chr1A	109309184	109309243	RRIEGQAGSLVEIQGMKLMS	146	-
Chr1A	110897000	110897059	RQQILSGIVTNYESVNNAYN	97	-
Chr1A	110979842	110979922	RAARPRGLNSYMTILSHVTHDHSQLGL	133	-
Chr1A	116061802	116061867	KGEAGESIALNQKEVLEELESV	95	-
Chr1A	137609201	137609245	KHISEIALVTEAIYF	108	-
Chr1A	173440978	173441031	REMGDMQEQKAGYRLGQE	127	-
Chr1A	240534249	240534290	KCSTLCPAGNVPIV	106	-
Chr1A	266913640	266913693	RLLPHGTAAKEKGQLAAM	83	-
Chr1A	303354348	303354404	KACYANILLNTLHIDHHVY	149	-
Chr1A	323508800	323508835	RATAGATIGAGM	81	-
Chr1A	335172294	335172329	KFSLPIDNVSPI	85	-
Chr1A	390555323	390555364	RRFSGAAEVGDRVN	98	-
Chr1A	428780206	428780241	RWPVFSATADPL	91	-
Chr1A	457982389	457982442	RQFIESILKMVVHCDGCV	93	-
Chr1A	470488323	470488400	RFAEVAGSFDGAATYGSVMATWSVIT	124	-
Chr1A	485275908	485275949	KGLEEDNRIALLVH	105	-
Chr1A	486796245	486796280	KIGVASMVEFSQ	89	-
Chr1A	495042145	495042180	RHLVSPAPAKMA	89	-
Chr1A	495042232	495042294	RRPASPSEMIFISQSATGTSS	94	-
Chr1A	495450963	495451031	KAALAEAFDAIAHNLYLVTSHQI	105	-
Chr1A	507790753	507790818	KLNAAAYDDSTGVAKSSARGPK	100	-
Chr1A	511829926	511829961	KAQCRLFEPLET	92	-
Chr1A	518472099	518472167	KLVQPPLAKTMQQINLNQSLDSM	107	-
Chr1A	518536497	518536535	RGSTDIIILDSNE	80	-
Chr1A	520710221	520710295	RVTEINHAYVDLGSNALSAVAELDG	115	-
Chr1A	535988948	535989007	RAESSTTTPTDSPARPNRAS	84	-
Chr1A	539039583	539039618	KSGETAYVILPG	88	-
Chr1A	547054273	547054308	KAEANAWHVFDD	89	-
Chr1A	547054273	547054311	KAEANAWHVFDDK	96	-
Chr1A	553549074	553549112	KAQVNSLIEMNVM	98	-
Chr1A	563088857	563088886	KYYDLGMGAA	78	-
Chr1A	586775957	586776010	KKLQEMQRTHANIADVNA	84	-
Chr1A	586778264	586778320	KLLPVFDSSQPVNVNPAHV	88	-
Chr1A	586782938	586782979	RSFGASELLNMVET	101	-
Chr1A	591307820	591307882	KPKGVGKSVLELYYDTNTELE	98	-
Chr1A	595703543	595703581	KGDDDYNYAVLGV	98	-
Chr1A	595713063	595713095	KNGIRPEMAAA	80	-
Chr1A	4249078	4249188	LFISLEPPQIFSFIAEGFVEHLSGLLHGADQDEKWAQ	184	-
Chr1A	10942416	10942454	KAHTLFEGGASLQ	94	-
Chr1A	11528462	11528545	RGVCFMAIRIAWGSVLRGCVLALALLEW	140	-
Chr1A	13585605	13585682	RILQHFSQPAVAAPRLMDMLAAPAGG	124	-
Chr1A	13756895	13756966	KGPLASLQPVPGAEEGSSMLCLLI	111	-
Chr1A	21826507	21826557	RDIVYDEPFNSLHLLVT	84	-
Chr1A	21827504	21827533	RQENEEEMMW	83	-
Chr1A	24208575	24208631	RGTVSAGVSSPMPMPMAQE	87	-
Chr1A	48416713	48416766	RSSSCEGHHMQSTQVHIN	86	-
Chr1A	100461579	100461644	RRNPVLVSSELGTGSTAPRNSQ	100	-
Chr1A	106056786	106056833	RFLLEDVGDDEAMEDS	121	-
Chr1A	121311366	121311452	VIIVSFACNGVMLPVSSISYPRMSTLIDA	137	-
Chr1A	134071018	134071089	KQHIEKVSALEDSLAKSVSEAEEV	105	-
Chr1A	159856271	159856387	KQEEAAQHYQYDGEEYAEGEEPGEPETNPQAQYYEHEHG	96	-
Chr1A	173441587	173441643	KGHSMYSSTVVVDPNQRLR	95	-
Chr1A	249127987	249128073	KTSQEMVWNAAIFLMQDALESNFGGTART	221	-
Chr1A	249136515	249136589	REIYDVDGREALCLTGKEGDLVAGI	184	-
Chr1A	259457026	259457097	RWGLPSTDNWLWAAGLLAYTCLMG	114	-
Chr1A	259457026	259457109	RWGLPSTDNWLWAAGLLAYTCLMGKGMQ	135	-
Chr1A	290305568	290305618	KRKEPQSPPDSGVNSGS	124	-
Chr1A	293798789	293798911	KVDEWQGLSAYIGSLSVHVGTNDPELEMIKEAAFEGLEKNG	202	-
Chr1A	304358016	304358087	RPAAAAYPAVPCLLNCPRHSSQMK	115	-
Chr1A	323027057	323027095	KERPVGDGHPGTS	92	-
Chr1A	328857392	328857451	RQKNANGAAPTTQSVTLSAM	139	-
Chr1A	351937514	351937618	RQLVSVWRTAGFAAGGAVHDKFVPQLPKEEGVVEM	170	-
Chr1A	365678664	365678714	RRLMNFGEPSAEINSMA	83	-
Chr1A	373949783	373949812	RDWTEFWTPT	80	-
Chr1A	382773174	382773293	RINHKTPIKYPDTQEEAFCYLLMHMHSNHTPRALIATSIM	204	-
Chr1A	386976050	386976130	KGLWSMAAFGGGTTTGRPATQPAPALF	125	-
Chr1A	406737307	406737381	RPSTAPSSDTSSGEEDAGGPSSPGR	106	-
Chr1A	466502546	466502626	RTTSAHGGEHGHLQYTQSPVVQLVGPQ	125	-
Chr1A	475273345	475273404	KNYGEMITVGIRTADLGHTS	152	-
Chr1A	482168404	482168436	RKCSFNGVGIA	84	-
Chr1A	491577392	491577451	RQVEENQLDVCGHGLPPQQG	97	-
Chr1A	493737583	493737669	KSIIVQVTAEVSSHVLAFSTDVAGCNGGI	208	-
Chr1A	493737976	493738035	KMSFIQMMNRPIDYARAPEL	102	-
Chr1A	495351273	495351344	RWVMASPASPIDGIFKLADHLRGA	120	-
Chr1A	506997857	506997898	KPSADEGFVNFLTM	107	-
Chr1A	515082002	515082091	KPTEDDDEDEVGTMLEGEELLAEMDSPCSH	143	-
Chr1A	518466768	518466806	RNGPQLFVDPAVS	95	-
Chr1A	530337385	530337435	KQRASVPLVVYQDMEPD	85	-
Chr1A	543749158	543749193	KHDTVFYPSIYG	90	-
Chr1A	558438513	558438560	RFATAAKTHTQYFFSG	117	-
Chr1A	563086974	563087051	RTYVAHPKEDIIFVLDAAITHPQENG	129	-
Chr1A	578433872	578433925	RAIVGRVVLRAPDAEWDQ	86	-
Chr1A	585108305	585108358	RENAELALVKLEEMRDAI	82	-
Chr1A	586774270	586774329	KLIEPRFTTAIFQTDALDAL	94	-
Chr1A	595653650	595653754	KMLKLYKSNDPAHVVSSPNSASNLASHLSTYSTEV	161	-
Chr1A	595653800	595653892	KVHASNPEGSSVTLVNSLGAEAKSDVPNVLE	139	-
Chr1A	595706432	595706467	KLVGGANILVGL	82	-
Chr1A	597091427	597091480	RPITASFFNGGLDLHVLA	87	-
Chr1A	2059089	2059211	RAPPGFGFDIAEMGLNRWCSMFFLNYGDLQRLEDIESQGSV	212	-
Chr1A	10602748	10602804	RQHCEQFSGVLSNNDSHTA	147	-
Chr1A	10726956	10726994	KVSASPGMTDVPF	95	-
Chr1A	18808433	18808489	RRHALQPSAPRDPDGGDAT	88	-
Chr1A	83016161	83016199	KNMKIDGSYCMRA	100	-
Chr1A	131126711	131126773	KAGAPDPLSGVLASAPDPIAD	90	-
Chr1A	299854007	299854081	KGLSLISGEAAFVFIATALFESIAA	106	-
Chr1A	301165772	301165849	RATVDYGQDWRDGQGPKVWHGPAFGA	131	-
Chr1A	301166147	301166182	KSYPLGVAQNFR	90	-
Chr1A	310507792	310507833	KLEQTIIAQAEMAK	91	-
Chr1A	323027402	323027467	KQTSLVETLLLSNEESEFTLWI	158	-
Chr1A	345176349	345176414	RDAAAMHRSYWAGSLGRVAAGL	103	-
Chr1A	353667548	353667580	KFSMSTVGTSM	78	-
Chr1A	365678778	365678837	RLVSPDNLVHALDPNRDIID	145	-
Chr1A	365680535	365680579	KFAGVTEGLDAQLTF	109	-
Chr1A	440541057	440541176	KAEHIMGSTCYAHMIPTYTHANPRCGEELMLDLVGLAEAV	203	-
Chr1A	447069392	447069424	RCLGIGEAGNK	78	-
Chr1A	447069628	447069696	RVEDVWSMFTELDASLAPPSLPQ	111	-
Chr1A	464447447	464447509	KGMSTLNLAVVDNGVPAAFTT	96	-
Chr1A	470487597	470487632	RISKRTSAVESW	89	-
Chr1A	483927476	483927511	KMDSQVSPDSFR	91	-
Chr1A	493738048	493738113	RDAIDFFYNHEWYAARKYIAGD	112	-
Chr1A	502328509	502328553	KVTEAIEERGIVGDA	103	-
Chr1A	506984387	506984461	KPRSNSDHSTAPLADVDGMQQMVGM	121	-
Chr1A	534912535	534912642	SVHAVCNVGNTHVGAPAGSVLVGAFGGVEVTISCNM	168	-
Chr1A	535988840	535988878	RHQDEGTLTLVFV	98	-
Chr1A	542154790	542154873	RVVGAAEEGDSFACGMFEALKSVNGAPD	131	-
Chr1A	553168091	553168171	RGCARLLEEQFAQVGLSVRNVGVGVLE	127	-
Chr1A	553201733	553201786	RVPTAPNSNGPAIQTFPK	85	-
Chr1A	572655215	572655301	RALSNWAGEGNAAVYNALVLDEEMTWPGK	142	-
Chr1A	576346352	576346435	RAGAGAGADALMSVLPPVVGLEPLARKT	123	-
Chr1A	594004255	594004371	KLAGPIMGDVNNLGFAFNELLTLNGLNNAFTGSLGCEVL	183	-
Chr1A	6715742	6715798	RATTLVASGTGGHQLCVKL	138	-
Chr1A	17235019	17235078	KAERCEGFPEGAGLLPASSM	95	-
Chr1A	24208317	24208373	KAPPGATVGHGGAVMARHR	85	-
Chr1A	60692007	60692039	KGFPYEVLLNN	84	-
Chr1A	149769855	149769926	KFRETFAELISATVDQGDKTIGLS	178	-
Chr1A	169806832	169806882	RGDACGDEMMHSLMQSM	132	-
Chr1A	170574667	170574699	KGINFGHSATA	80	-
Chr1A	266091105	266091170	KGFPGDRCQMGPMVGLKQNVAW	173	-
Chr1A	289482768	289482815	PDSSPAGEELSLEGAI	110	-
Chr1A	300388316	300388351	KLKGNMEAVFGA	89	-
Chr1A	301166147	301166179	KSYPLGVAQNF	81	-
Chr1A	339246832	339246972	KDGAHVWALLGGLMVDVYGATDGGFFPKGNSCDRLAGELTEVAATVQ	230	-
Chr1A	362982281	362982349	RLLDKNLIQDVSWSLVVESLGQS	108	-
Chr1A	432187408	432187494	KTITETTSADKTESSTSDGGMGLTSAVAD	121	-
Chr1A	432187680	432187739	KTYQAADSARDQTYGTAESA	88	-
Chr1A	442714568	442714666	KAVALETQAVVSAGNDIGREMEQARLQALESDQ	151	-
Chr1A	463236339	463236440	KFGGASGQEGAVGHLYCELNHLTGVTAPKRMYPS	258	-
Chr1A	470273113	470273154	KMLNDTLDRGALDL	105	-
Chr1A	511818024	511818053	RTGMLDDIPR	78	-
Chr1A	518475230	518475271	RKNTGAALTELNVI	95	-
Chr1A	518475233	518475271	KNTGAALTELNVI	92	-
Chr1A	531900409	531900459	KALHLPTTSPEELEGLS	122	-
Chr1A	558292342	558292512	KNLQLGQGDPPFIID----------------------------------TGTPIEAL	114	-
Chr1A	558942319	558942399	AAVAASEPKDTGEQQIFSKDIGEINTI	122	-
Chr1A	563086791	563086826	RSPDKPLPMGEG	88	-
Chr1A	565106149	565106280	RHGANPVTATIGTYAETDSHMPRPIVKLSTTAEEEAFCESQHHT	326	-
Chr1A	578700132	578700254	KAVEDQEGGEEEDYNPDNRDIAAPAPDLESDVLGEPGEWTY	197	-
Chr1A	7528071	7528130	RQGSVLKHLRDLPPKDTDVN	146	-
Chr1A	9630550	9630600	RPEVMHLYLIGGPIGNL	85	-
Chr1A	21826363	21826401	KGDYRIDVPQVLS	96	-
Chr1A	29102477	29102518	KVGNTNSKDTAEEA	98	-
Chr1A	30905672	30905719	KGEEKVAPADHGAEGM	111	-
Chr1A	32427311	32427370	RCSYSDVVRPSDGGVDVGAG	90	-
Chr1A	42146730	42146861	RAAAHCAWDWSHLLMYSAIGGILGYAISYTLPMLALTMFAPVAQ	218	-
Chr1A	50379995	50380075	KAILGLCTGSSMSINWVNDDQEQEEEQ	135	-
Chr1A	52073669	52073740	TWLIQGMQDILKQSNLPSVLYFIG	118	-
Chr1A	59886576	59886704	RATAVNVLHEIIFCGDLVMMLIFDDTAIDVVEESAYMARAEQE	213	-
Chr1A	60665030	60665098	PQVGLQQLASGIQLVEEYVEKYS	106	-
Chr1A	67251130	67251249	RFLMADELLSVVCALQCVVSFYAAGALCAAWALLHMTPMI	128	-
Chr1A	70771734	70771847	RTFAVIAGKTATYDLLTANGKYANVSTTNIISSGPRMH	184	-
Chr1A	70771758	70771847	KTATYDLLTANGKYANVSTTNIISSGPRMH	222	-
Chr1A	75152545	75152604	KYHPFRELWKALFAYSDHAT	150	-
Chr1A	76790198	76790308	KLLFTRIEMPGLEVVLSQSDVPSGTIPAPGSETDGVV	179	-
Chr1A	87093194	87093244	RPKKSGHVGPEQGAAPR	119	-
Chr1A	134070733	134070813	KNSLFLTSENVENLSLTAEDLDAQLAR	121	-
Chr1A	214021533	214021568	RSHGDCETAQPT	91	-
Chr1A	252096873	252096932	RRSGMVAPEQEMEEVTPFAD	96	-
Chr1A	254394421	254394498	KAADAYELIAERPDEDMWTEKILGGE	121	-
Chr1A	299854007	299854114	KGLSLISGEAAFVFIATALFESIAARITDPHTADES	161	-
Chr1A	301165772	301165855	RATVDYGQDWRDGQGPKVWHGPAFGAKL	141	-
Chr1A	301165802	301165855	RDGQGPKVWHGPAFGAKL	90	-
Chr1A	301166144	301166179	KKSYPLGVAQNF	88	-
Chr1A	303502064	303502138	RAGGVAADLEARSGVERVAGGGSAM	104	-
Chr1A	313482325	313482387	KELMGTCEPTVDVTIAGAAVA	146	-
Chr1A	338845537	338845608	KAAVWALVTPLFELMKDADDPVVG	113	-
Chr1A	339198383	339198421	KLGGEAAMTENAT	93	-
Chr1A	346037516	346037551	KTMFTPSDAPAS	83	-
Chr1A	351936843	351936941	RVTDETSDSLATWSQSGSASINACFATVMRQSL	157	-
Chr1A	354781059	354781127	KARILLSMDDVDVFVDRSSEIGL	105	-
Chr1A	371523514	371523576	KELAPLNIYIDSRPRTAMVEV	105	-
Chr1A	389455999	389456124	RQAPRGLFVPMVPVPGWPGTPVARTVMAAHSEDVAPKGSPAV	198	-
Chr1A	442715313	442715402	RHDPNHGNSKSESTVMTSDSCSGNHPINNV	142	-
Chr1A	447069697	447069759	KGLIVEGTSGNLSIWDGEYLM	101	-
Chr1A	447084586	447084645	RGGGSTTPRQVCVARSVSPM	93	-
Chr1A	461252611	461252670	KPLSAYEAGTANDSANVKQM	94	-
Chr1A	462276928	462276972	RTHLADLAVMRSNVA	109	-
Chr1A	467209721	467209813	RRPNVATSMFPYAAWSSWALTVAVVVIKLMD	151	-
Chr1A	470273478	470273558	RLENYFTHHWIKEMDDWNNVIGHEIPY	145	-
Chr1A	482357886	482357948	RTDVVTPKSVESFELAQALTL	97	-
Chr1A	483926834	483926917	RTITTYFDVGEYLSDIEITTQATSSLTR	133	-
Chr1A	492074579	492074647	RVLFDLLTNDFDEGGLFTDGNTA	107	-
Chr1A	522084567	522084641	RADGLGPLPRVMGGVCAEQFVVATA	120	-
Chr1A	522313408	522313458	KSIEAVALNSQLMSIGS	119	-
Chr1A	524212844	524212912	KAITGTGGGVDVMSRVGSFVDRA	105	-
Chr1A	534449676	534449804	KLCEQLQVVVETMTPRQAPTQETCKLAIGAAKWVSNIDHEGHM	231	-
Chr1A	546750596	546750634	KQALGGDVVTSLA	86	-
Chr1A	558438381	558438512	RLGAAHYPHRPLGHPLTPRHYVDVMTLDGAFDTSSCSTTNPVQI	224	-
Chr1A	563086974	563087069	RTYVAHPKEDIIFVLDAAITHPQENGKEPFTI	159	-
Chr1A	569679275	569679322	KYEEICKIIARLAVLE	124	-
Chr1A	575790758	575790835	RGSSAYGSMLLSGSVPNRSPMADFVR	123	-
Chr1A	581590288	581590356	KTTPTNDPYVFSANTMMSDSVHA	101	-
Chr1A	588410676	588410723	RVVDENKMVNDADQIA	117	-
Chr1A	595651148	595651270	RSGRPLAVPMFMKTSDLTSGYPTTALQVWNGFYSIAACELD	212	-
Chr1A	595862020	595862094	KGRGMLFNQPKIDKHMFSNTHLCEI	126	-
Chr1A	9968316	9968366	RVNCVGFTRLETLAAVE	121	-
Chr1A	13649478	13649531	KDMDKVESQDSASGFREE	127	-
Chr1A	60250063	60250185	KGGTDVVAISAKNTLYHMCGNFFVAPLRHPFSFDNDVENEE	205	-
Chr1A	71779570	71779638	RASADAKDLQNNARSIASEMELL	102	-
Chr1A	86131956	86132048	THFSFIFMNITVELANSHFQEHVQRLHSRPM	151	-
Chr1A	88845921	88845977	KRRPDLFTTIVLAHNFEIG	142	-
Chr1A	249133739	249133810	KMAQLLPGDQWLFIAKSKQHLHML	118	-
Chr1A	353392834	353392929	REGPSPKQAADVSKDLPAAAAPRAANHLPSPA	98	-
Chr1A	363674024	363674068	KGRGSMAPSAQQSSD	104	-
Chr1A	428723336	428723371	KVAVEQGDPMEG	88	-
Chr1A	535399878	535399913	KDLRRCEVAMGM	87	-
Chr1A	549736858	549736899	RAMCETGANISDPL	107	-
Chr1A	591267016	591267093	RPDHEEKCRLAVQLSHQLALDEPLNV	126	-
Chr1A	1340547	1340618	KVTVAGNSIVNNSEGASALGTTPT	105	-
Chr1A	8082382	8082492	KDITVQLEDTSGVAWMTYYYVGFVFGTLGGAVVVNKM	175	-
Chr1A	9631256	9631393	KAHVADVVPRWADVQEDTWVGPTPRHGQAAASVGTAETILMGGATA	217	-
Chr1A	10462707	10462754	GLIVKKNAASSPSSQV	112	-
Chr1A	10931871	10931903	KVTHLSRRFAE	78	-
Chr1A	10950503	10950616	KLHARLNFDLSFAQLESSKNTLVPLIYWLSVILWYSLM	183	-
Chr1A	12360359	12360547	RDKEFMLDMRANWIYE-----------------------------HLGAAALELTMNQFGAAI	134	-
Chr1A	12362493	12362549	RKQPMPMQDVIMPTPTSGD	94	-
Chr1A	13202784	13202975	RVATLPECQTYRKPPLV----------------------------TQSVESMHYYEHWCLDGSH	150	-
Chr1A	14471943	14472020	REACVGAAENNIHFMVTRELCITIVS	129	-
Chr1A	16138730	16138837	RQRVWHIINMPEPESLIAPKGTVLELLVVGFSYVDS	184	-
Chr1A	21792226	21792267	KSNKLDEETFGATM	105	-
Chr1A	21792235	21792267	KLDEETFGATM	83	-
Chr1A	22811733	22811822	KGWNLPDARAPQAVCLSNGNGAVQGNECEM	225	-
Chr1A	24233203	24233256	KHSILNEPVKESQLQEPT	84	-
Chr1A	30504320	30504361	KITYKVVKSAGAPA	97	-
Chr1A	38562511	38562597	RGARGGSRCNVATPPHLFSPRHDVGGWLG	142	-
Chr1A	44370654	44370731	RPLTHDVPKRGTLLELLVVGFSYVDS	173	-
Chr1A	51653124	51653186	KPFHNSADIAAAHPAIHEQAF	93	-
Chr1A	56967307	56967366	RIVEAAQELEKESVILAPVL	89	-
Chr1A	59898640	59898687	KEMSSFMNDAEEVAGE	84	-
Chr1A	66175931	66176023	RSDFGPLNDDFLSGMGFTKDIGLDSSIRDCL	142	-
Chr1A	79427011	79427046	RVGDSVGWSELT	87	-
Chr1A	82026845	82026895	KTIGKQMFAWGEELDVT	118	-
Chr1A	83015204	83015317	RALLAIDDPMSMLKALFIIYATVDNGVQPCTQELAIFN	189	-
Chr1A	88928319	88928354	KVEGFISNITAS	86	-
Chr1A	88928772	88928831	RSGDQSSVTINGDPSAGTAA	89	-
Chr1A	95940738	95940800	KAHENLQQLLPFLGGSGLVLD	95	-
Chr1A	97548202	97548240	MSCNLSHTNQSVA	101	-
Chr1A	99876045	99876104	RATWGGPSRVGDEPALCPPR	97	-
Chr1A	102141734	102141790	KSQLADLGARMVAFEEAAA	84	-
Chr1A	103605817	103605903	KHALMPGPIADGIAYVGKVNTMFRNDVLI	147	-
Chr1A	106754578	106754670	RVAIGHKEALRLMADAVTYDEHNEMWETSYW	157	-
Chr1A	116063050	116063148	KPKQEASPPSQTESDSEPAGFSGHPQLSSPINK	153	-
Chr1A	120056295	120056525	KAGYFQGGSVYGVAHQIRVV--------------------------------------------SQSVEHGNSTSDR	105	-
Chr1A	140307785	140307838	KFLDDPRPLRSALGLDYA	85	-
Chr1A	140310207	140310251	RIYHADREAETFALG	111	-
Chr1A	214016389	214016460	RLPKKSLPCVLMDALAQPIGGGVH	117	-
Chr1A	247932908	247932946	RISLITAQVTKAL	92	-
Chr1A	249114708	249114779	RLLVRLHMLQAEIISCMEPKYDLL	116	-
Chr1A	258800838	258800942	KNVALGIVTLNTCHSLETPLTSELQAISVNIRELS	167	-
Chr1A	281689802	281689861	KVQVPIVSSMSERIAKHQVD	96	-
Chr1A	286104081	286104137	RPGNFPQRYPAAASTAEPA	87	-
Chr1A	332343665	332343742	RGAGFEHEFEALFDVAEAASPPLELL	118	-
Chr1A	332804834	332804947	RILQTGDHSLSISQASPNKWWPTWPEIMKSLEGSALAQ	187	-
Chr1A	335171562	335171636	RAAATADKIAFLVASALFFPPEGVA	109	-
Chr1A	337762352	337762387	RPPTTDDGENIS	81	-
Chr1A	339247003	339247188	KAMSAQSSAKVLQVIV-------------------------------------FAAWFRAVA	129	-
Chr1A	346035167	346035208	KVQRADTDTSGSHL	96	-
Chr1A	348867668	348867715	RTIEYAVFTAANAPVS	112	-
Chr1A	348867806	348867841	RPKKYDDVQIVS	89	-
Chr1A	348867938	348868006	RGGAMYQKVAEYVGFMIANGPIE	113	-
Chr1A	348868091	348868150	KPLAVGSVAGAEALSSQAQL	85	-
Chr1A	355825885	355825962	KHYQSSIWYFSAHVTPDVDTMGDLTT	204	-
Chr1A	355825993	355826034	KHNGKDLHIAAIQM	104	-
Chr1A	356456708	356456746	KNGSSSNTHLMRK	94	-
Chr1A	361462627	361462662	KHPPLDSNAMSA	86	-
Chr1A	370509891	370509950	KEGDTSSLQATLSMVERELN	92	-
Chr1A	371413586	371413636	KSQQIDMQVVDGDDSVF	129	-
Chr1A	374038988	374039020	KNDEMRAGEID	85	-
Chr1A	375169430	375169465	KLKGKLDEGAAA	80	-
Chr1A	376080732	376080791	KFLPENGCSTMSMFPYQNTH	132	-
Chr1A	376863144	376863278	KPVSRNLLGQWFINGKEWTLEAVEDYQDPMPMAVPGTLGSDGPAM	229	-
Chr1A	377887369	377887425	KPRAVLSPAKAPDYLSSET	86	-
Chr1A	387273774	387273887	KETRGGTIMEQPMGNQDRLEHTPQVQSIENSSTHHFDS	188	-
Chr1A	408750103	408750183	RGMIHHKQLWLQGQAYLLRDDGFNNDG	131	-
Chr1A	420910343	420910465	RQDGDACYGILNVLNDHHLLSLMLVEVLFERNGQLGNRDLQ	192	-
Chr1A	441764682	441764720	RLLESGDLWVAAV	93	-
Chr1A	442015830	442015916	RDERMSNCMECIDVSPSNDFTCAACRWMG	237	-
Chr1A	445026638	445026724	KWQPTSEGTLIAENVIASGALLLMDAPVS	138	-
Chr1A	447069425	447069469	RAALADGPTDANAMV	105	-
Chr1A	447084568	447084627	RAAERSRGGGSTTPRQVCVA	90	-
Chr1A	451304957	451305025	RNRVTAARGEALVHPLYLADVLG	108	-
Chr1A	455286288	455286389	RLQHQLVSIVGVCGYVPDRLRMDAEYALSNVADE	168	-
Chr1A	463237952	463238017	RRETNFADYAAQVMEGYSIISS	169	-
Chr1A	463710764	463710823	KAEESDGEWFHKLFNMHKPI	101	-
Chr1A	463712114	463712209	KAHELRVISVHSEPLIRSWSGYETSNFNLLGI	157	-
Chr1A	465945940	465946032	KETIVSALSEPKLLFNDSISTPLIVPTAGAL	142	-
Chr1A	470273424	470273477	KPNLPAETLLVPHDEPAV	127	-
Chr1A	470273478	470273576	RLENYFTHHWIKEMDDWNNVIGHEIPYKLTLIG	175	-
Chr1A	470273577	470273612	RKAQAEDGVYAD	85	-
Chr1A	475853275	475853310	KVTLCSSVPIIG	87	-
Chr1A	483925940	483926026	KMKDEFEDAEALQNADLWSITGEIAEEVK	138	-
Chr1A	483926570	483926647	KENGEGSLIAAQVSAGYAVAEDPNIS	180	-
Chr1A	483927224	483927259	RLVNLGAIAGAD	82	-
Chr1A	484617389	484617448	RAEEHDMIGASTTLVIYGFQ	99	-
Chr1A	485275839	485275949	KPLLVPNINPLVGGYAITVGALLKGLEEDNRIALLVH	273	-
Chr1A	489039118	489039183	RFAPFVSPDGHALPLVPRPGSE	108	-
Chr1A	489039118	489039201	RFAPFVSPDGHALPLVPRPGSERVSASI	135	-
Chr1A	493192710	493192808	KLPQFFVERDIQQSGLWGAANVRLEGFSEVSVV	162	-
Chr1A	495449927	495449983	KAIEPTTVVAGIPIGNGIG	86	-
Chr1A	497562322	497562411	KGTLMELLLVGFSYVDSKQTPKKAELVEPA	221	-
Chr1A	498705758	498705811	RTEEGPFVLWQDGMLSIA	138	-
Chr1A	499005432	499005470	APLYSPPLPLGVV	89	-
Chr1A	499006034	499006081	KLPTDGDVHSVGNFGY	119	-
Chr1A	499006544	499006585	KAAEWTFMPPNAAE	106	-
Chr1A	499006745	499006783	RSVVSILGFGGVV	90	-
Chr1A	499006784	499006831	RQMGISPFYFFTGIQD	83	-
Chr1A	507792295	507792333	KPGEKFLGLNGAA	90	-
Chr1A	510138753	510138821	KLDLNMLGLNLHDMKNDEQHYSQ	108	-
Chr1A	511335419	511335469	KAEVRVTDNSFHCLLLV	83	-
Chr1A	514618284	514618388	KAKLTDVATGMGSNVLEAIENHDPSCERGMGGSLT	251	-
Chr1A	518536708	518536785	KTANQKLQDFAGARFTDACVLSPKFG	124	-
Chr1A	524212844	524212885	KAITGTGGGVDVMS	93	-
Chr1A	532717381	532717437	KGQPAAAVLSEDTEPVRWK	91	-
Chr1A	534179889	534179972	RLHEHLAGESMYEYVLAMHEKDNCYGVM	135	-
Chr1A	534517415	534517483	KGDKVVGEIDQPSGYLEEIAHGT	111	-
Chr1A	534517424	534517483	KVVGEIDQPSGYLEEIAHGT	97	-
Chr1A	534517903	534517941	RGPYAGVLTEGLG	94	-
Chr1A	534519212	534519292	KALSLSPASQGDATDPSSSVLENEAIE	117	-
Chr1A	534519428	534519490	KGENQQLESFINPDFCTAFLV	102	-
Chr1A	534519604	534519693	RVSVHSLVDPMDPTLVAVVGDPIEEEGKVG	139	-
Chr1A	534520744	534520830	RVTSDLAIDLFILDKLRDTSGLLLPRLAA	127	-
Chr1A	534522115	534522168	RYLSELNDTFRDQAQSIE	87	-
Chr1A	538362920	538362958	KEVTPPQVVFQKN	98	-
Chr1A	538362920	538362952	KEVTPPQVVFQ	82	-
Chr1A	539039457	539039486	KFASETWIVF	80	-
Chr1A	539039655	539039717	KGPRIGVSDKAKDADAYAGLQ	145	-
Chr1A	539040021	539040065	RGTGWSEASTQHGAK	109	-
Chr1A	543216542	543216586	KGIVNASVGAAHLKQ	106	-
Chr1A	547251596	547251655	RTMVSKKNNYPSNTGGSDAA	92	-
Chr1A	550811725	550811796	KQAEAVTVINEFLEIPEAEATCLL	112	-
Chr1A	555973112	555973195	KYFQMGSGVEIAVGIPQGAVAVQMEPEN	135	-
Chr1A	559933015	559933125	KLSAPDLIVAGDIETSGMKEGFLAWSHKEILNCAENT	272	-
Chr1A	563086827	563086883	RVVEEYGPHIVSSIPVTLS	90	-
Chr1A	563087082	563087132	KWGPKVDITLIEEVPIT	82	-
Chr1A	565374417	565374446	KQNYVYTLGC	80	-
Chr1A	565374462	565374518	RDFHNAMFTGAGCEANPCE	152	-
Chr1A	569659699	569659770	RPTCMLAALIADTAFVTAKDEEAL	172	-
Chr1A	569659699	569659773	RPTCMLAALIADTAFVTAKDEEALR	119	-
Chr1A	569866891	569866950	KTLFLDQMVGIARMVGVFKD	150	-
Chr1A	569866960	569867094	REDETREPIPKPCDDGCTPKFESSFSLVGAEDGPKVAEVPIGEFA	220	-
Chr1A	569866975	569867094	REPIPKPCDDGCTPKFESSFSLVGAEDGPKVAEVPIGEFA	196	-
Chr1A	569867104	569867136	RHLDEICNALC	85	-
Chr1A	569867164	569867280	RANAFGNAMKALKAAVQLSMLPVSNVEPSGAAMNALLVH	182	-
Chr1A	575353700	575353735	KTPVQVIDYVGS	91	-
Chr1A	576826838	576826909	KLSELGEKELASLEGLGMVEEVGS	97	-
Chr1A	576827391	576827471	KSAFFPLETVTSQVFSCEVIDPVGNLG	128	-
Chr1A	578303888	578303953	RAVADDAHIISVVDEVLPDKGG	99	-
Chr1A	579631972	579632043	RNGALAMVHLRSMNYIAEPVLSSL	115	-
Chr1A	585027325	585027378	RVLGEASWQRVLDDREIA	86	-
Chr1A	585930601	585930636	KVVVCTINDGSG	86	-
Chr1A	588440865	588440930	KNTTGEQNMELVETMPSDNQMN	101	-
Chr1A	8456771	8456887	RPSSPFTISAIAVMGAPLALDITDMMTNGLSLSADAMAC	180	-
Chr1A	10053320	10053361	RYSLNLVAQVHNNG	104	-
Chr1A	11835025	11835123	KLRGELGMSLELVALSPFMGPQFSLRVEEGEIS	154	-
Chr1A	11836153	11836239	RVMAQSNSSCGEELTFVLNEEMSKSVGIE	209	-
Chr1A	14471922	14472020	RPTFDSTREACVGAAENNIHFMVTRELCITIVS	165	-
Chr1A	16138967	16139005	KAELQANLLINTA	88	-
Chr1A	59885967	59886086	RFELRLQPLVLYDGDTLEVVLPVPGMVSAIAAVSATIGRV	188	-
Chr1A	62420595	62420642	RGGKDHLRSGEEDLLG	114	-
Chr1A	71575251	71575373	KIAALDSPGFIFSRMVMDGAPPAPPPILDFERHPFSAMPPN	197	-
Chr1A	97551952	97552026	REDAPVWYRDKAGVVVDAALLPDAL	115	-
Chr1A	114228189	114228236	KLNATGKKQVPIGSSM	114	-
Chr1A	149041311	149041349	SVCSDPIAISHQM	100	-
Chr1A	167170010	167170066	RVIHHAIHYDTNEDPEDIM	94	-
Chr1A	232363528	232363596	RDLTPKTASAVKRNVNPLGASSG	158	-
Chr1A	260759873	260759959	KEMVNREVTFWSGYAWTLVMSLWSLPWMI	147	-
Chr1A	311598863	311599045	KLEIPRGVVLHMPTSFAIPT------------------------------GYRGWFIIPTF	120	-
Chr1A	313482238	313482324	RAVKSCLEPPKGGAIFKELLCEQAQGLML	215	-
Chr1A	328857068	328857121	KDAGDLSMEVIPVWLMMQ	135	-
Chr1A	335757618	335757662	RNVTAITCETEGLVI	112	-
Chr1A	336003395	336003442	KLDCNANLFLNSPKLD	112	-
Chr1A	338845783	338845833	KSCEAFAGELTELAAVA	114	-
Chr1A	339246721	339246831	KGVDPMVAEVADLSGFNDAWAALLPTTAPDFTKVGKM	175	-
Chr1A	364496223	364496300	KSYMDIVATGVMRDLELSRLIFGHIS	129	-
Chr1A	386975732	386975791	RAWFTDLLDDYKCAAPDYQV	159	-
Chr1A	386975792	386975881	RVVENHGTAGTCVDEYTPDHFAGQSYGVET	150	-
Chr1A	391426793	391426825	RQVRQKMTAAG	78	-
Chr1A	419185895	419185939	KTPNVHGAGMAYATA	105	-
Chr1A	429665201	429665254	RLQARSTVANGNICVTPA	86	-
Chr1A	448915011	448915046	KGYMVMKCHYLS	88	-
Chr1A	454526564	454526596	KATTVTCSCAV	81	-
Chr1A	454527266	454527301	KVALFSGDPLVA	85	-
Chr1A	458402065	458402103	RVNSLESPLGSFY	94	-
Chr1A	488323596	488323643	KSGDAATGPSVLNSLA	103	-
Chr1A	497995325	497995450	KPSRHMPSGAVGIATNDTSRSEPANDTCLSPPNPTAVPVNDA	200	-
Chr1A	502328473	502328508	RTGEGDGCDMLR	90	-
Chr1A	506998223	506998288	KDLLGGSHCSDSVITFLCGDPV	165	-
Chr1A	518475335	518475367	RSIENLCEGLV	79	-
Chr1A	529640743	529640817	KGSFTPIYNYILNDLVKDAPPSNPS	116	-
Chr1A	530335934	530336002	KLPGDQTIGENLSGSPTDENVAD	109	-
Chr1A	534475886	534475948	KTGADVYSATGPLGCDISIFG	151	-
Chr1A	553374042	553374113	RLLEQVYDNSECPIGTAETIHSGV	184	-
Chr1A	557478899	557478940	KHVSEGDDRAASLI	100	-
Chr1A	589145614	589145664	KSVYPEMEKHLGRVWSM	87	-
Chr1A	591239708	591239761	KCDFQSDIKDYVQKALTT	131	-
Chr1A	2059998	2060057	KITEMPDQIPSEFIFFVTVA	98	-
Chr1A	4660697	4660753	KLSHLKMCAGLEEPILGSL	130	-
Chr1A	9496966	9497022	KYVSGFGGGGIKESFNKTA	138	-
Chr1A	10053968	10054012	KGLGGMGSITIVTSE	106	-
Chr1A	11835100	11835198	RVEEGEISKELMHLFELHPLNGLLQITTDHETI	158	-
Chr1A	11837734	11837823	KGLGGMGWVTIVQFEQTPQDSILKVIEDKE	151	-
Chr1A	11849838	11849918	KRSHISQQSPLIMSRSILELFYSDAIE	129	-
Chr1A	13648563	13648616	KLQPFCGASLVLAGACRV	132	-
Chr1A	15792475	15792507	KMQSKDFIGGL	83	-
Chr1A	18808436	18808489	RHALQPSAPRDPDGGDAT	83	-
Chr1A	29102984	29103055	RAPLHTEDETGSSSFAPVVGGAIA	112	-
Chr1A	30905684	30905719	KVAPADHGAEGM	83	-
Chr1A	49752305	49752421	KPLCMLHYDHCWIIDGEKYIKCVTEAFMQNAQTYAEFQS	200	-
Chr1A	56414989	56415057	RGIEDMLKLLTAVMRLSLEEGGD	105	-
Chr1A	59893654	59893707	KLLNKIMVGYTSENPVLG	90	-
Chr1A	62420289	62420351	RIHKQSTSLPLDLGLVAPSVT	146	-
Chr1A	100250031	100250096	RQTLERLTAAAALQQGAYSPTA	95	-
Chr1A	106754791	106754847	KVSLNANPLPVGDAGRAVV	131	-
Chr1A	166459335	166459418	KGHNPSAERGMTTSELPQSEEVSTLQQE	132	-
Chr1A	321855345	321855461	KQPVHLEVLPNPSGSLAAVFVSCTFVTVSEIGYLARMLV	283	-
Chr1A	346035167	346035298	KVQRADTDTSGSHLKVNNGSLHDTVPTGSAIQQAGLNTLATQLT	209	-
Chr1A	365678727	365678777	RMMERMIEPNRAAELTQ	82	-
Chr1A	428778777	428778854	KVQFIPFAHLHALGEELRLNGSLSPA	124	-
Chr1A	431346853	431346942	RKRGDLAVADSEVEMGQLLPVLMDVATEAA	140	-
Chr1A	447353463	447353579	KGDAFRSPDFEDANAGWINVDHHMEIIPLNLQTGAPIDL	195	-
Chr1A	447741724	447741816	RGANSGPVLCFSDGIGTQVHGSHVGGVKLGF	147	-
Chr1A	447928544	447928624	KIVSSANRDSLVINALNTLPGNTLITI	121	-
Chr1A	461037769	461037810	KPVVVNEEYVGAAV	96	-
Chr1A	464949837	464949899	RPDDAALVTYTGIDAEDVFVV	96	-
Chr1A	479871377	479871427	KPLGCLTSKPSGATVEE	112	-
Chr1A	498705962	498706054	KRWVTLTVPEDDRAAAAAAMGLSPVALNPHV	119	-
Chr1A	501278214	501278282	RAEAEDVNQGLSRLATVLEGAAI	101	-
Chr1A	502520784	502520846	RPWKGHEFAERAAGVALDVDA	97	-
Chr1A	518268131	518268235	RWNNSFAALAQCMEL-----------AATIVIVVVTVSRDLDKVGI	137	-
Chr1A	518475233	518475274	KNTGAALTELNVIK	100	-
Chr1A	530338021	530338161	KSPESNGSRIAFNPDDSDSGDDEPELGLIQDEASGDTPMGVYKLPTN	151	-
Chr1A	536219889	536219945	RAPSTPEEIIPESNNTHFV	89	-
Chr1A	541073981	541074094	RSFMSLDYVMVLFYGSEDTATSTMNLVRYGGKSGYCVL	184	-
Chr1A	544610994	544611068	RQFGIVVLEKLHHHRLASTEGPVEQ	123	-
Chr1A	549263645	549263686	RATSVHTDSNSNFA	88	-
Chr1A	551832241	551832294	RRPPKKGTMALFDVEIEQ	91	-
Chr1A	558782959	558783027	RLTTDAPPGRSTTGSASAASQKA	111	-
Chr1A	574283755	574283859	RIVHFNTVIHGLKDWVFGSGSGQPVELVDLTFADQ	170	-
Chr1A	579898768	579898815	KNQMPTWVASMSLSAM	119	-
Chr1A	588411177	588411212	RESDADSLSTIA	82	-
Chr1A	591239606	591239644	KRAHSSVPDNMGL	95	-
Chr1A	596885030	596885122	KITNGSGSMMSIAEAVPDLALLPEEIIPEPA	143	-
Chr1A	3282207	3282293	REGGCASWLGDIFNLMGSLTLKTGDADQK	218	-
Chr1A	13649859	13649903	RLHNYVDNWAHEAPQ	120	-
Chr1A	31383660	31383752	KESMDVGSREVEHPLKWEFCHLLSGLMAHIM	159	-
Chr1A	31385911	31385994	RWQLDMMSAFAAHGVEVPAGSASLESVR	134	-
Chr1A	39786916	39786990	KGNRSFLSLMLSTTSAELLINKGDV	116	-
Chr1A	41891937	41892017	KVTEVYEEMIDLESPPSSSMTGGQEVA	128	-
Chr1A	81306802	81306924	KLVELGGVKDDQFLLIVGGADTHARLGTILDPRPCPPYHSV	303	-
Chr1A	88845591	88845629	RKWWGLVDFDDGA	101	-
Chr1A	92429974	92430072	RHSTAGFGTTVGYSDTGNAMSAMVWDNSEKVRG	248	-
Chr1A	95940738	95940806	KAHENLQQLLPFLGGSGLVLDRC	109	-
Chr1A	98714716	98714784	RAMGSIMATWTIVNREAMGQFAR	115	-
Chr1A	109309076	109309174	SAAVQNTGSSGSSRPLLHHHVAGASTVNTPNIV	151	-
Chr1A	116252286	116252378	RIDWTSSFDQLDDRPSNSLHTLVPLMLVVQQ	149	-
Chr1A	125693137	125693208	RTFVARSPQAGGCIREGAAGADAL	108	-
Chr1A	289488741	289488779	KDLAVFRPDAGWK	95	-
Chr1A	308257847	308257963	RRVTECDPPNEFIVTRYGTHYASQVLGALLCAEAILFTL	193	-
Chr1A	332343428	332343472	RSANLSNSMKFGETR	114	-
Chr1A	336004943	336005020	RGIPRIPPAYKSAVEFLNGYVNYLVY	129	-
Chr1A	348867938	348868030	RGGAMYQKVAEYVGFMIANGPIERGMTPVIG	152	-
Chr1A	370510302	370510364	RLAESDEQVESLRTQSELHKQ	94	-
Chr1A	378055739	378055789	KQLQQAGEPIPTICAEM	127	-
Chr1A	382771898	382772002	RITSRMSNLISGYTTAQGQEIAQIFCFTMAGTSTI	168	-
Chr1A	447353478	447353597	RSPDFEDANAGWINVDHHMEIIPLNLQTGAPIDLKGLKVD	200	-
Chr1A	454052793	454052885	RFQDREVTGVPRTLEPKSVTSHNVPRRGNNE	151	-
Chr1A	495351708	495351815	KEVLCHVQGVHNISATSACARLVSSYTVQTSPARAA	260	-
Chr1A	511829926	511829970	KAQCRLFEPLETRPI	114	-
Chr1A	516808875	516808946	RPPFSGAGTPEGTISLRPLRNPVT	111	-
Chr1A	535149214	535149327	KRLPGYTEDSSDILRPFDCALHNGAHLIVGVVIAAAIT	185	-
Chr1A	535431320	535431439	RLESVLPSMKILLGLPQGIGGAAGLVAVKYSAEPLIQAVS	188	-
Chr1A	564937511	564937564	RIHSMIPDKDYIHRCDMC	89	-
Chr1A	566794164	566794199	RAQEGPPGSRTA	89	-
Chr1A	585799946	585800047	RLRQVPMNMAEAVEADTPESQLENRLNEQVELIA	159	-
Chr1A	586191152	586191220	RGFAMNVQSQVVHVYSDAVIGSL	114	-
Chr1A	588695973	588696047	KFMESSPELEQLTVPVGPKLTSSAM	115	-
Chr1A	590835942	590835995	KLAANMASLEKQLFSAQK	122	-
Chr1A	591700300	591700428	KNDLVMCEDANEVLWHASLTVNYPEVVTDSVEPSPFVSFALMM	209	-
Chr1A	1340373	1340426	RQNQETQHLSTNSPGEGR	86	-
Chr1A	2059065	2059136	RVKTYEMLRAPPGFGFDIAEMGLN	179	-
Chr1A	3282879	3282995	RPQETYAYWCLTTGEFTDIIEQEDDVFLHPKQEDSGLEA	199	-
Chr1A	4481865	4481912	RKHWDLETALEENELT	120	-
Chr1A	4660937	4661041	KSLTPPISGTIMNQALNLATLQTCAGLNPSIKGSL	161	-
Chr1A	8997323	8997424	KVNSLCQELNWQSCGTAQFELGSSSTDILVRAGY	171	-
Chr1A	10740419	10740490	KAVGLAIQYRTNWNLVA--VAINR	131	-
Chr1A	10949854	10949961	KLHLNLKYGHIYAKGCGEYPCVYPRESSFSPPTPAS	262	-
Chr1A	10949965	10950051	KPTAQISPKITSQPKEAPPTHQVAIPSGT	132	-
Chr1A	11836474	11836575	KLHYPLGDYSRMLVIRITGLEPNMELEASIHDNL	168	-
Chr1A	11850159	11850221	KPQNALFGGITVVALPLGNCK	155	-
Chr1A	13447063	13447173	KLSGLSLPIRGTLINNQLGLSALETCKGLPSPIEGSL	168	-
Chr1A	13447141	13447266	KGLPSPIEGSLKNNSFDLQVLNILSGIEFPIQGHLFNHSLDL	197	-
Chr1A	20920265	20920321	KNQAGGAESAVRSMLKGQA	133	-
Chr1A	24593444	24593512	RTVPSGAPLVVIDADPKDKLIIE	106	-
Chr1A	24721523	24721612	KIVGSEDSTVVGDATSDHIVITQENDLKRA	138	-
Chr1A	30856836	30856934	REQSSENAAAVAVSTSIRPTNSVSYFVVGSASK	148	-
Chr1A	44375564	44375629	KKGSGMAEAFCQTLSTTGDTAK	161	-
Chr1A	56413301	56413357	KVALFNMKAESAVARAMLT	130	-
Chr1A	65497924	65498013	RISTAQSSEAESVQTATAIEDEDSPGRPKR	135	-
Chr1A	71780125	71780166	KMSAAFGKAIKSAG	95	-
Chr1A	73441677	73441757	RRMTSAAMPNAGSYMSPKTVLNRVLEI	133	-
Chr1A	76808901	76808954	RALADVVSDLTNMVCAGQ	129	-
Chr1A	93855510	93855617	KYVDMGHDVLWLAAQTYPFFMRNVAFGTCNRVVIPT	187	-
Chr1A	95940723	95940800	RLMSLKAHENLQQLLPFLGGSGLVLD	119	-
Chr1A	221850426	221850473	KPLLTSAGLVGLSSEA	108	-
Chr1A	249117585	249117662	KVNPVAAASDNAHLLTQLSLSAQSKW	117	-
Chr1A	269976006	269976101	KPLDVGENSNQGLHKWPKAQLSLIAREVDGAA	238	-
Chr1A	286104069	286104137	RNGGRPGNFPQRYPAAASTAEPA	106	-
Chr1A	294654287	294654349	KEADDLTGPVYLSATLPVLLK	95	-
Chr1A	307049374	307049490	RNSIMYQLTNKVDDQEDLKLETHMLVHMIGALGHAAGWY	196	-
Chr1A	311154169	311154276	RPAVLAGGVTAPEAPSRPWVSYIQSTGNHRAHIESE	172	-
Chr1A	321855543	321855596	RPRATDVKDMWEKLSVEA	89	-
Chr1A	324887866	324887922	RAQLLSSFVKESGSELEGI	88	-
Chr1A	332343656	332343742	RPGRGAGFEHEFEALFDVAEAASPPLELL	133	-
Chr1A	332804330	332804362	RAKETEGMKDE	81	-
Chr1A	340134900	340134956	RTFHKGNTQDLISLTMVAV	103	-
Chr1A	362648384	362648473	KPMPRAPPELVSAAARVPVSKLVVAAPVQQ	132	-
Chr1A	365680490	365680597	RQQPAPVDCSAAVAEKFAGVTEGLDAQLTFKAGNAC	256	-
Chr1A	367707774	367707986	RPALLPMVTLQ------------------------------------SFSGTIGIILLLNAYQNKTYHFQA	124	-
Chr1A	370513716	370513811	KNLQATVQEIEQRLSDQESLSASLQRELEAQQ	137	-
Chr1A	375167182	375167283	REVLAAAAMGAISLFLGVFVRQLPSLGHPNGTVR	161	-
Chr1A	381770730	381770792	RSSSRGVSRFSATPTVSSSLG	86	-
Chr1A	385964995	385965030	RFVNDGPWGPWR	101	-
Chr1A	400903415	400903537	KPNFFRAQVPAISLILRDIQNVQGLFFTPFCALIPSAGLFL	202	-
Chr1A	406737019	406737132	KSDNKPEAAAPVPAVVSARCLPCTSHLHLWADVCAAHF	119	-
Chr1A	428778651	428778686	SRVEYRGAQTQA	89	-
Chr1A	441763503	441763598	KLTHSLSGTVVSTGDEGDETDMYFSLPYESET	152	-
Chr1A	442714562	442714639	REKAVALETQAVVSAGNDIGREMEQA	119	-
Chr1A	449829355	449829405	RVPLKQLDVDHVVQDYG	130	-
Chr1A	451304444	451304485	KNEEDKGAGPAPPA	98	-
Chr1A	472966103	472966168	RLADNYRTILIALWDHVSNRGE	108	-
Chr1A	473148299	473148358	REIGIDLLPSQIANLAADRA	92	-
Chr1A	475853155	475853250	RGISNIWEEKEKEADAIFYMTEAPTSLEFAFQ	239	-
Chr1A	482353226	482353273	RYIFPILGEMLGKGEA	122	-
Chr1A	499685288	499685344	RGPAISLSGISDALEEDEG	130	-
Chr1A	514618290	514618388	KLTDVATGMGSNVLEAIENHDPSCERGMGGSLT	161	-
Chr1A	518534884	518534946	KVLAEFASKGGMQQVVQPPMA	98	-
Chr1A	522085128	522085193	RSAGLFHHGFGEVGGAKTAVAK	154	-
Chr1A	524588070	524588177	REIGEFCMIFLDFLVQTERTVNENPGPGVVMDIIIV	174	-
Chr1A	530339459	530339557	KTSPLIVDQDIELDKTHSMSTNPRVPAGELDNT	160	-
Chr1A	531332663	531332737	KVPRTGVTSSSDTLASRTNAGSTVA	107	-
Chr1A	534178684	534178749	RAVPGTTMTPVRGLHDMDVVNI	106	-
Chr1A	534519598	534519693	RARVSVHSLVDPMDPTLVAVVGDPIEEEGKVG	150	-
Chr1A	547139422	547139481	RRAPAFQSVCAPHLAESALN	93	-
Chr1A	558926912	558926974	RIVRGIWPGMVVCDGSVFSRV	103	-
Chr1A	559086940	559087020	RTLTALVTPATSAETHFSIIPLEDVPL	123	-
Chr1A	559087224	559087289	RLIDSAVPTGGYPSQVLALGAV	155	-
Chr1A	560590173	560590232	KAANLANTYFEKQAALETQN	89	-
Chr1A	562588405	562588461	RFTYPKGWVMTGDSLEHGI	100	-
Chr1A	563461738	563461815	KVEDNTDGAAIPLGADKARAVSANVD	115	-
Chr1A	580288151	580288213	RFFQLLLRHVEGYNQGCTLRT	103	-
Chr1A	586775784	586775855	RSSMLQELDKAGDQVTQELNAELA	109	-
Chr1A	588410889	588410927	RSLSNATIYMEEL	96	-
Chr1A	590720665	590720754	KKYEDGMLATLKGILPNMVGSAVTVIGGTM	194	-
Chr1A	591673235	591673291	VVFCRPMTVGKMQFNNPIE	95	-
Chr1A	3343418	3343501	KSNDDTLPKMQYIIDDGSSCCAKSISGI	134	-
Chr1A	4660754	4660825	RNWSIDLLELNSLKEIQTPISGSL	113	-
Chr1A	4668779	4668847	KALEENELSGHLSGRQIYEYVLF	133	-
Chr1A	11528675	11528749	KLNFDDPIDEDVFPDEEEGDMPGSW	122	-
Chr1A	13446307	13446387	RQVMTLMRPAEGEMVQSTHLWSDLDGN	137	-
Chr1A	13650873	13650950	KNSLQTTGLHQIVDNMTNLETNIRKI	124	-
Chr1A	24550995	24551081	KPKVEQGCALASAITIIALPVGGCKKLID	214	-
Chr1A	71780329	71780367	KSGGRKSPFPKDD	91	-
Chr1A	97549344	97549385	KGFMNPRYHSAKAE	106	-
Chr1A	108939150	108939227	KMIELGNLIGDPAVNSLSSPGIGVSL	121	-
Chr1A	127023248	127023325	KDDMKIFVEQMKGYVESSSANNMMGE	123	-
Chr1A	133021676	133021711	RLPQQNYHNKDK	90	-
Chr1A	134071474	134071563	KMLESIKEEADSKASCLTQVDENLSDISSI	137	-
Chr1A	240530270	240530329	KVAKCVAGGVLIIDCSNHSA	94	-
Chr1A	254176099	254176158	RSLYVKQMNSLVSRFFLDSG	95	-
Chr1A	269975706	269975837	RMDELVNMALDLQGTCCLQAILMNCTITDPIGGSLVMVELVDRA	214	-
Chr1A	344952927	344952986	LFMKKTELPHWITSEACSAT	97	-
Chr1A	367060073	367060120	RGAGAGADNRRDLPMT	106	-
Chr1A	367060121	367060210	RPLYALSYIMDASPVDFSQAETQLWQEISS	148	-
Chr1A	367060493	367060576	RILQFEVDKEFLCALVRAVESSTPSGFV	134	-
Chr1A	403885988	403886017	KGCEMVYDTC	84	-
Chr1A	411461226	411461360	KGTGSNEVSSYIMRHMGKEGSLTGFMYESEIEMAAFQTHGSTSAI	215	-
Chr1A	448914822	448914857	QVFVGSPCVFGH	95	-
Chr1A	451304153	451304212	KPMLNEAVDAPTMNVAGLLQ	146	-
Chr1A	454052378	454052452	RVNSELGDQTKPRASELRVGSSPQA	114	-
Chr1A	464499401	464499508	KGMVEEREGNFYIIEVEGSVVIYVDDAAENQVIVDE	259	-
Chr1A	464992180	464992239	KLDTVQVMSCIGSPSFDLQE	155	-
Chr1A	497563514	497563549	RDIIEMQQEFEK	98	-
Chr1A	513090758	513090871	RGHKCAKSCGGCHQVSAVTDVCQGSCCATGTALCAEAS	174	-
Chr1A	514618389	514618436	RQSPVCGIPPMSIVAV	120	-
Chr1A	519821268	519821327	KKMVMSIMYKIIGTVHGFLE	100	-
Chr1A	520421934	520421969	HSPPCRFDTPCV	94	-
Chr1A	524589164	524589265	KLAMSKVFGLAHHWLDVQAQLLEQSSHKDQIPAM	168	-
Chr1A	548027761	548027796	KANLFPDGSAGV	85	-
Chr1A	553349738	553349794	KSNQLLGRLKCQLPDLNGL	133	-
Chr1A	589145923	589146036	RNLLQVLPISTASFGFFVTSQVWSVERCNQETMGLEPF	191	-
Chr1A	4482084	4482119	KVAVLQGDQLRA	84	-
Chr1A	7199703	7199765	RVIVGVMNLLEPPKEHQSSFA	157	-
Chr1A	10053560	10053601	KFSEASGLPQLLLR	98	-
Chr1A	11853466	11853513	RADKYELGTLMYINEQ	81	-
Chr1A	13446841	13446909	KPTCHPLHLQPIGGCVQNGALFI	172	-
Chr1A	56416791	56416832	KPAQSTYLPSILLS	94	-
Chr1A	65452119	65452196	KSVLKNATTIFGVDLAGQLVFVMETA	124	-
Chr1A	127023037	127023090	KEPDFVEPATVAGNGETI	129	-
Chr1A	166456488	166456544	KLVYSSTPSRGLTSCRNDE	90	-
Chr1A	219582552	219582587	RGITDEIGPRQV	86	-
Chr1A	351557855	351557914	KGDSRVSLSFEAAANPDPAA	89	-
Chr1A	358572676	358572723	KDVFPVYETLLAMAHN	122	-
Chr1A	434839304	434839342	KEVDAVSCLFLKS	94	-
Chr1A	454527383	454527418	KMKSVPNEFMSV	90	-
Chr1A	465527328	465527426	REGIDDCIALKLAAAQDSIRMPLIGPSDLLELD	153	-
Chr1A	476275395	476275502	RDHPASGGANLVSGAALEALARPSVVTREIQAMQAA	165	-
Chr1A	482353208	482353261	RYQAVARYIFPILGEMLG	92	-
Chr1A	559411533	559411601	KLMNYTAEAPTEAPTSNKDENCK	107	-
Chr1A	575790731	575790808	RLLALADGHRGSSAYGSMLLSGSVPN	118	-
Chr1A	590835690	590835725	RQRRANAEIALT	83	-
Chr1A	8997527	8997562	KELTDALASPEI	82	-
Chr1A	10920961	10920996	KASQCAVPKYAS	84	-
Chr1A	11850222	11850284	RLVMEAQEVLEPYQKDLDMNQ	154	-
Chr1A	13445598	13445633	KERLMVLENIAD	87	-
Chr1A	50378402	50378467	RFLDKSIPGLTDALDGLVAVAA	98	-
Chr1A	59886930	59886992	RSVMTRHQEEAAVDEQKQMLS	100	-
Chr1A	62421801	62421893	RSNISDGLRSIQGLTYFAIMDAGLYALWISF	149	-
Chr1A	88927443	88927478	KVRYDYEDFYAN	95	-
Chr1A	116063209	116063259	KKIHAVLVPREQWYVEA	131	-
Chr1A	187235243	187235296	KETQYMVSEAQNKTDIAD	87	-
Chr1A	245439020	245439082	RNDDDAGEDFVGSSGVHFDLQ	95	-
Chr1A	262720125	262720169	KRGSGSGPPAERDAM	105	-
Chr1A	290311397	290311471	KNNEHVSVEAIGDNVSESSAFLDDM	116	-
Chr1A	293799317	293799373	KGYMDMLTSSVFSDSIITT	138	-
Chr1A	332339942	332339998	RTVDPGKEPEAGLAMAKEQ	89	-
Chr1A	408961842	408961952	KQIKSQDTNLRVCNMLPAQWSSTDGPDCINLIGMDAN	185	-
Chr1A	434839304	434839336	KEVDAVSCLFL	80	-
Chr1A	442714568	442714639	KAVALETQAVVSAGNDIGREMEQA	110	-
Chr1A	462580821	462580895	KGNRGDVSMEVDDGQLKGAGAAANG	110	-
Chr1A	465947095	465947130	KRLEMTGANPTY	94	-
Chr1A	488905849	488905929	KDAISELSDIDIEWGKEPILDFHRVEL	205	-
Chr1A	522084996	522085031	KSMELSYKDLSS	88	-
Chr1A	531900667	531900708	RHGLFLFPKNGTGR	104	-
Chr1A	545794725	545794781	KPFCEMGGGTVNLLALSSM	90	-
Chr1A	575979844	575979885	KLLGWAKEYADPTE	99	-
Chr1A	591238459	591238527	KMEELTPNTASQAGLSDRISEWG	169	-
Chr1A	1160495	1160530	RFAEDIEDNTLG	92	-
Chr1A	9968790	9968849	RLHTTGSRSLQELNGGHVSV	144	-
Chr1A	11853529	11853651	KAITEERTTVIVCCTNEVDHFIPVIMNWEMTSSVDDVVIFY	208	-
Chr1A	22811592	22811732	RTDSGAAVAAVMAITLSAGEMTVVPRRYEEVMQKVADLHSGSLGEAA	221	-
Chr1A	39787063	39787134	RSSPAIGSKEMSSFINNADEVSGE	110	-
Chr1A	65912379	65912483	LAVLPTAARSDFNPLNEDFLSGMGFINDIGLDSSI	162	-
Chr1A	71777871	71777936	KPAAAESADLSVKLQSIQQELA	95	-
Chr1A	76790195	76790308	LKLLFTRIEMPGLEVVLSQSDVPSGTIPAPGSETDGVV	183	-
Chr1A	88927449	88927478	RYDYEDFYAN	80	-
Chr1A	98714287	98714397	KGLAIPASAGFAGLVASVMNTDICIGEGAMETFLEFA	175	-
Chr1A	100036268	100036396	RTQMAHDGQLVYQHGSGTMNSSKVMVTDADDDCVSPFSYCPFH	340	-
Chr1A	100036547	100036582	RKGGDEQDDPDA	84	-
Chr1A	106272308	106272361	KYDSMSKAPMFINEMPGS	87	-
Chr1A	109309376	109309462	KNDFRAPTILDMLTTTTPFTQNSNPPCIG	143	-
Chr1A	127023281	127023346	KGYVESSSANNMMGEKATRVMQ	103	-
Chr1A	169806832	169806957	RGDACGDEMMHSLMQSMRAAPESICVEVGDEAVLVLAPKEEQ	208	-
Chr1A	193922414	193922458	KLKVVDRSSNAAAVA	103	-
Chr1A	281689598	281689654	KVPPGTAAPPADKGESLPE	84	-
Chr1A	305442094	305442228	RGFSGSSPRRLHPRGTDDDSSSSSLSFSTMTEDEMLELMADLGKA	148	-
Chr1A	313481043	313481144	KVLCAAPLAGLSGVDPIQLLYMSNNEKMARELNT	166	-
Chr1A	321521135	321521182	RNGTVDVAEGAGGPLF	113	-
Chr1A	336003326	336003370	RTVVYETMLDTESTT	114	-
Chr1A	338845531	338845608	KAKAAVWALVTPLFELMKDADDPVVG	121	-
Chr1A	338846104	338846145	KSGLSEEVYEYPLS	100	-
Chr1A	339201365	339201451	RETARVWPVMSGLLVDVYGVCDGGFFGKG	146	-
Chr1A	348865523	348865576	RAGDAALIKKFADMSGSY	86	-
Chr1A	356453881	356453940	RCRCRLPTLSSPQHSTPSTA	89	-
Chr1A	364495815	364495916	KNNLCGSLLAVLISITPRTHMSALLDNAEEVLGS	160	-
Chr1A	368866976	368867029	KLSMDDIGKTTLVVNAGA	82	-
Chr1A	374038988	374039185	KNDEMRAGEIDKISESLNEF----------------------------VEAIMPLFESAPQFLNVE	146	-
Chr1A	378709516	378709608	RRALSRAELPQTVSPQTCSVVACCMILFCSG	148	-
Chr1A	378965871	378965954	RAQVASQIVAEVSANGCKGAYYNSALQA	129	-
Chr1A	389456068	389456124	RTVMAAHSEDVAPKGSPAV	87	-
Chr1A	393634628	393634765	RRSAGGGGNQMLFAEAAATDDVVMQQMAALSHGDSRGADDQSQCGD	194	-
Chr1A	442949129	442949233	RPKLKLMNEAISEAMAFDGQIMCAELINLLAATNC	168	-
Chr1A	442949234	442949284	KQLKHQVLDEAERFLGA	126	-
Chr1A	442950107	442950196	KYVSMVSNMSVMDLENMSWFVRMAYELLGV	147	-
Chr1A	447069422	447069469	KRAALADGPTDANAMV	114	-
Chr1A	451876208	451876258	KVIEYKHEPFVGAFGDA	130	-
Chr1A	464949900	464950040	KTEGDGLIVVSDTPPAPSLVQGITPLSYGAFYNAVVYTYPIGEAEVA	222	-
Chr1A	472970001	472970126	RGATAPPQGTEDDAAFPTVSIGWQIGCEDLAGQTVPFRSVTA	199	-
Chr1A	473125786	473125878	KVRNANLSRILGSVQAPHPLNNAIQGYNIGF	151	-
Chr1A	473132160	473132207	KVKHVATASVRFTNSM	118	-
Chr1A	488905536	488905658	KSLSGISLVPAIHGFVGMPIFPASGLVLKGYVEDAIVLIGL	190	-
Chr1A	493738312	493738356	RALAPFWCRPLASAV	114	-
Chr1A	501116607	501116705	KSRSTGAGVVGYDYTLETMPPIHNLAFFMIRPH	260	-
Chr1A	515242312	515242341	RLMFSYNKQG	81	-
Chr1A	518475230	518475274	RKNTGAALTELNVIK	104	-
Chr1A	531900667	531900705	RHGLFLFPKNGTG	96	-
Chr1A	534178882	534178962	KLQAVVETMTPRQMPTQATCKLAIDAA	194	-
Chr1A	534849727	534849762	KETIKDMVSEEK	92	-
Chr1A	542639440	542639496	KNSLEQGGQQVAGLNNGGA	136	-
Chr1A	542639440	542639574	KNSLEQGGQQVAGLNNGGAKYINWIAYASIGPSLCMWLIYLSHVK	220	-
Chr1A	553347761	553347811	KHCCIWANISDKIVFEK	137	-
Chr1A	558925683	558925775	KTSEHHNTEQEAEDDVSTHVENVSELSNDLL	135	-
Chr1A	560412260	560412316	RSLIEMLIDEPISVEAQEH	147	-
Chr1A	565119940	565120059	RGGVFVAPLAFVAEGGPAGALEAEDAVEHVAPNVGLGQLL	107	-
Chr1A	565883041	565883079	KPPAAPDDGIDLA	91	-
Chr1A	572654991	572655053	RNGWRAQLEVILLHEEPTING	105	-
Chr1A	582657280	582657339	RMSAYNPNRIMIWAALTANI	154	-
Chr1A	591238600	591238710	KLIEAMIDELQPPCGHASGFVRNLFLMRSNEESLPKL	183	-
Chr1A	6715670	6715732	KLYDDLANVNYARDAGMVEAV	153	-
Chr1A	17232327	17232377	RLLCQLFSYAFLGPVQY	85	-
Chr1A	39042296	39042349	RLNAEAVEHFRQDVLSSV	83	-
Chr1A	50378414	50378488	KSIPGLTDALDGLVAVAAKTVSEDR	113	-
Chr1A	51801435	51801470	KYALADTKQNLI	89	-
Chr1A	82026857	82026895	KQMFAWGEELDVT	89	-
Chr1A	107716842	107716904	KLATFANDPPAFVTLGAGTSA	94	-
Chr1A	133021829	133021912	REKVDVSAVDEDPEVSAAGDVVNNQDLT	129	-
Chr1A	172982548	172982616	KNAPSSVDELPEASIFETTDAAI	104	-
Chr1A	303500076	303500156	KELVAPGAAVGLSAPAAPQAVNAPGAL	112	-
Chr1A	362979496	362979528	RVSSENEECPF	83	-
Chr1A	370922972	370923043	KAKSGLSGEAQALLLSIIPVMAQS	107	-
Chr1A	441764631	441764681	KRVTWSVGEPTPEATTT	117	-
Chr1A	497564414	497564479	KGLINSPMPGFLGVAPLRLMRV	106	-
Chr1A	500936779	500936844	RACPSVLSSDLQSSIDVNIPEI	103	-
Chr1A	523956635	523956742	KIYSFTTAWLEHEADLVAQDDTSKVTLAMTCHAQAE	267	-
Chr1A	560592137	560592193	RQHYEDKLADMEEEVSKND	88	-
Chr1A	560617468	560617500	KRQSIASCTPM	88	-
Chr1A	565883035	565883082	KGKPPAAPDDGIDLAK	115	-
Chr1A	574283791	574283859	KDWVFGSGSGQPVELVDLTFADQ	108	-
Chr1A	581386144	581386209	RAALLADALSGFPSAAALAVAF	90	-
Chr1A	4525368	4525409	KGHGPIWDSYDIEV	111	-
Chr1A	4572086	4572121	KLSLLKMCAGLE	80	-
Chr1A	14025263	14025334	KPKVKQGGALASAITIIALPVGGC	173	-
Chr1A	15792631	15792681	KRPDMNGETGTDTAVLI	128	-
Chr1A	16277995	16278054	KGGESNNLMMVDLIYLNQAA	96	-
Chr1A	24692515	24692571	RVKDSIGVIINGKFCGELL	92	-
Chr1A	30856818	30856886	GRCMEQREQSSENAAAVAVSTSI	106	-
Chr1A	50380358	50380399	RIEVGNSVATECIV	101	-
Chr1A	82031575	82031628	KSNFEFVDNPSISRNSPE	131	-
Chr1A	87090913	87090972	KGAGGSATVQLEPPCVANVN	92	-
Chr1A	93855462	93855509	RFPGIPMGFETCAQDI	127	-
Chr1A	106754257	106754331	KAVYKSSMAAADLPEELTGFENMFL	181	-
Chr1A	110645774	110645836	KRPSAILDAVAGYLDAYLIAT	97	-
Chr1A	135252758	135252811	RRMYCLDMELGTFFMFVV	94	-
Chr1A	167173533	167173619	KLMPINYFAINIDKNPSDDSIIPARNEGA	137	-
Chr1A	173441032	173441088	RFYFSAGSDQMNNVMPSPY	98	-
Chr1A	232363519	232363560	REFRDLTPKTASAV	104	-
Chr1A	302657885	302657950	RRSDCEDVVMAEVSRGTGASTI	103	-
Chr1A	339201221	339201277	RAQIAGAYEVVRDVDQFVA	87	-
Chr1A	358574329	358574364	KNMSPKDSSMSE	88	-
Chr1A	362978997	362979050	KVSPGDLIRNGYFNANPF	89	-
Chr1A	370914200	370914265	KKALEADVAQSSTNAINCNGFY	104	-
Chr1A	374340105	374340161	KWPLGIFSLDPAVEIPFVH	94	-
Chr1A	431347018	431347083	KHGLRGVSGADDPCGKETHPAS	105	-
Chr1A	436948076	436948141	RQPLGLLACNVVFNMYEVGEGQ	109	-
Chr1A	437256937	437256981	RKIAKVGELADMVAE	105	-
Chr1A	445524141	445524200	RLEENEAILREYETLLGESQ	90	-
Chr1A	454527765	454527797	KGLSYPIFGSL	78	-
Chr1A	464498270	464498317	RMKVLERLEGASVTTQ	113	-
Chr1A	492700178	492700216	RRCNGMDSAVGCS	95	-
Chr1A	495973680	495973727	RCPLGSAAAESAYTKD	114	-
Chr1A	500946679	500946735	RASDDDHSALDVQDPGPMV	89	-
Chr1A	523052288	523052332	KNWPNGGVEEHADQE	114	-
Chr1A	551832256	551832294	KGTMALFDVEIEQ	101	-
Chr1A	562587344	562587385	REGTVCQSQYLPCT	110	-
Chr1A	565883035	565883079	KGKPPAAPDDGIDLA	107	-
Chr1A	10462842	10462877	KSDNLGYRFIVA	90	-
Chr1A	56413322	56413357	KAESAVARAMLT	80	-
Chr1A	232361418	232361477	KERIAPLNSGLGFCFLRHLV	98	-
Chr1A	321521756	321521806	RYLHKTVSPLFSFIAMK	129	-
Chr1A	351556355	351556423	RAIFDAATMSQSNDVSLSLGIAS	103	-
Chr1A	353705378	353705512	RDGAVY-----------------------------VINESIWPNS	85	-
Chr1A	431337395	431337451	RNVCSCHCSCNAGCEFVVA	89	-
Chr1A	497563790	497563831	KGKSSSSAARPEGD	95	-
Chr1A	538357671	538357703	KHQKGIANKPE	83	-
Chr1A	553349759	553349794	RLKCQLPDLNGL	85	-
Chr1A	591238600	591238680	KLIEAMIDELQPPCGHASGFVRNLFLM	137	-
Chr1A	3282300	3282332	KKMNDSEGGSK	79	-
Chr1A	8236404	8236478	KLTPELMSASYAGEGMENYCYTVAT	189	-
Chr1A	11836276	11836317	KANHLSQQSPLIMS	100	-
Chr1A	23929472	23929516	RPSYTEEGIGSGVIV	110	-
Chr1A	29102174	29102215	KSCEYEGGVWVCVM	117	-
Chr1A	32427296	32427370	RLYMQRCSYSDVVRPSDGGVDVGAG	120	-
Chr1A	82031305	82031355	RGLQEVCEMVLTQHGLV	83	-
Chr1A	87299432	87299464	KKYDSISGFAY	84	-
Chr1A	93854086	93854160	KMEWESLMACIRRAGISDAWHMIGG	126	-
Chr1A	124646319	124646363	RAFKPSPPDLAPPVH	104	-
Chr1A	260960287	260960370	KTFMSDSSRITDDAGKLQEGSCLCEMAM	136	-
Chr1A	339198383	339198424	KLGGEAAMTENATK	100	-
Chr1A	370922698	370922751	RLLWAGPSQMTEVLQQQK	87	-
Chr1A	454527302	454527343	RYMTGTRGTAIINE	107	-
Chr1A	464950216	464950284	KVNGAEKIAAILKTQDAIQMSGL	107	-
Chr1A	475832291	475832356	RGHDDNVVTEMMQVPTHGEEAV	107	-
Chr1A	506995851	506995892	DAGHRLKGNGGVVA	93	-
Chr1A	511400341	511400385	KWVVDEVSPCSESYF	115	-
Chr1A	536650267	536650305	KGGIWSATSLVVA	92	-
Chr1A	553348547	553348591	KGINPVQPLANNYPD	112	-
Chr1A	553349357	553349392	KLAYNWSTTDKT	93	-
Chr1A	558294693	558294764	RAAAPESQTKIEAKPPCPPSLSLS	155	-
Chr1A	560587529	560587564	RSSTKELEARAA	82	-
Chr1A	563086788	563086826	KRSPDKPLPMGEG	94	-
Chr1A	591240032	591240070	KKIFQTIKEIFGA	95	-
Chr1A	9969822	9969857	KGVGPMGWVTTV	93	-
Chr1A	10052639	10052686	KEVKVIGPPLNEVRTQ	119	-
Chr1A	11524743	11524799	RYEIDLDKLVKIMEQLVLE	86	-
Chr1A	11835025	11835099	KLRGELGMSLELVALSPFMGPQFSL	115	-
Chr1A	11835376	11835423	RSLGVIASCLEQGNEK	112	-
Chr1A	15793285	15793329	KSFGDTMVALDNYEF	115	-
Chr1A	22779201	22779260	RWEPGLNEVEDGGGHGAHQR	98	-
Chr1A	22803468	22803539	KAFLDDVAAFIVQEAEDRADSLCC	177	-
Chr1A	22811010	22811045	KSGDPATAVCNA	86	-
Chr1A	31385707	31385766	RQEIQQDILRYVMALHTAFG	102	-
Chr1A	51145475	51145558	RPPTAAISEAAFDAAMEQVPSPAAGAAF	121	-
Chr1A	70771794	70771847	KYANVSTTNIISSGPRMH	135	-
Chr1A	88928187	88928240	RNAGQDMVNPRLGPTDII	89	-
Chr1A	88928277	88928318	RVSTTAAGFADTKS	98	-
Chr1A	88928277	88928312	RVSTTAAGFADT	85	-
Chr1A	88928514	88928561	RYLVQAAVTEEPTAGL	115	-
Chr1A	88928703	88928771	RPATPRLSPASSGLGAPRDMSFI	168	-
Chr1A	95939028	95939084	KIQDHTGGSTANSIAWAAE	88	-
Chr1A	95941793	95941873	RFQTTAELQVANDDSLVAQVMAPLGEL	125	-
Chr1A	116253935	116253994	KGVCGGMAFQCQCSDSFSLG	93	-
Chr1A	125692459	125692566	RFSLCVLAADPVVPVTGGAGHSGDLMPSAVLPLQLA	165	-
Chr1A	127245069	127245104	RGDLGSDLGDTE	82	-
Chr1A	134070733	134070840	KNSLFLTSENVENLSLTAEDLDAQLARRAESEVQSQ	161	-
Chr1A	167173533	167173604	KLMPINYFAINIDKNPSDDSIIPA	112	-
Chr1A	249129848	249129898	KSTDPLDAIMQCSRMID	131	-
Chr1A	259465672	259465752	RVSFSEPVTGGSFTEHTGGADLYMGTA	203	-
Chr1A	266091105	266091152	KGFPGDRCQMGPMVGL	129	-
Chr1A	284478582	284478656	KGTALVGEPKEFAVFAQGPSDYPLS	119	-
Chr1A	303499407	303499448	KIYVQPYSPWDSLV	112	-
Chr1A	313482793	313482879	REAHASHRIPVYLDVVATAKEHISLLTAM	140	-
Chr1A	328857212	328857241	RFHHEYPKGQ	83	-
Chr1A	328857293	328857328	RLPMVGGPFGLG	85	-
Chr1A	336003805	336003858	RIIQHLDTDMLETVIYVD	86	-
Chr1A	336003805	336003873	RIIQHLDTDMLETVIYVDKFDDR	111	-
Chr1A	339201377	339201445	RVWPVMSGLLVDVYGVCDGGFFG	173	-
Chr1A	354780738	354780827	KAVAENIDTSDGVIHVSIGTLLQTIGATLS	137	-
Chr1A	362982434	362982508	RSSEAPDDNRMRDGPDGGSGADNPR	108	-
Chr1A	367059872	367059946	RDANPMHSLDALTFKDGALYEAEEL	121	-
Chr1A	367060211	367060252	RELAGTGILDLNGQ	97	-
Chr1A	373953832	373953888	RPLHDSESAEVHSPWEEPG	91	-
Chr1A	376403820	376403855	KAVLTKGSESRI	82	-
Chr1A	386975732	386975764	RAWFTDLLDDY	90	-
Chr1A	394218720	394218764	KLPVSAGPQTMNSLL	106	-
Chr1A	428778654	428778686	RVEYRGAQTQA	82	-
Chr1A	428779278	428779331	RCNGSDSSLQPKVYIPTT	89	-
Chr1A	437256949	437256981	KVGELADMVAE	78	-
Chr1A	447462335	447462418	RAAWERYQPAARGIFAHHFSALPASQAA	129	-
Chr1A	449829127	449829165	KYNEPLPVGIGNG	98	-
Chr1A	451304444	451304488	KNEEDKGAGPAPPAK	103	-
Chr1A	463237955	463238017	RETNFADYAAQVMEGYSIISS	161	-
Chr1A	464498354	464498386	KDVSAGNMVLF	82	-
Chr1A	465947098	465947130	RLEMTGANPTY	87	-
Chr1A	472907297	472907377	KTGVPCGGASYVLGPTGAAKWYGSPTT	123	-
Chr1A	473148299	473148352	REIGIDLLPSQIANLAAD	83	-
Chr1A	475273345	475273377	KNYGEMITVGI	88	-
Chr1A	483925940	483926023	KMKDEFEDAEALQNADLWSITGEIAEEV	133	-
Chr1A	483925946	483926026	KDEFEDAEALQNADLWSITGEIAEEVK	126	-
Chr1A	483926834	483926914	RTITTYFDVGEYLSDIEITTQATSSLT	127	-
Chr1A	483927401	483927460	KEEGKYNVVIMPKDAPGPIV	148	-
Chr1A	483927413	483927460	KYNVVIMPKDAPGPIV	122	-
Chr1A	483927461	483927508	KFPWLKMDSQVSPDSF	130	-
Chr1A	483927476	483927508	KMDSQVSPDSF	84	-
Chr1A	488906077	488906115	KYPVGQSLHEAVA	97	-
Chr1A	495449849	495449911	KLVAHGAATSVPNGGFTNFYS	154	-
Chr1A	515242381	515242449	KILQVATENVNPAESVLEENLPY	107	-
Chr1A	518475368	518475409	KEDIVTANSMQALA	98	-
Chr1A	518535037	518535069	RKYEELMDTVD	78	-
Chr1A	539039412	539039486	KSSSAEFSGYVEDLKKFASETWIVF	189	-
Chr1A	539039457	539039528	KFASETWIVFRGLHGGPALDLLNL	181	-
Chr1A	539039583	539039621	KSGETAYVILPGK	94	-
Chr1A	541655979	541656035	KELLGVPMGEEELVSAAAV	84	-
Chr1A	546341744	546341806	RDIWQHSSETYEFAPDRLLEA	107	-
Chr1A	558294693	558294731	RAAAPESQTKIEA	87	-
Chr1A	558779444	558779485	SSVTSVMEYESSPK	100	-
Chr1A	563088857	563088895	KYYDLGMGAARGE	99	-
Chr1A	568199544	568199603	RTEMDIDPVIDEAFPIWVHQ	101	-
Chr1A	576344013	576344072	KSSSSAVLQKANTMDVSATA	86	-
Chr1A	587067412	587067450	KAEQEAAADGGGM	88	-
Chr1A	590833794	590833868	RVQSLNVGITPGYTAGGSAMSSVSL	115	-
Chr1A	1233092	1233148	REFKAYEIEELHRYALVLT	91	-
Chr1A	1335455	1335520	KVVDAAKVFDAKGPAATAGSSI	95	-
Chr1A	4380642	4380761	RDNTADYSASVQVMPNRRNMANCMQQLSPFGTGVPSFMTE	200	-
Chr1A	4659256	4659366	AERMIPRAQPSSELCSFALKILLALSNEETTTPTIPR	175	-
Chr1A	4688743	4688835	KILLDLSNEETTIPTTLRQDLIDNVLLAQEG	140	-
Chr1A	4689634	4689666	RAEDTVGELSK	79	-
Chr1A	6070428	6070478	RDRAYSLGVEEYLGNGW	82	-
Chr1A	8233802	8233879	KADGHRITSEGASHMYTLGEASGVAI	189	-
Chr1A	8252234	8252290	RAESKAISIDMLEVPAEWR	130	-
Chr1A	9482573	9482644	RKLVIGSTNEVEMGYSGLGLDILS	115	-
Chr1A	11422546	11422617	RADISVNDDGRSSASLMEDSNSHA	107	-
Chr1A	13448737	13448856	RLDDDTTANMTTAPAAGTCRCPSALLLVLLVPATVLRWHN	154	-
Chr1A	18808292	18808363	PDHEPKDVAASDGSEVMRSSGRAI	113	-
Chr1A	21827909	21827962	KAYETLAGHMGALENELS	129	-
Chr1A	22811592	22811690	RTDSGAAVAAVMAITLSAGEMTVVPRRYEEVMQ	155	-
Chr1A	22864039	22864128	KKLGLGVPKSFGACMGAEVSCDANEGQGSA	141	-
Chr1A	24227812	24227910	RQALAAEDVVAPEELDDGGDVEPGQKGPEGDSK	149	-
Chr1A	24593426	24593512	RNPRLDRTVPSGAPLVVIDADPKDKLIIE	135	-
Chr1A	29103956	29104087	RLTSLDLRLGEGPKASGPGGGGGGAKSAGPTTPNPWEGVDDSGA	97	-
Chr1A	32927221	32927283	RWQRGIGSELEIAQLTRSNGN	100	-
Chr1A	51145373	51145474	RPSPSAWPSVMDPKRPSPSAWPSVMDPKRPSPSA	149	-
Chr1A	51802068	51802133	KTFELDSLSQLAQVMKPWNYSV	168	-
Chr1A	52074363	52074470	KATDKEVRNAYDLGHAAVVSAANGLMDLSAANEPNW	262	-
Chr1A	55973124	55973225	RGDLVKGLEGAVISPQAYDVVSVPSGGEAEKFIA	159	-
Chr1A	60130037	60130138	KRWEQLPLVHILEMCTYMNPRVGNDVMQQLVLKA	176	-
Chr1A	60666338	60666406	RFVDWSTRMDPDLPPFGDKALIN	114	-
Chr1A	73927824	73927889	KTVRVAGDVPLETGTSTSAAVT	95	-
Chr1A	75150257	75150391	AVTANTAQGPMPKGQLFYQFLVLAQRPRHLPVEHGAGRVSVLTLG	215	-
Chr1A	78892765	78892881	RIAGVVAPYSSSLLDRVQMRPFAWLVMNGFFDMPVPPKA	193	-
Chr1A	86134594	86134665	RQSGGGPKRQASGSGNLVFEVVDA	111	-
Chr1A	93676974	93677036	KAVSAFSEELGRCAAATSPAS	91	-
Chr1A	94828164	94828202	RGTEEQTRIIGME	101	-
Chr1A	98714782	98714913	RKASGPSGCEFYATVLANGVSVEGEFGRSVVLGHVMASAPLSVA	207	-
Chr1A	100035581	100035649	RTDEHSLRGVDISSNTTTVMSAV	166	-
Chr1A	100035968	100036057	KGIGGPGVLPVVTLENTCYKGNTIDDIIEK	217	-
Chr1A	102141578	102141631	KQLQSVLEKMEAMLQEFG	86	-
Chr1A	109602823	109602885	RLALTPGSGSAEGEQTAAQPM	95	-
Chr1A	110893404	110893454	RTQLMDWIYNATTYGGT	124	-
Chr1A	110961572	110961628	KNVVKSPTKLASNPVPSNC	86	-
Chr1A	115132080	115132184	RHKLIQARVAALEAELAHVQQQLTLIAGMCGYVPD	175	-
Chr1A	127023260	127023334	KIFVEQMKGYVESSSANNMMGEKAT	118	-
Chr1A	134072914	134073036	RQTTGLLGALLGSAIVAITNLLSALPNGPSPRKVEPQPPGA	143	-
Chr1A	157879117	157879155	KDLKYESMGDFRS	97	-
Chr1A	157896013	157896093	ARLTLLTMVFRYIDLSPEECFVDPLEE	134	-
Chr1A	170564052	170564129	KIFELAAGGKHLHPDLESNSPGVSES	121	-
Chr1A	221845151	221845288	RQEIGSSPEPPSSSVDTDGPKCDSQGDANGNEPDDTGTDLQIVEEM	169	-
Chr1A	224308832	224308942	KPPVMFLPRLLYDNMYWWYVGFVHVMFIITIGVLMAV	181	-
Chr1A	269976270	269976377	RPPCDLHVAHARFRSPRMMSFTVVIIPASGGPWLGC	183	-
Chr1A	289493548	289493679	RISAPPNPAMPGPFPAGPRPLQGPAPPQLSAPPAFMPVQVAHNT	107	-
Chr1A	304357875	304357958	KFPQPNATPSSSTAMPTMGSLLRAESHR	130	-
Chr1A	304623234	304623296	KCLDTTINWSALADSQYNLGA	102	-
Chr1A	305442121	305442228	RLHPRGTDDDSSSSSLSFSTMTEDEMLELMADLGKA	103	-
Chr1A	305567526	305567588	KMVSKMAVWSDMWISTPPLVD	99	-
Chr1A	305752159	305752242	RVASIASSSDEIKSNMLQQIKQMASDSN	128	-
Chr1A	321521228	321521308	RSMEAVMFNMTAGKPILYGGIEMDAAA	130	-
Chr1A	321855486	321855563	KMLCLSGALEQLATSCSDLRPRATDV	124	-
Chr1A	324794313	324794357	KEVTLSLFEHAIGVA	107	-
Chr1A	324807434	324807499	RQEEGDAGVRVTVCGKPAVMEA	104	-
Chr1A	332890980	332891075	KLLSPFARRVLGLDGTATYLELVMSSLLPPQS	147	-
Chr1A	339246688	339246825	RAHMAMAFEVLKGVDPMVAEVADLSGFNDAWAALLPTTAPDFTKVG	220	-
Chr1A	339246688	339246816	RAHMAMAFEVLKGVDPMVAEVADLSGFNDAWAALLPTTAPDFT	206	-
Chr1A	353667422	353667547	RETNAMDCIELNTAWDPGDMTELTAEDVIKDAMNQGQFFEKM	209	-
Chr1A	355823169	355823243	AAVLDPTEAEISLLTTHVKGVWSDL	117	-
Chr1A	358572766	358572873	RNWTHTVLHSTMASGSGVEATSAFHIIRGLQQLAVS	174	-
Chr1A	363674015	363674068	KGGKGRGSMAPSAQQSSD	125	-
Chr1A	367060121	367060252	RPLYALSYIMDASPVDFSQAETQLWQEISSRELAGTGILDLNGQ	217	-
Chr1A	367709569	367709643	KRGYRDSLNGIVPTVVLAGLGTIQM	119	-
Chr1A	370922668	370922748	RSCSPNQHIARLLWAGPSQMTEVLQQQ	133	-
Chr1A	376403922	376404044	RMATWYGTPRGNRSEMLDMQVVTGERNAFEVLVALYNPNSG	203	-
Chr1A	378055730	378055792	KPFKQLQQAGEPIPTICAEMK	156	-
Chr1A	378721180	378721290	KGNNGLLCVQYADDQNDLQSSLSCLHAEAVLDGDIHL	174	-
Chr1A	386981290	386981382	KGNNICDHSRAELPLAAPDVKTGLSLQQCSS	150	-
Chr1A	390555068	390555124	RLLMGDFVNAADALKCVGS	91	-
Chr1A	420905655	420905720	KGARAPSGQQSGTVDRDDLGSQ	99	-
Chr1A	429674951	429675019	REVPGARGGGLDSSADSMMPTLG	105	-
Chr1A	431336334	431336450	RAINGISGADICYEPAQSAELDHEDQLSAMHLESGSRQK	182	-
Chr1A	436948862	436948936	KIWVFSSNPSSRVLKDFEDPTQPIG	122	-
Chr1A	440208548	440208652	KYSTSGASSHGCEDGMNLIPIGLSVFLIFIFNRIQ	174	-
Chr1A	445527264	445527320	KAISYGSSGLVVFMTAAVT	87	-
Chr1A	447069619	447069696	KLQRVEDVWSMFTELDASLAPPSLPQ	125	-
Chr1A	447348291	447348335	KMPAHVYSTSVDLAF	110	-
Chr1A	451626396	451626521	KALAFGCYMGDVAASVIGGAYGAGEGIPYLGQLSTSEYTERH	201	-
Chr1A	454527119	454527151	KPTHKYVLLKE	81	-
Chr1A	462276913	462276972	RQEDLRTHLADLAVMRSNVA	94	-
Chr1A	465947718	465947777	RLASAMDTIAMTKSPRLASV	91	-
Chr1A	470272708	470272812	KMSSPALATIEKSMRDAIGPFMTSGGSLVVNGYLD	170	-
Chr1A	472906576	472906641	IWDFLEAWDTMGDVLEEDAGGQ	157	-
Chr1A	473125084	473125179	RKMLNGNYTAANQVTAGVEDADGASPWGTESI	157	-
Chr1A	475924699	475924761	RWLFTAYRSLAEADAPEARVA	97	-
Chr1A	483927527	483927574	KADAVLFLPVSCKLQM	119	-
Chr1A	493737916	493737966	RAAIYGYLQISGSNIPA	123	-
Chr1A	506854309	506854368	RQLHESSSSYLVFETAELDI	95	-
Chr1A	506986860	506986934	KINSTLWLDMSDIEKAPVSSAGTME	122	-
Chr1A	515079685	515079804	RPSPLSNFQMPPQQGGDGRPSPLSNFQMPPQGGDGHTSPL	180	-
Chr1A	518254601	518254693	KVDNTVEPSHESSKLVDPPKETSSSSSSGNT	109	-
Chr1A	520709764	520709829	RLDAMTQKIEEDTEGLGLMISS	104	-
Chr1A	522076763	522076822	KFVTCNAAGQLGNGHVFQSL	86	-
Chr1A	523956749	523956790	KPQHNLRCPSGFRQ	112	-
Chr1A	524218149	524218286	KSVVHELELVSCQLHPFAESIVQAAAGLGGGVDVLSSIGRFVDGSE	176	-
Chr1A	529572044	529572160	KVICDHHEDANLALYCALLRELEEPRADTGGSSAIMESM	289	-
Chr1A	530338189	530338278	KPCGALGSTKTYSQSSEPPMHARQGGDTEQ	151	-
Chr1A	530342286	530342345	KAARETSTQVADSPSKDAVS	86	-
Chr1A	531335222	531335284	KLITQVECGNEMAKQNSLVSK	102	-
Chr1A	531900631	531900666	KDTAFFAGIVAA	82	-
Chr1A	534178942	534178998	KLAIDAAKWVGNIDHEGRM	144	-
Chr1A	539221557	539221649	KLYEGHLKSFGDQHTGNTNSYGGLDEYHSLG	147	-
Chr1A	541183634	541183726	MAPRSGREEMICSLSITLMEMAQRPNFQGNL	155	-
Chr1A	543750985	543751047	KPGMTVKVADALEEVGRLMSA	128	-
Chr1A	545381118	545381192	RELERLDVDSVLESDILTQVDGEVL	111	-
Chr1A	545794725	545794805	KPFCEMGGGTVNLLALSSMRHPAMAAL	128	-
Chr1A	549263284	549263364	KWVSNVDHDNHMRVDVITEINGHALRQ	134	-
Chr1A	553347809	553347910	KREIVSRINELHSMDADMLAMLQELSSFELSVID	162	-
Chr1A	553349795	553349842	RPCEGEVVSEIIERTH	121	-
Chr1A	558926252	558926287	RELADVNRVIGI	86	-
Chr1A	560579871	560579981	RGEFLVRIGPTSKLASSIIGFYGEHLNLDIESSSNIG	176	-
Chr1A	561961217	561961279	RFMGCFAMHARVAEEVGMAEA	98	-
Chr1A	562593612	562593674	KEVDEPADVGHADHDVKIVKM	85	-
Chr1A	565374528	565374581	RTVKGTADDVKYFQLVAL	88	-
Chr1A	575565267	575565389	KSRTMFYLFGLYPFLSVAFLQSAISQSDVGPAWPDVPLLGC	207	-
Chr1A	576829137	576829217	KKFVEAAIPVTSNVPNSIMNVLAQVLM	127	-
Chr1A	579630709	579630804	REPIQGELKNYSLNLMSLDTLNELFMPIAGTL	154	-
Chr1A	582657304	582657339	RIMIWAALTANI	92	-
Chr1A	585799368	585799442	KMTEEDTPTRGLEFSLEERAMNIEQ	120	-
Chr1A	587219984	587220091	RSVNQNFQQSSVTRLQSNGKELMITANTEPTILAHD	177	-
Chr1A	591267292	591267354	KDECQQPSVNCGREGMVKSIA	159	-
Chr1A	1341484	1341528	KLRTLIVPLAVSANK	101	-
Chr1A	1341490	1341528	RTLIVPLAVSANK	90	-
Chr1A	10952495	10952545	RPQAEPEQGVGGNEKLN	123	-
Chr1A	11439863	11439904	RPAEEEDVDSENWV	101	-
Chr1A	24219508	24219546	KPKLNGGDDLRPK	91	-
Chr1A	32927230	32927283	RGIGSELEIAQLTRSNGN	84	-
Chr1A	53074542	53074577	RSSGGNDTCAEW	92	-
Chr1A	60172759	60172827	KSLCSRAYSPATSCVPDQDAPAT	108	-
Chr1A	82031875	82031931	KAEFKATIHCIGLSYIWTL	141	-
Chr1A	135262832	135262876	RTAATISSLLNTTPT	104	-
Chr1A	140310162	140310224	KEQHEQSVIAPPLLGRIYHAD	104	-
Chr1A	140310225	140310260	REAETFALGKNH	90	-
Chr1A	193922420	193922458	KVVDRSSNAAAVA	90	-
Chr1A	240001837	240001899	RSSSTNYSSKSILYLIQREMG	96	-
Chr1A	296990418	296990450	KGGFSPAGLLQ	78	-
Chr1A	307042756	307042791	KLNPAFTNMVGS	91	-
Chr1A	339201770	339201811	KSKLDEEVYEYGVG	80	-
Chr1A	349942688	349942726	KDNGGGDSSCGTV	92	-
Chr1A	357234571	357234612	RRSSGIVAEAADAS	91	-
Chr1A	358575538	358575585	KVNTKRGQPINQDFNT	121	-
Chr1A	375449817	375449852	KAELEFSQFLIT	86	-
Chr1A	376501140	376501178	RQFQIDIIGAHRL	87	-
Chr1A	428731049	428731090	REIVGQEKFLGPFS	104	-
Chr1A	428739364	428739417	RVYNGNRYHGVALLYLKE	125	-
Chr1A	445524303	445524359	KKQYGQIEESDGLKTEELV	88	-
Chr1A	475826032	475826067	KLTPSNMPENLS	88	-
Chr1A	475853389	475853433	RWTKIYEGQKTLWGA	113	-
Chr1A	495449564	495449596	KMHNMVQAIEA	88	-
Chr1A	522076022	522076075	REGLDALISQLANIKAGS	123	-
Chr1A	530338878	530338934	KRAFSDVENGEENDEKLTS	86	-
Chr1A	532715813	532715872	REEMVDMEEKLSAIMNEANK	89	-
Chr1A	535988840	535988884	RHQDEGTLTLVFVRG	109	-
Chr1A	547139731	547139787	RLALFKALFVLAPPGPPLE	83	-
Chr1A	549265955	549266020	KGNLSIYFQRVGTPQLEAFHLM	172	-
Chr1A	581955644	581955679	RGYCVGVQGGEA	91	-
Chr1A	586776759	586776815	KAHDREADMQQHKTILDTI	92	-
Chr1A	1235356	1235433	RRWDEIAEKIMTVLLVLVLPGVATAG	192	-
Chr1A	2059326	2059400	RAVAHKRANAPFTLVVLASPDSMIA	117	-
Chr1A	9482153	9482194	RICGGTRDEFEWDH	118	-
Chr1A	9482501	9482572	KLMPILSSSGSTAYILYKVVPNNR	116	-
Chr1A	9969720	9969785	KLLDEIHYSESVTVWAAADFDV	106	-
Chr1A	13448095	13448136	KTMQGFSEPIEGVL	107	-
Chr1A	14023802	14023843	KAVRVGLSFTVEEA	96	-
Chr1A	21792268	21792318	KTILAGTVAFGALFPWT	120	-
Chr1A	22811568	22811690	RASEDLEVRTDSGAAVAAVMAITLSAGEMTVVPRRYEEVMQ	192	-
Chr1A	52033940	52034068	RLVWLGHVETAYSLCAVDPKAPPKPASQMERLLCWKALMYGLS	222	-
Chr1A	56413172	56413234	RTVALGDIEDFFLIAPANDKA	99	-
Chr1A	59886993	59887049	RALHEIHVAVDGSGTMGGG	89	-
Chr1A	109602535	109602642	KLMDLDEYLADPIQPARIPSSGASSVGDEEEEEDRT	171	-
Chr1A	170572896	170572985	RNRGNGHLQSDNRASFLNNSPGESSAAAGL	135	-
Chr1A	294654287	294654346	KEADDLTGPVYLSATLPVLL	90	-
Chr1A	321521219	321521308	REDRSMEAVMFNMTAGKPILYGGIEMDAAA	145	-
Chr1A	328857068	328857142	KDAGDLSMEVIPVWLMMQKSRVGTM	126	-
Chr1A	339201302	339201364	REMWAALLPAKGADILKDGSL	99	-
Chr1A	339201542	339201598	RFVKGWPALLKDEVYAAWF	96	-
Chr1A	339221122	339221169	RGMWAALLPTKVPDFI	83	-
Chr1A	346037189	346037284	KAFDDSLIDTHEQSGNRTCRTGTELETSSSGA	154	-
Chr1A	355825885	355825983	KHYQSSIWYFSAHVTPDVDTMGDLTTKGEELLN	168	-
Chr1A	364496580	364496687	RLLYGHVSAGMRVHGTAACAQMVGVIVVEDGELGDE	175	-
Chr1A	378965856	378965921	KDWALRAQVASQIVAEVSANGC	104	-
Chr1A	395930408	395930455	RKGKANSVLSAGLGSS	101	-
Chr1A	428778771	428778854	RFKVQFIPFAHLHALGEELRLNGSLSPA	135	-
Chr1A	432187438	432187515	KTESSTSDGGMGLTSAVADKAGVVAN	111	-
Chr1A	442274044	442274148	RESVSDESPLATGITDVVEDPLSSLTAVVADEPKM	159	-
Chr1A	483927317	483927400	KVSNGLFAEAIERMKILVMSSIEEAAFQ	133	-
Chr1A	484617386	484617448	RRAEEHDMIGASTTLVIYGFQ	104	-
Chr1A	485275839	485275907	KPLLVPNINPLVGGYAITVGALL	169	-
Chr1A	511334827	511334871	RIEGQSGTLPNANGM	113	-
Chr1A	518254316	518254375	KPPVPAARNIQPSRSPLPVD	91	-
Chr1A	518473097	518473174	RSVFPKVDFIEFEDIHEGTGIFIVPS	122	-
Chr1A	518536221	518536274	KAHGDMKTIIVAGVSASQ	83	-
Chr1A	539039454	539039486	KKFASETWIVF	86	-
Chr1A	539039454	539039528	KKFASETWIVFRGLHGGPALDLLNL	188	-
Chr1A	539039682	539039717	KAKDADAYAGLQ	85	-
Chr1A	554960163	554960210	KAQLLNNHFTSLDNFK	121	-
Chr1A	560593780	560593863	KAENVDDSSALMSDAPQSLSTNGDDIDE	127	-
Chr1A	563461087	563461191	RSVGNGEHVMNGANLQSQQDVLFDNNVSSAKGGNE	163	-
Chr1A	569866885	569866944	WTKTLFLDQMVGIARMVGVF	158	-
Chr1A	576977666	576977752	KDYDIEENSDEHTQTEENESDVSGDLVQV	127	-
Chr1A	578102476	578102553	KMSDADFGGAFQAIAFPLNKIQFIEL	123	-
Chr1A	8236287	8236325	KLLHDLANTSCDS	96	-
Chr1A	15793237	15793284	KYSGKYVMGFAGLGLH	122	-
Chr1A	109900812	109900850	RDTTQTQPCIGTA	99	-
Chr1A	301165964	301166077	KVDGSIGGVYQASLHIGNASTFAVGSIDEVVLTVADVT	174	-
Chr1A	313481163	313481207	KYVSHLLPAAVGKAT	106	-
Chr1A	361462294	361462350	RVRAVTRPSNLAADSELVT	85	-
Chr1A	362981650	362981709	KLIHSKNAPRTESILLVDAA	144	-
Chr1A	445524306	445524359	KQYGQIEESDGLKTEELV	83	-
Chr1A	448915140	448915196	RMVQTTTVTTNRELAEAIR	86	-
Chr1A	464498132	464498188	RPWHTSDPRTSVPIPFRGQ	97	-
Chr1A	465527358	465527426	KLAAAQDSIRMPLIGPSDLLELD	105	-
Chr1A	483927224	483927271	RLVNLGAIAGADKTAQ	110	-
Chr1A	495450460	495450495	RAYKEGDSGFAG	88	-
Chr1A	495973797	495973868	RTNPDPDLIGSLLEKLDTSFYRPC	179	-
Chr1A	497563577	497563612	KVVVTTGDELVA	85	-
Chr1A	518789963	518790070	KAVVPNPNADGSSSSAGQWAQSVVPPCKMLWVSRDA	96	-
Chr1A	544183818	544183856	RGRTSANQIWRQT	85	-
Chr1A	553374114	553374146	KPEMVGVRFKA	83	-
Chr1A	563088812	563088856	KKLDDDSAAKDVGLI	106	-
Chr1A	565883095	565883181	RYIQSLVETFADEVNMAELASTEMFFTNE	141	-
Chr1A	588411168	588411212	RKTRESDADSLSTIA	105	-
Chr1A	590665463	590665519	KQLAANMASLEKELFSAQK	132	-
Chr1A	4382150	4382209	KIKPGSIAGKSLDYLAAEAA	86	-
Chr1A	4647016	4647144	RGIEEPIPGSVMNQHILLDTLMTLNGLSAPIHGTFRNFSLELL	208	-
Chr1A	6715538	6715633	RLVSGLAAAALPSGCCSKVIEDVMKVLEDPKE	228	-
Chr1A	9480959	9481006	KSIAQVPFYDINQDSN	119	-
Chr1A	9497713	9497829	KILGSIDLSVFTSSPPEDPSTYMYYEEQDNNVYTPNILG	194	-
Chr1A	10943946	10943999	KGVVYIALAVQTTLNLLH	122	-
Chr1A	11839141	11839224	KEQRSMCRAENIGVLASSTISSQEAMTA	131	-
Chr1A	13649121	13649159	REVKVIGPPLKEI	94	-
Chr1A	17325070	17325144	KVAEALAENSVEDCLSLQLSKLSPA	164	-
Chr1A	32930341	32930415	KRGSGGDLLKPGNLGDIDSYDAAEQ	116	-
Chr1A	35557260	35557391	KAKGMLGQMYNKINPVDYNQAIYIGGAAGVLLSFTSQIFGMPAL	211	-
Chr1A	51145328	51145414	RPSPSARPSQLMDPKRPSPSAWPSVMDPK	131	-
Chr1A	56502399	56502458	RIVEDLNAEAAGGPLSARQA	90	-
Chr1A	60660608	60660673	KKMTATVLDREIDFPVPDLVVG	104	-
Chr1A	149041965	149042018	RALGHEMPRRAPTTALDM	85	-
Chr1A	328857056	328857121	KFYVKDAGDLSMEVIPVWLMMQ	168	-
Chr1A	336572235	336572267	KSPLIEKGDAT	79	-
Chr1A	339324964	339324999	RLVFPSAWMGLL	81	-
Chr1A	346032347	346032424	KMNHGGSGMPTYTECVVATGSGLVIE	128	-
Chr1A	362979021	362979095	RNGYFNANPFKNICPHMRYQVELLH	131	-
Chr1A	386401697	386401759	RELYGGVSIAPKTLGQFASVA	100	-
Chr1A	389455996	389456067	SRQAPRGLFVPMVPVPGWPGTPVA	113	-
Chr1A	408751275	408751352	RKFGPEMSGSLVVVVPSESGTAVMLG	119	-
Chr1A	420905748	420905792	RSVEAEYKSTTTVEK	102	-
Chr1A	427105245	427105280	KKSVWSLSGQLA	86	-
Chr1A	429663860	429663958	RAGGGYENILLLDLPYRYMSVYYMFAWYRPISE	166	-
Chr1A	451876205	451876258	KKVIEYKHEPFVGAFGDA	137	-
Chr1A	463237595	463237687	RHQSAASGLVPAAPVPAFDLDNVWEMNQVTG	150	-
Chr1A	486587506	486587541	KLNNHVYGNMLA	88	-
Chr1A	488675648	488675686	RLGGGCADLDIMV	95	-
Chr1A	495451122	495451154	RRGDEDFLYQM	87	-
Chr1A	502328833	502328961	RVKSQALGIAIEDMQAPSVSLFSGLSVYLVSSAPQTDLWTMYG	210	-
Chr1A	511818165	511818227	RAVAQAVAEAPVTEKEEEKTS	89	-
Chr1A	522076148	522076201	KPKPAIYPAEVPPQSRTE	84	-
Chr1A	522085122	522085190	KGRSAGLFHHGFGEVGGAKTAVA	160	-
Chr1A	524218125	524218265	KVCTGAPAKSVVHELELVSCQLHPFAESIVQAAAGLGGGVDVLSSIG	181	-
Chr1A	530915113	530915181	RSGQVVDVAANSIPGTWLHQLMD	113	-
Chr1A	535988261	535988293	RISAYVAGDWK	83	-
Chr1A	536640392	536640463	RTPSGWIDSWPSTTDSNNQNMMRT	111	-
Chr1A	541183652	541183702	REEMICSLSITLMEMAQ	82	-
Chr1A	553166285	553166320	KSFSHLDLGRAT	85	-
Chr1A	553345083	553345142	RISAIKPWSEGDPTQCSEKL	132	-
Chr1A	560579553	560579648	RPSMLLIFIACAELCLGGTFLMYTIAVDATSY	158	-
Chr1A	566591250	566591342	RAAGRSAAVPRCKAASFSPAQLLGLSGPAAM	136	-
Chr1A	576344145	576344189	KTGDAGGDNGHCAEM	110	-
Chr1B	5974800	5974853	RLAISTMVELQAIQHPHL	85	-
Chr1B	6040343	6040396	RALSQPMAVPSCQQQLFV	83	-
Chr1B	6040343	6040396	RALSQPMAVPSCQQQLFV	83	-
Chr1B	6140616	6140669	RLAISTMVELQAIQHPQL	85	-
Chr1B	6140616	6140669	RLAISTMVELQAIQHPQL	85	-
Chr1B	6885669	6885746	RTGVGFPVITTTGYVPVNVSCMTPLT	132	-
Chr1B	6885669	6885746	RTGVGFPVITTTGYVPVNVSCMTPLT	132	-
Chr1B	6886053	6886106	RCCQQQMVHCSSQWLMQS	88	-
Chr1B	6886053	6886106	RCCQQQMVHCSSQWLMQS	88	-
Chr1B	17331641	17331697	RYEMTVITGVPLVVIQAES	92	-
Chr1B	17331641	17331697	RYEMTVITGVPLVVIQAES	92	-
Chr1B	46186412	46186441	KPAWGAILNE	72	-
Chr1B	46186662	46186721	KPALSLDVASINAGNIYPGH	90	-
Chr1B	66775023	66775085	RRREGLALESADAPDFVQAPW	99	-
Chr1B	66775023	66775085	RRREGLALESADAPDFVQAPW	99	-
Chr1B	117260811	117260951	SNVITGG----------------------------NPHLIQGSIYSS	101	-
Chr1B	117260913	117261011	GNPHLIQGSIYSSDQESALFVFSPAVESPQGAR	161	-
Chr1B	117260913	117260942	GNPHLIQGSI	74	-
Chr1B	117260913	117261011	GNPHLIQGSIYSSDQESALFVFSPAVESPQGAR	161	-
Chr1B	117261045	117261110	KEEPFSAPILPTWIPGPAVGNV	108	-
Chr1B	117261045	117261110	KEEPFSAPILPTWIPGPAVGNV	108	-
Chr1B	117261153	117261188	FAVIAGKTATYD	84	-
Chr1B	117261153	117261188	FAVIAGKTATYD	84	-
Chr1B	117261171	117261260	KTATYDLLTANGKYANVSTTNIISSGPGMH	223	-
Chr1B	117261171	117261206	KTATYDLLTANG	86	-
Chr1B	117261171	117261206	KTATYDLLTANG	86	-
Chr1B	117261207	117261260	KYANVSTTNIISSGPGMH	136	-
Chr1B	117261207	117261260	KYANVSTTNIISSGPGMH	136	-
Chr1B	117261273	117261305	KAMLFYSFINT	87	-
Chr1B	117261339	117261419	ETICPRVYQEAANNVLIDVRGGHANAV	133	-
Chr1B	117261339	117261419	ETICPRVYQEAANNVLIDVRGGHANAV	133	-
Chr1B	117261432	117261473	RRCNEEYGLDGALA	106	-
Chr1B	117261432	117261473	RRCNEEYGLDGALA	106	-
Chr1B	117261435	117261473	RCNEEYGLDGALA	98	-
Chr1B	117261435	117261473	RCNEEYGLDGALA	98	-
Chr1B	117261468	117261512	LAKPEGAGTRSKIDR	107	-
Chr1B	117261468	117261512	LAKPEGAGTRSKIDR	107	-
Chr1B	117261501	117261539	KIDRLAQLTEEAD	93	-
Chr1B	117261501	117261539	KIDRLAQLTEEAD	93	-
Chr1B	117261522	117261560	LTEEADKDEHGKV	93	-
Chr1B	117261528	117261584	EEADKDEHGKVYTFNVTAG	137	-
Chr1B	117261528	117261584	EEADKDEHGKVYTFNVTAG	137	-
Chr1B	117261555	117261611	KVYTFNVTAGELAFCLCVA	140	-
Chr1B	117261555	117261611	KVYTFNVTAGELAFCLCVA	140	-
Chr1B	117261612	117261650	RGIGSDGGTVLAV	87	-
Chr1B	117261612	117261650	RGIGSDGGTVLAV	87	-
Chr1B	117261811	117261846	KGPQCDQQQPPF	79	-
Chr1B	121493716	121493787	EATAVDTAADCAPSPHIFSDHLCA	177	-
Chr1B	121493716	121493787	EATAVDTAADCAPSPHIFSDHLCA	177	-
Chr1B	121494031	121494063	KALFAYSDHAT	78	-
Chr1B	121494430	121494510	RGAGEDVTIYGSYMDFDVAPQGPLRAI	134	-
Chr1B	121494430	121494501	RGAGEDVTIYGSYMDFDVAPQGPL	119	-
Chr1B	121494430	121494501	RGAGEDVTIYGSYMDFDVAPQGPL	119	-
Chr1B	169609439	169609492	RSNALLPFKGVQYAVGSA	131	-
Chr1B	169609439	169609492	RSNALLPFKGVQYAVGSA	131	-
Chr1B	169610192	169610251	KVITSGGDVLDVSVESPSVL	87	-
Chr1B	169612622	169612672	KSPICGVNLCTGGLAGR	81	-
Chr1B	235383093	235383131	RLMVQCLPEPTPG	100	-
Chr1B	235383093	235383131	RLMVQCLPEPTPG	100	-
Chr1B	243014907	243014939	VQASIEEAAFQ	77	-
Chr1B	294585227	294585277	KKLEQFSDPIYHYEHFM	89	-
Chr1B	336203618	336203674	KANLQAVFGPKLSDCYDLF	143	-
Chr1B	336203627	336203671	LQAVFGPKLSDCYDL	114	-
Chr1B	336203627	336203668	LQAVFGPKLSDCYD	106	-
Chr1B	336203627	336203668	LQAVFGPKLSDCYD	106	-
Chr1B	336203705	336203752	RDGQGPKVWHGPAFGA	79	-
Chr1B	336203822	336203866	WVHTAEHYLVGTVEK	113	-
Chr1B	336203822	336203866	WVHTAEHYLVGTVEK	113	-
Chr1B	336204050	336204085	KSYPLGVAQEFR	90	-
Chr1B	336204050	336204085	KSYPLGVAQEFR	90	-
Chr1B	462609539	462609577	KMGDMLTLLQSVI	95	-
Chr1B	533940277	533940327	RTGDPVGYWELPPSIDK	87	-
Chr1B	533940277	533940327	RTGDPVGYWELPPSIDK	87	-
Chr1B	562452179	562452265	RRLLAPIGWFIMQQLQQSPTTESPYFSGA	147	-
Chr1B	562452179	562452265	RRLLAPIGWFIMQQLQQSPTTESPYFSGA	147	-
Chr1B	562452182	562452265	RLLAPIGWFIMQQLQQSPTTESPYFSGA	141	-
Chr1B	562452182	562452253	RLLAPIGWFIMQQLQQSPTTESPY	122	-
Chr1B	562452182	562452241	RLLAPIGWFIMQQLQQSPTT	101	-
Chr1B	562452182	562452265	RLLAPIGWFIMQQLQQSPTTESPYFSGA	141	-
Chr1B	562452203	562452265	WFIMQQLQQSPTTESPYFSGA	104	-
Chr1B	562452203	562452265	WFIMQQLQQSPTTESPYFSGA	104	-
Chr1B	562452293	562452349	YQRTGPSVTIPRCGPSVDR	95	-
Chr1B	562452299	562452346	RTGPSVTIPRCGPSVD	81	-
Chr1B	562452350	562452400	LQQDVVQQCAELEHECQ	80	-
Chr1B	562532378	562532452	ERAGWQAQFLPVGVAGEGARGTLQQ	115	-
Chr1B	562532381	562532434	RAGWQAQFLPVGVAGEGA	83	-
Chr1B	562532381	562532434	RAGWQAQFLPVGVAGEGA	83	-
Chr1B	562635296	562635364	RGAQPKQQAGEGSFGEGQQRQPR	99	-
Chr1B	562635296	562635352	RGAQPKQQAGEGSFGEGQQ	80	-
Chr1B	562635296	562635364	RGAQPKQQAGEGSFGEGQQRQPR	99	-
Chr1B	562635554	562635604	RGEGLPPMSQEYDRVMG	85	-
Chr1B	562635554	562635604	RGEGLPPMSQEYDRVMG	85	-
Chr1B	562635665	562635718	RADSQAQFLPVGFAGEGA	82	-
Chr1B	577118043	577118090	NPIFAEVSTTYLGGAF	84	-
Chr1B	579885121	579885159	LDIGNCPVSELKE	98	-
Chr1B	590243516	590243542	RRIPRAGYV	67	-
Chr1B	590244065	590244115	RGDDLVQLLTNFVAVHA	79	-
Chr1B	590245787	590245828	KLAQFNTDGSASEV	98	-
Chr1B	590245787	590245828	KLAQFNTDGSASEV	98	-
Chr1B	590595176	590595214	RSHLYFVDGPFAE	102	-
Chr1B	590595460	590595513	KQGIAVYVCYLTESENTG	133	-
Chr1B	590595460	590595513	KQGIAVYVCYLTESENTG	133	-
Chr1B	590595910	590595969	KVGSAFEVMEGAQIENLGYV	96	-
Chr1B	590595910	590595969	KVGSAFEVMEGAQIENLGYV	96	-
Chr1B	637893854	637893910	RSTSDLPDVAPYIGLESIQ	92	-
Chr1B	637893854	637893910	RSTSDLPDVAPYIGLESIQ	92	-
Chr1B	637894121	637894183	REQLGGLDTALTPQYGVASPI	101	-
Chr1B	637894121	637894183	REQLGGLDTALTPQYGVASPI	101	-
Chr1B	637895040	637895099	KIGTVLIQQETAQEVFAPAE	91	-
Chr1B	637895040	637895099	KIGTVLIQQETAQEVFAPAE	91	-
Chr1B	639073727	639073798	KVIINNNINDWEPLMQMDNNKGQD	116	-
Chr1B	639473762	639473818	LMRARPSLTEGAGWLLMDR	133	-
Chr1B	642228046	642228147	RLNIQALDAATFANCIALLNVSRTVVQCCAHSPE	164	-
Chr1B	650096938	650096979	DHCLHVSVVDAIRV	102	-
Chr1B	659631277	659631348	RCACFDACQFVTSPGLLCSNFCAV	113	-
Chr1B	659631277	659631348	RCACFDACQFVTSPGLLCSNFCAV	113	-
Chr1B	676708349	676708417	VVTGDKITANKQIVVIGSRIYYG	104	-
Chr1B	676709360	676709410	RITGIDEWYDTFVYAQV	83	-
Chr1B	676709699	676709782	KFVYVGMSAIYPYKAPDDIAFNLFSTDV	133	-
Chr1B	676710085	676710144	EGVPACSLTIDANDDVHKQV	91	-
Chr1B	676710085	676710144	EGVPACSLTIDANDDVHKQV	91	-
Chr1B	676711278	676711361	RTSTLPFLQTGTGGGLIVAAVENPDAYN	132	-
Chr1B	676711278	676711361	RTSTLPFLQTGTGGGLIVAAVENPDAYN	132	-
Chr1B	676711472	676711537	VLTDAPSADSTLVCQAGTAAPG	97	-
Chr1B	676711472	676711537	VLTDAPSADSTLVCQAGTAAPG	97	-
Chr1B	1201231	1201266	KPLEQILAEVAE	81	-
Chr1B	4998635	4998730	KLSECYFDYLDMSHADYSSDYVVDDTLSDYRG	153	-
Chr1B	8015835	8015867	RDLPPKSTDGN	82	-
Chr1B	13308485	13308523	KPAAGQEFKVSKL	92	-
Chr1B	13683327	13683374	KGLLSSMAGTSASVLF	107	-
Chr1B	18710891	18711016	KAKVLDGHTCFGQILSGYVATGQPVGTDIMQNFKIMADDLQG	208	-
Chr1B	19201406	19201444	KEDAATGHHPQEA	97	-
Chr1B	27783948	27783980	RHHKNEEELMW	85	-
Chr1B	36369477	36369548	RPRRMFYLTAIAIPLFVALFVHVQ	119	-
Chr1B	52878697	52878786	RGGAAHLANMGMYSTSAVTVPIGHGHVDLE	142	-
Chr1B	65166901	65166975	KAEGYLVVGAITVGYGLMGMVTVPN	115	-
Chr1B	68206275	68206316	KKMEDLSITPVDEA	103	-
Chr1B	136459691	136459771	RGSAAMNSSELMADDDHVSPFSYCTLN	133	-
Chr1B	157116268	157116306	LPGLYDGAMTALL	89	-
Chr1B	293137407	293137478	RLTSSHSAASPRTPAKGFSTPFFA	111	-
Chr1B	307314453	307314530	KHEDFIPPLGSSAAYWQGALQDAQIS	194	-
Chr1B	311512661	311512720	RNVAPHIDIQSDDAEEGGTE	93	-
Chr1B	384894090	384894161	RDIAHPPDIVPVSPYRASFAQLQA	115	-
Chr1B	420087134	420087193	KLSSQSATDKGCSMTESKSS	85	-
Chr1B	425124327	425124413	KWPEMYVMWASFVQAINKIDADRSCFMFT	236	-
Chr1B	429092286	429092393	SVIAQNIMGQTWSATERVEDDLDLCERLFEVHFLHS	181	-
Chr1B	443377906	443377959	RPLFQTGSLHSTPEHGLV	86	-
Chr1B	448176288	448176320	RRVMITCITES	85	-
Chr1B	448605782	448605892	RLLGIAGANAVAAALEPGSIDPGLPAQVVGYDFGLVG	120	-
Chr1B	450647894	450647965	KAGFQEQYAARIGDMDVDSRTVAV	115	-
Chr1B	488344139	488344201	RPPAKLPNAQLQLDVAADSGL	96	-
Chr1B	533939842	533939898	FVATIEAEGLVHGEIAEMV	84	-
Chr1B	534476097	534476165	RFGLLSSIGGLSCVPSNHGGLNF	106	-
Chr1B	554915074	554915196	KIQGSIDLSVFVSSSS--------EDPLTYMYYEEQDNDVYTPNILGKT	216	-
Chr1B	557822414	557822449	RRTIMWYKAPDM	99	-
Chr1B	584954509	584954571	RLKIYRMYEPLEEMVYDELVL	102	-
Chr1B	592329510	592329638	KLEKETVLASIQFVFGFMAIALFFTPGAQAITSFTETAPHAFE	197	-
Chr1B	596204826	596204900	KNTGNIMEESLRGLACYSSGGEAVA	179	-
Chr1B	617282929	617282982	RTAGFTLSDMDESAVAYV	83	-
Chr1B	629922743	629922808	RLSDHENNNQSHLPTINAENQA	102	-
Chr1B	635597635	635597700	REEATIMERDDSPNALVMSAEI	102	-
Chr1B	648249609	648249701	RQSPYYFYPADEFLIPPIPKLVESDRLLMEC	244	-
Chr1B	670009606	670009734	KLYGSPEDIHQALVLILDMMNEKFILELFSDALYLLQTAEGSA	204	-
Chr1B	694489192	694489284	KVHASNPEDSSVTLVNSLGAEAKSDDPNVLD	138	-
Chr1B	5017773	5017814	KMCGGLDEPVSGSL	101	-
Chr1B	5218692	5218754	RLEELNSLKSLIPPISGTIMN	96	-
Chr1B	9296407	9296439	KLWHLKNLDKL	84	-
Chr1B	13736666	13736725	KPLVGHGMQINWLLAVQGPT	99	-
Chr1B	15770790	15770864	RKQFFMAVSFAIDEASRHFDPKDWA	121	-
Chr1B	15826027	15826059	KGASAVFQDCE	78	-
Chr1B	15903783	15903818	KKLLIAALFHLS	82	-
Chr1B	29889591	29889704	RRGTARAPKYIAMVTPTTIFTTVLAMLVLIAFTEENLV	182	-
Chr1B	45448482	45448541	KSCEYEGGVWICVTKVAEAS	151	-
Chr1B	73452436	73452480	KLPASAGHQTMNGLL	109	-
Chr1B	107538773	107538844	RYLETLRADLENSAYGPVLVVPHM	117	-
Chr1B	124728937	124729023	KSYSSVGPRGKEPTWTSNGAGDASESYKL	136	-
Chr1B	166852680	166852724	KGDAGLVLGFGVHST	105	-
Chr1B	167734654	167734722	RGETNILQSFADNTSMQSYDMNT	112	-
Chr1B	167736013	167736090	KMIELGNLIGDPAVNNLSSPGVGVSL	183	-
Chr1B	176174187	176174231	KVLAWGLRAGAHGTV	104	-
Chr1B	283920184	283920237	RRISANGVVLCDANVYLM	88	-
Chr1B	291773046	291773084	RVAMKFHSLTQFS	96	-
Chr1B	309132737	309132829	KIRADLNEHELTPKFSWSLIQLMLRLAASCA	152	-
Chr1B	374631486	374631533	RLADTGCEPIGDPFDK	122	-
Chr1B	384466445	384466537	KDCLVIMLAETLGLIAQEISLASGAAGSIMT	145	-
Chr1B	384893724	384893765	RRKVCTVHGGVVYV	105	-
Chr1B	412298674	412298736	KPAMSLDGPTSAIPQSISLIN	97	-
Chr1B	429093277	429093321	KDGSSFIQHDFTLNL	112	-
Chr1B	429094543	429094587	KLPASAGPQTMNSLL	104	-
Chr1B	429535839	429535880	KDDAGLIQAGVGTF	100	-
Chr1B	433091342	433091446	RHMEDWVACGMAYNRGGLFYSKMMMNYTHITPELG	181	-
Chr1B	448045248	448045340	KEAENDPIEFSFEEEFAMVIEVTDLSDLGLD	138	-
Chr1B	448599262	448599363	RDVSGAAVTLLWPASNALFSKPGNNGVAAVVVIG	106	-
Chr1B	490850166	490850216	KSAIDGVIPLPIPLFSM	125	-
Chr1B	513896403	513896465	RGVGVAGSTVMIVEYGQANLD	98	-
Chr1B	522963831	522963920	KVTLADWDMDEVALSSGDKYSGTVLASIPR	149	-
Chr1B	540779562	540779621	RSDEPILEVQQRLFEALQSG	96	-
Chr1B	566689676	566689726	RPTSGGWFALTGEMDFL	131	-
Chr1B	585128889	585128957	KDSSVSQHYGGTYISSIFVGEHA	169	-
Chr1B	589586353	589586421	RIQNSSCPGCNELGGIGTGLSVT	111	-
Chr1B	596204943	596204978	KRGDDSDGDMLA	87	-
Chr1B	600919961	600920032	KVASDDVFPNTATATYGHIEDYVA	113	-
Chr1B	610247928	610247960	KFIDDMAPRSS	82	-
Chr1B	610374584	610374622	KLPEGFGDAAAFI	90	-
Chr1B	611299561	611299617	RAFERDVILNALEPNRDYA	92	-
Chr1B	644708676	644708726	RYVVGFTGAGIVELRHF	126	-
Chr1B	649595482	649595535	KRQHALVGTSLKNVVSQN	130	-
Chr1B	669158693	669158761	RLGGSATQESVFHSSPMYQFHFA	177	-
Chr1B	669294257	669294334	KGLGGSGVIPVVKLETSEDMLLAIVH	152	-
Chr1B	682515602	682515652	RRESEPSIRNTQGMNGL	82	-
Chr1B	684799442	684799558	RVTSNVAASYSLSPFVGGALVYPVGLAALLNTAVPVFID	177	-
Chr1B	694486065	694486127	KVSSFFALLTGVAALDRGRLD	95	-
Chr1B	695530253	695530285	RQVDHHGTSRK	78	-
Chr1B	7189548	7189589	RDHNPPGDDIFSGT	110	-
Chr1B	13309763	13309804	KINHISQQSPLIMS	83	-
Chr1B	16930837	16930881	KPNNGTANMFLSGDS	109	-
Chr1B	17843097	17843141	KGYIGILETAETYLA	112	-
Chr1B	17843583	17843624	KPLLSGMAGMVVEM	98	-
Chr1B	22905290	22905325	KNSGASLGASPM	80	-
Chr1B	24858349	24858411	KASMGVVEPWSTKASSAETSG	94	-
Chr1B	27658177	27658224	KTLQVITAPLHEISTG	113	-
Chr1B	34047172	34047231	RPRLGGSDVAGAEGGVFGWK	91	-
Chr1B	45454182	45454241	RALVTTELDQASIAELQSWM	93	-
Chr1B	48673502	48673588	RVLTDEFQQAVLQLVSPGPHELLENPGHA	140	-
Chr1B	110967877	110967909	KFYFDDETVTA	86	-
Chr1B	126849661	126849696	RVHSLIPASIAV	83	-
Chr1B	164472786	164472821	RQRDEGETSEPT	90	-
Chr1B	187676209	187676238	KWTQLAVYAD	79	-
Chr1B	259079856	259079924	RAEILSAQAFPIKAAVPELANAA	102	-
Chr1B	283928460	283928519	DSFGGALNLGGFQYSVLSNV	88	-
Chr1B	304551326	304551379	KSAVQQIGHAVWPALVVY	85	-
Chr1B	322563819	322563929	RPLDVVDGTFPHFIRIATDEDRHMVLLGDVSDLICHD	181	-
Chr1B	336866594	336866665	RPFYVQFGGDPDLEYGEVGEPLIG	118	-
Chr1B	351492131	351492196	KGSGDRDRSTVAEGSGATDGGN	92	-
Chr1B	365331388	365331510	RTVLPVVESGPMHDTAAISTDVSSIDFPILILIYLWLLVVC	138	-
Chr1B	375671386	375671454	KLETAMHHIWNEAILMGQPGGFG	118	-
Chr1B	384026875	384026934	RQLVSVWRTAGFAAGGAVHD	94	-
Chr1B	384894183	384894257	KHIVLDFPGQDALPRANDVPVLDVG	120	-
Chr1B	394752226	394752264	KFEALVEHEAGVI	93	-
Chr1B	412295026	412295055	KIEGDIMEVA	78	-
Chr1B	412296489	412296521	KNSFDPNGELQ	78	-
Chr1B	415546564	415546635	KNMQLNTHAQTAHFMRFCPQPDPE	197	-
Chr1B	415546816	415546854	KTIHEIPLSENDL	97	-
Chr1B	429849787	429849846	RSMAGGCLSATSRENSSSDG	86	-
Chr1B	438956154	438956219	RPLYYDTVQLLEEAMWTFSSLR	110	-
Chr1B	459796711	459796779	KILVNYTATSPACGAAIMSDLLK	109	-
Chr1B	467111809	467111847	KMGEFPAPAGSAN	97	-
Chr1B	475013677	475013739	KGSLNNFTSAGTGNGVPKVAV	149	-
Chr1B	488031246	488031290	RATSGSVIEEFHLAE	111	-
Chr1B	492637758	492637802	RDLAGGPTASHGIVF	108	-
Chr1B	499993590	499993640	RDANEPHHDLVDLFGPD	83	-
Chr1B	536690364	536690420	KLRAILAAYAPMVSDEVAA	85	-
Chr1B	551951588	551951659	KPIEGLICSLLSSKGSGVTGCVAV	169	-
Chr1B	557883519	557883575	KFDQWEDFPDNNANIQELN	92	-
Chr1B	557885103	557885159	KEQVMTHTPPLAATSAAIE	135	-
Chr1B	560333263	560333325	RQEAALFPEVLSAATLAVGGA	91	-
Chr1B	562325991	562326050	KGNTEKGNQNNPYKNVGVNM	89	-
Chr1B	586805707	586805808	KFMDGSIFLVHEDTPAEAVVHPLDLVSCKMQPFA	171	-
Chr1B	589585639	589585686	KMSGKDEFIVGGPANS	116	-
Chr1B	600546243	600546287	KIGGAQCFGLMQAAT	114	-
Chr1B	605835733	605835774	KSLCSLKIAETTGL	100	-
Chr1B	612146777	612146878	KNMTIGDSNIFDVDEAPLGCEHLLRIMQEMVISV	169	-
Chr1B	629036941	629037021	KPVHLPLVDIDQAWPSGEEVAVAGDVT	199	-
Chr1B	629231411	629231491	RVCCQTGRITGNVMEKWLSLNEEVTSN	205	-
Chr1B	672152783	672152815	KSTAMHLSCFD	84	-
Chr1B	674047115	674047159	KQRGEHSPQHVGGAV	111	-
Chr1B	678321596	678321652	KDLFPVRAELGWASTGKNA	90	-
Chr1B	678717134	678717172	KKVAIEQGDPLIG	90	-
Chr1B	688631797	688631832	RVVSLNTGDPFV	90	-
Chr1B	1515465	1515509	RPQVGLIPEVFTTWT	115	-
Chr1B	4966341	4966394	KGYGGRGIIYKDNFDETA	139	-
Chr1B	10941801	10941845	RGMSGQLETLQTIFK	111	-
Chr1B	16930105	16930161	RGGAGSSASGQMCDRFEDV	141	-
Chr1B	16930348	16930392	KAYKYMAIHRTVVAE	115	-
Chr1B	30296526	30296567	KVGDLHSGSLEEAA	97	-
Chr1B	45450171	45450212	KAVADGGLYVHDAV	101	-
Chr1B	48673229	48673261	RLMVVDGPVLD	79	-
Chr1B	75308533	75308568	KAAMSHFIEAAE	86	-
Chr1B	91208469	91208498	KHTYVLDNGD	77	-
Chr1B	101229342	101229383	KIQENTASTFAVLA	98	-
Chr1B	101484721	101484786	RWEGAVWELHPRVDAADFEAEE	105	-
Chr1B	113045338	113045406	KLYTKLDKGSAVSQLTIFAENIE	108	-
Chr1B	121661413	121661472	RALYFFDIASRVATAGAALI	88	-
Chr1B	143279290	143279331	KASILTVELVRYAM	100	-
Chr1B	151770000	151770056	KMLSLGLTSLSQGIPYDKD	91	-
Chr1B	163136275	163136328	KLAETASAVDEFVVWAQG	82	-
Chr1B	164458392	164458448	KAALGSGFDTFHVGDWSLV	91	-
Chr1B	166166109	166166165	RMGSIVEYVTPLDNMMGFL	95	-
Chr1B	208442812	208442898	KVEEKVEETSSYAGQANQQEVYWIILDGQ	137	-
Chr1B	208444463	208444504	KLEATSFAPSLAEE	93	-
Chr1B	246836629	246836673	KNGVLMIVINKDAHG	115	-
Chr1B	246836629	246836658	KNGVLMIVIN	77	-
Chr1B	309107730	309107768	RKTGLVGLYAPIG	93	-
Chr1B	311512661	311512732	RNVAPHIDIQSDDAEEGGTEKDQE	111	-
Chr1B	311512745	311512789	KEHDSLAVNFDFAEN	108	-
Chr1B	335069387	335069461	RATVSASAPLGVNSWHATIAAQYGQ	115	-
Chr1B	346582704	346582745	KGSGNADHITKKMG	104	-
Chr1B	375673576	375673632	KVAESISLIAPLESYEINV	128	-
Chr1B	375674850	375674894	KLLNFTEDLLGDDLK	106	-
Chr1B	375674850	375674891	KLLNFTEDLLGDDL	98	-
Chr1B	375675417	375675455	RVASGIHLGHEEV	97	-
Chr1B	382679117	382679194	RSSSSEILGAVGAASTQANSPLFLDH	118	-
Chr1B	382681585	382681665	RGEYAMAAVLKPVYGLYGVHDALAPHV	131	-
Chr1B	382682690	382682755	KAAAWALEPTSALSYLVALAGD	151	-
Chr1B	393313972	393314043	RIREARSGITQGLISAAITLAMAS	108	-
Chr1B	394012312	394012374	KQVLEVEQRTSSSITNGQTVA	147	-
Chr1B	394012609	394012647	RMMADGSISNAAE	95	-
Chr1B	412299154	412299201	KALAQEIASVLEAHTG	111	-
Chr1B	413499248	413499304	KNLVEVNDRLIVAGEPRLI	87	-
Chr1B	415575435	415575470	RVMAEMGISLEG	89	-
Chr1B	429847879	429847917	KQFGCHGDDLEGA	99	-
Chr1B	432562941	432562997	KTVEHSETFLDWDTGVDLT	90	-
Chr1B	447643373	447643426	KPQQDSLSCGESGASAEN	82	-
Chr1B	448176018	448176074	RSYLHHLIVSPPLDQLLPS	89	-
Chr1B	450029507	450029599	RPAPIALDLLPVIGAAALLPPVIGAAAIAVS	126	-
Chr1B	458678945	458679007	KLTVSGTTTATITEMFADMSL	94	-
Chr1B	458679221	458679271	KGGIENLKALLTAPSLD	115	-
Chr1B	466458378	466458449	RSIGPYLTEGNGAELDISSAEVKE	171	-
Chr1B	466458378	466458443	RSIGPYLTEGNGAELDISSAEV	104	-
Chr1B	467110825	467110860	RAAMLRISVDQV	87	-
Chr1B	467178099	467178152	RYPVRDTEDPSVWEFGST	89	-
Chr1B	477406685	477406759	KNHVNLMSILDTAVREDSMYEVIGL	123	-
Chr1B	477410294	477410335	KPTMRPDSDGDGAE	100	-
Chr1B	488033305	488033355	KSVYNAEVVTAFVPFGN	118	-
Chr1B	490623249	490623305	KPVWWEAPVPHENTLADAG	110	-
Chr1B	494955278	494955313	KKVIAAIEELLE	81	-
Chr1B	527401462	527401548	KHMGPGMCSFLSPKKPKVGFLFTRLPVVA	225	-
Chr1B	541742363	541742407	KLRKVVVTTGDELGA	103	-
Chr1B	562326129	562326206	KMAAENMKLDNMKLDLNMLGLNLHDM	114	-
Chr1B	566689901	566689954	KNLLKQEASPSSVTPMRV	128	-
Chr1B	569055343	569055384	KVPGFIEDVIGLPT	106	-
Chr1B	577999772	577999822	KFLNYTYHALHFHTRCQ	86	-
Chr1B	578006318	578006359	RCIIEGLLLKKHHT	109	-
Chr1B	585129174	585129224	KIGNIDNNDSLLMICGV	127	-
Chr1B	590122520	590122597	KEEGAYIAEASGGQPGQAAMEVLTYL	119	-
Chr1B	590125657	590125710	RNTMGILLVNNLAEVGDI	82	-
Chr1B	590127453	590127512	KIGSNPAAEFIIYTDSSLFG	94	-
Chr1B	598412747	598412797	KTLEETEEDTFTVSPRT	123	-
Chr1B	600546999	600547046	KANPPKGEPTTVAPKQ	114	-
Chr1B	610374485	610374559	RAVAAAASYYKDVGLDVVDAVSSHA	109	-
Chr1B	617287423	617287482	KGIVIAGDIGANAAITMLPA	87	-
Chr1B	645058862	645058891	KYEPTNSFYD	79	-
Chr1B	645061511	645061558	KRPVHMFEAYERDGDI	124	-
Chr1B	650477969	650478034	KQAALESQNREITEQLLKETAA	94	-
Chr1B	652714343	652714402	KLQELDEELQLPTPALQPYI	89	-
Chr1B	664488652	664488705	KDGPLQDPFFGELSDLVF	132	-
Chr1B	666006260	666006313	KQVKNANDFVLVPPFVEM	127	-
Chr1B	677291143	677291202	KGLYRAAVMGGAALLGCAAQ	88	-
Chr1B	678321905	678321937	KRSMLFMPTSA	79	-
Chr1B	688183094	688183159	KLTQVEELSERPQEEGDSVISG	101	-
Chr1B	694483898	694483945	KGLGMDDCLIGHLKFR	121	-
Chr1B	1412340	1412414	KSDGCHAMNSELLLGLLDDSTAEGA	176	-
Chr1B	2791752	2791796	KVLAWGLRTGGHGSL	105	-
Chr1B	4514012	4514125	RLRYEVDPALAASVDAPLSPIGISQAIVEITEKPVISM	179	-
Chr1B	5278855	5278905	KVPMAQEGSSFSGDLLD	93	-
Chr1B	5310471	5310563	RRNYNLMITVVIAAIIGCGMVLVIPLLLGLI	148	-
Chr1B	8236661	8236753	KGLGGIGVIPVVALDANNAQGLLTAVINKKD	214	-
Chr1B	13683288	13683374	KLLKYENNLITGLKGLLSNMTGTAASVLF	145	-
Chr1B	17331641	17331697	RYEMTVITGVPLVVIQAES	92	-
Chr1B	18442204	18442263	RPAGGHNFGGDMETYVVPLE	101	-
Chr1B	20046689	20046748	KISIDYHNQRPSPFENYLNI	100	-
Chr1B	27732183	27732302	KSLCYETGTGFRQLHTPLPSWSDLLEFLSSNDGNIWVSQL	200	-
Chr1B	36190225	36190404	RANLMTEATTFTKSVVVV----------------------------------LTTAPDLD	132	-
Chr1B	47609968	47610033	RKPTEASPSEEAAISVGGSWLK	101	-
Chr1B	52076158	52076244	KMWGPGFKLIDHHNIGKCNEVVLEELSGD	221	-
Chr1B	52121006	52121059	RRCAIAQLPTAMAMTIGV	87	-
Chr1B	63896045	63896164	KVKVLDGHMCFGQILSHYVTTDPQVGMDTMENFKDMANAL	203	-
Chr1B	100485933	100486019	RSYGGVLTNYTVVNPEIGSSVMADLVGFA	139	-
Chr1B	100486287	100486346	KNPQLGMAIMENLKEMADSL	138	-
Chr1B	110715791	110715823	RSVAGMIDTEI	82	-
Chr1B	121494430	121494501	RGAGEDVTIYGSYMDFDVAPQGPL	119	-
Chr1B	283905959	283906045	KFFELELKEENDPGANVDSDIDSLSPVDG	132	-
Chr1B	307647412	307647447	KWHGIFDWFYDK	98	-
Chr1B	323063990	323064031	KYLGNLEMNQVGHK	108	-
Chr1B	412296426	412296527	KAPIMGSSVEAVVPIQSATVDKNSFDPNGELQRT	165	-
Chr1B	427438726	427438761	RSGDCGCAQIIF	96	-
Chr1B	435634644	435634700	KGLAMSRALGQLLSSLQRM	84	-
Chr1B	448605577	448605642	RLNEEHPFALVIAAGFPKETLS	105	-
Chr1B	450648613	450648678	RTCAIEVVIASPHAQHLVHHAL	104	-
Chr1B	451631906	451631977	REFGNLSMVAPMGFVKSASVASSS	111	-
Chr1B	473796729	473796764	QSAENPMTPPSK	93	-
Chr1B	504954038	504954118	RSQLITESVAVSQSSSMDKQFQMARSS	124	-
Chr1B	524273373	524273477	KQLIETLGMESNVAEATFYTTKVHRAFNFLNGQGI	259	-
Chr1B	554914468	554914551	RWILLLLMVMILGFGIISAITVVGVKPK	213	-
Chr1B	576388011	576388118	REEMMTFYAPQIPTPLSMSSVSGNEFISVVSSMLPR	173	-
Chr1B	584955184	584955222	KQIRKQEEASVGE	95	-
Chr1B	610374560	610374622	RLHAVVADKLPEGFGDAAAFI	101	-
Chr1B	615593635	615593685	KTSGLADELEVNFCQET	124	-
Chr1B	625033366	625033422	RLSFYLLNPMKLSKVPLIE	147	-
Chr1B	637885630	637885686	KSYDELWAEEECANLWREV	90	-
Chr1B	638125303	638125350	RPKPKETVTGNDNAAN	117	-
Chr1B	644754020	644754055	KGLTGNGVSGIV	84	-
Chr1B	669534804	669534836	RSGNNNEPFAA	82	-
Chr1B	684617588	684617650	KQENCVLSPVLSVTSAQSMYS	100	-
Chr1B	687571455	687571505	RGLFLAQFNAQQNLVLV	123	-
Chr1B	1421716	1421748	KAMAREVETIG	78	-
Chr1B	2147156	2147209	RGVGHPLISESPLCLHLL	86	-
Chr1B	4976465	4976521	KNDLQNGHGPIWGSYNIEV	149	-
Chr1B	4992279	4992350	KNQSIDLATLMTLNGLSTPIHGTL	109	-
Chr1B	9296683	9296721	KYGNCVLFAGPKA	97	-
Chr1B	10064784	10064834	RRAGEVSFAGSGYGDYF	129	-
Chr1B	10204337	10204369	KEWIFGAAIWQ	81	-
Chr1B	10892265	10892342	RLDLVRLAESKVLSPLQNTPRFVGLS	120	-
Chr1B	17335406	17335480	RYEMTVVTGVPLVVIWAEPKDQLIV	121	-
Chr1B	18700054	18700107	RYGAKTPKGWPSVSPRGG	87	-
Chr1B	36178843	36178962	KPPASSTDDSPKNEGSVASPEMSSGGAPKAAEEPNIETAK	177	-
Chr1B	36189795	36189851	RGGVWDWFAFANNPDIGFE	89	-
Chr1B	46089142	46089246	KSTDGLFLVVLETASEPTNHWWTVVGFPLALADGE	170	-
Chr1B	100485612	100485683	KVAYMANIMTNFIGVDLKVNMAGL	114	-
Chr1B	111521448	111521501	RSDFSPLNDGFLSGMGFI	82	-
Chr1B	121494031	121494063	KALFAYSDHAT	78	-
Chr1B	125984723	125984833	KALADGYDPSGLCLGDGGAGLGVDFCHVVLMMAVVWA	111	-
Chr1B	145826216	145826290	KLSAPDIVAYAGDDDWEWHDGNLAA	185	-
Chr1B	146639524	146639559	KGTGLEVLQPAK	85	-
Chr1B	164472762	164472821	RGQSALWQRQRDEGETSEPT	150	-
Chr1B	206106265	206106321	RDEMRLGEAMLELVQCTMR	93	-
Chr1B	219947356	219947436	KMEEIFSPFGGISMFTMFGSVFGGCSA	128	-
Chr1B	229244775	229244840	RDGLGVDPVDGDEGFIEHLAEA	103	-
Chr1B	283924461	283924511	RHMQLDKMVQVMKTAYS	134	-
Chr1B	336203801	336203863	RGQGNWQWVHTAEHYLVGTVE	159	-
Chr1B	336203801	336203866	RGQGNWQWVHTAEHYLVGTVEK	166	-
Chr1B	336203867	336203983	KVDGSIGGVYQASLHIGNASTFAVGSIDEVVLTVADVPK	182	-
Chr1B	364151419	364151532	KVGLVTWVLSNDSGAPIIGIPVSGAEIQDDRCLLGNLV	178	-
Chr1B	382689438	382689485	REKEVDLNHVETQLAE	115	-
Chr1B	394008913	394009026	RDRSQLITPFSSPRSAGGMVVPSQGEHGQGRSGEQQAG	177	-
Chr1B	408084905	408084943	KIAEPSGPLWETD	101	-
Chr1B	412289286	412289420	KSYSDISFYSIQLQQAPQQSMGGPAIVQESVVAHTIALETLTHFF	187	-
Chr1B	429093712	429093783	KVQSNPDNMTNLLFDLGAQVLPAL	169	-
Chr1B	429093784	429093837	KELSPGDLISGFAFTAAE	124	-
Chr1B	443377699	443377734	KLADSYGTGAVS	80	-
Chr1B	463272515	463272547	KDGADATSSEM	80	-
Chr1B	492637932	492637976	KPLGKSPVAAGLGGN	103	-
Chr1B	493631802	493631867	KSSPKVTLETVGDSTSFETDDE	94	-
Chr1B	493631802	493631915	KSSPKVTLETVGDSTSFETDDEKYLGGFQVPVQEPAIY	180	-
Chr1B	497373170	497373235	RENTGTVGPPLTGGFAAAITAA	95	-
Chr1B	499992852	499992917	RYFGEATGNGYHVDIDVVAVKA	107	-
Chr1B	505291090	505291125	RGATGALGDSGV	82	-
Chr1B	565776152	565776223	RTPFGFLVGDAEALEQPSIVPVDT	115	-
Chr1B	605831416	605831460	KTIMSVQCIMGRNTV	113	-
Chr1B	623207374	623207415	KPALSGDVAASLTK	95	-
Chr1B	633777612	633777671	IPITVEAINVYMTSSLSSCF	99	-
Chr1B	649595377	649595406	KDDDPGFTTH	78	-
Chr1B	674392123	674392206	RPGAALAPDSEMDGEAAEHKEIEPAIRM	130	-
Chr1B	676709696	676709782	RKFVYVGMSAIYPYKAPDDIAFNLFSTDV	139	-
Chr1B	676709699	676709782	KFVYVGMSAIYPYKAPDDIAFNLFSTDV	133	-
Chr1B	18177095	18177166	RSSSLNMGSLAAVLDDPEGVASSS	104	-
Chr1B	36191069	36191137	KIKDKVAWVEPVVNVGDSNIVAD	101	-
Chr1B	64783660	64783743	RPDTANYCMRGVPLMVLSEAPDVSLQVV	137	-
Chr1B	91213098	91213133	KIGEEGYQDYIA	95	-
Chr1B	100486287	100486325	KNPQLGMAIMENL	90	-
Chr1B	107857799	107857852	KKLKELSEDVVTQNTPLG	130	-
Chr1B	107857802	107857852	KLKELSEDVVTQNTPLG	122	-
Chr1B	117261009	117261044	RKMPVESGFQKV	93	-
Chr1B	117261039	117261110	KVKEEPFSAPILPTWIPGPAVGNV	178	-
Chr1B	117261111	117261146	RIEKEALQMSLA	88	-
Chr1B	117261207	117261305	KYANVSTTNIISSGPGMHKVAFKAMLFYSFINT	251	-
Chr1B	117261501	117261554	KIDRLAQLTEEADKDEHG	132	-
Chr1B	125336858	125336914	MEMADRAMDQLDEETLLTK	83	-
Chr1B	127217907	127217978	RDLETGLELAGVAACASLVGVLTI	107	-
Chr1B	143264198	143264248	KAQFPLQGSNHVSFEGE	83	-
Chr1B	143264378	143264419	KPQFSQQGSDQAAV	96	-
Chr1B	163136275	163136343	KLAETASAVDEFVVWAQGKHKLT	107	-
Chr1B	196149876	196149911	KIKSGAEQHLGA	84	-
Chr1B	246836446	246836481	KPDTVINKKSHI	91	-
Chr1B	334226940	334227008	RKTLTVAQMGFSAQSGGADLVTG	106	-
Chr1B	381888581	381888652	KQLSIQGEKELNAQDGFFQSSSIS	107	-
Chr1B	381889541	381889621	KPPAVHGFAQNEASSSGASPVNEVYEF	125	-
Chr1B	381890326	381890352	RNNGGYVMM	77	-
Chr1B	384894270	384894305	RSILSPKIFSNQ	88	-
Chr1B	429535881	429535922	RPGYLTQDLATMGD	109	-
Chr1B	429849199	429849255	KGPDSSRDVPALGRSISAT	86	-
Chr1B	430061351	430061386	RKYITTQKEDLL	88	-
Chr1B	432379864	432379917	KYGSFLSVFSILVTLNSC	84	-
Chr1B	442131122	442131235	RLSFCHASRGHMLAAVNAFAPLVCPITVSNPEIGKSQM	286	-
Chr1B	450648379	450648531	RYASVLGVLL---------------------------------SCYPKDKA	84	-
Chr1B	458680470	458680523	KSVPIPVNHKKAYEIADE	84	-
Chr1B	462165970	462166041	RATPETMEKLALDEEAAEQETLNA	102	-
Chr1B	515041599	515041661	RTDVVTPKSAESFELAQALTL	96	-
Chr1B	534475890	534475940	KALNGATLFAHGHIGAD	118	-
Chr1B	585081160	585081213	KAIARASGGHGGAVDILS	126	-
Chr1B	590184436	590184477	RNAMSGPLGHGLSG	97	-
Chr1B	590480231	590480317	KMSRTLVDFASSLAIGSLICAAPALVLML	131	-
Chr1B	598397674	598397811	SLYEFPQPPQPEDDDVAMASAGPVPQGTAPADTLVVLEEAESPQMD	179	-
Chr1B	598412483	598412542	KAEYDTVGELDSSIISEVGN	92	-
Chr1B	619032946	619033002	KKNESADTVAAPIEEMDKS	85	-
Chr1B	638288992	638289066	KETGEEAAATNAPKDLDMADGDAES	107	-
Chr1B	664469413	664469454	KNANNKLETALVAG	94	-
Chr1B	669140606	669140656	KGLLSNMAGTGVGVGAM	120	-
Chr1B	672151673	672151711	KALTYPMALEDDT	99	-
Chr1B	675434965	675435033	RDIAAPAPDLESDVLGEPGEWTY	113	-
Chr1B	678717265	678717297	KYVIGYGGEGL	83	-
Chr1B	685565383	685565445	RGISAPIEGSFNNYYLNLTEL	101	-
Chr1B	717659	717709	KLGVNLPSILEELQQDN	120	-
Chr1B	875582	875623	KLKGIEVPLESVFT	97	-
Chr1B	1797665	1797718	RVLFGDVADEMRYSLERV	89	-
Chr1B	5312772	5312873	RGHRVVTCMIGTWNCPSTNEQWSSMQLPPSALTA	177	-
Chr1B	7188750	7188821	ALGLYEATLPKFIHQQDSELAAAL	170	-
Chr1B	10204982	10205047	KLLNEIRYSGSVTVCAAGDFDA	162	-
Chr1B	10516583	10516672	KNRWILLLLMLMLL---------GVGIISAATVVGVNPK	117	-
Chr1B	12941765	12941824	RGILHSEELANMMTRARTLS	95	-
Chr1B	13982044	13982109	RAEDIGFLATSSISSQELAMAA	99	-
Chr1B	18909710	18909799	KGSFLSILLSVTEAELSYSMADVKSMYNGA	139	-
Chr1B	19235436	19235492	KADHLQELVVVVQEMSPRN	91	-
Chr1B	26936284	26936376	PYNLVIKDCQAVEDASEGAGDLPFFFPYVEY	236	-
Chr1B	27782210	27782302	KVAGVSSMTISFGTIERLNTINGIGIPIEIG	222	-
Chr1B	63273845	63273907	RSKCLADIISSYTVVNPVVGQ	156	-
Chr1B	97197894	97197998	RPTSEMLVELINRIMRITTFLVIVSFILTCILDII	172	-
Chr1B	111024509	111024574	RSFSDKGSFEDLWYYSHVKTGL	168	-
Chr1B	117261147	117261260	RTFAVIAGKTATYDLLTANGKYANVSTTNIISSGPGMH	277	-
Chr1B	117261171	117261260	KTATYDLLTANGKYANVSTTNIISSGPGMH	223	-
Chr1B	121494004	121494063	KYHPFREFWKALFAYSDHAT	155	-
Chr1B	142999333	142999401	KVSVESSSETDQAVMIEETLSAQ	101	-
Chr1B	143265137	143265241	RVVNDDEGGSAPVGLEPFYFGQSMTEEACKNEEMT	176	-
Chr1B	200036697	200036765	RAMEAFEAFWATEPFAAGANLLA	103	-
Chr1B	219948558	219948590	RVEAKSMSSPL	78	-
Chr1B	269322106	269322141	RGVGEEGMGMKK	90	-
Chr1B	283920358	283920396	KSTDPSGAIMECS	99	-
Chr1B	291756914	291756964	RIETGTMTWDLLARKVA	84	-
Chr1B	302876106	302876153	KLLLWFFVKLNGPAWT	107	-
Chr1B	307642539	307642619	RSLSSVVSPFNQNIEQMSQLPDSAHLI	126	-
Chr1B	344214424	344214480	RNVIEEARAQIEKIYEVLV	84	-
[truncated: 81,079 more rows]
