# Supplementary material for: Community Resource: Large-Scale Proteogenomics to Refine Wheat Genome Annotations
Source: Int J Mol Sci. 2024 Aug 7;25(16):8614. doi: 10.3390/ijms25168614 (PMC11354340; doi:10.3390/ijms25168614)
Supplement: Supplementary file 1 [file ijms-25-08614-s001.zip › all-tissues_LC-peptides_2024-05-20_Apollo.BED]

Chr1A	41871672	41871704	FFSHRVSECDA	86	-
Chr1A	421677763	421677813	RNYHDVISLLVLPHVVV	80	-
Chr1A	510221473	510221559	RRLLAPIGWLISQQLQQPPTTEGPYFSGG	140	-
Chr1A	510221473	510221559	RRLLAPIGWLISQQLQQPPTTEGPYFSGG	140	-
Chr1A	510221476	510221559	RLLAPIGWLISQQLQQPPTTEGPYFSGG	134	-
Chr1A	510221476	510221559	RLLAPIGWLISQQLQQPPTTEGPYFSGG	134	-
Chr1A	510419852	510419911	RMQLGTSWPLRGALQQDVVL	98	-
Chr1A	584949285	584949347	LQSLHPLHVIDSPIEITGHCC	104	-
Chr1A	584949285	584949347	LQSLHPLHVIDSPIEITGHCC	104	-
Chr1A	87330265	87330336	KPDFLLSLEIGWDAILASNVCPVA	120	-
Chr1A	119974648	119974683	KPPPSETAAGLD	86	-
Chr1A	55052970	55053014	KAVDAVVSPPGSPTA	100	-
Chr1A	149428121	149428189	KFTETTVIGAAVCKPMSSKCLYM	111	-
Chr1A	465628552	465628623	ASLALAMGTGIRQLMTIGSAVGTI	107	-
Chr1A	577079027	577079080	RCNLEQAQQDVVVMFVDC	89	-
Chr1A	8537796	8537891	KTQTSALSILQPKYPLTAQAIPHFMDTSSTMN	239	-
Chr1A	15621365	15621397	KPNMMRMIKLV	82	-
Chr1A	32269325	32269450	RKRTSTSMPSGDEDVDDDNAETDDTPGPVYASTGDVAVEHFM	128	-
Chr1A	580386506	580386592	KGDKKVASCDFSDLFVVGYASHVVLNMVG	211	-
Chr1A	50373963	50374004	KNLPITPIQELNID	104	-
Chr1A	84391450	84391536	KQALLAVDASTSALQSMLVFYATIDDGVQ	209	-
Chr1A	15621521	15621556	RSAAIGQYQFPV	90	-
Chr1A	84391585	84391617	KDDILLCPLEM	84	-
Chr1A	553700347	553700382	RGKIYRDATEVA	88	-
Chr1A	568264063	568264131	KPVETLLKDYTAQDFIVANNVKE	169	-
Chr1A	581620115	581620144	KLMSGAEGYM	78	-
Chr1A	12609727	12609795	KNAEYVKTREALNEDDSSLPVPA	164	-
Chr1A	78096105	78096137	RSLLNLAGILI	78	-
Chr1A	519641393	519641476	KAIAEDQDTIIARPMKGGMVHLFTEFMW	145	-
Chr1A	15669382	15669477	KFMNAYDALRKGTEEIMECPRLGPQPIDIGTI	163	-
Chr1A	497591280	497591393	RGAAADTASNSTAQHTKVPTSPRTKSPTSPRPKVPTSS	90	-
Chr1A	524271563	524271643	KLFVADAPPISEFMDGAIYEVDSGSPA	130	-
Chr1A	531825791	531825871	KPLPGTFMNNSFNATTIEQLSGLSTPL	126	-
Chr1A	541458624	541458653	RIFFETDELY	80	-
Chr1A	568264057	568264125	KYKPVETLLKDYTAQDFIVANNV	170	-
Chr1A	568264063	568264125	KPVETLLKDYTAQDFIVANNV	157	-
Chr1A	568264084	568264125	KDYTAQDFIVANNV	108	-
Chr1A	577079339	577079401	KMVHLGFIFDFSMMLKVAGYA	161	-
Chr1A	588217021	588217107	RLLTSDDISQSIITMAMEEKGKDVESSAE	135	-
Chr1A	119974759	119974815	RTMRSVLDVRCCTSVLDVA	88	-
Chr1A	8538900	8539028	KGAGAGVAAFTQGATLTDGASSCRPATYSLLLLGLLTYILPSM	223	-
Chr1A	35153056	35153133	RFSLSLPKTFDELINIPLLIPTPKIY	123	-
Chr1A	365471586	365471642	RLVKMGAETEEDDWTFVGD	132	-
Chr1A	466989166	466989216	KLVRGAGQEVGGVFFFM	129	-
Chr1A	15669070	15669126	RPINADLMDFMSSYHFMVE	97	-
Chr1A	170733266	170733355	RIAHAGLVVSNRRGSGVLSMTDMTTTVPVS	141	-
Chr1A	511776664	511776747	KLCYMFCALCERKLYSMSSPAAIVCSLS	135	-
Chr1A	48768217	48768300	RFFLERLLMYYSNSANVLDPAMSPTSPM	135	-
Chr1A	119974684	119974785	KVQVLVYPSITFCTYAMSAGYGTSCRTMRSVLDV	171	-
Chr1A	418141828	418141923	KPEVGTEDCDEDDEQVATSAEPNSIVSSLDPA	145	-
Chr1A	418141975	418142055	KAEGFIVYTDSAPSKFVDPKSIVFLIN	126	-
Chr1A	497590647	497590706	RLNPPTENPFDPIDLPRVPA	100	-
Chr1A	531825500	531825598	RPIMGSLTNKTLNLLILGQMKSVSAPISSNISN	151	-
Chr1A	541458660	541458722	RHVDGAPTFLFDGDVLGYSEK	155	-
Chr1A	311397119	311397154	RDSIIGMPMGHL	97	-
Chr1A	283145199	283145234	RAMVPDPKCPLM	89	-
Chr1A	84459439	84459498	RESTTATKEAVPEPEPEDAS	85	-
Chr1A	351944861	351944923	RHQVEVAMCLAASGLRGEGQR	100	-
Chr1A	8676013	8676102	KPICGVLKNNAFVVVSATSNGITEPIPGVF	142	-
Chr1A	21348709	21348771	RKSVDCTEDVLISYKSDGIEA	155	-
Chr1A	321787969	321788001	RSPHLTESVLN	78	-
Chr1A	467208497	467208547	RGLSIGFVLPPLDGPRG	117	-
Chr1A	585307595	585307636	KSGMERALTFMLCE	108	-
Chr1A	497589607	497589663	RHDGNSTPHGPDSMRVPRA	91	-
Chr1A	8537130	8537171	RTNWNLIDGNANSK	104	-
Chr1A	55052688	55052732	REAAGLKPKSAVVVA	98	-
Chr1A	585307757	585307789	KTRSSELETGK	78	-
Chr1A	497842993	497843034	RNKGAGSERGGNGN	93	-
Chr1A	519641438	519641476	KGGMVHLFTEFMW	103	-
Chr1A	553329062	553329115	RISAIKPWSEGDPTQCSE	136	-
Chr1A	559891301	559891333	KSDDGHIYGLA	81	-
Chr1A	581173902	581173940	RACMIHEANPLYD	92	-
Chr1A	251218322	251218378	KNYPVVFGNNLKVGGKDIQ	142	-
Chr1A	541458660	541458719	RHVDGAPTFLFDGDVLGYSE	99	-
Chr1A	541458753	541458812	KIVVLDHGFTHHHAPEVSGA	96	-
Chr1A	553037354	553037401	KPPPGWLLFPYHDVSF	82	-
Chr1A	568264084	568264131	KDYTAQDFIVANNVKE	120	-
Chr1A	593950773	593950856	KFVHAEMDCIEIPSAASCSEKMAGLLKA	135	-
Chr1A	8538348	8538419	KLVMGTAGELGVSYSGLGPNILSK	170	-
Chr1A	15621242	15621301	RPVVNADLMDFMSSYHFIVE	100	-
Chr1A	15668893	15668937	KKLIAPDVPLQQFGA	109	-
Chr1A	15668980	15669012	KTWEADECAIS	82	-
Chr1A	15669157	15669201	RLGNVTGSIFIKPNM	110	-
Chr1A	32269328	32269450	KRTSTSMPSGDEDVDDDNAETDDTPGPVYASTGDVAVEHFM	122	-
Chr1A	37273350	37273451	KLGLRLVPRSGSLLGSWEFCLSGGLASIVLDEEM	157	-
Chr1A	43976851	43976940	KAIDDRLAGGTDCQNNLASVVHGHAANGSE	215	-
Chr1A	67232719	67232781	KILMVVLSAKCCPSTCRGPSA	102	-
Chr1A	84459697	84459786	KLSAPDIVAYAGDDDWEWHDRNLAAKAEAA	213	-
Chr1A	114216917	114216976	KGNPLPTLAFFHRFVPLSPA	94	-
Chr1A	283144854	283144979	DYVQNKVKHQTEELMEYYLYAFVHNIEAVNELVAPNHITGLL	210	-
Chr1A	283145118	283145171	RHHDLSLSGHCVSSQSVA	82	-
Chr1A	335627149	335627262	KAKSTHGYSLIPSRVAAAWSFMGITVLNTHAVSSYAII	181	-
Chr1A	465628648	465628761	RDYLVICAIVSVGLFCQVAAPPVELSSSGIRRDLTAAQ	182	-
Chr1A	511842758	511842883	KEVQPRGPSLFVAADCAGLADPAVADLQAHALASTDGWNKFE	204	-
Chr1A	511842758	511842874	KEVQPRGPSLFVAADCAGLADPAVADLQAHALASTDGWN	187	-
Chr1A	574189456	574189542	KILERIMDIAEHIIKMGDQVLINLIHACC	142	-
Chr1A	497590533	497590610	KKAPASAALQEAHPNSRIGSAMGPRS	121	-
Chr1A	541458846	541458905	RVIRMEGGPMIDVPEFEMGK	101	-
Chr1A	581583899	581584027	RAITALGQDGLLACIYGAYETISLDYVLGPDIAKIPNAHGAGM	223	-
Chr1A	311396666	311396707	KLLVSDGVEFTRET	100	-
Chr1A	511842488	511842547	KLEPEKEEDEMMLVWSEGGF	97	-
Chr1A	70856216	70856272	RAPGGRHVFVGPMLVRLSE	91	-
Chr1A	593472223	593472330	RSVFQMGNGISSPPTLHPTSLDLAGFDVELSNDDRA	173	-
Chr1A	418141924	418142016	KFQEAAQSQLQSSLDEIKAEGFIVYTDSAPS	94	-
Chr1A	442264564	442264644	KGMGDDDADPVDAETSNVIGYIEKLEY	128	-
Chr1A	534855731	534855796	RSVFEEVGVHDTPPEVAPLHQF	106	-
Chr1A	588221176	588221232	TDGFLAISSAVHIFKNSVA	139	-
Chr1B	117293315	117293374	LMVRPPPAVERSPPSFGLMA	93	-
Chr1B	678454579	678454644	KPSALVGADGAGSHKEAGPAGG	142	-
Chr1B	681127479	681127520	VAKMGKLPPTGESC	105	-
Chr1B	43987670	43987711	RDYINDEVPKQNYY	103	-
Chr1B	72831756	72831800	KTAFCHQSGIMFHME	126	-
Chr1B	542142830	542142865	RGFGNDGAVAGA	83	-
Chr1B	30174022	30174099	RLDIAQCLAVMFTSSMLKLIDIAEAT	127	-
Chr1B	170977632	170977685	RWPAGPPPSVLLFEEKWG	89	-
Chr1B	285163206	285163271	REELFKRTCFNDQLDPYTSQII	113	-
Chr1B	561277801	561277857	KAPAMLGCWGGTLIQELGF	139	-
Chr1B	689880859	689880891	RFSSCPNGNVT	85	-
Chr1B	1805497	1805550	KGIISANPLSINTVVRPM	88	-
Chr1B	59423592	59423627	KLNSINEKTENK	84	-
Chr1B	285162861	285162905	KSGVHAGTIIQAEIV	110	-
Chr1B	389095054	389095107	KHAPHYEGDYTAFEGLDE	110	-
Chr1B	494174561	494174644	KVIVDPMGDAVPFLHGATPLEHYIVWPL	137	-
Chr1B	494174660	494174713	RSLAVPVFLDEVGHWLHV	85	-
Chr1B	678268465	678268533	RSRMGGGFVGTQTVWGEIMEQTA	112	-
Chr1B	15872979	15873062	HSAVADKLLSIKLGTGTGSMFHTSLEAE	129	-
Chr1B	154449990	154450055	RYFATAKEVEARFFSVFTADGV	102	-
Chr1B	285162603	285162641	KSAHEEDDGAILI	96	-
Chr1B	670139274	670139345	KVCCDDSGSALKTPDVESFSVSWA	171	-
Chr1B	689880193	689880225	KTFSCMSNDTF	84	-
Chr1B	308597369	308597428	RRGDLAEEPPLSPILAGCMA	94	-
Chr1B	331083564	331083596	KMACAGDYGLG	84	-
Chr1B	566004162	566004203	KKAAVGGATVSALE	81	-
Chr1B	53405363	53405410	HTARSLADAGGNEAGK	112	-
Chr1B	72075712	72075774	RPVIGSDDATEMEFAQLASIK	156	-
Chr1B	327326401	327326469	RLADQAHDSDSGQLALAVSRLSI	103	-
Chr1B	53405591	53405632	KEYTSLGQFKPCLA	105	-
Chr1B	56306535	56306579	RQNFYWCNAECAQVL	99	-
Chr1B	577660905	577660979	KVQPMVESIAKAIAEDQDTIIARPM	184	-
Chr1B	577661571	577661609	KVPKVVARAECQA	96	-
Chr1B	596902079	596902126	KGPSSASQEGGSSGRK	104	-
Chr1B	639071318	639071359	KALIQLADQELLTG	89	-
Chr1B	18356277	18356312	KVSAASFTFFGE	82	-
Chr1B	559712596	559712640	KKADPPSHTHEVVQE	109	-
Chr1B	8798040	8798090	KNCDVPRALVPACQLTT	116	-
Chr1B	8798091	8798150	KQAPRLAGLCNNADDLNVES	145	-
Chr1B	8798268	8798312	RSVDLQELKSCGSIE	112	-
Chr1B	8798550	8798627	RNSNVFIADYPKDFLAPPLEGEFENF	127	-
Chr1B	8798643	8798690	KLTPMELCVYPFPGVF	124	-
Chr1B	8798979	8799008	RWAQLGIYAR	82	-
Chr1B	71133506	71133559	KPQGQSRPCDSIGGSAVA	83	-
Chr1B	72828735	72828806	KVQNNPDKMSNFLFDLRAQMLPTL	118	-
Chr1B	101791765	101791917	RDVGQVAVRVPDPELNS--------------------------GYFPIKAE	150	-
Chr1B	122974793	122974873	RGAFSSSLAFDQPRASMGDGHGTEEGE	128	-
Chr1B	154450056	154450181	RPQGYTQVTGLRGLIESEGH---------------LALLAPFVAALAGGLSHGTIVL	156	-
Chr1B	285165798	285165830	RRGVQETLTDG	79	-
Chr1B	285181200	285181247	KGLSQDASEIIADFAK	116	-
Chr1B	334008527	334008607	RPLLPDLLPCILNHDINKSFQLRSPYS	132	-
Chr1B	577099617	577099664	RGHNNVGIIPTFPMNH	127	-
Chr1B	577661415	577661447	KKPHISSQQLA	80	-
Chr1B	583027013	583027090	KLKENASVLEAAVGVENASHGADPVV	112	-
Chr1B	583027019	583027090	KENASVLEAAVGVENASHGADPVV	102	-
Chr1B	648013916	648013975	KMIKSMAQQLLPKSGPPPVL	91	-
Chr1B	678268534	678268599	RGNDAPVLHGAGYVVVHTLAGS	102	-
Chr1B	681128267	681128353	KCWQSVESLSSYMYSLGTSFGKRLIDELN	142	-
Chr1B	72823794	72823868	RAHEVAHLARTQSLPSEVLGPRSVA	112	-
Chr1B	89319105	89319194	KNGKHPLFFILSGAFIPLVVLISLWPFYSM	142	-
Chr1B	148646204	148646296	RLAGNVAPVKAFMAASAGGGNGVLKSGLLLM	138	-
Chr1B	149435266	149435304	KLLLLGYGDTFMA	93	-
Chr1B	321857998	321858042	RCNAEDAQVIKVFLS	112	-
Chr1B	670138318	670138419	KLTNDTSASILTEADLFRVYSVAKGHGSITCWPI	167	-
Chr1B	18355650	18355775	RAPLTVADMFEHDAVLRELADPALCVELSMSGGREPGEFVTA	201	-
Chr1B	182094644	182094712	RAGEGEDMLAVVARELAERGIQV	104	-
Chr1B	448187320	448187403	KLFIDALEDLLMNRLREPPVVYNLNGLA	133	-
Chr1B	15963529	15963615	RTEFVHLARFHTGCSQSLQEINESQISIR	141	-
Chr1B	53405372	53405407	RSLADAGGNEAG	83	-
Chr1B	72831633	72831719	RVLGIDPNPVRFLSYVDFDDWTHLVLSGA	219	-
Chr1B	95163937	95164035	RSDSSSGEWGPLVYLFKMNWDVVGLMNTTIAQK	166	-
Chr1B	303506273	303506380	RSLNLFRLGQLNTLEEPICQSLLNGSLDIGTLLRIT	165	-
Chr1B	331083651	331083698	KITLPTTDEVGVIGLF	116	-
Chr1B	445050119	445050172	RYRGLWSDAVAAGLLPLM	89	-
Chr1B	611979627	611979707	KTLTEMIKLEKDYDMVPFNTYTTAGWY	216	-
Chr1B	13854373	13854462	RISLSALHSMGVIASCLEQGNEKNVGTVGL	158	-
Chr1B	32525159	32525200	RVSSDCLLTQIAPS	101	-
Chr1B	148646327	148646422	KDSLGDGSAPVDFATADGRAAECSLAAVADAV	140	-
Chr1B	327323340	327323402	KLPKFLSDIMEVKPSQTRVSA	100	-
Chr1B	505814163	505814204	KVPTTDYRQITGLG	86	-
Chr1B	577306031	577306126	RPIEEATTALTEQVKDLELMFCGSKAGDACIG	156	-
Chr1B	593290849	593290887	RAVNYALTPYLAI	99	-
Chr1B	670140625	670140702	RDTPGNMADADSHNFNERVRLADNDS	121	-
Chr1B	11659832	11659888	KDLNKRSGGDAAFANAAMG	128	-
Chr1B	308597372	308597428	RGDLAEEPPLSPILAGCMA	89	-
Chr1B	577660935	577660970	KAIAEDQDTIIA	85	-
Chr1B	15963616	15963675	RTGQVSFAGSGDYVKGFCEE	152	-
Chr1B	577659996	577660046	KDCKSGDGCIEKGIDAV	123	-
Chr1B	599522556	599522654	RPLLAGPAGYQSKNCCSFPPSTPVFGSPRLKAM	159	-
Chr1B	15874469	15874504	RKMIKPVQGNDA	85	-
Chr1B	136127917	136127982	RDANFDLSVCIWVSVQFSSELE	158	-
Chr1B	149435938	149435967	RIHSLCPKGD	79	-
Chr1B	154450056	154450088	RPQGYTQVTGL	82	-
Chr1B	154450293	154450334	RNADKGDEEQLGLA	99	-
Chr1B	182382105	182382179	RHAVCISSEEHLYASGRAIGLCIAF	122	-
Chr1B	285166224	285166271	KVMLAAVESTSPMNDQ	118	-
Chr1B	355072972	355073013	KSGLNEEVYEYPLS	102	-
Chr1B	452595505	452595564	KSGMYDIGKMWHGHIGLVVM	96	-
Chr1B	596902079	596902123	KGPSSASQEGGSSGR	98	-
Chr1B	663404028	663404087	KSVMSAYVMFLDDLIAEGFH	98	-
Chr1B	690327111	690327164	KCEELCIPDSSNNRQLCT	88	-
Chr1B	96750596	96750637	RHNFETNVFTIHFG	112	-
Chr1B	138143117	138143176	RACMRHEAEPIIENVSMILG	99	-
Chr1B	663404016	663404087	KKLHKSVMSAYVMFLDDLIAEGFH	118	-
Chr1B	684651251	684651310	RAPTAGSHRGVLSSGCRLQA	89	-
Chr1B	7506588	7506677	RAYSTEPYELNLILNTLSSMCRDVSHLIEK	147	-
Chr1B	15964378	15964428	KGQLYTYIVETLARKGM	129	-
Chr1B	68330317	68330361	KPFHKSCKGNIMCPS	121	-
Chr1B	154450224	154450280	RLKYYAIAKGVPAAGNPAD	88	-
Chr1B	334008644	334008712	RLEEEGQPREGRCGDLAGGSGTR	103	-
Chr1B	546170957	546171001	RILGAGIGANKYVFK	111	-
Chr1B	577099443	577099514	RHRVQPMVEAIAKVMGEDQDIIIT	179	-
Chr1B	577099479	577099514	KVMGEDQDIIIT	89	-
Chr1B	639071039	639071110	KEIGERVEDPVQGGNFELEKLSPL	113	-
Chr1B	652489538	652489585	KAALGSNALYQVLQTS	114	-
Chr1B	689879872	689879910	RLLYESFWPDSQA	104	-
Chr1B	689881420	689881461	KINSCAEVNIHCNY	111	-
Chr1B	53405363	53405407	HTARSLADAGGNEAG	106	-
Chr1B	149435416	149435445	KQWLKQACII	84	-
Chr1B	484307904	484307957	KLMSQLWKDDTTAMKHVA	92	-
Chr1B	678268423	678268464	TATAKIRNGAPLLG	94	-
Chr1B	170977470	170977547	RSIKAAVLNSESLYTKLDVVGQGQSL	188	-
Chr1B	218786504	218786545	KCTTDSSFYTVEEG	106	-
Chr1B	285164136	285164189	KLSRGAQGMQKEIETLTC	132	-
Chr1B	448188043	448188078	RCILYEQVEDVT	91	-
Chr1B	577306913	577306951	RAAMFAGLIEQAK	82	-
Chr1B	599141602	599141649	RADAMAPDLGAGSPRS	112	-
Chr1B	13298303	13298362	KGLGGYGVISVVKLQHVSEG	117	-
Chr1B	170977755	170977823	KGHPLPTLAFFHRFVPLSPAGAG	107	-
Chr1B	285181200	285181244	KGLSQDASEIIADFA	109	-
Chr1B	369738386	369738451	KLLENSELNDTFATVLNPTVGG	103	-
Chr1B	369738476	369738511	KKGLGHAYSALE	84	-
Chr1B	369738479	369738514	KGLGHAYSALEK	84	-
Chr1B	499359924	499359992	RAAAYVNALMVLNGVDDPELAVL	103	-
Chr1B	577306913	577306951	RAAMFAGLMEQAK	91	-
Chr1B	690327721	690327783	RLLQACSLPIASPRIYVIGTA	100	-
Chr1B	8478950	8479036	RAMTLEGTGGIIAWEGVLNFIGMVQLTAG	134	-
Chr1B	22174110	22174175	RFSGRNKIVIDYMHVSAFHSLD	110	-
Chr1B	30174001	30174099	KVNEELHRLDIAQCLAVMFTSSMLKLIDIAEAT	162	-
Chr1B	42139090	42139194	RPGSQNPLLLPCHDSLSSSLAHLVHSEFTLDWSPN	93	-
Chr1B	68332198	68332299	RTLDTDTSGRAFNSAELAHKDVTTSSAFEIDGNQ	250	-
Chr1B	72823791	72823868	RRAHEVAHLARTQSLPSEVLGPRSVA	116	-
Chr1B	139508067	139508177	RGTLNNGSVAIVSLNHYISPFNTRIDGQFRNHSLDLI	180	-
Chr1B	305927161	305927238	KAMTPDAPITAHVKKHLAEMDDAAIG	120	-
Chr1B	331082790	331082852	RVQSDIVDLFMDVHYYHLNTA	104	-
Chr1B	390554298	390554342	KNPKALLRTTQRSIG	108	-
Chr1B	550120132	550120200	WKPCSFIMMVQPAFVYPVPPPLE	116	-
Chr1B	566108820	566108909	KATLQVASDQSPPYLFFLADGLKVPVSKAW	147	-
Chr1B	577099524	577099562	KGRMVHLFTQFMW	103	-
Chr1B	670140553	670140585	KLIGRVEFRSH	81	-
Chr1B	670142712	670142774	KHDTRFPHIPRRVAASGQEGV	155	-
Chr1B	689883306	689883347	KRILDINLDPSRTA	99	-
Chr1B	8479301	8479393	KAKFDPADVIAWNNVATIGFLSEGPKTPIIT	223	-
Chr1B	18522125	18522199	KDDIGAFIDREVYCIMMDNLWDDSI	126	-
Chr1B	68331379	68331480	KDKNEVIIDRGVNEGTQEGVILAAIESATPLNYQ	162	-
Chr1B	154449648	154449722	RGLRVANVYDRPSHSALGPVLLGSA	114	-
Chr1B	154449657	154449722	RVANVYDRPSHSALGPVLLGSA	100	-
Chr1B	154450182	154450223	RAQPHAKLQDRIVE	108	-
Chr1B	285162861	285162917	KSGVHAGTIIQAEIVRKGL	138	-
Chr1B	676557101	676557139	RRVDDASKGGGVA	92	-
Chr1B	101791789	101791929	RVPDPELNS--------------------------GYFPIKAERAIQ	127	-
Chr1B	327323619	327323732	RGPPGHSVDMGLILTPIENVVPIMHRDELTLKSNIGGL	183	-
Chr1B	542142818	542142865	KSITRGFGNDGAVAGA	110	-
Chr1B	577099479	577099529	KVMGEDQDIIITKPLKG	128	-
Chr1B	670142631	670142723	KSRGGVTCSSNGQGSAGLDAGESQNAGKHDT	213	-
Chr1B	13298288	13298338	RALTTKGLGGYGVISVV	118	-
Chr1B	122975176	122975241	KRMWITTQQKAGHLPTGGSSAM	108	-
Chr1B	148646192	148646275	RVSERLAGNVAPVKAFMAASAGGGNGVL	126	-
Chr1B	148646297	148646380	KIDAGVDAEDKDSLGDGSAPVDFATADG	123	-
Chr1B	18355806	18355946	RVGVPRGWGFDNGFVDFRPSSGTELGAGGAAASSLDGTFSFTPERVW	147	-
Chr1B	353196139	353196189	RLLPPMGQIWVGSETRA	87	-
Chr1B	355072735	355072773	KCSFLMGTWASGV	100	-
Chr1B	452591080	452591127	RGVKKQSSVYPLDSGN	118	-
Chr1B	484760940	484760990	RGRMKETSSVSNLAAAM	118	-
Chr1B	650421190	650421261	RGLTMTLHRWVMGLALLMTLSSMK	112	-
Chr1D	3168392	3168445	RLAISTMVELQAIQHPQL	85	-
Chr1D	3168392	3168445	RLAISTMVELQAIQHPQL	85	-
Chr1D	3168716	3168769	RALSQPMAVPSCQQQLFV	83	-
Chr1D	3168716	3168769	RALSQPMAVPSCQQQLFV	83	-
Chr1D	11465498	11465554	RYEMTVVTGVPLVVIQAES	91	-
Chr1D	28204277	28204306	KPAWGAILNE	74	-
Chr1D	28204528	28204587	KPALSLDVASINAGNIYPGH	90	-
Chr1D	28204833	28204874	KLHEELAQLEDVLA	101	-
Chr1D	28204833	28204874	KLHEELAQLEDVLA	101	-
Chr1D	188536108	188536152	KSLDDYIILAHMGND	112	-
Chr1D	188536576	188536611	KGDIPVGLADVV	83	-
Chr1D	188536576	188536611	KGDIPVGLADVV	83	-
Chr1D	461473203	461473262	ANESAIKEAKAIVEDIGGVM	86	-
Chr1D	461473861	461473917	RSTSDLPDVAPYIGLESIQ	92	-
Chr1D	461473861	461473917	RSTSDLPDVAPYIGLESIQ	92	-
Chr1D	461474128	461474190	REQLGGLDTALTPQYGVASPI	101	-
Chr1D	461474128	461474190	REQLGGLDTALTPQYGVASPI	101	-
Chr1D	461475032	461475091	KIGTVLIQQETAQEVFAPAE	92	-
Chr1D	461475032	461475091	KIGTVLIQQETAQEVFAPAE	92	-
Chr1D	461475998	461476042	RVVNEGLHQAVELVL	106	-
Chr1D	461475998	461476042	RVVNEGLHQAVELVL	106	-
Chr1D	461476043	461476102	RISNDLVELATLIPPLGEDF	97	-
Chr1D	461476043	461476102	RISNDLVELATLIPPLGEDF	97	-
Chr1D	461476103	461476177	RVDVVAGIVQCVQGISGAGTFEDTI	186	-
Chr1D	482404177	482404245	REELPAVLRGDGGDYAVPPLGWA	108	-
Chr1D	49866455	49866541	RSAAVEEASELPENLATAPSTGPGSAAST	120	-
Chr1D	326250290	326250340	KALMALNFFHLNRFGLG	123	-
Chr1D	387790521	387790616	RNAKGLCQIVITYSMINAEIGSQLMEVFLQLA	161	-
Chr1D	181582186	181582311	KTWIFMVITGICMDIPGSSGIFFPLAFVTVNPIYNMIKWGNR	215	-
Chr1D	468517948	468518007	RFEMGFGRSQQLTQAFAQYK	98	-
Chr1D	493267346	493267387	KVLNAMVWQLTSAT	109	-
Chr1D	11458170	11458229	KLIIEKAEKISLGVVEPWST	93	-
Chr1D	16531828	16531881	RLRDLLPSGSAAEELQCR	84	-
Chr1D	171342698	171342736	RNVMHVVHGIIAV	97	-
Chr1D	277113201	277113257	LLSRTVEYALFCAGNAPVS	92	-
Chr1D	408683007	408683039	RALEITELDNE	81	-
Chr1D	437068461	437068631	KVDRHILPPSCGKHLYEL-------------------------------GQASELAI	157	-
Chr1D	468518587	468518619	RVNAESEGFWM	87	-
Chr1D	476311033	476311071	RAPVPGYGVDSFS	84	-
Chr1D	11465621	11465668	KQNHHDGSDTNGGEPK	112	-
Chr1D	11500738	11500809	RNPRLDETVASGVPVMVIDADPKD	113	-
Chr1D	55125739	55125774	KIAEYLESFVLK	85	-
Chr1D	349588350	349588430	FAKDAESCPVEMGAWPREPHKWTLWLW	154	-
Chr1D	423464511	423464582	RRVAFGTLMAHTSYFREADELTPF	178	-
Chr1D	7521745	7521819	RWKGVADGNQEGAQISDLLGQYLDA	185	-
Chr1D	11458194	11458265	KISLGVVEPWSTKKGGALDDSSSM	111	-
Chr1D	424258812	424258859	RVSTFEWQGKVPKVVA	124	-
Chr1D	61797755	61797799	RGFGGGCEDIGHGLK	106	-
Chr1D	79024773	79024823	RVQTFDDLALDRAATIK	106	-
Chr1D	296531439	296531654	KPALLPMVTL-------------------------------------QSFSGTIGIILLLNAYQNKTYHFQA	198	-
Chr1D	298972886	298972975	RSELESIKTELVKNASAHSDVSSTLVLLDE	131	-
Chr1D	423463629	423463664	RAAMFAGLIEHA	86	-
Chr1D	423463866	423463913	RGHSNMGIIPTFPMNH	127	-
Chr1D	446668157	446668258	KMTTHEYGNSPVGLPLGSEGRVNSPKYGLRSQIL	258	-
Chr1D	2083538	2083591	LPEFFNVATDVAKWFFES	136	-
Chr1D	55137120	55137185	RSLDLGNPGRLPELWPARIDWF	109	-
Chr1D	298973051	298973140	KEKQIDSITNEMETTCHQLGNIEQEKLMVT	146	-
Chr1D	372142862	372142990	KAHIACLNTDEFLGVLYAEAAEQLASVASSQFRLDTKFDQAIE	320	-
Chr1D	435901380	435901436	KAGAVFMGTPALHGPEDFD	91	-
Chr1D	27023626	27023748	RLLVFPGGEAGEMPQVAWVTNHAGRQSSLCVGHGDDDAAMY	206	-
Chr1D	171342902	171342940	KLGQGEIAAQQNL	94	-
Chr1D	171344191	171344253	RQQDLLLKLGFAGLKSLVEAA	93	-
Chr1D	423419675	423419719	KFTYTGPEVLVEFSN	110	-
Chr1D	16532272	16532334	RAAASADVTSRGGSAFCPTAL	92	-
Chr1D	25702576	25702677	RAEVQQGKESQLAINNNWIRDCINAFGDPKSDGN	168	-
Chr1D	49866551	49866676	RDPSGSVPVLGPASVAPDQPEGSDTDAAGVSSSGPSSSSTVL	137	-
Chr1D	55137171	55137227	RIDWFRMTEGGFIVEGTPS	96	-
Chr1D	89391899	89391937	RAFSSKCSAAPAM	96	-
Chr1D	298973378	298973479	KLMVTRVFESIKTEHVENASVHSEVSSTLVLLEE	155	-
Chr1D	3679784	3679867	KEDGRYGTAFIVVDSKIPSPEGEVVLGQ	206	-
Chr1D	49866425	49866550	RGGPGLLAPLRSAAVEEASELPENLATAPSTGPGSAASTRDA	179	-
Chr1D	89391398	89391511	RALLAVDDPMSMLKAMFVTYATVYNGVQPCTQELAILN	284	-
Chr1D	326250290	326250325	KALMALNFFHLN	86	-
Chr1D	423419582	423419650	RAPIEIVGLQTFVRFIHCCLIGD	176	-
Chr1D	423420188	423420280	KETLSNDVLSHLEANMNGRAAMFAGLMEQAK	223	-
Chr1D	25703376	25703468	RVLLQIMDVSFFEAARHLPYYGYQNMCNPGA	160	-
Chr1D	274824453	274824578	KDGGIVPRSLKGGPSHDMDNNPVKESPQQALNDQSNGLGQSS	179	-
Chr1D	171341887	171341991	KFPGAPNGNSILPKLFEPAANYSDILTGFTIAETV	252	-
Chr1D	171342974	171343036	KASTYDWFIDPVLIDQKDAYL	104	-
Chr1D	201625340	201625408	KEMCPSKPNAEGCPGHMMFNKVA	177	-
Chr1D	351837620	351837667	KKGPSSASQEGCSSGR	111	-
Chr1D	423464388	423464420	KAQCRSGLANS	79	-
Chr1D	454747920	454748117	KLGEIRSL----------------------------------------------RDELPVYPVWSM	95	-
Chr1D	142084176	142084211	KGSFENLHYRTK	90	-
Chr1D	171342737	171342787	RADEPTESMMGFDLFAL	83	-
Chr1D	171342941	171342973	KVGEIWEMTLV	83	-
Chr1D	424258104	424258139	RAAIFGGLMERA	85	-
Chr1D	55136988	55137086	RPSVYNVANIETAVGGVSNLSGLPAHNMYEASC	248	-
Chr1D	206736619	206736669	KENTQVFLVLLIFFSIR	83	-
Chr1D	31243810	31243845	KLIGAGLGKMLL	86	-
Chr1D	171342611	171342676	KLAPVIPSVDVEPKLFDLAYYD	104	-
Chr1D	227716018	227716113	KIGNHEDGIMCLIEWIAPYLSIVHMVNEYRSG	166	-
Chr1D	471666144	471666233	RNMSPGLSDLVQVCLKRANIVCLYWHVEDM	151	-
Chr1D	16531165	16531227	RHRPPMIVSTLDPEARHALVA	101	-
Chr1D	61797737	61797796	RGHCSRRGFGGGCEDIGHGL	95	-
Chr1D	89391398	89391436	RALLAVDDPMSML	94	-
Chr1D	114105965	114106024	RRRHHAHVPALLLGPRPDGQ	91	-
Chr1D	206038309	206038344	RTGIWPPIAGFF	96	-
Chr1D	229774876	229774938	KLHSMAQRLGVIEDMLHQNDD	102	-
Chr1D	61797662	61797736	RETAGSRGGVRTVGLVGMEDAAVLM	113	-
Chr1D	108426133	108426183	RDFEFERKVYEYESNTM	83	-
Chr1D	201625358	201625408	KPNAEGCPGHMMFNKVA	131	-
Chr1D	465825899	465825958	RMMQAYTMGHGNDVVCLVPV	100	-
Chr1D	418024496	418024588	RAAHKELSSADADTLPVSQLAVIDLIAENLR	219	-
Chr1D	424257315	424257365	KSLLMAYRMSNESQDMG	129	-
Chr1D	474059622	474059690	KGLAKFLSQADSVTAPDNDERAT	160	-
Chr1D	418024085	418024165	RFCAAHSLNWLEHYRVLSASYDYMESK	136	-
Chr1D	454775514	454775600	KGPVFNTAFAWANNNVPDSLHDALNELPG	136	-
Chr1D	3680548	3680631	KILQTAKANDMNSFDMSHIVTGDFAEPG	206	-
Chr1D	6917586	6917642	RYAHLFAMCRPAGGFEAVA	148	-
Chr1D	16531171	16531266	RPPMIVSTLDPEARHALVARSDGVNMSYVDAG	154	-
Chr1D	50560569	50560619	RVVEENWVWSSNNSTLG	134	-
Chr1D	50560827	50560862	KLEPYRLHGSTR	85	-
Chr1D	117384663	117384713	RAQVRIVTCFCFLVPSC	82	-
Chr1D	125882928	125882990	RNFADPKRSDHLAVAQPKLNA	150	-
Chr1D	125883519	125883566	RSGNENMYRAVINWVE	119	-
Chr1D	423463155	423463217	RYGGQIEHVNFATSYYLENQA	158	-
Chr1D	423463866	423463973	RGHSNMGIIPTFPMNHKNTSYTTNFSIFDGFIEYDV	278	-
Chr1D	446667875	446667985	RWHKDIYHAVVCMYSITQNSTWMDTTLSIHDVNKLAA	190	-
Chr1D	462467452	462467520	REEPRLASSDPSSCRACAMLMAM	105	-
Chr1D	488106279	488106365	RVRDSFYLSVCNTIEQVICAEVISGEVRA	140	-
Chr1D	2083703	2083744	KLNLYAPAFRTIGS	105	-
Chr1D	6917613	6917648	RPAGGFEAVARL	86	-
Chr1D	83805643	83805693	REVAAVFEPDNPLIHPK	128	-
Chr1D	201620125	201620169	RPLYLGVKNLSQGQS	107	-
Chr1D	229774840	229774938	KPIAQSSSYLDEKLHSMAQRLGVIEDMLHQNDD	161	-
Chr1D	423463539	423463664	RETLVDWGEEFEKETLSNDVLSHLEANTNGRAAMFAGLIEHA	203	-
Chr1D	423463629	423463667	RAAMFAGLIEHAK	93	-
Chr1D	3681093	3681233	RTSALTHAWVGGIADVDAEFMVPRFGHELAHKCATLGSVGAGIIAVR	228	-
Chr1D	215138713	215138778	RPRLVVYAIFGISRSYGTHFLK	109	-
Chr1D	385529455	385529493	KSFGPNRGLLAGL	93	-
Chr1D	424257693	424257731	RLFIQRTYIRAAH	89	-
Chr1D	465825878	465825973	KHGFSVMRMMQAYTMGHGNDVVCLVPVKQGAQ	157	-
Chr2A	5200046	5200099	DLSEQAQDSSRVCLSKIA	83	-
Chr2A	207835924	207835992	ESGVVFRGMAVIQQWKQVDVKER	112	-
Chr2A	428658902	428658952	LAQGTTFGRGCVTCQHP	85	-
Chr2A	694905763	694905801	KFASPSTGQFLEV	89	-
Chr2A	716594554	716594598	KQDGLVVAKAARKAR	105	-
Chr2A	754429934	754429966	KGAPVDVISGT	76	-
Chr2A	754430057	754430116	KVGSAFEVMEGAQIENLGYV	96	-
Chr2A	754430057	754430116	KVGSAFEVMEGAQIENLGYV	96	-
Chr2A	754430192	754430224	RSELLTTLEAA	75	-
Chr2A	774572506	774572556	LADPAISGWSMVGFSHQ	84	-
Chr2A	592750024	592750086	RHRGLTKSAGSAAQPSIVNAG	94	-
Chr2A	666949025	666949063	RSVSYYEHVYDEM	109	-
Chr2A	19303968	19304015	RTTEDDMVHAVGNTHI	125	-
Chr2A	419245897	419245977	RAWDFCQILTGLVMGMTRMALSEGPCK	141	-
Chr2A	612393685	612393759	RGHDQIVAGFTAALTDSDFGADVNL	181	-
Chr2A	775754708	775754794	KVAGVGLMLSATSVLGDNAGLVAARLWNA	130	-
Chr2A	61538423	61538455	KWDCLGESALM	87	-
Chr2A	681626329	681626385	KAELMWILRPMAGGAENRA	95	-
Chr2A	695407489	695407515	KHVWEQLMH	79	-
Chr2A	698012275	698012313	KSIVGELYSIGAD	90	-
Chr2A	754429883	754429966	RGDIPVGLADVVRGLMAKGAPVDVISGT	126	-
Chr2A	759476295	759476372	RVILTMQEQHSVDPTCDLIVSFYRAD	202	-
Chr2A	41824379	41824429	KGGFIELLEKDNLESPA	119	-
Chr2A	41824445	41824486	KSFFSFIVDVSDYG	103	-
Chr2A	66720284	66720361	KITKSAEMETGLIALSGSSAVLTQIV	115	-
Chr2A	76079521	76079565	KLHCSVFPMGDLSAA	110	-
Chr2A	122850372	122850440	RLHNPLLVADVVYVALPAEESVT	155	-
Chr2A	126754794	126754850	RYDLVKLMHCCSIGMFEFK	101	-
Chr2A	586108818	586108859	KGSSNIRTPLEEYA	102	-
Chr2A	651594025	651594084	RHIAPLKGHMEALENQMAWT	101	-
Chr2A	651594043	651594153	KGHMEALENQMAWTRLFDEAIQREVLIDLMWHLNDAQ	184	-
Chr2A	698011987	698012043	KFPESLSEVTTYALYLLAN	87	-
Chr2A	698012275	698012328	KSIVGELYSIGADKDSYQ	125	-
Chr2A	767306361	767306405	RNACESALRGACMGA	110	-
Chr2A	312002224	312002325	RDANSASMLTSLLADFAAPDGVLLAAAQDEASAM	151	-
Chr2A	389496306	389496383	RIELCFYSFLQFVSDSLAGHFVHMWA	134	-
Chr2A	693289936	693289980	RCFPAFPVPAAICAM	115	-
Chr2A	720343753	720343791	KGNTLAPSLEDNA	92	-
Chr2A	737647887	737647943	KELLLSGSWYGINDLILEK	87	-
Chr2A	778825627	778825692	RTGFSQVLAAVSATAPSPLDFV	100	-
Chr2A	782258778	782258831	RVRQPKELNARMVAGTID	87	-
Chr2A	67057274	67057348	RPLVLIYEGMSAMVSLESTGIQCPR	125	-
Chr2A	389497303	389497359	KAPGMYVVEGESLLVIDDC	92	-
Chr2A	558800782	558800826	RPVPPVMGILAHMQA	106	-
Chr2A	658943320	658943427	RDAIGERVGPAVAEGAGCGEGHVKQVTTPFDE-ELW	109	-
Chr2A	736935739	736935801	RRLLAPHQAADLPPAADGGQM	95	-
Chr2A	17774558	17774596	KPKMDADLLVNGA	89	-
Chr2A	736183265	736183297	KLGGGRGYTRG	78	-
Chr2A	184449319	184449360	KWSRGELCNSTADE	106	-
Chr2A	428628199	428628264	KTCRPPPVPRDAGAGLFACPAD	101	-
Chr2A	679836741	679836818	RLMPSSRTTVCHVSCSRCFGTPHSPS	120	-
Chr2A	737647254	737647337	KAWSIRADSLGPPFITASPCLYCYTVVQ	141	-
Chr2A	786862468	786862503	KLDANHKLKDIT	88	-
Chr2A	473687668	473687802	RGLAPPFAGTLNNDYLFVSRLSTAISMDRSACSNLCTTSSIMGSM	218	-
Chr2A	737647887	737647940	KELLLSGSWYGINDLILE	83	-
Chr2A	67060675	67060716	KALGLMNLTGVVNT	97	-
Chr2A	86330160	86330240	KHQPKVLFMPLRLLSECVCGPEVEKLW	216	-
Chr2A	93413290	93413334	RMKVEMEDTLEMARV	103	-
Chr2A	533506564	533506602	KAKLVGFTREVVN	93	-
Chr2A	699356866	699356934	KPVALELDAGSASSDRASLGSAV	99	-
Chr2A	720342049	720342150	KPIVPGSSNFAAESQVASAPMALIDQAMAALTPY	160	-
Chr2A	721026028	721026150	KMEQHEVISLPYGHLIIMKAVDQYPSEQSFKSASMDNGINM	207	-
Chr2A	759215116	759215205	KDFLDDLNLSKHHKIWNNFSEALNNTVYDV	225	-
Chr2A	778825243	778825278	RIEGVNGAPKPV	89	-
Chr2A	778825870	778825908	RPQISLNPGLATE	92	-
Chr2A	67057106	67057213	RANPDITDQVVKALELMTFEGPNGLNFPGVHEGEML	177	-
Chr2A	93413290	93413328	RMKVEMEDTLEMA	92	-
Chr2A	653365492	653365536	KLVVNDSESGSPTGT	106	-
Chr2A	751683748	751683810	REHTSLGSMEVLGAEELSLFT	97	-
Chr2A	76094155	76094241	KLMILTKLSASVIGAGTVLCDKLDLEELS	205	-
Chr2A	86847497	86847565	KSYGGLLVVTAWTFALTGLANGL	164	-
Chr2A	595038801	595038863	RHLHESELIVGDCDFILADLS	160	-
Chr2A	602666235	602666309	RLNNDEENIEMMQKDNEITQSNVES	113	-
Chr2A	88305881	88305940	RSPAPGSSLIELPGVSGDAV	89	-
Chr2A	88306139	88306174	REVAHQLEVEDT	86	-
Chr2A	400355801	400355866	KVGVFATSSKVTNRWTNALTPF	156	-
Chr2A	655450712	655450792	RPTPPQCHQIGLRSVPPVVLYALSSLS	129	-
Chr2A	684484338	684484436	RRPLGPVHHYVHDLFLLLSPGQHGVLHMGGEAG	155	-
Chr2A	695409773	695409838	CTAAKEHMGISEYIESAKQMPA	95	-
Chr2A	754429724	754429783	RDGIILERQGHGIPVLSDVA	96	-
Chr2A	6050985	6051095	RAVDFAEKTEEATYIHMHVDEFTQQTFNAGAEAEAVS	175	-
Chr2A	41823935	41823979	KKTIETQGEIITGHA	105	-
Chr2A	41824286	41824342	RQGDVTELELQEAEIEHKA	134	-
Chr2A	41824376	41824429	KKGGFIELLEKDNLESPA	125	-
Chr2A	216247683	216247727	KLLFEATASEGNKSK	102	-
Chr2A	518636522	518636644	RHNKYAAAGLGQCASTPLSSAIAEYRAYADPAANGDMDHTA	194	-
Chr2A	613962963	613963088	RHLVCTVGPASVHLFCIPPPPESTRSPTAPVWLWFCRWNGAV	210	-
Chr2A	737359755	737359823	RAHWGLTAAGDEGDLFLVKDLSG	108	-
Chr2A	775754696	775754794	RVEHKVAGVGLMLSATSVLGDNAGLVAARLWNA	152	-
Chr2A	778825909	778826034	RASTSNLLISADCGQPFCDHFYIRVLGAAIAIESTLAAQVAA	203	-
Chr2A	203628806	203628856	KWEWHMCGISGLMGPFG	142	-
Chr2A	310142158	310142247	KVITNWAESSWGNQGKHEPTDHERLLDVLD	148	-
Chr2A	669649192	669649245	KALAQLMPDLEDAEAGHG	125	-
Chr2A	700590137	700590262	KLEPGCGSQIVLLLKAALGVELATPASEEPVMRCVVWLMSLA	197	-
Chr2A	93763256	93763297	RRGAGFPLFQSDNG	107	-
Chr2A	681626059	681626130	KAGDVEAALLEQLFGCAGAAVMQK	110	-
Chr2A	782258754	782258807	RYADWAGTRVRQPKELNA	88	-
Chr2A	669648868	669648936	RGSRGCSRTTPASSAPLFEAFEE	106	-
Chr2A	782258832	782258885	KLGAQRLWPRRMGDAALG	127	-
Chr2A	11160765	11160833	KGGCSVIDLTPGSPRTAFTLDST	166	-
Chr2A	56783440	56783490	KFAINEFDARLKQANAE	122	-
Chr2A	67057106	67057138	RANPDITDQVV	80	-
Chr2A	67060675	67060725	KALGLMNLTGVVNTKIT	122	-
Chr2A	115936947	115937009	KGDTACVLCWYEIPEGKSAMK	156	-
Chr2A	139748401	139748466	RSFDLMDPLLKATGRVVLEDDN	103	-
Chr2A	203628470	203628523	KQYQAFLQDKETQPLPMA	137	-
Chr2A	217165095	217165181	RTHMRPVTVTLVGRAYDTTIGDTNVMGPL	138	-
Chr2A	586110091	586110156	KPATACIQQNPCGPAPSRRGPR	101	-
Chr2A	587617829	587617915	RAMEEEVVRALLEPTARVAVGGADLVAGH	128	-
Chr2A	595038762	595038800	RVGFHAFADNYAQ	98	-
Chr2A	651594154	651594195	RAIQTVESQDGGAA	97	-
Chr2A	676590748	676590834	RDLTGTWSVMDGSTAMLMGSKFCRGVAVV	140	-
Chr2A	778825240	778825278	RRIEGVNGAPKPV	97	-
Chr2A	400355792	400355839	KAVKVGVFATSSKVTN	110	-
Chr2A	11160834	11160893	KFVEMAAEPTSVIIRPVEGL	97	-
Chr2A	37302895	37302945	KRGSVPVEDDNGMDSIT	105	-
Chr2A	40701144	40701194	RDDVHKPDAGILMTKDH	125	-
Chr2A	88241063	88241125	KSILGTARSIEICNELDFSAL	100	-
Chr2A	699356863	699356934	RKPVALELDAGSASSDRASLGSAV	104	-
Chr2A	216247560	216247589	RGENMCIMLS	78	-
Chr2A	612393571	612393609	KSCGVTNALNLGF	95	-
Chr2A	722689666	722689782	RGAVGCYCYCAAAAGGYPTVTVQPSPARLSTTISLQVGR	106	-
Chr2A	740354633	740354704	HTHHVGDAEELCAVMHSPSANFPC	118	-
Chr2A	14949300	14949383	KIPGYMRTSAPHFHTSFFCAISVRPTAN	139	-
Chr2A	67057139	67057213	KALELMTFEGPNGLNFPGVHEGEML	121	-
Chr2A	67058445	67058477	KGDGYVTLPEK	81	-
Chr2A	46883134	46883172	KAEVLQLWLGGDG	87	-
Chr2A	47965902	47966006	KAQTTGNTLMLLGDPTFAAGDLTLNAGTFGNYAFE	161	-
Chr2A	57464873	57465088	KTSFLGEMAYEPAMYGY------------------------------TGVIRQTNANQQNDGFIRAMGFDAI	246	-
Chr2A	67058271	67058339	RAATPAQIISPFLMRRLWWCPFT	116	-
Chr2A	69984417	69984509	RTYGVNALVADGYITQGSIYSARKNIVCNMN	151	-
Chr2A	411505629	411505673	KIMDGEKTAHKNLES	107	-
Chr2A	587618144	587618227	KGGLHGEFVERIAPILGPHAAWTGDHGA	136	-
Chr2A	595848548	595848646	RRTSAHFSAETNNNTCMYRDFSYCTPVYTVSCM	161	-
Chr2A	602664323	602664535	RYEVILLDLKQKAMEVTVHGEA---------------------------VEPFQDISSIFLNIMDGQDAAD	181	-
Chr2A	625636021	625636062	KVYSCNMASKLNGA	106	-
Chr2A	720342025	720342150	RIILASHHKPIVPGTSSFAAESHVASAPMALVDRAIAALTPY	222	-
Chr2A	736183688	736183789	RLAAWVDSASEKEAVRLLTADDISQSIITMALEE	158	-
Chr2A	736183898	736183987	RTLQPFSIKGAAAAAIMPNSSGSPVMATTD	208	-
Chr2A	759475935	759475997	RKTSSSFLIYIRQVIGFFTIA	158	-
Chr2A	759475998	759476090	KGCSKAMDGLTLNLSHCACPMYLARPNTALL	234	-
Chr2A	778825243	778825326	RIEGVNGAPKPVSALKTMSKAFQAFFAD	136	-
Chr2A	779022843	779022917	RLPGDWSLGVDDVSMRGVDLSFRPD	117	-
Chr2A	25004741	25004800	RVVEMALSGWGSGIELVHHN	105	-
Chr2A	88240994	88241062	KLLTKHTEGINKMNSMNSTFEVI	110	-
Chr2A	216248178	216248219	KGGYAGTSAPSLDM	97	-
Chr2A	437437918	437437962	RGAMNSQGSLLFIRM	112	-
Chr2A	591843376	591843411	RLAIDVTDAQGK	82	-
Chr2A	51075563	51075595	KLAHACLVGTR	81	-
Chr2A	88240574	88240696	RGSHIMITLEKIFVYGPEALMVLCNSVSEMALLALAQGTNM	203	-
Chr2A	122035429	122035521	KTVRAIRQLLELLLSPSINVMTTVVFFLGAV	144	-
Chr2A	57465089	57465127	KPKMDVDLLVNAA	89	-
Chr2A	591843749	591843787	RQLGVTHIADVAT	91	-
Chr2A	700590113	700590232	KLLESAQQKLEPGCGSQIVLLLKAALGVELATPASEEPVM	181	-
Chr2A	736183733	736183789	RLLTADDISQSIITMALEE	88	-
Chr2A	737648530	737648631	KSVLFNLYGLAKEDYSYIVAAATTSPSNFLSGNK	157	-
Chr2B	145654815	145654847	WIPAQGGFLVT	88	-
Chr2B	183629763	183629822	EMKMREKGKRTGEPKDHNRG	94	-
Chr2B	360481008	360481064	KVYDPQDCDEALVCLQAAH	93	-
Chr2B	360481008	360481064	KVYDPQDCDEALVCLQAAH	93	-
Chr2B	450829290	450829325	DLAVRENRNVLA	83	-
Chr2B	676173221	676173262	EAPEAQAQSGLCGG	93	-
Chr2B	805033734	805033829	QKTTLVTPSPSPLETLGIHRAGQMGAPIPSGL	152	-
Chr2B	45457063	45457113	RTIEAGAMAAAKGVVSS	115	-
Chr2B	45458371	45458478	RLNDESQGAMMSMIEPGNVVVFNAGSEAAIARALLT	170	-
Chr2B	589339589	589339642	RIGSISPDALYEQLTGIL	129	-
Chr2B	704311576	704311620	KMDNHSVMGVMPNLN	114	-
Chr2B	258171332	258171433	KFMSYYMSFSPVGQKFSVFLLFVVSDLSTAHLQM	163	-
Chr2B	388073223	388073267	KGSGVTGCLAVRMGQ	107	-
Chr2B	555063059	555063109	KPILVITTDNVGDPMIG	132	-
Chr2B	759605091	759605138	KPAICDLVEDPSLTPD	118	-
Chr2B	772215827	772215871	KIMEGRLEGVAFLVQ	108	-
Chr2B	19254859	19254927	RGPRAQVRGGAAEEPRSSADGGA	96	-
Chr2B	45457771	45457809	KVDELGGVDEWSV	92	-
Chr2B	243484310	243484360	KMLKAGHDDPLPCASAR	82	-
Chr2B	280859099	280859143	KKPSWIGDEGAVCTQ	109	-
Chr2B	493589858	493589908	TVQVQGDSSVEMKKTQA	121	-
Chr2B	556604936	556605010	RYTEWPYVIGDGDLDFFAVHQQLVS	127	-
Chr2B	733022300	733022359	KAALMSHMEPPTARMLAAVA	140	-
Chr2B	739628223	739628294	KAGNEMMPGFLQAMFVPSRAALLH	169	-
Chr2B	749535662	749535727	KSLPLATSADTDRLLSIQVMIE	103	-
Chr2B	782589797	782589862	RQLLHSLSYGLCVDEIGNTTAE	160	-
Chr2B	789206459	789206620	KQIPLGNGNLMSEGN-------------------------------KLWMNATS	124	-
Chr2B	811938924	811938965	KYPKVMKGCGTPEM	112	-
Chr2B	198179777	198179848	RASPPPTPSSNDGQDHRHPRTVTG	109	-
Chr2B	243484259	243484291	VCAVGASMPTA	79	-
Chr2B	264984088	264984138	KVQQEQVSPFRPQSGGE	131	-
Chr2B	384879916	384879972	RTEAIQLFKLKSFENFMSL	92	-
Chr2B	501668957	501668992	KAAVVDSVIQEV	87	-
Chr2B	733022033	733022083	KISVAVQAFRPPVVRLF	124	-
Chr2B	759604521	759604562	RAIWAPSFGWKALA	107	-
Chr2B	809150013	809150096	KHGLLSSLHGGTQSPWPDGTRLGSVEDK	132	-
Chr2B	85588745	85588804	RREGQLMPMAWDVLLELAVG	98	-
Chr2B	528230534	528230581	KVVSRLRVVMMEGDIF	120	-
Chr2B	589344447	589344518	KLMPEVVDNTGSHVGLSMENKLMD	115	-
Chr2B	677923959	677924024	RRRIQFGTDGEEFGTGPGVQPT	152	-
Chr2B	730513081	730513137	RGVVVIKSDLCSVSLPKMI	89	-
Chr2B	141693452	141693565	KSIEVCNEQD-GALSEIISMALAPLLDHDTSPQEKPLS	150	-
Chr2B	175601434	175601502	RMEEAAARSVTYPAMDSASAASG	99	-
Chr2B	556605219	556605284	RVPREATVPAEEAVTSMADAPA	92	-
Chr2B	680634312	680634365	RVADHLGSVLFPEMPSAV	86	-
Chr2B	790532506	790532565	RARTLPESLDVGDALSEVEV	90	-
Chr2B	25516216	25516254	RVVVAMQEKVSID	96	-
Chr2B	159925806	159925850	KLPSHGSPLPTYHGT	112	-
Chr2B	258811243	258811281	KSFADAATNEAGK	90	-
Chr2B	264984088	264984117	KVQQEQVSPF	78	-
Chr2B	476061522	476061554	RYQEDKLPVGT	85	-
Chr2B	45458368	45458478	KRLNDESQGAMMSMIEPGNVVVFNAGSEAAIARALLT	176	-
Chr2B	55282160	55282237	RDGLFPPHPIGKLFLAAVEDPPTAAS	126	-
Chr2B	402572465	402572503	KALDDWSLAEGPA	91	-
Chr2B	705911385	705911453	RVSSADAPYNTSTGLSADITKKQ	159	-
Chr2B	772215800	772215871	KPPTQGSPRKIMEGRLEGVAFLVQ	177	-
Chr2B	646738099	646738158	KDIELTVGVLSGVYAINMEH	153	-
Chr2B	678280448	678280498	RFGGLFAHLVDADLYCM	83	-
Chr2B	16448872	16448937	RSEQESSSNESMHIAISSPADG	96	-
Chr2B	16476343	16476468	KPYSGVKAVSMPTLSEEVHLLPCAHQLLLPASSSISGNDLYE	201	-
Chr2B	50585551	50585613	AKGSEECGPPRFAIFSVCQVQ	158	-
Chr2B	84433995	84434066	KRLNPTMWVPAPCNSCLQPSVLEE	183	-
Chr2B	140717642	140717713	KHQPKVLFMPLHLLSECVCGPEVE	190	-
Chr2B	140717642	140717722	KHQPKVLFMPLHLLSECVCGPEVEKLW	216	-
Chr2B	141693413	141693451	RTFGIIKPILNAA	92	-
Chr2B	216680535	216680576	RLVRACLSNPECLL	100	-
Chr2B	555062537	555062569	KVGQLGDERVS	79	-
Chr2B	555063110	555063148	RTFFEQVAAMIEV	97	-
Chr2B	622184928	622184963	KLQGEIAGEPVA	84	-
Chr2B	643548364	643548420	KAGDVEAALLGQLFGCAGA	84	-
Chr2B	648810646	648810720	KPHEHMAIIQSGAAASPHGGANRNK	183	-
Chr2B	648814102	648814191	RPEARFSNFSEEGFFHKYQQSHIPKQVMGA	153	-
Chr2B	665526467	665526514	KANSNGFQKILFCNNK	106	-
Chr2B	733022288	733022359	KASAKAALMSHMEPPTARMLAAVA	163	-
Chr2B	733022300	733022362	KAALMSHMEPPTARMLAAVAK	147	-
Chr2B	740977893	740977943	RDASAYPDHAIVHMGLG	84	-
Chr2B	766413240	766413347	RGIVAQGNIPLGSIMAMDQLTMTMEGCPLHFSHTEL	270	-
Chr2B	812044543	812044647	KISMTRQIRESFTEMGMYALLLWVFSLYEVGSGLS	172	-
Chr2B	75521195	75521257	RAVEAMSPRAAAVPACCGMAL	94	-
Chr2B	733020839	733020922	KVITLRAERVSEISGSHTPTTAHGVMSC	137	-
Chr2B	803083474	803083518	KEEDLPFQAADTIEM	115	-
Chr2B	4109841	4109915	KDLTLTEIGTEKDSVLVQELSHLDG	114	-
Chr2B	19297611	19297676	RPWGRHLAAALMPMEILFATPA	107	-
Chr2B	45458515	45458556	KPPKVGLTKFLKPH	104	-
Chr2B	50585554	50585613	KGSEECGPPRFAIFSVCQVQ	150	-
Chr2B	74486217	74486261	KLVITVEETNFEGGL	109	-
Chr2B	169458416	169458454	RDLLYGDVEDTAV	96	-
Chr2B	258811243	258811278	KSFADAATNEAG	84	-
Chr2B	259669288	259669368	RHLQAARVANHDATPATGPPPSQGGPR	120	-
Chr2B	348191762	348191815	KKLYDCAPPEAFLETALT	134	-
Chr2B	646738063	646738149	KIRVSEPRNMTSKDIELTVGVLSGVYAIN	199	-
Chr2B	737005534	737005620	RPTHTTQLRYMVDPVAAVFGPMASVADLE	145	-
Chr2B	741822346	741822405	KSLSQSFSEVLGIKGDETRA	113	-
Chr2B	790964736	790964819	KMFNAALHRMCERHEVGPFMNDVAVELG	206	-
Chr2B	807880871	807880951	RLLPMITIPMMETRELGVHLKIHAMEL	133	-
Chr2B	13468713	13468841	RSMRECGGLLVIFESMNAAAIELTELAAHSDLGMANNAKVTAT	205	-
Chr2B	50585551	50585637	AKGSEECGPPRFAIFSVCQVQRLNDFGIV	213	-
Chr2B	186907340	186907480	KALFAVRSIVFGAAGPANMMAGTTAPAAAAPWLFYISVAGGLVMAAA	128	-
Chr2B	186907358	186907495	RSIVFGAAGPANMMAGTTAPAAAAPWLFYISVAGGLVMAAAKVAGE	125	-
Chr2B	258173016	258173096	KPKLHGGQDFLGAVKTSIYGESEEAEM	131	-
Chr2B	483785131	483785196	KIQFPEEESVEVYLLRGDSVGM	121	-
Chr2B	555061973	555062011	KFGMGGMSKPLRL	97	-
Chr2B	640429101	640429133	FHPIIPGTPDQ	83	-
Chr2B	789232679	789232807	RNRWLSASCSECEVIAYPISFQSLCAATALGAPGVGVILVTVG	318	-
Chr2B	17390322	17390399	KPIIHGAITTDAMAVHPVNLAHYPHL	192	-
Chr2B	45457693	45457770	RSPEMGFLEFMEPHEVPYQVTEQLEL	197	-
Chr2B	145305449	145305544	KFHLCSALMKLNFSTETTASSICRCTFGGSWA	157	-
Chr2B	391224585	391224644	KSNGSDKNTTSKEPEEDPAS	83	-
Chr2B	468713756	468713818	RSLHSPYNPSSLEPRPIDTGL	98	-
Chr2B	589338568	589338630	KPIEALDELYHGIILVVESIT	97	-
Chr2B	671066510	671066626	KKFIDPLLQPVVQSIGLGRYMEWVEAAPLGTEFDHCLSG	198	-
Chr2B	704310199	704310300	KPIVPGSSSFAAESQVASAPMALIDQAMAALTPY	244	-
Chr2B	704312688	704312777	KMINDVDVEVEHEEPYEVIQQQIVAHEMEM	141	-
Chr2B	730513237	730513311	RGDIVVSQGTWGERMGAPMAEWRDA	121	-
Chr2B	759604059	759604127	RGEPVPLGLYKPEFAELTIDLTN	172	-
Chr2B	774711512	774711565	KIIAQIYPLRVIDAEEIK	84	-
Chr2B	45457384	45457470	KKANIGDMETLLQNLVRDSTGGADGVSNG	207	-
Chr2B	155218063	155218266	KEPRPNAPTADLLVSADSG--------------------------QVFCDHFAMRIIGAGLGPNRSVA	170	-
Chr2B	162840095	162840154	KDRLNRTMLGAEITIGLLAA	118	-
Chr2B	235069897	235070013	RYECITGMEGCNYLMCDMYLEFEREFMRYAAPTYVNAAQ	202	-
Chr2B	235071475	235071528	RYKGNPTLRITMSAPCGI	139	-
Chr2B	240821398	240821553	REPIAPGDEA---------------SPKPHRQLGAAALDAAVTLSGESAAKA	203	-
Chr2B	501668336	501668458	RPTVIDNFISIDPNSEYGACSSQLARAFEPNLSPDHGAGSG	200	-
Chr2B	572369011	572369100	KTVHTKATETSTGDVYHYVGTGQLQPTIQT	218	-
Chr2B	733021124	733021162	RKMAELNLSTSSH	88	-
Chr2B	810072662	810072703	RASLIGVELVGIAS	92	-
Chr2B	475259335	475259370	KYEVVIDHGESE	90	-
Chr2B	733020854	733020988	RAERVSEISGSHTPTTAHGVMSCRAEQVTEVTAVLTAPDHGVVSD	215	-
Chr2B	810068173	810068244	RLSFTHSDVDLMCGVVERPLPPDA	119	-
Chr2B	810068224	810068304	RPLPPDARGLQTAVLVMAQVRLDMQLV	124	-
Chr2B	18321862	18321921	KEDVLIPIPTRSNYSVEADT	95	-
Chr2B	137209192	137209233	RFSQNPKAGAEGIG	99	-
Chr2B	169458199	169458243	KDPLTGVPSFVSSLS	84	-
Chr2B	198367788	198367823	KLGRGQYPKSNG	85	-
Chr2B	550302050	550302103	KHCNQAVSIIGGDTCEPT	140	-
Chr2B	45457030	45457059	RAHEMAGLFH	79	-
Chr2B	45458740	45458790	KFEVAHMHGHVVFRDGK	85	-
Chr2B	84439415	84439507	RAASSPPQLVVCPTCGSPMEAPLWRLMSAPA	145	-
Chr2B	122604928	122604987	KGQQGAAATLREDASLWPAA	91	-
Chr2B	159925470	159925532	RKVASILPPRQFVAGTLSELA	148	-
Chr2B	235069858	235069896	KVFHDKPNDEVTI	89	-
Chr2B	235070449	235070502	RHATEPWSVAVAESIVAS	136	-
Chr2B	402572573	402572686	RLLFTFLSATTDHAAVMMFMVNDIIEEDALGEALMHTM	184	-
Chr2B	460375850	460375918	KVALTVSDSLYGKFVSGFSGGGL	126	-
Chr2B	669295104	669295226	KATGQALGYYSAGTVANGAATSSTHTGHGAADRPSGSSGRT	182	-
Chr2B	686355959	686355994	RSGGGTFDNEAF	85	-
Chr2B	707637750	707637812	KAALVERSVAELRAEMAQVAV	90	-
Chr2B	737004661	737004705	RLVEIGKDVRGVDNG	111	-
Chr2B	740977893	740977949	RDASAYPDHAIVHMGLGKA	93	-
Chr2B	799815696	799815728	KGVEVWSCGGQ	84	-
Chr2B	799815744	799815869	RRMADRVQQHEHWEGAEAFINSLMVYNAPNDGDMALLAEGAE	205	-
Chr2B	803548506	803548577	RGVTHAGSLAVLDALDRLGKASFA	109	-
Chr2B	730513048	730513098	KKVHGIVVHLGRGVVVI	116	-
Chr2B	45457030	45457095	RAHEMAGLFHKRTIEAGAMAAA	161	-
Chr2B	235069645	235069713	RKTQPDGDFSYAYGGNSSGSRAD	169	-
Chr2B	399721730	399721771	RGLQPALAQIQDTT	87	-
Chr2B	503584918	503585052	RQDGSWRAAGPNAAPSPAYVPYAVQGPTNMPHQHYPSRSQGGGVD	140	-
Chr2B	555062849	555062908	KVNQIHHICEFAIISNDSIL	151	-
Chr2B	648813535	648813570	RNESSPKCASDG	82	-
Chr2B	671066510	671066563	KKFIDPLLQPVVQSIGLG	85	-
Chr2B	737153044	737153088	RAPGHKGISKCASSN	107	-
Chr2B	28501211	28501291	REVLLFMMYDSMVRIAHVDPAADVSKA	132	-
Chr2B	122605018	122605134	RGTTRNMEHVAVDVAEGGAPALATTTYIAGMRGPEGPGA	185	-
Chr2B	45457060	45457095	KRTIEAGAMAAA	82	-
Chr2B	85021746	85021802	KDAGAGELTIFARMSSITM	89	-
Chr2B	243484310	243484357	KMLKAGHDDPLPCASA	115	-
Chr2B	742427750	742427788	KVCFDVAEQLPLG	98	-
Chr2B	809785938	809785973	KNILDHMAPLTD	89	-
Chr2B	37419113	37419151	REINTNFFSAVSV	94	-
Chr2B	45457549	45457599	RVNSESEGFWMTLLEPG	129	-
Chr2B	45458539	45458580	KFLKPHRLPLEVLE	101	-
Chr2B	159925782	159925850	RLYEALPRKLPSHGSPLPTYHGT	112	-
Chr2B	648813208	648813246	KINKNSPKCVSDA	90	-
Chr2B	733022300	733022338	KAALMSHMEPPTA	98	-
Chr2B	740977887	740977949	RARDASAYPDHAIVHMGLGKA	102	-
Chr2B	803507707	803507757	RYRGLWSDAVFAGLLPM	89	-
Chr2B	16476361	16476468	KAVSMPTLSEEVHLLPCAHQLLLPASSSISGNDLYE	170	-
Chr2B	28501775	28501903	RTASLFAFTWSSALANLLSMTEMFVAGGLLVYAIIVDTTSHGD	204	-
Chr2B	28502180	28502287	RLHFEEETAGDQPHFHNHIAPPQTKISARISELTSC	280	-
Chr2B	41929298	41929387	RPWYLAELPVAMPMTLGSGEAMDIVEEGVR	147	-
Chr2B	74486757	74486792	KRRSYGLLQAIN	85	-
Chr2B	85022179	85022295	KIVVPVLNITPLSDVAAQVSTFGGAAPDKDVVLSYSPFA	280	-
Chr2B	95036285	95036344	MVTCASPPYEEYIFRGEQVI	150	-
Chr2B	180324990	180325094	RHLELEQEAPVAAYPHMEGGGGDSAVLMHMMADGG	163	-
Chr2B	230481531	230481572	RLLSVLKTKGIAVV	92	-
Chr2B	235071286	235071372	KGAYMSYFEYAEDENEFEPTVVTDDVLNE	139	-
Chr2B	243484370	243484468	KAEGAADDAAAMDLLRQVMEMAIDLGPVYETLV	121	-
Chr2B	259669801	259669842	RQLQEATSMIFPVY	109	-
Chr2B	467707652	467707693	KKEICVVAMFPDLL	106	-
Chr2B	490882679	490882711	KLHIVLIHPAK	78	-
Chr2B	531803086	531803160	KAAMHDGSLSHSWSNSFYDILNDKE	121	-
Chr2B	542359479	542359559	KLTVLLYIPEPAPSPHHKLWRLLAGVA	131	-
Chr2B	555062441	555062560	KVLDAQQESAQFFLLSDDAFLLHTIVPASRCIKVGQLGDE	290	-
Chr2B	555062570	555062638	KHLLASLTDAVFLFLFPSLPDGQ	164	-
Chr2B	643548340	643548420	RGLCESLKKAGDVEAALLGQLFGCAGA	123	-
Chr2B	648813733	648813819	RGVAQNTPVSSETPMVQAQSAHVVQNPQE	134	-
Chr2B	679390259	679390309	KICYNYGISKEKDAAIS	124	-
Chr2B	730513723	730513782	RDRCPMGPIAHWALRDLDLV	100	-
Chr2B	736987706	736987822	KIEVGAAYSVQSAPLVHAVPSTIYGHLFQNALIMGAGGA	188	-
Chr2B	737003998	737004096	RAIVSVEQDTYMRCLFGIYDGTATDYVLGPDVA	169	-
Chr2B	740977953	740978000	RAVESGVKGFGLIALT	107	-
Chr2B	741822628	741822705	DGHIVQTYMQSHMYGLAEACEIAIRL	200	-
Chr2B	749053938	749054000	RGNTNFASESIVASAPIPLID	149	-
Chr2B	777191776	777191841	RSSASSITRTMSPWATTTCRPS	95	-
Chr2B	786444350	786444409	KALLAQNFACMDRFGMGGKA	154	-
Chr2B	799917898	799917957	RYTGTEATMDGQQSRQRSVGFDAI	116	-
Chr2B	807880397	807880453	KVTVGVINTSEYLRLVLFL	137	-
Chr2B	4109580	4109651	KVYYLRPRAIPAQHIYSKTTCAFA	189	-
Chr2B	4109652	4109684	RPPVMSACTLT	83	-
Chr2B	25516312	25516371	KTVAMACYKALEKQMTGSTM	151	-
Chr2B	540214075	540214104	KMKGMFGVMM	82	-
Chr2B	555063149	555063208	KLTEWNRQYFRAPFGDCGPA	156	-
Chr2B	730513711	730513764	RPCARDRCPMGPIAHWAL	91	-
Chr2B	740977950	740978000	RRAVESGVKGFGLIALT	116	-
Chr2B	767670929	767670964	KNDFHWRSVFAD	92	-
Chr2B	789139640	789139672	KALHMKLRDYA	83	-
Chr2B	803548236	803548301	KAFQTFFADKSQAFQRVIPATT	103	-
Chr2B	45458368	45458463	KRLNDESQGAMMSMIEPGNVVVFNAGSEAAIA	152	-
Chr2B	45458371	45458514	RLNDESQGAMMSMIEPGNVVVFNAGSEAAIARALLTKGTGPPGYLLIG	233	-
Chr2B	384879889	384879939	KLMIVVSAFRTEAIQLF	81	-
Chr2B	663179975	663180061	KILYSISPKNKETHVSIAVLSHLFYMACH	140	-
Chr2B	686355881	686355913	KPTIHLVDIKV	84	-
Chr2B	45458371	45458463	RLNDESQGAMMSMIEPGNVVVFNAGSEAAIA	146	-
Chr2B	49505687	49505728	RHGSRGCGLYTVPG	104	-
Chr2B	686355914	686355949	RPAATWTIETNL	90	-
Chr2B	17390112	17390168	RAFLMMTMSTGLSIVPCGR	94	-
Chr2B	100644713	100644787	RLNDSAIEAHGHSADNFGFVLMPRK	123	-
Chr2B	135939819	135939893	RCCDPPLCNEEELLAMTIDNPFSPV	119	-
Chr2B	235069648	235069713	KTQPDGDFSYAYGGNSSGSRAD	162	-
Chr2B	531803035	531803154	KCTSGATFNSDIIRYLEKAAMHDGSLSHSWSNSFYDILND	199	-
Chr2B	572369026	572369100	KATETSTGDVYHYVGTGQLQPTIQT	181	-
Chr2B	633976381	633976440	KLEEVQTVTCLRWASPAAAT	145	-
Chr2B	646738069	646738161	RVSEPRNVTSKDIELTVGVLSGVYAINMEHR	228	-
Chr2B	677923902	677923955	RHQRHGGFLAALASLKSS	82	-
Chr2B	765104257	765104298	KKAKGPAVTASADM	95	-
Chr2D	31635542	31635580	RLNPDYSLLAGAE	90	-
Chr2D	88780588	88780674	EFIISVVKQVTKSINTIQINKLIPFPSLL	133	-
Chr2D	123323508	123323570	RVTLDVVSVDVTPVRFAMGTL	93	-
Chr2D	123324027	123324089	KALPALCNTTCSANAVIDIDS	94	-
Chr2D	133763278	133763313	YTSKATYTSAET	88	-
Chr2D	133763278	133763313	YTSKATYTSAET	88	-
Chr2D	294324594	294324629	KGDIPVGLADVV	77	-
Chr2D	546874126	546874170	KPILIINAKNLKSFG	104	-
Chr2D	647133955	647133999	ENTFLRGRHAVLYIV	112	-
Chr2D	538738406	538738510	RIQPKLPESIVANVASVMENPSSFGDTQSYFLHVT	175	-
Chr2D	58671113	58671151	RKIEDSGGPGTGL	84	-
Chr2D	420751775	420751825	KWLYTKGTGGYGEVFIQ	133	-
Chr2D	513813233	513813292	RMDGDATFIIAELGEPVYPV	100	-
Chr2D	576806282	576806368	KLLLRHLHHVVGALVLGIELSRVLGMVVA	129	-
Chr2D	633777859	633777894	RAAEDVLSYQGL	85	-
Chr2D	647138984	647139016	KNGTLLDMNSM	82	-
Chr2D	244985468	244985509	KLHCGDVFIIPRCG	113	-
Chr2D	442019099	442019155	RWEMPVAAVICDTSTQSDE	95	-
Chr2D	602050500	602050547	KEPNVHGAGVAFLDAA	112	-
Chr2D	88627963	88627995	RAGDSDYALSW	83	-
Chr2D	420751589	420751621	KKVLEALYSGQ	79	-
Chr2D	644007960	644008007	VVKLQKQSVMDGETLM	89	-
Chr2D	649091880	649091924	KITFVPSNPHAQSAQ	114	-
Chr2D	387550436	387550492	REGAGREDNAMASLNQTRT	88	-
Chr2D	442161891	442161950	KAEGSGIQCATEFHVHQWGE	102	-
Chr2D	486995828	486995860	KGAFYPKAWKQ	78	-
Chr2D	621238834	621238866	KCMPCLHQGSK	88	-
Chr2D	630955440	630955532	RVFMRIMGQGAEVIAVGGSFAPPHDAMSFEM	154	-
Chr2D	123324291	123324365	KDTFVGTSEVVYEAGAAAWPIEEPN	118	-
Chr2D	485278351	485278434	RSKDLVWVPKDCIASVSTNSVLRLLELW	134	-
Chr2D	562368863	562368922	RRKWGGSSQWPSPNTEGHGS	94	-
Chr2D	621239023	621239058	KDIHPLILGVLK	90	-
Chr2D	5365397	5365447	KSVNSYVNHSQLVEDLD	126	-
Chr2D	7043878	7043913	KPKGVYRLMENL	90	-
Chr2D	130720726	130720824	RITTCSTCCCKEAPTDSLSSGAPVLPVPPQVSA	243	-
Chr2D	287722150	287722179	RDSNFDDDKD	77	-
Chr2D	49336028	49336111	KSPNILQGTATAYMSLVDKVVTAQEASA	204	-
Chr2D	87714693	87714731	KLKNAFSSWCKDT	99	-
Chr2D	88628809	88628895	RELAFQKARWAEGPSIQEGFQGTLYDGIE	216	-
Chr2D	324427226	324427291	RKDPSVNDPYGPLDTLLEISGT	105	-
Chr2D	438650648	438650728	KALMVRYENVLQDKSGIISVMLGLIDI	128	-
Chr2D	538741242	538741307	KMVQNWDLLNGLGEAFYAMYAK	110	-
Chr2D	540640090	540640152	ANFVFNLLSPTLLPVQSYIVA	95	-
Chr2D	647285061	647285114	KGITHGGSLAVLDVNDLN	125	-
Chr2D	647297555	647297617	KYDKVGAQFGVGAKTETQPSM	156	-
Chr2D	87714699	87714731	KNAFSSWCKDT	86	-
Chr2D	141376789	141376830	KIDALKLLTDLKFA	95	-
Chr2D	35234264	35234329	RLYTHLHIDGSVEFVIWLPEKA	171	-
Chr2D	36529679	36529732	KGSTSYAQEADAHNSFVV	84	-
Chr2D	53584014	53584136	RLGSADGFLTLIAHVANFDDAVPNIFLAADDAYFSSRFRAV	192	-
Chr2D	96964604	96964666	KAHETINNLEEMGNFLLMDIV	100	-
Chr2D	122175944	122176078	KVSNQYVHWACVRQATNPWAAAMASSLQISQDILAVAPQKGHMAI	343	-
Chr2D	123324267	123324365	KIHAAAKDKDTFVGTSEVVYEAGAAAWPIEEPN	153	-
Chr2D	244985585	244985617	KEKVKTTSVIF	79	-
Chr2D	294324372	294324422	RSNMQKQNLITDIAIAT	122	-
Chr2D	294324387	294324422	KQNLITDIAIAT	83	-
Chr2D	347099770	347099874	KLLPPYISSPADCLPIPSRPSPLRPHTTAQLMPRD	104	-
Chr2D	365096088	365096126	KTVHVSAAVEGFH	96	-
Chr2D	385446160	385446219	KALLALNFCHIDRFGMGEQD	150	-
Chr2D	605451468	605451539	KSEVNAIQVQIYELPTEPSGDMVI	117	-
Chr2D	605451570	605451632	KATFDANVLNVFVDSIPEIVG	99	-
Chr2D	605452409	605452501	KNTSPTLPMHLSIFDATTMAEEMSVLDVGIA	151	-
Chr2D	605714904	605714957	KSLSRIFSEVLGIEGDET	84	-
Chr2D	631258246	631258299	RDIVAHMARHIHLLLGND	86	-
Chr2D	631258300	631258380	RCYHALTTNATFGGTLYDHMVIPVGLE	137	-
Chr2D	647296616	647296660	KGVVTGSHIHDGGSM	110	-
Chr2D	81436823	81436876	REVSLAAICGSGAATVAQ	126	-
Chr2D	387441034	387441117	VAADEKTDEVPEESSTSSVNQDGPGNSV	125	-
Chr2D	533376841	533376888	KEDLATEMDFPIDTDF	120	-
Chr2D	36529883	36529936	KDPLDTSAEDQPAVEQKT	83	-
Chr2D	62221155	62221205	KLSTAFATNINTDGGYI	92	-
Chr2D	606719729	606719806	RHPHPRQRLLLAPRRGPQVQPVHAPA	115	-
Chr2D	610584741	610584812	KASAEMFVLDHREAFERGEEYSVA	113	-
Chr2D	649092810	649092872	RGLQELNSDRLSLDCRELDMV	98	-
Chr2D	81612040	81612111	RAPDVTLEGHIRLGAIVEPFCHVR	119	-
Chr2D	122175428	122175499	KYDSTTGAEGCTFLVSDMFLEFEK	179	-
Chr2D	290868254	290868343	KHSPQGNILVSFTPSSICAHILNIFHGHLG	168	-
Chr2D	623665375	623665500	RNLHITETMTETLKHEAEVGAIQTAPFGLAVLFLQMLKNALA	198	-
Chr2D	631258300	631258395	RCYHALTTNATFGGTLYDHMVIPVGLERAFVA	161	-
Chr2D	633261427	633261540	KMMLECWGAEFEELTLIFDVCNNFDKSLGPNRGLLAGL	290	-
Chr2D	49335935	49336027	KPDFIEQTIELIGMVEQSVTSPCNGSFLISC	239	-
Chr2D	96964511	96964597	KLFESSGQDKELDQVLGKHGVVYQGIIHH	138	-
Chr2D	122176268	122176366	KPDAWFFNTLKDDEDIQMTYFFSPNDMQMTQLY	169	-
Chr2D	444787836	444787892	KEEKPMKAFIWTNMCTAGQ	152	-
Chr2D	553135748	553135813	RLRWDDSSSGTQMAQILSSDLL	102	-
Chr2D	581944608	581944643	KALEQYSTEQCF	94	-
Chr2D	582198351	582198464	KLSMQSIVELLQQQMSSSSACAGFFDKVIDGVLFLMYS	184	-
Chr2D	605451177	605451236	KTLTAKSPEEDVGIAMVATK	92	-
Chr2D	629750274	629750360	KLKELSSMDSLEDPIRGSFNNWSLDLVHL	139	-
Chr2D	647284734	647284781	RRIEGVNGQPGQLNGL	117	-
Chr2D	649094486	649094593	RKDVLFSQLQNTLQHQDPEHGYIEMHLGDFIYMLVR	186	-
Chr2D	365096127	365096168	KGKTLLDMMDGQKA	103	-
Chr2D	444787854	444787892	KAFIWTNMCTAGQ	106	-
Chr2D	533376991	533377095	KLTQMTGELAETTFAGHSSIKPRQQQSYFTQGIII	171	-
Chr2D	7043914	7043952	KFNDVVEGFCNAM	99	-
Chr2D	40670796	40670840	KIISYRQSWCLTPGN	122	-
Chr2D	53583651	53583695	KGGINGDDADWLFNK	109	-
Chr2D	454717172	454717231	QNTRFTQTGMFLQSHSHRMQ	93	-
Chr2D	541885446	541885490	KLPENIVANVASAME	87	-
Chr2D	81436248	81436298	KTHTIDFGMEVDKGEIE	82	-
Chr2D	647296898	647296936	LYHGKIEGTEAQS	98	-
Chr2D	36529637	36529678	KIEYTLLAPGFANY	105	-
Chr2D	96964508	96964561	KKLFESSGQDKELDQVLG	82	-
Chr2D	112940243	112940305	KVYMRCLWEQNSATRHSAVLS	160	-
Chr2D	199148192	199148245	KKVLQPLIQLNIFGPPRI	85	-
Chr2D	491776369	491776422	RRSFQQPAFSLGFMERLA	85	-
Chr2D	533376532	533376639	RHLTCLEIPVYNPRGNTTSLDLCPLMKYQIEVEYQE	185	-
Chr2D	553136244	553136285	KGVLDIIQKKAADD	100	-
Chr2D	602050938	602051054	KIEVGAAYSVQSAPLVHADPFTIYGELFLNGVIMGVGGA	190	-
Chr2D	605451570	605451647	KATFDANVLNVFVDSIPEIVGKTIMA	124	-
Chr2D	605715480	605715521	KDELVGQYVEGFAG	103	-
Chr2D	610584527	610584604	KAKGAYQVLCASLSVKEPLDLVGDQV	121	-
Chr2D	629750478	629750513	KKIFLPIYETSA	91	-
Chr2D	630955341	630955373	RQWRTSIGGNN	82	-
Chr2D	631258219	631258269	RFHMGHNKQRDIVAHMA	85	-
Chr2D	647139086	647139121	KTTPHDILGQDS	90	-
Chr2D	647296616	647296669	KGVVTGSHIHDGGSMRLA	129	-
Chr2D	647296670	647296708	KALVRFHMGHNKQ	100	-
Chr2D	651088811	651088870	KVEVYPHLVSTIDMTPLDRA	99	-
Chr2D	81611884	81611928	KSPLALKGAAAGSAR	98	-
Chr2D	112939868	112939930	KHGSGDCSSSLTDVIEFDDLA	98	-
Chr2D	605451702	605451758	KVSKIGGGGAVLQVALRGL	83	-
Chr2D	649094486	649094590	RKDVLFSQLQNTLQHQDPEHGYIEMHLGDFIYMLV	180	-
Chr2D	617318364	617318453	RNHTLQKGNDMQEWWTLRNYMGQDDVFPTG	154	-
Chr2D	37764590	37764643	KWYTSVTQDSGVSAYQSI	132	-
Chr2D	125210904	125210948	KDVLESVGVMGDAAT	102	-
Chr2D	633777616	633777669	KVDSHLMVATNTDHALLE	133	-
Chr2D	7043824	7043856	KSDENMLSVAE	80	-
Chr2D	49336901	49336936	KACLINNMADTV	92	-
Chr2D	57861383	57861424	LSPLDADVSSASLV	92	-
Chr2D	81436248	81436283	KTHTIDFGMEVD	91	-
Chr2D	81437430	81437498	KTNGVVDVAETNFHVTINPNNLV	105	-
Chr2D	96967099	96967161	RLQAPTVVDDLNYIEMISPIA	159	-
Chr2D	126146139	126146225	RYDSETLTGVPFPTIELVLHPGPLEDFLA	138	-
Chr2D	126146431	126146487	KHTSADVFNDDESLVLAIE	134	-
Chr2D	444787845	444787892	KPMKAFIWTNMCTAGQ	133	-
Chr2D	462108980	462109024	RRHDPEVLHELIALA	92	-
Chr2D	513815794	513815844	RYSPGLMEHALALISTT	82	-
Chr2D	605451249	605451335	RGVSMFSVNVNEEGLVSGVSGIMGPQDVQ	136	-
Chr2D	605451934	605452137	KLAGTVAEAIEIAVGE-------------------------------QAEVTSAGLHPTVTVNEHLVL	126	-
Chr2D	647138972	647139016	RIEGKNGTLLDMNSM	114	-
Chr2D	647139083	647139121	RKTTPHDILGQDS	97	-
Chr2D	656397418	656397462	RTETPRLTVPKDPFI	105	-
Chr2D	5984137	5984193	RIASMIDGYERQNELRHWA	98	-
Chr2D	18712263	18712295	KPQTALVVDDA	80	-
Chr2D	69647796	69647858	RQRSSSVPGLFPMLSRSSSGA	91	-
Chr2D	112939868	112939996	KHGSGDCSSSLTDVIEFDDLAKIEELVIAFNAPTFSRAADEEL	203	-
Chr2D	168940988	168941077	KGPYDKGGGTNVVPGGAMTVAASCCRLPDA	212	-
Chr2D	223067036	223067146	RWVGDSPDQQEPVRQQNLGMNLQESILQVNAVEATTS	177	-
Chr2D	294324387	294324455	KQNLITDIAIATKGTQRDGIILE	151	-
Chr2D	294325453	294325503	RNHEAFSSGLCVKTSGL	122	-
Chr2D	442019300	442019389	RYASRGVASHNCAFDYDSSQMQLCVSLPVI	153	-
Chr2D	533375211	533375342	RPVYQSASPCDMSAVVAAISLSVTDGPPPHNVDAGIFMFRSGTV	331	-
Chr2D	541888646	541888735	KRVPFQLGMGMALSLMGPFIINFGIPAAIQ	143	-
Chr2D	562383327	562383401	KALISMAHLRAEASGRQVLAVMPRM	117	-
Chr2D	580404534	580404578	RKRHDGQLQIVNGLE	116	-
Chr2D	582401534	582401614	KL--TNADNKIEGVSTLSLIKQDLNWD	157	-
Chr2D	647139029	647139082	KAFQEFFAGQNLSFRTAM	125	-
Chr2D	647139083	647139136	RKTTPHDILGQDSKFLGQ	134	-
Chr2D	647139086	647139136	RTDPHDILGQDSKFLGQ	105	-
Chr2D	647139086	647139136	KTTPHDILGQDSKFLGQ	127	-
Chr2D	647284926	647285033	KIDFVDPTTVDLDQLRNFDSSCNSALSRVFDSDESF	169	-
Chr2D	7043788	7043823	KVGEVYKSAKIN	85	-
Chr2D	7043824	7043862	KSDENMLSVAERA	93	-
Chr2D	562383303	562383371	RAGSAESVKALISMAHLRAEASG	101	-
Chr2D	605452409	605452507	KNTSPTLPMHLSIFDATTMAEEMSVLDVGIARA	161	-
Chr2D	647139083	647139136	RTTDPHVILGQDSKFLGQ	96	-
Chr2D	647139122	647139184	KFLGQRVILDFYYKNDFVDPT	150	-
Chr2D	647284737	647284781	RIEGVNGQPGQLNGL	110	-
Chr2D	649087704	649087742	RTQWDLVNCKDSL	97	-
Chr2D	122176682	122176711	RAPCGIRTDL	78	-
Chr2D	168938969	168939004	KWVLVMEEIPVN	87	-
Chr2D	429618071	429618151	RHTDGRLAPQLQPRAHDVEEVAGAVGA	122	-
Chr2D	523957109	523957159	AFLNAAVRQENLIPNGS	113	-
Chr2D	647284926	647284970	KIDFVDPTTVDLDQL	106	-
Chr2D	112939697	112939744	KEHQLVHLIHRCPLGD	121	-
Chr2D	7043824	7043871	KSDENMLSVAERARDE	113	-
Chr2D	40468680	40468724	KLVITVEERNFEGQL	110	-
Chr2D	444788163	444788198	KSQMFLSVFGKV	90	-
Chr2D	472002077	472002112	RGSFANLHYRTK	88	-
Chr2D	538739851	538739934	KSWSMRADSLEPPFITAAAALYCYSLKQ	138	-
Chr2D	633261235	633261267	KQYQKVFSLIS	81	-
Chr3A	462192955	462193029	KEAKTFPAPMSKWSSDTSPCLTDMD	100	-
Chr3A	532901726	532901797	WVIDQFGRCLQGVLDWHYIHGLSC	123	-
Chr3A	606817055	606817102	KDLGYAIAAATPENII	112	-
Chr3A	606817055	606817102	KDLGYAIAAATPENII	112	-
Chr3A	606817151	606817195	RQSDNFYAPVTVVAN	113	-
Chr3A	606817151	606817195	RQSDNFYAPVTVVAN	113	-
Chr3A	606817355	606817390	KMDSQVSPDSFR	89	-
Chr3A	606817355	606817387	KMDSQVSPDSF	82	-
Chr3A	606817355	606817387	KMDSQVSPDSF	82	-
Chr3A	606817948	606817983	FVTNTPNMAVQN	92	-
Chr3A	606817948	606817983	FVTNTPNMAVQN	92	-
Chr3A	606818044	606818076	RNGQDNAIIEV	81	-
Chr3A	647902973	647903011	LHAAKQGSIITAG	92	-
Chr3A	647902985	647903023	KQGSIITAGFTPC	99	-
Chr3A	647903288	647903338	KGNASFLGEHGCSSVVI	123	-
Chr3A	680096013	680096069	FVQNILEQKWSASTSDILD	91	-
Chr3A	726047181	726047213	RALEGLNLGWG	80	-
Chr3A	726047181	726047213	RALEGLNLGWG	80	-
Chr3A	51761293	51761343	KASFKETDVSLLRANSG	116	-
Chr3A	60902873	60902923	KPIKPFYYNTTMGFILL	132	-
Chr3A	77775338	77775376	RAKLRQFAGVAVA	88	-
Chr3A	147517620	147517730	KESTETLGSIAYEAFMQLLVGPPLESAKDYSLSVDFD	175	-
Chr3A	23955320	23955382	KPNSFSKMVMCIKAPLNQSHM	104	-
Chr3A	373413629	373413676	RSPDHHVCSAEPCIYV	124	-
Chr3A	667339564	667339617	KGLNLSYQSDRVVINDDS	131	-
Chr3A	103067712	103067744	KTQHHVVSSYG	84	-
Chr3A	633347287	633347325	RHAQLFAHTRSPN	100	-
Chr3A	129735869	129735919	RAVEGDAMTCLCISCEW	88	-
Chr3A	490143686	490143739	RFGLDDVISFRYGHQVIM	94	-
Chr3A	703950897	703950938	RCGEHSCVLKRLII	106	-
Chr3A	720736461	720736547	RQTIDANTTFNQTNQLILTEDLTTSALFD	132	-
Chr3A	248823272	248823361	AQGNIPLGSIMTMDQLTMTMEGCPLHFSHT	237	-
Chr3A	708861366	708861446	RFEYEYCGSLVNAVEMPLNYLFMPKEK	137	-
Chr3A	100828990	100829049	RAAITNSNQHCLCMPGVTWV	156	-
Chr3A	104006858	104006890	KGDEYSRGFAT	83	-
Chr3A	139647235	139647270	KGGPTVGLGEQV	84	-
Chr3A	39139604	39139660	KAIHTIIKCRTSWDLPSAV	146	-
Chr3A	43653287	43653400	KLVKLIINVPIYPAEELGYFNMGIFNGDFDILPGGIGA	173	-
Chr3A	60903467	60903502	RLADFKGLSPLY	85	-
Chr3A	559298421	559298471	RRAHVDGGYLRITDNHM	84	-
Chr3A	693999786	693999875	KELVDNELAITALGNLREQTMTSCLYSKLL	142	-
Chr3A	708861483	708861551	KACWTQVGSFMELISWAFGWHTL	172	-
Chr3A	32657508	32657552	RPSIMMTTNAKTGDM	107	-
Chr3A	39139631	39139660	RTSWDLPSAV	78	-
Chr3A	51829010	51829135	RPQNIDSTPQNLDNTPQNLDNTPQNLDNTDAQVAVGTASATK	189	-
Chr3A	53603907	53603942	RKEEESINPLSA	81	-
Chr3A	527056462	527056542	RWIAEDPVEDGALEVIVLSGKNHPHSA	132	-
Chr3A	527205814	527205855	KARSLADVATNEAG	97	-
Chr3A	606817151	606817192	RQADNFYAPVTIVA	92	-
Chr3A	671263880	671263921	RHTAEKKHIAGGSG	92	-
Chr3A	713295939	713295998	NNFKIPYVPTKDPGNFLGFS	99	-
Chr3A	713295948	713295998	KIPYVPTKDPGNFLGFS	85	-
Chr3A	713295999	713296073	KETVAGGKQNENFMAFIYTELPVPR	128	-
Chr3A	713296020	713296073	KQNENFMAFIYTELPVPR	142	-
Chr3A	713296074	713296208	KPTGKGVHDILGQNYAQANAVTALDDGASPWGSESVVIPVDPAGA	217	-
Chr3A	713296086	713296208	KGVHDILGQNYAQANAVTALDDGASPWGSESVVIPVDPAGA	197	-
Chr3A	713296209	713296298	KELASYVADVMADFLNTYTLGSDSVTSTSQ	141	-
Chr3A	713296299	713296337	KFLAFGLDIDPTD	93	-
Chr3A	713296299	713296340	KFLAFGLDIDPTDR	103	-
Chr3A	729809615	729809653	KIVELNSADVQPH	95	-
Chr3A	465638318	465638392	KQVDHDQIQLVRQEDIKLTSSEVEV	117	-
Chr3A	688732071	688732103	RVFEQLVLVLQ	79	-
Chr3A	104006262	104006318	RTLTGPFVNSVTKLKALQE	89	-
Chr3A	695824990	695825067	RDATDTHTAKISHTDVEMRTETGHQM	125	-
Chr3A	101268935	101269015	RCGGGEDMLTNVAKEVEDRTITVMVEQ	130	-
Chr3A	101269664	101269711	RIQEMGPICFNGPCKA	103	-
Chr3A	374993	375118	KLVGVVSMLIAASRLLSPRSLISSTYLVYGAALLQVGFTQLH	109	-
Chr3A	392037960	392037995	REDGTISGNTTV	85	-
Chr3A	419556505	419556627	KFPGFEVPLSTMIFHVLFDESIEMDMGKLKAAMDNMTMIHE	206	-
Chr3A	490143275	490143352	RPQMVRLLEAAVIDGNTCNDLVVSAV	125	-
Chr3A	534634373	534634480	KFMDIKANRIIVTNGPKLVDVTFLYISTLDGLYVLT	172	-
Chr3A	696337990	696338046	RPADVVDIDELMTFGLQVC	111	-
Chr3A	79101022	79101063	KLRENEERVEGMEA	106	-
Chr3A	100813556	100813609	RVQFQEEAKGEDMLAYVA	114	-
Chr3A	129735956	129736000	KPLAAIADESLGTPR	102	-
Chr3A	427302756	427302803	RVRKASQIYPGVEDNI	119	-
Chr3A	685559436	685559480	RVGQLIGSYAEFISR	109	-
Chr3A	526606256	526606294	KMDAVTTELCCLA	97	-
Chr3A	14150862	14150891	KIKFCVLAFN	78	-
Chr3A	101268851	101268898	RINDHSPGGEDFAKRA	120	-
Chr3A	287250693	287250752	KLYKITAKMYDSIPVPALLE	95	-
Chr3A	46191835	46191936	KLVLESSVIMQVMDEVAQKIETGVVELEDVPSTQ	156	-
Chr3A	527205820	527205855	RSLADVATNEAG	84	-
Chr3A	52812447	52812515	KNYGAEFSQLSTCSSLMDLSGSL	107	-
Chr3A	60904115	60904180	KLIEYSVDRLMDPCCDESGFIT	114	-
Chr3A	101269769	101269807	KVNEFVNNHFTIY	103	-
Chr3A	221207799	221207852	KGVVGIFLLICILTISNL	82	-
Chr3A	39019984	39020034	KIMQIVEKEHPQMDNIN	81	-
Chr3A	100828291	100828350	RKILNVGHANTKNGMEQILL	96	-
Chr3A	498916840	498916896	RESTGLKHELLPEVIEDDK	137	-
Chr3A	23955023	23955061	QRLLDGGKSCGIM	97	-
Chr3A	60905086	60905124	KKIDPKQSISVFA	90	-
Chr3A	101270588	101270632	RMSGSQGDGSGTFTM	105	-
Chr3A	456150194	456150238	RWSFGDDLPGVDEVS	114	-
Chr3A	60902447	60902488	RHANTENRIAASAA	102	-
Chr3A	101269706	101269741	KAKTLELPTPFR	88	-
Chr3A	122452016	122452054	KDRTEIPGYSISE	94	-
Chr3A	688732566	688732625	ATDADMPSSGAGNEDVPTVY	144	-
Chr3A	701839011	701839103	KLMSAVQEDTALSTQLSLRVFLPYEEMDDII	150	-
Chr3A	729809468	729809578	KKLTNPVIESPLNLFTRLFEIGDNTLYWYYHQWSFTE	186	-
Chr3A	32849247	32849315	RPIYYCEMSIGPQMIFQERFQGA	119	-
Chr3A	38911572	38911658	KVFASYSTNCRSATSGTCANSCGGPAELE	208	-
Chr3A	100813487	100813525	KINNYSSGEEDFA	96	-
Chr3A	147517991	147518062	KIGDSLNAAHRSAGLVIAEDADLH	109	-
Chr3A	372050573	372050620	KENMEMLRKTDEQNPA	115	-
Chr3A	374016692	374016748	RYPSLYGPRNPYGADVVYY	138	-
Chr3A	651835863	651835949	RASLVHNYAGEMLSQELEVAHKICPNELA	141	-
Chr3A	680925573	680925632	KCSSGLQTVILPLYNFFDAM	154	-
Chr3A	39139631	39139684	RTSWDLPSAVKDHRCYIW	152	-
Chr3A	51761542	51761586	KVVIGPCLWHDKRNS	120	-
Chr3A	101268851	101268892	RINDHSPGGEDFAK	107	-
Chr3A	720735147	720735182	KVAIEMGNPLQG	89	-
Chr3A	729809615	729809674	KIVELNSADVQPHKALNYDK	95	-
Chr3A	29280031	29280081	RQVVPDNLETYANCVEH	85	-
Chr3A	526605329	526605370	RPIASGSVVDLLTL	95	-
Chr3A	373413587	373413628	RFFHKKIGTLDGLA	103	-
Chr3A	101273341	101273418	KSQIMDVNECMDPLGFEAAPFHLEVL	159	-
Chr3A	147518504	147518575	RTAGRILEVAYVDGIKMGSHTLVD	117	-
Chr3B	32169754	32169819	KALPALCNTTCSANSVIDIDSK	100	-
Chr3B	32169754	32169816	KALPALCNTTCSANSVIDIDS	95	-
Chr3B	32169754	32169819	KALPALCNTTCSANSVIDIDSK	100	-
Chr3B	32169754	32169816	KALPALCNTTCSANSVIDIDS	95	-
Chr3B	495082780	495082869	KDKEEHKELQQGHCSAPSASALQQHPAPHL	141	-
Chr3B	631276071	631276106	LPTVDLLLLDQV	84	-
Chr3B	631276071	631276106	LPTVDLLLLDQV	84	-
Chr3B	631276197	631276232	KGNFFDQLLQQV	93	-
Chr3B	631276197	631276232	KGNFFDQLLQQV	93	-
Chr3B	773501707	773501772	WRATFAGGDLPKAATGGEGKGA	98	-
Chr3B	778098560	778098601	EEEALSSNTTGNMA	93	-
Chr3B	23085624	23085650	WCQKHSFGM	77	-
Chr3B	32228807	32228854	RIAAGDSVLDGGGTVE	110	-
Chr3B	35020238	35020270	RVTSIDDHSLG	79	-
Chr3B	122022843	122022893	KTVGGCGVQLLKKFTGV	124	-
Chr3B	181639964	181640029	KTQALSILDLVGLDVDNSDEEV	160	-
Chr3B	185087355	185087405	RPTSLVDDDDLILNGDC	117	-
Chr3B	440347985	440348065	RSNDLFDADALQLMFEMDGMPSETTSA	131	-
Chr3B	596460210	596460272	RIEMEPDAGSSSSAHPGMFRA	101	-
Chr3B	836743652	836743690	KINEVSSQIFDVG	93	-
Chr3B	13968133	13968168	KLSSTMYHAATA	88	-
Chr3B	184829441	184829530	RIAVGVAMGEAGGDSVEASGNVLHGGVSNQ	135	-
Chr3B	444408461	444408493	RPKEITVGLVE	79	-
Chr3B	541622791	541622826	KNGDVTLMAPYV	93	-
Chr3B	667950998	667951063	KELLSSVQTPAPASTHSTALGG	147	-
Chr3B	676661416	676661463	RREDEGGISQFAFHTT	113	-
Chr3B	703975360	703975407	RLVAAGVFCGQHYLAV	117	-
Chr3B	766189940	766189978	KMFDAAESIREVK	80	-
Chr3B	807244565	807244627	RAVPVVLQPQSRAPAAASTLE	90	-
Chr3B	817239593	817239724	KMDEGEEILIDSASLGQNELNFICEVDVAGLTVEGVQEQIILRS	208	-
Chr3B	842453881	842453952	RSTISTVMKWVSDGYSISALLKDA	114	-
Chr3B	13633746	13633805	RRALVEPALCVQLAMSGGGG	94	-
Chr3B	57711503	57711538	KIVALSQEDLDF	85	-
Chr3B	119016469	119016525	KIVVNASEEYAKCRSNQMT	140	-
Chr3B	226225598	226225654	RRAVFNGHSWCCGDGLQSS	143	-
Chr3B	614134872	614134937	RPTPLPSDLLQPLPEGDAANGR	100	-
Chr3B	679656821	679656856	KEGPVNIDVLNS	89	-
Chr3B	744616271	744616318	RPSGAAEAMLQTVLNW	123	-
Chr3B	779538414	779538488	KVGSALLLFGNCANAPQYGGALGVV	176	-
Chr3B	801867523	801867564	RQAAAEVISDSIES	96	-
Chr3B	823053699	823053737	KITQTSQPPLIGA	93	-
Chr3B	17083256	17083291	KPGVAAPPILDI	87	-
Chr3B	32228855	32228923	RESTLPSFVSTGECSLGGSYGAA	106	-
Chr3B	112720656	112720730	KGVGTTGWFLFSGIPQGAQHLGVRS	183	-
Chr3B	184828700	184828750	KVSQEEETQKRYLACVA	117	-
Chr3B	387138727	387138777	KLITDTSVATKGTQRNM	123	-
Chr3B	625179655	625179708	KYNGSADLDAFTFLPIVY	87	-
Chr3B	667950824	667950874	KYEEALQQHKGALMWHE	129	-
Chr3B	732277487	732277537	KYLDTEDFGSIVEEVFY	133	-
Chr3B	745117664	745117699	RVGFGTLEEVIA	85	-
Chr3B	754016286	754016345	RMFSWVERGYDTLAWTKLLE	152	-
Chr3B	759351692	759351730	KIPGDEQWFKLNV	95	-
Chr3B	770264290	770264325	KQVVHPNAMSEA	87	-
Chr3B	801867388	801867420	KGAVDMPHMVR	90	-
Chr3B	805093397	805093429	RLSATHCYSFK	86	-
Chr3B	812425348	812425380	KMFATLMHPLL	82	-
Chr3B	836748752	836748790	RLSGMAGTALDVI	90	-
Chr3B	842162742	842162801	KMKFPNSVGEIVRIDTHVTI	97	-
Chr3B	19133087	19133128	KAPWYLSNGVLTST	98	-
Chr3B	35020088	35020159	RAVEDHILQAAHSLPQGLLDSVRA	112	-
Chr3B	38125068	38125130	KRLVLGFGRSFVEPAIFGVTG	152	-
Chr3B	45066239	45066301	RMYNTLMAGAPNPHPYHGGLG	101	-
Chr3B	53345605	53345691	RLSDLAAASASSSGHEARVTDMAAKMLAT	92	-
Chr3B	99447600	99447659	RGPWAEVAMDQEVKVKGWNN	145	-
Chr3B	677443100	677443204	RVDYRLLAMDLAYFLAAYNHGAGQEVIVFAKPSLE	259	-
Chr3B	677461747	677461845	RNLGMTMGLDVVHVNTEGEFAELISTNAVFHAF	162	-
Chr3B	704183476	704183517	KGFDEGHCNKCLWF	112	-
Chr3B	823054952	823055002	KTSRPQLIGKSAEAAPR	124	-
Chr3B	831080532	831080600	KPAMVQVTDTGSEGDSAGVGDGR	104	-
Chr3B	833996740	833996826	RSYISQQSPMIMSRSILEMFYGDLVEEMS	142	-
Chr3B	842165948	842166046	KHTKDMLSTSPFDEKYFGSQTSYLPMLQDLFNW	165	-
Chr3B	49434130	49434162	RMAMLSQLSVT	80	-
Chr3B	59863323	59863367	RKDSVSLHVLSAHNS	103	-
Chr3B	112721382	112721495	RIHGRALAPKLMNAADMHTGTAAGAGLLMHMEDVFLIV	180	-
Chr3B	177891154	177891222	REGGHAQVGHANEEVSSVAPAAV	101	-
Chr3B	648444877	648444909	KDFIFSLTTTG	82	-
Chr3B	704183620	704183709	KEITMLGGDYQDFSSPAIFITIAVPNISVA	222	-
Chr3B	744615763	744615798	KRFEDEMAEGDG	91	-
Chr3B	754016895	754016984	KRKPAALDPDHHQPAQLPDTQSPAESHHEN	140	-
Chr3B	812909005	812909046	KTGTSWLVAGGPGS	94	-
Chr3B	833722578	833722619	KEEAEDTAAGIADA	88	-
Chr3B	3365923	3365979	KAAWKDQTVDEISKLAQIT	136	-
Chr3B	126959558	126959602	RISPSDSLELHPAAD	101	-
Chr3B	193150466	193150543	KVPIDLSTTDSAVLSGPDPMTGSAVD	116	-
Chr3B	193150643	193150705	RGVHQVSMDSLDAEPKQVGSI	101	-
Chr3B	366989732	366989812	KVSICLFLSLTQIQHALSSSPWTTQAQ	128	-
Chr3B	699309745	699309825	RSKPDIMMLHVDIFDMDTMDIDSFRDY	134	-
Chr3B	766188378	766188422	RKYHPPGSFPSGLHR	111	-
Chr3B	841253957	841253998	REPICLPGRLSQVA	97	-
Chr3B	32273405	32273440	RSLSLPINDEEA	86	-
Chr3B	34641218	34641289	RARVPFLGVLDESSMDLLADLDVC	111	-
Chr3B	35806221	35806349	RHAVGACGCSFGTGDGAYRCQGGSAECEPCDDSPVTWELLFGQ	211	-
Chr3B	57657114	57657215	RTSLTIAPMAMSMAMLQVWSGEVSEGGPSSTGEM	159	-
Chr3B	125047470	125047553	REDEVQVQIDGSGLGPMDVVFAYAGPLE	149	-
Chr3B	141997412	141997534	RLYCDFGMVAAAVGGDSHAAHLDWDVAQVSDQLCRVCDAAT	201	-
Chr3B	193150433	193150543	KMLSVLFDYPVKVPIDLSTTDSAVLSGPDPMTGSAVD	173	-
Chr3B	413834058	413834105	RPSRHVPCGGLTRPGI	121	-
Chr3B	453537484	453537537	KLMEKGHLDVGKLTVTYE	135	-
Chr3B	537271954	537272046	KLPGIEFFLGSLASCGPGGTIWVILPDEKPS	227	-
Chr3B	614134269	614134328	KASWPFFVMLGCARPSMQEV	106	-
Chr3B	622815244	622815345	RRLNQPLALMMHMEEPAKAFISTANMIETGTFGL	165	-
Chr3B	751582016	751582096	RITISNLCVPEVMIRCAQGGIGGWPGM	135	-
Chr3B	754016127	754016189	RCPEQQFEELWKGKNNSYHFM	167	-
Chr3B	764327006	764327044	RRALQVDKSMITV	81	-
Chr3B	771433624	771433674	KVERVDNQGSPTGCGPC	81	-
Chr3B	771438768	771438851	RSESCEKGYMDVIFELEQNEKELTEILE	122	-
Chr3B	817506426	817506503	RVIRPLLHTQGRLFSAHALEWPDPDV	130	-
Chr3B	829393388	829393423	KSINYDVKYRGH	89	-
Chr3B	836753054	836753134	RMESFNETIEQLLALALNTPKESGSLI	125	-
Chr3B	19547931	19548059	RVEPVICFSCKPLGNSLSSNRIFDLTAAQYQGMFWSFGVSCGV	334	-
Chr3B	24668628	24668714	RPNHLSSSKMSVNTQSLTGRTVGFPLVAV	136	-
Chr3B	117798256	117798303	KHAMADAGVDARGGMT	113	-
Chr3B	183716144	183716176	KAPPSTQDCLM	82	-
Chr3B	559998642	559998719	RTADLSTAAMAGSMFIMVLLVVAITA	116	-
Chr3B	750500921	750500959	KLLGAKAHAGETD	89	-
Chr3B	6784140	6784265	KAASAVHASSVCGALGSRINIQSLLRWSLGFGIAMSSLLLFF	196	-
Chr3B	54900056	54900115	RSIGQRATARNGATYVHEGL	139	-
Chr3B	57711296	57711334	RKGQIQKPLGLIT	92	-
Chr3B	71016995	71017051	KNSIHEALFNECAIKLREL	117	-
Chr3B	81552865	81552900	KSEEESMYGIID	87	-
Chr3B	103914566	103914619	RMSFFANDYGHAGGCENK	143	-
Chr3B	103914785	103914844	KAVVESPSIGDPPRIALLPT	140	-
Chr3B	103915193	103915228	RCYKDPCDWSGK	102	-
Chr3B	184829180	184829215	RLLRKGGPTVGL	87	-
Chr3B	213169708	213169746	KSLDDYIILTHRE	96	-
Chr3B	342295961	342296005	RGAIGPQAGGKTAEE	99	-
Chr3B	353971938	353971970	KGVPEIRGPLW	81	-
Chr3B	467241130	467241243	RMDLAIVCAKDGLTDPMHMLYVVDGDHLSLAPYGLCTR	192	-
Chr3B	478483112	478483150	RGVIQLDMPSPKM	97	-
Chr3B	568964038	568964139	KNLIPLPGSLLPDLGTFDEGHVMVLGVSDQIGDS	247	-
Chr3B	583574907	583574942	RLAGCHLCDPVK	91	-
Chr3B	583576142	583576204	RSVNDVNNVTAISTKAQEGSQ	94	-
Chr3B	583916428	583916472	KKPLPCLGWLTHDEK	115	-
Chr3B	625179325	625179369	RIYHQDEAASICYLM	117	-
Chr3B	677461420	677461467	KPSLKRITQLVSNLAG	116	-
Chr3B	699170652	699170759	KSHPERALQVFAGVMMVMAGICVTNTIAQPLCDWAM	183	-
Chr3B	704183578	704183709	KGEGIDDFSDPPPYKEITMLGGDYQDFSSPAIFITIAVPNISVA	212	-
Chr3B	734894076	734894120	KGAHEVMSKMPPAAE	107	-
Chr3B	750499993	750500052	RVSMTGGNKASPDLKDMVDI	94	-
Chr3B	751581457	751581546	RPSVDVDYLYGNYGGWPGTKTILGQKEMPE	153	-
Chr3B	754016520	754016624	RSDSRVFDMGEPMPQIIVGADDGAPSEPAILNEGS	168	-
Chr3B	754016832	754016897	KGGAPRPLLGPRQQSGRGIPQK	99	-
Chr3B	787170859	787170945	RGHNSGVGTRASPSHDIGAKHLLHVTMTF	139	-
Chr3B	812908876	812908998	KLSQGVLLANTPHDFSQWVTANRGDFLVLNGDSGIRAGAVS	200	-
Chr3B	833996185	833996274	RMLSQEDAADYLPWNAEGINRALIHQMKVL	150	-
Chr3B	836743652	836743714	KINEVSSQIFDVGRLTHLSKL	100	-
Chr3B	13941259	13941309	RKLHEYENQFLMEDVGI	84	-
Chr3B	418904685	418904762	RRGSCARAALAASPSNPVTSSCASSS	103	-
Chr3B	534163652	534163714	RMIQGCRESMGARITVIGVCS	101	-
Chr3B	663065998	663066126	AVSPLIWVPEVEVSHGGAIAVVATERDGLSYVGIAHPVMLEVD	203	-
Chr3B	676659446	676659529	RVDMLAQMGMEAAAGKQDDTFRDTLSTL	199	-
Chr3B	823054829	823054864	KSEEEVMYGTID	87	-
Chr3B	35020088	35020153	RAVEDHILQAAHSLPQGLLDSV	103	-
Chr3B	81555537	81555644	KEVMYDGLDSDKVGETVISNWVFYKDNVQMHESAEE	179	-
Chr3B	122022843	122022875	KTVGGCGVQLL	78	-
Chr3B	154946903	154946962	RGCEMYTVEEVGPAVAQKVK	97	-
Chr3B	353613725	353613787	KEMDHYHIDIMRGAVDALSDF	105	-
Chr3B	390503885	390503941	RAVVVQMWGGPAACLDLVG	89	-
Chr3B	467253790	467253894	RLSQNSDLLLLDCIIIGRGLDVWGVSGLEGGITIG	259	-
Chr3B	741123191	741123226	KVKEPPPVDTAD	88	-
Chr3B	779634874	779634933	RILEILLDSQRPAEIVGITD	94	-
Chr3B	787172144	787172326	KITRWIKGGLQSVFWDPL---------------------------------VLSHMFNGNI	102	-
Chr3B	22871576	22871653	KIVCADTFNTYEQLLTSFMGSTFNTN	124	-
Chr3B	33973235	33973339	RVLEADAGDSTLAEAPLEEVSGNCCGHKTEFRPST	169	-
Chr3B	33978035	33978118	KDLKADVGVVTTASTDTTEEHVEPTVYA	197	-
Chr3B	57711809	57711883	RVFEPPVAMLRQEGIIPDCLILEDR	123	-
Chr3B	112720875	112720952	KLHFGLEFMTSCSLCVSNFYYFHRAH	133	-
Chr3B	193150643	193150729	RGVHQVSMDSLDAEPKQVGSIKEAVFGKA	140	-
Chr3B	366983820	366983861	RENTPLQHPHTTNK	99	-
Chr3B	452960097	452960177	KINDKKIGYMNASGIMIESGSPRCTLT	131	-
Chr3B	573310546	573310593	KGSVLLIFHANGTDDQ	119	-
Chr3B	583576385	583576441	KQAGTGASAHSLKKQSYAQ	83	-
Chr3B	751702016	751702054	KQTTPNCVVYDLT	102	-
Chr3B	784904617	784904673	KPMMMDDLQDMHVNVHTLN	123	-
Chr3B	796533849	796533965	RLALQLEQIIVMMESFTEQMSNCLDLLEVSCEMEGDLMK	173	-
Chr3B	828240846	828240899	RSWVFIDDTEDITWHLMQ	94	-
Chr3B	833996338	833996385	RLNGLSNPLHFISAQG	97	-
Chr3B	836743715	836743768	RGIEDPLLVHNSYSLHSL	85	-
Chr3B	836749483	836749536	KNILEVISSISKHLEFPF	86	-
Chr3B	17633659	17633724	KPEFRPSTGPTGSHYDKGPHQM	110	-
Chr3B	17634289	17634351	RAAVLVAQVDQSGESAAVLPE	91	-
Chr3B	23086047	23086082	KVDVGGGDLKTL	84	-
Chr3B	42360424	42360519	KLSGIAEEMAMKNVDSFLAISSAVHIFKNSVA	221	-
Chr3B	52888654	52888707	RVQLRNEESSDSLLAFSR	83	-
Chr3B	81547907	81547975	RGPTYENALGNDVFMTTVSQIFQ	114	-
Chr3B	83362283	83362336	RAHPASGGLPATVHWRTT	83	-
Chr3B	119016712	119016753	KQLESCVNSLIHKT	106	-
Chr3B	152920591	152920659	RWFMDSGEVTLSVDAPPDAETAT	111	-
Chr3B	154504921	154504998	RPHFPTAESQPPPTSGFMESSGAQYY	128	-
Chr3B	154505290	154505385	RRILGHVEYGKSLLLETLYSGDQGTIGTVLAV	233	-
Chr3B	244013764	244013979	RANAHVAAQSNIDTGQMPTSAGGMASTE----------------------------PRGRTEENVLVVSMLA	174	-
Chr3B	562557948	562558019	RRLVPGSTQDLAGKVITYPKPPSI	117	-
Chr3B	583916554	583916640	KNYPDRWEVQIDIYNNSNIELGSVEAQKQ	141	-
Chr3B	625179652	625179708	KKYNGSADLDAFTFLPIVY	93	-
Chr3B	705536968	705537021	KGTPPPDMWITCRPYVWY	96	-
Chr3B	711477446	711477553	RALVGAETEMVTPAGGWPDACVVAVQAGCLAALQEA	170	-
Chr3B	738311879	738311944	KAFAPPGATELHTMLDNFKLEE	158	-
Chr3B	770264122	770264235	KIQQVGTITTPERSVVTPTDTQLVVEMVMNVEADASVM	180	-
Chr3B	786017763	786017831	RQVTASGMSCDDNNRGVRSSIFA	110	-
Chr3B	786027925	786028002	KPVKCDEYMFSLFAELGREQFNIPGI	199	-
Chr3B	826420294	826420344	RWRPANNNSSPHLMEIA	83	-
Chr3B	828247145	828247192	KVCESVIANWIFLNDD	96	-
Chr3B	828250832	828250873	KGVGSAGELLTRMA	96	-
Chr3B	836836692	836836733	KADCAYQDKCHWAG	114	-
Chr3B	35020160	35020219	RPFAWLVLNGAYEAPMGLRS	100	-
Chr3B	178292240	178292278	RGSGNLSTWGEVL	95	-
Chr3B	809688435	809688521	RTSWGWDGASSFTHLRYQMADKQITMTLV	234	-
Chr3B	823067133	823067186	RPALIGFPDDTQYSVVAD	88	-
Chr3B	836833035	836833100	RTAYYPECYEGDESVNVTLVKI	107	-
Chr3B	19293001	19293033	KNFEPPISVRC	84	-
Chr3B	387138727	387138768	KLITDTSVATKGTQ	98	-
Chr3B	462071851	462071886	KCWMWTPTGTGS	97	-
Chr3B	470237521	470237559	KQLLRFGVNSAGL	89	-
Chr3B	474964686	474964718	KAASIHYVLCE	84	-
Chr3B	570393497	570393547	RRIWAPAAPDAAGHMDQ	82	-
Chr3B	625750618	625750662	RSSNDDLSTVLVGQL	104	-
Chr3B	788695109	788695225	RGDIALGTILSVDELMVTMEGTRLHFSHTEPRWRDVLAS	192	-
Chr3B	829393679	829393744	KLVFAQMAELEAELFMINDRAN	103	-
Chr3B	19258827	19258859	RAVSVPLFSND	78	-
Chr3B	119016430	119016468	RSDTAAAEDQEFQ	89	-
Chr3B	145569444	145569500	GPPAFDDGSNCGRMAVAVN	89	-
Chr3B	541623030	541623083	REEGLSSCDGGGGCHIGK	86	-
Chr3B	780207296	780207334	KAWVAHKAEEGGH	95	-
Chr3B	50575447	50575626	KQGDPAIG------------------------------MYVTGFAGTGLIHEPSFQDTIT	192	-
Chr3B	81555699	81555806	RAPETHCWAANTPRSYTNFGVNYDTINVIKISSLVK	272	-
Chr3B	125047470	125047592	REDEVQVQIDGSGLGPMDVVFAYAGPLEKVDAPTAAMARAD	234	-
Chr3B	125047491	125047553	KIDGSGLGLMGVLFVYAGSLE	154	-
Chr3B	189581686	189581748	RADATFSLMVLSDPDSRIART	98	-
Chr3B	193150466	193150555	KVPIDLSTTDSAVLSGPDPMTGSAVDRGAS	135	-
Chr3B	537271489	537271578	RSCSVRAAEYLEDSILGMGHMFPVKGPTDY	231	-
Chr3B	614134872	614134934	RPTPLPSDLLQPLPEGDAANG	96	-
Chr3B	659424616	659424666	RSHPPHSKFPREMYGWH	86	-
Chr3B	699761987	699762043	RLYIAVTPRLVPRPRDSAM	90	-
Chr3B	726433335	726433400	RGHRALPPEVRTGSNGVCSCPL	104	-
Chr3B	770264080	770264157	KSPKPPVTSLPTKGKIQQVGTITTPE	119	-
Chr3B	789519317	789519382	RANDATAAFGSASPWGSESVVV	99	-
Chr3B	827052204	827052257	RPNGDLMLEDSIIQYAAE	127	-
Chr3B	833726108	833726161	RPMLHAVTLPMGGADAVA	85	-
Chr3B	695200058	695200156	KPMDYTQIPWNSVDPYKVIGTANAEQIDEALQK	162	-
Chr3B	786017700	786017753	RPSGLQVYRMFEGAGDAL	135	-
Chr3B	826420758	826420811	RDLTHAGSPIVMEEATLS	87	-
Chr3B	842165283	842165318	KFKETRAHFSST	87	-
Chr3B	3283096	3283134	KVQNVLGSHGCFT	95	-
Chr3B	13969162	13969209	KYEVFAHETEDCFGVL	115	-
Chr3B	57712037	57712069	RQHFLGLLPPK	79	-
Chr3B	65997212	65997292	RPMGAMSEPIAGALGVNSLDLTALSAM	124	-
Chr3B	125047491	125047610	KIDGSGLGLMGVLFVYAGSLEKVDTPTAAMARADPGAEQQ	291	-
Chr3B	152921143	152921178	KWQVGPVDPLPD	86	-
Chr3B	452960538	452960570	KLGESYDCLGN	80	-
Chr3B	657012953	657013033	KNSLLLSGFGSKFMFKPIESFCLSPMM	196	-
Chr3B	684812174	684812257	RERYMFYEAPAAGTYPALYQLTALSDAM	135	-
Chr3B	705537064	705537111	KGVVKLKVPGGAVTGN	109	-
Chr3B	766188084	766188122	KFMPMHVIVITCA	106	-
Chr3B	811005283	811005321	RGPSLPSAGGGIF	92	-
Chr3B	833726012	833726047	KLAADISPSTPE	82	-
Chr3B	835937844	835937876	KVISPQITVTA	78	-
Chr3B	3723155	3723199	RLLWVQYPGDGNSKE	113	-
Chr3B	35892988	35893056	KSPPLSLATVRDPLSVAVALATS	97	-
Chr3B	183715950	183715988	KKVAVFEGNSMRG	98	-
Chr3B	573313042	573313110	RQVLTAYSIFLSFYMIGLPFIDV	114	-
Chr3B	829400327	829400389	KLKLLVPRAHAPAGDEHGGAV	143	-
Chr3B	11408514	11408552	KMDLLTNVNYLPE	97	-
Chr3B	19789533	19789604	KPQICVVSIGHGVPELVVNLLFIQ	183	-
Chr3B	22874268	22874297	KCVCRSMALW	83	-
Chr3B	72682550	72682612	RVALLICNPSSTIHPNTGILG	102	-
Chr3B	78122688	78122753	KPKPVLRPAVTSAQPQPQPQRG	96	-
Chr3B	583917238	583917273	KYHTYEVDVGVL	92	-
Chr3B	823054826	823054891	KKSEEEVMYGTIDISEVSETVV	100	-
Chr3B	851633711	851633758	RVKLCIVNLCAGALSE	111	-
Chr3B	30836628	30836666	KAKPRIQLTGAAM	90	-
Chr3B	33982554	33982616	KETVLSSTTVELAYGCDAAEQ	108	-
Chr3B	38125071	38125160	RLVLGFGRSFVEPAIFGVTGRAEAMSLVSE	215	-
Chr3B	117792986	117793021	KNCFPCGYGNGF	80	-
Chr3B	404397145	404397246	RAADVPFGLLLPDRLLHCFCGEGGGGEGDGASVA	100	-
Chr3B	418903328	418903384	KNPKKGKAPNAEPKDPNGC	83	-
Chr3B	452960112	452960177	KIGYMNASGIMIESGSPRCTLT	163	-
Chr3B	467253922	467253960	KPSDLLMLKINWA	82	-
Chr3B	535595389	535595427	KELDGILEAAVLL	85	-
Chr3B	583917361	583917396	KHNGHLLVDHLE	85	-
Chr3B	593895235	593895276	KQQEDSGVMFEASI	108	-
Chr3B	625179532	625179567	KSGDPNTNYMDT	95	-
Chr3B	676657495	676657530	KEPPPVNPADKG	83	-
Chr3B	677461432	677461476	KRITQLVSNLAGRSE	105	-
Chr3B	759472486	759472554	RPNTLGLIERAGGNGLGDMEGAL	104	-
Chr3B	766188171	766188200	RAWSIWPVDR	78	-
Chr3B	781942121	781942174	RDNFEALQLDIVPNLCDY	89	-
Chr3B	828243594	828243638	RPPLIGGPPETHYWA	114	-
Chr3B	836748323	836748379	RPDFTITDAVNAMVEDVKC	141	-
Chr3B	842165990	842166052	KYFGSQTSYLPMLQDLFNWRK	109	-
Chr3B	850264181	850264219	KLVSHDIVSGNGE	95	-
Chr3B	13968193	13968285	RIPILKSVIHNMSPRNLREIDMCQLAIEICT	154	-
Chr3B	13968843	13968956	KPIMEADLLINGPKIDLHVVSVEHIYKLGECMGNIIQF	188	-
Chr3B	15389104	15389160	KPVLNCHACVYTLRNFTIM	150	-
Chr3B	49371135	49371245	ESDYETEGESLQPISVDGDVSLFIQSKEPKVVMGGGG	270	-
Chr3B	57711206	57711295	KLQVMYAGRDVSLLIEDCDELCGLISRILT	144	-
Chr3B	80881825	80881926	KIASTDLIATYCRPSISLSTTPALFCSFAVALWA	245	-
Chr3B	95219248	95219313	RNHGHCLTLLALDGATAIMWPE	168	-
Chr3B	99447504	99447638	RLGESGHSDLVHLRPLSPLPLPPYWSTASTSSRGPWAEVAMDQEV	135	-
Chr3B	112720602	112720640	RMKESDFLQEALA	94	-
Chr3B	152920342	152920437	KLVRMLENAAEGFPRLVSFGHQEGAFEAVEVA	152	-
Chr3B	155355868	155355921	REMKGTVMGVLRVQLGGL	83	-
Chr3B	183714645	183714707	VEDLTMRGQLLKILEGTSPRG	100	-
Chr3B	189448809	189448841	KDVAENSSFTK	78	-
Chr3B	189581566	189581667	RHIMKVLDVVVGNTVMGSTAAVLHITVCNGYYGK	250	-
Chr3B	189581755	189581826	RWLVAAVAEFVTCPGDNSSMSYRR	122	-
Chr3B	193150556	193150618	KLSYSIECIPITHSYPNRVDL	162	-
Chr3B	265956330	265956443	KPPLMVLPRVLDDNRYWWYVGFVHITFLVVIGILMPMK	186	-
Chr3B	387179914	387179979	RSPRAPSRDWDAASFLVALSRV	102	-
Chr3B	435761631	435761684	RGDVEQIWGGIDKMIVVA	136	-
Chr3B	535594900	535595004	KPVEQQPSCVQHVGNAVLVESGGGAMRWLYIPRGK	267	-
Chr3B	535595449	535595553	RYKIVGSDQLANAEAGQLQLDDGGLFVISSFYGRV	170	-
Chr3B	537270925	537270984	KVTAYTLNYAYETTFGAVQQ	145	-
Chr3B	648444913	648444963	KNNVMEKTAKQFGDFQW	138	-
Chr3B	657012953	657012997	KNSLLLSGFGSKFMF	109	-
Chr3B	671043389	671043433	KGHLEVGKLTRTYEH	108	-
Chr3B	695201420	695201485	RYLNEEDEELNSPKYSVGTKNL	104	-
Chr3B	695201635	695201706	RDMNPKQSSAESTSGEKRTGIVNS	111	-
Chr3B	700864873	700864959	KLNQIVTAQASTLNCLIEYRQQLKETAAD	136	-
Chr3B	703978113	703978211	KESIIAQRIDLTPAMYTTMEPNAALLAVDIYLH	162	-
Chr3B	704183740	704183799	KLSGGIRAILPKGFSQCETV	148	-
Chr3B	707031091	707031174	RIVITPVVTQAVAEKDGNIEADVRPMQQ	132	-
Chr3B	750500936	750500998	KAHAGETDRMLENICNEMDPC	104	-
Chr3B	787290967	787291044	RTAPNAVFFGRTNGYLLLGNCHDMIK	200	-
Chr3B	796041712	796041786	KEPNGCVSLFRNYAQRAVSYMYLVE	190	-
Chr3B	801867565	801867597	RPIELTKLSQA	80	-
Chr3B	803685491	803685601	KVTLAAMEQGSLPRRLMSMPLAFYLWGPPQLAEEAALA	168	-
Chr3B	807244007	807244075	RWGGDALLVLVDAHVQGPQAGTG	112	-
Chr3B	817506141	817506254	KAEAGEAPILGDDSSLNGVLRHLADPDGVVKLLFALML	177	-
Chr3B	823063763	823063828	KELVIPLEKSEQDDMYDSYEND	103	-
Chr3B	823063940	823064044	RPPLIGRPPETHYWAVNTSRSYTNFGVNYDTLNVI	175	-
Chr3B	827112568	827112612	RIQGQNGTLVNIQGM	118	-
Chr3B	828607592	828607696	RWSFTTCSAACMLATANTKSQAATLLARGDLFDIA	163	-
Chr3B	844892052	844892093	RIVLNKLGIFEAQG	103	-
Chr3B	3722798	3722833	KLVDSWAQTTPS	86	-
Chr3B	77374112	77374171	RGSFLYFEVKNQKWGLSQVS	99	-
Chr3B	189581560	189581664	KARHIMKVLDVVVGNTVMGSTAAVLHITVCNGYYG	257	-
Chr3B	500946552	500946590	RYGVRHGDGDEVA	95	-
Chr3B	534682126	534682200	RGAMTPPLTQPEEEEEQAIGSRGLA	111	-
Chr3B	672941383	672941430	RGHEESVPGFGADELL	108	-
Chr3B	682775444	682775488	RSSLDPGDPMGLGEF	109	-
Chr3B	738311945	738311983	KGDFHDDLFEFRI	103	-
Chr3B	741122800	741122856	RASSRTSPIDSAIPAGKNL	108	-
Chr3B	766188426	766188473	RLPLLAYDNPAQELVA	113	-
Chr3B	796416019	796416102	KIERFICAFGIRIGSLTYMQQAFAPPQI	138	-
Chr3B	809687925	809687978	RRGVGGLPCDAVEQMVGT	88	-
Chr3B	827112568	827112624	RIQGQNGTLVNIQGMKVMS	151	-
Chr3B	828608395	828608460	KFGKAMTMVGPTWVLVLVKSAM	101	-
Chr3B	832228251	832228325	KGYVLKVLLSSCVNHNVTQSCFYTA	183	-
Chr3B	833726105	833726161	RRPMLHAVTLPMGGADAVA	90	-
Chr3B	833726108	833726170	RPMLHAVTLPMGGADAVARWG	102	-
Chr3B	834763242	834763274	RFSIGHQGVRN	85	-
Chr3B	13805131	13805190	RAASEWYTLDAVKGAGLSRT	146	-
Chr3B	24669090	24669182	RFCNSLPDDHVIYVHWSTTSFAPLIQGHSLR	159	-
Chr3B	42360571	42360633	RIHGVLTTFKTAFDDVSEGDAM	113	-
Chr3B	73709325	73709408	RIGSDLDIGSLMQAARLWEQESEYLEAL	133	-
Chr3B	100852905	100852973	RAIKPLAISYGKYTLTTAVQYEQ	173	-
Chr3B	154505293	154505385	RILGHVEYGKSLLLETLYSGDQGTIGTVLAV	228	-
Chr3B	154505320	154505385	KSLLLETLYSGDQGTIGTVLAV	158	-
Chr3B	247657741	247657806	KEGPVHVDALNSSKNSTDGHHC	157	-
Chr3B	568963228	568963293	KRVPEQEKLPSWTGIGDETMLS	112	-
Chr3B	685149400	685149471	RRPSAAGRTSNGNSPKDADSAMPN	106	-
Chr3B	751701362	751701409	RIFCLKRSDMDYSMLT	130	-
Chr3B	754339088	754339144	RANQDEATLNIWLDLLVPC	93	-
Chr3B	817506048	817506131	KQLSIGYLQGEGDVHMQEGVQVERNLLL	205	-
Chr3B	836751867	836752037	KGGNVYEPACYG---------------------------------QTIFRAGSTHTH	131	-
Chr3B	841750579	841750671	RLLGLPWAPSGAGEEDGDAATRATQHVRCLV	145	-
Chr3B	17083235	17083291	RAQPTTSKPGVAAPPILDI	135	-
Chr3B	30553363	30553446	RKCEEGGREPPPPLFGLVSDMALPPRPL	128	-
Chr3B	41730381	41730464	KGVRVAPGPCIVQFIPYRYLCAGGAAGG	138	-
Chr3B	73999171	73999224	KVKLVVEFSGPDYDPVVA	118	-
Chr3B	550913786	550913830	SILSVFGPHEAGKPK	110	-
Chr3B	559996081	559996161	RRPSSSSPLPVAATAALTGGPDGVPAV	113	-
Chr3B	728382305	728382343	KYGLITGRVYLRV	96	-
Chr3B	30554983	30555069	KLAAGIVDVRLEMAARLPAGLAGVCCWPT	136	-
Chr3B	70333957	70334013	KGRPGDPDAAGTDFLVGGG	84	-
Chr3B	81288035	81288106	RRVQTPSAPFGLSLDLTGKPVWMW	122	-
Chr3B	185591780	185591827	KQNLITDTAVTTKGTQ	113	-
Chr3B	189581488	189581565	RGQPLNYGHQRQLEDMISQDPMPVKA	133	-
Chr3B	256875244	256875336	RTWRRGGGAWGFEMLDVQAVDGDGYEMLIEM	155	-
Chr3B	534666575	534666634	RPARFFGGNAVAPGEVAHVA	90	-
Chr3B	568963312	568963356	RASHNPARFAGESPE	107	-
Chr3B	695111539	695111586	KAYRLLGVLAIMAATW	115	-
Chr3B	763757672	763757707	KDGIQLLDQSDL	85	-
Chr3B	786027424	786027468	KPDELSAHPMLLIGF	110	-
Chr3B	801868676	801868735	RSVSLRHCSGASRSLLMHVM	92	-
Chr3B	818662480	818662560	RTVQQGYPGGGHMWGCLWVGNIGGGDM	131	-
Chr3D	17394814	17394855	KPVTVTLVGNELGA	99	-
Chr3D	17394814	17394855	KPVTVTLVGNELGA	99	-
Chr3D	17394832	17394891	LVGNELGAKVEEVKADEPLR	139	-
Chr3D	17394832	17394891	LVGNELGAKVEEVKADEPLR	139	-
Chr3D	17394967	17395011	REGSVVLVNGDEVEV	101	-
Chr3D	17394967	17395011	REGSVVLVNGDEVEV	101	-
Chr3D	17395018	17395062	EEKKVGPLDAKFVHA	105	-
Chr3D	17395021	17395062	EKKVGPLDAKFVHA	99	-
Chr3D	17395147	17395206	RFTDFPDAWLDAFPDFVNSR	99	-
Chr3D	17395147	17395203	RFTDFPDAWLDAFPDFVNS	94	-
Chr3D	17395147	17395203	RFTDFPDAWLDAFPDFVNS	94	-
Chr3D	194031805	194031837	KGAPVDVISGT	74	-
Chr3D	411552291	411552323	QYASDFFPLLA	82	-
Chr3D	468726637	468726687	DRDSVISHPVDHLKIIN	129	-
Chr3D	468726637	468726687	DRDSVISHPVDHLKIIN	129	-
Chr3D	566476236	566476340	RWQGTCCQCLSTLQVVIGMFAIRSHRALCITLNCY	156	-
Chr3D	33339193	33339225	KPFFAAPSGVE	81	-
Chr3D	360426432	360426485	KATFQDNGYILQFFYEIS	90	-
Chr3D	419614955	419615044	KPGRMEELIEGDAGIRVALLHSNPRSPLEN	141	-
Chr3D	482748434	482748502	RTEWILLAIISYIYFGAVFMYVA	111	-
Chr3D	27046527	27046574	RGLAPFYEELNFGGLL	118	-
Chr3D	33339193	33339240	KPFFAAPSGVEKGLLE	115	-
Chr3D	360426573	360426611	RGAVQAVVPSPSN	95	-
Chr3D	231884108	231884200	RPLDVIGQLMLNNTHTACSIWFMNPRKELLM	162	-
Chr3D	414509996	414510037	RLVLHKGSDHTALG	95	-
Chr3D	560938706	560938786	RLAPTDAPLVDGTFECLFAGPQILGMR	199	-
Chr3D	17395147	17395203	RFTDFPDAWLDAFPDFVNS	94	-
Chr3D	24162000	24162071	KYDKVGAQFGVGAKTETQPSMLGE	175	-
Chr3D	17394802	17394855	KVEAKPVTVTLVGNELGA	122	-
Chr3D	17394814	17394888	KPVTVTLVGNELGAKVEEVKADEPL	172	-
Chr3D	17395012	17395047	KVEEKKVGPLDA	80	-
Chr3D	17395024	17395074	KKVGPLDAKFVHAEPTE	120	-
Chr3D	17395027	17395086	KVGPLDAKFVHAEPTEKWDM	149	-
Chr3D	26028052	26028093	RTLTIDNLGKNDTI	95	-
Chr3D	17395027	17395074	KVGPLDAKFVHAEPTE	114	-
Chr3D	25393769	25393840	REGYWPLHGSAERQVHFMEKQAVE	134	-
Chr3D	122561079	122561117	KGNNESKIGVALS	89	-
Chr3D	231883943	231883984	KDLLSELTLYASAF	98	-
Chr3D	502098105	502098137	KSLNVNNQRLQ	81	-
Chr3D	27046053	27046148	KIVARLYTMNNMNTESIIEQGQPVIGRVEDQL	158	-
Chr3D	188917972	188918052	KTLDPKTLAVHDNCAICNGLASLREDV	131	-
Chr3D	194030671	194030706	KKLEPNITSLIA	84	-
Chr3D	360426975	360427082	RNIIDSTQELSEEVTLNLIHACSRVHFLNGNLLLLR	172	-
Chr3D	64888609	64888665	KDLSGSYLRTASVALSIVH	87	-
Chr3D	194031625	194031711	RGIPVLSDVAELGTQIPEHVSKHEIIRPA	141	-
Chr3D	421005407	421005463	RKEQYSEESNDDFQMKEYQ	88	-
Chr3D	25393340	25393432	RLEGRFEEMIHHLCFAHHSDEFVHPVAADLG	155	-
Chr3D	360425763	360425798	NPAVILEDGRPV	88	-
Chr3D	587686373	587686408	KKLAVELNDCST	84	-
Chr3D	33339226	33339270	KGLLEKGISQIADAG	103	-
Chr3D	43112244	43112339	RTTMATIEPIIPNPTDSPTPMLKSQQPMLLQQ	156	-
Chr3D	262419223	262419348	KPNTQHGEAQINSVAPITPCPYAPYGYGPFALQIADQFQEMN	213	-
Chr3D	578243437	578243490	RMPHQLSCYLTPSPLPLS	84	-
Chr3D	26027809	26027883	KVSLTDILIEDPYATCTFELSPGDS	120	-
Chr3D	40089162	40089197	KPKLLSNERLKQ	88	-
Chr3D	43112229	43112339	KLTSTRTTMATIEPIIPNPTDSPTPMLKSQQPMLLQQ	178	-
Chr3D	194031733	194031804	KHDSLAGKGDIPVGLANVVCGLTA	170	-
Chr3D	235253160	235253336	KIKEYLMETIQLGMETA------------------------QWSLVQMSTLFSSVGDQN	137	-
Chr3D	319824575	319824688	WEVLSEEGLPQSSDVPKRGTILELLVVGFSFVDSRDTL	180	-
Chr3D	218894302	218894352	RKGADQGGVIEADIAND	119	-
Chr3D	539010455	539010526	KNEGSKLAGELNVCAALLSKDDLS	158	-
Chr3D	25393970	25394029	RTARRQGEGGEGGCTHVDTM	156	-
Chr3D	24162000	24162038	KYDKVGAQFGVGA	92	-
Chr3D	26212958	26213050	FYILQKSNGIDNSLQEDLNNFSLEIGIMSPI	145	-
Chr3D	33339277	33339387	KLFQLQPMQGAPPLESCSICEDLHMQHLSPMSLEPKS	180	-
Chr3D	43112223	43112309	KGKLTSTRTTMATIEPIIPNPTDSPTPML	136	-
Chr3D	262426432	262426509	KIEQKAIKSPTCNILVSSSGCDSSPQ	118	-
Chr3D	81752492	81752530	RGVNVIVPKVLAS	91	-
Chr3D	338269653	338269706	RMFEKCAESPETTDPCIS	143	-
Chr3D	599926394	599926465	KDQDSWIHLILVQLLGYEVISPVG	120	-
Chr3D	31977897	31977950	KADDSVGGVPFGGLDNLY	131	-
Chr3D	262427357	262427422	KTDKPCPTIHDENERLEAWIGD	112	-
Chr3D	40087839	40087871	RILTTPKNPNL	78	-
Chr3D	539010356	539010454	KKLFNLIDLPGMSKQLSDQLFLLECCLELGDID	158	-
Chr3D	98469362	98469406	KLTIGSGNIGNDSGT	101	-
Chr3D	4938476	4938520	KFALLAALDTDSGNS	97	-
Chr3D	17394814	17394855	KPVTVTLVGNELGA	99	-
Chr3D	17394814	17394870	KPVTVTLVGNELGAKVEEV	129	-
Chr3D	17394967	17395011	REGSVVLVNGDEVEV	101	-
Chr3D	17395147	17395206	RFTDFPDAWLDAFPDFVNSR	99	-
Chr3D	17395147	17395203	RFTDFPDAWLDAFPDFVNS	94	-
Chr3D	26027535	26027594	RSDKNIMYEHLFNTTMPTIG	102	-
Chr3D	26027544	26027594	KNIMYEHLFNTTMPTIG	86	-
Chr3D	31977780	31977818	KDALVSGTTHLAA	90	-
Chr3D	48728004	48728039	CFHALARNAEAM	89	-
Chr3D	194031754	194031804	KGDIPVGLANVVCGLTA	119	-
Chr3D	305486064	305486099	KDVSEMIADYAT	88	-
Chr3D	379833681	379833740	KGLIDTVGDQSNTTAGAPYL	94	-
Chr3D	7919974	7920081	KREIHFLFRHLSYEILTWVFVGFLAMLIVEQITHGM	177	-
Chr3D	27046473	27046508	RNWVAEAKACVA	91	-
Chr3D	39201578	39201628	KKMGILSMTPPHFIEKD	85	-
Chr3D	118055916	118056017	KLRDVLDYTSGLEHVAIFFEKPHLAVTMHCITDL	171	-
Chr3D	194031727	194031804	RQKHDSLAGKGDIPVGLANVVCGLTA	185	-
Chr3D	442169727	442169804	RSTYGSQFSSSSEENVEGSILLQFQK	122	-
Chr3D	464844201	464844329	RAIVWRVWGVLNGGGELDEQGTPPRGTLLELMVVGVGFSYVDG	207	-
Chr3D	502098303	502098452	RSSSSNVKKPKG----------------------------GCNCLLEQMS	128	-
Chr3D	543900370	543900441	RQSAPAPTGGGDPLLQSIFYPHPE	113	-
Chr3D	584161726	584161791	RLLRIKPATFSLADLVAADDNA	100	-
Chr3D	596754313	596754411	KILNAAYDAVWFSGAETCCYGHTHGEKEISLAV	163	-
Chr3D	599925218	599925313	RPNSKGAVENNEDQIGDTEDMIEGGGSVKGQA	150	-
Chr3D	599925644	599925760	KGFVIMEASTTMVHLSLVTLAPLGKLIDTDENSLEKVAI	185	-
Chr3D	618229708	618229794	KLPCLPTDVMNLCFGDRLIEDAYLTRDGL	218	-
Chr3D	98469362	98469451	KLTIGSGNIGNDSGTKCESTFESDTGKTFG	141	-
Chr3D	380032362	380032409	KPAIINLVEDAVLTPD	114	-
Chr3D	414509843	414509887	KLEAMPSPFSGSAPS	102	-
Chr3D	572587179	572587286	KPFDKSMYGGLCFSDLTQPPVLNELISKGEGGQNGW	181	-
Chr3D	17395147	17395206	RFTDFPDAWLDAFPDFVNSR	99	-
Chr3D	572886942	572886983	KVCPRGQGFFENGI	111	-
Chr3D	50694984	50695037	KVLCAVKQTISECYADAV	136	-
Chr3D	39201770	39201814	KNLDVEGVARTDFPK	111	-
Chr3D	338267853	338267969	PAALNIDVQLPSRPLSNSTSCGPISAQLDTEVLPQNVRI	183	-
Chr4A	3923972	3924058	ESAGNKYGDGTIRAPTDAGGLTSSFSLIK	134	-
Chr4A	58785164	58785235	INNINPVRLLVEGGGHPPVGPSEI	109	-
Chr4A	152381541	152381612	DVRLTGRHVANDHHASQTFVVFFD	116	-
Chr4A	343083288	343083392	EADVIYIIDPNEGQEQLAQVQAKQSMKCVQKHGPF	174	-
Chr4A	609097467	609097532	REKQQPTSSAEDRTKGETGLST	99	-
Chr4A	4568812	4568874	KEFVVPTYINAAQKLMKSPPI	163	-
Chr4A	477003344	477003475	KNPKALIWTTERSVGRSLAVYLQGHSFVPEPLYIGVNPITQGQA	329	-
Chr4A	745357266	745357304	KQVRFQSVCEPTL	101	-
Chr4A	4569970	4569999	KIIMRAPCGI	83	-
Chr4A	466526038	466526091	RIGVQNEWTAMHSTSLLA	88	-
Chr4A	88131038	88131106	KDHASEIADVSPKHEAYKSILFN	110	-
Chr4A	464675260	464675298	KYVTGSGGHGIKA	94	-
Chr4A	477003725	477003853	KLRLVHPPLGNPTISNLFDITYNNQLDDEISDFSHYLKEEGPF	214	-
Chr4A	514788804	514788848	KQSHGLLHCRGCQVI	112	-
Chr4A	532878816	532878866	RSISVIPAGELQLESPT	120	-
Chr4A	613363246	613363287	KTTGQADMMVSTYA	82	-
Chr4A	643862662	643862697	KVAVVSGDDLVA	79	-
Chr4A	693113645	693113680	KVLGNKHASLVM	86	-
Chr4A	343086449	343086481	RYPKKATHEKQ	84	-
Chr4A	504297544	504297618	RGVVAQGIMNAMAGFLFEPVELAEG	119	-
Chr4A	611526228	611526272	RIFSGSEKTETTDAM	106	-
Chr4A	635484465	635484500	KHEWRTMFKGSS	91	-
Chr4A	724238632	724238661	KNIPDIVKCT	79	-
Chr4A	734635605	734635637	KAYAFNQVEMN	88	-
Chr4A	67166558	67166623	KDQEMPIMNDAPFALIHQNQCT	173	-
Chr4A	613361965	613362060	KIATIQAPAPAVVKPGQDKTTGQADMMVSTYA	147	-
Chr4A	624711662	624711706	KAITNAQIDAFAELT	105	-
Chr4A	644979789	644979956	REDAEKDAEVLPP-----------------------------------ITDAPFIG	95	-
Chr4A	744759554	744759679	KLVVSPKPEVVYGGVMEFDFNWVMAAVVSKMQVVSINKGLCS	266	-
Chr4A	24888348	24888395	RLAENFPVNPYSCSLT	121	-
Chr4A	473848357	473848404	KSSLLGKLQEMDPVEE	115	-
Chr4A	518366203	518366271	KNLAPCNLFATMELMCPKVDGGF	169	-
Chr4A	565893780	565893866	KSAFDSIITDLDINDLMHKEICCMALGNL	142	-
Chr4A	741453143	741453172	KFPAGQIGQM	80	-
Chr4A	753696484	753696516	KPALSGYSAIM	80	-
Chr4A	4569673	4569708	KVVGGADGPQMN	91	-
Chr4A	4570219	4570272	KAVPVDDIPTDSDIVKRL	128	-
Chr4A	658089238	658089297	RYEDEERKDLLYSIIGQVES	93	-
Chr4A	672073984	672074019	KAGDLAQLHLTK	84	-
Chr4A	691269220	691269270	RIVGLLSSVAGAALEAM	109	-
Chr4A	737423329	737423415	RSGNGNEPFALSITNWASQDWLDDLVILY	189	-
Chr4A	745359524	745359571	KLQSGVVKAALPSQGL	112	-
Chr4A	750002361	750002396	RFVGMFYPKAWK	96	-
Chr4A	621229090	621229170	KAPGGESSGPQAHSDGNVVIAREPPSM	200	-
Chr4A	691248916	691248954	RLDGSALHLEPNG	83	-
Chr4A	691269064	691269120	RVQNMWTRMQEDQDGGGPA	149	-
Chr4A	717671036	717671122	KSPFRMVPGDDGAAAGDTSKAATCPSMMW	211	-
Chr4A	741454191	741454256	RLGDAVGHAGPLQAGHLHEAGG	95	-
Chr4A	60341948	60342016	KAMAFLPPCRLLYSLWCHYNDNS	119	-
Chr4A	78257582	78257629	RIMAPCETRSSSSNIK	121	-
Chr4A	334720376	334720414	KSLFLCIVACDDT	96	-
Chr4A	334720436	334720468	KWTQNALDVVA	85	-
Chr4A	334720723	334720788	RRYTVEPVSILGFDKLCFDGFA	110	-
Chr4A	450740504	450740542	KTQMVLDYPAAIQ	95	-
Chr4A	450740543	450740578	KAYSFVEDEDMN	91	-
Chr4A	450740891	450740944	KIDRILAPDSMRAVGGQA	85	-
Chr4A	450741074	450741124	KVSFTAAAPKASPEVVA	107	-
Chr4A	501394488	501394541	RAELNEASVHRQTELMEK	84	-
Chr4A	504297997	504298035	RPCPPLPLSARKS	89	-
Chr4A	532594314	532594466	RAYHLAMVGSSAR-----------------------------SCIWPGTTL	100	-
Chr4A	584438141	584438218	KCLLDTIGMLEKMVHLVFIFDFSMML	129	-
Chr4A	584971800	584971850	KKDGPEEAEGSVFGELG	122	-
Chr4A	611238451	611238543	KANTAASGERASTNTDGAGENNAGGSRTNAM	132	-
Chr4A	611526742	611526792	KPPKPPNREETPSPATA	112	-
Chr4A	630885100	630885162	RSFDHLFTTTLVIIGQDVAEV	121	-
Chr4A	687811106	687811150	KKTRTDVAEDGVSEA	103	-
Chr4A	739856108	739856152	KAYSANAFLLSLRRA	107	-
Chr4A	741453380	741453496	RVASETGIATIDEARVDQIGGSMESGLAIVASTPSVCTL	182	-
Chr4A	744384727	744384813	KGMGGAGVIALGSYLAISSDTSATTRTLH	209	-
Chr4A	9362112	9362165	RPDVARLLNGDLGCDRVW	88	-
Chr4A	21919382	21919429	RHMPPEPRTSPLVPKA	119	-
Chr4A	473847711	473847764	KQVDVPMHPVSQCADVLV	84	-
Chr4A	551786576	551786632	KVPGTHGALVALGVHEAGD	87	-
Chr4A	689251847	689251897	RVEFVTESSCLVTLKSA	122	-
Chr4A	740312776	740312811	RDNDGINSEEVA	87	-
Chr4A	21919013	21919069	RNCYAAVTMDGQETASLEE	146	-
Chr4A	136857799	136857885	KLVHSCLLGMHAFQECECDFEDGGELITV	166	-
Chr4A	477006083	477006118	KGRTLLDMMDRQ	86	-
Chr4A	543598829	543598903	KEPATLCQMANTSFSNGASACHDAE	181	-
Chr4A	555819109	555819177	KESSHLSNMVSAEVKLVSSIRMD	105	-
Chr4A	621584197	621584253	RERDARVSVDCASATVHLG	89	-
Chr4A	689251973	689252038	RAEMIEAVKMRLSDIMLVMSGE	105	-
Chr4A	691238406	691238489	KRIMEKIQDEVLIITSTASVASAQEQIQ	120	-
Chr4A	725730451	725730483	HHTSSGPLPLA	81	-
Chr4A	228679481	228679567	RMTPDPVDGVQVMAATSMTDSRRNWPTAT	140	-
Chr4A	465702209	465702304	RAFESYNIQGDGDLDAERLMEALEEDSLREGL	147	-
Chr4A	616763127	616763174	KTKPDDNSTRQLELLA	113	-
Chr4A	672073963	672074016	KFLHLRDKAGDLAQLHLT	127	-
Chr4A	24886401	24886454	MTWPQSTRMPIPFEGYAG	90	-
Chr4A	66755866	66755925	KEDEMIDWPMWPTESAAAPS	94	-
Chr4A	532878654	532878797	RQWDQLPDYGGVVVVAPPFAPSDIGAAAAPSAAHAAEHTRDAGPPLFA	135	-
Chr4A	532878867	532878914	REEGGFFPQIAILGSI	118	-
Chr4A	555828534	555828653	KLDFKMLSLLQHESYGVPTNNELSHSQIGTCSVQMNELLF	198	-
Chr4A	724238617	724238661	RLAINKNIPDIVKCT	117	-
Chr4A	46177440	46177484	RVYENGITEETGNGI	104	-
Chr4A	611236976	611237041	KENSQLALSNSLLTYCYMELQV	105	-
Chr4A	653002080	653002154	RPPSFVLLPLEMEDAGAPDTPAASS	113	-
Chr4A	687811115	687811153	RTDVAEDGVSEAK	87	-
Chr4A	714639361	714639426	PVRKLEESVHVDPCEHLLLLLD	101	-
Chr4A	466526092	466526124	KPGHPLNDELF	80	-
Chr4A	614019298	614019357	DGARVSTMARNEGAADDGVQ	91	-
Chr4A	621230353	621230406	RLCTTDVWIADSFYQYAE	93	-
Chr4A	691248880	691248954	KNVFWPLWFVYRRLGGSALHLDPNG	183	-
Chr4A	717971173	717971235	RYTTGADTTDFVGATALQYLL	98	-
Chr4A	72003221	72003262	KAPLETPFFASTGE	99	-
Chr4A	119534238	119534276	ATGDGAGSEEELK	85	-
Chr4A	357252754	357252813	KFGSLRAAQHVPNINNNKAG	94	-
Chr4A	473839524	473839613	HHSTLFDITAKLGHIFADVEEKTNYFHLSA	144	-
Chr4A	504297541	504297621	RRGVVAQGIMNAMAGFLFEPVELAEGR	128	-
Chr4A	695004013	695004078	RYEGAHIAEGHFTDLGPVEPLV	108	-
Chr4A	710268628	710268720	KEWLSTLTENDQVQYTEIMATWSREFEGVMM	153	-
Chr4A	4569673	4569714	KVVGGADGPQMNKT	105	-
Chr4A	196286358	196286393	RVMQLESNCRFS	86	-
Chr4A	621230017	621230052	KLSGYIVAEMQV	88	-
Chr4A	724005127	724005174	RAGAQTFSVEYAATAW	113	-
Chr4A	504297736	504297837	KPGYPAFVLDQAGYALVKPAGDDVPPDLFSGGHD	247	-
Chr4A	744384814	744384852	KIIHDCDKDRGIV	104	-
Chr4A	604070682	604070714	KANKLVHWKCV	82	-
Chr4A	4569220	4569249	KSGQFIHNLH	77	-
Chr4A	95397499	95397537	KIINHLVVAAAPL	89	-
Chr4A	450740243	450740356	REVNPDSLNIGVMAEGLGASVNALIEPDSYHTVAQVIA	182	-
Chr4A	532878549	532878611	KSEAFEPFVYFAHIAEPYELV	101	-
Chr4A	46176771	46176881	RTTQRSVGRSLAVYLQGHSFVPEPLYIGVNPITQGQA	271	-
Chr4A	60341948	60342022	KAMAFLPPCRLLYSLWCHYNDNSRT	129	-
Chr4A	72003221	72003319	KAPLETPFFASTGEKMPPTAFAVSGDGMPRFNF	162	-
Chr4A	450740945	450741007	RIDAPVRELAMVACAGAEEAL	95	-
Chr4A	514789764	514789892	RLESIFWMWNEDSESDVVGFAVPFMMHDADVASACLLTGLYKG	219	-
Chr4A	555827058	555827150	KLSSAAINRLDLLRSSCYQIVADSCQLALGA	143	-
Chr4A	555828150	555828230	KAFSDIWDLADLKLTMSSSASLGRMIH	129	-
Chr4A	566196197	566196328	RQSRQNSTSTPIGQFEEEAGADQGQTQGYDDGPVFTTSGDMTCG	208	-
Chr4A	584437862	584437951	RCNLEQAQQDVAVMFVDCRYHHEVTTEDDA	151	-
Chr4A	584438174	584438242	KMVHLVFIFDFSMMLKVAGSAKA	170	-
Chr4A	616763370	616763429	KAMDCLTLNLSHCACPMYLA	160	-
Chr4A	625457069	625457122	KAYELHDMGVADAGDRSA	85	-
Chr4A	631680237	631680335	RAHSLFNRSCSLQCGLSSTNYNRWLYVTMMAPS	166	-
Chr4A	689251997	689252038	KMRLSDIMLVMSGE	103	-
Chr4A	689251997	689252041	KMRLSDIMLVMSGEK	111	-
Chr4A	695003995	695004078	RMGEGSRYEGAHIAEGHFTDLGPVEPLV	138	-
Chr4A	717670877	717670930	KVTAPLKSEQLMKDIAAE	83	-
Chr4A	724005196	724005243	KPSVKVLLGPPAEVAV	107	-
Chr4A	725784699	725784755	ELHQLGSLTEEVKSAKEEQ	134	-
Chr4A	111003227	111003277	KEYTSLAQSRTCLATSL	125	-
Chr4A	613363300	613363353	KKAAEEAENSHFKQAAEA	123	-
Chr4A	620491993	620492052	KINTLGLIDMGSDTLKAERA	93	-
Chr4A	621229234	621229284	KLAHQYKDDSVMGIEVL	84	-
Chr4A	689251595	689251699	RPKPPPITAGASFDFTDMDPIPLTTGSYTMHYSEI	174	-
Chr4A	21919382	21919432	RHMPPEPRTSPLVPKAK	127	-
Chr4A	66554972	66555001	KMIDIYAPFM	81	-
Chr4A	66555288	66555347	RLLLESKNFLDQEIYEYSVG	151	-
Chr4A	67166342	67166419	KEKQFLLTSYEEMDLSSAMNFVPNLG	191	-
Chr4A	450740366	450740503	RAPDGSKFIGSGVFVGDCGLQMMLAADAPTAVGGAAFQVVPLRGLQ	163	-
Chr4A	604282333	604282395	RVRHYGIRSGGDAVFPNYHDG	126	-
Chr4A	658091542	658091649	KLFTSMNSTLRGLAELPHEGSQMRSLAMNVENDPRM	176	-
Chr4A	737147379	737147438	KTSNAFITYIRQIIGFFDKA	146	-
Chr4A	514789641	514789736	RLCFGHFATPFNVEVAEVVQPQRESIITFVPM	160	-
Chr4A	620460537	620460602	KHEPNIIAEDTNALRYGIVIED	105	-
Chr4A	717670775	717670816	KSGCAAAASSYVGQ	99	-
Chr4A	720641122	720641169	KKLGCNLLDGDPFYKA	120	-
Chr4A	730051371	730051412	KGMPPALAISPLGI	92	-
Chr4A	741453143	741453184	KFPAGQIGQMRAAE	107	-
Chr4A	4570219	4570263	KAVPVDDIPTDSDIV	106	-
Chr4A	614019700	614019792	RWPAAGAGCCILRPPLLDEGGGVGAPSRGAA	139	-
Chr4A	616762653	616762709	KKSNFLFGFISGFSKLEDF	86	-
Chr4A	730050053	730050118	RRTTDGDTNNSCFIKALGFDSI	106	-
Chr4A	738520286	738520345	RQAMLTAVSLIYEVDVERKA	96	-
Chr4A	744759680	744759742	RPGANFALFKYSPVYLLKGDE	158	-
Chr4B	29586689	29586715	RAEEVYDPT	70	-
Chr4B	109866625	109866684	YSFLVPFVIALSSPGCWWDL	100	-
Chr4B	566129353	566129412	EEEKGPAVEAGGPTTKATAA	82	-
Chr4B	660841759	660841794	LYQNLVASLNFF	86	-
Chr4B	78136469	78136525	KMYAQATRASVSQDGVLDM	91	-
Chr4B	648790167	648790199	RVAQEVQMNIV	83	-
Chr4B	20388699	20388770	RAPRPRGGGVPLLAPTLELHLGGL	104	-
Chr4B	58881294	58881344	KTSPIELQLAIEAFKQE	124	-
Chr4B	59049761	59049829	KWDEASPAENYNDDVTELTIFAQ	109	-
Chr4B	122904116	122904241	YQSSPDLVHGMFIVTASVEERILFFFPHDATFHETLLPKGIS	207	-
Chr4B	649821948	649821989	KHAKRALMQVPKHM	104	-
Chr4B	672828595	672828660	RGSVAATAAAEGEESPAVGSGE	87	-
Chr4B	399893437	399893469	RGHYYPGVSVL	85	-
Chr4B	411248992	411249036	KGGFPLACGMIDQLS	113	-
Chr4B	462493771	462493830	KERRTLESMVGPLPGLNCFS	144	-
Chr4B	577454082	577454141	RRGLQTISGPQIVGSVISDF	96	-
Chr4B	649821747	649821776	RGGGFTTFSY	77	-
Chr4B	652750673	652750714	KLEGLWNNVASEET	89	-
Chr4B	39419578	39419634	KDTCSLPAAGGPQYEYTSV	139	-
Chr4B	59049356	59049409	KGQEAYTPTLPLPQAVYD	132	-
Chr4B	59049653	59049730	KWAEHFFINSTPNGAAMISHASDYLL	130	-
Chr4B	59050379	59050417	RGPMASFAQLLNE	97	-
Chr4B	59050424	59050474	KQYVAYVEVEMADVDVV	127	-
Chr4B	85948415	85948468	KPNCPKCQLWMLSGSADL	142	-
Chr4B	122381915	122381956	KNPSSDGSRGGATS	87	-
Chr4B	7106991	7107041	KALLDDIASFAVLGFEA	115	-
Chr4B	71989101	71989175	KIGHGRPVDTSSTVSTSGAMINAVH	181	-
Chr4B	122874643	122874708	RAAGLAITLRGRWSLVPAAMPS	102	-
Chr4B	190652089	190652196	KPILVILTDNWGEPMEGGRLIQLVEKTVQNGVIQWF	182	-
Chr4B	194515549	194515614	RQPYGCSLLELMEMSASGLPDA	106	-
Chr4B	579589678	579589731	KKWATCILVDETTTYNGS	136	-
Chr4B	629375195	629375251	RVELPNPFVQVATLICGGL	88	-
Chr4B	85947914	85947985	KADLSIGVLSVYYQSEHADLAPLI	178	-
Chr4B	100373715	100373765	KEASPVLVSNLSLALNH	121	-
Chr4B	465320633	465320677	KSNATTPEAVFEFRE	109	-
Chr4B	29586683	29586715	RQRAEEVYDPT	85	-
Chr4B	462992922	462992972	RWRSLIYKSPLMLVNEQ	87	-
Chr4B	471639105	471639137	KLRFDIFTIKF	84	-
Chr4B	471639618	471639710	KSLVSDVMDDVCAINYLEGRIPLCNRQILMD	156	-
Chr4B	619074925	619074957	GCVGSWQMGEG	90	-
Chr4B	122875807	122875872	KNGFCRIPTATPPGAVIGCVFG	107	-
Chr4B	566129281	566129331	KLGESIKDLGLGESIKD	116	-
Chr4B	588800474	588800521	RLRKNPKQSGEPDVVE	116	-
Chr4B	616296995	616297045	GAFTEAPSAAGGNGPQQ	110	-
Chr4B	649821960	649822001	RALMQVPKHMRLAE	106	-
Chr4B	657090902	657090979	KLQERISPVYKIIDDSESSTSPSTVL	118	-
Chr4B	189159159	189159197	KLILVVDPDLPLQ	89	-
Chr4B	24201021	24201107	KLLLQTLPKAIIGYHPVFKRYYGILGLFG	215	-
Chr4B	45887636	45887695	RPAPVCSEDRCSSGQVAPNR	93	-
Chr4B	58881873	58881953	RPQLSDIFATFAPQQVIHLPYDHLIIM	175	-
Chr4B	59049032	59049148	RYDDLVHCGTGASFISTGGTVMSVPIALIDRAMKSLTPY	294	-
Chr4B	59049131	59049196	KSLTPYKQMNLKWWNLIDFEQI	114	-
Chr4B	59049410	59049442	KFLDHVSDNVV	83	-
Chr4B	59050379	59050423	RGPMASFAQLLNEKE	112	-
Chr4B	59050583	59050621	RDQDFAANAYGTY	97	-
Chr4B	59050640	59050693	RREVTGDGDNDTGITIAL	83	-
Chr4B	59050820	59050873	RTAGGAADEITFHEWVLS	89	-
Chr4B	78135340	78135453	RLSPLTNEALYKLVGNSNPPSSLVLHESIDVFLRSGVD	180	-
Chr4B	85947815	85947874	RALVTLPTGPDIVCGGQGGR	144	-
Chr4B	138163419	138163484	KVIIKDVSYFFDYFHDGLVGEV	164	-
Chr4B	146007987	146008040	KSSGLDTGHEAFGYVYTN	114	-
Chr4B	150153018	150153128	MSWSRPLLSRAASCGAGSSGFMEDLAMVIGMALPTGL	124	-
Chr4B	462992166	462992261	RTEGHIMHPSTMNMDVRRDGHILHPSAMNMDV	156	-
Chr4B	481853665	481853697	RKEFPTPTEKW	84	-
Chr4B	481854723	481854755	KNAYLPVPDGL	81	-
Chr4B	481854723	481854761	KNAYLPVPDGLKY	99	-
Chr4B	605729818	605729895	RAGVLFLAPGFNTGALVFLANRMGIG	119	-
Chr4B	621363989	621364108	RTMEESTEGAGGEGFVFPVPSSSSGGGRHLNGCSPHDEAM	113	-
Chr4B	59049032	59049121	RYDDLVHCGTGASFISTGGTVMSVPIALID	225	-
Chr4B	194515633	194515707	KPSDSTIGGSSDGPWSVPLVVGLAT	116	-
Chr4B	411250069	411250137	RSTSPKDVVDKLNEDAKFAVMHM	172	-
Chr4B	138163485	138163526	KAPIDEADRCGLKI	100	-
Chr4B	462496328	462496360	KRPPVSGHNHT	84	-
Chr4B	23300099	23300155	RMEADPGQASAPDSMAPPP	83	-
Chr4B	78135454	78135543	RTASLINVLADSTIAEFKAMGTVVVQPKLR	144	-
Chr4B	122875924	122875995	RWRWCHLEGSSLVGCVRYGSSALA	118	-
Chr4B	471639693	471639737	RQILMDKLKSISGSN	106	-
Chr4B	629380144	629380197	RIVPPTITTTLQEDQPVT	132	-
Chr4B	59050184	59050279	KEKMGWDTLSSSIAESLANDSHPSSVMMFSLM	154	-
Chr4B	59050820	59050876	RTAGGAADEITFHEWVLSK	141	-
Chr4B	107515693	107515752	RKTEGQSPARECEAVTSAVA	141	-
Chr4B	367272394	367272438	KRGPQLSQMKLLGGD	110	-
Chr4B	376452146	376452202	RDTLLVGLIFGCACLLLIT	87	-
Chr4B	481853872	481853952	KEVKGIFGWLPLDDYYMQFYYDKAVAN	137	-
Chr4B	551782414	551782446	RLLCIPWFQQI	89	-
Chr4B	648790326	648790376	RRSIVDAMDISTSVDPQ	124	-
Chr4B	649821957	649822001	KRALMQVPKHMRLAE	112	-
Chr4B	672828823	672828894	RPPATTPAASGESARQLQLRTIVT	108	-
Chr4B	598197099	598197167	KIGDSLSEFPFGEMLFVLHLVSS	110	-
Chr4B	69721866	69721997	KSYLMCSTNVKDCSGASFDLGSNNLKEVASQYMGLASSLNGTSQ	207	-
Chr4B	106766568	106766618	KSYKGAPLEIWNGGVIN	83	-
Chr4B	462992502	462992564	RRDGHILSPTNSAMNDEHVLA	101	-
Chr4B	665510522	665510554	KVESTDLDIYV	78	-
Chr4B	672828823	672828879	RPPATTPAASGESARQLQL	83	-
Chr4B	29958908	29958961	RPNNGTSNMYLSDDAYFS	141	-
Chr4B	106757174	106757227	KTDMKDFKEPNTWYLGAY	89	-
Chr4B	2260959	2261075	KLIMTLGNKMQLTCSLKPQISQGEVVEMDFNWVVAAVVT	213	-
Chr4B	46414079	46414165	RRYALAFIFWVYYYVLMISTTLNLFIANR	139	-
Chr4B	58881975	58882013	RDQDFTANAFGTY	102	-
Chr4B	59049356	59049442	KGQEAYTPTLPLPQAVYDKFLDHVSDNVV	215	-
Chr4B	59050121	59050183	RLNASYIDHSLSDNDLTITFL	98	-
Chr4B	69281157	69281213	RVDEEEPVPGYETALLKSL	89	-
Chr4B	130852250	130852303	RIFQLLAERSGGDYVLLS	86	-
Chr4B	368195088	368195186	RLHEYQQMSKMFPNSYGLSGATQSLCQAAEQAG	161	-
Chr4B	399892804	399892887	KVAGDSSRPSPVPSQKWVALSSAVNADA	195	-
Chr4B	462993084	462993131	KGQILESVMYTISNGS	118	-
Chr4B	551782102	551782173	KISVTGEYLIQKIWGCWTENFGRM	192	-
Chr4B	649821861	649821917	KNNLATPIVINYGEPIDYE	141	-
Chr4B	649821957	649821989	KRALMQVPKHM	83	-
Chr4B	649822167	649822232	KGAFILAIIMGCIEAESASRGD	159	-
Chr4B	669373479	669373523	RHSFGFKEFLILIIG	111	-
Chr4B	89451832	89451888	KELLFSAIQMKLYLIPEEV	90	-
Chr4B	130852052	130852087	KIGAGIATRALS	78	-
Chr4B	310991068	310991202	KDGGRTEHITAGVTPAGRPTSPLPRAPWVFFLLSSLYEILGINEE	221	-
Chr4B	426306426	426306470	RLVDEMEPDDGAEKD	106	-
Chr4B	579589615	579589677	KIHQWYTNVTQDSGVSADQSI	158	-
Chr4B	30298013	30298069	KGSGVGGFLYIQLQEGGYL	142	-
Chr4B	69281124	69281156	KALNMANQKDR	81	-
Chr4B	462495989	462496030	KVVIMAKCGVRTIM	103	-
Chr4B	471640401	471640439	KGNTLAPLLEDKV	92	-
Chr4B	122381879	122381938	RRLVELDPFSELKNPSSDGS	91	-
Chr4B	171640161	171640202	RPELNLDLLNGVCS	104	-
Chr4B	178643034	178643096	KPIVSILIADLYIILFVLIAG	92	-
Chr4B	585029880	585029927	KVTCTLSAPWLNDTYV	124	-
Chr4B	5787651	5787713	GETALAPLSEGQPKAPSATTS	138	-
Chr4B	5788229	5788297	RHPPAATVDIDHAAGGDSGWAGL	106	-
Chr4B	20388657	20388770	RAWAGQVTGPGDGKRAPRPRGGGVPLLAPTLELHLGGL	173	-
Chr4B	24790933	24790986	RPHDSRPDQERMTWPTSA	89	-
Chr4B	58881873	58881953	RPQLSETFATFAPQQVVHLPYDHLIIL	209	-
Chr4B	59049590	59049652	KAISSFIPDEHASGNGLELQL	149	-
Chr4B	68996654	68996695	RHHNPISAVSSMVV	104	-
Chr4B	189159258	189159296	RDAGECAIMNIAS	95	-
Chr4B	243801889	243801951	RASVVDSDQLYDPRNMSIFAF	101	-
Chr4B	342129539	342129583	RHGKESVKAIGATVA	81	-
Chr4B	462496208	462496315	KAAEESDFEMGEVPEDVPNVETSHPKEIPNLDQHAS	173	-
Chr4B	481853698	481853790	KVTYLFDVNVEKDETLDVLASQDTHVNIEIV	143	-
Chr4B	481854052	481854093	RDGNLVEGLAESKE	97	-
Chr4B	481854052	481854087	RDGNLVEGLAES	85	-
Chr4B	588808224	588808265	RGTASFFSAQQLNK	92	-
Chr4B	18423321	18423446	RTCLGRGDHHQHLSDPPLTMPTAACPSICGALADMAHPPAVD	207	-
Chr4B	29959163	29959273	KAGTERFGATFWAFASGDSQPPHVGGHLHVVIPVGGH	180	-
Chr4B	40666404	40666448	KSTDVIGEGEEDVEF	103	-
Chr4B	44522960	44523073	RMTELEAMNAEVGAFSPEPIPEEVMQSLRVLSRCALVA	181	-
Chr4B	89451832	89451897	KELLFSAIQMKLYLIPEEVRSE	104	-
Chr4B	109924523	109924615	RAGSLYDQQSESGLLDVAYHILKRGHISAPD	227	-
Chr4B	118443502	118443540	KFLNPKAQILDVK	97	-
Chr4B	130851632	130851676	FSGECPLPGVEMRKT	115	-
Chr4B	190651567	190651677	KIGGLSGRMEAEHLMASLGEACILFLYPSLPDGQRLG	267	-
Chr4B	389014089	389014190	GAAGMSCHLGMSVVLASPPSCSRPRTARACTSWA	160	-
Chr4B	397376478	397376564	KYNGNGVFRHILSSTLAEGHQDGHQGGYL	214	-
Chr4B	462493831	462493902	RKPQRIPEAPRYSIPVAEIPAALL	111	-
Chr4B	476612623	476612679	RLTPDRPTPTCARWGFCVA	95	-
Chr4B	481850696	481850815	RVFFLAARFGVMGLMLFFAYCICAMYGFFFSTQMFGSMDS	182	-
Chr4B	598198092	598198133	RAANILFFKIPLFA	102	-
Chr4B	58881873	58881974	RPQLSETFATFAPQQVVHLPYDHLIILKALHSSS	256	-
Chr4B	367272289	367272327	KVQQYELTDGSTK	95	-
Chr4B	428738913	428738981	RQSLHSNLTPLSGSLETHRRSGS	101	-
Chr4B	462495545	462495601	KQKAVDSCQSASMTKMQVV	88	-
Chr4B	481854031	481854087	KYPADVLRDGNLVEGLAES	132	-
Chr4B	39419473	39419517	KRFDDVIAPIEEVKL	112	-
Chr4B	39419476	39419517	RFDDVIAPIEEVKL	104	-
Chr4B	59050190	59050279	KMGWDTLSSSIAESLANDSHPSSVMMFSLM	143	-
Chr4B	107515861	107515887	KDRIDPMPM	79	-
Chr4B	446760026	446760118	KGFVYYNLFPKSEFMSAGFMVIIKNKTTFFY	250	-
Chr4B	476594255	476594320	RDSNLFLARDGLCSVPILNGIG	106	-
Chr4B	577578317	577578445	KVGLPLLARLFNNKALLDYATDSTAAQLISAMFVILLLHQIAM	203	-
Chr4B	629380144	629380203	RIVPPTITTTLQEDQPVTKR	142	-
Chr4D	16160418	16160444	RAEEVYDPT	70	-
Chr4D	52695361	52695390	KFYLANGLVL	72	-
Chr4D	450395182	450395214	DIAETGVEQYR	84	-
Chr4D	450395182	450395214	DIAETGVEQYR	84	-
Chr4D	451091910	451091948	RSHLYFVDGPFAE	102	-
Chr4D	487061551	487061616	LGATSDDMFIISPSAVLEVALT	102	-
Chr4D	241337837	241337950	RSNGGQQLDPPAVWLSLHIAMATLFLRSGILIQPYSKT	188	-
Chr4D	467760944	467761030	RLSQVDKEENSSMSKWLLEWGVDASMLDV	139	-
Chr4D	470287658	470287705	KRAVQQQLLESKQAEV	113	-
Chr4D	490686827	490686880	RIVPPTNTTTLQEDQPVT	129	-
Chr4D	246768295	246768330	KQKQVAMWGEVR	95	-
Chr4D	146378828	146378893	RVQGPVKPRAVPDGVSVLCLMS	104	-
Chr4D	325264547	325264582	KSTEAPVAPTIL	81	-
Chr4D	417503064	417503105	KLFNALEEQFEEGL	96	-
Chr4D	488731245	488731304	RSSGSGYEAGALIITDHGEN	93	-
Chr4D	496696026	496696076	RIGFDRMATWAEAVEDK	83	-
Chr4D	509328910	509328951	PADDAVAGQPGITK	92	-
Chr4D	5773253	5773297	KINWITLGTVGMAEM	117	-
Chr4D	24347152	24347190	KLTNNSVISDMEE	95	-
Chr4D	115799978	115800058	KSMPMDLELCGPDLGFSIKCITDFAFR	209	-
Chr4D	165194630	165194677	KDVDMLHFFDPDKSQM	121	-
Chr4D	37858005	37858061	KTPVGALLGPPAPKVGLIH	129	-
Chr4D	488731848	488731898	KTIAEYTGKFMDPLVSA	83	-
Chr4D	151296211	151296282	RTLNEIASKVIEDNDLSWLGAFCK	116	-
Chr4D	377800330	377800389	RDGHILSTTNSAMNDEHVLA	95	-
Chr4D	417284449	417284499	KELAEITVKGGADAVTA	116	-
Chr4D	417502935	417503057	KRTSTLDADEGPSSLLACTHLTESATSFQNLCIEHLWLLDS	196	-
Chr4D	423751268	423751375	RPPAAAALSFLQLHPVITIVMTLRLLLSASRTNTAM	170	-
Chr4D	425554444	425554482	RHTGSSFSPLKIG	93	-
Chr4D	467760785	467760835	KSSLLFIAWLGHAEQLV	81	-
Chr4D	470288621	470288728	RLLLPGGAGILVLCASFIVLLSPRYRAPSATPAAMA	162	-
Chr4D	502887365	502887481	KLYPPLDIYGLNLIQMMGEVELMYNSRPGLSNQVYEWWE	199	-
Chr4D	142672664	142672732	RAVEHMMPQDIPHRKTCLLAQFA	116	-
Chr4D	385703133	385703180	KVRSKFIPVSSSFLGG	117	-
Chr4D	488731452	488731505	KEGSPVHITQPGVEGKLF	134	-
Chr4D	16160150	16160206	RTSVYSPVLMCLAPLLRRA	91	-
Chr4D	92534594	92534707	KLVLELEQISMKLGALNEQMSNCLDILVLSRELEEEVM	216	-
Chr4D	325264853	325264930	RTPKKDEVALHVSADGSTNGQIDGGK	124	-
Chr4D	417503391	417503441	RKATALIPSTVERFISE	122	-
Chr4D	419874519	419874548	KKNSVMEMTA	79	-
Chr4D	437756658	437756696	KLHPLMSTPSDGF	100	-
Chr4D	437756948	437757019	KKDHCTPAYVNFASIDGTNSYATD	114	-
Chr4D	437757020	437757058	RAAQCVTSLDDPG	91	-
Chr4D	470288009	470288116	KIAMGLLCVMTGAAGMVAQMQMVTSYPPPTRAAPGT	173	-
Chr4D	483667657	483667752	RVTEDSKGAFFMDTATPGPAMCNATIWTGKLE	161	-
Chr4D	488730738	488730803	KRIVYPLIGGHTYYALEVETDF	90	-
Chr4D	488730741	488730803	RIVYPLIGGHTYYALEVETDF	85	-
Chr4D	488730915	488730992	KGNDTTVTVDQGPKIENVDTPLQITY	122	-
Chr4D	488731038	488731088	KFCLPVIGMGALNSRHI	134	-
Chr4D	488731038	488731079	KFCLPVIGMGALNS	108	-
Chr4D	488731101	488731244	KAIVAKVG------------------------------QLMPGKAAWD	96	-
Chr4D	488731245	488731310	RSSGSGYEAGALIITDHGENKY	104	-
Chr4D	488731452	488731517	KEGSPVHITQPGVEGKLFKNVI	162	-
Chr4D	488731620	488731712	KAAPSDPHISGAPSIHDTTISDGFNLLCYAD	222	-
Chr4D	488731620	488731751	KAAPSDPHISGAPSIHDTTISDGFNLLCYADKVPRAGPPTMTMD	216	-
Chr4D	488731785	488731847	KPDWPYLTSASVPLENWMPNG	106	-
Chr4D	488733922	488733984	KPGSLCPEVEDLDLELYSSYV	96	-
Chr4D	488734271	488734336	KADVPFFGMTAGYEPAMNAITA	103	-
Chr4D	488734489	488734545	RLMQTVTLVLDTATVGNRL	84	-
Chr4D	84243360	84243443	RAGTAEPEENRAGAALIVLEVGPEVNRA	121	-
Chr4D	92534591	92534683	RKLVLQLEQTSMKLEALNEQMSNCLDILLLS	162	-
Chr4D	165194276	165194302	KKMIHWIWW	78	-
Chr4D	246768880	246768927	KDGGACEAGNRFAPAE	117	-
Chr4D	391673321	391673386	REARQEDPPSPLAAADEVAVGL	97	-
[truncated: 4,706 more rows]
