# Supplementary material for: Community Resource: Large-Scale Proteogenomics to Refine Wheat Genome Annotations
Source: Int J Mol Sci. 2024 Aug 7;25(16):8614. doi: 10.3390/ijms25168614 (PMC11354340; doi:10.3390/ijms25168614)
Supplement: Supplementary file 1 [file ijms-25-08614-s001.zip › all-tissues_novel-peptides_2024-05-20_Apollo.BED]

Chr1A	1865574	1865636	KLRVKANDVAAAIVSTFVGYE	97	-
Chr1A	13373365	13373448	RGDTGNHGPREGNRALADDGDNAAEPRG	124	-
Chr1A	19697174	19697230	KIYSSACVLAEVMNPSLSS	105	-
Chr1A	24549219	24549404	MLDDDQAG------------------------------------EAIHPLMYIEIAPHAKLA	146	-
Chr1A	60130490	60130522	KLLNIAVIQDA	80	-
Chr1A	69056919	69057002	KYMLTVNNMMESVVDWKYAWTPLWLEDG	135	-
Chr1A	92430355	92430411	RAPAAPHIHPSSGGQSLLA	84	-
Chr1A	105059301	105059336	KPDLYEFGLLPG	82	-
Chr1A	300274698	300274745	HTARSLADAGGNEVGK	114	-
Chr1A	300274707	300274751	RSLADAGGNEVGKKY	108	-
Chr1A	301839701	301839751	RPRHEITLLPMGSQSVA	82	-
Chr1A	353553029	353553076	KWAGECGHDEVALTTS	122	-
Chr1A	379016955	379017035	RGSPELPPLPPNQETAESLPSIPSLNR	118	-
Chr1A	440524828	440524860	KVDVTNSVQSG	79	-
Chr1A	473133038	473133094	KPDRTPATHAPTTLHGARA	83	-
Chr1A	476834294	476834332	KLAEPNLSSNAYN	90	-
Chr1A	488320490	488320561	KAFSGSSIYQHEYEMAEPDEEQEE	113	-
Chr1A	491666817	491666897	KIIQGAVAKYAAQTPHVADFLMYQAPS	129	-
Chr1A	500937703	500937771	KIGLTDHKAQVGMAVGREGALVS	169	-
Chr1A	500937724	500937771	KAQVGMAVGREGALVS	115	-
Chr1A	505505488	505505550	KNTDGFLAISSAVQIFKNSVA	153	-
Chr1A	520259950	520259982	KYHLGLLKTFA	82	-
Chr1A	540076653	540076688	KWFSDTQVVKQA	88	-
Chr1A	540076782	540076823	KINLDATASRTVGA	96	-
Chr1A	540077013	540077099	KMLSAAATNVGANDTVVQVVKEPGIDEIC	209	-
Chr1A	540077607	540077726	RSTGPTSLLMDDNDSDEDSEQEGESHD-----------------FNVSSRLKELETI	116	-
Chr1A	547573601	547573648	RHLAALGDGGMGSWPA	117	-
Chr1A	547573601	547573741	RHLAALGDGGMGSWPARGTAMEVITCGLAWVDAAPGQEVGRAVEADM	229	-
Chr1A	547612584	547612619	RMGGKKQGAAGM	83	-
Chr1A	547613310	547613348	KANKPDLVDTPMS	93	-
Chr1A	547613502	547613537	KLCFMIASYDQS	97	-
Chr1A	553890849	553890908	RLLIQVAGHSASVVAEMVTA	90	-
Chr1A	586713802	586713885	RQIAFIL-TLAVVTKQGGSLQKMSQTEG	139	-
Chr1A	596514896	596515003	RNSEAAAAWARPPRNSEAAAAWARPPRNSEVVAAWA	153	-
Chr1B	7950293	7950427	RHSAAVLRRHSASPLYSPVLGNHPSSPTAIPAAFADDMHLCPRQT	215	-
Chr1B	10187057	10187197	KWPIVL----------------------------KHDIYDVWFRAIA	113	-
Chr1B	10216107	10216145	RLNFLDFVQNPLM	85	-
Chr1B	10216459	10216530	RQVVQLLSRNVLEVLYGEAVQELT	154	-
Chr1B	10602648	10602749	RMQICWLGVVCLKKELEHMDVAVDSIEGAEEQTL	253	-
Chr1B	10614931	10614963	RMASLPVFTDG	80	-
Chr1B	10615096	10615143	RAIGLAIENFKDWSFS	119	-
Chr1B	14258559	14258660	RPNDWNKPDQSIAVANIYINTGKPIDYGMVTCDE	263	-
Chr1B	17609065	17609148	TMSCVMYQSPYLRPTNNMLLSSQKPQAE	136	-
Chr1B	23992803	23992844	RGGKSRDDPNVSSH	98	-
Chr1B	23993163	23993204	RMPESITVVNRCSA	110	-
Chr1B	23993631	23993678	KQMLLRRVSVGLSHYS	120	-
Chr1B	24024433	24024465	KMGAAIRGSFV	80	-
Chr1B	24024553	24024612	KIAEAYKDDLPGEYLNEVRY	151	-
Chr1B	24024850	24024879	RICNDSGSNK	77	-
Chr1B	24024895	24024939	KASDYFNDGWLRKAF	117	-
Chr1B	24025372	24025470	RLATTVESSFDTHGPSDILNVLYQDGDREGKYS	246	-
Chr1B	32419100	32419132	KMILKTLLPLY	78	-
Chr1B	32419226	32419291	KQASLKELRPFLIPEGVVVADW	107	-
Chr1B	32419358	32419399	RYGGSCSEEVLPAE	99	-
Chr1B	32419697	32419816	RECHSLHIEVMNQLMGMCEGGYSYIRLILLGDHPEFNDLV	203	-
Chr1B	32420897	32420974	KTSLVSGLATAALPSGSCRKVIEDVM	183	-
Chr1B	32421035	32421100	KIFCDELVNLNYAVAGMIEAVR	162	-
Chr1B	32421416	32421472	KGLGGMGVIPVVTLDSSSA	134	-
Chr1B	32519674	32519763	KLEQLWAKVGERHATAQEEADAIVDLIAAL	170	-
Chr1B	32519767	32519808	RKLIKHQEEMGDMV	106	-
Chr1B	32519770	32519808	KLVKHQEEMGEMV	95	-
Chr1B	32526663	32526719	RHETAKEEADTMVDLIAPL	112	-
Chr1B	32526663	32526725	RYTTAQEEADAIVDLIAPLKR	121	-
Chr1B	32526735	32526854	KHQEEMGEMVKYED--------------LLSSSAKSMLMSVLPRIAMAAVLEAM	117	-
Chr1B	32526801	32526854	KLMAVLPRIAMTVVLEAM	89	-
Chr1B	32973141	32973176	KKASLLHTTVLK	79	-
Chr1B	34256525	34256629	KTLCEAALNFLFPSYPDGQRVGKASQIYPGLEDNI	261	-
Chr1B	41697329	41697400	KAPLWSCRHCGGRPKQQEGGPAPS	115	-
Chr1B	50342096	50342125	RTTDAMERVK	79	-
Chr1B	61990815	61990880	KYMANIMTNLIAIDFKVNMAGL	106	-
Chr1B	63896898	63897014	RQSMSNDCLGKLVTNYSVANPVCGLESMRHLLVNVAEDT	238	-
Chr1B	63896928	63897017	KLVTNYSVANPVCGLESMRHLLVNVAEDTR	180	-
Chr1B	78714646	78714711	KGHADAVGSGLLPALPRAPTGV	100	-
Chr1B	84639327	84639368	RRQSSAAGVIPMLA	99	-
Chr1B	155830192	155830224	KSCVGKKMCVC	87	-
Chr1B	170978469	170978507	RAPWESKVNTLAE	95	-
Chr1B	176187261	176187362	RLPATLVPTSPLTPRACHGGAHPPANSPAPPQAR	147	-
Chr1B	184320588	184320653	RGNASQCESSQEHGQTKGAIEQ	165	-
Chr1B	203679054	203679086	KGTGWNTVFQA	79	-
Chr1B	237672310	237672354	RTAAKNLGSKLNSIA	105	-
Chr1B	255525091	255525183	KEWSNPSEGPQNGEHLNLTMVTISLSTMGEE	154	-
Chr1B	255525091	255525207	KEWSNPSEGPQNGEHLNLTMVTISLSTMGEERAKESDGS	191	-
Chr1B	255525367	255525405	RTVKGTKSGLIVA	86	-
Chr1B	290497836	290497919	RLSSHPRRWPLWVLSMALNPREKAPSPA	131	-
Chr1B	327328138	327328170	KDRPKPGVAFH	81	-
Chr1B	390554616	390554681	KGTGGPGDIFFVKGKTHLVHDM	168	-
Chr1B	477086210	477086242	RLADCYELNTD	84	-
Chr1B	514738851	514738892	KPISWDFIDFNEKI	111	-
Chr1B	514738911	514738946	KPLVSQGMQLGW	81	-
Chr1B	526872959	526873030	KAFSSSSIYQHEYEMAERDEEQEK	113	-
Chr1B	540071560	540071643	RQSDPGLMTGVVADGIDGPHIGTKDLVA	136	-
Chr1B	546892971	546893069	RTVIMMYQPPHMATSLLKCPPPPDVKTAFIELS	166	-
Chr1B	551695373	551695432	RPAAASPPHCPITADLGANK	91	-
Chr1B	583524120	583524152	KHMVVVPLSSK	83	-
Chr1B	583524276	583524347	KPRGSGMSLLLEPCSLWSAAASWI	113	-
Chr1B	584965743	584965817	KQALTTKGIGGVGVIAFVMINNNVE	179	-
Chr1B	584965818	584965850	KTTQFIQAVLA	81	-
Chr1B	640052222	640052356	RELISGPQGASPRKDICADDDDGVGQAGGDDRCEALYYNVTNAGS	143	-
Chr1B	644618944	644618979	RLCKMAVIEGTR	89	-
Chr1B	645049928	645049969	RAGLETFFHDLLSR	101	-
Chr1B	645049928	645049978	RAGLETFFHDLLSRKAE	127	-
Chr1B	668952250	668952285	KMFKPKADGSGL	87	-
Chr1B	668952250	668952297	KMFKPKADGSGLRDMF	119	-
Chr1B	670143156	670143212	RAVSDHTSSPIKPIKDMPA	139	-
Chr1B	676578094	676578183	RDHVALAQEFLKNQKPTWGSSMSLSAMSTA	218	-
Chr1B	681054384	681054470	KCWQSVESLSSYMYSLGISFGKRSIDELN	141	-
Chr1B	681054384	681054446	KCWQSVESLSSYMYSLGISFG	103	-
Chr1B	695500592	695500633	KPRGANICPLNGSY	99	-
Chr1B	699147744	699147806	KPQTVPYGVVMDIIIVKGGAE	154	-
Chr1D	2980740	2980811	KTIMSMAAMTPNNAAVGGDILHYE	119	-
Chr1D	11081946	11082002	RLEPVHTMKNHMQNLDWDA	98	-
Chr1D	11082066	11082149	RPVMNLEVLSVIYIGDIHPIAGEEIDLQ	169	-
Chr1D	11428552	11428626	RYEMTVITGLPLVIIRAEPKDQLIV	128	-
Chr1D	11545440	11545484	APGPSTDLRDVFLRV	105	-
Chr1D	11545494	11545568	RYEMTVITGVPLVVIWAEPKDQLIV	122	-
Chr1D	12177130	12177165	RAKLDNIQNAIG	86	-
Chr1D	12177319	12177348	KVQVDPADLM	77	-
Chr1D	14692221	14692307	RRNEVLRLSDDDGGYSTSMAEENQPKVAT	140	-
Chr1D	19023311	19023364	RRRPNSQIPNSDVLIQNE	85	-
Chr1D	19709803	19709880	RFNLFCDPGMSSFLQNGTYLPPAVVV	133	-
Chr1D	20892708	20892755	KIPFSGIDCNFLEAYE	126	-
Chr1D	22276622	22276699	RNVDDMLGLLYNDASWHVQGVVDSFF	129	-
Chr1D	22277684	22277788	KPGGLRVAVPEYEGSPNHDMNKLEEPVIYMIPQQH	176	-
Chr1D	33803846	33803929	RAAANGMILVNIIWIEEVMDLWMFFRWL	138	-
Chr1D	41468405	41468521	RQSMGNDCLSKLVTNYSFADPVCGLESMRHLLVDVAEDT	210	-
Chr1D	55125541	55125582	RVPQQTVLSYPGTS	103	-
Chr1D	82239585	82239674	RPAMTRCCLPPGISGSHAANAQATGQTCKY	149	-
Chr1D	315490972	315491013	KAYRRAYVLCALSM	108	-
Chr1D	330231284	330231313	RNPDYEITVI	78	-
Chr1D	352093719	352093754	RLYEPGFVRIIV	94	-
Chr1D	364524227	364524262	KKPSCDSILATV	88	-
Chr1D	385530828	385530866	KVIMKAKCGTQMI	102	-
Chr1D	389124553	389124609	KEKAFSGSSIYQHEYEMAE	99	-
Chr1D	398590135	398590191	RADEINGCKAYMDLLAGRV	95	-
Chr1D	411816578	411816652	KNSVKGDKDALISQIANSLAGYSLG	172	-
Chr1D	411816590	411816652	KGDKDALISQIANSLAGYSLG	143	-
Chr1D	435901121	435901198	REVVMNCQGPTMPEEYAGVVLAQGTK	126	-
Chr1D	435901121	435901195	REVVMNCQGPTMPEEYAGVVLAQGT	120	-
Chr1D	439474470	439474526	RMAASIKQYASFGKLGAGN	136	-
Chr1D	443556200	443556280	RHPVTSWRSFLVDVVTIRPVEGQAAPG	203	-
Chr1D	447712789	447712884	RDAMTNFTFESGQLADEVIKDLRVAMALTMHN	158	-
Chr1D	462425984	462426028	RYFDMLADARFTQEQ	84	-
Chr1D	473501934	473501996	RAPPMPARAALVSPVVLLGAS	90	-
Chr1D	474276660	474276764	KNMPPVTSQTKWTGTAPTTSLLERWASIPISYDTA	165	-
Chr1D	494494836	494494904	RFGMNSLNLYTLSELSGLFAPMA	108	-
Chr2A	1347392	1347427	KPKMLTELEDLK	86	-
Chr2A	3413538	3413597	RRGGSFPMMKITNDTGESAG	148	-
Chr2A	8679010	8679135	RSMREFGGLLVAFEAMNAVAIELSELAGHSELCTAMDNTIRS	202	-
Chr2A	12538779	12538910	RLGGFCLGFPVGMKGYGAPVSIGPMGGIALASSADANPMVIADL	207	-
Chr2A	12542365	12542412	KLLIPVGHLLGGGALY	104	-
Chr2A	14350885	14350983	REEVPHNNNFAIIDALSHVPSHVLDALYANISL	145	-
Chr2A	15919925	15920041	RCSAISEQVTEQAGEISMSGGSQLVLLSIINLKGESSER	179	-
Chr2A	15922259	15922336	KRQFKMVQNWDLLNGQG-EAVYAMYA	127	-
Chr2A	15950731	15950820	RRLTMGVRMEMDLESPKVGAPLSWDFYYLL	150	-
Chr2A	15951525	15951572	KSESQSIMKDLAKDQQ	116	-
Chr2A	19462475	19462558	RAMHTLRPALHSFERDEYEDYLNNALEE	135	-
Chr2A	19462700	19462810	KQPMGPLMYPCELVLFMMYDSMVRITHVDPAAEVSKA	285	-
Chr2A	19464098	19464190	RVPRVVSRFAMHGVAYVATSDAMIYALWLLL	150	-
Chr2A	19464119	19464190	RFAMHGVAYVATSDAMIYALWLLL	116	-
Chr2A	24758532	24758597	KAFTPGPNRGIETMEPPIKGTL	137	-
Chr2A	34565574	34565705	RSIPLGATSKLGQFPAVSTASSAMVTPAMTNSSLLHCAVSSAGM	202	-
Chr2A	38679342	38679446	RADAKLHFEWGAWRVTHGDEIQFGPGEPAPEMSPA	175	-
Chr2A	38679381	38679446	RVTHGDEIQFGPGEPAPEMSPA	106	-
Chr2A	38679549	38679659	RDSIHVVKGTDMDVLVTLGEIPRMYFNATGETSYCQS	189	-
Chr2A	44853471	44853503	KQDFAIEKADA	81	-
Chr2A	50029440	50029499	KLGAPPLPIRAAVGRAQACG	92	-
Chr2A	58493870	58493902	RAYADLYDPIR	85	-
Chr2A	76059422	76059469	RHGALHIVWANRNIAA	120	-
Chr2A	78834507	78834557	RPAVGKDYFDLREEVQE	99	-
Chr2A	85162554	85162595	KYFDFDTEPKKVNT	100	-
Chr2A	86800528	86800599	RSRDSLSPALLLIAVLPRWLSTAR	107	-
Chr2A	86800642	86800701	RGISLIVTMLLLRMGSMYRN	93	-
Chr2A	87622666	87622701	RSLADAANNDAG	84	-
Chr2A	90772612	90772698	RSNLLDEVADILEKKYDHIICVDAQDVVA	149	-
Chr2A	95473265	95473345	RARHFSRGAGALGLINGGTPRVWSSPA	125	-
Chr2A	95473271	95473345	RHFSRGAGALGLINGGTPRVWSSPA	117	-
Chr2A	118956433	118956516	RTKRHTHPHTHIPNLQTSGLIYVPPPSA	138	-
Chr2A	119772497	119772529	RPIYIDVVEGY	82	-
Chr2A	119772530	119772565	KDFLPFLDDATT	90	-
Chr2A	171317129	171317212	RWHPPARFGLCPSPKVDDSTAPLPSDRQ	134	-
Chr2A	192553573	192553632	RLGGGGRSSTANGTVAFAPE	89	-
Chr2A	202124315	202124368	KIHRSVSSITSCGHSLLA	84	-
Chr2A	337096997	337097116	KPTLGAAEILFAPCLLSSPKNLFAALAVSPPFVFPTKQDG	289	-
Chr2A	337097120	337097179	RGPTSTPSTHWSSVLSHFTA	150	-
Chr2A	349099393	349099449	KPLMHTVPVSLIQELIQVM	88	-
Chr2A	370427778	370427822	KRTATEDSDAEAALA	99	-
Chr2A	407333980	407334018	KLGGGLEHFMASS	93	-
Chr2A	425383119	425383175	KAASFVTMGSDPNVHVVYV	108	-
Chr2A	464814893	464815018	RSHSLPPPDLPTLGPSCARPRARPRQTPSEVAAIPRLPLAHT	186	-
Chr2A	526563121	526563183	RHKFYYSAAECDTVIKVFLSL	156	-
Chr2A	550612033	550612077	RIQFASPPNTYDLGI	113	-
Chr2A	562522778	562522813	KAQQRSEPKWSA	89	-
Chr2A	562522826	562522867	KGLLDAINTAMEEA	98	-
Chr2A	562523063	562523110	KPDRINVPAFCFNYRD	125	-
Chr2A	562523426	562523494	KVQSAAVPVMKDGNYKSLSYFVV	168	-
Chr2A	562523498	562523590	RINLNLGMGVADSAVLVDYENDQENFLTAQQ	148	-
Chr2A	573260991	573261074	RIQGSPAPPPLSRGGSAATLMVNLRGGA	125	-
Chr2A	584090493	584090564	RVAIGGDAPARGGTAIRLHGEALM	110	-
Chr2A	608879829	608879867	KIDEIQGAIRHRA	88	-
Chr2A	716446458	716446517	KQDIIIPTQVDKMVMNEFLM	150	-
Chr2A	736930848	736930925	RPTVFAQLPVAKPMTLGFQEEMDLKE	121	-
Chr2A	743324710	743324772	RGKTNFASESIVASAPIPLID	149	-
Chr2A	766504723	766504782	RGAKPLVPVSDSAMEMRSTA	93	-
Chr2A	766505128	766505187	KLSSRKLTTGGSAYTSNGAT	124	-
Chr2A	767584914	767584961	RNSPSGETEEGGHISL	114	-
Chr2A	767585085	767585186	RGDYFTVVDSSRDIMSRSVLENYHAEAVEMLTLG	165	-
Chr2A	768000855	768000935	RCISLFSMAVAGSTLRNVALGLGVAQA	124	-
Chr2A	769555509	769555568	KARALVQVVSRIMSQIVGGL	95	-
Chr2A	769555515	769555568	RALVQVVSRIMSQIVGGL	84	-
Chr2A	770386990	770387070	KQSGGSQALHVKSCPQSPKTATAGDEK	127	-
Chr2A	770388799	770388858	KLTDMSLPLNCVYLRCPDVE	155	-
Chr2A	770402433	770402474	RVVLRKGGILYGDM	105	-
Chr2A	770402445	770402474	RKGGILYGDM	78	-
Chr2A	770403522	770403563	KVGEQPLSVTHEQR	101	-
Chr2A	770403522	770403560	KVGEQPLSVTHEQ	93	-
Chr2A	770485131	770485187	RVAIKELENLGEPRSVPLH	106	-
Chr2A	770501393	770501434	VPAQGTPKTTGLLH	102	-
Chr2A	770501393	770501452	VPAQGTPKTTGLLHKPVANF	145	-
Chr2A	770501528	770501587	RSSYGSGWEFNDILGWTFHG	97	-
Chr2A	770502797	770502829	KPTVDPSIDVH	80	-
Chr2A	770502797	770502838	KPTVDPSIDVHKSF	101	-
Chr2A	770502887	770502919	KEQEEKTFVPL	84	-
Chr2A	770502887	770502937	KEQEEKTFVPLRDGILS	123	-
Chr2A	770503215	770503277	RFMEVAEAHALLIHHGATYPE	102	-
Chr2A	770881292	770881333	KLTEEYVPKKFDVA	100	-
Chr2A	773186301	773186333	KGNLKVSYTVS	79	-
Chr2A	773186805	773186921	RAPFGDTGPAKLPGIQFLANSVDEASFPACLAVNMEQTV	292	-
Chr2A	780162866	780162928	KLFHYIMEMTLIAEPVGDCDH	110	-
Chr2A	780170417	780170470	KTMVVGLSFIDLKNSVVN	108	-
Chr2A	782991891	782991983	KAFWEFRGVVSSSLMDQSPVIFSPLVAHMIK	135	-
Chr2A	783482234	783482326	RGIVSAEITSSTERMQILNPENANTGPVLMF	152	-
Chr2A	786104302	786104382	RPTTLLLFVSSAPPSPETAPQSDTEHA	122	-
Chr2A	787437986	787438024	RVNGDPNLDLQGM	96	-
Chr2A	787438025	787438081	RGMGQVFTEFFDDPSDAFQ	94	-
Chr2A	787438082	787438144	KVYTATEPSGTLLTQDSTLLG	145	-
Chr2A	787438484	787438603	KRGMPVMYYLDGAMFVSDRAALALVDACSVTGPCQAELAA	195	-
Chr2A	787438487	787438537	RGMPVMYYLDGAMFVSD	86	-
Chr2A	787544179	787544211	KPAKGAHFVLT	80	-
Chr2A	787609729	787609764	RRLAGQAEQGAL	83	-
Chr2A	787610143	787610181	KFPNVTPGTTGLG	92	-
Chr2B	9317380	9317424	RDELSGNAMYEFVLA	116	-
Chr2B	15325089	15325130	RGRPGGAAHSLALT	97	-
Chr2B	16931105	16931176	RRGSSFSIFRLGPETLLVNVTNLH	114	-
Chr2B	16932509	16932607	RHIWRFVAPKNWIMQHMNGIIPLTAPGPPLMGR	173	-
Chr2B	21619557	21619589	KLPTLGEDILF	82	-
Chr2B	21631158	21631217	RMCERHEVGPFMNDVAVELG	157	-
Chr2B	27536389	27536421	KYIHPLKSTLM	83	-
Chr2B	36831057	36831110	KGDPKSTPDGKVITLRAE	87	-
Chr2B	38226380	38226439	KMDAVEPPLEGNFQNFSLDL	101	-
Chr2B	44709668	44709739	RSLIRGSPTTDFFSMPARLISDLM	178	-
Chr2B	44712108	44712221	KGADLEGRAALYTGFVLAAMAVPGSSYVVTSGCEFFIM	184	-
Chr2B	44712663	44712779	RMCLLQGQFNYHHSALTQVAKGVLLILVLRLGEWPTGGL	195	-
Chr2B	47649190	47649231	RSALEGLFAAAHEE	95	-
Chr2B	50520702	50520833	KLGQFPAVSTASSAMVTPAMTNSSLLHCALSPGWQQTVVTYIAM	215	-
Chr2B	59108304	59108363	RPPAPRPLPTNGRCPLHEVA	91	-
Chr2B	68808286	68808345	KISDIITGSSVTISELRRPH	92	-
Chr2B	75320845	75320904	KILIEKTGTSTYQESWDMLR	122	-
Chr2B	99168895	99168948	KDISYFFDYFHDGLVGEA	142	-
Chr2B	99168949	99168984	KEPINEADRCGL	87	-
Chr2B	99366014	99366049	KTFAKHQWPTTL	91	-
Chr2B	109025361	109025399	KLEDFDMGNMMLH	104	-
Chr2B	123866200	123866316	RAPLGDCGPAKLPGIQFLANSIEEESYPRCLMMNMEETV	240	-
Chr2B	131120279	131120395	RACMRHEVNPLYDQMAHILGKQQDSIVVWGAGNNNIDLD	197	-
Chr2B	141694240	141694332	RPIFSFFELICAVSYFIGQGLVMGYFIRLSA	144	-
Chr2B	141694918	141694980	KLLIVFVDFFCVIAVLGNWGM	93	-
Chr2B	175104795	175104860	RGFVTNMLCQFTAPANCLGFPM	176	-
Chr2B	192192480	192192542	RPATSLGEERPPHELLQRGTA	97	-
Chr2B	193916565	193916678	KYYSIVPISIKALISAMSAMEDCLADTRQLIYSFLCNL	269	-
Chr2B	193916787	193916888	REPMQESICSVQSSMSQTDCNPLDVGEQGAMNEE	166	-
Chr2B	193916787	193916903	REPMQESICSVQSSMSQTDCNPLDVGEQGAMNEEKEAVR	190	-
Chr2B	193917006	193917068	RLSTIKRAIEPDFQLIDSQNE	101	-
Chr2B	255315661	255315771	RGSCDAGTSDGRCLVAGYVKDNSGTGATGTASHSNMA	172	-
Chr2B	294944303	294944347	RSFCYTGGPEHMQDM	121	-
Chr2B	295110798	295110848	KSELQGPSAAHAGIALS	114	-
Chr2B	390892061	390892123	RIFILGHGDAFGVVEPPTSLG	150	-
Chr2B	440681076	440681123	RKRILHAFVGAELIVM	114	-
Chr2B	449275451	449275540	KIVPWQDRLACSCCDLSSALEDGGGIWRGD	150	-
Chr2B	466900309	466900359	KYADTHIVLGNPHAIAQ	131	-
Chr2B	504455197	504455259	KHQWVTTLRQEELHILSKQDT	136	-
Chr2B	547478607	547478657	KWVMSDMPSLTLGLFQA	119	-
Chr2B	559415265	559415330	RATLVVTVGGSALQRCVEFGIG	117	-
Chr2B	559415307	559415360	RCVELGIGRNAGTVLAVR	82	-
Chr2B	563775351	563775413	KWTLRASVEGILVAAGAGPMA	98	-
Chr2B	563775414	563775536	KSDRWLTESLPSLGVVMAGSASTATAGNAQLEVMAQGAATR	146	-
Chr2B	563775414	563775533	KSDRWLTESLPSLGVVMAGSASTATAGNAQLEVMAQGAAT	140	-
Chr2B	563775423	563775533	RWLTESLPSLGVVMAGSASTATAGNAQLEVMAQGAAT	124	-
Chr2B	601894838	601894891	KGEQPDDPQVGILICTWE	138	-
Chr2B	604787152	604787226	RDGAAPSKTGSSSYGSGCYAREMLS	115	-
Chr2B	622185051	622185110	KPAEVEMKYTSSAVGVNTVA	91	-
Chr2B	622185330	622185401	KPNVHGAGTAFYTAQTGDVDLFPK	180	-
Chr2B	622185330	622185443	KPNVHGAGTAFYTAQTGDVDLFPKKENDTTETTTMLAS	273	-
Chr2B	622185889	622185927	KTEFCVQYFAIHA	105	-
Chr2B	622186600	622186686	KHLGTDNGHPGHSAAPTVAVCLFLLVSAV	212	-
Chr2B	662611744	662611782	KGLAACCEASPSD	86	-
Chr2B	666945538	666945576	KPLFGHVRAPCDA	100	-
Chr2B	699031113	699031160	KSIMYANLNPCVARAK	121	-
Chr2B	699031152	699031184	RAKRSGVIVVM	80	-
Chr2B	699037343	699037405	KPMSFQPEELFKEIESIIVNT	158	-
Chr2B	699037664	699037762	KAFLDEYMVTYDNLEPGDTHRLHSLANLIISKW	167	-
Chr2B	699040245	699040319	KSAETETLFATYFLSRIDEFRFDIG	118	-
Chr2B	699485009	699485062	RPLTPNPSFIQAQAKPVV	88	-
Chr2B	703095386	703095460	RQDPSDSSCLLGLEFVPMLFSDVLG	120	-
Chr2B	707637822	707637881	RADERGAAVEEQTPWASAKA	89	-
Chr2B	742095755	742095808	KSLSLIFSEVLGIEGDET	99	-
Chr2B	742173175	742173216	KMDSSTTIEPDFME	91	-
Chr2B	742225802	742225906	RHEPLNPDVGAGGHIAIAWRAMNTYTINTSPPPLC	179	-
Chr2B	754462883	754462921	KTVGLQAPVSPAG	85	-
Chr2B	757898364	757898402	RQGAGGDGDSEAS	87	-
Chr2B	757898457	757898516	RGSCISSAAMMSCRRSGAWM	96	-
Chr2B	757898499	757898555	RSGAWMRREVLVQQAEVGI	95	-
Chr2B	771669588	771669623	KAYGFEAGRYMS	89	-
Chr2B	778209197	778209238	KFGSIGDMPLTEGG	102	-
Chr2B	782893910	782893963	KAAYDLLINLGIVTLQLG	104	-
Chr2B	782893910	782893987	KAAYDLLINLGIVTLQLGKAVMIDLQ	141	-
Chr2B	786894258	786894404	KTVAGEQC---------------------ICDTVQAPPLEAADRAADAS	94	-
Chr2B	787261058	787261117	KTEEPEFIVMTSSNNAGTAA	146	-
Chr2B	787283690	787283812	RFLAVEMVTDMAVAADMPPMDSSLLGPDVGFLPTATMDLVL	193	-
Chr2B	791180991	791181026	KSPVSNEVMWGA	92	-
Chr2B	791181033	791181110	RYMNTYLVLSMLTLLSVFIPRSFGIG	124	-
Chr2B	791181468	791181545	RRPNELYPSLAELAQTMNIADQHGDM	194	-
Chr2B	791212493	791212528	KGLFWVDGATLA	87	-
Chr2B	803688836	803688898	KTTTEGDHSDRSPSQVYYVSG	152	-
Chr2B	803776150	803776209	KVQTGLSPFMASTVTVNNDM	148	-
Chr2B	803794101	803794235	RLIVAVAKADLRTNITNLVAAAMPVAFHMEYMAPVNPALVSVVDN	210	-
Chr2B	803821552	803821623	RARLRPFAWLVMNGFFDPPVPPSA	118	-
Chr2B	803821648	803821680	RVQTFQEPKLG	82	-
Chr2B	804482890	804482925	RWNATVTTGTLA	84	-
Chr2B	809788954	809789040	RYFYRRMSGPTTVAFGDPYPPGGQHVAEG	144	-
Chr2D	6490347	6490379	REDLSVDAYGG	79	-
Chr2D	7250720	7250779	RLWEGAAFMRSANYIVPVAA	97	-
Chr2D	7250798	7250869	RWPFATNLGETFVQASLLFAHPAM	119	-
Chr2D	8974161	8974235	RS-MHECGGLLVVFEAMNAVVIELS	137	-
Chr2D	9132204	9132311	RS-MRECGGLLVVFESMNAVVIELSELAGHSDLGMA	167	-
Chr2D	9150283	9150342	RKPKPVEEEDENFSYAVDKVA	121	-
Chr2D	15103488	15103589	KNPNCAVHGAMIVIALPLGGCMKWVEEPVKNDSG	261	-
Chr2D	18876045	18876086	TLPVGLFSALRRVV	92	-
Chr2D	20945785	20945841	RGDLGIRNFTAIFDRATVS	88	-
Chr2D	20946717	20946830	RVAEPLEQSPAPDPALHFFLTDRWNAAASSFLDFNSAF	181	-
Chr2D	20946900	20946983	RVGELMGAMLEAPVGHNVVQFFGVTGAA	133	-
Chr2D	20947014	20947097	RAASLDVTPIAGTVHNSSTIGELSEPSH	131	-
Chr2D	20947143	20947181	KVGAKTDDFAQLE	93	-
Chr2D	21568639	21568680	RTGRIGTNTQTQNA	104	-
Chr2D	21568639	21568689	RTGRIGTNTQTQNARLL	124	-
Chr2D	21568810	21568917	RAVGLAVQVRLNWDPRADGFLFENLSGKTMFEYVLL	271	-
Chr2D	27111764	27111802	KIVVQVAKFAEGA	89	-
Chr2D	29512529	29512591	RPPTPSTAFFTIWMGEIRKVQ	107	-
Chr2D	31723270	31723332	RAAMFFQLPKRPVLAHVMRAE	141	-
Chr2D	33530047	33530103	KANWEAELSAGEDLHHAWH	88	-
Chr2D	39231389	39231460	RGPELAHGMRLPDMGFESPLFRQM	118	-
Chr2D	40449528	40449569	KPRAVGLPAMTVTI	102	-
Chr2D	40474216	40474293	KRMIPRVDPLPYTCLLGLKLVITVEE	129	-
Chr2D	55025981	55026034	YYGMNYEHGNVTHHCAPA	132	-
Chr2D	71020341	71020406	RRVENAYNWLLKYQGEEDGYVI	144	-
Chr2D	82063956	82063991	RTVGSSSDGLPL	79	-
Chr2D	82064513	82064545	RTEQMTMREFV	84	-
Chr2D	83144461	83144520	RYTASLDPLLVDGDLYQLVQ	94	-
Chr2D	83511567	83511662	RHEPSTPPLIACAQSALAFQSGCYKRVQGLQA	244	-
Chr2D	83511567	83511641	RHEPSTPPLIACAQSALAFQSGCYK	192	-
Chr2D	84379442	84379474	KITIAAAEEPT	79	-
Chr2D	86083764	86083802	RSSTGLLVGVVRK	83	-
Chr2D	88337956	88338000	KYDHIICVDSQHVVA	118	-
Chr2D	144853967	144854020	KKWATCILVDEATSYNGS	138	-
Chr2D	347099325	347099399	RVAGAGPPAACWALAFFVAGRSPRF	113	-
Chr2D	378020845	378020922	KGSALSIFHCLCLMCLPMVLKGIRGI	125	-
Chr2D	378021142	378021204	RVAVDQSALMAAYPSSEDRDA	93	-
Chr2D	378021142	378021210	RVAVDQSALMAAYPSSEDRDAKV	103	-
Chr2D	383532260	383532316	RNHDVTDRAAVMGYVRLPW	132	-
Chr2D	394932049	394932084	RRSLSWAFYFTK	90	-
Chr2D	415545024	415545089	SHTLVVDVDADAASCLFPRPSA	101	-
Chr2D	417212412	417212489	RAPWRPLPTRHSSLLVLNQLTPSSPP	113	-
Chr2D	451387149	451387253	RTIVPSPSLASLTFSFIPCPSPRGEEPEPRLSSSQ	162	-
Chr2D	452037884	452037925	KAVALVTTEPVGDE	87	-
Chr2D	452037884	452037955	KAVALVTTEPVGDEKVTADLGLHS	152	-
Chr2D	491553138	491553248	KDDAAAAGKESKATVGLLSLLTTSMAGEVAHDMSAAA	200	-
Chr2D	498511517	498511582	RIFGPMEYVIESGADMVASPPR	109	-
Chr2D	498511517	498511588	RIFGPMEYVIESGADMVASPPRRG	119	-
Chr2D	547044336	547044422	RGAFDISSESNDVDGCMVAPNEADAVTAL	165	-
Chr2D	558110274	558110345	KHLDAAAASTVETVPFDLYATTVA	109	-
Chr2D	565897016	565897054	KACLDHSTQAKTK	95	-
Chr2D	577847850	577847912	RTADEFLDAKELMKVELLVDG	146	-
Chr2D	577847877	577847918	KELMDVELLVDGNH	80	-
Chr2D	577847919	577847990	KAIGAAEVFNGKKMEISFLEELLN	111	-
Chr2D	577847991	577848053	RSKLFAQVNDMSSFAKVFPMM	156	-
Chr2D	577849089	577849172	RWDDISSGTQMAQILSSDLLRVEVPCLK	134	-
Chr2D	585497973	585498005	KEMVLPLYKEF	81	-
Chr2D	587867632	587867706	KLQALDQIVSGSQCSSSRLLYPTAA	123	-
Chr2D	612889127	612889198	RGLNSLDLACLNNADNGAMGFWLD	112	-
Chr2D	613870158	613870193	KSLKSFQSRAWL	90	-
Chr2D	616154163	616154237	RHLDVTFDSDGTRLYGTIVIVSAVA	183	-
Chr2D	626976250	626976303	KGDERAAVDLLVDLFDNK	106	-
Chr2D	635258450	635258542	KIVNAFVMADLAVGKVLMDDFLSLAERVNGS	144	-
Chr2D	638910330	638910434	RIVVSTNAGHAALDYAIEMGSNGSGVVLANMGSYS	204	-
Chr2D	643287520	643287624	KLEAPCGYNGFIKYYFLQESDCDSLPQLEHVIGDV	180	-
Chr2D	643502947	643502997	KSRSASLLVDTTNKAVV	114	-
Chr2D	643503157	643503192	RHIEATVEAIET	85	-
Chr2D	643503319	643503405	KSSDIHIVQEFELGPPRTQEKPALRQAVA	141	-
Chr2D	644188223	644188258	RLLATEMSEMEA	82	-
Chr2D	646502600	646502641	KGMGGMGVISVHDS	83	-
Chr2D	653353464	653353529	KFSVTADAAVLDPNNLLDVGIA	158	-
Chr2D	653575337	653575402	KGSACPWEPKPECYSGPSGQEQ	161	-
Chr2D	654015167	654015205	KGVAVVGSFLSTI	91	-
Chr2D	654015389	654015424	KPLLPKGYMALM	86	-
Chr2D	654030629	654030703	KFNGLKVEVYPHLVSTIDMTPLDRA	129	-
Chr2D	654064610	654064675	KFSVTPNTAVLDPNNLLDVGIA	162	-
Chr2D	654064610	654064675	KFAVTPDTAVLDPNNLLDVGIA	148	-
Chr2D	654241562	654241597	KTGMVASIAPIG	90	-
Chr3A	9349958	9350035	KAVNTKMEGLQIPDFYKILVHHLLIT	203	-
Chr3A	9349973	9350035	KMEGLQIPDFYKILVHHLLIT	168	-
Chr3A	9350006	9350035	KILVHHLLIT	77	-
Chr3A	15773920	15774015	LLDLGHMIGKWMASSNSPFVTDLLNGNPYYKA	224	-
Chr3A	41850643	41850690	RADGRVVVGNNQTNLD	100	-
Chr3A	62968323	62968379	RNIIADDSGDGLQKFVSNI	88	-
Chr3A	62968389	62968448	KPFQTSISAMYRPIMPWCRS	103	-
Chr3A	63570851	63570889	KVLTAWESYIGDT	97	-
Chr3A	94808369	94808425	KVQSPILPTAAAGPDTVAA	97	-
Chr3A	154390986	154391066	RWNAYIHIACMRHEAQPVLENVVRVLG	139	-
Chr3A	154391019	154391054	RHEAQPVLENVV	91	-
Chr3A	164486006	164486092	RYIIPQGSLGGQGPRARRSIVHTGGPQTA	134	-
Chr3A	189575377	189575409	KMAGLEIQCAE	84	-
Chr3A	269703891	269704016	RERAGEWIQVGASPPEEQQREGTDGASGPRIVVASDVATFVS	196	-
Chr3A	396622237	396622314	KLGMKSAMDVPIHIDSVYISTSDVHM	127	-
Chr3A	442692100	442692198	KGSTFNEMRFTQPINNGSDNVCLPVLFSGFSLI	249	-
Chr3A	526610201	526610254	RAIWDSFMASGCLSDAVR	90	-
Chr3A	629943548	629943604	RIGALGIKKNSMNTNGHYL	102	-
Chr3A	630324402	630324440	KALGIPFISGELK	89	-
Chr3A	630324402	630324437	KALGIPFISGEL	81	-
Chr3A	630325651	630325713	KVPTMVFNSVNLDSLKDAIES	97	-
Chr3A	630326563	630326616	KMWGATASLMDGNRTGEA	133	-
Chr3A	677321939	677321995	KVVREYGIAPSSIPMLLLA	90	-
Chr3A	697508700	697508780	KLAHADGEHEINPEPIVGLQESRADLQ	129	-
Chr3A	701809244	701809330	KNYFEYGEAESDFMKSVVNVYEFMSEDRA	138	-
Chr3A	708872833	708872871	RGSPNYENVELLA	90	-
Chr3A	730487345	730487386	KVTMQAIGVACEDA	83	-
Chr3A	748335722	748335757	KEMLEDIVAEYI	86	-
Chr3A	748335722	748335757	KEMLEDIVAQYI	94	-
Chr3B	69222	69296	KGAEVIPTATFLVNGLFGDPLPPKL	178	-
Chr3B	496209	496244	RPVKMDAGRAAF	82	-
Chr3B	4491050	4491091	KIAVPRDHDSLNDG	100	-
Chr3B	5379148	5379243	RSHVPAEFHDPRHDDDWEMTNWVDKEVEVAPK	194	-
Chr3B	5381737	5381817	RPLPIGMPGVDVEDDSGNLFIMMLKID	145	-
Chr3B	5386923	5386976	KISELMPAVMKVECINEL	136	-
Chr3B	5387907	5387951	KIESGSEHMPIIARL	109	-
Chr3B	5388315	5388371	KSISAPLIEMESNGSLDLI	85	-
Chr3B	5389368	5389496	KSHVHNRRSFTWIIINNDFIALPIGFTSIDVEEDSGNLFIMML	211	-
Chr3B	5389506	5389550	RLTQNIVKGVNRIEN	107	-
Chr3B	5430532	5430561	KNTELVPTVM	77	-
Chr3B	5502574	5502633	RQRPIAGYGLVAEPTREISA	94	-
Chr3B	5502580	5502636	RPIAGYGLVAEPTREISAK	90	-
Chr3B	5502637	5502678	RLGTAAKIDFVRTV	94	-
Chr3B	5503813	5503884	RLPPASSPDGEHMVAEIDLLHIGV	175	-
Chr3B	5634823	5634867	RSSLYAQLAASKVQE	87	-
Chr3B	7459353	7459454	RLLWTTVGQYNVKMQWMQISYETLVFLGVHGDEA	176	-
Chr3B	9966305	9966439	RVESAAVSVAQVDQSGQSTAVLPAEEMIMSSATAELAHGPESAEQ	201	-
Chr3B	9997904	9997975	KHDATPEEVPSTFCEGMQILRPSR	123	-
Chr3B	10613070	10613108	YTIKDIRLHLSVT	101	-
Chr3B	10962839	10962973	RVQPPSLVGAPSASTSSGSSPLLSQMLLVFGGAGTSAMVFHKVLR	122	-
Chr3B	10963539	10963592	KDALDDALFGRTSGFSVA	128	-
Chr3B	11439105	11439170	RGISFINADNENKTLEIVGSGM	106	-
Chr3B	11811875	11811934	KPPNGGDMAGGLKGNRSPNS	86	-
Chr3B	17083640	17083696	RVTVAPRQHDAAFHDVLMA	92	-
Chr3B	17220581	17220673	RHSTGRFGTTVGYIDGGNAVSDLIWESCAKV	213	-
Chr3B	17992957	17993022	RMISCPGAGVPIPVQDVDGVDD	104	-
Chr3B	19077751	19077795	RELFIVDADEDYGVV	82	-
Chr3B	19735167	19735226	REMGLCRKFTTEASCLHCNN	152	-
Chr3B	19995589	19995642	KLLILNYGKPLGDSLSSS	123	-
Chr3B	22768562	22768603	RMIFDSQCHVYLSG	89	-
Chr3B	24298642	24298719	RWVGLGVAPMEHGNSLKLVKAATGQE	189	-
Chr3B	33594435	33594467	KSTTPQPEMSA	80	-
Chr3B	33989106	33989159	RITFAAEVDSQVTKFGTV	103	-
Chr3B	34011357	34011398	KPNLKFFGGDIGAI	102	-
Chr3B	34031654	34031758	KALAVAAVQGVSLGAGVILGTIVSCARPLWRSSTL	158	-
Chr3B	35020526	35020588	RPQFLDLHNYKYMPPLGMTLG	164	-
Chr3B	35020556	35020588	KYMPPLGMTLG	86	-
Chr3B	35516438	35516497	RHIVSDPSFQLGETLLHADE	100	-
Chr3B	35816825	35816878	RAHHPPELWTLLFGDGIL	141	-
Chr3B	35833423	35833494	RFMEALVIGAPGASLVIPGNVWGS	114	-
Chr3B	38818441	38818506	KPDESYIYKDRSGNPMYEYILA	141	-
Chr3B	41405975	41406061	REGANCHGLDASAFYALGPADLLFLTSGD	145	-
Chr3B	45305207	45305302	RQCPRKGPKDIIFSFIRTLTEGVVASAVIEAM	158	-
Chr3B	48901092	48901145	RATVPAAFQAMSGDIDVV	86	-
Chr3B	49180507	49180563	KHGAHNLSRAEPSAKFDQV	125	-
Chr3B	49406758	49406811	KLNMNGLQLSCDSSLCDK	131	-
Chr3B	55399436	55399480	KPVAGTYLQLCSQMV	89	-
Chr3B	55550415	55550462	RPVAGTYLELCSRMVK	81	-
Chr3B	55562612	55562701	KPLAVKGALDTCESSVHKSADELVEPVGSY	142	-
Chr3B	55562801	55562905	KAHALAHEISAKAVTANYVTLRTAIVALEPLDPAS	161	-
Chr3B	57073853	57073903	RGREIPRPAANLVEKFG	96	-
Chr3B	62514848	62514898	KGFMVVMDRYYSEQIEQ	143	-
Chr3B	66976249	66976284	KLTYLQQFKAIG	89	-
Chr3B	69884172	69884207	RPIQYGGSGTPS	86	-
Chr3B	69884172	69884216	RPIQYGGSGTPSRLN	111	-
Chr3B	69884370	69884408	RFVNSVPSTAHSF	94	-
Chr3B	69884706	69884738	KGPQAPLTLRQ	82	-
Chr3B	70649464	70649568	RTLGFRCAATLMDGTLLRTGDGPLLEDTYIFHLVA	199	-
Chr3B	74017102	74017191	RATVVGFVDLPWRLGGRISEVEISFIQPNE	146	-
Chr3B	74017442	74017504	RRPALTGTGVIHDVSLLDFPM	103	-
Chr3B	79229708	79229812	RLADALIQEQMPATRINTEGKGLTGGATSGMVSSM	164	-
Chr3B	80177055	80177093	KYIADDSANVIIK	90	-
Chr3B	80177654	80177707	RPPKFETDNAKSCSDEGK	85	-
Chr3B	80745675	80745740	RISVTAIDETQMNFVEDWKNID	109	-
Chr3B	80746662	80746721	KAQSAKNALMTAQQVKETQG	89	-
Chr3B	80746818	80746886	RPAISLLAQPLNIVYVAQMLETQ	177	-
Chr3B	80880468	80880551	KGIGVVLKGIAHSMETCMEHVMGTIRNQ	218	-
Chr3B	80880489	80880542	KGIAHSMETCMEHVMGTI	141	-
Chr3B	81277033	81277077	KGPPGARAAARLEGA	105	-
Chr3B	81288671	81288799	RAIFDGVSCGDKPRPSGGSSGLSVQSGVEDADIDSDFGELAWF	139	-
Chr3B	81580045	81580086	KNPLFPFCLEPPDF	85	-
Chr3B	82729633	82729701	RALVIAVDGISQMSGLVGVSRLA	102	-
Chr3B	82729633	82729692	RALVIAVDGISQMSGLVGVS	89	-
Chr3B	82731629	82731715	KGHGIEDGLEHYSIIIPNPDKSPQLRLVF	145	-
Chr3B	110847157	110847207	KWVMRDLPSLTLGLFQA	121	-
Chr3B	122036804	122036878	RWVEEHLVLSMEMMSPPHQESGGGK	122	-
Chr3B	137881727	137881780	RAPPVQQDHESNYDLLLR	86	-
Chr3B	138293157	138293192	RACDAPAFTVTG	87	-
Chr3B	138293619	138293675	KVQSPILPTTAAGPDTVTA	109	-
Chr3B	188123199	188123237	RGVVYVPTNSFLQ	99	-
Chr3B	205218387	205218422	KDILVTLREQSA	86	-
Chr3B	227099765	227099821	KMVVAYLNVALIMTCVLLI	88	-
Chr3B	227133110	227133181	KKQLARPKGAGAAASMDQLSNPSS	107	-
Chr3B	227133125	227133199	RPKGAGAAASMDQLSNPSSRSAHFI	117	-
Chr3B	227133125	227133181	RPKGAGAAASMDQLSNPSS	84	-
Chr3B	230962638	230962691	RWEIFRHVFKMDILGGII	88	-
Chr3B	236327502	236327621	KAPHLFGGIEAASQSDPSGGTEPSRGSLPSEERAPRPPAT	180	-
Chr3B	243408114	243408221	RVQVAEAVWPRAAGGQQQQQQLSAMMWYEVSHQRMI	143	-
Chr3B	263654792	263654842	KNVNRLVEFLVGATQYA	106	-
Chr3B	272503550	272503609	RVPDGESICTRRPLCVHAVA	97	-
Chr3B	293003539	293003598	KLTRTYECKEGPVNIHVLNS	126	-
Chr3B	322343748	322343786	KGYAFDANREPDQ	93	-
Chr3B	378005014	378005049	RHQAEQPGEFGA	92	-
Chr3B	389890472	389890561	RQTADEATPLEGETCLLGMSQLAAAEVQIG	140	-
Chr3B	395452299	395452331	RGNRLREEMEV	82	-
Chr3B	413828636	413828701	RSGGARHAVIGALPSLGKAAAS	153	-
Chr3B	413828636	413828701	RAVGAIHAVIGALPSLGKAAAS	120	-
Chr3B	413828651	413828686	RHAVIGALPSLG	86	-
Chr3B	413828651	413828710	RHAVIGALPSLGKAAASRTV	141	-
Chr3B	420084529	420084615	SSYLVIVPMTTLSTELHWGNKKCTNSAGA	140	-
Chr3B	432245378	432245437	RSPAIAATQNSTDLIADHYS	92	-
Chr3B	441961843	441961899	KNNEEQKEAMSDVTSALDA	96	-
Chr3B	447063777	447063824	KFQTGGGPFLLHDGSV	103	-
Chr3B	447354198	447354278	KLPHPRVSVTIGAAEVECRSSEVGGGS	127	-
Chr3B	453779615	453779653	KPWKTPTLNAPPM	92	-
Chr3B	455491413	455491466	RHPMDPAYAVIVTLSASL	132	-
Chr3B	455491530	455491592	KAVPAVEPGDQGVLVIHGKGE	96	-
Chr3B	459229654	459229770	KKQLLAEIDLYDVSPTPPQAPMSVDGQGCHQTPNMVLFR	198	-
Chr3B	459229957	459230016	KGTLLEFSIMSFNYVDAKET	153	-
Chr3B	459243312	459243350	RPSTMTTAPDGTF	93	-
Chr3B	459243360	459243398	KVVLYADATAGRT	87	-
Chr3B	459243567	459243602	KSMIQDMVLYVE	93	-
Chr3B	481244157	481244222	RAVDGEAAAFFAEMDEVPPSRG	101	-
Chr3B	483952359	483952454	RSLNLHSIFSLNGLEPPTAGGLPVGPLSLAAV	144	-
Chr3B	483965235	483965324	RDCSVGVWSCPSAAATWNGTLIGLSDEVQA	150	-
Chr3B	491245894	491245950	RKMNNLLRVSSQVLNAAGD	134	-
Chr3B	530121090	530121173	RALSTPFCASAGGPFNKNQPHFASGRAT	206	-
Chr3B	532199717	532199794	RRHVAMGGGECGLWSTPCLLQAGPSR	128	-
Chr3B	535044073	535044186	RGIEMWPEDLVAAPLIEGPLIDGYNAASPDDEATSQQK	191	-
Chr3B	537268023	537268064	RLLIQLFEPSEPGA	99	-
Chr3B	538372335	538372373	RILILTKWTLVGE	98	-
Chr3B	547426930	547426977	RHSQGLRGEEKGADAT	116	-
Chr3B	547426978	547427091	KGYTALFDNLIGRTVSEADVCVCVGDNVYEMKSILGLT	290	-
Chr3B	550771302	550771343	REAPNFALLGTLVE	80	-
Chr3B	552509189	552509251	RPPALQIGALPPPLGDPPSSA	90	-
Chr3B	559040805	559040870	KGLLSTMESAFQGILHEVPARA	165	-
Chr3B	570506794	570506832	KKGHSGQGVDDPA	89	-
Chr3B	587291030	587291065	KKDPVNIDVLNS	78	-
Chr3B	590880871	590880930	RSPLNNRIVLFERMLINALA	93	-
Chr3B	590881006	590881035	RACCYGLEDQ	81	-
Chr3B	594419338	594419379	RHVPSGNSTLNTTD	99	-
Chr3B	595919158	595919202	KAANILEDALCEAIT	108	-
Chr3B	598496763	598496813	REGMEVEGYKSCCGLLT	85	-
Chr3B	598496919	598496957	KIEPTLSYEYVMS	96	-
Chr3B	598497141	598497194	RRDLMEHFVKLSNQVSGV	88	-
Chr3B	607932302	607932370	RKDRLMNLESMEESPVMFCADLE	110	-
Chr3B	631276371	631276451	RTITSYFDVGEYLSDIEITTQATSSLT	200	-
Chr3B	631276808	631276888	RQSDNFYAPVTVVANKITTGLYAEGIE	204	-
Chr3B	631276853	631276888	KITTGLYAEGIE	90	-
Chr3B	631277012	631277044	KMDSQVSPDTF	82	-
Chr3B	631277060	631277095	RKADAISISCSH	86	-
Chr3B	632961073	632961162	RAILEEMFQGADDYSSGGKEVAGRAMVGLE	143	-
Chr3B	645072656	645072691	KRSSWTSSPAVA	80	-
Chr3B	657012718	657012756	RVETDVLAAAKQK	89	-
Chr3B	658278282	658278314	RSPNEISTQAM	82	-
Chr3B	659263242	659263367	KGDLWMDVLFVAATLDDALTGQLVAWVRDACNAAELSMPLTI	204	-
Chr3B	670796648	670796746	KIMMNSTTLDGHVLGGDHLKGVANGIQIAIDNL	157	-
Chr3B	672469330	672469443	KILSWLGPVSLVFLGLSTYCSAQSYGTGAGVPRRPAGR	179	-
Chr3B	676631939	676631986	RASVSEDSGSTRIGTT	109	-
Chr3B	682302564	682302620	RTSELSAMAGSQNVDAREH	143	-
Chr3B	685148808	685148909	RLAVTVEASPDALIHHGVFYHSLEEARRILATLD	164	-
Chr3B	696066366	696066398	RGTMTGEFAVL	81	-
Chr3B	703380588	703380647	KMEKYSPHILSGAFEALSQW	151	-
Chr3B	704372994	704373068	RPSAPKSPQQTSARPSPLKTTPDGG	114	-
Chr3B	717615491	717615535	RQPLGMTCLLAVNIL	113	-
Chr3B	717616284	717616385	KGFIAQDLSGQELYEYVLLPTKSDICCGHLKVLN	167	-
Chr3B	717617585	717617653	RSTYIIYSGNASDMFRGINSVGW	112	-
Chr3B	721143965	721144012	KGFNQPGGFMSYDIAH	125	-
Chr3B	721925596	721925703	RARRSTSWPTPRMMHLLIGIALNVVIVFLLTVLVAA	171	-
Chr3B	721925605	721925703	RSTSWPTPRMMHLLIGIALNVVIVFLLTVLVAA	157	-
Chr3B	721962840	721962914	KWHNTSPLSCSSLYLTKLSPLMSVA	118	-
Chr3B	743195757	743195819	RNPFTMTLQPLDMLVWAMENT	103	-
Chr3B	744630021	744630116	RELHCLFLRVSISICILLIVSGMVAACVTWVL	89	-
Chr3B	744630468	744630512	RLASGAAETMLQTVL	106	-
Chr3B	745081322	745081423	RAVYDTAAGYFSQGANNVLIDLKGGMEARATAVL	242	-
Chr3B	745081562	745081597	RVGFGALEEVIA	84	-
Chr3B	747523977	747524024	RIRILANGARDMLLVE	97	-
Chr3B	751113540	751113593	RGEMGITLVLAGMTMGAD	84	-
Chr3B	751119712	751119765	KAPLSPLPAETRLVNMAQ	129	-
Chr3B	751120503	751120556	RSIITVESVYEKKGQQST	130	-
Chr3B	751120503	751120535	RSIITVESVYE	80	-
Chr3B	751120641	751120688	KGEDSFHKTAIALEKY	118	-
Chr3B	751121538	751121579	RSFPCAQQIGATAA	102	-
Chr3B	751568264	751568317	KTNEINNLMTVIDWIYPR	91	-
Chr3B	751576224	751576274	RTPQRESNVYLGIADLA	128	-
Chr3B	751576236	751576274	RESNVYLGIADLA	92	-
Chr3B	751576236	751576310	RESNVYLGIADLAKGVHAFFGVISG	118	-
Chr3B	752503122	752503163	KVASVVMEVGEVES	92	-
Chr3B	752688597	752688626	KPLFSLSPDM	77	-
Chr3B	753828309	753828434	RLQFEPSWSADEEALVYVRSVAGYREATLVGEGSMAADDVFQ	200	-
Chr3B	754190755	754190811	RAVPHALVMDVLNEEPTEY	91	-
Chr3B	754190869	754190925	RLTLRTVHDDVAATDLAAM	84	-
Chr3B	754505667	754505732	RLDHLVPCCRLLNAIAVAATLG	162	-
Chr3B	754505694	754505732	RLLNAIAVAATLG	91	-
Chr3B	754665642	754665755	RALAPKLMNAADMSSGSFRGAGICTHMEDIFLIVKDNA	188	-
Chr3B	755681775	755681822	RPKSAEYAMVDAGANA	112	-
Chr3B	755681775	755681834	RPKSAEYAMVDAGANARGGM	144	-
Chr3B	762862651	762862710	YCSRQMESIVLHVSGCFLPA	103	-
Chr3B	762862660	762862710	RQMESIVLHVSGCFLPA	86	-
Chr3B	767635384	767635425	KDHKVFEDAKSIME	104	-
Chr3B	767635393	767635425	KVFEDAKSIME	80	-
Chr3B	767635645	767635689	KVIILLQGGFEMLFC	114	-
Chr3B	767646685	767646765	RVSITYSSLLQIITFPRDAALAFQKDH	131	-
Chr3B	767647137	767647175	KMLGGISNIVESL	96	-
Chr3B	768547493	768547564	KCEYADLLSLLPKGGKGIHLWCLS	113	-
Chr3B	769652590	769652691	KPPQEVDACKVNKNGADAAQSENSNDNSIIDDPR	250	-
Chr3B	769991925	769991975	KGDLLNCAFLMMYVLPH	132	-
Chr3B	770935777	770935815	KPGASCGLDAIAM	97	-
Chr3B	773781254	773781307	KVVDYEDSSKNVGGNIFF	84	-
Chr3B	773781767	773781862	KPRGGDNSSENIGGYLNEEDEELNSPKYFVDT	148	-
Chr3B	777015167	777015280	KLVMNCYAVSDEGPLNGERDDSSGTDMPNIEEAVAVPD	163	-
Chr3B	778714410	778714448	RGSPNYENIELLA	93	-
Chr3B	779636391	779636480	RECVGQGPRGGINFVMIGMPKIVAIGEEVA	140	-
Chr3B	781467634	781467666	KSLRPNTGTKT	80	-
Chr3B	781500241	781500315	KQGGSIGRLMNNGVITDACMDLGLI	117	-
Chr3B	785715214	785715291	RATVPAAFQAMSGDIDVVKATKTAVA	125	-
Chr3B	785834596	785834631	RRAVDDCDQATR	87	-
Chr3B	785834716	785834769	RAMELRELSGGGSAEEDA	100	-
Chr3B	785852993	785853094	KPLFMKDLQDSQVNVHTLHHQNARDVVDIACGAS	175	-
Chr3B	785937526	785937585	KIRAMELRELGGGGSAEEDA	138	-
Chr3B	785937547	785937585	RELGGGGSAEEDA	88	-
Chr3B	785976932	785977018	KEGDIVEIMTGASTPDEELSDHPLLLIGL	203	-
Chr3B	786016782	786016907	KLAICPGALRTNEVYLHASGHNSTWCIQYNTVETNHYLYDIA	217	-
Chr3B	789370298	789370375	YILALYKKLCILSSSLNVQVIDHLPA	121	-
Chr3B	789370319	789370375	KLCILSSSLNVQVIDHLPA	89	-
Chr3B	789387992	789388039	RQSFYLPKDPTALPTS	94	-
Chr3B	795415047	795415133	KVCILSYVHCGEDLWASQWQPDGIRCYYI	151	-
Chr3B	796465372	796465407	RLLLHLRDDFIF	81	-
Chr3B	798084700	798084747	KTSPRASESLTIQNFS	83	-
Chr3B	799692693	799692746	KPLLCRVFERETVSAEGI	133	-
Chr3B	799692747	799692785	RIKTGGTDNVDRQ	91	-
Chr3B	799692816	799692851	RAVLTNYVDNLM	86	-
Chr3B	799692873	799692908	KILESIGEAIEE	82	-
Chr3B	799692873	799692911	KILESIGEAIEEK	87	-
Chr3B	799693029	799693085	KPSSPEDAIDIIEVDRLNH	90	-
Chr3B	799712313	799712444	RNAHELACANSVAQNVTNPNAPDNINTNSPVVSSIDPQVESAVI	202	-
Chr3B	799714242	799714289	RFPKDRVRGPRPMPVE	120	-
Chr3B	799714422	799714472	KCDIMEILSGFGLEEIW	86	-
Chr3B	799724286	799724318	KVTAATYYGHA	82	-
Chr3B	801997584	801997646	RVSAIRMATEVHPGLTKIGLY	155	-
Chr3B	801997599	801997631	RMATEVHPGLT	81	-
Chr3B	809770070	809770102	KYADAVYLDGS	79	-
Chr3B	816656300	816656353	RSDELQVGGFILRYREQI	92	-
Chr3B	816786479	816786535	RDLPPQPRMRHSDVVPGEE	90	-
Chr3B	817623234	817623287	RWRCALVGTRAAAGACGL	84	-
Chr3B	817623288	817623392	RALIQLLMDDPLTSILDDGGTCGQAPPPLPPSHRI	168	-
Chr3B	820346110	820346157	KVAIKLVCLQALEGLW	118	-
Chr3B	820346713	820346826	RLRYLEGISTLDFTKDQDSLIHLILVQLLGYEVISPVG	185	-
Chr3B	821701981	821702016	RPGQGATCRGAK	83	-
Chr3B	821735510	821735584	RILMDSTGPGLSICDDGTGITTNLI	117	-
Chr3B	825055605	825055661	KTVGLNLLQEVNAAMEKTV	125	-
Chr3B	825055620	825055652	KLLQEVNAAME	83	-
Chr3B	826662143	826662232	RFSASVAELGDGSRLDACFARVSPLANLLA	137	-
Chr3B	828319842	828319886	KMKNLKLNQIVTAQA	105	-
Chr3B	828319947	828319997	KAMETAMQAKMDDILEK	124	-
Chr3B	828578036	828578110	KVDDIEPMNNYLVKVAIEEGNELEA	117	-
Chr3B	828911774	828911863	KIVLVLQPYNEKNLKINEQGSPMELFSSGL	144	-
Chr3B	828911807	828911863	KNLKINEQGSPMELFSSGL	90	-
Chr3B	828911930	828911974	KRAGTSESGSSQSAQ	103	-
Chr3B	830353128	830353172	RPSARPLDLLLKAVV	102	-
Chr3B	830507860	830507913	RTAALIPETPAYAVVYPF	84	-
Chr3B	830508013	830508054	KATAPDLEGVVMAA	96	-
Chr3B	833683766	833683837	RVLNELTECLEVMLMGPKVMSRMY	114	-
Chr3B	834298596	834298643	KGVSVDVTRLTHLAKL	109	-
Chr3B	835792394	835792444	RLKIRDGLHMTSSQLAV	82	-
Chr3B	837362400	837362486	RAGLSLGLTLDMTEKHEGDDGGDIGRMLN	135	-
Chr3B	837630143	837630232	KELNGSTCIDPPLHGTLHNYSVDLTKLSYN	145	-
Chr3B	837630728	837630799	RKLRGLSAPVLGSLCYAALNIYEL	106	-
Chr3B	837630959	837631018	RHGPGSPLAGTLNNNSLNLH	88	-
Chr3B	841375035	841375070	KVEKRSANAMWG	89	-
Chr3B	841375887	841375943	RKDLVTTDIDQHSLLAAVM	89	-
Chr3B	841868975	841869010	RVARSARGGVAG	81	-
Chr3B	841869017	841869061	RAVCLFYWNGDDHGF	120	-
Chr3B	844528141	844528200	RRDASGVSYASGTRPQALDT	93	-
Chr3B	850851742	850851783	RHYLLDTLQDGDDL	92	-
Chr3B	850857373	850857471	KAPDDSHDVLLSPSPLTLASRWIQFTRQASAYC	159	-
Chr3B	851250385	851250456	KGLMDALEDMRGRDILEPHLVPLG	117	-
Chr3B	851250538	851250585	KARAVLMKFEFQANEQ	118	-
Chr3B	851561359	851561412	RGDPLKGYYVIGFGGSGI	131	-
Chr3B	851564805	851564912	RAGDYVVVPSWRTAGLYLDFEPFADDGDFGAYLFTA	175	-
Chr3B	851570304	851570363	RAAKESMEAEAHPSPAKDAA	84	-
Chr3D	3121432	3121509	LLNKQALLVGAATCVVISLLGDRSMM	121	-
Chr3D	4052038	4052166	RASQLQDAMLTVLALWPGQQALSSCTAHTPLIFTQIHQDPCPK	211	-
Chr3D	26208227	26208271	RGRGILNPTSFGETA	109	-
Chr3D	26221128	26221163	KELLQLNVLSTP	80	-
Chr3D	26221654	26221761	GIWEPVVGTFHNAGLSLLILNRLNAIGSPFDGSLQT	173	-
Chr3D	33341406	33341471	KESHVMGLDIIVDVDFMVNSMN	105	-
Chr3D	54752620	54752730	RLYLDNHAYGPWDTHSPLDLTRLNQLHGIGIPIQGFL	186	-
Chr3D	58361937	58362011	KMEVKYGEAVLGIIPPIRYSESYHL	124	-
Chr3D	58362030	58362059	KLYMKLYQGN	81	-
Chr3D	122554440	122554481	KNWDGSGLSSALTA	91	-
Chr3D	122554644	122554694	RILGKGPNSMCAASDNK	83	-
Chr3D	123028929	123028955	NNTISFFFW	78	-
Chr3D	142314427	142314531	RHVEETAWILAQAKMPHIIADLPQHENDSGVRQQD	171	-
Chr3D	153157101	153157154	RQSSVDVELGKAIQEMAK	127	-
Chr3D	194031583	194031615	KETQRDGIMLE	82	-
Chr3D	194031988	194032062	RAIGDGVSVVRGIEDVQFNTYFNTM	125	-
Chr3D	264448006	264448077	RAIPSICTSFSSCFMNALFFPLIH	113	-
Chr3D	311705225	311705308	RISAFAGIAGVGTFVAMIVTNAIYLTSR	129	-
Chr3D	311705306	311705368	RRPPALAINYMIVPLVFDLPI	102	-
Chr3D	379832535	379832576	RKDHPASDTGLFYQ	109	-
Chr3D	395276172	395276207	KPVPLPIQQNPT	80	-
Chr3D	442068480	442068542	RIDIHLPTEEEYMAYDEDDGS	135	-
Chr3D	445918096	445918158	RWIVSNVEMPLGSIVQEAEYL	105	-
Chr3D	543900279	543900380	RSIILALVLFGLSPTSPDDCDGGMTVASIMGSHR	162	-
Chr3D	568473338	568473418	KSATAFDPDWLWSDDLVLGSVVPEGIV	124	-
Chr3D	573978631	573978690	KGECLLGQDACGSIVTVLTA	142	-
Chr3D	574028228	574028290	NTLEMIASVIDGDVAKLVKVA	95	-
Chr3D	577810990	577811064	KGISITLSLFVANAMTNQNTKQLLM	116	-
Chr3D	585673858	585673902	RAKTLLMVMKDSAPK	105	-
Chr3D	601864273	601864305	RYIPKDAAEEV	83	-
Chr3D	619459652	619459699	RYDVYLPVGCSCPNPA	119	-
Chr3D	619462665	619462712	RSLQGLEPALTGSLDL	107	-
Chr4A	26390212	26390286	KIAPNSSQQVFGVVYAATVLRVARW	175	-
Chr4A	38636296	38636343	VRQAANWVALPIKLLN	114	-
Chr4A	43302432	43302497	RPELQRRLVTWPADTPCPRCEP	110	-
Chr4A	52264004	52264039	RSVLQIFPLLVA	90	-
Chr4A	83349892	83349972	RSHGPARPSSVSPNSTRAHLPAQPSTS	118	-
Chr4A	102828828	102828887	SHDNIMETAKYQGKWGAPCN	101	-
Chr4A	187140021	187140092	KPRGSGMNLLLEPCSLWSAAASWI	114	-
Chr4A	322346670	322346717	RDLLPISYGPQLTIIM	98	-
Chr4A	466491027	466491116	RAALEEPDVAAHPPAGPPQSRSALSLSSLG	132	-
Chr4A	506567029	506567142	RLCGPSVTSPFAHGPAGRGSTVADLALSPDAGGDSPIM	179	-
Chr4A	508208103	508208144	LVKREGASPSSDPK	95	-
Chr4A	526560995	526561033	RCLYNDIWLLGGD	103	-
Chr4A	532060664	532060735	RAFQHRSLGQLDHMSFDQLITEQL	116	-
Chr4A	547757710	547757769	RFALGVEMTKLMEDTVEMTV	98	-
Chr4A	547757737	547757778	KLMEDTVEMTVREE	106	-
Chr4A	587825816	587825860	RICSRITLGMMKTLA	109	-
Chr4A	587825816	587825848	RICSRITLGMM	84	-
Chr4A	592844099	592844146	KNPDAGNDLLYRVVDM	81	-
Chr4A	592867431	592867466	RAKGGISGATSR	84	-
Chr4A	607120005	607120046	KSQTTVLVVIGPVE	85	-
Chr4A	607362882	607362920	KLCALLQLHQPLA	86	-
Chr4A	607363023	607363073	RTIHPLLPGHDEEAHLW	126	-
Chr4A	608801949	608802059	RLQPVRVTASGNNFAFMHPGGDDNVLAVPYVRAMICV	187	-
Chr4A	614728358	614728411	RGNASPVEYALIHSLAVD	98	-
Chr4A	621535638	621535688	RDARVSVDCASATVHLG	120	-
Chr4A	631174172	631174204	KFCGDRHHGAK	86	-
Chr4A	635538800	635538841	RAAFEFDVTLCTPG	89	-
Chr4A	646382147	646382236	RVYSLMLDEPRKDAELDVVDLADELAQAQN	137	-
Chr4A	651547984	651548061	RVEEQAMAAIADELAPLTPQHFLTAR	150	-
Chr4A	653861360	653861395	RGSGSSTSGSAM	79	-
Chr4A	658092964	658093035	KVTGYGDDYLAELGRYSSQVRGAH	114	-
Chr4A	663955645	663955683	RGSANEGFNDSLM	98	-
Chr4A	663956001	663956063	RGAAVAAALFSVLPGALGDMA	88	-
Chr4A	664011470	664011517	KVQPVWGTCVVGRART	110	-
Chr4A	666809679	666809738	RRPVQHVGHVSPPCASTVGA	88	-
Chr4A	666809739	666809843	RWVSLGFGGEGHKHPTCNQILSICTNLNLLAGGVI	171	-
Chr4A	673599472	673599525	KGITSDQSPLALKGPKKM	86	-
Chr4A	683087375	683087470	KDSNYTVTMNVTPNFNDIVEGIVKGVVLPNRV	152	-
Chr4A	686553850	686553894	KEAEQVTSMTVFGFG	92	-
Chr4A	700127343	700127381	RPAWQGRGSTQGS	92	-
Chr4A	707516659	707516724	RPRQHNHLQTGSASVGPTPAQK	102	-
Chr4A	707516827	707516907	RLYESVDVSLLRGAIDEVFVSTLSAWD	195	-
Chr4A	707640518	707640574	RQLFRAIAFAISSLDRGAM	95	-
Chr4A	711000154	711000222	RPPSLPTAHTPLEGASSALIQQD	104	-
Chr4A	719062411	719062518	KGLMSSYTGYELKASNDHSRLPLLFVDQQSSSLEEV	173	-
Chr4A	721824524	721824649	KNIDHLIPNGASHGESNDQWLGGPPKLGTQYTMSAGLIGLLM	284	-
Chr4A	725711651	725711701	KMAEAAELFAQMTELED	92	-
Chr4A	729833351	729833419	RRYYLIFFLFTAAALPIVWLKNM	110	-
Chr4A	736399075	736399176	RDLGEELAAKILATTVASILDFVLMAIVPKWEDI	158	-
Chr4A	739855178	739855210	KWLNPMADAEF	87	-
Chr4A	740327387	740327431	KLEKMWSKVYNNTES	104	-
Chr4A	740747705	740747755	RGGMNSQGALIFVLTPA	118	-
Chr4A	741463728	741463766	RHGRGRHGNWMLQ	99	-
Chr4A	745365638	745365715	RPLESISTNIINLYRLHKLEDISGPL	99	-
Chr4A	745601577	745601666	RPNEDEIANAARLIPVIPALSSPVLESEEE	133	-
Chr4A	746786697	746786756	KNLSLDISVMDLIGIGYNLE	92	-
Chr4A	746786757	746786888	RGKIVMSSFYYSGVMSSYDGYAVLSDLMSDKVYTGTMATLNSLH	212	-
Chr4A	746786847	746786888	KVYTGTMATLNSLH	99	-
Chr4A	746786847	746786972	KVYTGTMATLNSLHRPITGSLGNGALNLHHLRSLNSITAPIE	200	-
Chr4A	746786973	746787077	RYFMNTNLRLFQLEVLDGIWFPLRGSFSNNSLDLS	170	-
Chr4A	746787126	746787233	RNNSLMLFYMSNGGFCQPLQGEFLNSSLDLLVLIEA	173	-
Chr4A	746788632	746788751	RDMSLLSSSIQGVLATDRTYVGMIEEDSTYTDAHLNRLHL	193	-
Chr4A	751074612	751074650	KLATFGAATGFII	94	-
Chr4B	123976	124032	RFATDIQNVAQMEAAPIPG	94	-
Chr4B	123976	124089	RFATDIQNVAQMEAAPIPGKVEETAPKVGHIELTGAII	189	-
Chr4B	124033	124128	KVEETAPKVGHIELTGAIIRLSESLIAIFSDY	229	-
Chr4B	1981094	1981213	KLMSTAEFDHGGALPNEAVGALVHDLFVSLQNGSGGHDEE	179	-
Chr4B	3047320	3047433	KIGGDIEGSYVNGFGGRGIILAQDFNNTALQIEALSFH	181	-
Chr4B	3047446	3047481	RGNPGCDTKHCS	95	-
Chr4B	3047911	3047946	KTFTSQIECFHF	94	-
Chr4B	7273974	7274027	RQQTHHMAQFLDIQASIN	88	-
Chr4B	8364823	8364855	RTIATGAVDDR	78	-
Chr4B	11543033	11543089	RVHIQNAYSQFQWRPIGSI	93	-
Chr4B	23861537	23861593	KVEEAAPKVAHVELIGAII	123	-
Chr4B	23883565	23883672	KHGGAAPAPTPAAATAAAAMAFITEVMATEYTMLRI	92	-
Chr4B	23883910	23883966	KVEETAPKVGHIELTGAII	100	-
Chr4B	23884006	23884065	KAEPTAGKTDWLARMMAFTV	100	-
Chr4B	27435021	27435068	RPHVHPPNTGGPAFDV	102	-
Chr4B	44522939	44523055	KGSLINARMTELEAMNAEVGAFSPEPIPEEVMQSLRVLS	187	-
Chr4B	44523227	44523262	RWKEEGSEASAI	85	-
Chr4B	67819675	67819761	RPMAGLFMKATTPPSNREAEGSELTQTPS	137	-
Chr4B	73679216	73679329	KFMDGALYNVVGDAPVNDIVRPLDLVTCKIQPFAEVIA	268	-
Chr4B	76719399	76719443	KEVVIKDSKAVDAIM	99	-
Chr4B	78610499	78610561	KLQSSNSAGNLAMTQPRPSPA	95	-
Chr4B	92485660	92485698	RLPRPVQAEMTKR	96	-
Chr4B	102933594	102933632	RTAPYLYLAVAEA	86	-
Chr4B	108162312	108162446	KSHLYIPKKTGDSVLAAFQQVQEASPSTGIEVPMNVVEIKGSSVA	331	-
Chr4B	108162336	108162446	KTGDSVLAAFQQVQEASPSTGIEVPMNVVEIKGSSVA	264	-
Chr4B	134192872	134192910	KVKHLVDSAQDQR	93	-
Chr4B	134192998	134193036	KAGWGRGVEAEFA	91	-
Chr4B	134193118	134193183	RLRAFLDPEPVPASLFTELEGA	103	-
Chr4B	175736577	175736642	RSSPPCPSLRPAQHSCLVPAVA	99	-
Chr4B	175743187	175743237	KFTDSPMLSVQDFWVVG	95	-
Chr4B	193018765	193018845	RRWAAAPLMGPQGGRHAQDAPNHLFAT	128	-
Chr4B	385489246	385489296	RSHVYAMLMVMCMGEIS	87	-
Chr4B	397413437	397413526	KQCRPVMSSPRQVEPLIGVVQLALNPLELW	147	-
Chr4B	408134507	408134542	RNAAGHKNGHFK	84	-
Chr4B	457043040	457043147	KSDRLLQSWSSATLPWCSATCTTGVPSMGPYARSLG	175	-
Chr4B	457043286	457043345	KHLLLPLSGTPYCSSPIPLV	93	-
Chr4B	462072932	462073003	ATFLDNNFWDSSCYPTLATVCTEH	189	-
Chr4B	462073034	462073069	REAEIGKRQVQT	88	-
Chr4B	526764736	526764831	RTPTASAMSVALGLDCIKVVGEGGVLINRPKI	153	-
Chr4B	563330585	563330620	KQLIAMVLERDT	85	-
Chr4B	590534330	590534380	KAAEQMASSTSATITAM	113	-
Chr4B	609292312	609292359	RAPFAVAACADGEGGN	113	-
Chr4B	648789593	648789655	RGPSSKSFCSGLASCMARGHH	98	-
Chr4B	649868635	649868673	KGGVRDEERGPGF	97	-
Chr4B	657278701	657278766	RAGGVGRFLLSSSAVAAPRLME	97	-
Chr4D	1396037	1396072	RALENAHLINAL	83	-
Chr4D	2159333	2159377	LRLHQLASSGDLGKA	89	-
Chr4D	8750407	8750442	RTDLGTSEALAL	79	-
Chr4D	20094204	20094287	KYGAATGACPSSQSALLTAAIVRTAVGA	124	-
Chr4D	79566042	79566101	KAGAAGRGLCPTSFASASAG	85	-
Chr4D	82385779	82385847	KIVKGATAMLGSSREPFEFLFIS	170	-
Chr4D	93786609	93786674	RGICSWSQESGSVRCATAFDLI	106	-
Chr4D	208655183	208655221	KLLPDSVDCAAFA	90	-
Chr4D	208655222	208655287	KATVQVASDQSPPYLFFLADGL	108	-
Chr4D	226467438	226467488	RPPEVTAGVAPDPWLSC	83	-
Chr4D	360114336	360114383	RWPCHVGATAGHNTPG	82	-
Chr4D	369307521	369307565	REVYAMTASASDPDG	110	-
Chr4D	370514061	370514129	RNPDAPQKPEISFIPHTSTLPEG	96	-
Chr4D	373995698	373995730	KGAPMKVFIQM	82	-
Chr4D	380736722	380736808	KLGPAMPVTTPVFCLALTEPRPAHSIQPN	141	-
Chr4D	413793665	413793703	KGILVPQEFPDGT	95	-
Chr4D	414240273	414240323	RAMPAWTDSDSSKVDMS	114	-
Chr4D	417465072	417465170	RAVFGLFGLERCSSSSCFGHVSATPASSATPSY	99	-
Chr4D	417506754	417506792	KQSHDTGNDGLTD	97	-
Chr4D	439955062	439955127	RERRAMMHMIVTNADGASITEQ	166	-
Chr4D	449240556	449240633	KASYQFIAIRNAPDPPLNYTDVEEKE	173	-
Chr4D	461758044	461758079	KHRRTPSDCYPY	98	-
Chr4D	467761415	467761459	KYVKNKNHALVLEVL	105	-
Chr4D	487391601	487391699	RMPMEESSGSSFNKTTNLLYLEEPTAGIEEELT	243	-
Chr4D	491450115	491450147	KFANFATPTAV	81	-
Chr4D	496383743	496383820	RQAGNLHGPVTVLASEIERGLRAEAM	123	-
Chr4D	506141945	506141986	RRRIVVGTASAPDA	92	-
Chr4D	506141951	506142007	RIVVGTASAPDAKLDEVVL	132	-
Chr4D	506141951	506141986	RIVVGTASAPDA	85	-
Chr4D	506142032	506142082	RNQAVVKNTFFPVTMIR	82	-
Chr4D	506146109	506146180	RHNLDDGVQLWNGVIPAGSPGPPL	179	-
Chr4D	506187707	506187763	RPQVIYLTNGPTFSPELFQ	95	-
Chr4D	506188201	506188269	RPPSPIPCTAVQDQTSYQVGCET	110	-
Chr4D	506264902	506264943	RSTLPAFGVMFFHL	100	-
Chr4D	506265654	506265731	KAWNNGAGSQGYVFNDPRFIAGIPGS	165	-
Chr4D	506265906	506265962	KSGIQNGCQGGQISVIERM	117	-
Chr4D	506964387	506964431	KALPKTLIDALQNNT	107	-
Chr4D	506965782	506965829	KNSRISELEEEMACRW	121	-
Chr4D	507744692	507744772	KPCGRAELESYFLAVDRMMEEQSPLEI	160	-
Chr4D	510366239	510366283	KDQVVGMDGVALGGA	100	-
Chr4D	510366398	510366529	RSEVALNFTDDDEEMEFLLRSIDNNGMVAGNSSAAQESDRHPII	214	-
Chr4D	510371259	510371441	KMQSENEDCCSSISLLSDVC--------------------------LW------KWCMLVA	160	-
Chr4D	510372491	510372559	RGKISCPLDMNDTNKLWFVSCSQ	117	-
Chr4D	510376644	510376679	KLVLRSMDWTLN	85	-
Chr4D	510378985	510379077	RAGKQSGMLEALREVPLLALEALSNCGDMVA	144	-
Chr4D	510382319	510382357	KDITLDEVDVKYT	99	-
Chr4D	510382370	510382438	KLCADMADLIAAQIGVMPHTMPV	115	-
Chr4D	510382370	510382498	KLCADMADLIAAQIGVMPHTMPVRVDVVEPPSRELDAAALVHF	210	-
Chr4D	510559831	510559935	KALAPKMRVNPDAAEQAKIDAAALNANDVGVLSAV	101	-
Chr4D	510559936	510559974	KALGWADAAELSG	82	-
Chr4D	510567764	510567796	KEVQTPITLHR	86	-
Chr4D	510724031	510724129	RGGWGGEIQCNFYTAAVISLHYQRALSRCSFNH	166	-
Chr4D	510733514	510733594	RMDNGGVDVRPKSVVASPRLEAGRLLL	125	-
Chr4D	510733514	510733582	RMDNGGVDVRPKSVVASPRLEAG	107	-
Chr4D	510803188	510803244	KSPHGDARLIMAETTDMLM	139	-
Chr4D	512701860	512701895	KQVTITFDEELW	93	-
Chr4D	512707700	512707759	RNEDLRTLAHFNKAPLNPAN	90	-
Chr4D	512767413	512767451	RRGLSVTWSPGGV	100	-
Chr4D	512986517	512986573	RGGGGGLVITDDADDDEDQ	132	-
Chr4D	513084985	513085044	RFPYVAPAPSLPAPPNVAGL	87	-
Chr4D	513109636	513109689	KAKVNGITDSSEVNLTVT	129	-
Chr4D	513226156	513226212	KIPRVRQAECMVVKMAALA	144	-
Chr4D	513226216	513226284	KVPEVDAGPRYASLVRIAELMAE	110	-
Chr4D	513233792	513233824	KQTVEAVMEGF	81	-
Chr4D	513330893	513330949	RLLMGMKADIGCFALPNRE	146	-
Chr4D	513331238	513331345	KELLEETVRAAMLAATPNSRFAIYNNLGDGASTIAV	170	-
Chr4D	513331370	513331423	KRQEPLWAMDGFEHLNGW	151	-
Chr4D	513332357	513332422	PDHARLERVVAFGQSAPAPTVI	105	-
Chr4D	513501057	513501113	KGAFILRQRGPPVGTEDFV	141	-
Chr4D	513507521	513507568	KGVWILNWKKCEDMVD	128	-
Chr4D	513507581	513507634	KPPPNSSSVLARQIRDTL	128	-
Chr4D	513906168	513906218	KALYVYGQEGWDNSWSN	85	-
Chr4D	513923171	513923227	KKSTGEEMEEMVIEMLGAY	86	-
Chr4D	513923623	513923700	KGQQEQDEGDGSSPLSLDEIAMRLES	116	-
Chr4D	513955769	513955807	ANLGVWSRAEYVE	93	-
Chr4D	513955961	513956029	KAWYAVMRPQLLATNYLLEMGHL	116	-
Chr4D	514986039	514986110	KGTYGSASVPKKEADVNNPAVDPK	108	-
Chr4D	514986114	514986197	KGGDYGAVVEPKTEASSSVDTGSVADPK	125	-
Chr4D	514986198	514986263	KEVGASIAEPKNEASASVAEPK	92	-
Chr4D	515034336	515034368	RGSILPATPNS	80	-
Chr4D	515034336	515034407	RGSILPATPNSRFGLHDNLGDGVT	115	-
Chr4D	515035379	515035498	LLGGITLGSWYPSHPLALGKAAAAQILDRLVMGSEVTMLG	195	-
Chr4D	515035499	515035558	KAVDVSVVRNLRETSIITGD	140	-
Chr4D	515096776	515096823	RDKEESNVQSDPVIQA	113	-
Chr4D	515096993	515097076	KELWTSALAVALGANEYQHEGQLGLHQD	204	-
Chr4D	515097265	515097318	KLAVMAEEPQPATYAPVG	83	-
Chr4D	515117005	515117055	KFMPANKLMDPIIMFRV	81	-
Chr4D	515117190	515117255	KATFTINEIQCNWNDECEIMSG	166	-
Chr4D	515117274	515117318	KLEVTVVHGAAEHLL	108	-
Chr4D	515117274	515117339	KLEVTVVHGAAEHLLKVPIGLS	156	-
Chr4D	515131488	515131571	RGGAAGSMRMTEFGETAVDEMLWKPLVA	136	-
Chr4D	515131512	515131571	RMTEFGETAVDEMLWKPLVA	100	-
Chr4D	515131572	515131649	RGALFPGARLGSFAAMAMLRVAADSD	115	-
Chr4D	515288439	515288555	RCPRMACEGALSAITEDRMQHVASAAIASGYMSALRGPA	183	-
Chr4D	515320705	515320764	RDVFTKFNVYNQGEVLQNSL	149	-
Chr4D	515320720	515320764	KFNVYNQGEVLQNSL	111	-
Chr4D	515320765	515320809	RLYTFGFLKHEPPGS	115	-
Chr4D	515320909	515321064	RWGASLVQ---------------------------QVLEEPASMAQSSQESD	146	-
Chr4D	515321116	515321193	RAIPRYGDRDHLNYYGATVEAAHSPV	128	-
Chr4D	515321140	515321193	RDHLNYYGATVEAAHSPV	87	-
Chr4D	515321194	515321220	KYWWHIGSI	76	-
Chr4D	515321415	515321450	KIALQVTHGLFV	88	-
Chr4D	515321451	515321483	KNAEDLIKDGH	79	-
Chr4D	515321472	515321519	KDGHKILNNSYWALFF	116	-
Chr4D	515321472	515321561	KDGHKILNNSYWALFFRGQETLYTGNDVFF	150	-
Chr4D	515321484	515321519	KILNNSYWALFF	87	-
Chr4D	515321484	515321561	KILNNSYWALFFRGQETLYTGNDVFF	130	-
Chr4D	515321484	515321567	KILNNSYWALFFRGQETLYTGNDVFFRT	140	-
Chr4D	515321568	515321645	RQPTDNYTGADRPFEWEPHGVMAAAA	129	-
Chr4D	515322487	515322564	RLEGAPGLGVEIDVILGADLFEKMND	122	-
Chr4D	515323065	515323118	RTGHQDTYFIDPDSVGVN	89	-
Chr4D	515323200	515323235	KLGAEHVLEFLQ	87	-
Chr4D	515323200	515323259	KLGAEHVLEFLQKYASWDYV	144	-
Chr4D	515323335	515323370	KLQGRLEDGKEF	85	-
Chr4D	515360529	515360570	KGPGIAARHVSAVM	105	-
Chr4D	515376243	515376299	KIYHPGYDAWVLDQGNRSF	152	-
Chr4D	515762767	515762820	RRSLADAASNTTGPRYCI	135	-
Chr4D	515762770	515762841	RSLADAASNTTGPRYCIKYRLGLL	177	-
Chr4D	515762917	515763009	RIIFEENQLYPRWQEIAMLIAMCEKEYTSLG	243	-
Chr4D	515822371	515822406	KHLSGDCSALSE	87	-
Chr4D	517010926	517010982	RLDAVASEIESVVEAPVKD	84	-
Chr4D	517011103	517011171	KQIEAESLGGSSRITIQQEKGTA	105	-
Chr4D	517012751	517012828	KYESVLFGLLTNDFDEGGLFTDGNTA	123	-
Chr4D	517013202	517013276	KGLYAEATEKMKTLVFGGIQSPSYQ	124	-
Chr4D	517102318	517102386	RLQESTQLVLNDATPETTSSTIK	168	-
Chr4D	517102318	517102392	RLQESTQLVLNDATPETTSSTIKRT	180	-
Chr4D	517245518	517245610	RWPGEDEEEAGGPTTVVAAKDLCRLQETHEL	237	-
Chr4D	517246340	517246378	RECCENGLIFPCA	98	-
Chr4D	517250907	517250999	KGKLPAISPTLWDLVKFGNPADPPVGAYIVA	150	-
Chr4D	517250913	517251044	KLPAISPTLWDLVKFGNPADPPVGAYIVAKNSAEDTSFVMIPLG	216	-
Chr4D	517250913	517250951	KLPAISPTLWDLV	96	-
Chr4D	517258076	517258141	REFGMGTDVHKAPLSRLTADSE	160	-
Chr4D	517258076	517258120	REFGMGTDVHKAPLS	111	-
Chr4D	517258586	517258630	KLWIDKSETDPALGA	113	-
Chr4D	517259040	517259171	RGLPSDPAATGLFVPKFQNMGANAFLLTPDDVPVVPSSPWPTHA	149	-
Chr4D	517259172	517259207	KSEFFGIFEERV	92	-
Chr4D	517259208	517259264	RASPWDPPAEMPPGAATSA	85	-
Chr4D	517935817	517935867	KSDILKQLVDDEVQGSI	121	-
Chr4D	517935832	517935867	KQLVDDEVQGSI	87	-
Chr4D	518088705	518088767	RAEQTLYPGVFVTQSTELNMD	104	-
Chr4D	518088846	518088902	RQQIAAYTSLARPTFTPAM	90	-
Chr4D	518088846	518088878	RQQIAAYTSLA	79	-
Chr4D	518089287	518089340	RVYGMFGVGLPVPLLEMM	88	-
Chr5A	13011769	13011813	RARSLADAASNDSGK	105	-
Chr5A	48067514	48067582	RVFVHMPSAPPMYMKFMHNASES	112	-
Chr5A	96527947	96527988	RATAMAMKALGKNE	104	-
Chr5A	96527947	96527979	RATAMAMKALG	81	-
Chr5A	275799929	275799997	RAGLLLPTALVKEAMVEGTAMVA	102	-
Chr5A	395025334	395025384	KEYQRVFLHMRSGPPVY	86	-
Chr5A	554191998	554192075	KGTDILDGAWLLCMTAAGGFSGSSVN	130	-
Chr5A	554299521	554299637	SMLPRDDPNEQVCLLAVQVCLLVEDPSTDIICSDPLEDT	107	-
Chr5A	554300070	554300117	KPKMDEDLLVNGAKLD	108	-
Chr5A	554300070	554300108	KPKMDEDLLVNGA	92	-
Chr5A	595177307	595177363	RYTELMVSEKHDKAALCPL	94	-
Chr5A	602910540	602910569	DNRHPKVPKW	82	-
Chr5A	608747403	608747486	KRVPQLSASTSLSAVLENMINQFASSCY	134	-
Chr5A	641063649	641063705	RTTTSAMKPSIEFPISTHT	137	-
Chr5A	641063670	641063705	KPSIEFPISTHT	90	-
Chr5A	642961241	642961303	KMSVLGRASLIDVELIGIAGK	149	-
Chr5A	667333356	667333427	RAVMTHSPKKIFSSSPYITNPKTQ	116	-
Chr5A	691759544	691759594	RSMHLVMAQIFQTVLNV	84	-
Chr5A	700306464	700306550	KSEPAVGNSSGAMAPAPDGDTVAGQPDMT	134	-
Chr5A	700306584	700306625	RAIPPVSCIPKVIL	94	-
Chr5A	700308938	700309009	KDFDLYELMAAERSVRASAGPCIV	117	-
Chr5A	700310336	700310404	RAIPPVLCIPEVILEYYVIDKHA	174	-
Chr5A	700310647	700310694	KRLNCCDLYILLPAIA	119	-
Chr5A	701829710	701829778	LTNLGAIQMVNILTVNSGVKNTV	106	-
Chr5B	1735340	1735396	RWRQGEGSSGRTAAPAALS	83	-
Chr5B	20922803	20922856	PIRGSGFGFDPPMGAIVK	134	-
Chr5B	20922803	20922853	PIRGSGFGFDPPMGAIV	82	-
Chr5B	20922809	20922856	RGSGFGFDPPMGAIVK	119	-
Chr5B	20922809	20922853	RGSGFGFDPPMGAIV	111	-
Chr5B	21831383	21831424	KHMRSHLHSLLLVM	110	-
Chr5B	69191649	69191744	RELDPIGMGGHMTPSCVTSWNVKCSAGTIEEQ	246	-
Chr5B	83456251	83456298	RASGFGFSGAALVPLM	93	-
Chr5B	102493079	102493132	KR-GEEPFHGSGMAPGGE	96	-
Chr5B	109584283	109584330	KPGFAHEFPETDLLHA	97	-
Chr5B	117686297	117686365	RVYGDGPLEGGCGHVKSGPASSI	150	-
Chr5B	124189485	124189517	KPDNPTEIRVA	81	-
Chr5B	197727511	197727552	RAIQLQTKAMIETR	91	-
Chr5B	215602720	215602773	RCPMSPSPLVDWKYAWTA	88	-
Chr5B	286492119	286492169	KNPAIGNEEMCAVIELA	81	-
Chr5B	286492377	286492439	REVTQKATELMGQQCYGEVLM	104	-
Chr5B	398715718	398715762	KFDALSCATIIRMLN	87	-
Chr5B	400844801	400844836	RKSQVRTSVESN	89	-
Chr5B	424586217	424586264	RGWDADRSQDGGISPD	112	-
Chr5B	431644455	431644490	KLWSHGVRATDA	87	-
Chr5B	431644491	431644532	KGEQPGDPQVGILN	106	-
Chr5B	435128107	435128163	KILHMGCAAFDQISNIKKA	92	-
Chr5B	435129031	435129087	RSYLIVLPILVGDHSVVQV	87	-
Chr5B	441161959	441162015	KAGLYPLVLFFLYRFLRPA	91	-
Chr5B	525996371	525996424	KVLEALSPIRDPTEFLLG	86	-
Chr5B	527040049	527040141	ADHYCPMPGCNEEFIVYYIYFYSGFGCMIYA	148	-
Chr5B	534097680	534097742	RQPLQPPQHNHRAPRPLNIAA	95	-
Chr5B	552342149	552342190	KTGPGAPASFLPTH	101	-
Chr5B	563040763	563040900	RPTAPPSMVSTIKHPKDDTGPLGLRLETAMLLSDTAEMELPRPFIG	226	-
Chr5B	568662232	568662270	RHMDSPPVAVSPT	84	-
Chr5B	576435463	576435519	KTPGLQPASISVCARAVGS	87	-
Chr5B	592247348	592247386	RPGYSFALLARSL	85	-
Chr5B	599406492	599406530	RTTNSISGAPLID	94	-
Chr5B	601590639	601590710	RGINSERTQMSTDPVCQISLKHVY	122	-
Chr5B	623110572	623110631	KGSYMFGLLEMFANEESDAI	102	-
Chr5B	629541829	629541873	RFAVRCNKIHGELLE	108	-
Chr5B	629629003	629629080	RLAVGDTEILHLAPFVFLMIEDDEEE	124	-
Chr5B	630423215	630423262	RSLIDIDFLVLDKDTA	88	-
Chr5B	634531373	634531426	RPFSCTPSKVGRVEVADG	85	-
Chr5B	644678461	644678580	RSPLLFYLGMVMVVVKFPTWYLVVAVVLSLMIFIPTVRHD	193	-
Chr5B	644679232	644679273	RCAFRVALQLEGTK	104	-
Chr5B	644679568	644679636	KDKMSVLGQASLIDVELIGIAGK	167	-
Chr5B	644679574	644679636	KMSVLGQASLIDVELIGIAGK	151	-
Chr5B	648145916	648145987	RGQAAKPQTQQVEAELVASVGEEL	104	-
Chr5B	650541189	650541227	RAGSGIGLLAHGS	85	-
Chr5B	664062775	664062867	KAQGQEVEEAQRWGVQGAEVVHHTSFVNNPA	142	-
Chr5B	670353648	670353728	RDVDVTCALGFDGLRARLSSDLMVNSA	156	-
Chr5B	695006576	695006695	KVHETTFGHKECLGVLADVLDGSGSEPKPRAPGSSAGADG	190	-
Chr5B	702642027	702642068	RMKTFYATATMENK	109	-
Chr5B	704954445	704954540	RHEVRPLVNDVAVELGKCADTHIVMGNPHAIA	241	-
Chr5D	27114200	27114277	RAGRGAACLPSSPVLPRCCVSAGRGA	111	-
Chr5D	27114209	27114268	RGAACLPSSPVLPRCCVSAG	88	-
Chr5D	27819237	27819269	RADGSIECIAY	80	-
Chr5D	29486375	29486482	RSSDDADTLVESLSGCLASISADMGRQMAAAAAAPR	131	-
Chr5D	64977755	64977784	RLYCEIQQNV	83	-
Chr5D	69664910	69664978	KIYMDVLWQQLLRGGFLLINFIG	116	-
Chr5D	69665825	69665893	KADEDVQNSFLQQLEQPVEPTCV	175	-
Chr5D	126276176	126276214	RQLKTTPQELSGI	92	-
Chr5D	212531950	212531985	RSLADVGANEAG	84	-
Chr5D	246649622	246649663	KIVADDGGVTLIES	100	-
Chr5D	253400160	253400216	RMVASIKQYASFGKLGAAN	138	-
Chr5D	274238362	274238427	KEVAAEVAAMVNDVIEEEEMDL	96	-
Chr5D	274238362	274238436	KEVAAEVAAMVNDVIEEEEMDLRGV	112	-
Chr5D	290888677	290888913	KPIETVRIFDMV-----------------------KLI---------------HSCLLGMHAFQGCECDFEDGGEIVTV	241	-
Chr5D	303728302	303728418	RQTLSLHEHQWMAENFDGCVLWPESSFARLNSLSSWMLH	194	-
Chr5D	341628035	341628085	KGGSLEEEQAWLFKQRV	123	-
Chr5D	356952814	356952906	RVPPPLGPLVAHPACREPSPRRCASSLVASL	136	-
Chr5D	361793620	361793694	GFCRHGADDAGHIVGVPKTKNVAVV	187	-
Chr5D	364123609	364123662	KNHDTADISITSGEGAEG	88	-
Chr5D	381838235	381838288	RGSSEPKEYLLLLADAVD	89	-
Chr5D	396592913	396592951	RAADQMPLLFHIH	90	-
Chr5D	397045857	397045991	KTMAVEDWIILAAEKLLEATGSQK-----------------SHAT	174	-
Chr5D	408660286	408660327	KAHGVGMEGPPLSG	103	-
Chr5D	415750340	415750468	RSHEPVTVRVAEGWYPYGNCDGDEDNFGTRAASSDTNVAAFAD	210	-
Chr5D	415750577	415750633	RVVVAGQAGNSTPQRSSNS	83	-
Chr5D	441367070	441367117	RPAGDSLSYTIYMEDD	88	-
Chr5D	441367070	441367183	RPAGDSLSYTVYAEDDNNVYALYIILGSSNTAGLLQQQ	197	-
Chr5D	481534703	481534753	RRVWGTTALVGDLIGIK	103	-
Chr5D	490229004	490229069	RPRVPHCGTALSPLIASLRSHW	106	-
Chr5D	492659622	492659663	KQILVSSHLASVQK	100	-
Chr5D	518558910	518558948	RGNMENDLLVNSA	87	-
Chr5D	522600080	522600151	KGPFVGWTVANVANAPINSISEGE	149	-
Chr5D	522600756	522600800	KEANVAPQSNITLFG	99	-
Chr5D	537975585	537975653	KSIEEVKEDGSADKNEEDSAGAA	92	-
Chr5D	541682594	541682638	RDTFATIAAANLPPT	106	-
Chr5D	545374554	545374649	RALTGVAPFFISAIFIVMVTSAGAMTPHWNAM	156	-
Chr5D	545392482	545392571	RGSSAGALTAAAPLLIRAIFALMIPRQNRM	140	-
Chr5D	546847503	546847553	RALMTKGTGPPGMLLVG	111	-
Chr5D	546847503	546847562	RALMTKGTGPPGMLLVGKPL	133	-
Chr5D	547277994	547278071	RQTILQSANYQAVVAKLTEHIISPLV	122	-
Chr5D	548323810	548323857	REKEMGPYQFFGLSTA	125	-
Chr5D	549346673	549346747	KHAMLLWAFTLLEGGRSLQAAHMEA	179	-
Chr5D	549346859	549346894	KNVIPLIDTNAG	90	-
Chr5D	549347174	549347260	KADMPSEDPSYQCVMRIVSDMIEKDVEVY	221	-
Chr5D	559534014	559534082	KVLDDRLGEVGVLHAEEAFLACL	151	-
Chr5D	565856841	565856906	RWERATPPPSQKGLGGGGPQVE	104	-
Chr5D	566382557	566382622	RTGVNTPLKRVPELAEAWDPLT	107	-
Chr5D	568596976	568597017	KMCPGGEGYFEKGI	112	-
Chr5D	568597426	568597470	RHEVTGVLNLRKEIA	108	-
Chr5D	568599054	568599104	KSDRIHEWAGVTRLESM	130	-
Chr6A	5105051	5105170	KVDLHLTCRGMELFVFEAYDGVHHIQLPANHEDEVECGPI	205	-
Chr6A	5105075	5105170	RGMELFVFEAYDGVHHIQLPANHEDEVECGPI	163	-
Chr6A	5105258	5105299	KKVHIVYVGSADDA	97	-
Chr6A	5105825	5105890	RHIVVALEPPQPLMPFFRISAV	108	-
Chr6A	6220213	6220281	KLDGSYSDFEIDLFSEAGTRSIF	109	-
Chr6A	6220213	6220269	KLDGSYSDFEIDLFSEAGT	136	-
Chr6A	6220270	6220305	RSIFRVGAEELE	86	-
Chr6A	8673438	8673491	RKVGSLLDEASGFLPLYS	84	-
Chr6A	8673441	8673497	KVGSLLDEASGFLPLYSRV	89	-
Chr6A	10071217	10071249	RDLDCGLVSGT	81	-
Chr6A	12169379	12169429	KAVLAAVDAGSLGRGAL	90	-
Chr6A	12688464	12688496	KLISAEICMVL	78	-
Chr6A	12688872	12688919	RVNAPFVLHMTCNPPL	81	-
Chr6A	12688995	12689075	RKLTSVQGKGLTFVENVVPGSLQSMNV	195	-
Chr6A	12690049	12690132	KAPTVFCSEVVQVEEEGAMGCYSNRRGA	209	-
Chr6A	15996511	15996558	RAPNVHGAGKAYADAK	112	-
Chr6A	15997933	15997980	RFARVFGPNKAVANLE	120	-
Chr6A	15997993	15998061	RAAFGSFVETYSHVIPSKGSDGD	111	-
Chr6A	17550961	17551083	KLHSLRTSAKLAQPRTLGCTDVLYDEVAFGGPNPSIPGAAA	201	-
Chr6A	17550988	17551083	KLAQPRTLGCTDVLYDEVAFGGPNPSIPGAAA	222	-
Chr6A	19960958	19961008	KNEHMDLTQSLKKVAVM	83	-
Chr6A	24580509	24580601	EAHNSGDRDSLMWRMYEAGDDLSSVESPITV	151	-
Chr6A	26260987	26261040	RTFDTPQAQPRPDSGVVD	85	-
Chr6A	37114585	37114662	RQQSSCVQHSPLCIIEELGDYINALS	129	-
Chr6A	40256490	40256534	KGPMATVPIPISGQL	114	-
Chr6A	40256799	40256837	KLVDGGEEDAISL	91	-
Chr6A	40258369	40258473	KALTGIQDPVTGTFSCSKMRLYVLGTLNGIWSPQS	178	-
Chr6A	40258369	40258425	KALTGIQDPVTGTFSCSKM	144	-
Chr6A	54770368	54770445	KIGLGPYMGYTFDRLMPFGMEGSVIL	129	-
Chr6A	67648560	67648622	RGDATLGALAVGAHDAVRFVK	140	-
Chr6A	102979079	102979114	KPKGGFSSDPFT	86	-
Chr6A	138874314	138874382	RRLLPCAAGFPLSPRPPKSPLER	102	-
Chr6A	165083946	165084011	RGPLLCSAERGCAGLISISHRC	104	-
Chr6A	296978140	296978172	RDQGIVYKDLG	83	-
Chr6A	296978185	296978232	KPTPFDKGLNSGGWGD	111	-
Chr6A	429393667	429393744	KGHIFYTYGNNCCIYIVLGLQEPVHR	213	-
Chr6A	486664610	486664672	RYPKSNVPASGPLLPVVHDLT	150	-
Chr6A	487216039	487216077	KLLPNQAKPLDAL	91	-
Chr6A	524945553	524945663	KDSLEEVANVLNGLRAVFEILLSAFTGLSLASASEYT	176	-
Chr6A	524946174	524946266	KHMPPINIVVAQEPPPPPAENERSAGAGAEH	121	-
Chr6A	531559037	531559141	RSRVSRHEAAAPTVSYHAIPTSALNTGEPTSPPSI	159	-
Chr6A	553130423	553130476	KLGTFFCLLRCAILWGLG	89	-
Chr6A	557581092	557581193	KLPGEEVSKSFLASLADAVFIFLFPSLPDGQRLG	195	-
Chr6A	560468978	560469040	RSVPLPADYVFAHNICENRLF	108	-
Chr6A	560469041	560469103	RSLVRGDATLGALAVGAHDAV	115	-
Chr6A	579746811	579746921	KLIQLDTVHEFDEAIPLDSAIVFLLKIDGEFMVEGVF	172	-
Chr6A	581001524	581001586	RPMAGLSTVLAPLRILIDDDA	97	-
Chr6A	581005918	581006046	EEMLRLVHDVEPCSGIVDMLFQQAVDDVGGPAGQMAVDHKEEA	211	-
Chr6A	581005930	581006046	RLVHDVEPCSGIVDMLFQQAVDDVGGPAGQMAVDHKEEA	192	-
Chr6A	581005930	581006034	RLVHDVEPCSGIVDMLFQQAVDDVGGPAGQMAVDH	173	-
Chr6A	590677457	590677510	RIDILKLLSDLRFGIASG	82	-
Chr6A	594308228	594308323	KSCKLHAFVEQVPITELDVTENKVDELTMSAM	241	-
Chr6A	599720855	599720950	RWEASEDMAELNAHEFQRRCLHDLLLIYWYVA	157	-
Chr6A	615181854	615181895	RIPWGGPDRRALIS	108	-
Chr6A	617466810	617466848	RVIESLLGGAISN	89	-
Chr6A	617467950	617467991	RPCPGVGPNVISLV	107	-
Chr6A	617468085	617468120	RKNKLEASSAEA	83	-
Chr6A	617468394	617468447	RSLTSPLTMEKSGYPSSI	83	-
Chr6A	617468496	617468534	KPTNMSIFLVRLA	95	-
Chr6A	617469762	617469818	RGYLKDETITSGTQPRTIA	141	-
Chr6A	617482577	617482624	KVLGLSLIGFSTHPWD	115	-
Chr6A	617482796	617482834	RPEGVFPNKAVSQ	98	-
Chr6A	617482991	617483035	RTAASDNGEQGTTHA	107	-
Chr6A	617483036	617483092	RHAIYIEEERVILNYLVGM	145	-
Chr6A	617483093	617483161	RSISTTWLGPKGTGPWLSTWTNG	160	-
Chr6A	618130310	618130387	RINYIHGNFSSCCLNAVSNMRTTTII	127	-
Chr6A	618132184	618132225	KGKLEQYVQNALTT	102	-
Chr6A	618621899	618621940	RGISEKVQNWLDET	100	-
Chr6A	618630591	618630632	KIAGVIADSNNAEC	100	-
Chr6A	618631368	618631466	KVGSFRLDMMELCGLNGIQEPLESMGTEALNLY	162	-
Chr6A	618631791	618631844	RCSKVMGHKNTEGPQILG	138	-
Chr6A	618633926	618634003	KIEQYVQNALTTKGMGGPGTISVIKT	187	-
Chr6A	618634427	618634483	KLLFAEMAGLEHTLSRIEK	102	-
Chr6A	621053582	621053641	RGGPGSAMSGSDSSEPEMYF	92	-
Chr6A	621058316	621058384	RASPLERLVIDLVQLAEQPAEAH	103	-
Chr6A	621058690	621058722	RHLSVLENIVA	78	-
Chr6A	621058907	621058939	KDPLQAIFHNA	81	-
Chr6A	621087723	621087761	KPTPLSTNENELM	93	-
Chr6A	621091468	621091539	RLYLNEGVEIYKSTDILEGIWVLC	185	-
Chr6A	621091468	621091500	RLYLNEGVEIY	83	-
Chr6A	621091540	621091647	RTPDAEDGAGKMNAYAYATCSCNNGCEATCEDFSRN	170	-
Chr6B	2311633	2311731	KIEPIEMVPQPHGPINLPLMNYHSFSDKEKEVA	156	-
Chr6B	2314061	2314093	RPNEKEVEKAA	78	-
Chr6B	2320374	2320430	KAAQLIPFIPALSAPMLEG	131	-
Chr6B	5850430	5850555	KIPVEGELHNFSMDIKELQLNGLSAPISGTLNNASFNLVKLS	198	-
Chr6B	5850547	5850666	KLSRINGLSTPISGSFINSDLEMDELSECDGLTNPIDGSL	188	-
Chr6B	11003370	11003465	KKVLVTMVAFLTDFAIMAAVPKLLEIWGMSKA	146	-
Chr6B	11314328	11314390	KGVLFTQLQNILQWEDMTASA	163	-
Chr6B	14228089	14228214	RGSLRNGRLFLSIMNPLQGLEVPINGQIQNESLSILQLQTNN	194	-
Chr6B	14228479	14228562	KRLFTLNGLSPAIQGQLSQDTLNLATVR	131	-
Chr6B	14228482	14228559	RLFTLNGLSPAIQGQLSQDTLNLATV	119	-
Chr6B	19532991	19533113	RGDLSYNLMAPRHAIYEPELGVESILFESKSQLADMSHRLM	199	-
Chr6B	19563545	19563595	RAIYAPELGLDSILFES	99	-
Chr6B	26360044	26360100	RAKAICIERIMDHLQCSSI	127	-
Chr6B	30146691	30146735	REPNTTLMRPVAICL	98	-
Chr6B	30314967	30315023	RCHVLSVLGGIESRSLGLG	88	-
Chr6B	32716240	32716311	KLLRLFSHFSGFLPLFYHLRSVIA	114	-
Chr6B	42800769	42800825	REEVVAFLFPRDAVFDMLA	91	-
Chr6B	43104592	43104684	KSHSQMHQKLHAPKRFCAGCEECSHEVGHVV	148	-
Chr6B	51661249	51661290	KEGGHVGGAQTIIT	103	-
Chr6B	65557924	65557956	KNHEPKAGSAT	78	-
Chr6B	67621526	67621570	RANTLLMVMKNSAAK	99	-
Chr6B	67621661	67621777	RLTVQLEQIIVVMEAFTEQVTSCLDLLEVSCGMEGDLMK	190	-
Chr6B	71929393	71929452	KYLSPEGMNLHSMDQLSLLG	95	-
Chr6B	79331185	79331232	KATLTDDLLINAPKVD	113	-
Chr6B	81548200	81548253	RAEELLVQFIECEINNTL	85	-
Chr6B	155384030	155384068	RPAVDNSSPNLSL	92	-
Chr6B	155409499	155409564	RMFDDICNEMNYSMERVHDRWN	175	-
Chr6B	155418107	155418193	KLPRMRYVCECDSHCAWIAVDDIRTTVII	149	-
Chr6B	155420189	155420260	KQSDTLCSVLEKKPGDIGVLGAAE	114	-
Chr6B	155420189	155420221	KQSDTLCSVLE	79	-
Chr6B	155420225	155420260	KPGDIGVLGAAE	82	-
Chr6B	162577779	162577823	KLRTPWHLFSSADDD	116	-
Chr6B	164204382	164204477	KGLDLTVLNTLNIIGNLAGELRNNPLSIYQLS	145	-
Chr6B	166931053	166931160	RPSIEGHFHNASLRLAALNSCSYISEPIIGSFNNRM	177	-
Chr6B	182481320	182481346	KDDVYAMWF	78	-
Chr6B	231974733	231974789	MPILNGQGWGRGAEPAREE	91	-
Chr6B	287492438	287492473	KAQPRPAATQSQ	87	-
Chr6B	287492438	287492491	KAQPRPAATQSQKPDPKA	132	-
Chr6B	287492924	287492965	KMINSFHKEQKNAV	103	-
Chr6B	287492987	287493022	KITTLTETINVM	82	-
Chr6B	305949620	305949688	RIMCASSGKISQAGEAGLTKAAT	106	-
Chr6B	352420244	352420339	YHSSFIQEDMKIMAMSMLEHPSPNTSDWMRMV	157	-
Chr6B	352420274	352420330	KIMAMSMLEHPSPNTSDWM	90	-
Chr6B	367910629	367910661	RQKQVVGRQVA	81	-
Chr6B	394733468	394733512	RDCFGNVAAYIVVLQ	114	-
Chr6B	412781000	412781086	RAAPAFCGFCGMEVPSPSLSHAAVLLTPT	136	-
Chr6B	449323155	449323214	RCFAIGLRVAAPCDAYGRLA	92	-
Chr6B	452583245	452583298	RSELKYAGISDPRYGSRM	88	-
Chr6B	452583680	452583715	RMMNVTVLGSGH	89	-
Chr6B	477861038	477861091	RERRGHTTVILFPGALTT	86	-
Chr6B	515810724	515810804	KMEEVLAVVDTAHVAIDEMSPGKASLG	129	-
Chr6B	565863374	565863445	KMGPKTSPDEITDDTSHACSSATS	110	-
Chr6B	569382115	569382159	KLVHVAKSLNRVDWV	115	-
Chr6B	569382196	569382249	RGDPSRASAFSNDHHGKM	85	-
Chr6B	580266679	580266750	KFSGGFLGMALFGPSSSILTIHMC	113	-
Chr6B	606406589	606406636	KNPVVLIFLVGDLAVR	106	-
Chr6B	606406589	606406633	KNPVVLIFLVGDLAV	98	-
Chr6B	616591394	616591429	RDMELGFGGLPK	85	-
Chr6B	669346222	669346284	RATDAKGEQPGEPQVGILNAT	155	-
Chr6B	682457189	682457293	RSAPAYIGYVYLLIIYIMALVAGVLSVMYATTDIE	90	-
Chr6B	682457387	682457464	RLKKGDIILVMTILLSAVFATTNCLM	125	-
Chr6B	687176949	687177044	KPEPYVDIYNILSLICVRMCADSRNVPPKDMM	251	-
Chr6B	691974644	691974685	KAAELFQFGNLEEM	97	-
Chr6B	715565532	715565645	RLGSINGLSAPLHGEFNNNDLCLHKLDPFTDGFNSPLT	181	-
Chr6B	717132818	717132865	RPVILEQQKGAQLSIR	87	-
Chr6B	721665269	721665331	KALDVPYKEGVGVGVWICNHE	165	-
Chr6B	722469960	722470007	KLTTLFPLNELSLVAQ	102	-
Chr6B	725226098	725226151	KLLFADMAALEHTLSKIE	115	-
Chr6B	725299924	725299968	KEMFGDHKTDKDDVH	91	-
Chr6D	345765	345827	RTHTIQWLQLITPEKGTEEDR	104	-
Chr6D	421105	421158	KPINGSFKNMDLNLISLG	83	-
Chr6D	421603	421695	KGIGEPIVGSISNVAIGLTELGVLYDRLDYQ	149	-
Chr6D	3128453	3128509	KMEEFISLVYPQTPHVVLA	94	-
Chr6D	16873263	16873382	KAMDGKK-----------------LLGMVIHMMGPVFYAI	107	-
Chr6D	18234243	18234284	KPQDMPVMHGANHV	88	-
Chr6D	30214512	30214577	KVAVPMGAGSRAPSMTKEDVWG	121	-
Chr6D	73515949	73516020	RHGEGGAEPQGGVRHGAEGTGVDS	101	-
Chr6D	104493953	104493985	GGSPIPGELDN	79	-
Chr6D	104621632	104621721	RALVKQDYLVGVVFFVGFATMFITAESGIQ	225	-
Chr6D	105727852	105727914	KLQGIERPIMGTFNNKSLNLE	102	-
Chr6D	110366211	110366270	KIEVLLFSPAIEFVEADLEL	91	-
Chr6D	123854766	123854813	RVGKYSQFYPGSTNNL	122	-
Chr6D	157015306	157015353	KIMKTLCEVALNFPAF	124	-
Chr6D	157015432	157015470	RHRPLQGSQFFAQ	101	-
Chr6D	184964489	184964545	KNMYSHYNLKTANEVMHNE	107	-
Chr6D	344143564	344143614	KAMSSWNGGIAMTSEGM	127	-
Chr6D	402770185	402770244	RALTTNSESKHLPPVSVSAT	89	-
Chr6D	421992543	421992662	KPCAPIWHGTSSPDQDTNTNPADSNTHEYISNKQYYIQRA	199	-
Chr6D	430948998	430949054	KIRQWYTNVTQDSGVSADQ	117	-
Chr6D	442208752	442208850	RPLYPTVDTEGYFNMGAFLGNVINVLPGGIGVK	155	-
Chr6D	479455676	479455726	KSIILDLMMDHVKCARA	111	-
Chr6D	479485827	479485949	KDIGNMDYDHLSECDQFELVWLAEFQLLVPLHRICTSAIVT	212	-
Chr6D	479485827	479485922	KDIGNMDYDHLSECDQFELVWLAEFQLLVPLH	165	-
Chr6D	479492892	479492927	KPMKPLDYDTTM	93	-
Chr6D	479493165	479493263	KIINFGSIAQLNKMTGIGNPIKTEGHATGSYPY	250	-
Chr6D	489714218	489714286	KIQESNFGLETSAVYSSVLDNSL	118	-
Chr6D	489714218	489714286	KIQESNLGLESSAVYAAVLEDSL	144	-
Chr7A	2978418	2978501	KRLGTLQHLSAVASSDEDIEIGSLICLA	194	-
Chr7A	4116601	4116642	KLLIEKGGASLLKE	97	-
Chr7A	6609145	6609207	RCDRCHIDAVTHLGTMLQRDE	136	-
Chr7A	6609154	6609198	RCHIDAVTHLGTMLQ	94	-
Chr7A	18274235	18274282	RVSTVNDQALYVFNEG	120	-
Chr7A	18274334	18274378	KVIGEVNVSSPQIMS	94	-
Chr7A	18349577	18349642	KTALIGGITLIALPLCGCKKVL	161	-
Chr7A	18656383	18656418	RLKILEGLEKVA	79	-
Chr7A	18933320	18933382	RLVPSNPHADVESQLMALKAV	148	-
Chr7A	29072628	29072690	KMPEPSDGFSFLLAGCSPAPA	99	-
Chr7A	31124268	31124315	RALPEFVVTGLDKQVR	101	-
Chr7A	37944640	37944717	RTIDFCAMTYVPIAQAAAKILIEKGA	195	-
Chr7A	37945222	37945278	KVQYKVTTICKMVLNVWDH	151	-
Chr7A	37945705	37945743	RYFIAPMGDPGPA	105	-
Chr7A	37945744	37945845	KLDGISFMASRVEEETYEACLEANMQNSVKPRIT	170	-
Chr7A	37946203	37946259	KELDGLVNADWDQLDETIR	90	-
Chr7A	37946392	37946448	RMIGVAGEMIITVPRHDSH	142	-
Chr7A	37946935	37946967	RVVMNSMGLVS	79	-
Chr7A	42992568	42992618	KLWSHAPVNQPVIFGSE	109	-
Chr7A	44999632	44999691	RMPPRAASPTAHPDHYIHDL	98	-
Chr7A	48843721	48843789	RSVAQQVGSPVKSQCSSHLLSIG	106	-
Chr7A	52300128	52300205	KQAALVMKTLCEAAINFLFPSHPDGQ	197	-
Chr7A	52641957	52641998	KAQGDYDVWVQMPN	117	-
Chr7A	53104624	53104716	KLLGMKDPLVDATSEAGEPLGEMAPLPLPVF	212	-
Chr7A	53104768	53104815	RPTSVFSVANGRAALR	111	-
Chr7A	79725803	79725832	RPVAEAQIPM	79	-
Chr7A	79727137	79727169	KNGLSILTPFS	81	-
Chr7A	80274020	80274055	RRLLVRGLCFLQ	79	-
Chr7A	102859555	102859590	KVQVYNEFVSER	88	-
Chr7A	122125136	122125219	REVDKVVLITAKALYHLSLETVADCLIS	131	-
Chr7A	134177926	134177994	RVRATNAKGEEPADPQVGILIDT	172	-
Chr7A	162605034	162605099	RRNLPLPRLAHAPKITRTHNSL	100	-
Chr7A	255422650	255422724	KLEPIAQYDDAHAYVHAHLRVMYGY	126	-
Chr7A	269394765	269394842	KIPTIQPPQMWAKTDTPIWLRAEDEE	124	-
Chr7A	284548765	284548815	RSLADAAGNEVGKKYVI	123	-
Chr7A	284548984	284549034	KEYTSLGQYKPCLGKSL	128	-
Chr7A	292147551	292147607	KLSPNTLHTPPSPRISWPS	85	-
Chr7A	295351896	295351934	TVPIISALGKAGA	87	-
Chr7A	503756780	503756836	KLDEFKDIAVQLEDTSGVA	88	-
Chr7A	522585789	522585833	KPIKFVTVTPPVPLL	107	-
Chr7A	522585798	522585833	KFVTVTPPVPLL	85	-
Chr7A	522585834	522585881	KVQWSVVIGFSEGGGG	119	-
Chr7A	522585951	522585989	KVDIVNEAAIGYK	97	-
Chr7A	522585951	522585986	KVDIVNEAAIGY	90	-
Chr7A	548249513	548249548	KNIPLVAELWGK	89	-
Chr7A	548249513	548249551	KNIPLVAELWGKK	96	-
Chr7A	609581591	609581689	RALADGMDQCMNMLASATSSGPHLKSVDMLGMA	153	-
Chr7A	609581591	609581698	RALADGMDQCMNMLASATSSGPHLKSVDMLGMARLQ	168	-
Chr7A	638329583	638329624	KFPLVDDESPYMPI	97	-
Chr7A	647170142	647170189	KLCIQLINLNSTIVME	119	-
Chr7A	652810303	652810353	KVFPYTNLNQLSVNVAE	95	-
Chr7A	652810303	652810353	KVFPYTSLNQLSVNVAE	96	-
Chr7A	653182150	653182203	RITFAEGPELGLTVSPCV	132	-
Chr7A	653182150	653182203	RVTFAEGPELGLTVSPCV	127	-
Chr7A	659517445	659517480	KIGTYPFSPFPA	90	-
Chr7A	670976094	670976150	RHPFTLTIITPAESSLAVE	89	-
Chr7A	690510532	690510564	KATVAMMTGAM	80	-
Chr7A	708932753	708932827	KQMVSAGRSVHWGGTCGSSPVALMS	118	-
Chr7A	723254060	723254119	KELVSNMVGKSVSVLAEAAM	87	-
Chr7A	740082963	740083034	KRALTTKGAGGMAVISVVSLTINE	161	-
Chr7A	743552467	743552502	KWSVFRRNLGTA	88	-
Chr7B	831305	831352	KGIGGPGVIPLVSVPH	118	-
Chr7B	15107193	15107237	KHLPAVAFVPVSLDE	105	-
Chr7B	22755216	22755299	RQSSSSGTSLGAPQVERWRAADEVAPFA	132	-
Chr7B	24654258	24654347	RGAQGGGTPPAVVCEKSFLLALKGGGSSTV	141	-
Chr7B	28549012	28549041	KTWSCLVSMP	83	-
Chr7B	63863195	63863251	RGGGDVGNSRQEEEEGMAG	83	-
Chr7B	64680139	64680180	RVNNITSVAIYQLE	108	-
Chr7B	88507153	88507221	KQLAGCPGHLMHKVVLDHLVPYK	173	-
Chr7B	135392778	135392831	RPKNMLSRWLVMDTGSPA	89	-
Chr7B	159386456	159386554	KRTYFQVAGIVESVVRLTNPGSSCGLDAVVIMS	183	-
Chr7B	173179653	173179745	KIVFQQIQLYSRWQDVALLIALYEKEYVSLG	152	-
Chr7B	198850348	198850398	RPKQVSAMRVLFLSCES	82	-
Chr7B	204785553	204785615	KKKMSLLCVWLFGLVAVLAVA	93	-
Chr7B	211213053	211213106	KTVSSHSSGLDTSSASLL	112	-
Chr7B	273120500	273120556	KGSPELNGKGTGWNTVFQA	137	-
Chr7B	396115063	396115200	KFAMAAGADVRHSTMSAMPPASSSQVSMCFLPTQKSGTTFAAMSMD	168	-
Chr7B	411184004	411184051	KVIEEKPDEGKHLIID	113	-
Chr7B	412553994	412554047	RWIQQGQEVLFRDAPLDD	89	-
Chr7B	412725251	412725286	NPSGLCGAIAGV	87	-
Chr7B	505463535	505463588	RFSTFVELSGNKLAVYAS	128	-
Chr7B	505463622	505463735	RYYSLPTDTGAFAHMGDPLVTLYIKGSAWNTMSTSAML	189	-
Chr7B	590953763	590953801	KLGEVEHLIQDGE	94	-
Chr7B	637574342	637574392	TNTARTFIQQSSHISVM	110	-
Chr7B	638444930	638444968	RNQADKRSEALTA	89	-
Chr7B	638445323	638445364	KETPGIESTDILVF	102	-
Chr7B	638445401	638445463	RLRNGLTCGRLQYAAILEPLS	101	-
Chr7B	648292321	648292377	RRVQTPSLLLDLPAGPSSC	87	-
Chr7B	649473974	649474027	KKVSCTLSAPWLFNDTYV	137	-
Chr7B	660091846	660091911	KQMFYGDYDHELIGDAIRNFLT	112	-
Chr7B	672376378	672376434	KSALLGGVSVIALPLGGCK	133	-
Chr7B	687914392	687914454	KGQEDKMQMLGGMLDDCQRDV	150	-
Chr7B	687914407	687914454	KMQMLGGMLDDCQRDV	113	-
Chr7B	687914407	687914445	KMQMLGGMLDDCQ	93	-
Chr7B	693320988	693321029	KPLLSNMAGTAFEM	101	-
Chr7B	697860176	697860223	RNEANPLYDQMANILG	122	-
Chr7B	706580436	706580489	RTSPGATTVASRSNTPVA	128	-
Chr7B	712587963	712587998	RSGMKSLSTNTA	86	-
Chr7B	728710832	728710894	KQAMDNDLLINDPKIDMHYIQ	101	-
Chr7B	746266146	746266271	KDVPYDAALISLITNVTYMVPEDVPDVTTVFVDIGPLVAEGH	201	-
Chr7B	756620911	756620973	RILTGEVAAKTLGLAFEAMKA	148	-
Chr7B	759286610	759286666	KAFSGHYKGFLMVTQLKEV	144	-
Chr7B	759287210	759287263	RGVTKAALPFGKLNVVIE	129	-
Chr7B	759287222	759287263	KAALPFGKLNVVIE	99	-
Chr7B	759287294	759287389	KWAEQHGFVYKEFLHMFDDAGLRTLDVPYDVT	165	-
Chr7B	759287417	759287455	RTTVIVMNGREHG	100	-
Chr7B	759288218	759288271	RWCPSIKFKNAFFASATH	144	-
Chr7B	759288497	759288577	KLTSMNPGLSDCAAWNELLGDSVPALA	195	-
Chr7B	761764137	761764241	KSIVEEGTITEKGVGTNNEFVLGLFENKYFGQLAY	166	-
Chr7B	761767853	761767909	RHDIGEVGSLIGHRSGMAG	90	-
Chr7B	761767853	761767978	RHDIGEVGSLIGHRSGMAGKVESTAPELLQVEGTLSAASPGW	198	-
Chr7D	5396703	5396765	RDEMAGTTVNMAHYSLFARGN	102	-
Chr7D	9043145	9043207	KGCQNVLVEIAIPLMLNINLA	155	-
Chr7D	12221592	12221657	RVGVTSLYHGGSPDFVLGQALG	103	-
Chr7D	12222165	12222209	KAPPFSTAAPADNMI	105	-
Chr7D	19002170	19002268	KLKPLQNVGIIGSALNCLSIDIMTLQPTTGDEF	241	-
Chr7D	19002377	19002460	RLHMLNPLSGLIEMIKGEEKIVSGGLSL	131	-
Chr7D	19002644	19002679	KKTAGETVVSLK	83	-
Chr7D	19002770	19002805	KSIGKPVRVGYS	87	-
Chr7D	19002815	19002850	RSSWAMHLEAVA	92	-
Chr7D	19003064	19003105	KGISRPLKYIHSYG	104	-
Chr7D	19005130	19005186	KSIADGLMSRAMSVVTEAM	87	-
Chr7D	23489250	23489297	KPAETTHSRLYIHVLM	81	-
Chr7D	25592805	25592840	RTFWGLQFKFQH	91	-
Chr7D	27881772	27881822	KHTLVDEAREVNVDMAY	132	-
Chr7D	38187007	38187072	REVIPRTIDNTFLDQDSVFLGE	107	-
Chr7D	53334396	53334479	RAAAKAEGFMSPLLFLIALLHLWPCGSA	135	-
Chr7D	54852107	54852193	RKQAHEYYSMGQPPPPNNYMEGGAPQAGI	139	-
Chr7D	54852110	54852193	KQAHEYYSMGQPPPPNNYMEGGAPQAGI	133	-
Chr7D	54852110	54852217	KQAHEYYSMGQPPPPNNYMEGGAPQAGIREGALKLD	173	-
Chr7D	54858297	54858380	KQAHEYYSMGEPPPPNNYMEGGAPQAGR	129	-
Chr7D	60527365	60527409	KLSIPQVTGMSAAVA	109	-
Chr7D	60527446	60527490	KGHRLILLIEELLQK	93	-
Chr7D	60552288	60552350	RGVMDGVVASIILEAMIFDGQ	100	-
Chr7D	73035876	73035959	RLVEGLVAALLTSKGSGVEGCIAIKEGA	192	-
Chr7D	73036191	73036238	RLTAVFTFVNSADLPT	117	-
Chr7D	91433950	91433985	RMEEIINGEADI	90	-
Chr7D	113134697	113134762	KLTEGIHKEPQFQNNYIYQVVG	109	-
Chr7D	113134718	113134786	KEPQFQNNYIYQVVGKKDLVYTQ	112	-
Chr7D	113134787	113134834	RGPLTGFLDSPVGWEK	121	-
Chr7D	113134787	113134831	RGPLTGFLDSPVGWE	115	-
Chr7D	113134835	113134876	RVKNGEDSLLTFPL	104	-
Chr7D	113134835	113134882	RVKNGEDSLLTFPLRY	119	-
Chr7D	113134841	113134885	KNGEDSLLTFPLRYK	110	-
Chr7D	113134841	113134882	KNGEDSLLTFPLRY	104	-
Chr7D	113134841	113134876	KNGEDSLLTFPL	88	-
Chr7D	113134886	113134948	KAFAKHSAADDGSIGIVEAGA	145	-
Chr7D	113134898	113134948	KHSAADDGSIGIVEAGA	120	-
Chr7D	113134898	113134951	KHSAADDGSIGIVEAGAK	125	-
Chr7D	158924771	158924833	LAPQHHPLQHQGHAPFGARPW	98	-
Chr7D	158925032	158925064	KAHSEGAAGAM	79	-
Chr7D	193362625	193362678	RSTAAATALHGGVPDKNK	82	-
Chr7D	233534288	233534350	KSLHYVSALSGGPAVDYACQS	146	-
Chr7D	233535319	233535354	KDLYETLVMGLS	91	-
Chr7D	234465278	234465355	RAGALDIGTIDPALDIGTIDTPSEIQ	120	-
Chr7D	273449908	273449943	KVADELNVCAAM	91	-
Chr7D	434445960	434446079	RPLSSLTQLTSIPPWCSLPSSALGGRYPLHLLSRITASPC	181	-
Chr7D	453411896	453411973	RWVTVDLDEVEAVEPMAIVHLIMQTV	125	-
Chr7D	533803745	533803795	RLLMGSEVTMLRKEADV	125	-
Chr7D	540966682	540966738	KPGLTVGVLDALKNVGVQL	88	-
Chr7D	543205289	543205342	KASHSRGPSVELPSIDKS	82	-
Chr7D	547084067	547084099	RIFMDIEHQTA	88	-
Chr7D	559721080	559721178	KVEIGLYYSLLGLDSMSFLSKMQVKFAEIDAVN	173	-
Chr7D	576535324	576535377	KDCVSQIGSMSLVELQKI	86	-
Chr7D	576535372	576535440	KIKKLAPLIMMADVNLCDNIYLE	111	-
Chr7D	576536064	576536171	KLEEPIGGLSEIGEAHSALTQMCLSALSPVPRLPAK	254	-
Chr7D	576536784	576536867	KEASDHMLMSEESFLQENRDNVQGIGGR	139	-
Chr7D	578773907	578773945	RMHGFFEAMLVPS	95	-
Chr7D	598142243	598142302	RMCETHEVGPFVNDVAAELG	152	-
Chr7D	604400091	604400147	RNVAHHLQSPQSKSHILSG	90	-
Chr7D	604922039	604922086	RGQASSEASLVKVAVA	105	-
Chr7D	614606947	614607030	KEEKMQSEMSSLHPQPPPVSSGTSDLSL	127	-
Chr7D	623573146	623573190	KSRIPLPSLLGPYQV	90	-
Chr7D	623582446	623582538	KMIFQQMQLYSRWQDVALLIALYEKEYVSLG	155	-
Chr7D	630347724	630347759	FIHLTHINLLAV	93	-
Chr7D	631983421	631983477	RLQLEAEKDMQLLEQIRQQ	86	-
Chr7D	642835128	642835241	KCIMPFHMLMFVATLLPLVFTHLSYFRTLTSQGVSASG	180	-
Chr7D	642862467	642862505	KSMFYALSSMGAA	86	-
Chr1A	3393534	3393590	IGAKPPEQSDEQVLIWAGK	142	+
Chr1A	3393612	3393692	MEDAVDAFIVRMVEDGHDDGSTNMKNK	144	+
Chr1A	3393816	3393866	YMIDAQDKGTGDAIDPR	89	+
Chr1A	5272945	5272995	DQMYLLISVLACTSMRK	84	+
Chr1A	14479336	14479386	KAENLLTVAMLIEEPWK	81	+
Chr1A	56507310	56507390	AQVHEWDSAPAPLNHLLISLPPPTPHK	126	+
Chr1A	58867389	58867457	LATAGELGHALQAVQWGADYLAK	136	+
Chr1A	67311922	67312059	AMLPNFVNLGPPLLSALLLATPALCSRVLADLHHDGPGLLRLVTDR	127	+
Chr1A	70857823	70857927	QLGEGLWAVVDVSIDGLMMEQGLAMASTIANMKCR	171	+
Chr1A	70857823	70857930	QLGEGLWAVVDVSIDGLMMEQGLAMASTIANMKCRR	176	+
Chr1A	79449154	79449204	WGGPPWCQILAPPLDGR	84	+
Chr1A	121009285	121009350	HVPAVKCTSLLISSALFILVTR	100	+
Chr1A	126617214	126617273	VLEKVTASDGGAPVSDGDHR	91	+
Chr1A	145849601	145849735	TLVAVNHCVAHIEMGRVVTGAVDPVVLYVSGGNTQVIAYSEGRYR	221	+
Chr1A	145849649	145849735	VVTGAVDPVVLYVSGGNTQVIAYSEGRYR	138	+
Chr1A	167564798	167564890	CSSSMSVRGSGTFGTHGISHMDLHGCDSLLK	145	+
Chr1A	186043145	186043255	AQCSWPGCPWSIYGSISSRSDWLQVVRYNNEHTCIPR	297	+
Chr1A	215914831	215915025	SALSFCGALEILNVHSCPQ-----------------------------INTLDFGRLQAVCPTLK	137	+
Chr1A	246277944	246277985	VFMLKLKELMNDIK	104	+
Chr1A	256260648	256260683	EQNTFAGLLATK	87	+
Chr1A	256260762	256260833	SIATTPAGLAVAVHPHPPTMSLIR	110	+
Chr1A	353555145	353555180	DNNGCEVSNIAK	84	+
Chr1A	353558706	353558816	AKTAEFANWILNIGVGTTATIDDEDWVSILEDLILNK	176	+
Chr1A	393381146	393381223	VIETDPAEYCVVAPDTEIFCDGEPIK	168	+
Chr1A	443599219	443599272	SPVTTCLEQTNERPTRKK	85	+
Chr1A	468865451	468865510	MHVPHVQGFCPASCPVCLHR	102	+
Chr1A	473779696	473779749	SDHIINYHIQARGTAGRR	137	+
Chr1A	473779747	473779776	RKHNQCSGHK	80	+
Chr1A	477038002	477038058	EVFSKMEMWAIIVANVINK	90	+
Chr1A	482842594	482842653	LTSTIMLSWHLWLVLMGVAR	92	+
Chr1A	501867447	501867494	NNILPALRLSYNHLPA	114	+
Chr1A	501869335	501869424	VCLPAGLEDASCLTAITILRCPLIPCLPGR	141	+
Chr1A	509702720	509702764	VQVNVKSKAVRPVQR	95	+
Chr1A	510134060	510134122	TRGLMAAGVAAVIRGLGQFGR	94	+
Chr1A	510134066	510134122	GLMAAGVAAVIRGLGQFGR	83	+
Chr1A	547469427	547469489	AFPPTVQPNPWLPRPRAREPK	100	+
Chr1A	565894075	565894143	AKCAQPFCTWMHINDSRELHIIK	189	+
Chr1A	565894696	565894734	ALSVSRYGLLGNR	92	+
Chr1A	570712145	570712204	RRWPGSALAPSGAGHRPASK	89	+
Chr1A	578990615	578990668	EQEEMKGEAAVVTSEPVR	82	+
Chr1A	582862129	582862191	AAGISSMEAADAVVSGGRTTK	92	+
Chr1A	583169194	583169247	GDLFPNDVSITITKQRPK	138	+
Chr1A	584770143	584770181	AATMLMFVVGVAK	85	+
Chr1A	584770314	584770358	EDYLLDAHLFLAVPK	107	+
Chr1A	596648077	596648169	RRICQGTWAVEESGIVPSPVDSSIYIPPCAR	157	+
Chr1B	705782	705835	TPLLLVQAMEAAMIPLIK	84	+
Chr1B	4142514	4142606	DTLASPPVQMSSWQENTTPCNWTGIVCTAVR	242	+
Chr1B	4305485	4305517	KPQESVTAEAR	80	+
Chr1B	10597838	10597885	YIFSDDSNIFQNLLVP	119	+
Chr1B	14302414	14302461	SSSNTGIAGSDGSGNK	108	+
Chr1B	14317259	14317330	SAVQIADSYFMELMSRSMILPSEK	116	+
Chr1B	14317748	14317798	QLETLDVRGTGILKLPK	117	+
Chr1B	14317835	14317900	AGIIPAYEDFVSWEQAVGHIPK	174	+
Chr1B	14318102	14318137	ALHTLGVVNIGR	84	+
Chr1B	14318252	14318371	HLESLSIRSEGEPGLSGCLDGMSSPPENLQSLKLYGNLVK	186	+
Chr1B	17702680	17702733	DVEFLMKELESMHAALVK	102	+
Chr1B	31950286	31950327	VMNGLEEERETLKR	101	+
Chr1B	31950373	31950417	GASRPGVSAWLGALK	108	+
Chr1B	31950508	31950576	LGFDIVSLFPAHNPIAFRYRMGK	182	+
Chr1B	31950751	31950831	IVSILVDQAREG-RDLIVLPIVGMGGLGK	141	+
Chr1B	31951126	31951185	KAQVAQIMKMCIDDSHNLGK	128	+
Chr1B	31951126	31951185	KTQVAQIMKTCIDDSHNLGK	147	+
Chr1B	31951234	31951290	LQKPKAVELSDVVDKIMDR	89	+
Chr1B	31951318	31951356	AFGSMLSNKTSMK	99	+
Chr1B	31968021	31968101	WCCVSDDFDVTKIASNICQINEINREK	134	+
Chr1B	31968102	31968185	ALQDLQKEVSGKIYLIVLDDVWNEDTEK	133	+
Chr1B	31968123	31968194	EVSGKIYLIVLDDVWNEDTEKWEK	116	+
Chr1B	33052007	33052063	EMSFCRQGLVVEGESSTIK	93	+
Chr1B	33052025	33052063	QGLVVEGESSTIK	92	+
Chr1B	33052481	33052573	YASSHFRRSCIALVHILCNDQLCHDMGINHK	154	+
Chr1B	33319600	33319644	TIEVLVAEMNAFGFK	109	+
Chr1B	40535622	40535681	NINIPPGSLPKVLHSLDMSR	95	+
Chr1B	46890077	46890178	SIAPAVLLLLLPLMLSFTASARHLTPTADYSVLR	105	+
Chr1B	50704730	50704768	VTALVNTSLAFIR	95	+
Chr1B	55099812	55099943	KVKMNLSISHGGVCIFMLDVLLSCDSMAYVRPVAHASYSICSGR	214	+
Chr1B	64186811	64186840	VAGYCHDQSR	78	+
Chr1B	86742827	86742901	AASLLLPPQYNLKEGEAEARMASMK	117	+
Chr1B	86743884	86743964	VDALPFAQNPTL-EEHGEDA--MMAKK	123	+
Chr1B	86743884	86743961	VDALSFAQNPTLAEEQGEEAMTMMTK	125	+
Chr1B	93698118	93698180	MGHMYPYATIVHALIHLSYPR	107	+
Chr1B	96396658	96396765	IGNNHIVDLLMTADKQLANYPSGGISPLYLAILLEK	174	+
Chr1B	106025019	106025075	DAASLLSNGHVHFDALAGR	87	+
Chr1B	128082942	128082989	TKPVSLLWQLYDAGHR	82	+
Chr1B	152643865	152643951	KNVLVFFDDILIFSVSYELHLQHLAKVLK	138	+
Chr1B	158486498	158486530	MRGEYAGTAPK	81	+
Chr1B	158486738	158486875	GHHPAILQ------------------------------VMLDQPSK	84	+
Chr1B	158486876	158486968	DPELGMAASSGHPLDLSAVDARLPMLVYIAR	147	+
Chr1B	158487956	158488057	WAGLTPLDWFRNEQFYIIGTTGVYPMAMLHIILR	176	+
Chr1B	158487989	158488057	NEQFYIIGTTGVYPMAMLHIILR	117	+
Chr1B	165938784	165938840	VNYQKSEIFTVGGDENTLK	141	+
Chr1B	165938799	165938840	SEIFTVGGDENTLK	103	+
Chr1B	192584271	192584333	RKMEALNLHHLSAAIATYAPK	102	+
Chr1B	192584274	192584333	KMEALNLHHLSAAIATYAPK	97	+
Chr1B	223397237	223397278	MLVYEYMENSNLDK	83	+
Chr1B	233001251	233001301	AVACSSDGLHARFRWAR	83	+
Chr1B	272881653	272881703	INYKKGTDNSAANALSR	124	+
Chr1B	313035805	313035885	AGELGSGVNFDHVFLYLNIKPSAGFRK	197	+
Chr1B	313035886	313035948	VAHGTNIGGSHSIIKSTIIGK	91	+
Chr1B	334899225	334899311	SMADSTVFARMNGDENDVCNGVPQGYGGR	144	+
Chr1B	369267945	369268058	AYDHSSIDFVSETSGPPSSKFVGLQLLKETQTSCVEER	189	+
Chr1B	448942636	448942707	EAAALGVAMSAKGLVELIVLNIGK	161	+
Chr1B	463751807	463751842	SNWVSSEVTLVR	85	+
Chr1B	479426465	479426518	RGNTAREEVPGDGHQSCR	88	+
Chr1B	479426468	479426518	GNTAREEVPGDGHQSCR	83	+
Chr1B	492629466	492629534	EEHQTMPLISGSILQVRSIATFK	112	+
Chr1B	492629535	492629582	SAIGLLPPLSSFAVLR	105	+
Chr1B	561697436	561697498	YFICGIPGHCIAGMKVQVNMK	168	+
Chr1B	579490735	579490812	LFSSLYDLPSAAVLPSAEPVVTKPLK	114	+
Chr1B	613971881	613971946	ANSPTPYASTIRLIRSEPITAR	100	+
Chr1B	634882541	634882669	DAAVTTAAPLMPADLLDLNSKVGNCMPLSDIRMGTWVHSIELR	134	+
Chr1B	636726537	636726581	VLDNFEPHDGLLILR	91	+
Chr1B	640046304	640046399	FLQSQSLIIPMLWSSIATLLLHIPVCWLLVFK	152	+
Chr1B	640048018	640048113	GCGSQHLGAYVNLGSFYLFGIPMSLLLGFVLK	147	+
Chr1B	650016252	650016296	VNGVAPSMIMTGMIK	106	+
Chr1B	653817108	653817152	SMLTAYFEANSSHEK	112	+
Chr1B	657781702	657781767	QERPTIQFIVSNLIDTEILIGK	104	+
Chr1B	667895828	667895863	AMLLRPINAAAK	87	+
Chr1B	667895828	667895887	AMLLRPINAAAKQCCQLKVR	149	+
Chr1B	679341912	679341977	RPVRGQLAASRNIAGLHVPNPK	103	+
Chr1B	686698210	686698302	TPGVPMAVPMPIPAITADSPDQFHGKLRLPR	151	+
Chr1B	686698210	686698287	TPGVPMAVPMPIPAITADSPDQFHGK	126	+
Chr1B	686698210	686698293	TPGVPMAVPMPIPAITADSPDQFHGKLR	137	+
Chr1B	687749960	687749998	LRNVIERSFGVLK	95	+
Chr1B	690827906	690827977	LGGSLLQRTQAAVAEEGRLLAPSR	105	+
Chr1D	2327184	2327246	DVDGKTFVNALDGIIARWIQK	114	+
Chr1D	8761713	8761754	AAFGAEAAGDGNGR	82	+
Chr1D	11000324	11000461	GTPTLAGTFTFDAFMMANALAFICSSMAMIGLMFSGSSMVDLRIRK	221	+
Chr1D	11000324	11000452	GTPTLAGTFTFDAFMMANALAFICSSMAMIGLMFSGSSMVDLR	203	+
Chr1D	11000324	11000458	GTPTLAGTFTFDAFMMANALAFICSSMAMIGLMFSGSSMVDLRIR	215	+
Chr1D	11847415	11847447	SCHDIASLAKK	80	+
Chr1D	22279148	22279222	DPTLCGSFYALGLPFCYLIHRIKSY	126	+
Chr1D	22298567	22298599	AGFSNYKIVKK	78	+
Chr1D	22298597	22298632	KLGHRGVIEVYP	90	+
Chr1D	22298600	22298632	LGHRGVIEVYP	84	+
Chr1D	22493719	22493787	QMVGIFLCVWVRADVMPRVTGLR	181	+
Chr1D	22495295	22495357	RTPPAGGAVIEAEELLVAPPR	96	+
Chr1D	22495298	22495357	TPPAGGAVIEAEELLVAPPR	137	+
Chr1D	40799374	40799442	ETQQPAYNMTQKIVIAVQMASSR	170	+
Chr1D	52088282	52088341	NSILGALPVDVIANAYGISR	93	+
Chr1D	71064484	71064546	GLAARAPPLSIAVPAIYSTAR	90	+
Chr1D	84899260	84899313	AEQGINDMAFSPDQTLLR	90	+
Chr1D	84899332	84899439	AENAVNNLPFSGLHGSVLKQNTINAKMQQLSLNSHQ	171	+
Chr1D	137667822	137667875	MAQPTNRPIKSYPTTRGR	87	+
Chr1D	210786925	210786984	LNYRQDGGHMSSQPIETVYR	103	+
Chr1D	210786937	210786984	QDGGHMSSQPIETVYR	82	+
Chr1D	238938688	238938807	AKAISGDIIQKHRPTLYLTPTNTPVPATPFFLFNPVEDGR	195	+
Chr1D	245134250	245134288	ALLKVKEDYMVGR	93	+
Chr1D	300181614	300181661	AGILIGVEPDAPPAGK	116	+
Chr1D	407111925	407111987	MLRYLNLSGTGIAMLPSSIGR	100	+
Chr1D	421561228	421561308	LQADIWLFSMDQQEIVMLTREYCEDIK	135	+
Chr1D	426131089	426131121	TNSELCKMEPR	85	+
Chr1D	453781654	453781689	VNAVIGDCPPMK	91	+
Chr1D	484255136	484255225	IPACLRSFTTHQPDRCLLYTLAHSTPHTMK	147	+
Chr1D	492915718	492915759	HFEMEDELVSHITR	111	+
Chr1D	494580623	494580667	ILVSHCANAVTKAIK	110	+
Chr2A	5944957	5944995	VQFIVGDIGRDSK	95	+
Chr2A	7562504	7562563	TIPDAMQPANPSGSELAHVE	118	+
Chr2A	8186906	8186938	DCFLGGYSVPR	84	+
Chr2A	8186978	8187061	DGEAWKDPDTFRPSRFMLNGDAIGLDLK	137	+
Chr2A	8314246	8314335	VAHAMEDMVDEYMYQVGREHDTGCCFYLKK	235	+
Chr2A	8315452	8315505	ELVNRNMLQLVGRNSLGR	82	+
Chr2A	8316325	8316417	LPEGALLAESPLFQAMEQNLCSLRLSWSQLR	144	+
Chr2A	8335480	8335578	EQEEQQTVQHGQINKPEVAPPISEPCIEEQEKR	150	+
Chr2A	8335975	8336046	SGNQNPYWSERYDRLQTYLENCDR	189	+
Chr2A	8959859	8959927	MEVAISAVTGELLSRFISFLMNK	138	+
Chr2A	9143071	9143139	LASEESLKLYCRPIEWYNIIQHR	116	+
Chr2A	10837828	10837872	TVVLSSPEAAREALK	99	+
Chr2A	13515060	13515140	FIEEGSDVHVNFIGSNFKLLPFGAGRR	132	+
Chr2A	14156937	14156987	KYMEHNGDLVFANIMER	93	+
Chr2A	15928384	15928461	KQLGRPAPGPWRLPLVGNLHQIVTSK	129	+
Chr2A	15928585	15928683	DLNFASRPSLLVSEVMLYGNLDIGFAPYGAYWR	168	+
Chr2A	15929035	15929070	QMDAVLDKIIAK	85	+
Chr2A	15929035	15929082	QMDAVLDKIIAKSEQK	115	+
Chr2A	15941356	15941607	ISDEGELDFPIDMDNVKAIVM----------------------------------------DMFTAGTETTSSISEWVMSELMR	166	+
Chr2A	15942112	15942156	KNQLHLVATPYKACS	113	+
Chr2A	21447761	21447802	GACSLEDVAEGYLR	92	+
Chr2A	24354749	24354793	TAYIYSNTWVIELTK	93	+
Chr2A	34111490	34111567	MPSSTQHHLDLTPSRIMSYLLSYISK	127	+
Chr2A	40201558	40201608	LVAVISASTGEPINVSK	116	+
Chr2A	40202195	40202251	ASVTEDDLADLKYMKLVIK	135	+
Chr2A	44043589	44043633	SGIYLDALGVYVRPL	98	+
Chr2A	48700596	48700682	MDAETAPGTVTTEAHRPPQPRMPYADADR	134	+
Chr2A	82037675	82037761	HIVDDLESMQRIKPSMQLAKVSITVHSSR	140	+
Chr2A	82037675	82037734	HIVDDLESMQRIKPSMQLAK	99	+
Chr2A	82037807	82037851	GDKEVRADSTSIAGR	104	+
Chr2A	82040528	82040572	DLQTLWLTCASAGTK	111	+
Chr2A	85690218	85690253	YMMLSGNEGIVK	89	+
Chr2A	92291942	92292019	GAKVVLVNHLVSARFCHSVSLPCGAR	187	+
Chr2A	94268065	94268112	WSTINADCQKWAAVQK	123	+
Chr2A	128978167	128978205	GLAALLYAPSSAK	82	+
Chr2A	183112823	183112885	MAMLNYCLSILAPAPAVRGRR	89	+
Chr2A	183113024	183113080	AITNGLVAPDLAGAGQRQR	86	+
Chr2A	207417123	207417224	RPWKIHTSIYLETTSTPVLYLYSAIAPSSSTPWR	168	+
Chr2A	225686953	225687009	VHAIQLDPKGYGIRFPTGK	139	+
Chr2A	317574720	317574860	NIPVSPASSAHQNRVRSNAVASLLLLINSSPSLKPNPSAPQSHIAPR	103	+
Chr2A	435071187	435071234	MCEPCFQQKKSGEHLR	83	+
Chr2A	511197569	511197649	STRNAAQPTAVTVVGRHHCRPPLNIPK	129	+
Chr2A	514885144	514885203	MMHGPCGEAKQNSPCMVSHR	167	+
Chr2A	514885174	514885203	QNSPCMVSHR	84	+
Chr2A	514885174	514885224	QNSPCMVSHRCSKHFPK	140	+
Chr2A	514885441	514885509	DDDQVTTLLKEGLTANETDEIKK	158	+
Chr2A	514885741	514885785	ELTYAEFPTKFVWKR	113	+
Chr2A	514885927	514885959	TIDGVTHPTYK	84	+
Chr2A	514886257	514886322	SLKEYTEIELPNAAELDELGNR	101	+
Chr2A	514886410	514886445	KAFDKIMESVNK	88	+
Chr2A	514886458	514886508	QIFVEGYSGTGKTYLWK	130	+
Chr2A	514887004	514887090	VAEFAEWILQIGDGKTASDEGEDWIKIPK	211	+
Chr2A	548168531	548168635	NGMGSAQVDADVKPHAVCVPLPAQGHVTPMLKLAK	256	+
Chr2A	591167358	591167405	SLNQVGEQRFTASMYY	128	+
Chr2A	605514410	605514526	SFDLPCGEMTMTLQDMAMISGLPINEQAVTGRVSVGNWR	198	+
Chr2A	612654142	612654201	AGGGGEQPGLTNQAGLRNKK	89	+
Chr2A	637443760	637443792	WMLGMGNMVVK	83	+
Chr2A	637444426	637444488	ASIQGEHNTQGMLRMVARELK	103	+
Chr2A	637445020	637445052	FWKTVGNQITK	85	+
Chr2A	647764077	647764121	ATITFLIFTFPSLFR	108	+
Chr2A	662972200	662972229	MDQVHAIFPK	80	+
Chr2A	681970962	681971015	CAFYQYVDNMQDKVIAKK	145	+
Chr2A	687201267	687201374	CGMLAATVAGFLAVQVAMLCGMEWSGALRGMSAWEK	178	+
Chr2A	688936918	688936974	RSMATMGVGGAVKMIVGAK	132	+
Chr2A	688936918	688936956	RSMATMGVGGAVK	88	+
Chr2A	688936924	688936974	MAAMGVGGAVKMICGTK	96	+
Chr2A	688936924	688936974	MATMGVGGAVKMMIGAK	107	+
Chr2A	688936924	688936956	MATMGVGGAVK	78	+
Chr2A	689189815	689189865	MPSPAPATQNPQTFQGK	119	+
Chr2A	706983553	706983660	MAASVACSFFFDAELLGEAGMPAMDACALCAKQLAR	262	+
Chr2A	711713582	711713644	MIRLSIPEGAEGIVFAPYGDK	106	+
Chr2A	711713663	711713719	ICTVELLSARRVQSFRPVR	91	+
Chr2A	712417612	712417647	EVANMFHVSVQK	88	+
Chr2A	714554876	714554920	EPDEVDGAYPQILTK	114	+
Chr2A	732393640	732393702	AAHVRSDGSEAHRAPHATEAR	91	+
Chr2A	749397512	749397622	AVLMNNGNFVLQSSSNPSIVFWQSFDYPTDTLLAGAK	179	+
Chr2A	752161720	752161791	TLQIAGYTIPKDSRVLINIWAIGR	166	+
Chr2A	752531635	752531685	AAKARANVCGGVSQGAK	110	+
Chr2A	752531650	752531685	ANVCGGVSQGAK	86	+
Chr2A	752815473	752815559	MAGPAKASWMVAMGVGAVEALKDQAGLCR	213	+
Chr2A	752815473	752815538	MAAPAKASWMVAMSVGTVEALK	137	+
Chr2A	752815491	752815538	ASWMVAMGVGAVEALK	118	+
Chr2A	754570589	754570690	QPMYFAQINYETSDATEDLENSANGVSLTALEGR	166	+
Chr2A	755668669	755668725	EVSVGPAKEEKDDCGCGDK	84	+
Chr2A	767581104	767581163	GAESAAPSGGMPSLPGFFGR	88	+
Chr2A	767581182	767581235	MDDVALGPPPEHEEEGVR	87	+
Chr2A	767752600	767752638	TGILIGVQPDAPK	97	+
Chr2A	770491362	770491487	KEFSRSIMEDDQDCVMDTVGAVCVDGYGNVASGASSGGIALK	201	+
Chr2A	770496716	770496826	KQEEAAGSGPLSVAEMAAANKGQGDVDAAEGDAQQNK	161	+
Chr2A	770614477	770614545	SIARHAATVAVVQEMAATGAVGK	101	+
Chr2A	770618295	770618351	KSSTVQTINTEQNMKVVLK	142	+
Chr2A	770618298	770618339	SSTVQTINTEQNMK	107	+
Chr2A	770618355	770618387	ALRKGSSNEHK	79	+
Chr2A	770618559	770618597	QEHILPSLKDCGK	98	+
Chr2A	770618916	770618975	EIDASYLYVSHLPLSMDTLK	98	+
Chr2A	770619153	770619212	LSDISPTLSNSAVGSHTNTR	90	+
Chr2A	770619540	770619587	SRLYVTNLPRSMNADK	109	+
Chr2A	770620644	770620688	KNTATVMKPSQPCSK	109	+
Chr2A	770876083	770876124	ALDEFQAEIAILTK	104	+
Chr2A	770877112	770877141	YLASWFGQIR	82	+
Chr2A	776029094	776029135	ASRVASSTSSDMIK	93	+
Chr2A	786240288	786240344	TSEGPPSPPPQARLSDLGW	88	+
Chr2A	787555146	787555229	LSGFGKAGNGMDPTLEAGMAASLAKTCK	129	+
Chr2A	787555164	787555256	AGNGMDPTLEAGMAASLAKTCKAAGDGGTAK	136	+
Chr2A	787555164	787555220	AGNGMDPTLEAGMAASLAK	83	+
Chr2A	787686414	787686470	DSAVILSPYHVQEQGTYVK	93	+
Chr2A	787686540	787686638	YGAYSNQLPYAYSPIILHYENNHAFAVVEELVR	162	+
Chr2A	787686639	787686689	KVEISHWGNVQVTEHYK	130	+
Chr2A	787686642	787686689	VEISHWGNVQVTEHYK	122	+
Chr2B	5404021	5404062	VRSGGHDYEGLSFR	100	+
Chr2B	11741922	11741990	NRQQAEIDMMHDSDEIAMSVIAR	111	+
Chr2B	11741922	11742005	NRQQAEIDMMHDSDEIAMSVIARVMLGK	137	+
Chr2B	11741928	11741990	QQAEIDMMHDSDEIAMSVIAR	100	+
Chr2B	11742015	11742044	EAWEVFIAGK	78	+
Chr2B	11742015	11742056	EAWEVFIAGKEQLK	107	+
Chr2B	14969536	14969601	FGSVQPIFLSVLSYDELRYLFK	126	+
Chr2B	19645386	19645436	YIPPGGYTQFLKKDGLR	106	+
Chr2B	24268690	24268722	WQGYDGASNMR	92	+
Chr2B	26357684	26357776	YARPMMLLAAACSIMGTFFLLLSMIDAIQLK	149	+
Chr2B	26443394	26443435	ELAADIEAGALNPR	82	+
Chr2B	27721109	27721159	GVQSAGAAVAWQVDTHK	115	+
Chr2B	29890838	29890897	MLPRLA-MKNAMAIQLQEAK	98	+
Chr2B	31336448	31336510	GKEMVTEDDLDSLAYLKAAIK	123	+
Chr2B	31495597	31495644	KAFDGEKLTCAELQDK	113	+
Chr2B	31495600	31495644	AFDGEKLTCAELQDK	107	+
Chr2B	36884502	36884633	YPHIKGINFDLAHVIAEAPHSPGVEHVAGDMFKNVPSGDAIVLK	273	+
Chr2B	36884517	36884600	GINFDLAHVIAEAPHSPGVEHVAGDMFK	156	+
Chr2B	38372734	38372805	LLLIPAISLTIGSLQYSLEKGAAK	113	+
Chr2B	39506615	39506647	AVNGCMPRGSR	78	+
Chr2B	41431501	41431554	QGASTVMAKCCNAGASEK	129	+
Chr2B	41432479	41432511	NVKGLDYTQSK	81	+
Chr2B	41432751	41432816	MCGGLPLAIVIMAGHVACNPSK	168	+
Chr2B	41433471	41433539	EICEMLLLKYLSLRGTEIQCLPK	114	+
Chr2B	41433600	41433659	MPKTVCQLGHLVNILGGNKK	144	+
Chr2B	41433609	41433659	TVCQLGHLVNILGGNKK	121	+
Chr2B	41434131	41434163	QDPEIVNILAR	81	+
Chr2B	41462497	41462553	AMVMVSQSSDLEAILSSIK	86	+
Chr2B	51889211	51889285	KRPTDDMFVDGLTLPIFSESMFPER	124	+
Chr2B	57026068	57026190	EAGVAAAAFFTQMCAVDVVYGEVSAGRVALPLADGSALRGR	193	+
Chr2B	59072208	59072252	QGKEPISSGTTKQGK	95	+
Chr2B	78736476	78736511	AEFDLHRKSQAR	92	+
Chr2B	91065669	91065779	LLNIHVHIFSLDVQSNYDPIKNQTCLNVPAILYFLEK	180	+
Chr2B	101045023	101045088	MEQNAIPNVMSLRGFEVIDSIK	149	+
Chr2B	105024587	105024649	SQAGTPQPHATSGDNVIPPRR	97	+
Chr2B	105024587	105024646	SQAGTPQPHATSGDNVIPPR	93	+
Chr2B	120817304	120817372	FVSGSTFKASTIDLIREGLIVLR	108	+
Chr2B	141862242	141862280	GAAGTNDKVEWLR	93	+
Chr2B	141862497	141862568	RCMGAGAGDALIFCGAGTTAAIKR	177	+
Chr2B	162843131	162843166	NASLPPGVAVLR	86	+
Chr2B	192637862	192637936	MASRNTALFLVGLLLSCVAMSNGAR	185	+
Chr2B	192640521	192640583	NSAIFLLVLLVSCVAMSGAAR	146	+
Chr2B	192640584	192640646	ILEDTVPSKEEHQPEVPSLPK	93	+
Chr2B	199875066	199875137	ISLEVGNTESDGGVAVQENGSLGK	107	+
Chr2B	199875162	199875257	IIISENSGSMNDNGPAPTPTLEDPGGLQQACK	158	+
Chr2B	199876245	199876352	SVSTDNKGNFVKGPSLVLPGMLYGNHLTQDAMLSPR	252	+
Chr2B	199876281	199876400	GPSLVLPGMLYGNHLTQDAMLSPRFPARRPLLSAAQAAPR	195	+
Chr2B	222617685	222617786	TVELGYYDHIVAHEHLLCLIHTYIVRWHNLSPRR	172	+
Chr2B	233536762	233536815	MAGAAGGFVTRAFEAMLK	126	+
Chr2B	233537000	233537119	GVAAQEQQEDGAPAPVTQVLASAGRVLEGTQAELVLQPLR	177	+
Chr2B	292587709	292587771	ASGQEADAEDATSCQGLLARR	96	+
Chr2B	371081478	371081510	SASVESPLANR	78	+
Chr2B	372268262	372268303	AGVTKDVEPSFRSR	80	+
Chr2B	378557655	378557696	HCVGLRLFSSSHRR	106	+
Chr2B	378558366	378558422	VVDDGTYKVYAGNLGWGVR	92	+
Chr2B	378558423	378558476	ADALKTAFEGQPGLVGAR	82	+
Chr2B	378558510	378558551	GFGFISFQTIEDAK	106	+
Chr2B	471144519	471144587	ATPSPQGSTSTGADLSAEHAPRR	101	+
Chr2B	471144519	471144584	ATPSPQGSTSTGADLSAEHAPR	96	+
Chr2B	509893397	509893450	VGEGIGAPGGCLLGDCTR	83	+
Chr2B	522830858	522830926	FGFAATRVITSDGAEIDDVRLVR	110	+
Chr2B	553314093	553314161	MGLSEAPGTFQGAMNTTLSPVNK	167	+
Chr2B	556613958	556614062	AGAMLPPGSRGLPVLGESLEFFTRSPSLELTPFLK	160	+
Chr2B	556618360	556618431	IMGADCIIATLGTFHKHLRTLVLR	172	+
Chr2B	563763967	563764008	ASFTDDGISLLDKR	99	+
Chr2B	565796338	565796373	ALPYISLLLPAK	87	+
Chr2B	579218086	579218124	MPTFALTVLRVPK	97	+
Chr2B	611383986	611384081	LGPAALRPCPLASPLSQVRARLGPGATIGILR	143	+
Chr2B	627476736	627476801	TQRNNSAPLQLQLPRQLTGGHR	101	+
Chr2B	630568588	630568668	PCIFTAPRVSETLGLVAMASNLSMHLK	132	+
Chr2B	641552174	641552221	STQNLNAPLVSALVDR	113	+
Chr2B	646123131	646123196	LSLVPANMSRQNISTYARSPAK	104	+
Chr2B	655300501	655300533	MAAMDVGGAVK	80	+
Chr2B	655300501	655300551	MAAMGVGGAVKMIIGAK	112	+
Chr2B	655300501	655300551	MAAMDVGGAVKMIIGAK	125	+
Chr2B	656759796	656759831	ASGRWTANAAPK	80	+
Chr2B	662615771	662615809	DLTQTCPGELQVR	99	+
Chr2B	667113954	667113992	GGAGSPTPKKAPR	84	+
Chr2B	680339512	680339580	REMATQQEIQESYYRDMAVMFGK	183	+
Chr2B	683507830	683507901	DVKASNVMLDEEYNARLGDFGLAR	142	+
Chr2B	694086790	694086873	VDEESAEITAANTHTCWDKATLSNMIRK	138	+
Chr2B	694087330	694087422	LLIILDDVWDDMNDNIQHHKMLAPLVSSHVK	152	+
Chr2B	694087450	694087536	SMSVAQSLGTLKPVKLGALANDDFWLLFK	211	+
Chr2B	694087969	694088082	EEPYLGSQVMYAICGLMHDFAMMVSRTDSASIDGRPYK	292	+
Chr2B	694088302	694088388	VLQMSAASADFLKHGIEEVDGSFPQILSK	139	+
Chr2B	694088431	694088469	TMPGCIDNLVSLR	98	+
Chr2B	694088692	694088751	DSPADMVMEVEGWEPHWDLR	157	+
Chr2B	694088911	694088970	NLPKVIQILVPSLEELALVK	90	+
Chr2B	704212003	704212059	EATGPGAAGQLTGEHDIAR	92	+
Chr2B	726128566	726128685	NAATSTTSSCSDRPCAAADDRAVSVPAGHVAVCVGSASRR	176	+
Chr2B	738577988	738578050	AQAQGDQSATMVRMLDLAAPR	96	+
Chr2B	739599511	739599594	LKSADPSAACAPTPFSADESSAADLLPR	120	+
Chr2B	739599517	739599594	SADPSAACAPTPFSADESSAADLLPR	109	+
Chr2B	742773158	742773220	LNGTGLTGSLSPDLGNLTFLR	91	+
Chr2B	742774001	742774114	LPGSIVNLSSTLQALYLMDSRVSGSIPADIGNLVGLNR	175	+
Chr2B	745200029	745200073	SPPLEEVINTGVVPR	103	+
Chr2B	751088269	751088304	LDLLAAKELKVK	82	+
Chr2B	756772076	756772129	YLVVLEGVSSMADWDAMR	98	+
Chr2B	762081222	762081302	QEEEGRIMAGPAKAPWMVAMSVGAIHR	134	+
Chr2B	762081240	762081302	IMAGPAKAPWMVAMSVGAIHR	103	+
Chr2B	762309948	762310094	KPTTTQGSQVSLHSSAAQQEQGGGGETMAGPAKASWMVAMSVGAVEALK	173	+
Chr2B	772467063	772467137	GYYHRAFQWIMENGGLTTAALYPYK	138	+
Chr2B	772467078	772467137	AFQWIMENGGLTTAALYPYK	111	+
Chr2B	783389474	783389527	NVLALEMYVWEPDMADPK	116	+
Chr2B	789601418	789601459	RVTPAFTSTGRQAK	96	+
Chr2B	789684215	789684271	ESQLFANINLDSIKDEAWR	89	+
Chr2B	789685430	789685510	LDHQRTNSSYQDGESVAEMDLAIADIK	130	+
Chr2B	789685445	789685552	TNSSYQDGESVAEMDLAIADIKFTYVVSCQVYGMQK	175	+
Chr2B	803654210	803654326	NGGVFRLVEWAWGLYGHGAILEAVDERLNGDYNAAEVER	294	+
Chr2B	803654387	803654440	TAIGALQSNSKVHRACSK	132	+
Chr2B	803751374	803751445	EGLCRAVAVYPHLAGRLAVDHQGR	117	+
Chr2B	803752140	803752235	ANPPAPPDFFGNMVLWAFPRLQARDVLGWTYR	163	+
Chr2B	803770704	803770820	KNDVVSVLAPNVPAMYEMHFAVPMAAAVLNTINTRLDAK	186	+
Chr2B	803844702	803844746	GEIASRNLATVAGKK	103	+
Chr2B	803844942	803844974	KEFGVTIPLEK	81	+
Chr2B	803894152	803894247	ISFTILLLKLLLVEESMIAGIKQAKPHFCDSR	116	+
Chr2B	803894248	803894298	KVSPQFQDLFEEAKLHR	81	+
Chr2B	809038724	809038780	NASILMFVLGVIKYGERVW	96	+
Chr2B	809217169	809217222	DGASSCNAFVEVEFDGQR	94	+
Chr2D	9682473	9682526	VRSRFPSVLHLNGDNLLK	105	+
Chr2D	14794345	14794407	QGLPIGLQLIGRPWGEASLLR	113	+
Chr2D	20962088	20962168	NAIELGMLEILVAAGGKMLSPSEVSAR	124	+
Chr2D	20962088	20962138	NAIELGMLEILVAAGGK	112	+
Chr2D	20962169	20962243	LPSTATNPDAPAMVDRMLHLLASYK	119	+
Chr2D	20962760	20962876	GINFDLAHVIAEAPQSPGVEHVAGDMFKNVPSGDAIVLK	282	+
Chr2D	20963072	20963125	NQREFEELAKAGGFTGVK	131	+
Chr2D	115285613	115285645	MAMAPSSKPAK	81	+
Chr2D	132258689	132258739	KPTLMAAAADEITPNEAR	91	+
Chr2D	137124501	137124572	ISLEVGNTESDGGVAVEENGSLGK	105	+
Chr2D	137124825	137124890	GVIAQTLVTATDPSCSDEVQCR	108	+
Chr2D	137124891	137124992	TGESTKISTYTALDYTAFSSPRILSSVDEDIHLR	162	+
Chr2D	138539832	138539861	ALTVEEQYCR	79	+
Chr2D	168815836	168815907	KHVSIMLKLFTLALLCLMWWCQTK	116	+
Chr2D	186379260	186379301	SEGQDSVNFKENIR	95	+
Chr2D	263799988	263800023	SMLTEYFGMNQK	94	+
Chr2D	263801755	263801796	IPMSPSKDTSLPFK	91	+
Chr2D	272719058	272719132	VRAELYQGLLDTIQAREQNGDAVGK	184	+
Chr2D	314572046	314572096	NSQTDPQFAASDLMDGR	82	+
Chr2D	381289514	381289546	KNGAEQLAMVR	81	+
Chr2D	381289517	381289549	NGAEQLAMVRK	81	+
Chr2D	441032137	441032205	DLDSAEELSSQLGELFEEDQLYR	103	+
Chr2D	441033795	441033860	VLQSVNPIKDEEVVLGQYQGYK	106	+
Chr2D	441033795	441033920	VLQSVNPIKDEEVVLGQYQGYKDDPTVPDDSNTPTFASIVLR	202	+
Chr2D	441033861	441033920	DDPTVPDDSNTPTFASIVLR	91	+
Chr2D	441034106	441034141	VQFKDVPGDIFK	86	+
Chr2D	460969319	460969360	GIEMAGGGGLGKVK	92	+
Chr2D	478249532	478249561	YSGAEVHEYK	77	+
Chr2D	478249607	478249672	DLKGGAWFLGATEPYHVVVFKK	168	+
Chr2D	478249607	478249669	DLKGGAWFLGATEPYHVVVFK	161	+
Chr2D	478249616	478249669	GGAWFLGATEPYHVVVFK	138	+
Chr2D	478249616	478249672	GGAWFLGATEPYHVVVFKK	147	+
Chr2D	483881001	483881057	TVARKTLSTDTNGNLHNAR	133	+
Chr2D	483881415	483881495	SPGEEVDKVFIAMNQGKHIDALLECLK	199	+
Chr2D	487234361	487234429	IADGDETPAMTEMWAAMDFAKTR	112	+
Chr2D	526164286	526164351	QRSLGPAGFNLSSPPPIPFLRR	99	+
Chr2D	531119292	531119393	MGWAGTARGTSNTGSPLFNGSIGSGPTRHTQPER	160	+
Chr2D	531119394	531119471	RPPSLSPSFKPQGTAYSGRQPNQRGR	119	+
Chr2D	542742656	542742730	AVPTLMKMNVSCSSMPVGISEITAK	114	+
Chr2D	542742656	542742757	AVPTLMKMNVSCSSMPVGISEITAKEAEDNVLPR	160	+
Chr2D	554326377	554326421	RGLGCLSTVNSVCVK	106	+
Chr2D	554326380	554326421	GLGCLSTVNSVCVK	97	+
Chr2D	571347122	571347244	RMCPGMSFGLANVELALAGLLYHFDWELPGGAEAEELDMTE	197	+
Chr2D	580661854	580661898	ATGFHVPSCPDASPR	115	+
Chr2D	596458776	596458817	TSEYDPLDLFSGSK	84	+
Chr2D	605117752	605117811	LVLDDVWEADTWEQINRAAK	97	+
Chr2D	606569998	606570093	IGKVSSTMNAGAMLAIDCEMVLCHDGTEAVVR	153	+
Chr2D	620448765	620448866	MRGDMAAGPGNASWTAAMSVGAVEALKDQAGLCR	163	+
Chr2D	621011841	621011903	QHGCLLHKTGAMPEVLKDTEK	102	+
Chr2D	622413170	622413220	LSWQLNMYVTNVRRDER	85	+
Chr2D	626322111	626322179	TRSARATPPSTSTGIAGGSPTTR	92	+
Chr2D	630915148	630915177	NYWNTHLKKR	84	+
Chr2D	637726218	637726256	KFDIFSLGVVMTK	86	+
Chr2D	638274841	638274891	TVCIQSTHCMSLLINIL	82	+
Chr2D	646938594	646938641	TPDVFDNKYYFDLIAK	121	+
Chr2D	646938594	646938656	TPDVFDNKYYFDLIAKQGLFK	159	+
Chr2D	646938708	646938749	FSLNQGAFFEQFAK	101	+
Chr2D	647300271	647300306	LPEGCCNVMHTR	96	+
Chr2D	653754052	653754090	QEHGSPGSYCEPK	94	+
Chr3A	1186145	1186192	HGFSGFAAMLTPEQAK	110	+
Chr3A	1483408	1483479	DEEASNAALNEVSAVSTQNMPTER	108	+
Chr3A	4732704	4732796	YLSIGEVSSTENMCYHNHWNKCHTDQNGMCR	156	+
Chr3A	8281892	8281924	HVQQLGVAEMR	85	+
Chr3A	8862703	8862789	VSLEDLPTDLKNCFLYCTMFPEDYLFQRR	170	+
Chr3A	10374878	10374919	NKQIFPVPPEIMFK	110	+
Chr3A	10374884	10374919	QIFPVPPEIMFK	93	+
Chr3A	20116997	20117053	YISGLPSPCTPTQISFKQK	148	+
Chr3A	37191131	37191190	NLVPILTACSSIDSKGNDFK	135	+
Chr3A	38127671	38127730	LGAVQNLVVSSSRAAEAVLR	111	+
Chr3A	38191170	38191220	GQEIVSEADMNNMVYLR	103	+
Chr3A	38191170	38191232	GQEIVSEADMNNMVYLRAVIK	132	+
Chr3A	42085562	42085606	LPLAIKVTASALSSR	104	+
Chr3A	42086300	42086380	NLQVLSLRHCKALHSLPLAMTQLCNLR	139	+
Chr3A	42471114	42471167	NIGVHHEQGETIEELQRK	123	+
Chr3A	42490587	42490625	KDMLVLPSMDKVK	93	+
Chr3A	42490587	42490619	KDMLVLPSMDK	78	+
Chr3A	42490869	42490970	ALHSLPLAMTQLCNLRCFFLIGADINHVPKGIGK	252	+
Chr3A	42491106	42491159	NAAHCTSNTVLADKKLLK	130	+
Chr3A	66623068	66623163	PYITSPPPPYQHSASALSSPPHIPPKLNLPTR	145	+
Chr3A	67752957	67753013	YSMSVSLALVYGLGPVRMK	86	+
Chr3A	81860854	81860883	MSKPLGPINR	77	+
Chr3A	121551589	121551693	TITNVGAVGTTYHAVLEAPAGVVMSVEPSMITFAK	165	+
Chr3A	127259993	127260100	VLNSVFVQAVVNMMMAVETMLSPETATADDIEKMSK	165	+
Chr3A	182654288	182654383	MDTLVAARQVNKAVQLLQSDQLGIGIEQTCHR	157	+
Chr3A	265474340	265474375	FGHDVLIDGMLK	84	+
Chr3A	280942132	280942200	MQLMQVSGGCPKDSEGCDDCFEK	115	+
Chr3A	436185125	436185205	GTFEYSEDLANLTVGAEAPETVISAQR	129	+
Chr3A	436185206	436185268	YQENDNDLLLSTSDKEDNGIR	99	+
Chr3A	436186088	436186144	AGAAAFYLVECIVNTASAK	85	+
Chr3A	436186157	436186234	IKAEDGTTAEAFSTLFQSVLSQFGHS	121	+
Chr3A	436186163	436186234	AEDGTTAEAFSTLFQSVLSQFGHS	110	+
Chr3A	461000152	461000193	TMARYDTVDKQHAR	103	+
Chr3A	465277053	465277112	ATLADPQKGSLQNRFGVHFK	149	+
Chr3A	467901700	467901801	CNVSVTMTHFSLILALFTRTAELMCCGQYVYCFR	168	+
Chr3A	486587307	486587390	IMDNEYSMGYYLTDGIYPEWATLVKSIK	218	+
Chr3A	541431280	541431363	NENSTVDGHLEGRKMNNICTEMNDSPGK	139	+
Chr3A	541431319	541431363	KMNNICTEMNDSPGK	113	+
Chr3A	567937617	567937688	EAQYVLSELYTKGVLSKSLIEDHQ	114	+
Chr3A	607822974	607823033	AKGRGGACSGLQLDPATMGR	91	+
Chr3A	607823034	607823066	GVLEVHLVDAK	79	+
Chr3A	625618664	625618699	LLESVGQKAGGK	83	+
Chr3A	649774982	649775014	AQEVARKDIER	82	+
Chr3A	662168059	662168091	QNNPSGDVMHR	86	+
Chr3A	662168194	662168238	AEALLAKMGISWPWK	115	+
Chr3A	687794089	687794127	RNQGVDHAVGTVK	89	+
Chr3A	691344576	691344659	HLNGTNFPTWKEQISINLGVMDLDYALR	146	+
Chr3A	697653532	697653660	APQGEEVERALAGMVSQSPVVPAVFIVGELVGRTDTIMSLHLK	207	+
Chr3A	701705261	701705311	WVAEEDHIVNFPTVRLK	84	+
Chr3A	717467642	717467716	YPLNQPRLFEECSLSTCQLIKVVLR	123	+
Chr3A	729200180	729200239	LDYPNFYYDQEDVLFEEVSR	138	+
Chr3A	740789039	740789134	LLLYMFEMMSGLKLNFQKSENLTVGGDDAVIK	155	+
Chr3A	740789660	740789698	ALLKVKEVYMTGR	96	+
Chr3A	740789678	740789731	EVYMTGRKVNIESGNIAR	136	+
Chr3A	740789702	740789824	VNIESGNIARVWSDSINGLLPFKESYPQLFDICNIPECTIK	204	+
Chr3A	748649011	748649103	SSWCGVVWWLVSQKAPYNQAPSRPPSKVGHR	157	+
Chr3A	752929773	752929853	KMQVHGPPDLVVSPAQSQLPVTPDFNR	130	+
Chr3A	752934641	752934697	TEPADALSPQAQVTVEERR	86	+
Chr3B	3966000	3966056	FKNMNPTLQVDENVTNRCK	96	+
Chr3B	3966105	3966197	ILDVIEREEAIMLVYKYEVNGSLDYLLHQAK	151	+
Chr3B	4545008	4545058	NELKANFFSVGRASYAR	100	+
Chr3B	4564100	4564231	LVSNDAIMTAPISYDNGTGLLIALLQIDGDEPPYSISTLVDMKR	214	+
Chr3B	5374165	5374239	NVEDSLVLAAAVSELDGEEVASLLR	105	+
Chr3B	5437944	5438063	AVVGIAIGATVGTLGLVIGPVSGGSMNPARSLGPAIVFGR	173	+
Chr3B	5451960	5451992	FLGLENCTDDK	80	+
Chr3B	5452476	5452508	QFRSSTTTGNK	82	+
Chr3B	5452659	5452697	LKRLFLIGCMHLR	87	+
Chr3B	5453640	5453723	KYANAPHIIHDGVLFPKLTTIHLHDLPK	203	+
Chr3B	5453742	5453777	VKMVAPALESVK	82	+
Chr3B	6296838	6296915	RPNTTPPAPAVLHRKTLQQAVPVPPM	116	+
Chr3B	7163387	7163464	GVVFHVVPEGEGGAGDVAMALKSVSR	168	+
Chr3B	10163937	10163969	ENMRGIAALYR	82	+
Chr3B	10164324	10164374	RVLWGWANESDTVTDDR	82	+
Chr3B	10164578	10164613	SLRSKHINVSNK	85	+
Chr3B	10604943	10604975	QEVFVEAGDGR	83	+
Chr3B	10604976	10605062	QEAAESRDTIQATTWSMFMEEGPLDTTAK	140	+
Chr3B	16351774	16351809	GKDATGAHPPEK	82	+
Chr3B	17259365	17259439	QTMHVIAGVGIQDVQAAFVATSEGR	120	+
Chr3B	17259701	17259763	QEVAHSGNALEATASSLVTEK	92	+
Chr3B	17259764	17259802	APLDMAESHNCPR	103	+
Chr3B	17260367	17260471	ISPRFVPKLECHNRPVEELPAEALTSEGGNEELVR	167	+
Chr3B	17260787	17260843	NILGRTAIPALLGQVLGLK	135	+
Chr3B	20657196	20657258	VLSSSRASVTVTITGDDVGKK	93	+
Chr3B	20657214	20657255	ASVTVTITGDDVGK	97	+
Chr3B	22264518	22264556	GAEVRAKVATLQK	83	+
Chr3B	23990205	23990246	NFDLDTSLGQVDMK	104	+
Chr3B	26035588	26035629	IPDTLGNYEHVLSK	107	+
Chr3B	26036561	26036608	EEHVDGFHAALATLHS	114	+
[truncated: 934 more rows]
