# Supplementary material for: Community Resource: Large-Scale Proteogenomics to Refine Wheat Genome Annotations
Source: Int J Mol Sci. 2024 Aug 7;25(16):8614. doi: 10.3390/ijms25168614 (PMC11354340; doi:10.3390/ijms25168614)
Supplement: Supplementary file 1 [file ijms-25-08614-s001.zip › test_TraesCS4D03G0026600_manual_Apollo.BED]

Chr4D	7318143	7318179	RGGHSLQQCVQR	n.a.	+
Chr4D	7318146	7318179	GGHSLQQCVQR	n.a.	+
Chr4D	7318200	7318212	YSHAR	n.a.	+
Chr4D	7318341	7318374	HGEGEREEEEGR	n.a.	+
Chr4D	7318485	7318506	RPYVFGPR	n.a.	+
Chr4D	7318530	7318578	SDHGFVKALRPFDEVSR	n.a.	+
Chr4D	7318551	7318578	ALRPFDEVSR	n.a.	+
Chr4D	7318551	7318584	ALRPFDEVSRLL	n.a.	+
Chr4D	7318551	7318587	ALRPFDEVSRLLR	n.a.	+
Chr4D	7318572	7318620	VSRLLRGIRNYRVAIME	n.a.	+
Chr4D	7318608	7318632	VAIMEVNPR	n.a.	+
Chr4D	7318623	7318689	VNPRAFVVPGFTDADGVGYVAQG	n.a.	+
Chr4D	7318623	7318695	VNPRAFVVPGFTDADGVGYVAQG-----------------------------------E	n.a.	+
Chr4D	7318635	7318801	AFVVPGFTDADGVGYVAQ-----------------------------------GEGVLTVIENGEK	n.a.	+
Chr4D	7318635	7318803	AFVVPGLTDADGVGYVAQ-----------------------------------GEGVLTVIENGEKR	n.a.	+
Chr4D	7318656	7318801	TDADGVGYVAQG-----------------------------------EGVLTVIENGEK	n.a.	+
Chr4D	7318668	7318801	GVGYVAQG-----------------------------------EGVLTVIENGEK	n.a.	+
Chr4D	7318779	7318803	TVIENGEKR	n.a.	+
Chr4D	7318821	7318881	QGDVIVAPAGSIMHLANTDGR	n.a.	+
Chr4D	7318821	7318884	QGDVIVAPAGSIMHLANTDGRR	n.a.	+
Chr4D	7318830	7318881	VIVAPAGSIMHLANTDGR	n.a.	+
Chr4D	7318905	7318932	ILHTISVPGR	n.a.	+
Chr4D	7318911	7318935	HTISVPGRF	n.a.	+
Chr4D	7318935	7319066	FQ---------------------------------------------------YFSAKPLLASLSK	n.a.	+
Chr4D	7318938	7319066	Q---------------------------------------------------YFSAKPLLASLSK	n.a.	+
Chr4D	7319033	7319066	FSAKPLLASLSK	n.a.	+
Chr4D	7319036	7319066	SAKPLLASLSK	n.a.	+
Chr4D	7319045	7319066	PLLASLSK	n.a.	+
Chr4D	7319090	7319232	K-------------------------------------------------------------TSDEQLGRLL	n.a.	+
Chr4D	7319205	7319226	TSDEQLGR	n.a.	+
Chr4D	7319286	7319304	ASEEQLR	n.a.	+
Chr4D	7319319	7319379	QASEGGQGHHWPLPPFRGDSR	n.a.	+
Chr4D	7319382	7319412	DTFNLLEQRPK	n.a.	+
Chr4D	7319391	7319412	NLLEQRPK	n.a.	+
Chr4D	7319457	7319487	SFHALAQHDVR	n.a.	+
Chr4D	7319490	7319667	VAVANITP--------------------------------------GSMTAPYLNTQSFK	n.a.	+
Chr4D	7319667	7319682	KLAVVL	n.a.	+
Chr4D	7319667	7319703	KLAVVLEGEGEVE	n.a.	+
Chr4D	7319670	7319727	LAVVLEGEGEVEIVCPHLGR	n.a.	+
Chr4D	7319685	7319718	EGEGEVEIVCPH	n.a.	+
Chr4D	7319706	7319736	IVCPHLGRDSE	n.a.	+
Chr4D	7319757	7319790	GRWSEEEEDDRR	n.a.	+
Chr4D	7319763	7319790	WSEEEEDDRR	n.a.	+
Chr4D	7319766	7319790	SEEEEDDRR	n.a.	+
Chr4D	7319805	7319853	HGSGSESESEEEQDQQR	n.a.	+
Chr4D	7319805	7319868	HGSGSESESEEEQDQQRYETVR	n.a.	+
Chr4D	7319862	7319925	TVRARVSRGSAFVVPPGHPVVE	n.a.	+
Chr4D	7319886	7319988	GSAFVVPPGHPVVEISSSQGSSNLQVVCFEINAER	n.a.	+
Chr4D	7319898	7319955	VVPPGHPVVEISSSQGSSNL	n.a.	+
Chr4D	7319973	7320003	EINAERNERVW	n.a.	+
Chr4D	7319997	7320054	RVWLAGRNNVIAKLDSPAQE	n.a.	+
Chr4D	7320000	7320015	VWLAGR	n.a.	+
Chr4D	7320036	7320078	LDSPAQELTFGRPAR	n.a.	+
Chr4D	7320042	7320078	SPAQELTFGRPAR	n.a.	+
Chr4D	7320081	7320099	EVQEVFR	n.a.	+
Chr4D	7320093	7320120	VFRAKDQQDE	n.a.	+
Chr4D	7320108	7320171	DQQDEGFVAGPEQQSHEQEQER	n.a.	+
Chr4D	7320108	7320177	DQQDEGFVAGPEQQSHEQEQERGD	n.a.	+
Chr4D	7320111	7320171	QQDEGFVAGPEQQSHEQEQER	n.a.	+
Chr4D	7320111	7320180	QQDEGFVAGPEQQSHEQEQERGDR	n.a.	+
Chr4D	7320123	7320171	GFVAGPEQQSHEQEQER	n.a.	+
Chr4D	7320123	7320177	GFVAGPEQQSHEQEQERGD	n.a.	+
