# Supplementary material for: Community Resource: Large-Scale Proteogenomics to Refine Wheat Genome Annotations
Source: Int J Mol Sci. 2024 Aug 7;25(16):8614. doi: 10.3390/ijms25168614 (PMC11354340; doi:10.3390/ijms25168614)
Supplement: Supplementary file 1 [file ijms-25-08614-s001.zip › test_TraesCS4D03G0026600_tblastn_Apollo.BED]

Chr4D	7318530	7318580	SDHGFVKALRPFDEVSR	118	+
Chr4D	7318551	7318586	ALRPFDEVSRLL	82	+
Chr4D	7318551	7318589	ALRPFDEVSRLLR	86	+
Chr4D	7318623	7318691	VNPRAFVVPGFTDADGVGYVAQG	163	+
Chr4D	7318635	7318802	AFVVPGFTDADGVGYVAQ-----------------------------------GEGVLTVIENGEK	188	+
Chr4D	7318635	7318805	AFVVPGLTDADGVGYVAQ-----------------------------------GEGVLTVIENGEKR	182	+
Chr4D	7318656	7318802	TDADGVGYVAQG-----------------------------------EGVLTVIENGEK	136	+
Chr4D	7318668	7318802	GVGYVAQG-----------------------------------EGVLTVIENGEK	106	+
Chr4D	7318821	7318883	QGDVIVAPAGSIMHLANTDGR	102	+
Chr4D	7318821	7318886	QGDVIVAPAGSIMHLANTDGRR	106	+
Chr4D	7318830	7318883	VIVAPAGSIMHLANTDGR	129	+
Chr4D	7319027	7319068	QYFSAKPLLASLSK	99	+
Chr4D	7319033	7319068	FSAKPLLASLSK	79	+
Chr4D	7319319	7319381	QASEGGQGHHWPLPPFRGDSR	104	+
Chr4D	7319382	7319414	DTFNLLEQRPK	77	+
Chr4D	7319490	7319669	VAVANITP--------------------------------------GSMTAPYLNTQSFK	119	+
Chr4D	7319862	7319927	TVRARVSRGSAFVVPPGHPVVE	100	+
Chr4D	7319886	7319990	GSAFVVPPGHPVVEISSSQGSSNLQVVCFEINAER	168	+
Chr4D	7319898	7319957	VVPPGHPVVEISSSQGSSNL	91	+
Chr4D	7319997	7320056	RVWLAGRNNVIAKLDSPAQE	98	+
Chr4D	7320108	7320173	DQQDEGFVAGPEQQSHEQEQER	95	+
Chr4D	7320108	7320179	DQQDEGFVAGPEQQSHEQEQERGD	104	+
Chr4D	7320111	7320173	QQDEGFVAGPEQQSHEQEQER	90	+
Chr4D	7320111	7320182	QQDEGFVAGPEQQSHEQEQERGDR	105	+
Chr4D	7320123	7320179	GFVAGPEQQSHEQEQERGD	85	+
