# Supplementary material for: Community Resource: Large-Scale Proteogenomics to Refine Wheat Genome Annotations
Source: Int J Mol Sci. 2024 Aug 7;25(16):8614. doi: 10.3390/ijms25168614 (PMC11354340; doi:10.3390/ijms25168614)
Supplement: Supplementary file 1 [file ijms-25-08614-s001.zip › Vincent_supplementary-tables_2024-06-05.xlsx]

## Sheet: Suppl. Table S1
Supplementary Table S1: Optimising tBLASTn search using TraesCS4D03G0026600.1 gene as a test.
Chromosome	Start	End	qseq	gene_pep	Gap	CDS	gene	1_BLO90_6_2_sstart	1_BLO90_6_2_send	1_BLO90_6_2_evalue	1_BLO90_6_2_gap	2_BLO90_8_2_sstart	2_BLO90_8_2_send	2_BLO90_8_2_evalue	2_BLO90_8_2_gap	3_BLO90_9_2_sstart	3_BLO90_9_2_send	3_BLO90_9_2_evalue	3_BLO90_9_2_gap	4_BLO90_9_1_sstart	4_BLO90_9_1_send	4_BLO90_9_1_evalue	4_BLO90_9_1_gap	5_BLO90_11_1_sstart	5_BLO90_11_1_send	5_BLO90_11_1_evalue	5_BLO90_11_1_gap	6_PAM30_5_2_sstart	6_PAM30_5_2_send	6_PAM30_5_2_evalue	6_PAM30_5_2_gap	7_PAM30_8_1_sstart	7_PAM30_8_1_send	7_PAM30_8_1_evalue	7_PAM30_8_1_gap	8_PAM30_10_1_sstart	8_PAM30_10_1_send	8_PAM30_10_1_evalue	8_PAM30_10_1_gap	9_PAM30_14_2_sstart	9_PAM30_14_2_send	9_PAM30_14_2_evalue	9_PAM30_14_2_gap	10_PAM30_15_3_sstart	10_PAM30_15_3_send	10_PAM30_15_3_evalue	10_PAM30_15_3_gap	11_PAM250_21_1_sstart	11_PAM250_21_1_send
Chr4D	7318143	7318178	RGGHSLQQCVQR	TraesCS4D03G0026600.1_pep_01	0	CDS1	TraesCS4D03G0026600.1	N.F.	N.F.	N.F.	N.F.	N.F.	N.F.	N.F.	N.F.	N.F.	N.F.	N.F.	N.F.	N.F.	N.F.	N.F.	N.F.	N.F.	N.F.	N.F.	N.F.	N.F.	N.F.	N.F.	N.F.	N.F.	N.F.	N.F.	N.F.	N.F.	N.F.	N.F.	N.F.	N.F.	N.F.	N.F.	N.F.	N.F.	N.F.	N.F.	N.F.	N.F.	N.F.
Chr4D	7318146	7318178	GGHSLQQCVQR	TraesCS4D03G0026600.1_pep_02	0	CDS1	TraesCS4D03G0026600.1	N.F.	N.F.	N.F.	N.F.	N.F.	N.F.	N.F.	N.F.	N.F.	N.F.	N.F.	N.F.	N.F.	N.F.	N.F.	N.F.	N.F.	N.F.	N.F.	N.F.	N.F.	N.F.	N.F.	N.F.	N.F.	N.F.	N.F.	N.F.	N.F.	N.F.	N.F.	N.F.	N.F.	N.F.	N.F.	N.F.	N.F.	N.F.	N.F.	N.F.	N.F.	N.F.
Chr4D	7318200	7318214	YSHAR	TraesCS4D03G0026600.1_pep_03	0	CDS1	TraesCS4D03G0026600.1	N.F.	N.F.	N.F.	N.F.	N.F.	N.F.	N.F.	N.F.	N.F.	N.F.	N.F.	N.F.	N.F.	N.F.	N.F.	N.F.	N.F.	N.F.	N.F.	N.F.	N.F.	N.F.	N.F.	N.F.	N.F.	N.F.	N.F.	N.F.	N.F.	N.F.	N.F.	N.F.	N.F.	N.F.	N.F.	N.F.	N.F.	N.F.	N.F.	N.F.	N.F.	N.F.
Chr4D	7318341	7318376	HGEGEREEEEGR	TraesCS4D03G0026600.1_pep_04	0	CDS1	TraesCS4D03G0026600.1	N.F.	N.F.	N.F.	N.F.	N.F.	N.F.	N.F.	N.F.	N.F.	N.F.	N.F.	N.F.	N.F.	N.F.	N.F.	N.F.	N.F.	N.F.	N.F.	N.F.	N.F.	N.F.	N.F.	N.F.	N.F.	N.F.	N.F.	N.F.	N.F.	N.F.	N.F.	N.F.	N.F.	N.F.	N.F.	N.F.	N.F.	N.F.	N.F.	N.F.	N.F.	N.F.
Chr4D	7318485	7318508	RPYVFGPR	TraesCS4D03G0026600.1_pep_05	0	CDS1	TraesCS4D03G0026600.1	N.F.	N.F.	N.F.	N.F.	N.F.	N.F.	N.F.	N.F.	N.F.	N.F.	N.F.	N.F.	N.F.	N.F.	N.F.	N.F.	N.F.	N.F.	N.F.	N.F.	N.F.	N.F.	N.F.	N.F.	N.F.	N.F.	N.F.	N.F.	N.F.	N.F.	N.F.	N.F.	N.F.	N.F.	N.F.	N.F.	N.F.	N.F.	N.F.	N.F.	N.F.	N.F.
Chr4D	7318530	7318578	SDHGFVKALRPFDEVSR	TraesCS4D03G0026600.1_pep_06	0	CDS1	TraesCS4D03G0026600.1	N.F.	N.F.	N.F.	N.F.	N.F.	N.F.	N.F.	N.F.	N.F.	N.F.	N.F.	N.F.	N.F.	N.F.	N.F.	N.F.	N.F.	N.F.	N.F.	N.F.	N.F.	N.F.	N.F.	N.F.	N.F.	N.F.	N.F.	N.F.	N.F.	N.F.	N.F.	N.F.	N.F.	N.F.	N.F.	N.F.	N.F.	N.F.	N.F.	N.F.	N.F.	N.F.
Chr4D	7318551	7318580	ALRPFDEVSR	TraesCS4D03G0026600.1_pep_07	0	CDS1	TraesCS4D03G0026600.1	N.F.	N.F.	N.F.	N.F.	N.F.	N.F.	N.F.	N.F.	N.F.	N.F.	N.F.	N.F.	N.F.	N.F.	N.F.	N.F.	N.F.	N.F.	N.F.	N.F.	N.F.	N.F.	N.F.	N.F.	N.F.	N.F.	N.F.	N.F.	N.F.	N.F.	N.F.	N.F.	N.F.	N.F.	N.F.	N.F.	N.F.	N.F.	N.F.	N.F.	N.F.	N.F.
Chr4D	7318551	7318586	ALRPFDEVSRLL	TraesCS4D03G0026600.1_pep_08	0	CDS1	TraesCS4D03G0026600.1	N.F.	N.F.	N.F.	N.F.	N.F.	N.F.	N.F.	N.F.	N.F.	N.F.	N.F.	N.F.	N.F.	N.F.	N.F.	N.F.	N.F.	N.F.	N.F.	N.F.	N.F.	N.F.	N.F.	N.F.	N.F.	N.F.	N.F.	N.F.	7318551	7318586	0.002	0	7318551	7318586	0.000289	0	7318551	7318586	0.000251	0	N.F.	N.F.
Chr4D	7318551	7318587	ALRPFDEVSRLLR	TraesCS4D03G0026600.1_pep_09	0	CDS1	TraesCS4D03G0026600.1	N.F.	N.F.	N.F.	N.F.	N.F.	N.F.	N.F.	N.F.	N.F.	N.F.	N.F.	N.F.	N.F.	N.F.	N.F.	N.F.	N.F.	N.F.	N.F.	N.F.	N.F.	N.F.	N.F.	N.F.	N.F.	N.F.	N.F.	N.F.	N.F.	N.F.	N.F.	N.F.	N.F.	N.F.	N.F.	N.F.	N.F.	N.F.	N.F.	N.F.	N.F.	N.F.
Chr4D	7318572	7318622	VSRLLRGIRNYRVAIME	TraesCS4D03G0026600.1_pep_10	0	CDS1	TraesCS4D03G0026600.1	7318572	7318622	0.003	0	7318572	7318622	0.000117	0	7318572	7318622	5.17e-05	0	7318572	7318622	0.003	0	7318572	7318622	0.000152	0	N.F.	N.F.	N.F.	N.F.	N.F.	N.F.	N.F.	N.F.	7298732	7298682	0.006	0	7298732	7298682	0.002	0	7298732	7298682	0.002	0	N.F.	N.F.
Chr4D	7318608	7318634	VAIMEVNPR	TraesCS4D03G0026600.1_pep_11	0	CDS1	TraesCS4D03G0026600.1	N.F.	N.F.	N.F.	N.F.	N.F.	N.F.	N.F.	N.F.	N.F.	N.F.	N.F.	N.F.	N.F.	N.F.	N.F.	N.F.	N.F.	N.F.	N.F.	N.F.	N.F.	N.F.	N.F.	N.F.	N.F.	N.F.	N.F.	N.F.	N.F.	N.F.	N.F.	N.F.	N.F.	N.F.	N.F.	N.F.	N.F.	N.F.	N.F.	N.F.	N.F.	N.F.
Chr4D	7318623	7318689	VNPRAFVVPGFTDADGVGYVAQG	TraesCS4D03G0026600.1_pep_12	0	CDS1	TraesCS4D03G0026600.1	N.F.	N.F.	N.F.	N.F.	N.F.	N.F.	N.F.	N.F.	N.F.	N.F.	N.F.	N.F.	N.F.	N.F.	N.F.	N.F.	N.F.	N.F.	N.F.	N.F.	N.F.	N.F.	N.F.	N.F.	N.F.	N.F.	N.F.	N.F.	N.F.	N.F.	N.F.	N.F.	N.F.	N.F.	N.F.	N.F.	N.F.	N.F.	N.F.	N.F.	N.F.	N.F.
Chr4D	7318623	7318691	VNPRAFVVPGFTDADGVGYVAQG-----------------------------------E	TraesCS4D03G0026600.1_pep_13	0	CDS1	TraesCS4D03G0026600.1	7318623	7318691	3.39e-09	0	7318623	7318691	2.4e-11	0	7318623	7318691	6.75e-12	0	7318623	7318691	2.8e-09	0	7318623	7318691	3.54e-11	0	7318623	7318691	8.12e-13	0	7318623	7318691	6.19e-13	0	7318623	7318691	9.05e-15	0	7318623	7318691	1.94e-16	0	7318623	7318691	1.49e-16	0	7318623	7318691
Chr4D	7318635	7318802	AFVVPGFTDADGVGYVAQ-----------------------------------GEGVLTVIENGEK	TraesCS4D03G0026600.1_pep_14	25	CDS1-2	TraesCS4D03G0026600.1	7318635	7318802	4.02e-08	25	7318635	7318691	4.67e-11	0	7318635	7318691	8.68e-12	0	7318635	7318802	5.7e-10	25	7318635	7318802	6.34e-13	25	7318635	7318802	4.3e-13	25	7318635	7318802	1.1e-15	25	7318635	7318802	4.42e-18	25	7318635	7318691	1.89e-18	0	7318635	7318691	1.37e-18	0	N.F.	N.F.
Chr4D	7318635	7318803	AFVVPGLTDADGVGYVAQ-----------------------------------GEGVLTVIENGEKR	TraesCS4D03G0026600.1_pep_15	25	CDS1-2	TraesCS4D03G0026600.1	N.F.	N.F.	N.F.	N.F.	N.F.	N.F.	N.F.	N.F.	N.F.	N.F.	N.F.	N.F.	N.F.	N.F.	N.F.	N.F.	N.F.	N.F.	N.F.	N.F.	N.F.	N.F.	N.F.	N.F.	N.F.	N.F.	N.F.	N.F.	N.F.	N.F.	N.F.	N.F.	N.F.	N.F.	N.F.	N.F.	N.F.	N.F.	N.F.	N.F.	N.F.	N.F.
Chr4D	7318656	7318802	TDADGVGYVAQG-----------------------------------EGVLTVIENGEK	TraesCS4D03G0026600.1_pep_16	25	CDS1-2	TraesCS4D03G0026600.1	7298538	7298500	0.006	0	7318764	7318802	1.86e-05	0	7318764	7318802	5.49e-06	0	7318656	7318802	2.16e-05	25	7318656	7318802	1.77e-06	25	7318656	7318802	2.55e-06	25	7318656	7318802	1.69e-09	25	7318656	7318802	1.3e-10	25	7318764	7318802	3.67e-11	0	7318764	7318802	2.79e-11	0	N.F.	N.F.
Chr4D	7318668	7318802	GVGYVAQG-----------------------------------EGVLTVIENGEK	TraesCS4D03G0026600.1_pep_17	25	CDS1-2	TraesCS4D03G0026600.1	N.F.	N.F.	N.F.	N.F.	N.F.	N.F.	N.F.	N.F.	N.F.	N.F.	N.F.	N.F.	N.F.	N.F.	N.F.	N.F.	7318668	7318802	0.01	25	7298538	7298500	0.002	0	7318668	7318802	1.47e-05	25	7318668	7318802	2.64e-06	25	7298538	7298500	5.57e-07	0	7298538	7298500	4.51e-07	0	N.F.	N.F.
Chr4D	7318779	7318806	TVIENGEKR	TraesCS4D03G0026600.1_pep_18	0	CDS2	TraesCS4D03G0026600.1	N.F.	N.F.	N.F.	N.F.	N.F.	N.F.	N.F.	N.F.	N.F.	N.F.	N.F.	N.F.	N.F.	N.F.	N.F.	N.F.	N.F.	N.F.	N.F.	N.F.	N.F.	N.F.	N.F.	N.F.	N.F.	N.F.	N.F.	N.F.	N.F.	N.F.	N.F.	N.F.	N.F.	N.F.	N.F.	N.F.	N.F.	N.F.	N.F.	N.F.	N.F.	N.F.
Chr4D	7318821	7318883	QGDVIVAPAGSIMHLANTDGR	TraesCS4D03G0026600.1_pep_19	0	CDS2	TraesCS4D03G0026600.1	7318821	7318883	4.72e-07	0	7318821	7318883	6.26e-09	0	7318821	7318883	2.06e-09	0	7318821	7318883	4.08e-07	0	7318821	7318883	8.89e-09	0	7318821	7318883	0.000166	0	7318821	7318883	0.000125	0	7318821	7318883	1.5e-05	0	7318821	7318883	3.62e-06	0	7318821	7318883	3.45e-06	0	N.F.	N.F.
Chr4D	7318821	7318886	QGDVIVAPAGSIMHLANTDGRR	TraesCS4D03G0026600.1_pep_20	0	CDS2	TraesCS4D03G0026600.1	7318821	7318886	9.09e-06	0	7318821	7318886	1.94e-07	0	7318821	7318886	7.37e-08	0	7318821	7318886	7.78e-06	0	7318821	7318886	2.59e-07	0	7318821	7318886	4.82e-05	0	7318821	7318886	3.56e-05	0	7318821	7318886	3.87e-06	0	7318821	7318886	8.76e-07	0	7318821	7318886	8.34e-07	0	N.F.	N.F.
Chr4D	7318830	7318883	VIVAPAGSIMHLANTDGR	TraesCS4D03G0026600.1_pep_21	0	CDS2	TraesCS4D03G0026600.1	7318830	7318883	3.69e-05	0	7318830	7318883	8.39e-07	0	7318830	7318883	3.15e-07	0	7318830	7318883	3.33e-05	0	7318830	7318883	1.16e-06	0	7318830	7318883	1.67e-08	0	7318830	7318883	1.48e-08	0	7318830	7318883	4.96e-10	0	7318830	7318883	1.76e-11	0	7318830	7318883	1.37e-11	0	N.F.	N.F.
Chr4D	7318905	7318934	ILHTISVPGR	TraesCS4D03G0026600.1_pep_22	0	CDS2	TraesCS4D03G0026600.1	N.F.	N.F.	N.F.	N.F.	N.F.	N.F.	N.F.	N.F.	N.F.	N.F.	N.F.	N.F.	N.F.	N.F.	N.F.	N.F.	N.F.	N.F.	N.F.	N.F.	N.F.	N.F.	N.F.	N.F.	N.F.	N.F.	N.F.	N.F.	N.F.	N.F.	N.F.	N.F.	N.F.	N.F.	N.F.	N.F.	N.F.	N.F.	N.F.	N.F.	N.F.	N.F.
Chr4D	7318911	7318937	HTISVPGRF	TraesCS4D03G0026600.1_pep_23	0	CDS2	TraesCS4D03G0026600.1	N.F.	N.F.	N.F.	N.F.	N.F.	N.F.	N.F.	N.F.	N.F.	N.F.	N.F.	N.F.	N.F.	N.F.	N.F.	N.F.	N.F.	N.F.	N.F.	N.F.	N.F.	N.F.	N.F.	N.F.	N.F.	N.F.	N.F.	N.F.	N.F.	N.F.	N.F.	N.F.	N.F.	N.F.	N.F.	N.F.	N.F.	N.F.	N.F.	N.F.	N.F.	N.F.
Chr4D	7318935	7319069	FQ---------------------------------------------------YFSAKPLLASLSK	TraesCS4D03G0026600.1_pep_24	30	CDS2-3	TraesCS4D03G0026600.1	N.F.	N.F.	N.F.	N.F.	N.F.	N.F.	N.F.	N.F.	N.F.	N.F.	N.F.	N.F.	N.F.	N.F.	N.F.	N.F.	N.F.	N.F.	N.F.	N.F.	7319027	7319068	0.000144	0	7319027	7319068	0.000133	0	7319027	7319068	1.12e-05	0	7319027	7319068	1.11e-06	0	7319027	7319068	9.56e-07	0	N.F.	N.F.
Chr4D	7318938	7319069	Q---------------------------------------------------YFSAKPLLASLSK	TraesCS4D03G0026600.1_pep_25	30	CDS3	TraesCS4D03G0026600.1	N.F.	N.F.	N.F.	N.F.	N.F.	N.F.	N.F.	N.F.	N.F.	N.F.	N.F.	N.F.	N.F.	N.F.	N.F.	N.F.	N.F.	N.F.	N.F.	N.F.	7319027	7319068	0.000192	0	7319027	7319068	0.000184	0	7319027	7319068	1.49e-05	0	7319027	7319068	1.24e-06	0	7319027	7319068	1.04e-06	0	N.F.	N.F.
Chr4D	7319034	7319069	FSAKPLLASLSK	TraesCS4D03G0026600.1_pep_26	0	CDS3	TraesCS4D03G0026600.1	N.F.	N.F.	N.F.	N.F.	N.F.	N.F.	N.F.	N.F.	N.F.	N.F.	N.F.	N.F.	N.F.	N.F.	N.F.	N.F.	N.F.	N.F.	N.F.	N.F.	N.F.	N.F.	N.F.	N.F.	N.F.	N.F.	N.F.	N.F.	7319033	7319068	0.007	0	7319033	7319068	0.001	0	7319033	7319068	0.001	0	N.F.	N.F.
Chr4D	7319037	7319069	SAKPLLASLSK	TraesCS4D03G0026600.1_pep_27	0	CDS3	TraesCS4D03G0026600.1	N.F.	N.F.	N.F.	N.F.	N.F.	N.F.	N.F.	N.F.	N.F.	N.F.	N.F.	N.F.	N.F.	N.F.	N.F.	N.F.	N.F.	N.F.	N.F.	N.F.	N.F.	N.F.	N.F.	N.F.	N.F.	N.F.	N.F.	N.F.	N.F.	N.F.	N.F.	N.F.	N.F.	N.F.	N.F.	N.F.	N.F.	N.F.	N.F.	N.F.	N.F.	N.F.
Chr4D	7319046	7319069	PLLASLSK	TraesCS4D03G0026600.1_pep_28	0	CDS3	TraesCS4D03G0026600.1	N.F.	N.F.	N.F.	N.F.	N.F.	N.F.	N.F.	N.F.	N.F.	N.F.	N.F.	N.F.	N.F.	N.F.	N.F.	N.F.	N.F.	N.F.	N.F.	N.F.	N.F.	N.F.	N.F.	N.F.	N.F.	N.F.	N.F.	N.F.	N.F.	N.F.	N.F.	N.F.	N.F.	N.F.	N.F.	N.F.	N.F.	N.F.	N.F.	N.F.	N.F.	N.F.
Chr4D	7319202	7319234	K-------------------------------------------------------------TSDEQLGRLL	TraesCS4D03G0026600.1_pep_29	37	CDS3-4	TraesCS4D03G0026600.1	N.F.	N.F.	N.F.	N.F.	N.F.	N.F.	N.F.	N.F.	N.F.	N.F.	N.F.	N.F.	N.F.	N.F.	N.F.	N.F.	N.F.	N.F.	N.F.	N.F.	N.F.	N.F.	N.F.	N.F.	N.F.	N.F.	N.F.	N.F.	N.F.	N.F.	N.F.	N.F.	N.F.	N.F.	N.F.	N.F.	N.F.	N.F.	N.F.	N.F.	N.F.	N.F.
Chr4D	7319205	7319228	TSDEQLGR	TraesCS4D03G0026600.1_pep_30	0	CDS4	TraesCS4D03G0026600.1	N.F.	N.F.	N.F.	N.F.	N.F.	N.F.	N.F.	N.F.	N.F.	N.F.	N.F.	N.F.	N.F.	N.F.	N.F.	N.F.	N.F.	N.F.	N.F.	N.F.	N.F.	N.F.	N.F.	N.F.	N.F.	N.F.	N.F.	N.F.	N.F.	N.F.	N.F.	N.F.	N.F.	N.F.	N.F.	N.F.	N.F.	N.F.	N.F.	N.F.	N.F.	N.F.
Chr4D	7319286	7319306	ASEEQLR	TraesCS4D03G0026600.1_pep_31	0	CDS4	TraesCS4D03G0026600.1	N.F.	N.F.	N.F.	N.F.	N.F.	N.F.	N.F.	N.F.	N.F.	N.F.	N.F.	N.F.	N.F.	N.F.	N.F.	N.F.	N.F.	N.F.	N.F.	N.F.	N.F.	N.F.	N.F.	N.F.	N.F.	N.F.	N.F.	N.F.	N.F.	N.F.	N.F.	N.F.	N.F.	N.F.	N.F.	N.F.	N.F.	N.F.	N.F.	N.F.	N.F.	N.F.
Chr4D	7319319	7319381	QASEGGQGHHWPLPPFRGDSR	TraesCS4D03G0026600.1_pep_32	0	CDS4	TraesCS4D03G0026600.1	7319319	7319381	5.28e-06	0	7319319	7319381	1.01e-07	0	7319319	7319381	3.67e-08	0	7319319	7319381	4.58e-06	0	7319319	7319381	1.37e-07	0	7319319	7319381	7.46e-05	0	7319319	7319381	5.67e-05	0	7319319	7319381	6.2e-06	0	7319319	7319381	1.36e-06	0	7319319	7319381	1.29e-06	0	7319319	7319381
Chr4D	7319382	7319414	DTFNLLEQRPK	TraesCS4D03G0026600.1_pep_33	0	CDS4	TraesCS4D03G0026600.1	N.F.	N.F.	N.F.	N.F.	N.F.	N.F.	N.F.	N.F.	N.F.	N.F.	N.F.	N.F.	N.F.	N.F.	N.F.	N.F.	N.F.	N.F.	N.F.	N.F.	N.F.	N.F.	N.F.	N.F.	N.F.	N.F.	N.F.	N.F.	N.F.	N.F.	N.F.	N.F.	7319382	7319414	0.001	0	7319382	7319414	0.001	0	N.F.	N.F.
Chr4D	7319391	7319414	NLLEQRPK	TraesCS4D03G0026600.1_pep_34	0	CDS4	TraesCS4D03G0026600.1	N.F.	N.F.	N.F.	N.F.	N.F.	N.F.	N.F.	N.F.	N.F.	N.F.	N.F.	N.F.	N.F.	N.F.	N.F.	N.F.	N.F.	N.F.	N.F.	N.F.	N.F.	N.F.	N.F.	N.F.	N.F.	N.F.	N.F.	N.F.	N.F.	N.F.	N.F.	N.F.	N.F.	N.F.	N.F.	N.F.	N.F.	N.F.	N.F.	N.F.	N.F.	N.F.
Chr4D	7319457	7319489	SFHALAQHDVR	TraesCS4D03G0026600.1_pep_35	0	CDS4	TraesCS4D03G0026600.1	N.F.	N.F.	N.F.	N.F.	N.F.	N.F.	N.F.	N.F.	N.F.	N.F.	N.F.	N.F.	N.F.	N.F.	N.F.	N.F.	N.F.	N.F.	N.F.	N.F.	N.F.	N.F.	N.F.	N.F.	N.F.	N.F.	N.F.	N.F.	N.F.	N.F.	N.F.	N.F.	N.F.	N.F.	N.F.	N.F.	N.F.	N.F.	N.F.	N.F.	N.F.	N.F.
Chr4D	7319490	7319667	VAVANITP--------------------------------------GSMTAPYLNTQSFK	TraesCS4D03G0026600.1_pep_36	38	CDS4-5	TraesCS4D03G0026600.1	N.F.	N.F.	N.F.	N.F.	N.F.	N.F.	N.F.	N.F.	N.F.	N.F.	N.F.	N.F.	N.F.	N.F.	N.F.	N.F.	N.F.	N.F.	N.F.	N.F.	N.F.	N.F.	N.F.	N.F.	N.F.	N.F.	N.F.	N.F.	N.F.	N.F.	N.F.	N.F.	N.F.	N.F.	N.F.	N.F.	N.F.	N.F.	N.F.	N.F.	N.F.	N.F.
Chr4D	7319667	7319684	KLAVVL	TraesCS4D03G0026600.1_pep_37	0	CDS5	TraesCS4D03G0026600.1	N.F.	N.F.	N.F.	N.F.	N.F.	N.F.	N.F.	N.F.	N.F.	N.F.	N.F.	N.F.	N.F.	N.F.	N.F.	N.F.	N.F.	N.F.	N.F.	N.F.	N.F.	N.F.	N.F.	N.F.	N.F.	N.F.	N.F.	N.F.	N.F.	N.F.	N.F.	N.F.	N.F.	N.F.	N.F.	N.F.	N.F.	N.F.	N.F.	N.F.	N.F.	N.F.
Chr4D	7319667	7319705	KLAVVLEGEGEVE	TraesCS4D03G0026600.1_pep_38	0	CDS5	TraesCS4D03G0026600.1	N.F.	N.F.	N.F.	N.F.	N.F.	N.F.	N.F.	N.F.	N.F.	N.F.	N.F.	N.F.	N.F.	N.F.	N.F.	N.F.	N.F.	N.F.	N.F.	N.F.	N.F.	N.F.	N.F.	N.F.	N.F.	N.F.	N.F.	N.F.	N.F.	N.F.	N.F.	N.F.	N.F.	N.F.	N.F.	N.F.	N.F.	N.F.	N.F.	N.F.	N.F.	N.F.
Chr4D	7319670	7319729	LAVVLEGEGEVEIVCPHLGR	TraesCS4D03G0026600.1_pep_39	0	CDS5	TraesCS4D03G0026600.1	N.F.	N.F.	N.F.	N.F.	N.F.	N.F.	N.F.	N.F.	N.F.	N.F.	N.F.	N.F.	N.F.	N.F.	N.F.	N.F.	N.F.	N.F.	N.F.	N.F.	N.F.	N.F.	N.F.	N.F.	N.F.	N.F.	N.F.	N.F.	N.F.	N.F.	N.F.	N.F.	N.F.	N.F.	N.F.	N.F.	N.F.	N.F.	N.F.	N.F.	N.F.	N.F.
Chr4D	7319685	7319720	EGEGEVEIVCPH	TraesCS4D03G0026600.1_pep_40	0	CDS5	TraesCS4D03G0026600.1	N.F.	N.F.	N.F.	N.F.	N.F.	N.F.	N.F.	N.F.	N.F.	N.F.	N.F.	N.F.	N.F.	N.F.	N.F.	N.F.	N.F.	N.F.	N.F.	N.F.	N.F.	N.F.	N.F.	N.F.	N.F.	N.F.	N.F.	N.F.	N.F.	N.F.	N.F.	N.F.	N.F.	N.F.	N.F.	N.F.	N.F.	N.F.	N.F.	N.F.	N.F.	N.F.
Chr4D	7319706	7319738	IVCPHLGRDSE	TraesCS4D03G0026600.1_pep_41	0	CDS5	TraesCS4D03G0026600.1	N.F.	N.F.	N.F.	N.F.	N.F.	N.F.	N.F.	N.F.	N.F.	N.F.	N.F.	N.F.	N.F.	N.F.	N.F.	N.F.	N.F.	N.F.	N.F.	N.F.	N.F.	N.F.	N.F.	N.F.	N.F.	N.F.	N.F.	N.F.	N.F.	N.F.	N.F.	N.F.	N.F.	N.F.	N.F.	N.F.	N.F.	N.F.	N.F.	N.F.	N.F.	N.F.
Chr4D	7319757	7319792	GRWSEEEEDDRR	TraesCS4D03G0026600.1_pep_42	0	CDS5	TraesCS4D03G0026600.1	N.F.	N.F.	N.F.	N.F.	N.F.	N.F.	N.F.	N.F.	N.F.	N.F.	N.F.	N.F.	N.F.	N.F.	N.F.	N.F.	N.F.	N.F.	N.F.	N.F.	N.F.	N.F.	N.F.	N.F.	N.F.	N.F.	N.F.	N.F.	N.F.	N.F.	N.F.	N.F.	N.F.	N.F.	N.F.	N.F.	N.F.	N.F.	N.F.	N.F.	N.F.	N.F.
Chr4D	7319763	7319792	WSEEEEDDRR	TraesCS4D03G0026600.1_pep_43	0	CDS5	TraesCS4D03G0026600.1	N.F.	N.F.	N.F.	N.F.	N.F.	N.F.	N.F.	N.F.	N.F.	N.F.	N.F.	N.F.	N.F.	N.F.	N.F.	N.F.	N.F.	N.F.	N.F.	N.F.	N.F.	N.F.	N.F.	N.F.	N.F.	N.F.	N.F.	N.F.	N.F.	N.F.	N.F.	N.F.	N.F.	N.F.	N.F.	N.F.	N.F.	N.F.	N.F.	N.F.	N.F.	N.F.
Chr4D	7319766	7319792	SEEEEDDRR	TraesCS4D03G0026600.1_pep_44	0	CDS5	TraesCS4D03G0026600.1	N.F.	N.F.	N.F.	N.F.	N.F.	N.F.	N.F.	N.F.	N.F.	N.F.	N.F.	N.F.	N.F.	N.F.	N.F.	N.F.	N.F.	N.F.	N.F.	N.F.	N.F.	N.F.	N.F.	N.F.	N.F.	N.F.	N.F.	N.F.	N.F.	N.F.	N.F.	N.F.	N.F.	N.F.	N.F.	N.F.	N.F.	N.F.	N.F.	N.F.	N.F.	N.F.
Chr4D	7319805	7319855	HGSGSESESEEEQDQQR	TraesCS4D03G0026600.1_pep_45	0	CDS5	TraesCS4D03G0026600.1	N.F.	N.F.	N.F.	N.F.	N.F.	N.F.	N.F.	N.F.	N.F.	N.F.	N.F.	N.F.	N.F.	N.F.	N.F.	N.F.	N.F.	N.F.	N.F.	N.F.	N.F.	N.F.	N.F.	N.F.	N.F.	N.F.	N.F.	N.F.	N.F.	N.F.	N.F.	N.F.	N.F.	N.F.	N.F.	N.F.	N.F.	N.F.	N.F.	N.F.	N.F.	N.F.
Chr4D	7319805	7319870	HGSGSESESEEEQDQQRYETVR	TraesCS4D03G0026600.1_pep_46	0	CDS5	TraesCS4D03G0026600.1	N.F.	N.F.	N.F.	N.F.	N.F.	N.F.	N.F.	N.F.	N.F.	N.F.	N.F.	N.F.	N.F.	N.F.	N.F.	N.F.	N.F.	N.F.	N.F.	N.F.	N.F.	N.F.	N.F.	N.F.	N.F.	N.F.	N.F.	N.F.	N.F.	N.F.	N.F.	N.F.	N.F.	N.F.	N.F.	N.F.	N.F.	N.F.	N.F.	N.F.	N.F.	N.F.
Chr4D	7319862	7319927	TVRARVSRGSAFVVPPGHPVVE	TraesCS4D03G0026600.1_pep_47	0	CDS5	TraesCS4D03G0026600.1	7319862	7319927	4.2e-05	0	7319862	7319927	1.13e-06	0	7319862	7319927	4.57e-07	0	7319862	7319927	3.61e-05	0	7319862	7319927	1.47e-06	0	7319862	7319927	0.000305	0	7319862	7319927	0.000223	0	7319862	7319927	2.99e-05	0	7319862	7319927	8.2e-06	0	7319862	7319927	7.84e-06	0	N.F.	N.F.
Chr4D	7319886	7319990	GSAFVVPPGHPVVEISSSQGSSNLQVVCFEINAER	TraesCS4D03G0026600.1_pep_48	0	CDS5	TraesCS4D03G0026600.1	7319886	7319990	8.12e-14	0	7319886	7319990	1.73e-16	0	7319886	7319990	3.72e-17	0	7319886	7319990	5.76e-14	0	7319886	7319990	2.57e-16	0	7319886	7319990	9.99e-13	0	7319886	7319990	5.35e-13	0	7319886	7319990	1.31e-14	0	7319886	7319990	1.06e-15	0	7319886	7319990	9.66e-16	0	7319886	7319990
Chr4D	7319898	7319957	VVPPGHPVVEISSSQGSSNL	TraesCS4D03G0026600.1_pep_49	0	CDS5	TraesCS4D03G0026600.1	7319898	7319957	0.000692	0	7319898	7319957	2.63e-05	0	7319898	7319957	1.16e-05	0	7319898	7319957	0.00061	0	7319898	7319957	3.36e-05	0	7319898	7319957	0.005	0	7319898	7319957	0.003	0	7319898	7319957	0.00058	0	7319898	7319957	0.000185	0	7319898	7319957	0.000178	0	N.F.	N.F.
Chr4D	7319973	7320005	EINAERNERVW	TraesCS4D03G0026600.1_pep_50	0	CDS5	TraesCS4D03G0026600.1	N.F.	N.F.	N.F.	N.F.	N.F.	N.F.	N.F.	N.F.	N.F.	N.F.	N.F.	N.F.	N.F.	N.F.	N.F.	N.F.	N.F.	N.F.	N.F.	N.F.	N.F.	N.F.	N.F.	N.F.	N.F.	N.F.	N.F.	N.F.	N.F.	N.F.	N.F.	N.F.	N.F.	N.F.	N.F.	N.F.	N.F.	N.F.	N.F.	N.F.	N.F.	N.F.
Chr4D	7319997	7320056	RVWLAGRNNVIAKLDSPAQE	TraesCS4D03G0026600.1_pep_51	0	CDS5	TraesCS4D03G0026600.1	7319997	7320056	9.86e-05	0	7319997	7320056	2.8e-06	0	7319997	7320056	1.14e-06	0	7319997	7320056	8.68e-05	0	7319997	7320056	3.69e-06	0	7319997	7320056	0.000431	0	7319997	7320056	0.000335	0	7319997	7320056	4.28e-05	0	7319997	7320056	1.06e-05	0	7319997	7320056	1.01e-05	0	N.F.	N.F.
Chr4D	7320000	7320017	VWLAGR	TraesCS4D03G0026600.1_pep_52	0	CDS5	TraesCS4D03G0026600.1	N.F.	N.F.	N.F.	N.F.	N.F.	N.F.	N.F.	N.F.	N.F.	N.F.	N.F.	N.F.	N.F.	N.F.	N.F.	N.F.	N.F.	N.F.	N.F.	N.F.	N.F.	N.F.	N.F.	N.F.	N.F.	N.F.	N.F.	N.F.	N.F.	N.F.	N.F.	N.F.	N.F.	N.F.	N.F.	N.F.	N.F.	N.F.	N.F.	N.F.	N.F.	N.F.
Chr4D	7320036	7320080	LDSPAQELTFGRPAR	TraesCS4D03G0026600.1_pep_53	0	CDS5	TraesCS4D03G0026600.1	N.F.	N.F.	N.F.	N.F.	N.F.	N.F.	N.F.	N.F.	7320036	7320080	0.009	0	N.F.	N.F.	N.F.	N.F.	N.F.	N.F.	N.F.	N.F.	N.F.	N.F.	N.F.	N.F.	N.F.	N.F.	N.F.	N.F.	N.F.	N.F.	N.F.	N.F.	N.F.	N.F.	N.F.	N.F.	N.F.	N.F.	N.F.	N.F.	N.F.	N.F.
Chr4D	7320042	7320080	SPAQELTFGRPAR	TraesCS4D03G0026600.1_pep_54	0	CDS5	TraesCS4D03G0026600.1	N.F.	N.F.	N.F.	N.F.	N.F.	N.F.	N.F.	N.F.	N.F.	N.F.	N.F.	N.F.	N.F.	N.F.	N.F.	N.F.	N.F.	N.F.	N.F.	N.F.	N.F.	N.F.	N.F.	N.F.	N.F.	N.F.	N.F.	N.F.	N.F.	N.F.	N.F.	N.F.	N.F.	N.F.	N.F.	N.F.	N.F.	N.F.	N.F.	N.F.	N.F.	N.F.
Chr4D	7320081	7320101	EVQEVFR	TraesCS4D03G0026600.1_pep_55	0	CDS5	TraesCS4D03G0026600.1	N.F.	N.F.	N.F.	N.F.	N.F.	N.F.	N.F.	N.F.	N.F.	N.F.	N.F.	N.F.	N.F.	N.F.	N.F.	N.F.	N.F.	N.F.	N.F.	N.F.	N.F.	N.F.	N.F.	N.F.	N.F.	N.F.	N.F.	N.F.	N.F.	N.F.	N.F.	N.F.	N.F.	N.F.	N.F.	N.F.	N.F.	N.F.	N.F.	N.F.	N.F.	N.F.
Chr4D	7320093	7320122	VFRAKDQQDE	TraesCS4D03G0026600.1_pep_56	0	CDS5	TraesCS4D03G0026600.1	N.F.	N.F.	N.F.	N.F.	N.F.	N.F.	N.F.	N.F.	N.F.	N.F.	N.F.	N.F.	N.F.	N.F.	N.F.	N.F.	N.F.	N.F.	N.F.	N.F.	N.F.	N.F.	N.F.	N.F.	N.F.	N.F.	N.F.	N.F.	N.F.	N.F.	N.F.	N.F.	N.F.	N.F.	N.F.	N.F.	N.F.	N.F.	N.F.	N.F.	N.F.	N.F.
Chr4D	7320108	7320173	DQQDEGFVAGPEQQSHEQEQER	TraesCS4D03G0026600.1_pep_57	0	CDS5	TraesCS4D03G0026600.1	7320108	7320173	0.000147	0	7320108	7320173	4.78e-06	0	7320108	7320173	2.04e-06	0	7320108	7320173	0.000127	0	7320108	7320173	6.08e-06	0	7320108	7320173	0.002	0	7320108	7320173	0.001	0	7320108	7320173	0.000194	0	7320108	7320173	6.19e-05	0	7320108	7320173	5.93e-05	0	N.F.	N.F.
Chr4D	7320108	7320179	DQQDEGFVAGPEQQSHEQEQERGD	TraesCS4D03G0026600.1_pep_58	0	CDS5	TraesCS4D03G0026600.1	7320108	7320179	7.67e-06	0	7320108	7320179	1.72e-07	0	7320108	7320179	6.67e-08	0	7320108	7320179	6.41e-06	0	7320108	7320179	2.23e-07	0	7320108	7320179	0.000118	0	7320108	7320179	8.16e-05	0	7320108	7320179	1.06e-05	0	7320108	7320179	2.91e-06	0	7320108	7320179	2.76e-06	0	N.F.	N.F.
Chr4D	7320111	7320173	QQDEGFVAGPEQQSHEQEQER	TraesCS4D03G0026600.1_pep_59	0	CDS5	TraesCS4D03G0026600.1	7320111	7320173	0.00075	0	7320111	7320173	2.99e-05	0	7320111	7320173	1.34e-05	0	7320111	7320173	0.000654	0	7320111	7320173	3.76e-05	0	7320111	7320173	0.006	0	7320111	7320173	0.004	0	7320111	7320173	0.0008	0	7320111	7320173	0.000276	0	7320111	7320173	0.000265	0	N.F.	N.F.
Chr4D	7320111	7320182	QQDEGFVAGPEQQSHEQEQERGDR	TraesCS4D03G0026600.1_pep_60	0	CDS5	TraesCS4D03G0026600.1	7320111	7320182	7.97e-06	0	7320111	7320182	1.79e-07	0	7320111	7320182	6.99e-08	0	7320111	7320182	6.66e-06	0	7320111	7320182	2.33e-07	0	7320111	7320182	0.000102	0	7320111	7320182	7.1e-05	0	7320111	7320182	9.08e-06	0	7320111	7320182	2.46e-06	0	7320111	7320182	2.34e-06	0	N.F.	N.F.
Chr4D	7320123	7320173	GFVAGPEQQSHEQEQER	TraesCS4D03G0026600.1_pep_61	0	CDS5	TraesCS4D03G0026600.1	N.F.	N.F.	N.F.	N.F.	7320123	7320173	0.006	0	7320123	7320173	0.003	0	N.F.	N.F.	N.F.	N.F.	7320123	7320173	0.007	0	N.F.	N.F.	N.F.	N.F.	N.F.	N.F.	N.F.	N.F.	N.F.	N.F.	N.F.	N.F.	N.F.	N.F.	N.F.	N.F.	N.F.	N.F.	N.F.	N.F.	N.F.	N.F.
Chr4D	7320123	7320179	GFVAGPEQQSHEQEQERGD	TraesCS4D03G0026600.1_pep_62	0	CDS5	TraesCS4D03G0026600.1	7320123	7320179	0.003	0	7320123	7320179	0.000156	0	7320123	7320179	7.21e-05	0	7320123	7320179	0.003	0	7320123	7320179	0.000196	0	N.F.	N.F.	N.F.	N.F.	N.F.	N.F.	N.F.	N.F.	7320123	7320179	0.004	0	7320123	7320179	0.002	0	7320123	7320179	0.001	0	N.F.	N.F.
							TOTAL CORRECT	16	16	16	16	17	17	16	16	18	18	17	17	17	17	17	17	19	19	19	19	15	17	17	15	16	18	18	16	19	21	21	19	18	20	19	17	18	20	19	17	3	3
							TOTAL WRONG	1	1	1	1	1	1	2	2	1	1	2	2	0	0	0	0	0	0	0	0	3	1	1	3	2	0	0	2	3	1	1	3	5	3	4	6	5	3	4	6	0	0
							NOT FOUND (N.F.)	45	45	45	45	44	44	44	44	43	43	43	43	45	45	45	45	43	43	43	43	44	44	44	44	44	44	44	44	40	40	40	40	39	39	39	39	39	39	39	39	59	59
							TOTAL PEP	62	62	62	62	62	62	62	62	62	62	62	62	62	62	62	62	62	62	62	62	62	62	62	62	62	62	62	62	62	62	62	62	62	62	62	62	62	62	62	62	62	62
							CORRECT PROP(%)	25.8065	25.8065	25.8065	25.8065	27.4194	27.4194	25.8065	25.8065	29.0323	29.0323	27.4194	27.4194	27.4194	27.4194	27.4194	27.4194	30.6452	30.6452	30.6452	30.6452	24.1935	27.4194	27.4194	24.1935	25.8065	29.0323	29.0323	25.8065	30.6452	33.871	33.871	30.6452	29.0323	32.2581	30.6452	27.4194	29.0323	32.2581	30.6452	27.4194	4.83871	4.83871
[truncated: 6 more columns]

## Sheet: tBLASTn headers
Description of tBLASTn output headers (see Suppl. Tables S2 & S4)
Column	NCBI name	Description
1	qaccver	Query accession dot version
2	saccver	Subject accession dot version (database hit)
3	pident	Percentage of identical matches
4	length	Alignment length
5	mismatch	Number of mismatches
6	gapopen	Number of gap openings
7	qstart	Start of alignment in query
8	qend	End of alignment in query
9	sstart	Start of alignment in subject (database hit)
10	send	End of alignment in subject (database hit)
11	evalue	Expectation value (E-value)
12	bitscore	Bit score
13	sallseqid	All subject Seq-id(s), separated by a ';'
14	score	Raw score
15	nident	Number of identical matches
16	positive	Number of positive-scoring matches
17	gaps	Total number of gaps
18	ppos	Percentage of positive-scoring matches
19	qframe	Query frame
20	sframe	Subject frame
21	qseq	Aligned part of query sequence
22	sseq	Aligned part of subject sequence
23	qlen	Query sequence length
24	slen	Subject sequence length
25	salltitles	All subject title(s), separated by a '<>'

## Sheet: Suppl. Table S2
Supplementary Table S2: tBLASTn output for all unique 92,719 peptide hits.
index	Source	tissue	tissue_nb	protein	qseq	chr_nb	saccver	sstart	send	qseq	score	strand	strand_nb	qaccver	pident	length	mismatch	gapopen	evalue	bitscore	nident	positive	gaps	ppos	qframe	sframe	gene	HC_LC	HCLC_nb
8	Vincent et al 2022 2023	01_STORED_GRAIN	2	TraesCS1A03G0004900.1	IIKRVEELVKTIKDQYL	1	Chr1A	1208087	1208137	LYQDKITKVLEEVRKII	79	-	0	TraesCS1A03G0004900.1_pep_000002	100	17	0	0	0.008	40.3	17	17	0	100	0	-1	TraesCS1A03G0004900	HC	3
45	Vincent et al 2022 2023	01_STORED_GRAIN	2	TraesCS1A03G0015500.1	ARQLNPSNKELQSPQQSF	1	Chr1A	4088155	4088208	FSQQPSQLEKNSPNLQRA	82	-	0	TraesCS1A03G0015500.1_pep_000004	100	18	0	0	0.003	41.8	18	18	0	100	0	-2	TraesCS1A03G0015500	HC	3
64	Vincent et al 2022 2023	01_STORED_GRAIN	2	TraesCS1A03G0019600.1	SLVLGTLPTMCNVFVPPECSTTK	1	Chr1A	4833877	4833945	KTTSCEPPVFVNCMTPLTGLVLS	119	-	0	TraesCS1A03G0019600.1_pep_000289	100	23	0	0	7.76e-09	59.7	23	23	0	100	0	-2	TraesCS1A03G0019600	HC	3
65	Vincent et al 2022 2023	01_STORED_GRAIN	2	TraesCS1A03G0019600.1	SLVLGTLPTMCNVFVPPECSTTK	1	Chr1A	4833877	4833945	KTTSCEPPVFVNCMTPLTGLVLS	119	-	0	TraesCS1A03G0019600.1_pep_000290	100	23	0	0	4.98e-08	55.8	23	23	0	100	0	-2	TraesCS1A03G0019600	HC	3
66	Vincent et al 2022 2023	01_STORED_GRAIN	2	TraesCS1A03G0019600.1	NYLLQQCNPVSLVSSLVSMILPRSDCK	1	Chr1A	4834183	4834263	KCDSRPLIMSVLSSVLSVPNCQQLLYN	86	-	0	TraesCS1A03G0019600.1_pep_000237	100	27	0	0	0.003	43.7	27	27	0	100	0	-2	TraesCS1A03G0019600	HC	3
67	Vincent et al 2022 2023	01_STORED_GRAIN	2	TraesCS1A03G0019600.1	NYLLQQCNPVSLVSSLVSMILPRSDCK	1	Chr1A	4834183	4834263	KCDSRPLIMSVLSSVLSVPNCQQLLYN	86	-	0	TraesCS1A03G0019600.1_pep_000238	100	27	0	0	0.009	41.1	27	27	0	100	0	-2	TraesCS1A03G0019600	HC	3
68	Vincent et al 2022 2023	01_STORED_GRAIN	2	TraesCS1A03G0020400.1	QLQCAAIHSVVHSIVMQQEQQQGIQILRPLFQLVQGQGIIQPQQPAQY	1	Chr1A	5018778	5018921	QLQCAAIHSVVHSIVMQQEQQQGIQILRPLFQLVQGQGIIQPQQPAQY	108	+	1	TraesCS1A03G0020400.1_pep_000607	100	48	0	0	6.99e-06	54.4	48	48	0	100	0	3	TraesCS1A03G0020300LC	LC	2
69	Vincent et al 2022 2023	01_STORED_GRAIN	2	TraesCS1A03G0020400.1	VIRSLVLRTLPNMCNVYVRPD	1	Chr1A	5018925	5018987	VIRSLVLRTLPNMCNVYVRPD	112	+	1	TraesCS1A03G0020400.1_pep_000617	100	21	0	0	7.32e-08	56.3	21	21	0	100	0	3	TraesCS1A03G0020300LC	LC	2
70	Vincent et al 2022 2023	01_STORED_GRAIN	2	TraesCS1A03G0020400.1	TLPNMCNVYVRPDCSTINAPFASIVAGISGQ	1	Chr1A	5018949	5019041	TLPNMCNVYVRPDCSTINAPFASIVAGISGQ	161	+	1	TraesCS1A03G0020400.1_pep_000620	100	31	0	0	5.26e-15	80.2	31	31	0	100	0	3	TraesCS1A03G0020300LC	LC	2
71	Vincent et al 2022 2023	01_STORED_GRAIN	2	TraesCS1A03G0020400.1	TLPNMCNVYVRPDCSTINAPFASIVAGISGQ	1	Chr1A	5018949	5019041	TLPNMCNVYVRPDCSTINAPFASIVAGISGQ	161	+	1	TraesCS1A03G0020400.1_pep_000621	100	31	0	0	7.1e-14	74.5	31	31	0	100	0	3	TraesCS1A03G0020300LC	LC	2
72	Vincent et al 2022 2023	01_STORED_GRAIN	2	TraesCS1A03G0020400.1	VRPDCSTINAPFASIVAGISGQ	1	Chr1A	5018976	5019041	VRPDCSTINAPFASIVAGISGQ	108	+	1	TraesCS1A03G0020400.1_pep_000658	100	22	0	0	3.56e-07	54.4	22	22	0	100	0	3	TraesCS1A03G0020300LC	LC	2
73	Vincent et al 2022 2023	01_STORED_GRAIN	2	TraesCS1A03G0020400.1	VRPDCSTINAPFASIVAGISGQ	1	Chr1A	5018976	5019041	VRPDCSTINAPFASIVAGISGQ	108	+	1	TraesCS1A03G0020400.1_pep_000659	100	22	0	0	1.71e-06	50.9	22	22	0	100	0	3	TraesCS1A03G0020300LC	LC	2
74	Vincent et al 2022 2023	01_STORED_GRAIN	2	TraesCS1A03G0020400.1	CSTINAPFASIVAGISGQ	1	Chr1A	5018988	5019041	CSTINAPFASIVAGISGQ	86	+	1	TraesCS1A03G0020400.1_pep_000665	100	18	0	0	0.000762	43.7	18	18	0	100	0	3	TraesCS1A03G0020300LC	LC	2
75	Vincent et al 2022 2023	01_STORED_GRAIN	2	TraesCS1A03G0020600.1	IVIGLYGDDVPQTVENFR	1	Chr1A	5031819	5031872	IVIGLYGDDVPQTVENFR	88	+	1	TraesCS1A03G0020600.1_pep_000667	100	18	0	0	0.000292	44.7	18	18	0	100	0	3	TraesCS1A03G0020600	HC	3
76	Vincent et al 2022 2023	01_STORED_GRAIN	2	TraesCS1A03G0020600.1	IVIGLYGDDVPQTVENFR	1	Chr1A	5031819	5031872	IVIGLYGDDVPQTVENFR	88	+	1	TraesCS1A03G0020600.1_pep_000668	100	18	0	0	0.001	42	18	18	0	100	0	3	TraesCS1A03G0020600	HC	3
77	Vincent et al 2022 2023	01_STORED_GRAIN	2	TraesCS1A03G0020800.1	LNPCRDALLQQCSPVADMSFLR	1	Chr1A	5038231	5038296	LNPCRDALLQQCSPVADMSFLR	112	+	1	TraesCS1A03G0020800.1_pep_000672	100	22	0	0	1.01e-07	56.3	22	22	0	100	0	1	TraesCS1A03G0020800	HC	3
78	Vincent et al 2022 2023	01_STORED_GRAIN	2	TraesCS1A03G0020800.1	LNPCRDALLQQCSPVADMSFLR	1	Chr1A	5038231	5038296	LNPCRDALLQQCSPVADMSFLR	112	+	1	TraesCS1A03G0020800.1_pep_000673	100	22	0	0	5.46e-07	52.7	22	22	0	100	0	1	TraesCS1A03G0020800	HC	3
79	Vincent et al 2022 2023	01_STORED_GRAIN	2	TraesCS1A03G0020800.1	DALLQQCSPVADMSFLR	1	Chr1A	5038246	5038296	DALLQQCSPVADMSFLR	84	+	1	TraesCS1A03G0020800.1_pep_000680	100	17	0	0	0.001	42.7	17	17	0	100	0	1	TraesCS1A03G0020800	HC	3
80	Vincent et al 2022 2023	01_STORED_GRAIN	2	TraesCS1A03G0020800.1	DALLQQCSPVADMSFLR	1	Chr1A	5038246	5038296	DALLQQCSPVADMSFLR	84	+	1	TraesCS1A03G0020800.1_pep_000681	100	17	0	0	0.003	40.2	17	17	0	100	0	1	TraesCS1A03G0020800	HC	3
81	Vincent et al 2022 2023	01_STORED_GRAIN	2	TraesCS1A03G0020800.1	ALLQQCSPVADMSFLR	1	Chr1A	5038249	5038296	ALLQQCSPVADMSFLR	79	+	1	TraesCS1A03G0020800.1_pep_000808	100	16	0	0	0.007	40.3	16	16	0	100	0	1	TraesCS1A03G0020800	HC	3
82	Vincent et al 2022 2023	01_STORED_GRAIN	2	TraesCS1A03G0020800.1	CSPVADMSFLR	1	Chr1A	5038264	5038296	CSPVADMSFLR	88	+	1	TraesCS1A03G0020800.1_pep_000810	100	11	0	0	1.69e-05	44.7	11	11	0	100	0	1	TraesCS1A03G0020800	HC	3
83	Vincent et al 2022 2023	01_STORED_GRAIN	2	TraesCS1A03G0020800.1	CSPVADMSFLR	1	Chr1A	5038264	5038296	CSPVADMSFLR	88	+	1	TraesCS1A03G0020800.1_pep_000811	100	11	0	0	0.000263	42	11	11	0	100	0	1	TraesCS1A03G0020800	HC	3
84	Vincent et al 2022 2023	01_STORED_GRAIN	2	TraesCS1A03G0020800.1	MSFLRSQVVQHSSCLVMWE	1	Chr1A	5038282	5038338	MSFLRSQVVQHSSCLVMWE	96	+	1	TraesCS1A03G0020800.1_pep_000812	100	19	0	0	1.68e-05	48.6	19	19	0	100	0	1	TraesCS1A03G0020800	HC	3
85	Vincent et al 2022 2023	01_STORED_GRAIN	2	TraesCS1A03G0020800.1	SQVVQHSSCLVMWEQCCQQLK	1	Chr1A	5038297	5038359	SQVVQHSSCLVMWEQCCQQLK	101	+	1	TraesCS1A03G0020800.1_pep_000813	100	21	0	0	4.91e-06	51	21	21	0	100	0	1	TraesCS1A03G0020800	HC	3
86	Vincent et al 2022 2023	01_STORED_GRAIN	2	TraesCS1A03G0021500.1	TLPTMCSVNVPLYETTTSVPLGVGIGVGVY	1	Chr1A	5185974	5186063	YVGVGIGVGLPVSTTTEYLPVNVSCMTPLT	154	-	0	TraesCS1A03G0021500.1_pep_001373	100	30	0	0	6.86e-14	76.8	30	30	0	100	0	-3	TraesCS1A03G0021500	HC	3
87	Vincent et al 2022 2023	01_STORED_GRAIN	2	TraesCS1A03G0021500.1	LQPHQIAQLEVMTSIALR	1	Chr1A	5186064	5186117	RLAISTMVELQAIQHPQL	85	-	0	TraesCS1A03G0021500.1_pep_001366	100	18	0	0	0.001	43.2	18	18	0	100	0	-3	TraesCS1A03G0021500	HC	3
88	Vincent et al 2022 2023	01_STORED_GRAIN	2	TraesCS1A03G0021500.1	LQPHQIAQLEVMTSIALR	1	Chr1A	5186064	5186117	RLAISTMVELQAIQHPQL	85	-	0	TraesCS1A03G0021500.1_pep_001367	100	18	0	0	0.003	40.6	18	18	0	100	0	-3	TraesCS1A03G0021500	HC	3
89	Vincent et al 2022 2023	01_STORED_GRAIN	2	TraesCS1A03G0021500.1	LQPHQIAQLEVMTSIAL	1	Chr1A	5186067	5186117	LAISTMVELQAIQHPQL	79	-	0	TraesCS1A03G0021500.1_pep_001365	100	17	0	0	0.01	40.3	17	17	0	100	0	-3	TraesCS1A03G0021500	HC	3
90	Vincent et al 2022 2023	01_STORED_GRAIN	2	TraesCS1A03G0021500.1	SQMLQQSICHVMQQQCCQQLR	1	Chr1A	5186346	5186408	RLQQCCQQQMVHCISQQLMQS	94	-	0	TraesCS1A03G0021500.1_pep_001341	100	21	0	0	8.13e-05	47.6	21	21	0	100	0	-3	TraesCS1A03G0021500	HC	3
91	Vincent et al 2022 2023	01_STORED_GRAIN	2	TraesCS1A03G0021500.1	SQMLQQSICHVMQQQCCQQLR	1	Chr1A	5186346	5186408	RLQQCCQQQMVHCISQQLMQS	94	-	0	TraesCS1A03G0021500.1_pep_001342	100	21	0	0	0.000259	44.6	21	21	0	100	0	-3	TraesCS1A03G0021500	HC	3
115	Vincent et al 2022 2023	01_STORED_GRAIN	2	TraesCS1A03G0028300.1	LQPHQIAHLEVMTSIALR	1	Chr1A	7705839	7705892	LQPHQIAHLEVMTSIALR	88	+	1	TraesCS1A03G0028300.1_pep_001631	100	18	0	0	0.000364	44.7	18	18	0	100	0	3	TraesCS1A03G0028300	HC	3
116	Vincent et al 2022 2023	01_STORED_GRAIN	2	TraesCS1A03G0028300.1	LQPHQIAHLEVMTSIALR	1	Chr1A	7705839	7705892	LQPHQIAHLEVMTSIALR	88	+	1	TraesCS1A03G0028300.1_pep_001632	100	18	0	0	0.001	42	18	18	0	100	0	3	TraesCS1A03G0028300	HC	3
120	Vincent et al 2022 2023	01_STORED_GRAIN	2	TraesCS1A03G0029800.1	SDVYGFGVVLIELITRRPATYDAE	1	Chr1A	8233568	8233639	EADYTAPRRTILEILVVGFGYVDS	118	-	0	TraesCS1A03G0029800.1_pep_001634	100	24	0	0	1.25e-08	59.3	24	24	0	100	0	-1	TraesCS1A03G0029800	HC	3
241	Vincent et al 2022 2023	01_STORED_GRAIN	2	TraesCS1A03G0054000LC.1	LNKGNMEHLAE	1	Chr1A	13039311	13039343	LNKGNMEHLAE	78	+	1	TraesCS1A03G0054000LC.1_pep_001700	100	11	0	0	0.001	39.8	11	11	0	100	0	3	TraesCS1A03G0054000LC	LC	2
274	Vincent et al 2022 2023	01_STORED_GRAIN	2	TraesCS1A03G0061000.1	RRPVMVWMYCGGARVGEAKEAEAAVRR	1	Chr1A	14023667	14023747	RRVAAEAEKAEGVRAGGCYMWVMVPRR	202	-	0	TraesCS1A03G0061000.1_pep_001701	100	27	0	0	6.92e-23	100	27	27	0	100	0	-1	TraesCS1A03G0061000	HC	3
282	Vincent et al 2022 2023	01_STORED_GRAIN	2	TraesCS1A03G0063500.1	LINLIDSPGHVDF	1	Chr1A	14550590	14550628	LINLIDSPGHVDF	99	+	1	TraesCS1A03G0063500.1_pep_001702	100	13	0	0	4.2e-07	50	13	13	0	100	0	2	TraesCS1A03G0063500	HC	3
347	Vincent et al 2022 2023	01_STORED_GRAIN	2	TraesCS1A03G0079900LC.1	DAVEHAQPVTLEYSGLCLVAAEEPANIE	1	Chr1A	19626852	19626935	DAVEHAQPVTLEYSGLCLVAAEEPANIE	132	+	1	TraesCS1A03G0079900LC.1_pep_001716	100	28	0	0	1.5e-10	66.1	28	28	0	100	0	3	TraesCS1A03G0079900LC	LC	2
364	Vincent et al 2022 2023	01_STORED_GRAIN	2	TraesCS1A03G0085200.1	CEFTEMAIYSSETGRWNKVQSEW	1	Chr1A	22129855	22129923	WESQVKNWRGTESSYIAMETFEC	116	-	0	TraesCS1A03G0085200.1_pep_001717	100	23	0	0	2.02e-08	58.3	23	23	0	100	0	-2	TraesCS1A03G0085200	HC	3
413	Vincent et al 2022 2023	01_STORED_GRAIN	2	TraesCS1A03G0109100.1	AAVGHPDTLGDC	1	Chr1A	29390840	29390875	AAVGHPDTLGDC	83	+	1	TraesCS1A03G0109100.1_pep_001890	100	12	0	0	0.002	42.2	12	12	0	100	0	2	TraesCS1A03G0109100	HC	3
414	Vincent et al 2022 2023	01_STORED_GRAIN	2	TraesCS1A03G0109100.1	HGPYINGANISAVDLSLAPK	1	Chr1A	29394439	29394498	HGPYINGANISAVDLSLAPK	90	+	1	TraesCS1A03G0109100.1_pep_001932	95	20	1	0	0.0003	45.6	19	20	0	100	0	1	TraesCS1A03G0109100	HC	3
512	Vincent et al 2022 2023	01_STORED_GRAIN	2	TraesCS1A03G0142500LC.1	ADCESVRHSFF	1	Chr1A	41871672	41871704	FFSHRVSECDA	86	-	0	TraesCS1A03G0142500LC.1_pep_001943	100	11	0	0	3.5e-05	43.7	11	11	0	100	0	-3	TraesCS1A03G0142500LC	LC	2
536	Vincent et al 2022 2023	01_STORED_GRAIN	2	TraesCS1A03G0162500.1	SQAGLTEYFDEENEQFR	1	Chr1A	51322589	51322639	SQAGLTEYFDEENEQFR	80	+	1	TraesCS1A03G0162500.1_pep_002146	100	17	0	0	0.005	40.8	17	17	0	100	0	2	TraesCS1A03G0162500	HC	3
537	Vincent et al 2022 2023	01_STORED_GRAIN	2	TraesCS1A03G0162500.1	YHNTHGLVY	1	Chr1A	51322700	51322726	YHNTHGLVY	71	+	1	TraesCS1A03G0162500.1_pep_002187	100	9	0	0	0.008	36.4	9	9	0	100	0	2	TraesCS1A03G0162500	HC	3
538	Vincent et al 2022 2023	01_STORED_GRAIN	2	TraesCS1A03G0162500.1	NTHGLVYIIQGSGFAGLSFPGCPETFQK	1	Chr1A	51323271	51323354	NTHGLVYIIQGSGFAGLSFPGCPETFQK	93	+	1	TraesCS1A03G0162500.1_pep_002190	71.429	28	8	0	0.000453	47.1	20	21	0	75	0	3	TraesCS1A03G0162500	HC	3
539	Vincent et al 2022 2023	01_STORED_GRAIN	2	TraesCS1A03G0162500.1	NTHGLVYIIQGSGFAGLSFPGCPETFQK	1	Chr1A	51323271	51323354	NTHGLVYIIQGSGFAGLSFPGCPETFQK	93	+	1	TraesCS1A03G0162500.1_pep_002191	71.429	28	8	0	0.001	44.2	20	21	0	75	0	3	TraesCS1A03G0162500	HC	3
540	Vincent et al 2022 2023	01_STORED_GRAIN	2	TraesCS1A03G0162500.1	FYNDGDAPIVAIYVFDVNNYANQLEPR	1	Chr1A	51323490	51323570	FYNDGDAPIVAIYVFDVNNYANQLEPR	130	+	1	TraesCS1A03G0162500.1_pep_002212	100	27	0	0	2.49e-10	65.1	27	27	0	100	0	3	TraesCS1A03G0162500	HC	3
541	Vincent et al 2022 2023	01_STORED_GRAIN	2	TraesCS1A03G0162500.1	YNDGDAPIVAIYVFDVNNYANQLEPR	1	Chr1A	51323493	51323570	YNDGDAPIVAIYVFDVNNYANQLEPR	125	+	1	TraesCS1A03G0162500.1_pep_002213	100	26	0	0	1.6e-09	62.7	26	26	0	100	0	3	TraesCS1A03G0162500	HC	3
542	Vincent et al 2022 2023	01_STORED_GRAIN	2	TraesCS1A03G0162500.1	EFLFAGNYR	1	Chr1A	51323701	51323727	EFLFAGNYR	71	+	1	TraesCS1A03G0162500.1_pep_002218	100	9	0	0	0.005	36.4	9	9	0	100	0	1	TraesCS1A03G0162500	HC	3
543	Vincent et al 2022 2023	01_STORED_GRAIN	2	TraesCS1A03G0162500.1	SSQLHSSQNIFSGFDVR	1	Chr1A	51323728	51323778	SSQLHSSQNIFSGFDVR	80	+	1	TraesCS1A03G0162500.1_pep_002361	100	17	0	0	0.006	40.8	17	17	0	100	0	1	TraesCS1A03G0162500	HC	3
544	Vincent et al 2022 2023	01_STORED_GRAIN	2	TraesCS1A03G0162500.1	LLAEALGTSGK	1	Chr1A	51323779	51323811	LLAEALGTSGK	74	+	1	TraesCS1A03G0162500.1_pep_002371	100	11	0	0	0.007	37.9	11	11	0	100	0	1	TraesCS1A03G0162500	HC	3
545	Vincent et al 2022 2023	01_STORED_GRAIN	2	TraesCS1A03G0162500.1	AEALGTSGKIAQRL	1	Chr1A	51323785	51323826	AEALGTSGKIAQRL	94	+	1	TraesCS1A03G0162500.1_pep_002509	100	14	0	0	5.27e-06	47.6	14	14	0	100	0	1	TraesCS1A03G0162500	HC	3
546	Vincent et al 2022 2023	01_STORED_GRAIN	2	TraesCS1A03G0162500.1	LQSQNDDIIHVNHTLK	1	Chr1A	51323824	51323871	LQSQNDDIIHVNHTLK	109	+	1	TraesCS1A03G0162500.1_pep_002510	100	16	0	0	2.51e-08	54.9	16	16	0	100	0	1	TraesCS1A03G0162500	HC	3
547	Vincent et al 2022 2023	01_STORED_GRAIN	2	TraesCS1A03G0162500.1	LQSQNDDIIHVNHTLK	1	Chr1A	51323824	51323871	LQSQNDDIIHVNHTLK	109	+	1	TraesCS1A03G0162500.1_pep_002511	100	16	0	0	3.61e-07	51.3	16	16	0	100	0	1	TraesCS1A03G0162500	HC	3
548	Vincent et al 2022 2023	01_STORED_GRAIN	2	TraesCS1A03G0162500.1	FLKPVFTQQREPESYPHTQYEER	1	Chr1A	51323872	51323940	FLKPVFTQQREPESYPHTQYEER	115	+	1	TraesCS1A03G0162500.1_pep_002516	100	23	0	0	2.84e-08	57.8	23	23	0	100	0	1	TraesCS1A03G0162500	HC	3
549	Vincent et al 2022 2023	01_STORED_GRAIN	2	TraesCS1A03G0162500.1	FLKPVFTQQREPESYPHTQYEER	1	Chr1A	51323872	51323940	FLKPVFTQQREPESYPHTQYEER	115	+	1	TraesCS1A03G0162500.1_pep_002517	100	23	0	0	1.61e-07	54	23	23	0	100	0	1	TraesCS1A03G0162500	HC	3
551	Vincent et al 2022 2023	01_STORED_GRAIN	2	TraesCS1A03G0162500.1	HSQEEQPQMGQSQGEQPQTGQSQGK	1	Chr1A	51323956	51324030	HSQEEQPQMGQSQGEQPQTGQSQGK	104	+	1	TraesCS1A03G0162500.1_pep_002520	100	25	0	0	3.35e-06	52.5	25	25	0	100	0	1	TraesCS1A03G0162500	HC	3
552	Vincent et al 2022 2023	01_STORED_GRAIN	2	TraesCS1A03G0162500.1	HSQEEQPQMGQSQGEQPQTGQSQGK	1	Chr1A	51323956	51324030	HSQEEQPQMGQSQGEQPQTGQSQGK	104	+	1	TraesCS1A03G0162500.1_pep_002521	100	25	0	0	1.18e-05	49.1	25	25	0	100	0	1	TraesCS1A03G0162500	HC	3
555	Vincent et al 2022 2023	01_STORED_GRAIN	2	TraesCS1A03G0162500.1	LSVNIDDPSR	1	Chr1A	51324244	51324273	LSVNIDDPSR	76	+	1	TraesCS1A03G0162500.1_pep_002544	100	10	0	0	0.001	38.8	10	10	0	100	0	1	TraesCS1A03G0162500	HC	3
556	Vincent et al 2022 2023	01_STORED_GRAIN	2	TraesCS1A03G0162500.1	SVNIDDPSRADIY	1	Chr1A	51324247	51324285	SVNIDDPSRADIY	101	+	1	TraesCS1A03G0162500.1_pep_002557	100	13	0	0	1.51e-07	51	13	13	0	100	0	1	TraesCS1A03G0162500	HC	3
557	Vincent et al 2022 2023	01_STORED_GRAIN	2	TraesCS1A03G0162500.1	SVNIDDPSRADIY	1	Chr1A	51324247	51324285	SVNIDDPSRADIY	101	+	1	TraesCS1A03G0162500.1_pep_002558	100	13	0	0	3.12e-06	47.8	13	13	0	100	0	1	TraesCS1A03G0162500	HC	3
558	Vincent et al 2022 2023	01_STORED_GRAIN	2	TraesCS1A03G0162500.1	LNTQTFPILNIVQMSATR	1	Chr1A	51324313	51324366	LNTQTFPILNIVQMSATR	129	+	1	TraesCS1A03G0162500.1_pep_002564	100	18	0	0	1.76e-11	64.6	18	18	0	100	0	1	TraesCS1A03G0162500	HC	3
560	Vincent et al 2022 2023	01_STORED_GRAIN	2	TraesCS1A03G0162500.1	NVYNGLLSPGQLLIIPQNY	1	Chr1A	51324574	51324630	NVYNGLLSPGQLLIIPQNY	91	+	1	TraesCS1A03G0162500.1_pep_002566	100	19	0	0	0.000122	46.1	19	19	0	100	0	1	TraesCS1A03G0162500	HC	3
561	Vincent et al 2022 2023	01_STORED_GRAIN	2	TraesCS1A03G0162500.1	NVYNGLLSPGQLLIIPQNYVIMK	1	Chr1A	51324574	51324642	NVYNGLLSPGQLLIIPQNYVIMK	112	+	1	TraesCS1A03G0162500.1_pep_002567	100	23	0	0	1.07e-07	56.3	23	23	0	100	0	1	TraesCS1A03G0162500	HC	3
562	Vincent et al 2022 2023	01_STORED_GRAIN	2	TraesCS1A03G0162500.1	NVYNGLLSPGQLLIIPQNYVIMK	1	Chr1A	51324574	51324642	NVYNGLLSPGQLLIIPQNYVIMK	112	+	1	TraesCS1A03G0162500.1_pep_002568	100	23	0	0	5.36e-07	52.7	23	23	0	100	0	1	TraesCS1A03G0162500	HC	3
565	Vincent et al 2022 2023	01_STORED_GRAIN	2	TraesCS1A03G0162500.1	SSILGALPVDVIANAYGISR	1	Chr1A	51324721	51324780	SSILGALPVDVIANAYGISR	92	+	1	TraesCS1A03G0162500.1_pep_002631	100	20	0	0	0.000124	46.6	20	20	0	100	0	1	TraesCS1A03G0162500	HC	3
566	Vincent et al 2022 2023	01_STORED_GRAIN	2	TraesCS1A03G0162500.1	SSILGALPVDVIANAYGISR	1	Chr1A	51324721	51324780	SSILGALPVDVIANAYGISR	92	+	1	TraesCS1A03G0162500.1_pep_002632	100	20	0	0	0.000402	43.7	20	20	0	100	0	1	TraesCS1A03G0162500	HC	3
568	Vincent et al 2022 2023	01_STORED_GRAIN	2	TraesCS1A03G0162500.1	GALPVDVIANAY	1	Chr1A	51324733	51324768	GALPVDVIANAY	81	+	1	TraesCS1A03G0162500.1_pep_002689	100	12	0	0	0.000447	41.3	12	12	0	100	0	1	TraesCS1A03G0162500	HC	3
569	Vincent et al 2022 2023	01_STORED_GRAIN	2	TraesCS1A03G0162500.1	GALPVDVIANAY	1	Chr1A	51324733	51324768	GALPVDVIANAY	81	+	1	TraesCS1A03G0162500.1_pep_002690	100	12	0	0	0.003	38.8	12	12	0	100	0	1	TraesCS1A03G0162500	HC	3
570	Vincent et al 2022 2023	01_STORED_GRAIN	2	TraesCS1A03G0162500.1	FSREEELGVFAPK	1	Chr1A	51324802	51324840	FSREEELGVFAPK	98	+	1	TraesCS1A03G0162500.1_pep_002691	100	13	0	0	7.15e-07	49.5	13	13	0	100	0	1	TraesCS1A03G0162500	HC	3
571	Vincent et al 2022 2023	01_STORED_GRAIN	2	TraesCS1A03G0162500.1	FSREEELGVFAPK	1	Chr1A	51324802	51324840	FSREEELGVFAPK	98	+	1	TraesCS1A03G0162500.1_pep_002692	100	13	0	0	1.16e-05	46.4	13	13	0	100	0	1	TraesCS1A03G0162500	HC	3
572	Vincent et al 2022 2023	01_STORED_GRAIN	2	TraesCS1A03G0162500.1	EEELGVFAPK	1	Chr1A	51324811	51324840	EEELGVFAPK	74	+	1	TraesCS1A03G0162500.1_pep_002700	100	10	0	0	0.004	37.9	10	10	0	100	0	1	TraesCS1A03G0162500	HC	3
678	Vincent et al 2022 2023	01_STORED_GRAIN	2	TraesCS1A03G0203500.1	SSYISGQILHPNGGTIVNS	1	Chr1A	70771398	70771538	SNVITGG----------------------------NPHLIQGSIYSS	102	-	0	TraesCS1A03G0203500.1_pep_002947	40.426	47	0	1	9.54e-06	48.2	19	19	28	40.43	0	-3	TraesCS1A03G0203500	HC	3
679	Vincent et al 2022 2023	01_STORED_GRAIN	2	TraesCS1A03G0203500.1	RAGQPSEVAPSFVFLASEQDSSYISGQILHPNG	1	Chr1A	70771500	70771598	GNPHLIQGSIYSSDQESALFVFSPAVESPQGAR	161	-	0	TraesCS1A03G0203500.1_pep_002940	100	33	0	0	2.75e-14	80.2	33	33	0	100	0	-3	TraesCS1A03G0203500	HC	3
680	Vincent et al 2022 2023	01_STORED_GRAIN	2	TraesCS1A03G0203500.1	RAGQPSEVAPSFVFLASEQDSSYISGQILHPNG	1	Chr1A	70771500	70771598	GNPHLIQGSIYSSDQESALFVFSPAVESPQGAR	161	-	0	TraesCS1A03G0203500.1_pep_002941	100	33	0	0	2.61e-13	74.5	33	33	0	100	0	-3	TraesCS1A03G0203500	HC	3
681	Vincent et al 2022 2023	01_STORED_GRAIN	2	TraesCS1A03G0203500.1	QFGSEVPMK	1	Chr1A	70771599	70771625	KMPVESGFQ	71	-	0	TraesCS1A03G0203500.1_pep_002939	100	9	0	0	0.007	36.4	9	9	0	100	0	-3	TraesCS1A03G0203500	HC	3
683	Vincent et al 2022 2023	01_STORED_GRAIN	2	TraesCS1A03G0203500.1	VNGVAPGPIWTPLIPASFPEEK	1	Chr1A	70771632	70771697	KEEPFSAPILPTWIPGPAVGNV	108	-	0	TraesCS1A03G0203500.1_pep_002935	100	22	0	0	4.82e-07	54.4	22	22	0	100	0	-3	TraesCS1A03G0203500	HC	3
685	Vincent et al 2022 2023	01_STORED_GRAIN	2	TraesCS1A03G0203500.1	VNGVAPGPIWTPLIPASFPEEK	1	Chr1A	70771632	70771697	KEEPFSAPILPTWIPGPAVGNV	108	-	0	TraesCS1A03G0203500.1_pep_002936	100	22	0	0	2.25e-06	50.9	22	22	0	100	0	-3	TraesCS1A03G0203500	HC	3
682	Vincent et al 2022 2023	01_STORED_GRAIN	2	TraesCS1A03G0203500.1	GIRVNGVAPGPIWTPLIPASFPEEK	1	Chr1A	70771632	70771706	KEEPFSAPILPTWIPGPAVGNVRIG	123	-	0	TraesCS1A03G0203500.1_pep_002933	100	25	0	0	2.62e-09	61.7	25	25	0	100	0	-3	TraesCS1A03G0203500	HC	3
684	Vincent et al 2022 2023	01_STORED_GRAIN	2	TraesCS1A03G0203500.1	GIRVNGVAPGPIWTPLIPASFPEEK	1	Chr1A	70771632	70771706	KEEPFSAPILPTWIPGPAVGNVRIG	123	-	0	TraesCS1A03G0203500.1_pep_002934	100	25	0	0	1.6e-08	57.6	25	25	0	100	0	-3	TraesCS1A03G0203500	HC	3
687	Vincent et al 2022 2023	01_STORED_GRAIN	2	TraesCS1A03G0203500.1	DYTATKGAIVAF	1	Chr1A	70771740	70771775	FAVIAGKTATYD	85	-	0	TraesCS1A03G0203500.1_pep_002925	100	12	0	0	9.89e-05	43.2	12	12	0	100	0	-3	TraesCS1A03G0203500	HC	3
688	Vincent et al 2022 2023	01_STORED_GRAIN	2	TraesCS1A03G0203500.1	DYTATKGAIVAF	1	Chr1A	70771740	70771775	FAVIAGKTATYD	85	-	0	TraesCS1A03G0203500.1_pep_002926	100	12	0	0	0.001	40.6	12	12	0	100	0	-3	TraesCS1A03G0203500	HC	3
690	Vincent et al 2022 2023	01_STORED_GRAIN	2	TraesCS1A03G0203500.1	GNATLLDYTATK	1	Chr1A	70771758	70771793	KTATYDLLTANG	86	-	0	TraesCS1A03G0203500.1_pep_002911	100	12	0	0	5.52e-05	43.7	12	12	0	100	0	-3	TraesCS1A03G0203500	HC	3
691	Vincent et al 2022 2023	01_STORED_GRAIN	2	TraesCS1A03G0203500.1	GNATLLDYTATK	1	Chr1A	70771758	70771793	KTATYDLLTANG	86	-	0	TraesCS1A03G0203500.1_pep_002912	100	12	0	0	0.000565	41.1	12	12	0	100	0	-3	TraesCS1A03G0203500	HC	3
689	Vincent et al 2022 2023	01_STORED_GRAIN	2	TraesCS1A03G0203500.1	HMRPGSSIINTTSVNAYKGNATLLDYTATK	1	Chr1A	70771758	70771847	KTATYDLLTANGKYANVSTTNIISSGPRMH	222	-	0	TraesCS1A03G0203500.1_pep_002910	100	30	0	0	7.88e-26	109	30	30	0	100	0	-3	TraesCS1A03G0203500	HC	3
693	Vincent et al 2022 2023	01_STORED_GRAIN	2	TraesCS1A03G0203500.1	HMRPGSSIINTTSVNAYK	1	Chr1A	70771794	70771847	KYANVSTTNIISSGPRMH	135	-	0	TraesCS1A03G0203500.1_pep_002907	100	18	0	0	1.17e-12	67.5	18	18	0	100	0	-3	TraesCS1A03G0203500	HC	3
694	Vincent et al 2022 2023	01_STORED_GRAIN	2	TraesCS1A03G0203500.1	HMRPGSSIINTTSVNAYK	1	Chr1A	70771794	70771847	KYANVSTTNIISSGPRMH	135	-	0	TraesCS1A03G0203500.1_pep_002908	100	18	0	0	4.95e-11	62.9	18	18	0	100	0	-3	TraesCS1A03G0203500	HC	3
696	Vincent et al 2022 2023	01_STORED_GRAIN	2	TraesCS1A03G0203500.1	TNIFSYFLMAK	1	Chr1A	70771860	70771892	KAMLFYSFINT	86	-	0	TraesCS1A03G0203500.1_pep_002906	100	11	0	0	3.84e-05	43.7	11	11	0	100	0	-3	TraesCS1A03G0203500	HC	3
697	Vincent et al 2022 2023	01_STORED_GRAIN	2	TraesCS1A03G0203500.1	VDILVNNAAEQYVRPCITEITEQDLER	1	Chr1A	70771902	70771982	RELDQETIETICPRVYQEAANNVLIDV	133	-	0	TraesCS1A03G0203500.1_pep_002905	100	27	0	0	9.86e-11	66.6	27	27	0	100	0	-3	TraesCS1A03G0203500	HC	3
698	Vincent et al 2022 2023	01_STORED_GRAIN	2	TraesCS1A03G0203500.1	VANAHGGRVDILVNNAAEQYVRPCITE	1	Chr1A	70771926	70772006	ETICPRVYQEAANNVLIDVRGGHANAV	133	-	0	TraesCS1A03G0203500.1_pep_002901	100	27	0	0	1.06e-10	66.6	27	27	0	100	0	-3	TraesCS1A03G0203500	HC	3
699	Vincent et al 2022 2023	01_STORED_GRAIN	2	TraesCS1A03G0203500.1	VANAHGGRVDILVNNAAEQYVRPCITE	1	Chr1A	70771926	70772006	ETICPRVYQEAANNVLIDVRGGHANAV	133	-	0	TraesCS1A03G0203500.1_pep_002902	100	27	0	0	7.6e-10	62	27	27	0	100	0	-3	TraesCS1A03G0203500	HC	3
701	Vincent et al 2022 2023	01_STORED_GRAIN	2	TraesCS1A03G0203500.1	VVEEVANAHGGR	1	Chr1A	70771983	70772018	RGGHANAVEEVV	83	-	0	TraesCS1A03G0203500.1_pep_002900	100	12	0	0	0.000184	42.2	12	12	0	100	0	-3	TraesCS1A03G0203500	HC	3
700	Vincent et al 2022 2023	01_STORED_GRAIN	2	TraesCS1A03G0203500.1	RVVEEVANAHGGR	1	Chr1A	70771983	70772021	RGGHANAVEEVVR	91	-	0	TraesCS1A03G0203500.1_pep_002893	100	13	0	0	1.01e-05	46.1	13	13	0	100	0	-3	TraesCS1A03G0203500	HC	3
702	Vincent et al 2022 2023	01_STORED_GRAIN	2	TraesCS1A03G0203500.1	RVVEEVANAHGGR	1	Chr1A	70771983	70772021	RGGHANAVEEVVR	91	-	0	TraesCS1A03G0203500.1_pep_002894	100	13	0	0	0.000109	43.3	13	13	0	100	0	-3	TraesCS1A03G0203500	HC	3
703	Vincent et al 2022 2023	01_STORED_GRAIN	2	TraesCS1A03G0203500.1	ALPGDLGYEENCR	1	Chr1A	70772022	70772060	RCNEEYGLDGPLA	100	-	0	TraesCS1A03G0203500.1_pep_002888	100	13	0	0	2.47e-07	50.5	13	13	0	100	0	-3	TraesCS1A03G0203500	HC	3
704	Vincent et al 2022 2023	01_STORED_GRAIN	2	TraesCS1A03G0203500.1	ALPGDLGYEENCR	1	Chr1A	70772022	70772060	RCNEEYGLDGPLA	100	-	0	TraesCS1A03G0203500.1_pep_002889	100	13	0	0	4.72e-06	47.3	13	13	0	100	0	-3	TraesCS1A03G0203500	HC	3
705	Vincent et al 2022 2023	01_STORED_GRAIN	2	TraesCS1A03G0203500.1	DAEETLQALRDIK	1	Chr1A	70772088	70772126	KIDRLAQLTEEAD	92	-	0	TraesCS1A03G0203500.1_pep_002884	100	13	0	0	6.54e-06	46.6	13	13	0	100	0	-3	TraesCS1A03G0203500	HC	3
706	Vincent et al 2022 2023	01_STORED_GRAIN	2	TraesCS1A03G0203500.1	DAEETLQALRDIK	1	Chr1A	70772088	70772126	KIDRLAQLTEEAD	92	-	0	TraesCS1A03G0203500.1_pep_002885	100	13	0	0	7.51e-05	43.7	13	13	0	100	0	-3	TraesCS1A03G0203500	HC	3
707	Vincent et al 2022 2023	01_STORED_GRAIN	2	TraesCS1A03G0203500.1	VKGHEDKDAEETL	1	Chr1A	70772109	70772147	LTEEADKDEHGKV	94	-	0	TraesCS1A03G0203500.1_pep_002744	100	13	0	0	3.33e-06	47.6	13	13	0	100	0	-3	TraesCS1A03G0203500	HC	3
708	Vincent et al 2022 2023	01_STORED_GRAIN	2	TraesCS1A03G0203500.1	GATVNFTYVKGHEDKDAEE	1	Chr1A	70772115	70772171	EEADKDEHGKVYTFNVTAG	138	-	0	TraesCS1A03G0203500.1_pep_002741	100	19	0	0	6.26e-13	69	19	19	0	100	0	-3	TraesCS1A03G0203500	HC	3
709	Vincent et al 2022 2023	01_STORED_GRAIN	2	TraesCS1A03G0203500.1	GATVNFTYVKGHEDKDAEE	1	Chr1A	70772115	70772171	EEADKDEHGKVYTFNVTAG	138	-	0	TraesCS1A03G0203500.1_pep_002742	100	19	0	0	2.36e-11	64.3	19	19	0	100	0	-3	TraesCS1A03G0203500	HC	3
710	Vincent et al 2022 2023	01_STORED_GRAIN	2	TraesCS1A03G0203500.1	AVCLCFALEGATVNFTYVK	1	Chr1A	70772142	70772198	KVYTFNVTAGELAFCLCVA	141	-	0	TraesCS1A03G0203500.1_pep_002729	100	19	0	0	2.17e-13	70.4	19	19	0	100	0	-3	TraesCS1A03G0203500	HC	3
711	Vincent et al 2022 2023	01_STORED_GRAIN	2	TraesCS1A03G0203500.1	AVCLCFALEGATVNFTYVK	1	Chr1A	70772142	70772198	KVYTFNVTAGELAFCLCVA	141	-	0	TraesCS1A03G0203500.1_pep_002730	100	19	0	0	9.58e-12	65.6	19	19	0	100	0	-3	TraesCS1A03G0203500	HC	3
712	Vincent et al 2022 2023	01_STORED_GRAIN	2	TraesCS1A03G0203500.1	AVCLCFALEGATVNF	1	Chr1A	70772154	70772198	FNVTAGELAFCLCVA	110	-	0	TraesCS1A03G0203500.1_pep_002724	100	15	0	0	1.39e-08	55.4	15	15	0	100	0	-3	TraesCS1A03G0203500	HC	3
713	Vincent et al 2022 2023	01_STORED_GRAIN	2	TraesCS1A03G0203500.1	AVCLCFALEGATVNF	1	Chr1A	70772154	70772198	FNVTAGELAFCLCVA	110	-	0	TraesCS1A03G0203500.1_pep_002725	100	15	0	0	2.67e-07	51.8	15	15	0	100	0	-3	TraesCS1A03G0203500	HC	3
714	Vincent et al 2022 2023	01_STORED_GRAIN	2	TraesCS1A03G0203500.1	VALVTGGDSGIGR	1	Chr1A	70772199	70772237	RGIGSDGGTVLAV	87	-	0	TraesCS1A03G0203500.1_pep_002718	100	13	0	0	6.49e-05	44.2	13	13	0	100	0	-3	TraesCS1A03G0203500	HC	3
715	Vincent et al 2022 2023	01_STORED_GRAIN	2	TraesCS1A03G0203500.1	VALVTGGDSGIGR	1	Chr1A	70772199	70772237	RGIGSDGGTVLAV	87	-	0	TraesCS1A03G0203500.1_pep_002719	100	13	0	0	0.000529	41.5	13	13	0	100	0	-3	TraesCS1A03G0203500	HC	3
716	Vincent et al 2022 2023	01_STORED_GRAIN	2	TraesCS1A03G0203500.1	FPPQQQDCQPGK	1	Chr1A	70772398	70772433	KGPQCDQQQPPF	88	-	0	TraesCS1A03G0203500.1_pep_002716	100	12	0	0	2.23e-05	44.7	12	12	0	100	0	-2	TraesCS1A03G0203500	HC	3
728	Vincent et al 2022 2023	01_STORED_GRAIN	2	TraesCS1A03G0207600.1	EVLALCDHPDLLK	1	Chr1A	74069650	74069688	EVLALCDHPDLLK	81	+	1	TraesCS1A03G0207600.1_pep_002955	92.308	13	1	0	0.001	41.3	12	13	0	100	0	1	TraesCS1A03G0207600	HC	3
729	Vincent et al 2022 2023	01_STORED_GRAIN	2	TraesCS1A03G0207600.1	EVLALCDHPDLLK	1	Chr1A	74069650	74069688	EVLALCDHPDLLK	81	+	1	TraesCS1A03G0207600.1_pep_002956	92.308	13	1	0	0.005	38.8	12	13	0	100	0	1	TraesCS1A03G0207600	HC	3
731	Vincent et al 2022 2023	01_STORED_GRAIN	2	TraesCS1A03G0207600.1	DGFPANADDIFLTDGASPGVHLMMQLLIR	1	Chr1A	74070278	74070457	DGFPANADDIFLTDGASPG-------------------------------VHLMMQLLIR	101	+	1	TraesCS1A03G0207600.1_pep_002969	48.333	60	0	1	6.61e-05	47.8	29	29	31	48.33	0	2	TraesCS1A03G0207600	HC	3
732	Vincent et al 2022 2023	01_STORED_GRAIN	2	TraesCS1A03G0207600.1	DGFPANADDIFLTDGASPGVHLMMQLLIR	1	Chr1A	74070278	74070457	DGFPANADDIFLTDGASPG-------------------------------VHLMMQLLIR	101	+	1	TraesCS1A03G0207600.1_pep_002970	48.333	60	0	1	6.61e-05	47.8	29	29	31	48.33	0	2	TraesCS1A03G0207600	HC	3
733	Vincent et al 2022 2023	01_STORED_GRAIN	2	TraesCS1A03G0207600.1	YLNESTGWGLEISDVK	1	Chr1A	74070646	74070693	YLNESTGWGLEISDVK	79	+	1	TraesCS1A03G0207600.1_pep_002975	100	16	0	0	0.007	40.3	16	16	0	100	0	1	TraesCS1A03G0207600	HC	3
734	Vincent et al 2022 2023	01_STORED_GRAIN	2	TraesCS1A03G0207600.1	SLGYGEDDLPLVSYQSVSK	1	Chr1A	74071266	74071322	SLGYGEDDLPLVSYQSVSK	86	+	1	TraesCS1A03G0207600.1_pep_002984	100	19	0	0	0.001	43.7	19	19	0	100	0	3	TraesCS1A03G0207600	HC	3
735	Vincent et al 2022 2023	01_STORED_GRAIN	2	TraesCS1A03G0207600.1	SLGYGEDDLPLVSYQSVSK	1	Chr1A	74071266	74071322	SLGYGEDDLPLVSYQSVSK	86	+	1	TraesCS1A03G0207600.1_pep_002985	100	19	0	0	0.003	41.1	19	19	0	100	0	3	TraesCS1A03G0207600	HC	3
736	Vincent et al 2022 2023	01_STORED_GRAIN	2	TraesCS1A03G0207600.1	RGGYMEITGFSAPVREQIYK	1	Chr1A	74071427	74071486	RGGYMEITGFSAPVREQIYK	101	+	1	TraesCS1A03G0207600.1_pep_002989	100	20	0	0	3.54e-06	51	20	20	0	100	0	2	TraesCS1A03G0207600	HC	3
737	Vincent et al 2022 2023	01_STORED_GRAIN	2	TraesCS1A03G0207600.1	RGGYMEITGFSAPVREQIYK	1	Chr1A	74071427	74071486	RGGYMEITGFSAPVREQIYK	101	+	1	TraesCS1A03G0207600.1_pep_002990	100	20	0	0	1.59e-05	47.8	20	20	0	100	0	2	TraesCS1A03G0207600	HC	3
738	Vincent et al 2022 2023	01_STORED_GRAIN	2	TraesCS1A03G0207600.1	IASVNLCSNITGQILASLVMNPPK	1	Chr1A	74071487	74071558	IASVNLCSNITGQILASLVMNPPK	113	+	1	TraesCS1A03G0207600.1_pep_002991	100	24	0	0	1.04e-07	56.8	24	24	0	100	0	2	TraesCS1A03G0207600	HC	3
739	Vincent et al 2022 2023	01_STORED_GRAIN	2	TraesCS1A03G0207600.1	IASVNLCSNITGQILASLVMNPPK	1	Chr1A	74071487	74071558	IASVNLCSNITGQILASLVMNPPK	113	+	1	TraesCS1A03G0207600.1_pep_002992	100	24	0	0	4.9e-07	53.1	24	24	0	100	0	2	TraesCS1A03G0207600	HC	3
740	Vincent et al 2022 2023	01_STORED_GRAIN	2	TraesCS1A03G0207600.1	AEGAMYLFPQICLPQK	1	Chr1A	74071852	74071899	AEGAMYLFPQICLPQK	82	+	1	TraesCS1A03G0207600.1_pep_003005	100	16	0	0	0.002	41.8	16	16	0	100	0	1	TraesCS1A03G0207600	HC	3
741	Vincent et al 2022 2023	01_STORED_GRAIN	2	TraesCS1A03G0207600.1	AEGAMYLFPQICLPQK	1	Chr1A	74071852	74071899	AEGAMYLFPQICLPQK	82	+	1	TraesCS1A03G0207600.1_pep_003006	100	16	0	0	0.006	39.3	16	16	0	100	0	1	TraesCS1A03G0207600	HC	3
745	Vincent et al 2022 2023	01_STORED_GRAIN	2	TraesCS1A03G0209800.2	ACLHDSFIHPSPACDAATDVATAE	1	Chr1A	75152257	75152328	EATAVDTAADCAPSPHIFSDHLCA	175	-	0	TraesCS1A03G0209800.2_pep_003018	100	24	0	0	1.25e-18	87	24	24	0	100	0	-2	TraesCS1A03G0209800	HC	3
746	Vincent et al 2022 2023	01_STORED_GRAIN	2	TraesCS1A03G0209800.2	ACLHDSFIHPSPACDAATDVATAE	1	Chr1A	75152257	75152328	EATAVDTAADCAPSPHIFSDHLCA	175	-	0	TraesCS1A03G0209800.2_pep_003019	100	24	0	0	1.19e-16	80.8	24	24	0	100	0	-2	TraesCS1A03G0209800	HC	3
747	Vincent et al 2022 2023	01_STORED_GRAIN	2	TraesCS1A03G0209800.2	DVYIAGESYAGHYVPELSQLVHR	1	Chr1A	75152470	75152538	RHVLQSLEPVYHGAYSEGAIYVD	113	-	0	TraesCS1A03G0209800.2_pep_003014	100	23	0	0	7.54e-08	56.8	23	23	0	100	0	-2	TraesCS1A03G0209800	HC	3
748	Vincent et al 2022 2023	01_STORED_GRAIN	2	TraesCS1A03G0209800.2	DVYIAGESYAGHYVPELSQLVHR	1	Chr1A	75152470	75152538	RHVLQSLEPVYHGAYSEGAIYVD	113	-	0	TraesCS1A03G0209800.2_pep_003015	100	23	0	0	3.89e-07	53.1	23	23	0	100	0	-2	TraesCS1A03G0209800	HC	3
750	Vincent et al 2022 2023	01_STORED_GRAIN	2	TraesCS1A03G0209800.2	TAHDSYAFLAK	1	Chr1A	75152572	75152604	KALFAYSDHAT	75	-	0	TraesCS1A03G0209800.2_pep_003013	100	11	0	0	0.003	38.4	11	11	0	100	0	-2	TraesCS1A03G0209800	HC	3
752	Vincent et al 2022 2023	01_STORED_GRAIN	2	TraesCS1A03G0209800.2	LPGQPAVDFDMYSGYITVDEGAGR	1	Chr1A	75152973	75153044	RGAGEDVTIYGSYMDFDVAPQGPL	121	-	0	TraesCS1A03G0209800.2_pep_003011	100	24	0	0	3.75e-09	60.7	24	24	0	100	0	-3	TraesCS1A03G0209800	HC	3
753	Vincent et al 2022 2023	01_STORED_GRAIN	2	TraesCS1A03G0209800.2	LPGQPAVDFDMYSGYITVDEGAGR	1	Chr1A	75152973	75153044	RGAGEDVTIYGSYMDFDVAPQGPL	121	-	0	TraesCS1A03G0209800.2_pep_003012	100	24	0	0	2.38e-08	56.7	24	24	0	100	0	-3	TraesCS1A03G0209800	HC	3
751	Vincent et al 2022 2023	01_STORED_GRAIN	2	TraesCS1A03G0209800.2	IARLPGQPAVDFDMYSGYITVDEGAGR	1	Chr1A	75152973	75153053	RGAGEDVTIYGSYMDFDVAPQGPLRAI	136	-	0	TraesCS1A03G0209800.2_pep_003010	100	27	0	0	2.98e-11	68	27	27	0	100	0	-3	TraesCS1A03G0209800	HC	3
830	Vincent et al 2022 2023	01_STORED_GRAIN	2	TraesCS1A03G0232800.1	IVNAGGECLTFDQLALR	1	Chr1A	94820229	94820279	IVNAGGECLTFDQLALR	83	+	1	TraesCS1A03G0232800.1_pep_003043	100	17	0	0	0.002	42.2	17	17	0	100	0	3	TraesCS1A03G0232800	HC	3
831	Vincent et al 2022 2023	01_STORED_GRAIN	2	TraesCS1A03G0232800.2	IVNAGGECLTFDQLALR	1	Chr1A	94820229	94820279	IVNAGGECLTFDQLALR	83	+	1	TraesCS1A03G0232800.2_pep_003049	100	17	0	0	0.002	42.2	17	17	0	100	0	3	TraesCS1A03G0232800	HC	3
832	Vincent et al 2022 2023	01_STORED_GRAIN	2	TraesCS1A03G0232800.1	IVNAGGECLTFDQLALR	1	Chr1A	94820229	94820279	IVNAGGECLTFDQLALR	83	+	1	TraesCS1A03G0232800.1_pep_003044	100	17	0	0	0.006	39.7	17	17	0	100	0	3	TraesCS1A03G0232800	HC	3
833	Vincent et al 2022 2023	01_STORED_GRAIN	2	TraesCS1A03G0232800.2	IVNAGGECLTFDQLALR	1	Chr1A	94820229	94820279	IVNAGGECLTFDQLALR	83	+	1	TraesCS1A03G0232800.2_pep_003050	100	17	0	0	0.006	39.7	17	17	0	100	0	3	TraesCS1A03G0232800	HC	3
850	Vincent et al 2022 2023	01_STORED_GRAIN	2	TraesCS1A03G0235000.1	GQLTSEAGLVASLDALVK	1	Chr1A	96488619	96488759	KVLADLSAVLGA-----------------------------ESTLQG	85	-	0	TraesCS1A03G0235000.1_pep_003095	38.298	47	0	1	0.003	40.6	18	18	29	38.3	0	-3	TraesCS1A03G0235000	HC	3
851	Vincent et al 2022 2023	01_STORED_GRAIN	2	TraesCS1A03G0235000.1	GQLTSEAGLVASLDALVK	1	Chr1A	96488619	96488759	KVLADLSAVLGA-----------------------------ESTLQG	85	-	0	TraesCS1A03G0235000.1_pep_003096	38.298	47	0	1	0.003	40.6	18	18	29	38.3	0	-3	TraesCS1A03G0235000	HC	3
852	Vincent et al 2022 2023	01_STORED_GRAIN	2	TraesCS1A03G0235000.1	IAAVPSSVVVLTEETFDSVVLDETK	1	Chr1A	96489479	96489553	KTEDLVVSDFTEETLVVVSSPVAAI	107	-	0	TraesCS1A03G0235000.1_pep_003057	100	25	0	0	1.01e-06	53.9	25	25	0	100	0	-1	TraesCS1A03G0235000	HC	3
853	Vincent et al 2022 2023	01_STORED_GRAIN	2	TraesCS1A03G0235000.1	IAAVPSSVVVLTEETFDSVVLDETK	1	Chr1A	96489479	96489553	KTEDLVVSDFTEETLVVVSSPVAAI	107	-	0	TraesCS1A03G0235000.1_pep_003058	100	25	0	0	3.85e-06	50.4	25	25	0	100	0	-1	TraesCS1A03G0235000	HC	3
891	Vincent et al 2022 2023	01_STORED_GRAIN	2	TraesCS1A03G0251300.1	TDEAPVGLPVFLNGTLHLMTPEYSIVTVDTE	1	Chr1A	101757461	101757553	TDEAPVGLPVFLNGTLHLMTPEYSIVTVDTE	230	+	1	TraesCS1A03G0251300.1_pep_003100	100	31	0	0	4.99e-27	113	31	31	0	100	0	2	TraesCS1A03G0251300	HC	3
915	Vincent et al 2022 2023	01_STORED_GRAIN	2	TraesCS1A03G0259400.1	LMAVEALVFAPFFAAHGGLIFK	1	Chr1A	106769819	106769884	LMAVEALVFAPFFAAHGGLIFK	103	+	1	TraesCS1A03G0259400.1_pep_003114	100	22	0	0	3.2e-06	52	22	22	0	100	0	2	TraesCS1A03G0259400	HC	3
953	Vincent et al 2022 2023	01_STORED_GRAIN	2	TraesCS1A03G0273100.1	ENVSSEALEAAR	1	Chr1A	116733282	116733317	ENVSSEALEAAR	85	+	1	TraesCS1A03G0273100.1_pep_003115	100	12	0	0	0.000106	43.2	12	12	0	100	0	3	TraesCS1A03G0273100	HC	3
954	Vincent et al 2022 2023	01_STORED_GRAIN	2	TraesCS1A03G0273100.1	ENVSSEALEAAR	1	Chr1A	116733282	116733317	ENVSSEALEAAR	85	+	1	TraesCS1A03G0273100.1_pep_003116	100	12	0	0	0.001	40.6	12	12	0	100	0	3	TraesCS1A03G0273100	HC	3
955	Vincent et al 2022 2023	01_STORED_GRAIN	2	TraesCS1A03G0273100.1	VAIGQVLLSVR	1	Chr1A	116733495	116733527	VAIGQVLLSVR	75	+	1	TraesCS1A03G0273100.1_pep_003117	100	11	0	0	0.003	38.4	11	11	0	100	0	3	TraesCS1A03G0273100	HC	3
997	Vincent et al 2022 2023	01_STORED_GRAIN	2	TraesCS1A03G0295000.1	FIGTAGAANSTMNPK	1	Chr1A	134583831	134583875	FIGTAGAANSTMNPK	112	+	1	TraesCS1A03G0295000.1_pep_003122	100	15	0	0	5.38e-09	56.3	15	15	0	100	0	3	TraesCS1A03G0295000	HC	3
998	Vincent et al 2022 2023	01_STORED_GRAIN	2	TraesCS1A03G0295000.3	FIGTAGAANSTMNPK	1	Chr1A	134583831	134583875	FIGTAGAANSTMNPK	112	+	1	TraesCS1A03G0295000.3_pep_003129	100	15	0	0	5.38e-09	56.3	15	15	0	100	0	3	TraesCS1A03G0295000	HC	3
999	Vincent et al 2022 2023	01_STORED_GRAIN	2	TraesCS1A03G0295000.1	VSEGPDGFPLVHAR	1	Chr1A	134583963	134584004	VSEGPDGFPLVHAR	104	+	1	TraesCS1A03G0295000.1_pep_003123	100	14	0	0	8.76e-08	52.5	14	14	0	100	0	3	TraesCS1A03G0295000	HC	3
1000	Vincent et al 2022 2023	01_STORED_GRAIN	2	TraesCS1A03G0295000.3	VSEGPDGFPLVHAR	1	Chr1A	134583963	134584004	VSEGPDGFPLVHAR	104	+	1	TraesCS1A03G0295000.3_pep_003130	100	14	0	0	8.76e-08	52.5	14	14	0	100	0	3	TraesCS1A03G0295000	HC	3
1001	Vincent et al 2022 2023	01_STORED_GRAIN	2	TraesCS1A03G0295000.1	VSEGPDGFPLVHAR	1	Chr1A	134583963	134584004	VSEGPDGFPLVHAR	104	+	1	TraesCS1A03G0295000.1_pep_003124	100	14	0	0	1.57e-06	49.1	14	14	0	100	0	3	TraesCS1A03G0295000	HC	3
1002	Vincent et al 2022 2023	01_STORED_GRAIN	2	TraesCS1A03G0295000.3	VSEGPDGFPLVHAR	1	Chr1A	134583963	134584004	VSEGPDGFPLVHAR	104	+	1	TraesCS1A03G0295000.3_pep_003131	100	14	0	0	1.57e-06	49.1	14	14	0	100	0	3	TraesCS1A03G0295000	HC	3
1003	Vincent et al 2022 2023	01_STORED_GRAIN	2	TraesCS1A03G0295000.1	YLGEEHAFTPTQLLAMVLSNLK	1	Chr1A	134584005	134584070	YLGEEHAFTPTQLLAMVLSNLK	164	+	1	TraesCS1A03G0295000.1_pep_003125	100	22	0	0	5.4e-17	81.6	22	22	0	100	0	3	TraesCS1A03G0295000	HC	3
1004	Vincent et al 2022 2023	01_STORED_GRAIN	2	TraesCS1A03G0295000.3	YLGEEHAFTPTQLLAMVLSNLK	1	Chr1A	134584005	134584070	YLGEEHAFTPTQLLAMVLSNLK	164	+	1	TraesCS1A03G0295000.3_pep_003132	100	22	0	0	5.4e-17	81.6	22	22	0	100	0	3	TraesCS1A03G0295000	HC	3
1005	Vincent et al 2022 2023	01_STORED_GRAIN	2	TraesCS1A03G0295000.1	YLGEEHAFTPTQLLAMVLSNLK	1	Chr1A	134584005	134584070	YLGEEHAFTPTQLLAMVLSNLK	164	+	1	TraesCS1A03G0295000.1_pep_003126	100	22	0	0	4.43e-15	75.8	22	22	0	100	0	3	TraesCS1A03G0295000	HC	3
1006	Vincent et al 2022 2023	01_STORED_GRAIN	2	TraesCS1A03G0295000.3	YLGEEHAFTPTQLLAMVLSNLK	1	Chr1A	134584005	134584070	YLGEEHAFTPTQLLAMVLSNLK	164	+	1	TraesCS1A03G0295000.3_pep_003133	100	22	0	0	4.43e-15	75.8	22	22	0	100	0	3	TraesCS1A03G0295000	HC	3
1007	Vincent et al 2022 2023	01_STORED_GRAIN	2	TraesCS1A03G0295000.1	SAVVDCCIGIPVYFTDLQR	1	Chr1A	134584095	134584151	SAVVDCCIGIPVYFTDLQR	146	+	1	TraesCS1A03G0295000.1_pep_003127	100	19	0	0	1.97e-14	72.9	19	19	0	100	0	3	TraesCS1A03G0295000	HC	3
1008	Vincent et al 2022 2023	01_STORED_GRAIN	2	TraesCS1A03G0295000.3	SAVVDCCIGIPVYFTDLQR	1	Chr1A	134584095	134584151	SAVVDCCIGIPVYFTDLQR	146	+	1	TraesCS1A03G0295000.3_pep_003134	100	19	0	0	1.97e-14	72.9	19	19	0	100	0	3	TraesCS1A03G0295000	HC	3
1011	Vincent et al 2022 2023	01_STORED_GRAIN	2	TraesCS1A03G0295200.1	SFTPTQLLAMVLSNLK	1	Chr1A	134883490	134883537	SFTPTQLLAMVLSNLK	119	+	1	TraesCS1A03G0295200.1_pep_003140	100	16	0	0	3.63e-10	59.7	16	16	0	100	0	1	TraesCS1A03G0295200	HC	3
1012	Vincent et al 2022 2023	01_STORED_GRAIN	2	TraesCS1A03G0295200.2	SFTPTQLLAMVLSNLK	1	Chr1A	134883490	134883537	SFTPTQLLAMVLSNLK	119	+	1	TraesCS1A03G0295200.2_pep_003144	100	16	0	0	3.63e-10	59.7	16	16	0	100	0	1	TraesCS1A03G0295200	HC	3
1019	Vincent et al 2022 2023	01_STORED_GRAIN	2	TraesCS1A03G0296400.1	QARQPSDKINAIAATCIGDCGK	1	Chr1A	135256955	135257020	KGCDGICTAAIANIKDSPQRAQ	104	-	0	TraesCS1A03G0296400.1_pep_003145	100	22	0	0	1.59e-06	52.5	22	22	0	100	0	-1	TraesCS1A03G0296400	HC	3
1070	Vincent et al 2022 2023	01_STORED_GRAIN	2	TraesCS1A03G0336200.1	SAAILEYLTAEVLELAGNASK	1	Chr1A	181653260	181653322	KSANGALELVEATLYELIAAS	92	-	0	TraesCS1A03G0336200.1_pep_003315	100	21	0	0	0.000148	46.6	21	21	0	100	0	-1	TraesCS1A03G0336200	HC	3
1071	Vincent et al 2022 2023	01_STORED_GRAIN	2	TraesCS1A03G0336200.1	SAAILEYLTAEVLELAGNASK	1	Chr1A	181653260	181653322	KSANGALELVEATLYELIAAS	92	-	0	TraesCS1A03G0336200.1_pep_003316	100	21	0	0	0.00045	43.7	21	21	0	100	0	-1	TraesCS1A03G0336200	HC	3
1077	Vincent et al 2022 2023	01_STORED_GRAIN	2	TraesCS1A03G0339400.2	QFAAEEISAQV	1	Chr1A	187238839	187238871	VQASIEEAAFQ	76	-	0	TraesCS1A03G0339400.2_pep_003331	100	11	0	0	0.008	38.8	11	11	0	100	0	-2	TraesCS1A03G0339400	HC	3
1138	Vincent et al 2022 2023	01_STORED_GRAIN	2	TraesCS1A03G0391400.1	TPVYTIACNAGVEGAVVVGK	1	Chr1A	253236637	253236696	TPVYTIACNAGVEGAVVVGK	89	+	1	TraesCS1A03G0391400.1_pep_003361	100	20	0	0	0.000315	45.2	20	20	0	100	0	1	TraesCS1A03G0391400	HC	3
1150	Vincent et al 2022 2023	01_STORED_GRAIN	2	TraesCS1A03G0400700.1	MSLGLPVAATVNCADNTGAK	1	Chr1A	257777799	257777858	KAGTNDACNVTAAVPLGLSM	92	-	0	TraesCS1A03G0400700.1_pep_003366	100	20	0	0	9.87e-05	46.6	20	20	0	100	0	-3	TraesCS1A03G0400700	HC	3
1151	Vincent et al 2022 2023	01_STORED_GRAIN	2	TraesCS1A03G0400700.1	MSLGLPVAATVNCADNTGAK	1	Chr1A	257777799	257777858	KAGTNDACNVTAAVPLGLSM	92	-	0	TraesCS1A03G0400700.1_pep_003367	100	20	0	0	0.000326	43.7	20	20	0	100	0	-3	TraesCS1A03G0400700	HC	3
1213	Vincent et al 2022 2023	01_STORED_GRAIN	2	TraesCS1A03G0416600.1	GVMLGADQPVILHMLDIEFAAEALK	1	Chr1A	274423231	274423305	GVMLGADQPVILHMLDIEFAAEALK	116	+	1	TraesCS1A03G0416600.1_pep_003377	100	25	0	0	3.49e-08	58.3	25	25	0	100	0	1	TraesCS1A03G0416600	HC	3
1214	Vincent et al 2022 2023	01_STORED_GRAIN	2	TraesCS1A03G0416600.1	GVMLGADQPVILHMLDIEFAAEALK	1	Chr1A	274423231	274423305	GVMLGADQPVILHMLDIEFAAEALK	116	+	1	TraesCS1A03G0416600.1_pep_003378	100	25	0	0	1.71e-07	54.4	25	25	0	100	0	1	TraesCS1A03G0416600	HC	3
1215	Vincent et al 2022 2023	01_STORED_GRAIN	2	TraesCS1A03G0416600.1	LIDAAFPLLKG	1	Chr1A	274423321	274423353	LIDAAFPLLKG	79	+	1	TraesCS1A03G0416600.1_pep_003427	100	11	0	0	0.003	40.3	11	11	0	100	0	1	TraesCS1A03G0416600	HC	3
1216	Vincent et al 2022 2023	01_STORED_GRAIN	2	TraesCS1A03G0416600.1	GVVATTDVVEACTGVNVAVMVGGFPR	1	Chr1A	274423454	274423531	GVVATTDVVEACTGVNVAVMVGGFPR	114	+	1	TraesCS1A03G0416600.1_pep_003428	100	26	0	0	1.18e-07	57.3	26	26	0	100	0	2	TraesCS1A03G0416600	HC	3
1218	Vincent et al 2022 2023	01_STORED_GRAIN	2	TraesCS1A03G0416600.1	GVVATTDVVEACTGVNVAVMVGGFPR	1	Chr1A	274423454	274423531	GVVATTDVVEACTGVNVAVMVGGFPR	114	+	1	TraesCS1A03G0416600.1_pep_003429	100	26	0	0	5.08e-07	53.6	26	26	0	100	0	2	TraesCS1A03G0416600	HC	3
1217	Vincent et al 2022 2023	01_STORED_GRAIN	2	TraesCS1A03G0416600.1	GVVATTDVVEACTGVNVAVMVGGFPRK	1	Chr1A	274423454	274423534	GVVATTDVVEACTGVNVAVMVGGFPRK	119	+	1	TraesCS1A03G0416600.1_pep_003430	100	27	0	0	2.02e-08	59.7	27	27	0	100	0	2	TraesCS1A03G0416600	HC	3
1219	Vincent et al 2022 2023	01_STORED_GRAIN	2	TraesCS1A03G0416600.1	ACTGVNVAVMVGGFPRKE	1	Chr1A	274423484	274423537	ACTGVNVAVMVGGFPRKE	84	+	1	TraesCS1A03G0416600.1_pep_003431	100	18	0	0	0.001	42.7	18	18	0	100	0	2	TraesCS1A03G0416600	HC	3
1220	Vincent et al 2022 2023	01_STORED_GRAIN	2	TraesCS1A03G0416600.1	ACTGVNVAVMVGGFPRKE	1	Chr1A	274423484	274423537	ACTGVNVAVMVGGFPRKE	84	+	1	TraesCS1A03G0416600.1_pep_003432	100	18	0	0	0.004	40.2	18	18	0	100	0	2	TraesCS1A03G0416600	HC	3
1221	Vincent et al 2022 2023	01_STORED_GRAIN	2	TraesCS1A03G0416600.1	AQASALEAHAAPNCK	1	Chr1A	274423586	274423630	AQASALEAHAAPNCK	99	+	1	TraesCS1A03G0416600.1_pep_003433	100	15	0	0	1.23e-06	50	15	15	0	100	0	2	TraesCS1A03G0416600	HC	3
1222	Vincent et al 2022 2023	01_STORED_GRAIN	2	TraesCS1A03G0416600.1	AQASALEAHAAPNCK	1	Chr1A	274423586	274423630	AQASALEAHAAPNCK	99	+	1	TraesCS1A03G0416600.1_pep_003434	100	15	0	0	1.22e-05	46.9	15	15	0	100	0	2	TraesCS1A03G0416600	HC	3
1223	Vincent et al 2022 2023	01_STORED_GRAIN	2	TraesCS1A03G0416600.1	KNISCLTRLDHNRALGQISE	1	Chr1A	274424374	274424433	KNISCLTRLDHNRALGQISE	98	+	1	TraesCS1A03G0416600.1_pep_003460	100	20	0	0	1.03e-05	49.5	20	20	0	100	0	1	TraesCS1A03G0416600	HC	3
1224	Vincent et al 2022 2023	01_STORED_GRAIN	2	TraesCS1A03G0416600.1	NAIIWGNHSSSQYPDVNHATVK	1	Chr1A	274424464	274424529	NAIIWGNHSSSQYPDVNHATVK	108	+	1	TraesCS1A03G0416600.1_pep_003492	100	22	0	0	4.71e-07	54.4	22	22	0	100	0	1	TraesCS1A03G0416600	HC	3
1225	Vincent et al 2022 2023	01_STORED_GRAIN	2	TraesCS1A03G0416600.1	GSYGVPAGLIYSFPVTCSGGEWTIVQG	1	Chr1A	274424920	274425000	GSYGVPAGLIYSFPVTCSGGEWTIVQG	129	+	1	TraesCS1A03G0416600.1_pep_003496	100	27	0	0	1.6e-09	64.6	27	27	0	100	0	1	TraesCS1A03G0416600	HC	3
1236	Vincent et al 2022 2023	01_STORED_GRAIN	2	TraesCS1A03G0428400.1	VPFDISSVPKETKSQPLAEKK	1	Chr1A	284479154	284479216	KKEALPQSKTEKPVSSIDFPV	96	-	0	TraesCS1A03G0428400.1_pep_003509	100	21	0	0	2.99e-05	48.6	21	21	0	100	0	-1	TraesCS1A03G0428400	HC	3
1241	Vincent et al 2022 2023	01_STORED_GRAIN	2	TraesCS1A03G0429000.1	ETMDMLAFLGMADLPGVER	1	Chr1A	286104138	286104194	REVGPLDAMGLFALMDMTE	93	-	0	TraesCS1A03G0429000.1_pep_003514	100	19	0	0	6.29e-05	47.1	19	19	0	100	0	-3	TraesCS1A03G0429000	HC	3
1242	Vincent et al 2022 2023	01_STORED_GRAIN	2	TraesCS1A03G0429000.1	ETMDMLAFLGMADLPGVER	1	Chr1A	286104138	286104194	REVGPLDAMGLFALMDMTE	93	-	0	TraesCS1A03G0429000.1_pep_003515	100	19	0	0	0.000232	44.2	19	19	0	100	0	-3	TraesCS1A03G0429000	HC	3
1243	Vincent et al 2022 2023	01_STORED_GRAIN	2	TraesCS1A03G0429000.1	VLEEVSILQSK	1	Chr1A	286104363	286104395	KSQLISVEELV	77	-	0	TraesCS1A03G0429000.1_pep_003510	100	11	0	0	0.002	39.3	11	11	0	100	0	-3	TraesCS1A03G0429000	HC	3
1244	Vincent et al 2022 2023	01_STORED_GRAIN	2	TraesCS1A03G0429500.1	RVGVNTIPGIEEVNIFK	1	Chr1A	286689137	286689187	KFINVEEIGPITNVGVR	79	-	0	TraesCS1A03G0429500.1_pep_003517	100	17	0	0	0.007	40.3	17	17	0	100	0	-1	TraesCS1A03G0429500	HC	3
1293	Vincent et al 2022 2023	01_STORED_GRAIN	2	TraesCS1A03G0451400.1	FLDYCDSLKPGFVAQLNAK	1	Chr1A	301165715	301165771	KANLQAVFGPKLSDCYDLF	142	-	0	TraesCS1A03G0451400.1_pep_003543	100	19	0	0	1.03e-13	70.9	19	19	0	100	0	-1	TraesCS1A03G0451400	HC	3
1295	Vincent et al 2022 2023	01_STORED_GRAIN	2	TraesCS1A03G0451400.1	DYCDSLKPGFVAQL	1	Chr1A	301165724	301165765	LQAVFGPKLSDCYD	107	-	0	TraesCS1A03G0451400.1_pep_003545	100	14	0	0	2.73e-08	53.9	14	14	0	100	0	-1	TraesCS1A03G0451400	HC	3
1296	Vincent et al 2022 2023	01_STORED_GRAIN	2	TraesCS1A03G0451400.1	DYCDSLKPGFVAQL	1	Chr1A	301165724	301165765	LQAVFGPKLSDCYD	107	-	0	TraesCS1A03G0451400.1_pep_003546	100	14	0	0	5.88e-07	50.4	14	14	0	100	0	-1	TraesCS1A03G0451400	HC	3
1294	Vincent et al 2022 2023	01_STORED_GRAIN	2	TraesCS1A03G0451400.1	LDYCDSLKPGFVAQL	1	Chr1A	301165724	301165768	LQAVFGPKLSDCYDL	114	-	0	TraesCS1A03G0451400.1_pep_003544	100	15	0	0	1.85e-09	57.3	15	15	0	100	0	-1	TraesCS1A03G0451400	HC	3
1299	Vincent et al 2022 2023	01_STORED_GRAIN	2	TraesCS1A03G0451400.1	AGFAPGHWVKPGQGDR	1	Chr1A	301165802	301165849	RDGQGPKVWHGPAFGA	79	-	0	TraesCS1A03G0451400.1_pep_003539	100	16	0	0	0.005	40.3	16	16	0	100	0	-1	TraesCS1A03G0451400	HC	3
1301	Vincent et al 2022 2023	01_STORED_GRAIN	2	TraesCS1A03G0451400.1	KEVTGVLYHEATHVW	1	Chr1A	301165919	301165963	WVHTAEHYLVGTVEK	113	-	0	TraesCS1A03G0451400.1_pep_003533	100	15	0	0	3.67e-09	56.8	15	15	0	100	0	-1	TraesCS1A03G0451400	HC	3
1302	Vincent et al 2022 2023	01_STORED_GRAIN	2	TraesCS1A03G0451400.1	KEVTGVLYHEATHVW	1	Chr1A	301165919	301165963	WVHTAEHYLVGTVEK	113	-	0	TraesCS1A03G0451400.1_pep_003534	100	15	0	0	8.64e-08	53.1	15	15	0	100	0	-1	TraesCS1A03G0451400	HC	3
1303	Vincent et al 2022 2023	01_STORED_GRAIN	2	TraesCS1A03G0451400.1	TVDAVTLVVEDISGVAFTSANGIHLSAQYVGGISGDVK	1	Chr1A	301165964	301166077	KVDGSIGGVYQASLHIGNASTFAVGSIDEVVLTVADVT	174	-	0	TraesCS1A03G0451400.1_pep_003530	100	38	0	0	1.5e-16	86.5	38	38	0	100	0	-1	TraesCS1A03G0451400	HC	3
1304	Vincent et al 2022 2023	01_STORED_GRAIN	2	TraesCS1A03G0451400.1	TVDAVTLVVEDISGVAFTSANGIHLSAQYVGGISGDVK	1	Chr1A	301165964	301166077	KVDGSIGGVYQASLHIGNASTFAVGSIDEVVLTVADVT	174	-	0	TraesCS1A03G0451400.1_pep_003531	100	38	0	0	1.95e-15	80.3	38	38	0	100	0	-1	TraesCS1A03G0451400	HC	3
1343	Vincent et al 2022 2023	01_STORED_GRAIN	2	TraesCS1A03G0466600.1	GQIYDVTQSR	1	Chr1A	311094731	311094760	RSQTVDYIQG	79	-	0	TraesCS1A03G0466600.1_pep_003547	100	10	0	0	0.000316	40.3	10	10	0	100	0	-1	TraesCS1A03G0466600	HC	3
1358	Vincent et al 2022 2023	01_STORED_GRAIN	2	TraesCS1A03G0473200.1	LGDLGGPVVEDPAAPNSR	1	Chr1A	315157415	315157468	LGDLGGPVVEDPAAPNSR	83	+	1	TraesCS1A03G0473200.1_pep_003549	100	18	0	0	0.002	42.2	18	18	0	100	0	2	TraesCS1A03G0473200	HC	3
1359	Vincent et al 2022 2023	01_STORED_GRAIN	2	TraesCS1A03G0473200.1	LGDLGGPVVEDPAAPNSR	1	Chr1A	315157415	315157468	LGDLGGPVVEDPAAPNSR	83	+	1	TraesCS1A03G0473200.1_pep_003550	100	18	0	0	0.006	39.7	18	18	0	100	0	2	TraesCS1A03G0473200	HC	3
1377	Vincent et al 2022 2023	01_STORED_GRAIN	2	TraesCS1A03G0479500.1	AAAATGAETPNLSAPATPGTPAPLFAGPRVDSLSY	1	Chr1A	321965444	321965548	AAAATGAETPNLSAPATPGTPAPLFAGPRVDSLSY	152	+	1	TraesCS1A03G0479500.1_pep_003567	100	35	0	0	4.12e-13	75.8	35	35	0	100	0	2	TraesCS1A03G0479500	HC	3
1468	Vincent et al 2022 2023	01_STORED_GRAIN	2	TraesCS1A03G0510700.1	IVSQLLTLMDGLK	1	Chr1A	345736613	345736651	IVSQLLTLMDGLK	94	+	1	TraesCS1A03G0510700.1_pep_003568	100	13	0	0	3.2e-06	47.6	13	13	0	100	0	2	TraesCS1A03G0510700	HC	3
1469	Vincent et al 2022 2023	01_STORED_GRAIN	2	TraesCS1A03G0510700.1	IVSQLLTLMDGLK	1	Chr1A	345736613	345736651	IVSQLLTLMDGLK	94	+	1	TraesCS1A03G0510700.1_pep_003569	100	13	0	0	4.1e-05	44.6	13	13	0	100	0	2	TraesCS1A03G0510700	HC	3
1526	Vincent et al 2022 2023	01_STORED_GRAIN	2	TraesCS1A03G0527300.1	INILCLMEIIF	1	Chr1A	355824614	355824646	FIIEMLCLINI	83	-	0	TraesCS1A03G0527300.1_pep_003835	100	11	0	0	0.000748	42.2	11	11	0	100	0	-1	TraesCS1A03G0527300	HC	3
1527	Vincent et al 2022 2023	01_STORED_GRAIN	2	TraesCS1A03G0527300.1	INILCLMEIIF	1	Chr1A	355824614	355824646	FIIEMLCLINI	83	-	0	TraesCS1A03G0527300.1_pep_003836	100	11	0	0	0.007	39.7	11	11	0	100	0	-1	TraesCS1A03G0527300	HC	3
1553	Vincent et al 2022 2023	01_STORED_GRAIN	2	TraesCS1A03G0537300.1	QPHGKPQDTSAGAAPY	1	Chr1A	362976722	362976769	YPAAGASTDQPKGHPQ	106	-	0	TraesCS1A03G0537300.1_pep_003837	100	16	0	0	1.02e-07	53.4	16	16	0	100	0	-1	TraesCS1A03G0537300	HC	3
1573	Vincent et al 2022 2023	01_STORED_GRAIN	2	TraesCS1A03G0541300.1	FTLQADLGETVGAFK	1	Chr1A	365680535	365680579	KFAGVTEGLDAQLTF	109	-	0	TraesCS1A03G0541300.1_pep_003852	100	15	0	0	1.57e-08	54.9	15	15	0	100	0	-1	TraesCS1A03G0541300	HC	3
1657	Vincent et al 2022 2023	01_STORED_GRAIN	2	TraesCS1A03G0562900.1	LMVCLQSKQARKMVVEAQSVRTE	1	Chr1A	378719345	378719413	ETRVSQAEVVMKRAQKSQLCVML	110	-	0	TraesCS1A03G0562900.1_pep_003855	100	23	0	0	6.68e-07	55.4	23	23	0	100	0	-1	TraesCS1A03G0562900	HC	3
1658	Vincent et al 2022 2023	01_STORED_GRAIN	2	TraesCS1A03G0562900.1	LMVCLQSKQARKMVVEAQSVRTE	1	Chr1A	378719345	378719413	ETRVSQAEVVMKRAQKSQLCVML	111	-	0	TraesCS1A03G0562900.1_pep_003856	100	23	0	0	1.71e-06	52.2	23	23	0	100	0	-1	TraesCS1A03G0562900	HC	3
1720	Vincent et al 2022 2023	01_STORED_GRAIN	2	TraesCS1A03G0586400.1	EGQTVVPGGTGGK	1	Chr1A	396120661	396120699	EGQTVVPGGTGGK	84	+	1	TraesCS1A03G0586400.1_pep_003968	100	13	0	0	0.00019	42.7	13	13	0	100	0	1	TraesCS1A03G0586400	HC	3
1721	Vincent et al 2022 2023	01_STORED_GRAIN	2	TraesCS1A03G0586400.1	EGQTVVPGGTGGK	1	Chr1A	396120661	396120699	EGQTVVPGGTGGK	84	+	1	TraesCS1A03G0586400.1_pep_003969	100	13	0	0	0.001	40.2	13	13	0	100	0	1	TraesCS1A03G0586400	HC	3
1736	Vincent et al 2022 2023	01_STORED_GRAIN	2	TraesCS1A03G0596300.1	INDIFEKLAGEAAKL	1	Chr1A	402888143	402888187	LKAAEGALKEFIDNI	107	-	0	TraesCS1A03G0596300.1_pep_004285	100	15	0	0	4.15e-08	53.9	15	15	0	100	0	-1	TraesCS1A03G0596300	HC	3
1737	Vincent et al 2022 2023	01_STORED_GRAIN	2	TraesCS1A03G0596300.1	INDIFEKLAGEAAKL	1	Chr1A	402888143	402888187	LKAAEGALKEFIDNI	107	-	0	TraesCS1A03G0596300.1_pep_004286	100	15	0	0	6.75e-07	50.4	15	15	0	100	0	-1	TraesCS1A03G0596300	HC	3
1738	Vincent et al 2022 2023	01_STORED_GRAIN	2	TraesCS1A03G0596300.1	KQVHPDIGISSK	1	Chr1A	402888212	402888247	KSSIGIDPHVQK	86	-	0	TraesCS1A03G0596300.1_pep_004180	100	12	0	0	7.2e-05	43.7	12	12	0	100	0	-1	TraesCS1A03G0596300	HC	3
1778	Vincent et al 2022 2023	01_STORED_GRAIN	2	TraesCS1A03G0616300LC.1	VVVHPLVLLSIVDHYNR	1	Chr1A	421677763	421677813	RNYHDVISLLVLPHVVV	80	-	0	TraesCS1A03G0616300LC.1_pep_004443	100	17	0	0	0.005	40.8	17	17	0	100	0	-2	TraesCS1A03G0616300LC	LC	2
1848	Vincent et al 2022 2023	01_STORED_GRAIN	2	TraesCS1A03G0638500.1	YVYQPIEGLYLLLITNK	1	Chr1A	440138960	440139010	YVYQPIEGLYLLLITNK	81	+	1	TraesCS1A03G0638500.1_pep_004462	100	17	0	0	0.004	41.3	17	17	0	100	0	2	TraesCS1A03G0638500	HC	3
1861	Vincent et al 2022 2023	01_STORED_GRAIN	2	TraesCS1A03G0643800.1	VRIADVVSVHLCHD	1	Chr1A	442606412	442606453	DHCLHVSVVDAIRV	109	-	0	TraesCS1A03G0643800.1_pep_004463	100	14	0	0	1.09e-08	54.9	14	14	0	100	0	-1	TraesCS1A03G0643800	HC	3
1883	Vincent et al 2022 2023	01_STORED_GRAIN	2	TraesCS1A03G0646400.1	AQTCGSQAGGATCPNCLCCSR	1	Chr1A	443673042	443673104	AQTCGSQAGGATCPNCLCCSR	96	+	1	TraesCS1A03G0646400.1_pep_004465	100	21	0	0	3.22e-05	48.6	21	21	0	100	0	3	TraesCS1A03G0646400	HC	3
1898	Vincent et al 2022 2023	01_STORED_GRAIN	2	TraesCS1A03G0652200.1	QLQLAVLAVFDSWDSPR	1	Chr1A	446579723	446579773	QLQLAVLAVFDSWDSPR	84	+	1	TraesCS1A03G0652200.1_pep_004477	100	17	0	0	0.001	42.7	17	17	0	100	0	2	TraesCS1A03G0652200	HC	3
1899	Vincent et al 2022 2023	01_STORED_GRAIN	2	TraesCS1A03G0652200.1	QLQLAVLAVFDSWDSPR	1	Chr1A	446579723	446579773	QLQLAVLAVFDSWDSPR	84	+	1	TraesCS1A03G0652200.1_pep_004478	100	17	0	0	0.004	40.2	17	17	0	100	0	2	TraesCS1A03G0652200	HC	3
1905	Vincent et al 2022 2023	01_STORED_GRAIN	2	TraesCS1A03G0652400.2	QPLSPPALSADLETFMSWVDEVR	1	Chr1A	447069628	447069696	RVEDVWSMFTELDASLAPPSLPQ	111	-	0	TraesCS1A03G0652400.2_pep_004520	100	23	0	0	1.92e-07	55.9	23	23	0	100	0	-2	TraesCS1A03G0652400	HC	3
1906	Vincent et al 2022 2023	01_STORED_GRAIN	2	TraesCS1A03G0652400.3	QPLSPPALSADLETFMSWVDEVR	1	Chr1A	447069628	447069696	RVEDVWSMFTELDASLAPPSLPQ	111	-	0	TraesCS1A03G0652400.3_pep_004544	100	23	0	0	1.92e-07	55.9	23	23	0	100	0	-2	TraesCS1A03G0652400	HC	3
1907	Vincent et al 2022 2023	01_STORED_GRAIN	2	TraesCS1A03G0652400.2	QPLSPPALSADLETFMSWVDEVR	1	Chr1A	447069628	447069696	RVEDVWSMFTELDASLAPPSLPQ	111	-	0	TraesCS1A03G0652400.2_pep_004521	100	23	0	0	9.11e-07	52.2	23	23	0	100	0	-2	TraesCS1A03G0652400	HC	3
1908	Vincent et al 2022 2023	01_STORED_GRAIN	2	TraesCS1A03G0652400.3	QPLSPPALSADLETFMSWVDEVR	1	Chr1A	447069628	447069696	RVEDVWSMFTELDASLAPPSLPQ	111	-	0	TraesCS1A03G0652400.3_pep_004545	100	23	0	0	9.11e-07	52.2	23	23	0	100	0	-2	TraesCS1A03G0652400	HC	3
1951	Vincent et al 2022 2023	01_STORED_GRAIN	2	TraesCS1A03G0663000.1	GHYTEGAELIDSVLDVVRK	1	Chr1A	453793940	453793996	GHYTEGAELIDSVLDVVRK	135	+	1	TraesCS1A03G0663000.1_pep_004553	100	19	0	0	2.16e-12	67.5	19	19	0	100	0	2	TraesCS1A03G0663000	HC	3
1952	Vincent et al 2022 2023	01_STORED_GRAIN	2	TraesCS1A03G0663000.1	GHYTEGAELIDSVLDVVRK	1	Chr1A	453793940	453793996	GHYTEGAELIDSVLDVVRK	135	+	1	TraesCS1A03G0663000.1_pep_004554	100	19	0	0	6.78e-11	62.9	19	19	0	100	0	2	TraesCS1A03G0663000	HC	3
2013	Vincent et al 2022 2023	01_STORED_GRAIN	2	TraesCS1A03G0683200.1	GGEHRHGDRE	1	Chr1A	465622538	465622567	ERDGHRHEGG	79	-	0	TraesCS1A03G0683200.1_pep_004591	100	10	0	0	0.000449	40.3	10	10	0	100	0	-1	TraesCS1A03G0683000	HC	3
2031	Vincent et al 2022 2023	01_STORED_GRAIN	2	TraesCS1A03G0693200.1	YSVWIGGSILASLSTFQQMWI	1	Chr1A	470272615	470272677	IWMQQFTSLSALISGGIWVSY	92	-	0	TraesCS1A03G0693200.1_pep_004639	90.476	21	2	0	0.0002	46.6	19	19	0	90.48	0	-2	TraesCS1A03G0693200	HC	3
2032	Vincent et al 2022 2023	01_STORED_GRAIN	2	TraesCS1A03G0693200.1	YSVWIGGSILASLSTFQQMWI	1	Chr1A	470272615	470272677	IWMQQFTSLSALISGGIWVSY	92	-	0	TraesCS1A03G0693200.1_pep_004640	90.476	21	2	0	0.000565	43.7	19	19	0	90.48	0	-2	TraesCS1A03G0693200	HC	3
2034	Vincent et al 2022 2023	01_STORED_GRAIN	2	TraesCS1A03G0693200.1	LAYVALDYEQELETAR	1	Chr1A	470272993	470273040	RATELEQEYDLAVYAL	116	-	0	TraesCS1A03G0693200.1_pep_004636	100	16	0	0	1.23e-09	58.3	16	16	0	100	0	-2	TraesCS1A03G0693200	HC	3
2035	Vincent et al 2022 2023	01_STORED_GRAIN	2	TraesCS1A03G0693200.1	LAYVALDYEQELETAR	1	Chr1A	470272993	470273040	RATELEQEYDLAVYAL	116	-	0	TraesCS1A03G0693200.1_pep_004637	100	16	0	0	2.77e-08	54.4	16	16	0	100	0	-2	TraesCS1A03G0693200	HC	3
2037	Vincent et al 2022 2023	01_STORED_GRAIN	2	TraesCS1A03G0693200.1	VAPEDHPVLLTEAPLNPK	1	Chr1A	470273424	470273477	KPNLPAETLLVPHDEPAV	127	-	0	TraesCS1A03G0693200.1_pep_004634	100	18	0	0	3.34e-11	63.6	18	18	0	100	0	-3	TraesCS1A03G0693200	HC	3
2038	Vincent et al 2022 2023	01_STORED_GRAIN	2	TraesCS1A03G0693200.1	VAPEDHPVLLTEAPLNPK	1	Chr1A	470273424	470273477	KPNLPAETLLVPHDEPAV	127	-	0	TraesCS1A03G0693200.1_pep_004635	100	18	0	0	8.56e-10	59.4	18	18	0	100	0	-3	TraesCS1A03G0693200	HC	3
2040	Vincent et al 2022 2023	01_STORED_GRAIN	2	TraesCS1A03G0693200.1	IWHHTFYNELR	1	Chr1A	470273478	470273510	RLENYFTHHWI	93	-	0	TraesCS1A03G0693200.1_pep_004633	100	11	0	0	1.84e-06	47.1	11	11	0	100	0	-3	TraesCS1A03G0693200	HC	3
2043	Vincent et al 2022 2023	01_STORED_GRAIN	2	TraesCS1A03G0693200.1	YPIEHGIVNNWDDMEK	1	Chr1A	470273511	470273558	KEMDDWNNVIGHEIPY	84	-	0	TraesCS1A03G0693200.1_pep_004632	100	16	0	0	0.000715	42.7	16	16	0	100	0	-3	TraesCS1A03G0693200	HC	3
2045	Vincent et al 2022 2023	01_STORED_GRAIN	2	TraesCS1A03G0693200.1	AVFPSIVGRPR	1	Chr1A	470273646	470273678	RPRGVISPFVA	80	-	0	TraesCS1A03G0693200.1_pep_004631	100	11	0	0	0.000476	40.8	11	11	0	100	0	-3	TraesCS1A03G0693200	HC	3
2067	Vincent et al 2022 2023	01_STORED_GRAIN	2	TraesCS1A03G0701200.1	NDFERATAVVASVDDE	1	Chr1A	474678390	474678437	NDFERATAVVASVDDE	108	+	1	TraesCS1A03G0701200.1_pep_004698	100	16	0	0	3.76e-08	54.4	16	16	0	100	0	3	TraesCS1A03G0701200	HC	3
2068	Vincent et al 2022 2023	01_STORED_GRAIN	2	TraesCS1A03G0701200.1	NDFERATAVVASVDDE	1	Chr1A	474678390	474678437	NDFERATAVVASVDDE	108	+	1	TraesCS1A03G0701200.1_pep_004699	100	16	0	0	5.1e-07	50.9	16	16	0	100	0	3	TraesCS1A03G0701200	HC	3
2083	Vincent et al 2022 2023	01_STORED_GRAIN	2	TraesCS1A03G0705800.1	VADARRVFDAMLLRNSVSWNAIIVCY	1	Chr1A	478522485	478522562	VADARRVFDAMLLRNSVSWNAIIVCY	128	+	1	TraesCS1A03G0705800.1_pep_004700	100	26	0	0	4.5e-10	64.1	26	26	0	100	0	3	TraesCS1A03G0705800	HC	3
2088	Vincent et al 2022 2023	01_STORED_GRAIN	2	TraesCS1A03G0708600.1	NYGVTCDAEVLDMLDTAAR	1	Chr1A	480063698	480063754	NYGVTCDAEVLDMLDTAAR	91	+	1	TraesCS1A03G0708600.1_pep_004708	100	19	0	0	0.000115	46.1	19	19	0	100	0	2	TraesCS1A03G0708600	HC	3
2089	Vincent et al 2022 2023	01_STORED_GRAIN	2	TraesCS1A03G0708600.1	NYGVTCDAEVLDMLDTAAR	1	Chr1A	480063698	480063754	NYGVTCDAEVLDMLDTAAR	91	+	1	TraesCS1A03G0708600.1_pep_004709	100	19	0	0	0.000399	43.3	19	19	0	100	0	2	TraesCS1A03G0708600	HC	3
2113	Vincent et al 2022 2023	01_STORED_GRAIN	2	TraesCS1A03G0718400.1	LGLLSPDQGIAAAKE	1	Chr1A	483919142	483919186	LGLLSPDQGIAAAKE	106	+	1	TraesCS1A03G0718400.1_pep_004725	100	15	0	0	7.3e-08	53.4	15	15	0	100	0	2	TraesCS1A03G0718400	HC	3
2114	Vincent et al 2022 2023	01_STORED_GRAIN	2	TraesCS1A03G0718400.1	LGLLSPDQGIAAAKE	1	Chr1A	483919142	483919186	LGLLSPDQGIAAAKE	106	+	1	TraesCS1A03G0718400.1_pep_004726	100	15	0	0	1.09e-06	50	15	15	0	100	0	2	TraesCS1A03G0718400	HC	3
2122	Vincent et al 2022 2023	01_STORED_GRAIN	2	TraesCS1A03G0718600.2	KEQVFSTYSDNQPGVLIQVYEGER	1	Chr1A	483926390	483926461	REGEYVQILVGPQNDSYTSFVQEK	180	-	0	TraesCS1A03G0718600.2_pep_004875	100	24	0	0	1.97e-19	89.4	24	24	0	100	0	-1	TraesCS1A03G0718600	HC	3
2123	Vincent et al 2022 2023	01_STORED_GRAIN	2	TraesCS1A03G0718600.2	KEQVFSTYSDNQPGVLIQVYEGER	1	Chr1A	483926390	483926461	REGEYVQILVGPQNDSYTSFVQEK	180	-	0	TraesCS1A03G0718600.2_pep_004876	100	24	0	0	2.47e-17	83	24	24	0	100	0	-1	TraesCS1A03G0718600	HC	3
2124	Vincent et al 2022 2023	01_STORED_GRAIN	2	TraesCS1A03G0718600.2	VQDLLLLDVTPL	1	Chr1A	483926534	483926569	LPTVDLLLLDQV	83	-	0	TraesCS1A03G0718600.2_pep_004871	100	12	0	0	0.000187	42.2	12	12	0	100	0	-1	TraesCS1A03G0718600	HC	3
2125	Vincent et al 2022 2023	01_STORED_GRAIN	2	TraesCS1A03G0718600.2	VQDLLLLDVTPL	1	Chr1A	483926534	483926569	LPTVDLLLLDQV	83	-	0	TraesCS1A03G0718600.2_pep_004872	100	12	0	0	0.002	39.7	12	12	0	100	0	-1	TraesCS1A03G0718600	HC	3
2126	Vincent et al 2022 2023	01_STORED_GRAIN	2	TraesCS1A03G0718600.2	SINPDEAVAYGASVQAAILSGEGNEK	1	Chr1A	483926570	483926647	KENGEGSLIAAQVSAGYAVAEDPNIS	180	-	0	TraesCS1A03G0718600.2_pep_004864	100	26	0	0	3.89e-19	89.4	26	26	0	100	0	-1	TraesCS1A03G0718600	HC	3
2127	Vincent et al 2022 2023	01_STORED_GRAIN	2	TraesCS1A03G0718600.2	SINPDEAVAYGASVQAAILSGEGNEK	1	Chr1A	483926570	483926647	KENGEGSLIAAQVSAGYAVAEDPNIS	180	-	0	TraesCS1A03G0718600.2_pep_004865	100	26	0	0	3.02e-17	83	26	26	0	100	0	-1	TraesCS1A03G0718600	HC	3
2129	Vincent et al 2022 2023	01_STORED_GRAIN	2	TraesCS1A03G0718600.2	VQQLLQDFFNGK	1	Chr1A	483926660	483926695	KGNFFDQLLQQV	91	-	0	TraesCS1A03G0718600.2_pep_004831	100	12	0	0	6.21e-06	46.1	12	12	0	100	0	-1	TraesCS1A03G0718600	HC	3
2130	Vincent et al 2022 2023	01_STORED_GRAIN	2	TraesCS1A03G0718600.2	VQQLLQDFFNGK	1	Chr1A	483926660	483926695	KGNFFDQLLQQV	91	-	0	TraesCS1A03G0718600.2_pep_004832	100	12	0	0	8.96e-05	43.3	12	12	0	100	0	-1	TraesCS1A03G0718600	HC	3
2131	Vincent et al 2022 2023	01_STORED_GRAIN	2	TraesCS1A03G0718600.2	STVHDVVLVGGSTR	1	Chr1A	483926705	483926746	RTSGGVLVVDHVTS	100	-	0	TraesCS1A03G0718600.2_pep_004826	100	14	0	0	4.94e-07	50.5	14	14	0	100	0	-1	TraesCS1A03G0718600	HC	3
2132	Vincent et al 2022 2023	01_STORED_GRAIN	2	TraesCS1A03G0718600.2	STVHDVVLVGGSTR	1	Chr1A	483926705	483926746	RTSGGVLVVDHVTS	100	-	0	TraesCS1A03G0718600.2_pep_004827	100	14	0	0	6.81e-06	47.3	14	14	0	100	0	-1	TraesCS1A03G0718600	HC	3
2133	Vincent et al 2022 2023	01_STORED_GRAIN	2	TraesCS1A03G0718600.2	TLSSTAQTTIEIDSLYEGVDFYTTITR	1	Chr1A	483926834	483926914	RTITTYFDVGEYLSDIEITTQATSSLT	127	-	0	TraesCS1A03G0718600.2_pep_004819	100	27	0	0	1.05e-09	63.6	27	27	0	100	0	-1	TraesCS1A03G0718600	HC	3
2134	Vincent et al 2022 2023	01_STORED_GRAIN	2	TraesCS1A03G0718600.2	TLSSTAQTTIEIDSLYEGVDFYTTITR	1	Chr1A	483926834	483926914	RTITTYFDVGEYLSDIEITTQATSSLT	127	-	0	TraesCS1A03G0718600.2_pep_004820	100	27	0	0	6.2e-09	59.4	27	27	0	100	0	-1	TraesCS1A03G0718600	HC	3
2137	Vincent et al 2022 2023	01_STORED_GRAIN	2	TraesCS1A03G0718600.2	RAKRTLSSTAQTTIE	1	Chr1A	483926882	483926926	EITTQATSSLTRKAR	104	-	0	TraesCS1A03G0718600.2_pep_004818	100	15	0	0	1.69e-07	52.5	15	15	0	100	0	-1	TraesCS1A03G0718600	HC	3
2138	Vincent et al 2022 2023	01_STORED_GRAIN	2	TraesCS1A03G0718600.2	MVNHFVQEFK	1	Chr1A	483926993	483927022	KFEQVFHNVM	80	-	0	TraesCS1A03G0718600.2_pep_004815	100	10	0	0	0.000252	40.8	10	10	0	100	0	-1	TraesCS1A03G0718600	HC	3
2139	Vincent et al 2022 2023	01_STORED_GRAIN	2	TraesCS1A03G0718600.2	MVNHFVQEFK	1	Chr1A	483926993	483927022	KFEQVFHNVM	80	-	0	TraesCS1A03G0718600.2_pep_004816	100	10	0	0	0.003	38.4	10	10	0	100	0	-1	TraesCS1A03G0718600	HC	3
2140	Vincent et al 2022 2023	01_STORED_GRAIN	2	TraesCS1A03G0718600.2	IINEPTAAAIAYGLDK	1	Chr1A	483927176	483927223	KDLGYAIAAATPENII	112	-	0	TraesCS1A03G0718600.2_pep_004812	100	16	0	0	7.94e-09	56.3	16	16	0	100	0	-1	TraesCS1A03G0718600	HC	3
2141	Vincent et al 2022 2023	01_STORED_GRAIN	2	TraesCS1A03G0718600.2	IINEPTAAAIAYGLDK	1	Chr1A	483927176	483927223	KDLGYAIAAATPENII	112	-	0	TraesCS1A03G0718600.2_pep_004813	100	16	0	0	1.35e-07	52.7	16	16	0	100	0	-1	TraesCS1A03G0718600	HC	3
2142	Vincent et al 2022 2023	01_STORED_GRAIN	2	TraesCS1A03G0718600.2	DAGAIAGLNVLR	1	Chr1A	483927224	483927259	RLVNLGAIAGAD	82	-	0	TraesCS1A03G0718600.2_pep_004808	100	12	0	0	0.000357	41.8	12	12	0	100	0	-1	TraesCS1A03G0718600	HC	3
2143	Vincent et al 2022 2023	01_STORED_GRAIN	2	TraesCS1A03G0718600.2	DAGAIAGLNVLR	1	Chr1A	483927224	483927259	RLVNLGAIAGAD	82	-	0	TraesCS1A03G0718600.2_pep_004809	100	12	0	0	0.003	39.3	12	12	0	100	0	-1	TraesCS1A03G0718600	HC	3
2146	Vincent et al 2022 2023	01_STORED_GRAIN	2	TraesCS1A03G0718600.2	NAVVTVPAYFNDSQR	1	Chr1A	483927272	483927316	RQSDNFYAPVTVVAN	112	-	0	TraesCS1A03G0718600.2_pep_004804	100	15	0	0	5.75e-09	56.3	15	15	0	100	0	-1	TraesCS1A03G0718600	HC	3
2147	Vincent et al 2022 2023	01_STORED_GRAIN	2	TraesCS1A03G0718600.2	NAVVTVPAYFNDSQR	1	Chr1A	483927272	483927316	RQSDNFYAPVTVVAN	112	-	0	TraesCS1A03G0718600.2_pep_004805	100	15	0	0	1.26e-07	52.7	15	15	0	100	0	-1	TraesCS1A03G0718600	HC	3
2153	Vincent et al 2022 2023	01_STORED_GRAIN	2	TraesCS1A03G0718600.2	FSDPSVQSDMK	1	Chr1A	483927476	483927508	KMDSQVSPDSF	84	-	0	TraesCS1A03G0718600.2_pep_004790	100	11	0	0	8.59e-05	42.7	11	11	0	100	0	-1	TraesCS1A03G0718600	HC	3
2154	Vincent et al 2022 2023	01_STORED_GRAIN	2	TraesCS1A03G0718600.2	FSDPSVQSDMK	1	Chr1A	483927476	483927508	KMDSQVSPDSF	84	-	0	TraesCS1A03G0718600.2_pep_004791	100	11	0	0	0.001	40.2	11	11	0	100	0	-1	TraesCS1A03G0718600	HC	3
2152	Vincent et al 2022 2023	01_STORED_GRAIN	2	TraesCS1A03G0718600.2	RFSDPSVQSDMK	1	Chr1A	483927476	483927511	KMDSQVSPDSFR	91	-	0	TraesCS1A03G0718600.2_pep_004789	100	12	0	0	7.29e-06	46.1	12	12	0	100	0	-1	TraesCS1A03G0718600	HC	3
2158	Vincent et al 2022 2023	01_STORED_GRAIN	2	TraesCS1A03G0718600.2	NQVAMNPTNTVF	1	Chr1A	483928577	483928612	FVTNTPNMAVQN	95	-	0	TraesCS1A03G0718600.2_pep_004782	100	12	0	0	5.21e-06	48.1	12	12	0	100	0	-1	TraesCS1A03G0718600	HC	3
2159	Vincent et al 2022 2023	01_STORED_GRAIN	2	TraesCS1A03G0718600.2	NQVAMNPTNTVF	1	Chr1A	483928577	483928612	FVTNTPNMAVQN	95	-	0	TraesCS1A03G0718600.2_pep_004783	100	12	0	0	4.22e-05	45.1	12	12	0	100	0	-1	TraesCS1A03G0718600	HC	3
2160	Vincent et al 2022 2023	01_STORED_GRAIN	2	TraesCS1A03G0718600.2	GEGPAIGIDLGTTYSCVGVWQHDR	1	Chr1A	483928706	483928777	RDHQWVGVCSYTTGLDIGIAPGEG	124	-	0	TraesCS1A03G0718600.2_pep_004776	100	24	0	0	1.25e-09	62.2	24	24	0	100	0	-1	TraesCS1A03G0718600	HC	3
2161	Vincent et al 2022 2023	01_STORED_GRAIN	2	TraesCS1A03G0718600.2	GEGPAIGIDLGTTYSCVGVWQHDR	1	Chr1A	483928706	483928777	RDHQWVGVCSYTTGLDIGIAPGEG	124	-	0	TraesCS1A03G0718600.2_pep_004777	100	24	0	0	8.82e-09	58	24	24	0	100	0	-1	TraesCS1A03G0718600	HC	3
2162	Vincent et al 2022 2023	01_STORED_GRAIN	2	TraesCS1A03G0719100.1	AKHAVSEGTKAVTKF	1	Chr1A	484356052	484356096	AKHAVSEGTKAVTKF	100	+	1	TraesCS1A03G0719100.1_pep_005155	100	15	0	0	8.43e-07	50.5	15	15	0	100	0	1	TraesCS1A03G0719000	HC	3
2163	Vincent et al 2022 2023	01_STORED_GRAIN	2	TraesCS1A03G0719100.1	AKHAVSEGTKAVTKF	1	Chr1A	484356052	484356096	AKHAVSEGTKAVTKF	100	+	1	TraesCS1A03G0719100.1_pep_005156	100	15	0	0	8.83e-06	47.3	15	15	0	100	0	1	TraesCS1A03G0719000	HC	3
2164	Vincent et al 2022 2023	01_STORED_GRAIN	2	TraesCS1A03G0719100.1	GTKAVTKFTSS	1	Chr1A	484356073	484356105	GTKAVTKFTSS	74	+	1	TraesCS1A03G0719100.1_pep_005218	100	11	0	0	0.007	37.9	11	11	0	100	0	1	TraesCS1A03G0719000	HC	3
2168	Vincent et al 2022 2023	01_STORED_GRAIN	2	TraesCS1A03G0721500.1	LLAGVTIAYGGVLPNINPVLLPK	1	Chr1A	485275839	485275907	KPLLVPNINPLVGGYAITVGALL	169	-	0	TraesCS1A03G0721500.1_pep_005385	100	23	0	0	1.34e-17	84.1	23	23	0	100	0	-3	TraesCS1A03G0721500	HC	3
2191	Vincent et al 2022 2023	01_STORED_GRAIN	2	TraesCS1A03G0732400.1	ILLAFILGGLSFPK	1	Chr1A	489788968	489789009	ILLAFILGGLSFPK	103	+	1	TraesCS1A03G0732400.1_pep_005397	100	14	0	0	1.37e-07	52	14	14	0	100	0	1	TraesCS1A03G0732400	HC	3
2192	Vincent et al 2022 2023	01_STORED_GRAIN	2	TraesCS1A03G0732400.1	ILLAFILGGLSFPK	1	Chr1A	489788968	489789009	ILLAFILGGLSFPK	103	+	1	TraesCS1A03G0732400.1_pep_005398	100	14	0	0	2.3e-06	48.7	14	14	0	100	0	1	TraesCS1A03G0732400	HC	3
2200	Vincent et al 2022 2023	01_STORED_GRAIN	2	TraesCS1A03G0738000.1	LYALDDLLSLGNK	1	Chr1A	492346939	492346977	KNGLSLLDDLAYL	93	-	0	TraesCS1A03G0738000.1_pep_005403	100	13	0	0	4.96e-06	47.1	13	13	0	100	0	-2	TraesCS1A03G0738000	HC	3
2201	Vincent et al 2022 2023	01_STORED_GRAIN	2	TraesCS1A03G0738000.1	LYALDDLLSLGNK	1	Chr1A	492346939	492346977	KNGLSLLDDLAYL	93	-	0	TraesCS1A03G0738000.1_pep_005404	100	13	0	0	5.93e-05	44.2	13	13	0	100	0	-2	TraesCS1A03G0738000	HC	3
2202	Vincent et al 2022 2023	01_STORED_GRAIN	2	TraesCS1A03G0738000.1	VVVNISPEEKGLPEGF	1	Chr1A	492347107	492347154	FGEPLGKEEPSINVVV	113	-	0	TraesCS1A03G0738000.1_pep_005402	100	16	0	0	4.89e-09	56.8	16	16	0	100	0	-2	TraesCS1A03G0738000	HC	3
2203	Vincent et al 2022 2023	01_STORED_GRAIN	2	TraesCS1A03G0738000.1	KDISPPLEWYGVPDGTR	1	Chr1A	492347215	492347265	RTGDPVGYWELPPSIDK	87	-	0	TraesCS1A03G0738000.1_pep_005399	100	17	0	0	0.000389	44.2	17	17	0	100	0	-2	TraesCS1A03G0738000	HC	3
2204	Vincent et al 2022 2023	01_STORED_GRAIN	2	TraesCS1A03G0738000.1	KDISPPLEWYGVPDGTR	1	Chr1A	492347215	492347265	RTGDPVGYWELPPSIDK	87	-	0	TraesCS1A03G0738000.1_pep_005400	100	17	0	0	0.001	41.5	17	17	0	100	0	-2	TraesCS1A03G0738000	HC	3
2220	Vincent et al 2022 2023	01_STORED_GRAIN	2	TraesCS1A03G0742800.1	ENIQVFGWEIPEEDFK	1	Chr1A	494753622	494753669	ENIQVFGWEIPEEDFK	78	+	1	TraesCS1A03G0742800.1_pep_005426	100	16	0	0	0.009	39.8	16	16	0	100	0	3	TraesCS1A03G0742800	HC	3
2282	Vincent et al 2022 2023	01_STORED_GRAIN	2	TraesCS1A03G0765800.1	AFRVFDKDQNGFISAAE	1	Chr1A	501279592	501279642	EAASIFGNQDKDFVRFA	81	-	0	TraesCS1A03G0765800.1_pep_005516	100	17	0	0	0.004	41.3	17	17	0	100	0	-2	TraesCS1A03G0765800	HC	3
2283	Vincent et al 2022 2023	01_STORED_GRAIN	2	TraesCS1A03G0765800.1	QDMINEVDADGNGTIDFPEFL	1	Chr1A	501279697	501279759	LFEPFDITGNGDADVENIMDQ	101	-	0	TraesCS1A03G0765800.1_pep_005514	100	21	0	0	4.97e-06	51	21	21	0	100	0	-2	TraesCS1A03G0765800	HC	3
2284	Vincent et al 2022 2023	01_STORED_GRAIN	2	TraesCS1A03G0765800.1	QDMINEVDADGNGTIDFPEFL	1	Chr1A	501279697	501279759	LFEPFDITGNGDADVENIMDQ	101	-	0	TraesCS1A03G0765800.1_pep_005515	100	21	0	0	2.01e-05	47.8	21	21	0	100	0	-2	TraesCS1A03G0765800	HC	3
2308	Vincent et al 2022 2023	01_STORED_GRAIN	2	TraesCS1A03G0778700.1	AAIVGGSKVSSKIGVIESLL	1	Chr1A	506788781	506788840	LLSEIVGIKSSVKSGGVIAA	84	-	0	TraesCS1A03G0778700.1_pep_005520	100	20	0	0	0.003	42.7	20	20	0	100	0	-1	TraesCS1A03G0778700	HC	3
2309	Vincent et al 2022 2023	01_STORED_GRAIN	2	TraesCS1A03G0778700.2	AAIVGGSKVSSKIGVIESLL	1	Chr1A	506788781	506788840	LLSEIVGIKSSVKSGGVIAA	84	-	0	TraesCS1A03G0778700.2_pep_005526	100	20	0	0	0.003	42.7	20	20	0	100	0	-1	TraesCS1A03G0778700	HC	3
2331	Vincent et al 2022 2023	01_STORED_GRAIN	2	TraesCS1A03G0787800.1	GGSFYPGETTPPQQLQQSILWGIPALLRR	1	Chr1A	510221473	510221559	RRLLAPIGWLISQQLQQPPTTEGPYFSGG	140	-	0	TraesCS1A03G0787800.1_pep_005692	100	29	0	0	9.68e-12	70	29	29	0	100	0	-2	TraesCS1A03G0787700LC	LC	2
2332	Vincent et al 2022 2023	01_STORED_GRAIN	2	TraesCS1A03G0787800.1	GGSFYPGETTPPQQLQQSILWGIPALLRR	1	Chr1A	510221473	510221559	RRLLAPIGWLISQQLQQPPTTEGPYFSGG	140	-	0	TraesCS1A03G0787800.1_pep_005693	100	29	0	0	7.6e-11	65.1	29	29	0	100	0	-2	TraesCS1A03G0787700LC	LC	2
2333	Vincent et al 2022 2023	01_STORED_GRAIN	2	TraesCS1A03G0787800.1	GGSFYPGETTPPQQLQQSILWGIPALLR	1	Chr1A	510221476	510221559	RLLAPIGWLISQQLQQPPTTEGPYFSGG	134	-	0	TraesCS1A03G0787800.1_pep_005689	100	28	0	0	7.08e-11	67	28	28	0	100	0	-2	TraesCS1A03G0787700LC	LC	2
2334	Vincent et al 2022 2023	01_STORED_GRAIN	2	TraesCS1A03G0787800.1	GGSFYPGETTPPQQLQQSILWGIPALLR	1	Chr1A	510221476	510221559	RLLAPIGWLISQQLQQPPTTEGPYFSGG	134	-	0	TraesCS1A03G0787800.1_pep_005690	100	28	0	0	4.96e-10	62.5	28	28	0	100	0	-2	TraesCS1A03G0787700LC	LC	2
2336	Vincent et al 2022 2023	01_STORED_GRAIN	2	TraesCS1A03G0787800.1	RDVSPECQPVGGGPVARQY	1	Chr1A	510221587	510221643	YQRAVPGGGVPQCEPSVDR	91	-	0	TraesCS1A03G0787800.1_pep_005533	100	19	0	0	0.000147	46.1	19	19	0	100	0	-2	TraesCS1A03G0787800	HC	3
2335	Vincent et al 2022 2023	01_STORED_GRAIN	2	TraesCS1A03G0787800.1	KACRQVVDQQLRDVSPECQPVGGGPVARQY	1	Chr1A	510221587	510221676	YQRAVPGGGVPQCEPSVDRLQQDVVQRCAK	144	-	0	TraesCS1A03G0787800.1_pep_005530	100	30	0	0	2.88e-12	71.9	30	30	0	100	0	-2	TraesCS1A03G0787800	HC	3
2337	Vincent et al 2022 2023	01_STORED_GRAIN	2	TraesCS1A03G0788200LC.1	LVVDQQLAGRLPWSTGLQMR	1	Chr1A	510419852	510419911	RMQLGTSWPLRGALQQDVVL	98	-	0	TraesCS1A03G0788200LC.1_pep_005883	100	20	0	0	1.26e-05	49.5	20	20	0	100	0	-1	TraesCS1A03G0788200LC	LC	2
2338	Vincent et al 2022 2023	01_STORED_GRAIN	2	TraesCS1A03G0788400.1	RPQRQQGEGFSGEGAQQKPQAGR	1	Chr1A	510423965	510424033	RGAQPKQQAGEGSFGEGQQRQPR	98	-	0	TraesCS1A03G0788400.1_pep_006253	100	23	0	0	2.52e-05	49.5	23	23	0	100	0	-1	TraesCS1A03G0788400	HC	3
2339	Vincent et al 2022 2023	01_STORED_GRAIN	2	TraesCS1A03G0788400.1	RPQRQQGEGFSGEGAQQKPQAGR	1	Chr1A	510423965	510424033	RGAQPKQQAGEGSFGEGQQRQPR	98	-	0	TraesCS1A03G0788400.1_pep_006254	100	23	0	0	8.12e-05	46.4	23	23	0	100	0	-1	TraesCS1A03G0788400	HC	3
2340	Vincent et al 2022 2023	01_STORED_GRAIN	2	TraesCS1A03G0788400.1	GMVRDYEQSMPPLGEGR	1	Chr1A	510424232	510424282	RGEGLPPMSQEYDRVMG	85	-	0	TraesCS1A03G0788400.1_pep_006229	100	17	0	0	0.000853	43.2	17	17	0	100	0	-1	TraesCS1A03G0788400	HC	3
2341	Vincent et al 2022 2023	01_STORED_GRAIN	2	TraesCS1A03G0788400.1	GMVRDYEQSMPPLGEGR	1	Chr1A	510424232	510424282	RGEGLPPMSQEYDRVMG	85	-	0	TraesCS1A03G0788400.1_pep_006230	100	17	0	0	0.003	40.6	17	17	0	100	0	-1	TraesCS1A03G0788400	HC	3
2342	Vincent et al 2022 2023	01_STORED_GRAIN	2	TraesCS1A03G0788400.1	QQLTGRAGEGAVGVPLFQAQWGARE	1	Chr1A	510424340	510424414	ERAGWQAQFLPVGVAGEGARGTLQQ	114	-	0	TraesCS1A03G0788400.1_pep_006210	100	25	0	0	7.32e-08	57.3	25	25	0	100	0	-1	TraesCS1A03G0788400	HC	3
2343	Vincent et al 2022 2023	01_STORED_GRAIN	2	TraesCS1A03G0788400.1	AGEGAVGVPLFQAQWGAR	1	Chr1A	510424343	510424396	RAGWQAQFLPVGVAGEGA	83	-	0	TraesCS1A03G0788400.1_pep_006211	100	18	0	0	0.003	42.2	18	18	0	100	0	-1	TraesCS1A03G0788400	HC	3
2344	Vincent et al 2022 2023	01_STORED_GRAIN	2	TraesCS1A03G0788400.1	AGEGAVGVPLFQAQWGAR	1	Chr1A	510424343	510424396	RAGWQAQFLPVGVAGEGA	83	-	0	TraesCS1A03G0788400.1_pep_006212	100	18	0	0	0.007	39.7	18	18	0	100	0	-1	TraesCS1A03G0788400	HC	3
2362	Vincent et al 2022 2023	01_STORED_GRAIN	2	TraesCS1A03G0793500.1	VQGGSPYGAGTFAGDGSR	1	Chr1A	512570924	512570977	RSGDGAFTGAGYPSGGQV	80	-	0	TraesCS1A03G0793500.1_pep_006279	100	18	0	0	0.007	40.8	18	18	0	100	0	-1	TraesCS1A03G0793500	HC	3
2364	Vincent et al 2022 2023	01_STORED_GRAIN	2	TraesCS1A03G0794600.1	LGLSAMIMGSR	1	Chr1A	512952550	512952582	LGLSAMIMGSR	82	+	1	TraesCS1A03G0794600.1_pep_006280	100	11	0	0	0.0002	41.8	11	11	0	100	0	1	TraesCS1A03G0794600	HC	3
2482	Vincent et al 2022 2023	01_STORED_GRAIN	2	TraesCS1A03G0839300.1	AHVAVFNTLLQVLDDGR	1	Chr1A	531922134	531922184	RGDDLVQLLTNFVAVHA	80	-	0	TraesCS1A03G0839300.1_pep_006327	100	17	0	0	0.006	40.8	17	17	0	100	0	-3	TraesCS1A03G0839300	HC	3
2488	Vincent et al 2022 2023	01_STORED_GRAIN	2	TraesCS1A03G0844500.1	YKNVLSHTVLFTSDAALMTSAETAR	1	Chr1A	533042341	533042415	YKNVLSHTVLFTSDAALMTSAETAR	178	+	1	TraesCS1A03G0844500.1_pep_006331	100	25	0	0	7.76e-19	88.4	25	25	0	100	0	1	TraesCS1A03G0844500	HC	3
2504	Vincent et al 2022 2023	01_STORED_GRAIN	2	TraesCS1A03G0848500LC.1	LELVTGKPAVVR	1	Chr1A	534152458	534152493	LELVTGKPAVVR	85	+	1	TraesCS1A03G0848500LC.1_pep_006332	100	12	0	0	0.000102	43.2	12	12	0	100	0	1	TraesCS1A03G0848500LC	LC	2
2532	Vincent et al 2022 2023	01_STORED_GRAIN	2	TraesCS1A03G0853200.1	GGLAVTVIVNVPPGKATDTSAAVARAAAANPSVRFHVLPT	1	Chr1A	535144599	535144718	GGLAVTVIVNVPPGKATDTSAAVARAAAANPSVRFHVLPT	134	+	1	TraesCS1A03G0853200.1_pep_006333	100	40	0	0	5.13e-10	67	40	40	0	100	0	3	TraesCS1A03G0853200	HC	3
2534	Vincent et al 2022 2023	01_STORED_GRAIN	2	TraesCS1A03G0853600.1	FDAATDSVLEVTR	1	Chr1A	535167594	535167632	RTVELVSDTAADF	90	-	0	TraesCS1A03G0853600.1_pep_006335	100	13	0	0	1.91e-05	45.6	13	13	0	100	0	-3	TraesCS1A03G0853600	HC	3
2535	Vincent et al 2022 2023	01_STORED_GRAIN	2	TraesCS1A03G0853600.1	VPPPAQPDALNDWAGK	1	Chr1A	535167790	535167837	KGAWDNLADPQAPPPV	107	-	0	TraesCS1A03G0853600.1_pep_006334	100	16	0	0	6.58e-08	53.9	16	16	0	100	0	-2	TraesCS1A03G0853600	HC	3
2537	Vincent et al 2022 2023	01_STORED_GRAIN	2	TraesCS1A03G0854400.1	DDLFNINAGIVK	1	Chr1A	535431116	535431151	KVIGANINFLDD	86	-	0	TraesCS1A03G0854400.1_pep_006338	100	12	0	0	7.01e-05	43.7	12	12	0	100	0	-1	TraesCS1A03G0854400	HC	3
2538	Vincent et al 2022 2023	01_STORED_GRAIN	2	TraesCS1A03G0854400.1	DDLFNINAGIVK	1	Chr1A	535431116	535431151	KVIGANINFLDD	86	-	0	TraesCS1A03G0854400.1_pep_006339	100	12	0	0	0.000691	41.1	12	12	0	100	0	-1	TraesCS1A03G0854400	HC	3
2549	Vincent et al 2022 2023	01_STORED_GRAIN	2	TraesCS1A03G0858500.1	TVGGGDDAFNTFFSETGAGK	1	Chr1A	536771410	536771469	TVGGGDDAFNTFFSETGAGK	89	+	1	TraesCS1A03G0858500.1_pep_006343	100	20	0	0	0.000373	45.2	20	20	0	100	0	1	TraesCS1A03G0858500	HC	3
2550	Vincent et al 2022 2023	01_STORED_GRAIN	2	TraesCS1A03G0858500.2	TVGGGDDAFNTFFSETGAGK	1	Chr1A	536771410	536771469	TVGGGDDAFNTFFSETGAGK	89	+	1	TraesCS1A03G0858500.2_pep_006354	100	20	0	0	0.000373	45.2	20	20	0	100	0	1	TraesCS1A03G0858500	HC	3
2551	Vincent et al 2022 2023	01_STORED_GRAIN	2	TraesCS1A03G0858500.3	TVGGGDDAFNTFFSETGAGK	1	Chr1A	536771410	536771469	TVGGGDDAFNTFFSETGAGK	89	+	1	TraesCS1A03G0858500.3_pep_006367	100	20	0	0	0.000373	45.2	20	20	0	100	0	1	TraesCS1A03G0858500	HC	3
2552	Vincent et al 2022 2023	01_STORED_GRAIN	2	TraesCS1A03G0858500.4	TVGGGDDAFNTFFSETGAGK	1	Chr1A	536771410	536771469	TVGGGDDAFNTFFSETGAGK	89	+	1	TraesCS1A03G0858500.4_pep_006387	100	20	0	0	0.000373	45.2	20	20	0	100	0	1	TraesCS1A03G0858500	HC	3
2553	Vincent et al 2022 2023	01_STORED_GRAIN	2	TraesCS1A03G0858500.1	TVGGGDDAFNTFFSETGAGK	1	Chr1A	536771410	536771469	TVGGGDDAFNTFFSETGAGK	89	+	1	TraesCS1A03G0858500.1_pep_006344	100	20	0	0	0.001	42.4	20	20	0	100	0	1	TraesCS1A03G0858500	HC	3
2554	Vincent et al 2022 2023	01_STORED_GRAIN	2	TraesCS1A03G0858500.2	TVGGGDDAFNTFFSETGAGK	1	Chr1A	536771410	536771469	TVGGGDDAFNTFFSETGAGK	89	+	1	TraesCS1A03G0858500.2_pep_006355	100	20	0	0	0.001	42.4	20	20	0	100	0	1	TraesCS1A03G0858500	HC	3
2555	Vincent et al 2022 2023	01_STORED_GRAIN	2	TraesCS1A03G0858500.3	TVGGGDDAFNTFFSETGAGK	1	Chr1A	536771410	536771469	TVGGGDDAFNTFFSETGAGK	89	+	1	TraesCS1A03G0858500.3_pep_006368	100	20	0	0	0.001	42.4	20	20	0	100	0	1	TraesCS1A03G0858500	HC	3
2556	Vincent et al 2022 2023	01_STORED_GRAIN	2	TraesCS1A03G0858500.4	TVGGGDDAFNTFFSETGAGK	1	Chr1A	536771410	536771469	TVGGGDDAFNTFFSETGAGK	89	+	1	TraesCS1A03G0858500.4_pep_006388	100	20	0	0	0.001	42.4	20	20	0	100	0	1	TraesCS1A03G0858500	HC	3
2560	Vincent et al 2022 2023	01_STORED_GRAIN	2	TraesCS1A03G0858500.3	QVISSLTASLR	1	Chr1A	536772186	536772218	QVISSLTASLR	79	+	1	TraesCS1A03G0858500.3_pep_006376	100	11	0	0	0.003	40.3	11	11	0	100	0	3	TraesCS1A03G0858500	HC	3
2561	Vincent et al 2022 2023	01_STORED_GRAIN	2	TraesCS1A03G0858500.4	QVISSLTASLR	1	Chr1A	536772186	536772218	QVISSLTASLR	79	+	1	TraesCS1A03G0858500.4_pep_006389	100	11	0	0	0.003	40.3	11	11	0	100	0	3	TraesCS1A03G0858500	HC	3
2562	Vincent et al 2022 2023	01_STORED_GRAIN	2	TraesCS1A03G0858500.2	FDGALNVDVNEFQTNLVPYPR	1	Chr1A	536772219	536772281	FDGALNVDVNEFQTNLVPYPR	157	+	1	TraesCS1A03G0858500.2_pep_006363	100	21	0	0	6.09e-16	78.2	21	21	0	100	0	3	TraesCS1A03G0858500	HC	3
2563	Vincent et al 2022 2023	01_STORED_GRAIN	2	TraesCS1A03G0858500.3	FDGALNVDVNEFQTNLVPYPR	1	Chr1A	536772219	536772281	FDGALNVDVNEFQTNLVPYPR	157	+	1	TraesCS1A03G0858500.3_pep_006383	100	21	0	0	6.09e-16	78.2	21	21	0	100	0	3	TraesCS1A03G0858500	HC	3
2564	Vincent et al 2022 2023	01_STORED_GRAIN	2	TraesCS1A03G0858500.4	FDGALNVDVNEFQTNLVPYPR	1	Chr1A	536772219	536772281	FDGALNVDVNEFQTNLVPYPR	157	+	1	TraesCS1A03G0858500.4_pep_006396	100	21	0	0	6.09e-16	78.2	21	21	0	100	0	3	TraesCS1A03G0858500	HC	3
2565	Vincent et al 2022 2023	01_STORED_GRAIN	2	TraesCS1A03G0858500.2	FDGALNVDVNEFQTNLVPYPR	1	Chr1A	536772219	536772281	FDGALNVDVNEFQTNLVPYPR	157	+	1	TraesCS1A03G0858500.2_pep_006364	100	21	0	0	4.28e-14	72.7	21	21	0	100	0	3	TraesCS1A03G0858500	HC	3
2566	Vincent et al 2022 2023	01_STORED_GRAIN	2	TraesCS1A03G0858500.3	FDGALNVDVNEFQTNLVPYPR	1	Chr1A	536772219	536772281	FDGALNVDVNEFQTNLVPYPR	157	+	1	TraesCS1A03G0858500.3_pep_006384	100	21	0	0	4.28e-14	72.7	21	21	0	100	0	3	TraesCS1A03G0858500	HC	3
2567	Vincent et al 2022 2023	01_STORED_GRAIN	2	TraesCS1A03G0858500.4	FDGALNVDVNEFQTNLVPYPR	1	Chr1A	536772219	536772281	FDGALNVDVNEFQTNLVPYPR	157	+	1	TraesCS1A03G0858500.4_pep_006397	100	21	0	0	4.28e-14	72.7	21	21	0	100	0	3	TraesCS1A03G0858500	HC	3
2590	Vincent et al 2022 2023	01_STORED_GRAIN	2	TraesCS1A03G0868400.1	FVIWTESAFK	1	Chr1A	539039457	539039486	KFASETWIVF	80	-	0	TraesCS1A03G0868400.1_pep_006425	100	10	0	0	0.000252	40.8	10	10	0	100	0	-3	TraesCS1A03G0868400	HC	3
2591	Vincent et al 2022 2023	01_STORED_GRAIN	2	TraesCS1A03G0868400.1	FVIWTESAFK	1	Chr1A	539039457	539039486	KFASETWIVF	80	-	0	TraesCS1A03G0868400.1_pep_006426	100	10	0	0	0.003	38.4	10	10	0	100	0	-3	TraesCS1A03G0868400	HC	3
2594	Vincent et al 2022 2023	01_STORED_GRAIN	2	TraesCS1A03G0868400.1	LNLLDLAPGGHLGR	1	Chr1A	539039487	539039528	RGLHGGPALDLLNL	101	-	0	TraesCS1A03G0868400.1_pep_006424	100	14	0	0	2.59e-07	51	14	14	0	100	0	-3	TraesCS1A03G0868400	HC	3
2600	Vincent et al 2022 2023	01_STORED_GRAIN	2	TraesCS1A03G0868400.1	IESVPEFPLVVSDSAEGIEK	1	Chr1A	539039745	539039804	KEIGEASDSVVLPFEPVSEI	145	-	0	TraesCS1A03G0868400.1_pep_006412	100	20	0	0	6.47e-14	72.4	20	20	0	100	0	-3	TraesCS1A03G0868400	HC	3
2601	Vincent et al 2022 2023	01_STORED_GRAIN	2	TraesCS1A03G0868400.1	IESVPEFPLVVSDSAEGIEK	1	Chr1A	539039745	539039804	KEIGEASDSVVLPFEPVSEI	145	-	0	TraesCS1A03G0868400.1_pep_006413	100	20	0	0	2.79e-12	67.4	20	20	0	100	0	-3	TraesCS1A03G0868400	HC	3
2599	Vincent et al 2022 2023	01_STORED_GRAIN	2	TraesCS1A03G0868400.1	GHRIESVPEFPLVVSDSAEGIEK	1	Chr1A	539039745	539039813	KEIGEASDSVVLPFEPVSEIRHG	111	-	0	TraesCS1A03G0868400.1_pep_006411	100	23	0	0	1.54e-07	55.9	23	23	0	100	0	-3	TraesCS1A03G0868400	HC	3
2603	Vincent et al 2022 2023	01_STORED_GRAIN	2	TraesCS1A03G0868400.1	AGHQTSAESWGTGR	1	Chr1A	539040021	539040062	RGTGWSEASTQHGA	102	-	0	TraesCS1A03G0868400.1_pep_006402	100	14	0	0	2.39e-07	51.5	14	14	0	100	0	-3	TraesCS1A03G0868400	HC	3
2604	Vincent et al 2022 2023	01_STORED_GRAIN	2	TraesCS1A03G0868400.1	AGHQTSAESWGTGR	1	Chr1A	539040021	539040062	RGTGWSEASTQHGA	102	-	0	TraesCS1A03G0868400.1_pep_006403	100	14	0	0	3.68e-06	48.2	14	14	0	100	0	-3	TraesCS1A03G0868400	HC	3
2611	Vincent et al 2022 2023	01_STORED_GRAIN	2	TraesCS1A03G0869900.1	IVDQCSNGGLDLDFDTVFSK	1	Chr1A	539648551	539648610	KSFVTDFDLDLGGNSCQDVI	92	-	0	TraesCS1A03G0869900.1_pep_006431	100	20	0	0	9.87e-05	46.6	20	20	0	100	0	-2	TraesCS1A03G0869900	HC	3
2643	Vincent et al 2022 2023	01_STORED_GRAIN	2	TraesCS1A03G0874200LC.1	AFAFGVDVAFDTASGDFTK	1	Chr1A	541810404	541810460	AFAFGVDVAFDTASGDFTK	81	+	1	TraesCS1A03G0874200LC.1_pep_006433	100	19	0	0	0.006	41.3	19	19	0	100	0	3	TraesCS1A03G0874200LC	LC	2
2644	Vincent et al 2022 2023	01_STORED_GRAIN	2	TraesCS1A03G0874200LC.1	YNAGLSHTNQDLTASLNL	1	Chr1A	541810461	541810514	YNAGLSHTNQDLTASLNL	81	+	1	TraesCS1A03G0874200LC.1_pep_006434	100	18	0	0	0.009	41.3	18	18	0	100	0	3	TraesCS1A03G0874200LC	LC	2
2666	Vincent et al 2022 2023	01_STORED_GRAIN	2	TraesCS1A03G0887200.1	RAAQGKDQTASTLGEKTE	1	Chr1A	545914608	545914661	RAAQGKDQTASTLGEKTE	80	+	1	TraesCS1A03G0887200.1_pep_006712	100	18	0	0	0.007	40.8	18	18	0	100	0	3	TraesCS1A03G0887200	HC	3
2668	Vincent et al 2022 2023	01_STORED_GRAIN	2	TraesCS1A03G0887200.1	TGSVLQQAGETVVNAVVGAK	1	Chr1A	545914797	545914856	TGSVLQQAGETVVNAVVGAK	90	+	1	TraesCS1A03G0887200.1_pep_006721	100	20	0	0	0.000304	45.6	20	20	0	100	0	3	TraesCS1A03G0887200	HC	3
2669	Vincent et al 2022 2023	01_STORED_GRAIN	2	TraesCS1A03G0887200.1	TGSVLQQAGETVVNAVVGAK	1	Chr1A	545914797	545914856	TGSVLQQAGETVVNAVVGAK	90	+	1	TraesCS1A03G0887200.1_pep_006722	100	20	0	0	0.001	42.9	20	20	0	100	0	3	TraesCS1A03G0887200	HC	3
2670	Vincent et al 2022 2023	01_STORED_GRAIN	2	TraesCS1A03G0887200.1	DAVANTLGMGGDNTNTTK	1	Chr1A	545914857	545914910	DAVANTLGMGGDNTNTTK	84	+	1	TraesCS1A03G0887200.1_pep_006809	100	18	0	0	0.001	42.7	18	18	0	100	0	3	TraesCS1A03G0887200	HC	3
2671	Vincent et al 2022 2023	01_STORED_GRAIN	2	TraesCS1A03G0887200.1	DAVANTLGMGGDNTNTTK	1	Chr1A	545914857	545914910	DAVANTLGMGGDNTNTTK	84	+	1	TraesCS1A03G0887200.1_pep_006810	100	18	0	0	0.004	40.2	18	18	0	100	0	3	TraesCS1A03G0887200	HC	3
2673	Vincent et al 2022 2023	01_STORED_GRAIN	2	TraesCS1A03G0887300.1	ASNQNQASYAAGETK	1	Chr1A	545931986	545932030	ASNQNQASYAAGETK	102	+	1	TraesCS1A03G0887300.1_pep_006817	100	15	0	0	2.93e-07	51.5	15	15	0	100	0	2	TraesCS1A03G0887300	HC	3
2674	Vincent et al 2022 2023	01_STORED_GRAIN	2	TraesCS1A03G0887300.1	ASNQNQASYAAGETK	1	Chr1A	545931986	545932030	ASNQNQASYAAGETK	102	+	1	TraesCS1A03G0887300.1_pep_006818	100	15	0	0	3.57e-06	48.2	15	15	0	100	0	2	TraesCS1A03G0887300	HC	3
2676	Vincent et al 2022 2023	01_STORED_GRAIN	2	TraesCS1A03G0887500.1	DQTGSFLGEK	1	Chr1A	546030441	546030470	DQTGSFLGEK	72	+	1	TraesCS1A03G0887500.1_pep_006823	100	10	0	0	0.008	36.9	10	10	0	100	0	3	TraesCS1A03G0887500	HC	3
2679	Vincent et al 2022 2023	01_STORED_GRAIN	2	TraesCS1A03G0887500.1	NTGSVLQQAGETVVNAVVGAK	1	Chr1A	546030609	546030671	NTGSVLQQAGETVVNAVVGAK	92	+	1	TraesCS1A03G0887500.1_pep_006825	100	21	0	0	0.000133	46.6	21	21	0	100	0	3	TraesCS1A03G0887500	HC	3
2730	Vincent et al 2022 2023	01_STORED_GRAIN	2	TraesCS1A03G0904500.1	GAVTVTQAPGATVVSYQEHK	1	Chr1A	550930813	550930872	GAVTVTQAPGATVVSYQEHK	94	+	1	TraesCS1A03G0904500.1_pep_006854	100	20	0	0	5.78e-05	47.6	20	20	0	100	0	1	TraesCS1A03G0904500	HC	3
2731	Vincent et al 2022 2023	01_STORED_GRAIN	2	TraesCS1A03G0904500.1	GAVTVTQAPGATVVSYQEHK	1	Chr1A	550930813	550930872	GAVTVTQAPGATVVSYQEHK	94	+	1	TraesCS1A03G0904500.1_pep_006855	100	20	0	0	0.0002	44.6	20	20	0	100	0	1	TraesCS1A03G0904500	HC	3
2732	Vincent et al 2022 2023	01_STORED_GRAIN	2	TraesCS1A03G0904500.1	DAAMQALGITGDQTVAK	1	Chr1A	550931293	550931343	DAAMQALGITGDQTVAK	79	+	1	TraesCS1A03G0904500.1_pep_006865	100	17	0	0	0.008	40.3	17	17	0	100	0	1	TraesCS1A03G0904500	HC	3
2733	Vincent et al 2022 2023	01_STORED_GRAIN	2	TraesCS1A03G0904500.1	YAKQAAVKAKDVTVSTGGTAAE	1	Chr1A	550931626	550931691	YAKQAAVKAKDVTVSTGGTAAE	94	+	1	TraesCS1A03G0904500.1_pep_006874	100	22	0	0	8.34e-05	47.6	22	22	0	100	0	1	TraesCS1A03G0904500	HC	3
2734	Vincent et al 2022 2023	01_STORED_GRAIN	2	TraesCS1A03G0904500.1	YTQQAAVKGKDVTVSTGGTAAE	1	Chr1A	550931758	550931823	YTQQAAVKGKDVTVSTGGTAAE	98	+	1	TraesCS1A03G0904500.1_pep_006900	100	22	0	0	2.3e-05	49.5	22	22	0	100	0	1	TraesCS1A03G0904500	HC	3
2735	Vincent et al 2022 2023	01_STORED_GRAIN	2	TraesCS1A03G0904500.1	YTQQAAVKGKDVTVSTGGTAAE	1	Chr1A	550931758	550931823	YTQQAAVKGKDVTVSTGGTAAE	98	+	1	TraesCS1A03G0904500.1_pep_006901	100	22	0	0	7.74e-05	46.4	22	22	0	100	0	1	TraesCS1A03G0904500	HC	3
2736	Vincent et al 2022 2023	01_STORED_GRAIN	2	TraesCS1A03G0904500.1	TQQAAVKGKDVTVSTGGTAAEY	1	Chr1A	550931761	550931826	TQQAAVKGKDVTVSTGGTAAEY	98	+	1	TraesCS1A03G0904500.1_pep_006902	100	22	0	0	2.3e-05	49.5	22	22	0	100	0	1	TraesCS1A03G0904500	HC	3
2737	Vincent et al 2022 2023	01_STORED_GRAIN	2	TraesCS1A03G0904500.1	TQQAAVKGKDVTVSTGGTAAEY	1	Chr1A	550931761	550931826	TQQAAVKGKDVTVSTGGTAAEY	98	+	1	TraesCS1A03G0904500.1_pep_006903	100	22	0	0	7.74e-05	46.4	22	22	0	100	0	1	TraesCS1A03G0904500	HC	3
2738	Vincent et al 2022 2023	01_STORED_GRAIN	2	TraesCS1A03G0904500.1	IVEDVLEVVGAGMEAVGATVY	1	Chr1A	550932708	550932770	IVEDVLEVVGAGMEAVGATVY	89	+	1	TraesCS1A03G0904500.1_pep_006940	100	21	0	0	0.000413	45.2	21	21	0	100	0	3	TraesCS1A03G0904500	HC	3
2739	Vincent et al 2022 2023	01_STORED_GRAIN	2	TraesCS1A03G0904500.1	IVEDVLEVVGAGMEAVGATVYGIAQHTK	1	Chr1A	550932708	550932791	IVEDVLEVVGAGMEAVGATVYGIAQHTK	125	+	1	TraesCS1A03G0904500.1_pep_006941	100	28	0	0	2.25e-09	62.7	28	28	0	100	0	3	TraesCS1A03G0904500	HC	3
2740	Vincent et al 2022 2023	01_STORED_GRAIN	2	TraesCS1A03G0904500.1	IVEDVLEVVGAGMEAVGATVYGIAQHTK	1	Chr1A	550932708	550932791	IVEDVLEVVGAGMEAVGATVYGIAQHTK	125	+	1	TraesCS1A03G0904500.1_pep_006942	100	28	0	0	1.21e-08	58.5	28	28	0	100	0	3	TraesCS1A03G0904500	HC	3
2749	Vincent et al 2022 2023	01_STORED_GRAIN	2	TraesCS1A03G0913900.1	LYQLEAGSIIHALCFSPNR	1	Chr1A	552861544	552861600	RNPSFCLAHIISGAELQYL	148	-	0	TraesCS1A03G0913900.1_pep_006948	100	19	0	0	1.08e-14	73.8	19	19	0	100	0	-2	TraesCS1A03G0913900	HC	3
2823	Vincent et al 2022 2023	01_STORED_GRAIN	2	TraesCS1A03G0954500.1	LDKITSAVSPSYTADRIL	1	Chr1A	560578911	560578964	LIRDATYSPSVASTIKDL	83	-	0	TraesCS1A03G0954500.1_pep_006962	100	18	0	0	0.002	42.2	18	18	0	100	0	-3	TraesCS1A03G0954500	HC	3
2872	Vincent et al 2022 2023	01_STORED_GRAIN	2	TraesCS1A03G0972200.1	LYVEQCGDACVNFCNADAGL	1	Chr1A	565809115	565809174	LGADANCFNVCADGCQEVYL	93	-	0	TraesCS1A03G0972200.1_pep_007869	100	20	0	0	9.29e-05	47.1	20	20	0	100	0	-2	TraesCS1A03G0972200	HC	3
2873	Vincent et al 2022 2023	01_STORED_GRAIN	2	TraesCS1A03G0972200.1	YCNLGCRSSLCDYMVNAA	1	Chr1A	565809283	565809336	AANVMYDCLSSRCGLNCY	84	-	0	TraesCS1A03G0972200.1_pep_007857	94.444	18	1	0	0.004	42.7	17	17	0	94.44	0	-2	TraesCS1A03G0972200	HC	3
2874	Vincent et al 2022 2023	01_STORED_GRAIN	2	TraesCS1A03G0972200.1	YCNLGCRSSLCDYMVNAA	1	Chr1A	565809283	565809336	AANVMYDCLSSRCGLNCY	84	-	0	TraesCS1A03G0972200.1_pep_007858	94.444	18	1	0	0.01	40.2	17	17	0	94.44	0	-2	TraesCS1A03G0972200	HC	3
2906	Vincent et al 2022 2023	01_STORED_GRAIN	2	TraesCS1A03G0986800.1	GVIEELIKKHR	1	Chr1A	569680028	569680060	RHKKILEEIVG	78	-	0	TraesCS1A03G0986800.1_pep_007879	100	11	0	0	0.003	39.8	11	11	0	100	0	-1	TraesCS1A03G0986800	HC	3
2915	Vincent et al 2022 2023	01_STORED_GRAIN	2	TraesCS1A03G0990000.1	NYMNAQYFGEIGVGTPPQK	1	Chr1A	571198645	571198701	NYMNAQYFGEIGVGTPPQK	152	+	1	TraesCS1A03G0990000.1_pep_007880	100	19	0	0	1.59e-15	75.8	19	19	0	100	0	1	TraesCS1A03G0990000	HC	3
2916	Vincent et al 2022 2023	01_STORED_GRAIN	2	TraesCS1A03G0990000.1	NYMNAQYFGEIGVGTPPQK	1	Chr1A	571198645	571198701	NYMNAQYFGEIGVGTPPQK	152	+	1	TraesCS1A03G0990000.1_pep_007881	100	19	0	0	1.5e-13	70.5	19	19	0	100	0	1	TraesCS1A03G0990000	HC	3
2925	Vincent et al 2022 2023	01_STORED_GRAIN	2	TraesCS1A03G0995700.1	SAELIGNAIANNPAFVALR	1	Chr1A	572974436	572974492	RLAVFAPNNAIANGILEAS	84	-	0	TraesCS1A03G0995700.1_pep_007947	100	19	0	0	0.002	42.7	19	19	0	100	0	-1	TraesCS1A03G0995700	HC	3
2926	Vincent et al 2022 2023	01_STORED_GRAIN	2	TraesCS1A03G0995700.1	SAELIGNAIANNPAFVALR	1	Chr1A	572974436	572974492	RLAVFAPNNAIANGILEAS	84	-	0	TraesCS1A03G0995700.1_pep_007948	100	19	0	0	0.005	40.2	19	19	0	100	0	-1	TraesCS1A03G0995700	HC	3
2927	Vincent et al 2022 2023	01_STORED_GRAIN	2	TraesCS1A03G0995700.1	NFNIALDDVSITSLSFGK	1	Chr1A	572975413	572975466	KGFSLSTISVDDLAINFN	83	-	0	TraesCS1A03G0995700.1_pep_007946	100	18	0	0	0.002	42.2	18	18	0	100	0	-2	TraesCS1A03G0995700	HC	3
2951	Vincent et al 2022 2023	01_STORED_GRAIN	2	TraesCS1A03G1006500.1	FDYILTQQAFVTVDK	1	Chr1A	576120966	576121010	KDVTVFAQQTLIYDF	112	-	0	TraesCS1A03G1006500.1_pep_007977	100	15	0	0	4.36e-09	56.3	15	15	0	100	0	-3	TraesCS1A03G1006500	HC	3
2952	Vincent et al 2022 2023	01_STORED_GRAIN	2	TraesCS1A03G1006500.1	FDYILTQQAFVTVDK	1	Chr1A	576120966	576121010	KDVTVFAQQTLIYDF	112	-	0	TraesCS1A03G1006500.1_pep_007978	100	15	0	0	9.99e-08	52.7	15	15	0	100	0	-3	TraesCS1A03G1006500	HC	3
2953	Vincent et al 2022 2023	01_STORED_GRAIN	2	TraesCS1A03G1006500.1	SEIINESVIESVDSLNPF	1	Chr1A	576121092	576121145	FPNLSDVSEIVSENIIES	80	-	0	TraesCS1A03G1006500.1_pep_007976	100	18	0	0	0.007	40.8	18	18	0	100	0	-3	TraesCS1A03G1006500	HC	3
2954	Vincent et al 2022 2023	01_STORED_GRAIN	2	TraesCS1A03G1006500.1	GILLGAVHGIVEALFRR	1	Chr1A	576121977	576122027	RRFLAEVIGHVAGLLIG	79	-	0	TraesCS1A03G1006500.1_pep_007969	100	17	0	0	0.008	40.3	17	17	0	100	0	-3	TraesCS1A03G1006500	HC	3
2955	Vincent et al 2022 2023	01_STORED_GRAIN	2	TraesCS1A03G1006500.1	SVALGSPFTFATTLEQEYK	1	Chr1A	576122124	576122180	KYEQELTTAFTFPSGLAVS	88	-	0	TraesCS1A03G1006500.1_pep_007964	100	19	0	0	0.00038	44.7	19	19	0	100	0	-3	TraesCS1A03G1006500	HC	3
2956	Vincent et al 2022 2023	01_STORED_GRAIN	2	TraesCS1A03G1006500.1	DFPKNISVVAVCPKGMGPSVR	1	Chr1A	576122383	576122445	RVSPGMGKPCVAVVSINKPFD	103	-	0	TraesCS1A03G1006500.1_pep_007961	100	21	0	0	2.04e-06	52	21	21	0	100	0	-2	TraesCS1A03G1006500	HC	3
2957	Vincent et al 2022 2023	01_STORED_GRAIN	2	TraesCS1A03G1006500.1	NLFPLLPEAFK	1	Chr1A	576123568	576123600	KFAEPLLPFLN	80	-	0	TraesCS1A03G1006500.1_pep_007954	100	11	0	0	0.000502	40.8	11	11	0	100	0	-2	TraesCS1A03G1006500	HC	3
2958	Vincent et al 2022 2023	01_STORED_GRAIN	2	TraesCS1A03G1006500.1	NLFPLLPEAFK	1	Chr1A	576123568	576123600	KFAEPLLPFLN	80	-	0	TraesCS1A03G1006500.1_pep_007955	100	11	0	0	0.005	38.4	11	11	0	100	0	-2	TraesCS1A03G1006500	HC	3
2959	Vincent et al 2022 2023	01_STORED_GRAIN	2	TraesCS1A03G1006500.1	VGAAMPSLDFDTAVFNK	1	Chr1A	576123758	576123808	KNFVATDFDLSPMAAGV	121	-	0	TraesCS1A03G1006500.1_pep_007949	100	17	0	0	2.96e-10	60.7	17	17	0	100	0	-1	TraesCS1A03G1006500	HC	3
2960	Vincent et al 2022 2023	01_STORED_GRAIN	2	TraesCS1A03G1006500.1	VGAAMPSLDFDTAVFNK	1	Chr1A	576123758	576123808	KNFVATDFDLSPMAAGV	121	-	0	TraesCS1A03G1006500.1_pep_007950	100	17	0	0	6.7e-09	56.7	17	17	0	100	0	-1	TraesCS1A03G1006500	HC	3
2967	Vincent et al 2022 2023	01_STORED_GRAIN	2	TraesCS1A03G1008400.1	GLNGVPDIVECSFVQSTVTELPFFASK	1	Chr1A	576827391	576827471	KSAFFPLETVTSQVFSCEVIDPVGNLG	128	-	0	TraesCS1A03G1008400.1_pep_007985	100	27	0	0	5.91e-10	64.1	27	27	0	100	0	-3	TraesCS1A03G1008400	HC	3
2968	Vincent et al 2022 2023	01_STORED_GRAIN	2	TraesCS1A03G1008400.2	GLNGVPDIVECSFVQSTVTELPFFASK	1	Chr1A	576827391	576827471	KSAFFPLETVTSQVFSCEVIDPVGNLG	128	-	0	TraesCS1A03G1008400.2_pep_008004	100	27	0	0	5.91e-10	64.1	27	27	0	100	0	-3	TraesCS1A03G1008400	HC	3
2969	Vincent et al 2022 2023	01_STORED_GRAIN	2	TraesCS1A03G1008400.1	GLNGVPDIVECSFVQSTVTELPFFASK	1	Chr1A	576827391	576827471	KSAFFPLETVTSQVFSCEVIDPVGNLG	128	-	0	TraesCS1A03G1008400.1_pep_007986	100	27	0	0	3.66e-09	59.8	27	27	0	100	0	-3	TraesCS1A03G1008400	HC	3
2970	Vincent et al 2022 2023	01_STORED_GRAIN	2	TraesCS1A03G1008400.2	GLNGVPDIVECSFVQSTVTELPFFASK	1	Chr1A	576827391	576827471	KSAFFPLETVTSQVFSCEVIDPVGNLG	128	-	0	TraesCS1A03G1008400.2_pep_008005	100	27	0	0	3.66e-09	59.8	27	27	0	100	0	-3	TraesCS1A03G1008400	HC	3
2973	Vincent et al 2022 2023	01_STORED_GRAIN	2	TraesCS1A03G1008400.1	GFVGDDQLGEALEGADLVIIPAGVPR	1	Chr1A	576830512	576830589	RPVGAPIIVLDAGELAEGLQDDGVFG	117	-	0	TraesCS1A03G1008400.1_pep_007979	100	26	0	0	2.78e-08	58.8	26	26	0	100	0	-2	TraesCS1A03G1008400	HC	3
2974	Vincent et al 2022 2023	01_STORED_GRAIN	2	TraesCS1A03G1008400.2	GFVGDDQLGEALEGADLVIIPAGVPR	1	Chr1A	576830512	576830589	RPVGAPIIVLDAGELAEGLQDDGVFG	117	-	0	TraesCS1A03G1008400.2_pep_007998	100	26	0	0	2.78e-08	58.8	26	26	0	100	0	-2	TraesCS1A03G1008400	HC	3
2975	Vincent et al 2022 2023	01_STORED_GRAIN	2	TraesCS1A03G1008400.1	GFVGDDQLGEALEGADLVIIPAGVPR	1	Chr1A	576830512	576830589	RPVGAPIIVLDAGELAEGLQDDGVFG	117	-	0	TraesCS1A03G1008400.1_pep_007980	100	26	0	0	1.33e-07	54.9	26	26	0	100	0	-2	TraesCS1A03G1008400	HC	3
2976	Vincent et al 2022 2023	01_STORED_GRAIN	2	TraesCS1A03G1008400.2	GFVGDDQLGEALEGADLVIIPAGVPR	1	Chr1A	576830512	576830589	RPVGAPIIVLDAGELAEGLQDDGVFG	117	-	0	TraesCS1A03G1008400.2_pep_007999	100	26	0	0	1.33e-07	54.9	26	26	0	100	0	-2	TraesCS1A03G1008400	HC	3
2977	Vincent et al 2022 2023	01_STORED_GRAIN	2	TraesCS1A03G1008400.2	VAILGAAGGIGQPLALLMK	1	Chr1A	576830766	576830822	KMLLALPQGIGGAAGLIAV	126	-	0	TraesCS1A03G1008400.2_pep_007989	100	19	0	0	1.14e-10	63.1	19	19	0	100	0	-3	TraesCS1A03G1008400	HC	3
2978	Vincent et al 2022 2023	01_STORED_GRAIN	2	TraesCS1A03G1008400.2	VAILGAAGGIGQPLALLMK	1	Chr1A	576830766	576830822	KMLLALPQGIGGAAGLIAV	126	-	0	TraesCS1A03G1008400.2_pep_007990	100	19	0	0	2.04e-09	58.9	19	19	0	100	0	-3	TraesCS1A03G1008400	HC	3
2983	Vincent et al 2022 2023	01_STORED_GRAIN	2	TraesCS1A03G1010700LC.1	ARKNHTMVSYGE	1	Chr1A	577159425	577159460	ARKNHTMVSYGE	93	+	1	TraesCS1A03G1010700LC.1_pep_008032	100	12	0	0	3.14e-06	47.1	12	12	0	100	0	3	TraesCS1A03G1010700LC	LC	2
3005	Vincent et al 2022 2023	01_STORED_GRAIN	2	TraesCS1A03G1024400.1	GYYIRSGIVVIQKNATIKDGTVV	1	Chr1A	580128838	580128906	VVTGDKITANKQIVVIGSRIYYG	104	-	0	TraesCS1A03G1024400.1_pep_008136	100	23	0	0	2.47e-06	52.5	23	23	0	100	0	-2	TraesCS1A03G1024400	HC	3
3006	Vincent et al 2022 2023	01_STORED_GRAIN	2	TraesCS1A03G1024400.1	VQAYVFTDYWEDIGTIR	1	Chr1A	580129857	580129907	RITGIDEWYDTFVYAQV	81	-	0	TraesCS1A03G1024400.1_pep_008123	94.118	17	1	0	0.006	41.3	16	16	0	94.12	0	-3	TraesCS1A03G1024400	HC	3
3007	Vincent et al 2022 2023	01_STORED_GRAIN	2	TraesCS1A03G1024400.2	VQAYVFTDYWEDIGTIR	1	Chr1A	580129857	580129907	RITGIDEWYDTFVYAQV	81	-	0	TraesCS1A03G1024400.2_pep_008220	94.118	17	1	0	0.006	41.3	16	16	0	94.12	0	-3	TraesCS1A03G1024400	HC	3
3008	Vincent et al 2022 2023	01_STORED_GRAIN	2	TraesCS1A03G1024400.1	VDTSFLNFAIDDPAKYPYIASMGVYVFK	1	Chr1A	580130193	580130276	KFVYVGMSAIYPYKAPDDIAFNLFSTDV	133	-	0	TraesCS1A03G1024400.1_pep_008116	100	28	0	0	1.21e-10	66.6	28	28	0	100	0	-3	TraesCS1A03G1024400	HC	3
3009	Vincent et al 2022 2023	01_STORED_GRAIN	2	TraesCS1A03G1024400.2	VDTSFLNFAIDDPAKYPYIASMGVYVFK	1	Chr1A	580130193	580130276	KFVYVGMSAIYPYKAPDDIAFNLFSTDV	133	-	0	TraesCS1A03G1024400.2_pep_008213	100	28	0	0	1.21e-10	66.6	28	28	0	100	0	-3	TraesCS1A03G1024400	HC	3
3010	Vincent et al 2022 2023	01_STORED_GRAIN	2	TraesCS1A03G1024400.1	VQKHVDDNADITLSCAPVGE	1	Chr1A	580130569	580130628	EGVPACSLTIDANDDVHKQV	91	-	0	TraesCS1A03G1024400.1_pep_008111	95	20	1	0	0.000389	46.1	19	19	0	95	0	-2	TraesCS1A03G1024400	HC	3
3011	Vincent et al 2022 2023	01_STORED_GRAIN	2	TraesCS1A03G1024400.1	VQKHVDDNADITLSCAPVGE	1	Chr1A	580130569	580130628	EGVPACSLTIDANDDVHKQV	91	-	0	TraesCS1A03G1024400.1_pep_008112	95	20	1	0	0.000266	46.1	19	19	0	95	0	-2	TraesCS1A03G1024400	HC	3
3012	Vincent et al 2022 2023	01_STORED_GRAIN	2	TraesCS1A03G1024400.2	VQKHVDDNADITLSCAPVGE	1	Chr1A	580130569	580130628	EGVPACSLTIDANDDVHKQV	91	-	0	TraesCS1A03G1024400.2_pep_008208	95	20	1	0	0.000389	46.1	19	19	0	95	0	-2	TraesCS1A03G1024400	HC	3
3013	Vincent et al 2022 2023	01_STORED_GRAIN	2	TraesCS1A03G1024400.2	VQKHVDDNADITLSCAPVGE	1	Chr1A	580130569	580130628	EGVPACSLTIDANDDVHKQV	91	-	0	TraesCS1A03G1024400.2_pep_008209	95	20	1	0	0.000266	46.1	19	19	0	95	0	-2	TraesCS1A03G1024400	HC	3
3014	Vincent et al 2022 2023	01_STORED_GRAIN	2	TraesCS1A03G1024400.1	NYADPNEVAAVILGGGTGTQLFPLTSTR	1	Chr1A	580131741	580131824	RTSTLPFLQTGTGGGLIVAAVENPDAYN	132	-	0	TraesCS1A03G1024400.1_pep_008048	100	28	0	0	1.43e-10	66.1	28	28	0	100	0	-3	TraesCS1A03G1024400	HC	3
3015	Vincent et al 2022 2023	01_STORED_GRAIN	2	TraesCS1A03G1024400.2	NYADPNEVAAVILGGGTGTQLFPLTSTR	1	Chr1A	580131741	580131824	RTSTLPFLQTGTGGGLIVAAVENPDAYN	132	-	0	TraesCS1A03G1024400.2_pep_008145	100	28	0	0	1.43e-10	66.1	28	28	0	100	0	-3	TraesCS1A03G1024400	HC	3
3016	Vincent et al 2022 2023	01_STORED_GRAIN	2	TraesCS1A03G1024400.1	NYADPNEVAAVILGGGTGTQLFPLTSTR	1	Chr1A	580131741	580131824	RTSTLPFLQTGTGGGLIVAAVENPDAYN	132	-	0	TraesCS1A03G1024400.1_pep_008049	100	28	0	0	9.49e-10	61.6	28	28	0	100	0	-3	TraesCS1A03G1024400	HC	3
3017	Vincent et al 2022 2023	01_STORED_GRAIN	2	TraesCS1A03G1024400.2	NYADPNEVAAVILGGGTGTQLFPLTSTR	1	Chr1A	580131741	580131824	RTSTLPFLQTGTGGGLIVAAVENPDAYN	132	-	0	TraesCS1A03G1024400.2_pep_008146	100	28	0	0	9.49e-10	61.6	28	28	0	100	0	-3	TraesCS1A03G1024400	HC	3
3018	Vincent et al 2022 2023	01_STORED_GRAIN	2	TraesCS1A03G1024400.1	GPAATGAQCVLTSDASPADTLV	1	Chr1A	580131944	580132009	VLTDAPSADSTLVCQAGTAAPG	97	-	0	TraesCS1A03G1024400.1_pep_008045	100	22	0	0	3.53e-05	49	22	22	0	100	0	-1	TraesCS1A03G1024400	HC	3
3019	Vincent et al 2022 2023	01_STORED_GRAIN	2	TraesCS1A03G1024400.2	GPAATGAQCVLTSDASPADTLV	1	Chr1A	580131944	580132009	VLTDAPSADSTLVCQAGTAAPG	97	-	0	TraesCS1A03G1024400.2_pep_008142	100	22	0	0	3.53e-05	49	22	22	0	100	0	-1	TraesCS1A03G1024400	HC	3
3020	Vincent et al 2022 2023	01_STORED_GRAIN	2	TraesCS1A03G1024400.1	GPAATGAQCVLTSDASPADTLV	1	Chr1A	580131944	580132009	VLTDAPSADSTLVCQAGTAAPG	97	-	0	TraesCS1A03G1024400.1_pep_008046	100	22	0	0	0.000109	46	22	22	0	100	0	-1	TraesCS1A03G1024400	HC	3
3021	Vincent et al 2022 2023	01_STORED_GRAIN	2	TraesCS1A03G1024400.2	GPAATGAQCVLTSDASPADTLV	1	Chr1A	580131944	580132009	VLTDAPSADSTLVCQAGTAAPG	97	-	0	TraesCS1A03G1024400.2_pep_008143	100	22	0	0	0.000109	46	22	22	0	100	0	-1	TraesCS1A03G1024400	HC	3
3082	Vincent et al 2022 2023	01_STORED_GRAIN	2	TraesCS1A03G1036200LC.1	CCHGTIEIPSDIVHLPHLSQL	1	Chr1A	584949285	584949347	LQSLHPLHVIDSPIEITGHCC	104	-	0	TraesCS1A03G1036200LC.1_pep_008281	100	21	0	0	1.45e-06	52.5	21	21	0	100	0	-3	TraesCS1A03G1036200LC	LC	2
3083	Vincent et al 2022 2023	01_STORED_GRAIN	2	TraesCS1A03G1036200LC.1	CCHGTIEIPSDIVHLPHLSQL	1	Chr1A	584949285	584949347	LQSLHPLHVIDSPIEITGHCC	104	-	0	TraesCS1A03G1036200LC.1_pep_008282	100	21	0	0	6.55e-06	49.1	21	21	0	100	0	-3	TraesCS1A03G1036200LC	LC	2
3133	Vincent et al 2022 2023	01_STORED_GRAIN	2	TraesCS1A03G1051300.1	GLPWSVVGRDY	1	Chr1A	588631820	588631852	YDRGVVSWPLG	87	-	0	TraesCS1A03G1051300.1_pep_008287	100	11	0	0	2.43e-05	44.2	11	11	0	100	0	-1	TraesCS1A03G1051300	HC	3
3315	Vincent et al 2022 2023	01_STORED_GRAIN	2	TraesCS1B03G0019400.1	SIIMQQEQQQGVPILRPL	2	Chr1B	5422344	5422397	SIIMQQEQQQGVPILRPL	80	+	1	TraesCS1B03G0019400.1_pep_008338	100	18	0	0	0.006	40.8	18	18	0	100	0	3	TraesCS1B03G0019400	HC	3
3316	Vincent et al 2022 2023	01_STORED_GRAIN	2	TraesCS1B03G0019400.1	AQGLGIIQPQQPAQLEGIR	2	Chr1B	5422407	5422463	AQGLGIIQPQQPAQLEGIR	83	+	1	TraesCS1B03G0019400.1_pep_008340	100	19	0	0	0.003	42.2	19	19	0	100	0	3	TraesCS1B03G0019400	HC	3
3317	Vincent et al 2022 2023	01_STORED_GRAIN	2	TraesCS1B03G0019400.1	AQGLGIIQPQQPAQLEGIR	2	Chr1B	5422407	5422463	AQGLGIIQPQQPAQLEGIR	83	+	1	TraesCS1B03G0019400.1_pep_008341	100	19	0	0	0.008	39.7	19	19	0	100	0	3	TraesCS1B03G0019400	HC	3
3318	Vincent et al 2022 2023	01_STORED_GRAIN	2	TraesCS1B03G0019900.1	NILLQQCKPASLVSSLWSIIWPQND	2	Chr1B	5513126	5513200	NILLQQCKPASLVSSLWSIIWPQND	121	+	1	TraesCS1B03G0019900.1_pep_008862	100	25	0	0	6.03e-09	60.7	25	25	0	100	0	2	TraesCS1B03G0019900	HC	3
3319	Vincent et al 2022 2023	01_STORED_GRAIN	2	TraesCS1B03G0019900.1	NILLQQCKPASLVSSLWSIIWPQND	2	Chr1B	5513126	5513200	NILLQQCKPASLVSSLWSIIWPQND	121	+	1	TraesCS1B03G0019900.1_pep_008871	100	25	0	0	3.43e-08	56.7	25	25	0	100	0	2	TraesCS1B03G0019900	HC	3
3320	Vincent et al 2022 2023	01_STORED_GRAIN	2	TraesCS1B03G0019900.1	SLVLQTLPTICNVYVPPECSNIR	2	Chr1B	5513471	5513539	SLVLQTLPTICNVYVPPECSNIR	116	+	1	TraesCS1B03G0019900.1_pep_008952	100	23	0	0	2.74e-08	58.3	23	23	0	100	0	2	TraesCS1B03G0019900	HC	3
3321	Vincent et al 2022 2023	01_STORED_GRAIN	2	TraesCS1B03G0019900.1	SLVLQTLPTICNVYVPPECSNIR	2	Chr1B	5513471	5513539	SLVLQTLPTICNVYVPPECSNIR	116	+	1	TraesCS1B03G0019900.1_pep_008953	100	23	0	0	1.56e-07	54.4	23	23	0	100	0	2	TraesCS1B03G0019900	HC	3
3322	Vincent et al 2022 2023	01_STORED_GRAIN	2	TraesCS1B03G0019900.1	CSNIRAPFASIVAGIGGQ	2	Chr1B	5513525	5513578	CSNIRAPFASIVAGIGGQ	85	+	1	TraesCS1B03G0019900.1_pep_008976	100	18	0	0	0.000862	43.2	18	18	0	100	0	2	TraesCS1B03G0019900	HC	3
3323	Vincent et al 2022 2023	01_STORED_GRAIN	2	TraesCS1B03G0019900.1	CSNIRAPFASIVAGIGGQ	2	Chr1B	5513525	5513578	CSNIRAPFASIVAGIGGQ	85	+	1	TraesCS1B03G0019900.1_pep_008977	100	18	0	0	0.003	40.6	18	18	0	100	0	2	TraesCS1B03G0019900	HC	3
3324	Vincent et al 2022 2023	01_STORED_GRAIN	2	TraesCS1B03G0020100.1	NILLQQCKPASLVSSLW	2	Chr1B	5555203	5555253	NILLQQCKPASLVSSLW	84	+	1	TraesCS1B03G0020100.1_pep_009367	100	17	0	0	0.001	42.7	17	17	0	100	0	1	TraesCS1B03G0020100	HC	3
3325	Vincent et al 2022 2023	01_STORED_GRAIN	2	TraesCS1B03G0020100.1	NILLQQCKPASLVSSLW	2	Chr1B	5555203	5555253	NILLQQCKPASLVSSLW	84	+	1	TraesCS1B03G0020100.1_pep_009368	100	17	0	0	0.004	40.2	17	17	0	100	0	1	TraesCS1B03G0020100	HC	3
3326	Vincent et al 2022 2023	01_STORED_GRAIN	2	TraesCS1B03G0020100.1	AIRSLVLQTLPTMCNVYVPPE	2	Chr1B	5555524	5555586	AIRSLVLQTLPTMCNVYVPPE	108	+	1	TraesCS1B03G0020100.1_pep_009533	100	21	0	0	3.19e-07	54.4	21	21	0	100	0	1	TraesCS1B03G0020100	HC	3
3327	Vincent et al 2022 2023	01_STORED_GRAIN	2	TraesCS1B03G0020100.1	SLVLQTLPTMCNVYVPPECSIIR	2	Chr1B	5555533	5555601	SLVLQTLPTMCNVYVPPECSIIR	119	+	1	TraesCS1B03G0020100.1_pep_009534	100	23	0	0	6.78e-09	59.7	23	23	0	100	0	1	TraesCS1B03G0020100	HC	3
3328	Vincent et al 2022 2023	01_STORED_GRAIN	2	TraesCS1B03G0020100.1	SLVLQTLPTMCNVYVPPECSIIR	2	Chr1B	5555533	5555601	SLVLQTLPTMCNVYVPPECSIIR	119	+	1	TraesCS1B03G0020100.1_pep_009535	100	23	0	0	4.41e-08	55.8	23	23	0	100	0	1	TraesCS1B03G0020100	HC	3
3329	Vincent et al 2022 2023	01_STORED_GRAIN	2	TraesCS1B03G0020500.1	SLVLQTLPTMCNVYVPPECSIIKAPFASIVTGIGGQ	2	Chr1B	5593310	5593417	SLVLQTLPTMCNVYVPPECSIIKAPFASIVTGIGGQ	180	+	1	TraesCS1B03G0020500.1_pep_009553	100	36	0	0	1.2e-17	89.4	36	36	0	100	0	2	TraesCS1B03G0020500	HC	3
3330	Vincent et al 2022 2023	01_STORED_GRAIN	2	TraesCS1B03G0020500.1	SLVLQTLPTMCNVYVPPECSIIKAPFASIVTGIGGQ	2	Chr1B	5593310	5593417	SLVLQTLPTMCNVYVPPECSIIKAPFASIVTGIGGQ	180	+	1	TraesCS1B03G0020500.1_pep_009554	100	36	0	0	2.03e-16	83	36	36	0	100	0	2	TraesCS1B03G0020500	HC	3
3331	Vincent et al 2022 2023	01_STORED_GRAIN	2	TraesCS1B03G0020600.1	NFLLQQCKPVSLVSSLW	2	Chr1B	5597806	5597856	NFLLQQCKPVSLVSSLW	84	+	1	TraesCS1B03G0020600.1_pep_009625	100	17	0	0	0.001	42.7	17	17	0	100	0	1	TraesCS1B03G0020600	HC	3
3332	Vincent et al 2022 2023	01_STORED_GRAIN	2	TraesCS1B03G0020600.1	NFLLQQCKPVSLVSSLW	2	Chr1B	5597806	5597856	NFLLQQCKPVSLVSSLW	84	+	1	TraesCS1B03G0020600.1_pep_009626	100	17	0	0	0.004	40.2	17	17	0	100	0	1	TraesCS1B03G0020600	HC	3
3337	Vincent et al 2022 2023	01_STORED_GRAIN	2	TraesCS1B03G0021000.1	LNPCRDALLHQCSPVADMSFLR	2	Chr1B	5630950	5631015	LNPCRDALLHQCSPVADMSFLR	163	+	1	TraesCS1B03G0021000.1_pep_009888	100	22	0	0	8.86e-17	81.1	22	22	0	100	0	1	TraesCS1B03G0021000	HC	3
3338	Vincent et al 2022 2023	01_STORED_GRAIN	2	TraesCS1B03G0021000.1	LNPCRDALLHQCSPVADMSFLR	2	Chr1B	5630950	5631015	LNPCRDALLHQCSPVADMSFLR	163	+	1	TraesCS1B03G0021000.1_pep_009889	100	22	0	0	6.75e-15	75.4	22	22	0	100	0	1	TraesCS1B03G0021000	HC	3
3339	Vincent et al 2022 2023	01_STORED_GRAIN	2	TraesCS1B03G0021000.1	DALLHQCSPVADMSFLR	2	Chr1B	5630965	5631015	DALLHQCSPVADMSFLR	86	+	1	TraesCS1B03G0021000.1_pep_009890	100	17	0	0	0.000441	43.7	17	17	0	100	0	1	TraesCS1B03G0021000	HC	3
3340	Vincent et al 2022 2023	01_STORED_GRAIN	2	TraesCS1B03G0021000.1	DALLHQCSPVADMSFLR	2	Chr1B	5630965	5631015	DALLHQCSPVADMSFLR	86	+	1	TraesCS1B03G0021000.1_pep_009891	100	17	0	0	0.002	41.1	17	17	0	100	0	1	TraesCS1B03G0021000	HC	3
3341	Vincent et al 2022 2023	01_STORED_GRAIN	2	TraesCS1B03G0021000.1	CSPVADMSFLR	2	Chr1B	5630983	5631015	CSPVADMSFLR	88	+	1	TraesCS1B03G0021000.1_pep_009899	100	11	0	0	1.69e-05	44.7	11	11	0	100	0	1	TraesCS1B03G0021000	HC	3
3342	Vincent et al 2022 2023	01_STORED_GRAIN	2	TraesCS1B03G0021000.1	CSPVADMSFLR	2	Chr1B	5630983	5631015	CSPVADMSFLR	88	+	1	TraesCS1B03G0021000.1_pep_009900	100	11	0	0	0.000263	42	11	11	0	100	0	1	TraesCS1B03G0021000	HC	3
3343	Vincent et al 2022 2023	01_STORED_GRAIN	2	TraesCS1B03G0021000.1	MSFLRSQVVQHSSCLVMWE	2	Chr1B	5631001	5631057	MSFLRSQVVQHSSCLVMWE	97	+	1	TraesCS1B03G0021000.1_pep_009901	100	19	0	0	1.43e-05	49	19	19	0	100	0	1	TraesCS1B03G0021000	HC	3
3344	Vincent et al 2022 2023	01_STORED_GRAIN	2	TraesCS1B03G0021000.1	SQVVQHSSCLVMWEQCCQQLK	2	Chr1B	5631016	5631078	SQVVQHSSCLVMWEQCCQQLK	101	+	1	TraesCS1B03G0021000.1_pep_009902	100	21	0	0	4.4e-06	51	21	21	0	100	0	1	TraesCS1B03G0021000	HC	3
3345	Vincent et al 2022 2023	01_STORED_GRAIN	2	TraesCS1B03G0021000.1	CEAIHNVVHAIILQQQK	2	Chr1B	5631100	5631150	CEAIHNVVHAIILQQQK	79	+	1	TraesCS1B03G0021000.1_pep_009904	100	17	0	0	0.007	40.3	17	17	0	100	0	1	TraesCS1B03G0021000	HC	3
3346	Vincent et al 2022 2023	01_STORED_GRAIN	2	TraesCS1B03G0022500.1	LHPHQIAQLEVMTSIALR	2	Chr1B	5974800	5974853	RLAISTMVELQAIQHPHL	85	-	0	TraesCS1B03G0022500.1_pep_010109	100	18	0	0	0.001	43.2	18	18	0	100	0	-3	TraesCS1B03G0022500	HC	3
3347	Vincent et al 2022 2023	01_STORED_GRAIN	2	TraesCS1B03G0022600.1	VFLQQQCSPVAMPQSLAR	2	Chr1B	6040343	6040396	RALSQPMAVPSCQQQLFV	83	-	0	TraesCS1B03G0022600.1_pep_010469	100	18	0	0	0.002	42.2	18	18	0	100	0	-1	TraesCS1B03G0022600	HC	3
3348	Vincent et al 2022 2023	01_STORED_GRAIN	2	TraesCS1B03G0022600.1	VFLQQQCSPVAMPQSLAR	2	Chr1B	6040343	6040396	RALSQPMAVPSCQQQLFV	83	-	0	TraesCS1B03G0022600.1_pep_010470	100	18	0	0	0.006	39.7	18	18	0	100	0	-1	TraesCS1B03G0022600	HC	3
3349	Vincent et al 2022 2023	01_STORED_GRAIN	2	TraesCS1B03G0022700.1	LQPHQIAQLEVMTSIALR	2	Chr1B	6140616	6140669	RLAISTMVELQAIQHPQL	85	-	0	TraesCS1B03G0022700.1_pep_011234	100	18	0	0	0.001	43.2	18	18	0	100	0	-3	TraesCS1B03G0022700	HC	3
3350	Vincent et al 2022 2023	01_STORED_GRAIN	2	TraesCS1B03G0022700.1	LQPHQIAQLEVMTSIALR	2	Chr1B	6140616	6140669	RLAISTMVELQAIQHPQL	85	-	0	TraesCS1B03G0022700.1_pep_011235	100	18	0	0	0.003	40.6	18	18	0	100	0	-3	TraesCS1B03G0022700	HC	3
3358	Vincent et al 2022 2023	01_STORED_GRAIN	2	TraesCS1B03G0027200.1	TLPTMCSVNVPVYGTTTIVPFGVGTR	2	Chr1B	6885669	6885746	RTGVGFPVITTTGYVPVNVSCMTPLT	132	-	0	TraesCS1B03G0027200.1_pep_011832	100	26	0	0	9.42e-11	66.1	26	26	0	100	0	-3	TraesCS1B03G0027200	HC	3
3359	Vincent et al 2022 2023	01_STORED_GRAIN	2	TraesCS1B03G0027200.1	TLPTMCSVNVPVYGTTTIVPFGVGTR	2	Chr1B	6885669	6885746	RTGVGFPVITTTGYVPVNVSCMTPLT	132	-	0	TraesCS1B03G0027200.1_pep_011833	100	26	0	0	7.3e-10	61.6	26	26	0	100	0	-3	TraesCS1B03G0027200	HC	3
3360	Vincent et al 2022 2023	01_STORED_GRAIN	2	TraesCS1B03G0027200.1	SQMLWQSSCHVMQQQCCR	2	Chr1B	6886053	6886106	RCCQQQMVHCSSQWLMQS	88	-	0	TraesCS1B03G0027200.1_pep_011696	100	18	0	0	0.000288	44.7	18	18	0	100	0	-3	TraesCS1B03G0027200	HC	3
3361	Vincent et al 2022 2023	01_STORED_GRAIN	2	TraesCS1B03G0027200.1	SQMLWQSSCHVMQQQCCR	2	Chr1B	6886053	6886106	RCCQQQMVHCSSQWLMQS	88	-	0	TraesCS1B03G0027200.1_pep_011697	100	18	0	0	0.001	42	18	18	0	100	0	-3	TraesCS1B03G0027200	HC	3
3578	Vincent et al 2022 2023	01_STORED_GRAIN	2	TraesCS1B03G0068400.1	SEAQIVVLPVGTIVTMEYR	2	Chr1B	17331641	17331697	RYEMTVITGVPLVVIQAES	92	-	0	TraesCS1B03G0068400.1_pep_011855	100	19	0	0	0.000104	46.6	19	19	0	100	0	-1	TraesCS1B03G0068400	HC	3
3579	Vincent et al 2022 2023	01_STORED_GRAIN	2	TraesCS1B03G0068400.1	SEAQIVVLPVGTIVTMEYR	2	Chr1B	17331641	17331697	RYEMTVITGVPLVVIQAES	92	-	0	TraesCS1B03G0068400.1_pep_011856	100	19	0	0	0.000365	43.7	19	19	0	100	0	-1	TraesCS1B03G0068400	HC	3
3643	Vincent et al 2022 2023	01_STORED_GRAIN	2	TraesCS1B03G0087500.1	SQMLWQSSCHVMQQQCCQQLPR	2	Chr1B	23019725	23019790	SQMLWQSSCHVMQQQCCQQLPR	103	+	1	TraesCS1B03G0087500.1_pep_011891	100	22	0	0	2.94e-06	52	22	22	0	100	0	2	TraesCS1B03G0087500	HC	3
3644	Vincent et al 2022 2023	01_STORED_GRAIN	2	TraesCS1B03G0087500.1	SQMLWQSSCHVMQQQCCQQLPR	2	Chr1B	23019725	23019790	SQMLWQSSCHVMQQQCCQQLPR	103	+	1	TraesCS1B03G0087500.1_pep_011892	100	22	0	0	1.17e-05	48.7	22	22	0	100	0	2	TraesCS1B03G0087500	HC	3
3645	Vincent et al 2022 2023	01_STORED_GRAIN	2	TraesCS1B03G0087500.1	LWQSSCHVMQQQCCQQLPR	2	Chr1B	23019734	23019790	LWQSSCHVMQQQCCQQLPR	90	+	1	TraesCS1B03G0087500.1_pep_011907	100	19	0	0	0.000217	45.6	19	19	0	100	0	2	TraesCS1B03G0087500	HC	3
3847	Vincent et al 2022 2023	01_STORED_GRAIN	2	TraesCS1B03G0139900.2	ENLIAGWAPK	2	Chr1B	46186412	46186441	KPAWGAILNE	72	-	0	TraesCS1B03G0139900.2_pep_011978	100	10	0	0	0.008	36.9	10	10	0	100	0	-1	TraesCS1B03G0139900	HC	3
3848	Vincent et al 2022 2023	01_STORED_GRAIN	2	TraesCS1B03G0139900.2	HGPYINGANISAVDLSLAPK	2	Chr1B	46186662	46186721	KPALSLDVASINAGNIYPGH	90	-	0	TraesCS1B03G0139900.2_pep_011973	95	20	1	0	0.000322	45.6	19	20	0	100	0	-3	TraesCS1B03G0139900	HC	3
3914	Vincent et al 2022 2023	01_STORED_GRAIN	2	TraesCS1B03G0157500.1	TLVYLGLAPAESGVPEGAQGTVAVYLK	2	Chr1B	54321528	54321608	TLVYLGLAPAESGVPEGAQGTVAVYLK	182	+	1	TraesCS1B03G0157500.1_pep_011982	100	27	0	0	3.01e-19	90.4	27	27	0	100	0	3	TraesCS1B03G0157500	HC	3
3919	Vincent et al 2022 2023	01_STORED_GRAIN	2	TraesCS1B03G0158500.1	TQVYLGLAPAESGVPEGAQGTVAVYLK	2	Chr1B	54732780	54732860	TQVYLGLAPAESGVPEGAQGTVAVYLK	184	+	1	TraesCS1B03G0158500.1_pep_011986	100	27	0	0	1.55e-19	91.3	27	27	0	100	0	3	TraesCS1B03G0158500	HC	3
3979	Vincent et al 2022 2023	01_STORED_GRAIN	2	TraesCS1B03G0182700LC.1	TSNLNEAQKEF	2	Chr1B	61954696	61954728	TSNLNEAQKEF	76	+	1	TraesCS1B03G0182700LC.1_pep_011988	100	11	0	0	0.002	38.8	11	11	0	100	0	1	TraesCS1B03G0182700LC	LC	2
4046	Vincent et al 2022 2023	01_STORED_GRAIN	2	TraesCS1B03G0197100.1	WPAQVFDPADASELALGERRR	2	Chr1B	66775023	66775085	RRREGLALESADAPDFVQAPW	99	-	0	TraesCS1B03G0197100.1_pep_011989	100	21	0	0	1.18e-05	50	21	21	0	100	0	-3	TraesCS1B03G0197100	HC	3
4047	Vincent et al 2022 2023	01_STORED_GRAIN	2	TraesCS1B03G0197100.1	WPAQVFDPADASELALGERRR	2	Chr1B	66775023	66775085	RRREGLALESADAPDFVQAPW	99	-	0	TraesCS1B03G0197100.1_pep_011990	100	21	0	0	4.4e-05	46.9	21	21	0	100	0	-3	TraesCS1B03G0197100	HC	3
4096	Vincent et al 2022 2023	01_STORED_GRAIN	2	TraesCS1B03G0214500.1	SQAGLTEYFDEENEQFR	2	Chr1B	74506449	74506499	SQAGLTEYFDEENEQFR	80	+	1	TraesCS1B03G0214500.1_pep_012218	100	17	0	0	0.005	40.8	17	17	0	100	0	3	TraesCS1B03G0214500	HC	3
4097	Vincent et al 2022 2023	01_STORED_GRAIN	2	TraesCS1B03G0214500.1	SSQLHSSQNIFSGFDVR	2	Chr1B	74507151	74507201	SSQLHSSQNIFSGFDVR	79	+	1	TraesCS1B03G0214500.1_pep_012268	100	17	0	0	0.01	40.3	17	17	0	100	0	3	TraesCS1B03G0214500	HC	3
4098	Vincent et al 2022 2023	01_STORED_GRAIN	2	TraesCS1B03G0214500.1	NSILGALPVDVLANAFGISR	2	Chr1B	74508179	74508238	NSILGALPVDVLANAFGISR	92	+	1	TraesCS1B03G0214500.1_pep_012282	100	20	0	0	0.000142	46.6	20	20	0	100	0	2	TraesCS1B03G0214500	HC	3
4099	Vincent et al 2022 2023	01_STORED_GRAIN	2	TraesCS1B03G0214500.1	NSILGALPVDVLANAFGISR	2	Chr1B	74508179	74508238	NSILGALPVDVLANAFGISR	92	+	1	TraesCS1B03G0214500.1_pep_012283	100	20	0	0	0.000455	43.7	20	20	0	100	0	2	TraesCS1B03G0214500	HC	3
4299	Vincent et al 2022 2023	01_STORED_GRAIN	2	TraesCS1B03G0271900.1	SSYISGQILHPNGGTIVNS	2	Chr1B	117260811	117260951	SNVITGG----------------------------NPHLIQGSIYSS	101	-	0	TraesCS1B03G0271900.1_pep_012533	40.426	47	0	1	1.16e-05	47.8	19	19	28	40.43	0	-3	TraesCS1B03G0271900	HC	3
4301	Vincent et al 2022 2023	01_STORED_GRAIN	2	TraesCS1B03G0271900.1	ISGQILHPNG	2	Chr1B	117260913	117260942	GNPHLIQGSI	74	-	0	TraesCS1B03G0271900.1_pep_012534	100	10	0	0	0.001	37.9	10	10	0	100	0	-3	TraesCS1B03G0271900	HC	3
4300	Vincent et al 2022 2023	01_STORED_GRAIN	2	TraesCS1B03G0271900.1	RAGQPSEVAPSFVFLASEQDSSYISGQILHPNG	2	Chr1B	117260913	117261011	GNPHLIQGSIYSSDQESALFVFSPAVESPQGAR	161	-	0	TraesCS1B03G0271900.1_pep_012526	100	33	0	0	2.66e-14	80.2	33	33	0	100	0	-3	TraesCS1B03G0271900	HC	3
4302	Vincent et al 2022 2023	01_STORED_GRAIN	2	TraesCS1B03G0271900.1	RAGQPSEVAPSFVFLASEQDSSYISGQILHPNG	2	Chr1B	117260913	117261011	GNPHLIQGSIYSSDQESALFVFSPAVESPQGAR	161	-	0	TraesCS1B03G0271900.1_pep_012527	100	33	0	0	2.52e-13	74.5	33	33	0	100	0	-3	TraesCS1B03G0271900	HC	3
4307	Vincent et al 2022 2023	01_STORED_GRAIN	2	TraesCS1B03G0271900.1	VNGVAPGPIWTPLIPASFPEEK	2	Chr1B	117261045	117261110	KEEPFSAPILPTWIPGPAVGNV	108	-	0	TraesCS1B03G0271900.1_pep_012521	100	22	0	0	4.71e-07	54.4	22	22	0	100	0	-3	TraesCS1B03G0271900	HC	3
4308	Vincent et al 2022 2023	01_STORED_GRAIN	2	TraesCS1B03G0271900.1	VNGVAPGPIWTPLIPASFPEEK	2	Chr1B	117261045	117261110	KEEPFSAPILPTWIPGPAVGNV	108	-	0	TraesCS1B03G0271900.1_pep_012522	100	22	0	0	2.2e-06	50.9	22	22	0	100	0	-3	TraesCS1B03G0271900	HC	3
4314	Vincent et al 2022 2023	01_STORED_GRAIN	2	TraesCS1B03G0271900.1	DYTATKGAIVAF	2	Chr1B	117261153	117261188	FAVIAGKTATYD	84	-	0	TraesCS1B03G0271900.1_pep_012513	100	12	0	0	0.000124	42.7	12	12	0	100	0	-3	TraesCS1B03G0271900	HC	3
4315	Vincent et al 2022 2023	01_STORED_GRAIN	2	TraesCS1B03G0271900.1	DYTATKGAIVAF	2	Chr1B	117261153	117261188	FAVIAGKTATYD	84	-	0	TraesCS1B03G0271900.1_pep_012514	100	12	0	0	0.001	40.2	12	12	0	100	0	-3	TraesCS1B03G0271900	HC	3
4317	Vincent et al 2022 2023	01_STORED_GRAIN	2	TraesCS1B03G0271900.1	GNATLLDYTATK	2	Chr1B	117261171	117261206	KTATYDLLTANG	86	-	0	TraesCS1B03G0271900.1_pep_012499	100	12	0	0	5.52e-05	43.7	12	12	0	100	0	-3	TraesCS1B03G0271900	HC	3
4318	Vincent et al 2022 2023	01_STORED_GRAIN	2	TraesCS1B03G0271900.1	GNATLLDYTATK	2	Chr1B	117261171	117261206	KTATYDLLTANG	86	-	0	TraesCS1B03G0271900.1_pep_012500	100	12	0	0	0.000565	41.1	12	12	0	100	0	-3	TraesCS1B03G0271900	HC	3
4316	Vincent et al 2022 2023	01_STORED_GRAIN	2	TraesCS1B03G0271900.1	HMGPGSSIINTTSVNAYKGNATLLDYTATK	2	Chr1B	117261171	117261260	KTATYDLLTANGKYANVSTTNIISSGPGMH	223	-	0	TraesCS1B03G0271900.1_pep_012497	100	30	0	0	4.95e-26	110	30	30	0	100	0	-3	TraesCS1B03G0271900	HC	3
4321	Vincent et al 2022 2023	01_STORED_GRAIN	2	TraesCS1B03G0271900.1	HMGPGSSIINTTSVNAYK	2	Chr1B	117261207	117261260	KYANVSTTNIISSGPGMH	136	-	0	TraesCS1B03G0271900.1_pep_012492	100	18	0	0	9.89e-13	68	18	18	0	100	0	-3	TraesCS1B03G0271900	HC	3
4322	Vincent et al 2022 2023	01_STORED_GRAIN	2	TraesCS1B03G0271900.1	HMGPGSSIINTTSVNAYK	2	Chr1B	117261207	117261260	KYANVSTTNIISSGPGMH	136	-	0	TraesCS1B03G0271900.1_pep_012493	100	18	0	0	4.29e-11	63.4	18	18	0	100	0	-3	TraesCS1B03G0271900	HC	3
4325	Vincent et al 2022 2023	01_STORED_GRAIN	2	TraesCS1B03G0271900.1	TNIFSYFLMAK	2	Chr1B	117261273	117261305	KAMLFYSFINT	87	-	0	TraesCS1B03G0271900.1_pep_012491	100	11	0	0	2.28e-05	44.2	11	11	0	100	0	-3	TraesCS1B03G0271900	HC	3
4327	Vincent et al 2022 2023	01_STORED_GRAIN	2	TraesCS1B03G0271900.1	VANAHGGRVDILVNNAAEQYVRPCITE	2	Chr1B	117261339	117261419	ETICPRVYQEAANNVLIDVRGGHANAV	133	-	0	TraesCS1B03G0271900.1_pep_012487	100	27	0	0	1.09e-10	66.6	27	27	0	100	0	-3	TraesCS1B03G0271900	HC	3
4328	Vincent et al 2022 2023	01_STORED_GRAIN	2	TraesCS1B03G0271900.1	VANAHGGRVDILVNNAAEQYVRPCITE	2	Chr1B	117261339	117261419	ETICPRVYQEAANNVLIDVRGGHANAV	133	-	0	TraesCS1B03G0271900.1_pep_012488	100	27	0	0	7.77e-10	62	27	27	0	100	0	-3	TraesCS1B03G0271900	HC	3
4329	Vincent et al 2022 2023	01_STORED_GRAIN	2	TraesCS1B03G0271900.1	ALAGDLGYEENCRR	2	Chr1B	117261432	117261473	RRCNEEYGLDGALA	106	-	0	TraesCS1B03G0271900.1_pep_012476	100	14	0	0	3.7e-08	53.4	14	14	0	100	0	-3	TraesCS1B03G0271900	HC	3
4330	Vincent et al 2022 2023	01_STORED_GRAIN	2	TraesCS1B03G0271900.1	ALAGDLGYEENCRR	2	Chr1B	117261432	117261473	RRCNEEYGLDGALA	106	-	0	TraesCS1B03G0271900.1_pep_012477	100	14	0	0	7.6e-07	50	14	14	0	100	0	-3	TraesCS1B03G0271900	HC	3
4332	Vincent et al 2022 2023	01_STORED_GRAIN	2	TraesCS1B03G0271900.1	ALAGDLGYEENCR	2	Chr1B	117261435	117261473	RCNEEYGLDGALA	98	-	0	TraesCS1B03G0271900.1_pep_012474	100	13	0	0	7.44e-07	49.5	13	13	0	100	0	-3	TraesCS1B03G0271900	HC	3
4333	Vincent et al 2022 2023	01_STORED_GRAIN	2	TraesCS1B03G0271900.1	ALAGDLGYEENCR	2	Chr1B	117261435	117261473	RCNEEYGLDGALA	98	-	0	TraesCS1B03G0271900.1_pep_012475	100	13	0	0	1.2e-05	46.4	13	13	0	100	0	-3	TraesCS1B03G0271900	HC	3
4334	Vincent et al 2022 2023	01_STORED_GRAIN	2	TraesCS1B03G0271900.1	RDIKSRTGAGEPKAL	2	Chr1B	117261468	117261512	LAKPEGAGTRSKIDR	107	-	0	TraesCS1B03G0271900.1_pep_012472	100	15	0	0	3.99e-08	53.9	15	15	0	100	0	-3	TraesCS1B03G0271900	HC	3
4335	Vincent et al 2022 2023	01_STORED_GRAIN	2	TraesCS1B03G0271900.1	RDIKSRTGAGEPKAL	2	Chr1B	117261468	117261512	LAKPEGAGTRSKIDR	107	-	0	TraesCS1B03G0271900.1_pep_012473	100	15	0	0	6.53e-07	50.4	15	15	0	100	0	-3	TraesCS1B03G0271900	HC	3
4336	Vincent et al 2022 2023	01_STORED_GRAIN	2	TraesCS1B03G0271900.1	DAEETLQALRDIK	2	Chr1B	117261501	117261539	KIDRLAQLTEEAD	93	-	0	TraesCS1B03G0271900.1_pep_012468	100	13	0	0	4.89e-06	47.1	13	13	0	100	0	-3	TraesCS1B03G0271900	HC	3
4337	Vincent et al 2022 2023	01_STORED_GRAIN	2	TraesCS1B03G0271900.1	DAEETLQALRDIK	2	Chr1B	117261501	117261539	KIDRLAQLTEEAD	93	-	0	TraesCS1B03G0271900.1_pep_012469	100	13	0	0	5.87e-05	44.2	13	13	0	100	0	-3	TraesCS1B03G0271900	HC	3
4340	Vincent et al 2022 2023	01_STORED_GRAIN	2	TraesCS1B03G0271900.1	VKGHEDKDAEETL	2	Chr1B	117261522	117261560	LTEEADKDEHGKV	93	-	0	TraesCS1B03G0271900.1_pep_012328	100	13	0	0	5.3e-06	47.1	13	13	0	100	0	-3	TraesCS1B03G0271900	HC	3
4341	Vincent et al 2022 2023	01_STORED_GRAIN	2	TraesCS1B03G0271900.1	GATVNFTYVKGHEDKDAEE	2	Chr1B	117261528	117261584	EEADKDEHGKVYTFNVTAG	137	-	0	TraesCS1B03G0271900.1_pep_012325	100	19	0	0	9.13e-13	68.5	19	19	0	100	0	-3	TraesCS1B03G0271900	HC	3
4342	Vincent et al 2022 2023	01_STORED_GRAIN	2	TraesCS1B03G0271900.1	GATVNFTYVKGHEDKDAEE	2	Chr1B	117261528	117261584	EEADKDEHGKVYTFNVTAG	137	-	0	TraesCS1B03G0271900.1_pep_012326	100	19	0	0	3.25e-11	63.8	19	19	0	100	0	-3	TraesCS1B03G0271900	HC	3
4344	Vincent et al 2022 2023	01_STORED_GRAIN	2	TraesCS1B03G0271900.1	AVCLCFALEGATVNFTYVK	2	Chr1B	117261555	117261611	KVYTFNVTAGELAFCLCVA	140	-	0	TraesCS1B03G0271900.1_pep_012313	100	19	0	0	2.51e-13	70	19	19	0	100	0	-3	TraesCS1B03G0271900	HC	3
4345	Vincent et al 2022 2023	01_STORED_GRAIN	2	TraesCS1B03G0271900.1	AVCLCFALEGATVNFTYVK	2	Chr1B	117261555	117261611	KVYTFNVTAGELAFCLCVA	140	-	0	TraesCS1B03G0271900.1_pep_012314	100	19	0	0	1.08e-11	65.1	19	19	0	100	0	-3	TraesCS1B03G0271900	HC	3
4346	Vincent et al 2022 2023	01_STORED_GRAIN	2	TraesCS1B03G0271900.1	VALVTGGDSGIGR	2	Chr1B	117261612	117261650	RGIGSDGGTVLAV	87	-	0	TraesCS1B03G0271900.1_pep_012302	100	13	0	0	7.02e-05	44.2	13	13	0	100	0	-3	TraesCS1B03G0271900	HC	3
4347	Vincent et al 2022 2023	01_STORED_GRAIN	2	TraesCS1B03G0271900.1	VALVTGGDSGIGR	2	Chr1B	117261612	117261650	RGIGSDGGTVLAV	87	-	0	TraesCS1B03G0271900.1_pep_012303	100	13	0	0	0.000565	41.5	13	13	0	100	0	-3	TraesCS1B03G0271900	HC	3
4349	Vincent et al 2022 2023	01_STORED_GRAIN	2	TraesCS1B03G0271900.1	FPPQQQDCQPGK	2	Chr1B	117261811	117261846	KGPQCDQQQPPF	79	-	0	TraesCS1B03G0271900.1_pep_012300	100	12	0	0	0.001	40.3	12	12	0	100	0	-2	TraesCS1B03G0271900	HC	3
4350	Vincent et al 2022 2023	01_STORED_GRAIN	2	TraesCS1B03G0272600LC.1	AMLGFSPPSREVAPPPRVML	2	Chr1B	117293315	117293374	LMVRPPPAVERSPPSFGLMA	93	-	0	TraesCS1B03G0272600LC.1_pep_012536	100	20	0	0	7.74e-05	47.1	20	20	0	100	0	-1	TraesCS1B03G0272600LC	LC	2
4358	Vincent et al 2022 2023	01_STORED_GRAIN	2	TraesCS1B03G0275700.1	AATVAVDNLNPKV	2	Chr1B	118973226	118973264	AATVAVDNLNPKV	89	+	1	TraesCS1B03G0275700.1_pep_012537	100	13	0	0	4.2e-05	45.2	13	13	0	100	0	3	TraesCS1B03G0275700	HC	3
4359	Vincent et al 2022 2023	01_STORED_GRAIN	2	TraesCS1B03G0275700.1	AATVAVDNLNPKV	2	Chr1B	118973226	118973264	AATVAVDNLNPKV	89	+	1	TraesCS1B03G0275700.1_pep_012538	100	13	0	0	0.000303	42.4	13	13	0	100	0	3	TraesCS1B03G0275700	HC	3
4360	Vincent et al 2022 2023	01_STORED_GRAIN	2	TraesCS1B03G0275700.1	EVLALCDHPDLLK	2	Chr1B	118974778	118974816	EVLALCDHPDLLK	81	+	1	TraesCS1B03G0275700.1_pep_012542	92.308	13	1	0	0.001	41.3	12	13	0	100	0	1	TraesCS1B03G0275700	HC	3
4361	Vincent et al 2022 2023	01_STORED_GRAIN	2	TraesCS1B03G0275700.1	EVLALCDHPDLLK	2	Chr1B	118974778	118974816	EVLALCDHPDLLK	81	+	1	TraesCS1B03G0275700.1_pep_012543	92.308	13	1	0	0.005	38.8	12	13	0	100	0	1	TraesCS1B03G0275700	HC	3
4362	Vincent et al 2022 2023	01_STORED_GRAIN	2	TraesCS1B03G0275700.1	DGFPANADDIFLTDGASPGVHLMMQLLIR	2	Chr1B	118975403	118975582	DGFPANADDIFLTDGASPG-------------------------------VHLMMQLLIR	101	+	1	TraesCS1B03G0275700.1_pep_012556	48.333	60	0	1	6.61e-05	47.8	29	29	31	48.33	0	2	TraesCS1B03G0275700	HC	3
4363	Vincent et al 2022 2023	01_STORED_GRAIN	2	TraesCS1B03G0275700.1	DGFPANADDIFLTDGASPGVHLMMQLLIR	2	Chr1B	118975403	118975582	DGFPANADDIFLTDGASPG-------------------------------VHLMMQLLIR	101	+	1	TraesCS1B03G0275700.1_pep_012557	48.333	60	0	1	6.61e-05	47.8	29	29	31	48.33	0	2	TraesCS1B03G0275700	HC	3
4364	Vincent et al 2022 2023	01_STORED_GRAIN	2	TraesCS1B03G0275700.1	YLNESTGWGLEISDVK	2	Chr1B	118975771	118975818	YLNESTGWGLEISDVK	78	+	1	TraesCS1B03G0275700.1_pep_012562	100	16	0	0	0.008	39.8	16	16	0	100	0	1	TraesCS1B03G0275700	HC	3
4365	Vincent et al 2022 2023	01_STORED_GRAIN	2	TraesCS1B03G0275700.1	SLGYGEEDLPLVSYQSVSK	2	Chr1B	118976397	118976453	SLGYGEEDLPLVSYQSVSK	86	+	1	TraesCS1B03G0275700.1_pep_012571	100	19	0	0	0.001	43.7	19	19	0	100	0	3	TraesCS1B03G0275700	HC	3
4366	Vincent et al 2022 2023	01_STORED_GRAIN	2	TraesCS1B03G0275700.1	SLGYGEEDLPLVSYQSVSK	2	Chr1B	118976397	118976453	SLGYGEEDLPLVSYQSVSK	86	+	1	TraesCS1B03G0275700.1_pep_012572	100	19	0	0	0.003	41.1	19	19	0	100	0	3	TraesCS1B03G0275700	HC	3
4367	Vincent et al 2022 2023	01_STORED_GRAIN	2	TraesCS1B03G0275700.1	RGGYMEITGFSAPVREQIYK	2	Chr1B	118976558	118976617	RGGYMEITGFSAPVREQIYK	101	+	1	TraesCS1B03G0275700.1_pep_012577	100	20	0	0	3.68e-06	51	20	20	0	100	0	2	TraesCS1B03G0275700	HC	3
4368	Vincent et al 2022 2023	01_STORED_GRAIN	2	TraesCS1B03G0275700.1	RGGYMEITGFSAPVREQIYK	2	Chr1B	118976558	118976617	RGGYMEITGFSAPVREQIYK	101	+	1	TraesCS1B03G0275700.1_pep_012578	100	20	0	0	1.65e-05	47.8	20	20	0	100	0	2	TraesCS1B03G0275700	HC	3
4369	Vincent et al 2022 2023	01_STORED_GRAIN	2	TraesCS1B03G0275700.1	IASVNLCSNITGQILASLVMNPPK	2	Chr1B	118976618	118976689	IASVNLCSNITGQILASLVMNPPK	113	+	1	TraesCS1B03G0275700.1_pep_012579	100	24	0	0	9.21e-08	56.8	24	24	0	100	0	2	TraesCS1B03G0275700	HC	3
4370	Vincent et al 2022 2023	01_STORED_GRAIN	2	TraesCS1B03G0275700.1	IASVNLCSNITGQILASLVMNPPK	2	Chr1B	118976618	118976689	IASVNLCSNITGQILASLVMNPPK	113	+	1	TraesCS1B03G0275700.1_pep_012580	100	24	0	0	4.39e-07	53.1	24	24	0	100	0	2	TraesCS1B03G0275700	HC	3
4371	Vincent et al 2022 2023	01_STORED_GRAIN	2	TraesCS1B03G0275700.1	AEGAMYLFPQICLPQK	2	Chr1B	118976983	118977030	AEGAMYLFPQICLPQK	82	+	1	TraesCS1B03G0275700.1_pep_012593	100	16	0	0	0.002	41.8	16	16	0	100	0	1	TraesCS1B03G0275700	HC	3
4372	Vincent et al 2022 2023	01_STORED_GRAIN	2	TraesCS1B03G0275700.1	AEGAMYLFPQICLPQK	2	Chr1B	118976983	118977030	AEGAMYLFPQICLPQK	82	+	1	TraesCS1B03G0275700.1_pep_012594	100	16	0	0	0.006	39.3	16	16	0	100	0	1	TraesCS1B03G0275700	HC	3
4380	Vincent et al 2022 2023	01_STORED_GRAIN	2	TraesCS1B03G0280400.1	ACLHDSFIHPSPACDAATDVATAE	2	Chr1B	121493716	121493787	EATAVDTAADCAPSPHIFSDHLCA	177	-	0	TraesCS1B03G0280400.1_pep_012617	100	24	0	0	5.73e-19	87.9	24	24	0	100	0	-2	TraesCS1B03G0280400	HC	3
4381	Vincent et al 2022 2023	01_STORED_GRAIN	2	TraesCS1B03G0280400.1	ACLHDSFIHPSPACDAATDVATAE	2	Chr1B	121493716	121493787	EATAVDTAADCAPSPHIFSDHLCA	177	-	0	TraesCS1B03G0280400.1_pep_012618	100	24	0	0	6.14e-17	81.6	24	24	0	100	0	-2	TraesCS1B03G0280400	HC	3
4383	Vincent et al 2022 2023	01_STORED_GRAIN	2	TraesCS1B03G0280400.1	TAHDSYAFLAK	2	Chr1B	121494031	121494063	KALFAYSDHAT	78	-	0	TraesCS1B03G0280400.1_pep_012615	100	11	0	0	0.001	39.8	11	11	0	100	0	-2	TraesCS1B03G0280400	HC	3
4386	Vincent et al 2022 2023	01_STORED_GRAIN	2	TraesCS1B03G0280400.1	LPGQPAVDFDMYSGYITVDEGAGR	2	Chr1B	121494430	121494501	RGAGEDVTIYGSYMDFDVAPQGPL	119	-	0	TraesCS1B03G0280400.1_pep_012612	100	24	0	0	1.01e-08	59.7	24	24	0	100	0	-2	TraesCS1B03G0280400	HC	3
4387	Vincent et al 2022 2023	01_STORED_GRAIN	2	TraesCS1B03G0280400.1	LPGQPAVDFDMYSGYITVDEGAGR	2	Chr1B	121494430	121494501	RGAGEDVTIYGSYMDFDVAPQGPL	119	-	0	TraesCS1B03G0280400.1_pep_012613	100	24	0	0	5.83e-08	55.8	24	24	0	100	0	-2	TraesCS1B03G0280400	HC	3
4385	Vincent et al 2022 2023	01_STORED_GRAIN	2	TraesCS1B03G0280400.1	IARLPGQPAVDFDMYSGYITVDEGAGR	2	Chr1B	121494430	121494510	RGAGEDVTIYGSYMDFDVAPQGPLRAI	134	-	0	TraesCS1B03G0280400.1_pep_012611	100	27	0	0	7.03e-11	67	27	27	0	100	0	-2	TraesCS1B03G0280400	HC	3
4473	Vincent et al 2022 2023	01_STORED_GRAIN	2	TraesCS1B03G0315200.1	IIVDTFESLGFNVYGAK	2	Chr1B	142172704	142172754	IIVDTFESLGFNVYGAK	81	+	1	TraesCS1B03G0315200.1_pep_012625	100	17	0	0	0.004	41.3	17	17	0	100	0	1	TraesCS1B03G0315200	HC	3
4596	Vincent et al 2022 2023	01_STORED_GRAIN	2	TraesCS1B03G0342500LC.1	EYLQMRLTTEGRKLVQISNQQVTE	2	Chr1B	159393337	159393408	EYLQMRLTTEGRKLVQISNQQVTE	115	+	1	TraesCS1B03G0342500LC.1_pep_012628	100	24	0	0	5.22e-08	57.8	24	24	0	100	0	1	TraesCS1B03G0342500LC	LC	2
4671	Vincent et al 2022 2023	01_STORED_GRAIN	2	TraesCS1B03G0356800.1	ASGVAYQVGKFPLLANSR	2	Chr1B	169609439	169609492	RSNALLPFKGVQYAVGSA	131	-	0	TraesCS1B03G0356800.1_pep_012637	100	18	0	0	8.16e-12	65.6	18	18	0	100	0	-1	TraesCS1B03G0356800	HC	3
4672	Vincent et al 2022 2023	01_STORED_GRAIN	2	TraesCS1B03G0356800.1	ASGVAYQVGKFPLLANSR	2	Chr1B	169609439	169609492	RSNALLPFKGVQYAVGSA	131	-	0	TraesCS1B03G0356800.1_pep_012638	100	18	0	0	2.57e-10	61.1	18	18	0	100	0	-1	TraesCS1B03G0356800	HC	3
4673	Vincent et al 2022 2023	01_STORED_GRAIN	2	TraesCS1B03G0356800.1	LVSPSEVSVDLVDGGSTIVK	2	Chr1B	169610192	169610251	KVITSGGDVLDVSVESPSVL	87	-	0	TraesCS1B03G0356800.1_pep_012631	100	20	0	0	0.001	44.2	20	20	0	100	0	-1	TraesCS1B03G0356800	HC	3
4675	Vincent et al 2022 2023	01_STORED_GRAIN	2	TraesCS1B03G0356800.1	RGALGGTCLNVGCIPSK	2	Chr1B	169612622	169612672	KSPICGVNLCTGGLAGR	81	-	0	TraesCS1B03G0356800.1_pep_012630	100	17	0	0	0.004	41.3	17	17	0	100	0	-1	TraesCS1B03G0356800	HC	3
4722	Vincent et al 2022 2023	01_STORED_GRAIN	2	TraesCS1B03G0374300LC.1	KSDIDIVSNASCTTNCLAPLAK	2	Chr1B	184960849	184960914	KSDIDIVSNASCTTNCLAPLAK	100	+	1	TraesCS1B03G0374300LC.1_pep_012641	100	22	0	0	8.5e-06	50.5	22	22	0	100	0	1	TraesCS1B03G0374300LC	LC	2
4723	Vincent et al 2022 2023	01_STORED_GRAIN	2	TraesCS1B03G0374300LC.1	KSDIDIVSNASCTTNCLAPLAK	2	Chr1B	184960849	184960914	KSDIDIVSNASCTTNCLAPLAK	100	+	1	TraesCS1B03G0374300LC.1_pep_012642	100	22	0	0	3.09e-05	47.3	22	22	0	100	0	1	TraesCS1B03G0374300LC	LC	2
4724	Vincent et al 2022 2023	01_STORED_GRAIN	2	TraesCS1B03G0374300LC.1	SDIDIVSNASCTTNCLAPLAK	2	Chr1B	184960852	184960914	SDIDIVSNASCTTNCLAPLAK	95	+	1	TraesCS1B03G0374300LC.1_pep_012644	100	21	0	0	4.14e-05	48.1	21	21	0	100	0	1	TraesCS1B03G0374300LC	LC	2
4725	Vincent et al 2022 2023	01_STORED_GRAIN	2	TraesCS1B03G0374300LC.1	SDIDIVSNASCTTNCLAPLAK	2	Chr1B	184960852	184960914	SDIDIVSNASCTTNCLAPLAK	95	+	1	TraesCS1B03G0374300LC.1_pep_012645	100	21	0	0	0.000139	45.1	21	21	0	100	0	1	TraesCS1B03G0374300LC	LC	2
4744	Vincent et al 2022 2023	01_STORED_GRAIN	2	TraesCS1B03G0380000.1	FIGTAGAANSTMNPK	2	Chr1B	189930770	189930814	FIGTAGAANSTMNPK	112	+	1	TraesCS1B03G0380000.1_pep_012674	100	15	0	0	5.75e-09	56.3	15	15	0	100	0	2	TraesCS1B03G0380000	HC	3
4746	Vincent et al 2022 2023	01_STORED_GRAIN	2	TraesCS1B03G0380000.1	VSEGPDGFPLVHAR	2	Chr1B	189930902	189930943	VSEGPDGFPLVHAR	103	+	1	TraesCS1B03G0380000.1_pep_012675	100	14	0	0	1.1e-07	52	14	14	0	100	0	2	TraesCS1B03G0380000	HC	3
4747	Vincent et al 2022 2023	01_STORED_GRAIN	2	TraesCS1B03G0380000.1	VSEGPDGFPLVHAR	2	Chr1B	189930902	189930943	VSEGPDGFPLVHAR	103	+	1	TraesCS1B03G0380000.1_pep_012676	100	14	0	0	1.9e-06	48.7	14	14	0	100	0	2	TraesCS1B03G0380000	HC	3
4750	Vincent et al 2022 2023	01_STORED_GRAIN	2	TraesCS1B03G0380000.1	SAVVDCCIGIPVYFTDLQR	2	Chr1B	189931034	189931090	SAVVDCCIGIPVYFTDLQR	147	+	1	TraesCS1B03G0380000.1_pep_012677	100	19	0	0	1.42e-14	73.4	19	19	0	100	0	2	TraesCS1B03G0380000	HC	3
4762	Vincent et al 2022 2023	01_STORED_GRAIN	2	TraesCS1B03G0380100LC.1	EVAGFAPYEK	2	Chr1B	190092452	190092481	EVAGFAPYEK	75	+	1	TraesCS1B03G0380100LC.1_pep_012682	100	10	0	0	0.002	38.4	10	10	0	100	0	2	TraesCS1B03G0380100LC	LC	2
4779	Vincent et al 2022 2023	01_STORED_GRAIN	2	TraesCS1B03G0388500.1	AGIFNDLGSGSNVDVCVITK	2	Chr1B	196136387	196136446	AGIFNDLGSGSNVDVCVITK	92	+	1	TraesCS1B03G0388500.1_pep_012686	100	20	0	0	0.000135	46.6	20	20	0	100	0	2	TraesCS1B03G0388500	HC	3
4780	Vincent et al 2022 2023	01_STORED_GRAIN	2	TraesCS1B03G0388500.2	AGIFNDLGSGSNVDVCVITK	2	Chr1B	196136387	196136446	AGIFNDLGSGSNVDVCVITK	92	+	1	TraesCS1B03G0388500.2_pep_012695	100	20	0	0	0.000135	46.6	20	20	0	100	0	2	TraesCS1B03G0388500	HC	3
4781	Vincent et al 2022 2023	01_STORED_GRAIN	2	TraesCS1B03G0388500.1	AGIFNDLGSGSNVDVCVITK	2	Chr1B	196136387	196136446	AGIFNDLGSGSNVDVCVITK	92	+	1	TraesCS1B03G0388500.1_pep_012687	100	20	0	0	0.000435	43.7	20	20	0	100	0	2	TraesCS1B03G0388500	HC	3
4782	Vincent et al 2022 2023	01_STORED_GRAIN	2	TraesCS1B03G0388500.2	AGIFNDLGSGSNVDVCVITK	2	Chr1B	196136387	196136446	AGIFNDLGSGSNVDVCVITK	92	+	1	TraesCS1B03G0388500.2_pep_012696	100	20	0	0	0.000435	43.7	20	20	0	100	0	2	TraesCS1B03G0388500	HC	3
4806	Vincent et al 2022 2023	01_STORED_GRAIN	2	TraesCS1B03G0394800.1	YDPSTGIYGMDFFVVLER	2	Chr1B	202533445	202533498	YDPSTGIYGMDFFVVLER	91	+	1	TraesCS1B03G0394800.1_pep_012706	100	18	0	0	8.15e-05	46.1	18	18	0	100	0	1	TraesCS1B03G0394800	HC	3
4807	Vincent et al 2022 2023	01_STORED_GRAIN	2	TraesCS1B03G0394800.1	YDPSTGIYGMDFFVVLER	2	Chr1B	202533445	202533498	YDPSTGIYGMDFFVVLER	91	+	1	TraesCS1B03G0394800.1_pep_012707	100	18	0	0	0.000319	43.3	18	18	0	100	0	1	TraesCS1B03G0394800	HC	3
4808	Vincent et al 2022 2023	01_STORED_GRAIN	2	TraesCS1B03G0394800.1	GVILNKSHAS	2	Chr1B	202533604	202533633	GVILNKSHAS	72	+	1	TraesCS1B03G0394800.1_pep_012712	100	10	0	0	0.008	36.9	10	10	0	100	0	1	TraesCS1B03G0394800	HC	3
4889	Vincent et al 2022 2023	01_STORED_GRAIN	2	TraesCS1B03G0423100LC.2	SGEHIIAGAGELHLE	2	Chr1B	233003364	233003408	SGEHIIAGAGELHLE	108	+	1	TraesCS1B03G0423100LC.2_pep_012713	100	15	0	0	2.24e-08	54.4	15	15	0	100	0	3	TraesCS1B03G0423100LC	LC	2
4899	Vincent et al 2022 2023	01_STORED_GRAIN	2	TraesCS1B03G0424400.1	GPTPEPLCQVMLR	2	Chr1B	235383093	235383131	RLMVQCLPEPTPG	100	-	0	TraesCS1B03G0424400.1_pep_012714	100	13	0	0	3.01e-07	50.5	13	13	0	100	0	-3	TraesCS1B03G0424400	HC	3
4900	Vincent et al 2022 2023	01_STORED_GRAIN	2	TraesCS1B03G0424400.1	GPTPEPLCQVMLR	2	Chr1B	235383093	235383131	RLMVQCLPEPTPG	100	-	0	TraesCS1B03G0424400.1_pep_012715	100	13	0	0	5.58e-06	47.3	13	13	0	100	0	-3	TraesCS1B03G0424400	HC	3
4916	Vincent et al 2022 2023	01_STORED_GRAIN	2	TraesCS1B03G0429800.1	QFAAEEISAQV	2	Chr1B	243014907	243014939	VQASIEEAAFQ	77	-	0	TraesCS1B03G0429800.1_pep_012718	100	11	0	0	0.005	39.3	11	11	0	100	0	-3	TraesCS1B03G0429800	HC	3
5029	Vincent et al 2022 2023	01_STORED_GRAIN	2	TraesCS1B03G0471800LC.1	LNYGVITLLPKISGAE	2	Chr1B	285982099	285982146	LNYGVITLLPKISGAE	113	+	1	TraesCS1B03G0471800LC.1_pep_012728	100	16	0	0	4.7e-09	56.8	16	16	0	100	0	1	TraesCS1B03G0471800LC	LC	2
5040	Vincent et al 2022 2023	01_STORED_GRAIN	2	TraesCS1B03G0473000.1	TPVYTIACNAGVEGAVVVGK	2	Chr1B	286620275	286620334	TPVYTIACNAGVEGAVVVGK	90	+	1	TraesCS1B03G0473000.1_pep_012742	100	20	0	0	0.000266	45.6	20	20	0	100	0	2	TraesCS1B03G0473000	HC	3
5065	Vincent et al 2022 2023	01_STORED_GRAIN	2	TraesCS1B03G0483900.1	MFHEYHYIPDSFQELKK	2	Chr1B	294585227	294585277	KKLEQFSDPIYHYEHFM	89	-	0	TraesCS1B03G0483900.1_pep_012748	100	17	0	0	0.000182	45.2	17	17	0	100	0	-1	TraesCS1B03G0483900	HC	3
5162	Vincent et al 2022 2023	01_STORED_GRAIN	2	TraesCS1B03G0509100.1	GVMLGADQPVILHMLDIEFAAEALK	2	Chr1B	313751401	313751475	GVMLGADQPVILHMLDIEFAAEALK	116	+	1	TraesCS1B03G0509100.1_pep_012760	100	25	0	0	3.89e-08	58.3	25	25	0	100	0	1	TraesCS1B03G0509100	HC	3
5163	Vincent et al 2022 2023	01_STORED_GRAIN	2	TraesCS1B03G0509100.1	GVMLGADQPVILHMLDIEFAAEALK	2	Chr1B	313751401	313751475	GVMLGADQPVILHMLDIEFAAEALK	116	+	1	TraesCS1B03G0509100.1_pep_012761	100	25	0	0	1.89e-07	54.4	25	25	0	100	0	1	TraesCS1B03G0509100	HC	3
5164	Vincent et al 2022 2023	01_STORED_GRAIN	2	TraesCS1B03G0509100.1	GVVATTDVVEACTGVNVAVMVGGFPR	2	Chr1B	313751622	313751699	GVVATTDVVEACTGVNVAVMVGGFPR	114	+	1	TraesCS1B03G0509100.1_pep_012811	100	26	0	0	1.18e-07	57.3	26	26	0	100	0	3	TraesCS1B03G0509100	HC	3
5166	Vincent et al 2022 2023	01_STORED_GRAIN	2	TraesCS1B03G0509100.1	GVVATTDVVEACTGVNVAVMVGGFPR	2	Chr1B	313751622	313751699	GVVATTDVVEACTGVNVAVMVGGFPR	114	+	1	TraesCS1B03G0509100.1_pep_012812	100	26	0	0	5.08e-07	53.6	26	26	0	100	0	3	TraesCS1B03G0509100	HC	3
5165	Vincent et al 2022 2023	01_STORED_GRAIN	2	TraesCS1B03G0509100.1	GVVATTDVVEACTGVNVAVMVGGFPRK	2	Chr1B	313751622	313751702	GVVATTDVVEACTGVNVAVMVGGFPRK	119	+	1	TraesCS1B03G0509100.1_pep_012813	100	27	0	0	2.02e-08	59.7	27	27	0	100	0	3	TraesCS1B03G0509100	HC	3
5167	Vincent et al 2022 2023	01_STORED_GRAIN	2	TraesCS1B03G0509100.1	ACTGVNVAVMVGGFPRKE	2	Chr1B	313751652	313751705	ACTGVNVAVMVGGFPRKE	84	+	1	TraesCS1B03G0509100.1_pep_012814	100	18	0	0	0.001	42.7	18	18	0	100	0	3	TraesCS1B03G0509100	HC	3
5168	Vincent et al 2022 2023	01_STORED_GRAIN	2	TraesCS1B03G0509100.1	ACTGVNVAVMVGGFPRKE	2	Chr1B	313751652	313751705	ACTGVNVAVMVGGFPRKE	84	+	1	TraesCS1B03G0509100.1_pep_012815	100	18	0	0	0.004	40.2	18	18	0	100	0	3	TraesCS1B03G0509100	HC	3
5169	Vincent et al 2022 2023	01_STORED_GRAIN	2	TraesCS1B03G0509100.1	AQASALEAHAAPNCK	2	Chr1B	313751754	313751798	AQASALEAHAAPNCK	99	+	1	TraesCS1B03G0509100.1_pep_012816	100	15	0	0	1.23e-06	50	15	15	0	100	0	3	TraesCS1B03G0509100	HC	3
5170	Vincent et al 2022 2023	01_STORED_GRAIN	2	TraesCS1B03G0509100.1	AQASALEAHAAPNCK	2	Chr1B	313751754	313751798	AQASALEAHAAPNCK	99	+	1	TraesCS1B03G0509100.1_pep_012817	100	15	0	0	1.22e-05	46.9	15	15	0	100	0	3	TraesCS1B03G0509100	HC	3
5171	Vincent et al 2022 2023	01_STORED_GRAIN	2	TraesCS1B03G0509100.1	KNISCLTRLDHNRALGQISE	2	Chr1B	313752344	313752403	KNISCLTRLDHNRALGQISE	99	+	1	TraesCS1B03G0509100.1_pep_012843	100	20	0	0	8.38e-06	50	20	20	0	100	0	2	TraesCS1B03G0509100	HC	3
5172	Vincent et al 2022 2023	01_STORED_GRAIN	2	TraesCS1B03G0509100.1	NAIIWGNHSSSQYPDVNHATVK	2	Chr1B	313752434	313752499	NAIIWGNHSSSQYPDVNHATVK	109	+	1	TraesCS1B03G0509100.1_pep_012875	100	22	0	0	3.23e-07	54.9	22	22	0	100	0	2	TraesCS1B03G0509100	HC	3
5174	Vincent et al 2022 2023	01_STORED_GRAIN	2	TraesCS1B03G0509100.1	GSYGVPAGLIYSFPVTCSGGEWTIVQG	2	Chr1B	313752892	313752972	GSYGVPAGLIYSFPVTCSGGEWTIVQG	129	+	1	TraesCS1B03G0509100.1_pep_012879	100	27	0	0	1.68e-09	64.6	27	27	0	100	0	1	TraesCS1B03G0509100	HC	3
5189	Vincent et al 2022 2023	01_STORED_GRAIN	2	TraesCS1B03G0518100.1	VLEEVSILQSK	2	Chr1B	321691200	321691232	VLEEVSILQSK	75	+	1	TraesCS1B03G0518100.1_pep_012892	100	11	0	0	0.004	38.4	11	11	0	100	0	3	TraesCS1B03G0518100	HC	3
5190	Vincent et al 2022 2023	01_STORED_GRAIN	2	TraesCS1B03G0518100.1	ETMDMLAFLGMADLPGVER	2	Chr1B	321691401	321691457	ETMDMLAFLGMADLPGVER	93	+	1	TraesCS1B03G0518100.1_pep_012896	100	19	0	0	6.21e-05	47.1	19	19	0	100	0	3	TraesCS1B03G0518100	HC	3
5191	Vincent et al 2022 2023	01_STORED_GRAIN	2	TraesCS1B03G0518100.1	ETMDMLAFLGMADLPGVER	2	Chr1B	321691401	321691457	ETMDMLAFLGMADLPGVER	93	+	1	TraesCS1B03G0518100.1_pep_012897	100	19	0	0	0.000229	44.2	19	19	0	100	0	3	TraesCS1B03G0518100	HC	3
5272	Vincent et al 2022 2023	01_STORED_GRAIN	2	TraesCS1B03G0542400.1	FLDYCDSLKPGFVAQLNAK	2	Chr1B	336203618	336203674	KANLQAVFGPKLSDCYDLF	143	-	0	TraesCS1B03G0542400.1_pep_012919	100	19	0	0	9.39e-14	71.4	19	19	0	100	0	-1	TraesCS1B03G0542400	HC	3
5274	Vincent et al 2022 2023	01_STORED_GRAIN	2	TraesCS1B03G0542400.1	DYCDSLKPGFVAQL	2	Chr1B	336203627	336203668	LQAVFGPKLSDCYD	106	-	0	TraesCS1B03G0542400.1_pep_012921	100	14	0	0	3.12e-08	53.4	14	14	0	100	0	-1	TraesCS1B03G0542400	HC	3
5275	Vincent et al 2022 2023	01_STORED_GRAIN	2	TraesCS1B03G0542400.1	DYCDSLKPGFVAQL	2	Chr1B	336203627	336203668	LQAVFGPKLSDCYD	106	-	0	TraesCS1B03G0542400.1_pep_012922	100	14	0	0	6.57e-07	50	14	14	0	100	0	-1	TraesCS1B03G0542400	HC	3
5273	Vincent et al 2022 2023	01_STORED_GRAIN	2	TraesCS1B03G0542400.1	LDYCDSLKPGFVAQL	2	Chr1B	336203627	336203671	LQAVFGPKLSDCYDL	114	-	0	TraesCS1B03G0542400.1_pep_012920	100	15	0	0	2.22e-09	57.3	15	15	0	100	0	-1	TraesCS1B03G0542400	HC	3
5276	Vincent et al 2022 2023	01_STORED_GRAIN	2	TraesCS1B03G0542400.1	AGFAPGHWVKPGQGDR	2	Chr1B	336203705	336203752	RDGQGPKVWHGPAFGA	79	-	0	TraesCS1B03G0542400.1_pep_012915	100	16	0	0	0.006	40.3	16	16	0	100	0	-1	TraesCS1B03G0542400	HC	3
5279	Vincent et al 2022 2023	01_STORED_GRAIN	2	TraesCS1B03G0542400.1	KEVTGVLYHEATHVW	2	Chr1B	336203822	336203866	WVHTAEHYLVGTVEK	113	-	0	TraesCS1B03G0542400.1_pep_012909	100	15	0	0	3.22e-09	56.8	15	15	0	100	0	-1	TraesCS1B03G0542400	HC	3
5280	Vincent et al 2022 2023	01_STORED_GRAIN	2	TraesCS1B03G0542400.1	KEVTGVLYHEATHVW	2	Chr1B	336203822	336203866	WVHTAEHYLVGTVEK	113	-	0	TraesCS1B03G0542400.1_pep_012910	100	15	0	0	7.73e-08	53.1	15	15	0	100	0	-1	TraesCS1B03G0542400	HC	3
5282	Vincent et al 2022 2023	01_STORED_GRAIN	2	TraesCS1B03G0542400.1	RFEQAVGLPYSK	2	Chr1B	336204050	336204085	KSYPLGVAQEFR	90	-	0	TraesCS1B03G0542400.1_pep_012902	100	12	0	0	1.07e-05	45.6	12	12	0	100	0	-1	TraesCS1B03G0542400	HC	3
5283	Vincent et al 2022 2023	01_STORED_GRAIN	2	TraesCS1B03G0542400.1	RFEQAVGLPYSK	2	Chr1B	336204050	336204085	KSYPLGVAQEFR	90	-	0	TraesCS1B03G0542400.1_pep_012903	100	12	0	0	0.000142	42.9	12	12	0	100	0	-1	TraesCS1B03G0542400	HC	3
5581	Vincent et al 2022 2023	01_STORED_GRAIN	2	TraesCS1B03G0642000.1	TLVIESEDVVKGITELVSLHGASK	2	Chr1B	405791045	405791116	TLVIESEDVVKGITELVSLHGASK	170	+	1	TraesCS1B03G0642000.1_pep_012943	100	24	0	0	1.35e-17	84.5	24	24	0	100	0	2	TraesCS1B03G0642000	HC	3
5646	Vincent et al 2022 2023	01_STORED_GRAIN	2	TraesCS1B03G0660400.1	EPPLEIQGGLEAGGRAVAMEER	2	Chr1B	417919987	417920052	EPPLEIQGGLEAGGRAVAMEER	101	+	1	TraesCS1B03G0660400.1_pep_012944	100	22	0	0	5.32e-06	51	22	22	0	100	0	1	TraesCS1B03G0660400	HC	3
5935	Vincent et al 2022 2023	01_STORED_GRAIN	2	TraesCS1B03G0729900.1	IVSQLLTLMDGMK	2	Chr1B	462609539	462609577	KMGDMLTLLQSVI	95	-	0	TraesCS1B03G0729900.1_pep_012990	100	13	0	0	2.07e-06	48.1	13	13	0	100	0	-1	TraesCS1B03G0729900	HC	3
5983	Vincent et al 2022 2023	01_STORED_GRAIN	2	TraesCS1B03G0741000.1	QLQLAVLAVFDSWDSPR	2	Chr1B	471569360	471569410	QLQLAVLAVFDSWDSPR	125	+	1	TraesCS1B03G0741000.1_pep_013000	100	17	0	0	6.22e-11	62.7	17	17	0	100	0	2	TraesCS1B03G0741000	HC	3
5984	Vincent et al 2022 2023	01_STORED_GRAIN	2	TraesCS1B03G0741000.3	QLQLAVLAVFDSWDSPR	2	Chr1B	471569360	471569410	QLQLAVLAVFDSWDSPR	125	+	1	TraesCS1B03G0741000.3_pep_013040	100	17	0	0	6.22e-11	62.7	17	17	0	100	0	2	TraesCS1B03G0741000	HC	3
5985	Vincent et al 2022 2023	01_STORED_GRAIN	2	TraesCS1B03G0741000.1	QLQLAVLAVFDSWDSPR	2	Chr1B	471569360	471569410	QLQLAVLAVFDSWDSPR	125	+	1	TraesCS1B03G0741000.1_pep_013001	100	17	0	0	1.78e-09	58.5	17	17	0	100	0	2	TraesCS1B03G0741000	HC	3
5986	Vincent et al 2022 2023	01_STORED_GRAIN	2	TraesCS1B03G0741000.3	QLQLAVLAVFDSWDSPR	2	Chr1B	471569360	471569410	QLQLAVLAVFDSWDSPR	125	+	1	TraesCS1B03G0741000.3_pep_013041	100	17	0	0	1.78e-09	58.5	17	17	0	100	0	2	TraesCS1B03G0741000	HC	3
5987	Vincent et al 2022 2023	01_STORED_GRAIN	2	TraesCS1B03G0741000.1	QPLSPPALSADLETFMSWVDEVR	2	Chr1B	471571496	471571564	QPLSPPALSADLETFMSWVDEVR	111	+	1	TraesCS1B03G0741000.1_pep_013004	100	23	0	0	1.92e-07	55.9	23	23	0	100	0	2	TraesCS1B03G0741000	HC	3
5988	Vincent et al 2022 2023	01_STORED_GRAIN	2	TraesCS1B03G0741000.3	QPLSPPALSADLETFMSWVDEVR	2	Chr1B	471571496	471571564	QPLSPPALSADLETFMSWVDEVR	111	+	1	TraesCS1B03G0741000.3_pep_013044	100	23	0	0	1.92e-07	55.9	23	23	0	100	0	2	TraesCS1B03G0741000	HC	3
5989	Vincent et al 2022 2023	01_STORED_GRAIN	2	TraesCS1B03G0741000.1	QPLSPPALSADLETFMSWVDEVR	2	Chr1B	471571496	471571564	QPLSPPALSADLETFMSWVDEVR	111	+	1	TraesCS1B03G0741000.1_pep_013005	100	23	0	0	9.11e-07	52.2	23	23	0	100	0	2	TraesCS1B03G0741000	HC	3
5990	Vincent et al 2022 2023	01_STORED_GRAIN	2	TraesCS1B03G0741000.3	QPLSPPALSADLETFMSWVDEVR	2	Chr1B	471571496	471571564	QPLSPPALSADLETFMSWVDEVR	111	+	1	TraesCS1B03G0741000.3_pep_013045	100	23	0	0	9.11e-07	52.2	23	23	0	100	0	2	TraesCS1B03G0741000	HC	3
5991	Vincent et al 2022 2023	01_STORED_GRAIN	2	TraesCS1B03G0741000.1	ELCAETGAAEDDVLAR	2	Chr1B	471572723	471572770	ELCAETGAAEDDVLAR	109	+	1	TraesCS1B03G0741000.1_pep_013007	100	16	0	0	2.54e-08	54.9	16	16	0	100	0	2	TraesCS1B03G0741000	HC	3
5992	Vincent et al 2022 2023	01_STORED_GRAIN	2	TraesCS1B03G0741000.3	ELCAETGAAEDDVLAR	2	Chr1B	471572723	471572770	ELCAETGAAEDDVLAR	109	+	1	TraesCS1B03G0741000.3_pep_013047	100	16	0	0	2.54e-08	54.9	16	16	0	100	0	2	TraesCS1B03G0741000	HC	3
5993	Vincent et al 2022 2023	01_STORED_GRAIN	2	TraesCS1B03G0741000.1	ELCAETGAAEDDVLAR	2	Chr1B	471572723	471572770	ELCAETGAAEDDVLAR	109	+	1	TraesCS1B03G0741000.1_pep_013008	100	16	0	0	3.65e-07	51.3	16	16	0	100	0	2	TraesCS1B03G0741000	HC	3
5994	Vincent et al 2022 2023	01_STORED_GRAIN	2	TraesCS1B03G0741000.3	ELCAETGAAEDDVLAR	2	Chr1B	471572723	471572770	ELCAETGAAEDDVLAR	109	+	1	TraesCS1B03G0741000.3_pep_013048	100	16	0	0	3.65e-07	51.3	16	16	0	100	0	2	TraesCS1B03G0741000	HC	3
6075	Vincent et al 2022 2023	01_STORED_GRAIN	2	TraesCS1B03G0764800.3	AGHQTSAESWGTGR	2	Chr1B	488329666	488329707	AGHQTSAESWGTGR	101	+	1	TraesCS1B03G0764800.3_pep_013054	100	14	0	0	3.28e-07	51	14	14	0	100	0	1	TraesCS1B03G0764800	HC	3
6076	Vincent et al 2022 2023	01_STORED_GRAIN	2	TraesCS1B03G0764800.3	AGHQTSAESWGTGR	2	Chr1B	488329666	488329707	AGHQTSAESWGTGR	101	+	1	TraesCS1B03G0764800.3_pep_013055	100	14	0	0	4.81e-06	47.8	14	14	0	100	0	1	TraesCS1B03G0764800	HC	3
6077	Vincent et al 2022 2023	01_STORED_GRAIN	2	TraesCS1B03G0764800.3	AGQGAFGNMCR	2	Chr1B	488329753	488329785	AGQGAFGNMCR	84	+	1	TraesCS1B03G0764800.3_pep_013059	100	11	0	0	9.69e-05	42.7	11	11	0	100	0	1	TraesCS1B03G0764800	HC	3
6078	Vincent et al 2022 2023	01_STORED_GRAIN	2	TraesCS1B03G0764800.3	GHRIESVPEFPLVVSDSAEGIEK	2	Chr1B	488329915	488329983	GHRIESVPEFPLVVSDSAEGIEK	166	+	1	TraesCS1B03G0764800.3_pep_013064	100	23	0	0	3.68e-17	82.6	23	23	0	100	0	1	TraesCS1B03G0764800	HC	3
6079	Vincent et al 2022 2023	01_STORED_GRAIN	2	TraesCS1B03G0764800.3	IESVPEFPLVVSDSAEGIEK	2	Chr1B	488329924	488329983	IESVPEFPLVVSDSAEGIEK	145	+	1	TraesCS1B03G0764800.3_pep_013065	100	20	0	0	6.47e-14	72.4	20	20	0	100	0	1	TraesCS1B03G0764800	HC	3
6080	Vincent et al 2022 2023	01_STORED_GRAIN	2	TraesCS1B03G0764800.3	IESVPEFPLVVSDSAEGIEK	2	Chr1B	488329924	488329983	IESVPEFPLVVSDSAEGIEK	145	+	1	TraesCS1B03G0764800.3_pep_013066	100	20	0	0	2.79e-12	67.4	20	20	0	100	0	1	TraesCS1B03G0764800	HC	3
6081	Vincent et al 2022 2023	01_STORED_GRAIN	2	TraesCS1B03G0764800.3	LNLLDLAPGGHLGR	2	Chr1B	488330200	488330241	LNLLDLAPGGHLGR	101	+	1	TraesCS1B03G0764800.3_pep_013077	100	14	0	0	2.59e-07	51	14	14	0	100	0	1	TraesCS1B03G0764800	HC	3
6082	Vincent et al 2022 2023	01_STORED_GRAIN	2	TraesCS1B03G0764800.3	FVIWTESAFK	2	Chr1B	488330242	488330271	FVIWTESAFK	80	+	1	TraesCS1B03G0764800.3_pep_013078	100	10	0	0	0.000266	40.8	10	10	0	100	0	1	TraesCS1B03G0764800	HC	3
6083	Vincent et al 2022 2023	01_STORED_GRAIN	2	TraesCS1B03G0764800.3	FVIWTESAFK	2	Chr1B	488330242	488330271	FVIWTESAFK	80	+	1	TraesCS1B03G0764800.3_pep_013079	100	10	0	0	0.003	38.4	10	10	0	100	0	1	TraesCS1B03G0764800	HC	3
6177	Vincent et al 2022 2023	01_STORED_GRAIN	2	TraesCS1B03G0809600.1	NYGVTCDAEVLDMLDTAAR	2	Chr1B	511155234	511155290	NYGVTCDAEVLDMLDTAAR	146	+	1	TraesCS1B03G0809600.1_pep_013106	100	19	0	0	2.7e-14	72.9	19	19	0	100	0	3	TraesCS1B03G0809600	HC	3
6178	Vincent et al 2022 2023	01_STORED_GRAIN	2	TraesCS1B03G0809600.1	NYGVTCDAEVLDMLDTAAR	2	Chr1B	511155234	511155290	NYGVTCDAEVLDMLDTAAR	146	+	1	TraesCS1B03G0809600.1_pep_013107	100	19	0	0	1.63e-12	67.8	19	19	0	100	0	3	TraesCS1B03G0809600	HC	3
6180	Vincent et al 2022 2023	01_STORED_GRAIN	2	TraesCS1B03G0809600.1	VLDMLDTAARQLE	2	Chr1B	511155261	511155299	VLDMLDTAARQLE	99	+	1	TraesCS1B03G0809600.1_pep_013108	100	13	0	0	4.74e-07	50	13	13	0	100	0	3	TraesCS1B03G0809600	HC	3
6181	Vincent et al 2022 2023	01_STORED_GRAIN	2	TraesCS1B03G0809600.1	DMLDTAARQL	2	Chr1B	511155267	511155296	DMLDTAARQL	77	+	1	TraesCS1B03G0809600.1_pep_013109	100	10	0	0	0.001	39.3	10	10	0	100	0	3	TraesCS1B03G0809600	HC	3
6309	Vincent et al 2022 2023	01_STORED_GRAIN	2	TraesCS1B03G0841700.1	KDISPPLEWYGVPDGTR	2	Chr1B	533940277	533940327	RTGDPVGYWELPPSIDK	87	-	0	TraesCS1B03G0841700.1_pep_013113	100	17	0	0	0.000315	44.2	17	17	0	100	0	-2	TraesCS1B03G0841700	HC	3
6310	Vincent et al 2022 2023	01_STORED_GRAIN	2	TraesCS1B03G0841700.1	KDISPPLEWYGVPDGTR	2	Chr1B	533940277	533940327	RTGDPVGYWELPPSIDK	87	-	0	TraesCS1B03G0841700.1_pep_013114	100	17	0	0	0.001	41.5	17	17	0	100	0	-2	TraesCS1B03G0841700	HC	3
6331	Vincent et al 2022 2023	01_STORED_GRAIN	2	TraesCS1B03G0847900.1	AGYRHVDTAAEYGVEKE	2	Chr1B	537107510	537107560	AGYRHVDTAAEYGVEKE	120	+	1	TraesCS1B03G0847900.1_pep_013123	100	17	0	0	4.55e-10	60.2	17	17	0	100	0	2	TraesCS1B03G0847900	HC	3
6332	Vincent et al 2022 2023	01_STORED_GRAIN	2	TraesCS1B03G0847900.1	HVDTAAEYGVEK	2	Chr1B	537107522	537107557	HVDTAAEYGVEK	85	+	1	TraesCS1B03G0847900.1_pep_013124	100	12	0	0	9.38e-05	43.2	12	12	0	100	0	2	TraesCS1B03G0847900	HC	3
6333	Vincent et al 2022 2023	01_STORED_GRAIN	2	TraesCS1B03G0847900.1	HVDTAAEYGVEK	2	Chr1B	537107522	537107557	HVDTAAEYGVEK	85	+	1	TraesCS1B03G0847900.1_pep_013125	100	12	0	0	0.000885	40.6	12	12	0	100	0	2	TraesCS1B03G0847900	HC	3
6343	Vincent et al 2022 2023	01_STORED_GRAIN	2	TraesCS1B03G0847900.1	ENIQVFGWEIPEEDFK	2	Chr1B	537108955	537109002	ENIQVFGWEIPEEDFK	79	+	1	TraesCS1B03G0847900.1_pep_013149	100	16	0	0	0.005	40.3	16	16	0	100	0	1	TraesCS1B03G0847900	HC	3
6423	Vincent et al 2022 2023	01_STORED_GRAIN	2	TraesCS1B03G0882200.1	ADVDLAVNAAREAFEHGKWPRMSGY	2	Chr1B	553009048	553009122	ADVDLAVNAAREAFEHGKWPRMSGY	125	+	1	TraesCS1B03G0882200.1_pep_013160	100	25	0	0	1.26e-09	62.7	25	25	0	100	0	1	TraesCS1B03G0882200	HC	3
6496	Vincent et al 2022 2023	01_STORED_GRAIN	2	TraesCS1B03G0904700.1	AGSFYPSETTPSQQLQQMIFWGIPALLRR	2	Chr1B	562452179	562452265	RRLLAPIGWFIMQQLQQSPTTESPYFSGA	147	-	0	TraesCS1B03G0904700.1_pep_013291	100	29	0	0	7.93e-13	73.4	29	29	0	100	0	-1	TraesCS1B03G0904700	HC	3
6497	Vincent et al 2022 2023	01_STORED_GRAIN	2	TraesCS1B03G0904700.1	AGSFYPSETTPSQQLQQMIFWGIPALLRR	2	Chr1B	562452179	562452265	RRLLAPIGWFIMQQLQQSPTTESPYFSGA	147	-	0	TraesCS1B03G0904700.1_pep_013292	100	29	0	0	7.74e-12	68.3	29	29	0	100	0	-1	TraesCS1B03G0904700	HC	3
6500	Vincent et al 2022 2023	01_STORED_GRAIN	2	TraesCS1B03G0904700.1	TTPSQQLQQMIFWGIPALLR	2	Chr1B	562452182	562452241	RLLAPIGWFIMQQLQQSPTT	101	-	0	TraesCS1B03G0904700.1_pep_013298	100	20	0	0	3.41e-06	51	20	20	0	100	0	-1	TraesCS1B03G0904700	HC	3
6499	Vincent et al 2022 2023	01_STORED_GRAIN	2	TraesCS1B03G0904700.1	YPSETTPSQQLQQMIFWGIPALLR	2	Chr1B	562452182	562452253	RLLAPIGWFIMQQLQQSPTTESPY	122	-	0	TraesCS1B03G0904700.1_pep_013296	100	24	0	0	3.49e-09	61.2	24	24	0	100	0	-1	TraesCS1B03G0904700	HC	3
6498	Vincent et al 2022 2023	01_STORED_GRAIN	2	TraesCS1B03G0904700.1	AGSFYPSETTPSQQLQQMIFWGIPALLR	2	Chr1B	562452182	562452265	RLLAPIGWFIMQQLQQSPTTESPYFSGA	141	-	0	TraesCS1B03G0904700.1_pep_013288	100	28	0	0	6.23e-12	70.4	28	28	0	100	0	-1	TraesCS1B03G0904700	HC	3
6501	Vincent et al 2022 2023	01_STORED_GRAIN	2	TraesCS1B03G0904700.1	AGSFYPSETTPSQQLQQMIFWGIPALLR	2	Chr1B	562452182	562452265	RLLAPIGWFIMQQLQQSPTTESPYFSGA	141	-	0	TraesCS1B03G0904700.1_pep_013289	100	28	0	0	5.39e-11	65.6	28	28	0	100	0	-1	TraesCS1B03G0904700	HC	3
6502	Vincent et al 2022 2023	01_STORED_GRAIN	2	TraesCS1B03G0904700.1	AGSFYPSETTPSQQLQQMIFW	2	Chr1B	562452203	562452265	WFIMQQLQQSPTTESPYFSGA	104	-	0	TraesCS1B03G0904700.1_pep_013280	100	21	0	0	1.41e-06	52.5	21	21	0	100	0	-1	TraesCS1B03G0904700	HC	3
6503	Vincent et al 2022 2023	01_STORED_GRAIN	2	TraesCS1B03G0904700.1	AGSFYPSETTPSQQLQQMIFW	2	Chr1B	562452203	562452265	WFIMQQLQQSPTTESPYFSGA	104	-	0	TraesCS1B03G0904700.1_pep_013281	100	21	0	0	6.41e-06	49.1	21	21	0	100	0	-1	TraesCS1B03G0904700	HC	3
6504	Vincent et al 2022 2023	01_STORED_GRAIN	2	TraesCS1B03G0904700.1	RDVSPGCRPITVSPGTRQY	2	Chr1B	562452293	562452349	YQRTGPSVTIPRCGPSVDR	95	-	0	TraesCS1B03G0904700.1_pep_013170	100	19	0	0	2.37e-05	48.1	19	19	0	100	0	-1	TraesCS1B03G0904700	HC	3
6505	Vincent et al 2022 2023	01_STORED_GRAIN	2	TraesCS1B03G0904700.1	DVSPGCRPITVSPGTR	2	Chr1B	562452299	562452346	RTGPSVTIPRCGPSVD	81	-	0	TraesCS1B03G0904700.1_pep_013171	100	16	0	0	0.003	41.3	16	16	0	100	0	-1	TraesCS1B03G0904700	HC	3
6506	Vincent et al 2022 2023	01_STORED_GRAIN	2	TraesCS1B03G0904700.1	QCEHELEACQQVVDQQL	2	Chr1B	562452350	562452400	LQQDVVQQCAELEHECQ	80	-	0	TraesCS1B03G0904700.1_pep_013166	100	17	0	0	0.005	40.8	17	17	0	100	0	-1	TraesCS1B03G0904700	HC	3
6507	Vincent et al 2022 2023	01_STORED_GRAIN	2	TraesCS1B03G0905000.1	QQLTGRAGEGAVGVPLFQAQWGARE	2	Chr1B	562532378	562532452	ERAGWQAQFLPVGVAGEGARGTLQQ	115	-	0	TraesCS1B03G0905000.1_pep_013919	100	25	0	0	5.37e-08	57.8	25	25	0	100	0	-1	TraesCS1B03G0905000	HC	3
6508	Vincent et al 2022 2023	01_STORED_GRAIN	2	TraesCS1B03G0905000.1	AGEGAVGVPLFQAQWGAR	2	Chr1B	562532381	562532434	RAGWQAQFLPVGVAGEGA	83	-	0	TraesCS1B03G0905000.1_pep_013920	100	18	0	0	0.003	42.2	18	18	0	100	0	-1	TraesCS1B03G0905000	HC	3
6509	Vincent et al 2022 2023	01_STORED_GRAIN	2	TraesCS1B03G0905000.1	AGEGAVGVPLFQAQWGAR	2	Chr1B	562532381	562532434	RAGWQAQFLPVGVAGEGA	83	-	0	TraesCS1B03G0905000.1_pep_013921	100	18	0	0	0.007	39.7	18	18	0	100	0	-1	TraesCS1B03G0905000	HC	3
6511	Vincent et al 2022 2023	01_STORED_GRAIN	2	TraesCS1B03G0906100.1	QQGEGFSGEGAQQKPQAGR	2	Chr1B	562635296	562635352	RGAQPKQQAGEGSFGEGQQ	80	-	0	TraesCS1B03G0906100.1_pep_014138	100	19	0	0	0.008	40.8	19	19	0	100	0	-1	TraesCS1B03G0906100	HC	3
6510	Vincent et al 2022 2023	01_STORED_GRAIN	2	TraesCS1B03G0906100.1	RPQRQQGEGFSGEGAQQKPQAGR	2	Chr1B	562635296	562635364	RGAQPKQQAGEGSFGEGQQRQPR	99	-	0	TraesCS1B03G0906100.1_pep_014136	100	23	0	0	1.74e-05	50	23	23	0	100	0	-1	TraesCS1B03G0906100	HC	3
6512	Vincent et al 2022 2023	01_STORED_GRAIN	2	TraesCS1B03G0906100.1	RPQRQQGEGFSGEGAQQKPQAGR	2	Chr1B	562635296	562635364	RGAQPKQQAGEGSFGEGQQRQPR	99	-	0	TraesCS1B03G0906100.1_pep_014137	100	23	0	0	5.77e-05	46.9	23	23	0	100	0	-1	TraesCS1B03G0906100	HC	3
6513	Vincent et al 2022 2023	01_STORED_GRAIN	2	TraesCS1B03G0906100.1	GMVRDYEQSMPPLGEGR	2	Chr1B	562635554	562635604	RGEGLPPMSQEYDRVMG	85	-	0	TraesCS1B03G0906100.1_pep_014108	100	17	0	0	0.000665	43.2	17	17	0	100	0	-1	TraesCS1B03G0906100	HC	3
6514	Vincent et al 2022 2023	01_STORED_GRAIN	2	TraesCS1B03G0906100.1	GMVRDYEQSMPPLGEGR	2	Chr1B	562635554	562635604	RGEGLPPMSQEYDRVMG	85	-	0	TraesCS1B03G0906100.1_pep_014109	100	17	0	0	0.002	40.6	17	17	0	100	0	-1	TraesCS1B03G0906100	HC	3
6515	Vincent et al 2022 2023	01_STORED_GRAIN	2	TraesCS1B03G0906100.1	AGEGAFGVPLFQAQSDAR	2	Chr1B	562635665	562635718	RADSQAQFLPVGFAGEGA	82	-	0	TraesCS1B03G0906100.1_pep_014097	100	18	0	0	0.004	41.8	18	18	0	100	0	-1	TraesCS1B03G0906100	HC	3
6624	Vincent et al 2022 2023	01_STORED_GRAIN	2	TraesCS1B03G0938800.1	FAGGLYTTSVEAFIPN	2	Chr1B	577118043	577118090	NPIFAEVSTTYLGGAF	84	-	0	TraesCS1B03G0938800.1_pep_014166	81.25	16	3	0	2.03e-06	42.7	13	13	0	81.25	0	-3	TraesCS1B03G0938800	HC	3
6658	Vincent et al 2022 2023	01_STORED_GRAIN	2	TraesCS1B03G0946400.1	EKLESVPCNGIDL	2	Chr1B	579885121	579885159	LDIGNCPVSELKE	98	-	0	TraesCS1B03G0946400.1_pep_014179	100	13	0	0	5.86e-07	49.5	13	13	0	100	0	-2	TraesCS1B03G0946400	HC	3
6718	Vincent et al 2022 2023	01_STORED_GRAIN	2	TraesCS1B03G0962800.1	VYGARPIRR	2	Chr1B	590243516	590243542	RRIPRAGYV	67	-	0	TraesCS1B03G0962800.1_pep_014222	100	9	0	0	0.000249	34.5	9	9	0	100	0	-1	TraesCS1B03G0962800	HC	3
6719	Vincent et al 2022 2023	01_STORED_GRAIN	2	TraesCS1B03G0962800.1	AHVAVFNTLLQVLDDGR	2	Chr1B	590244065	590244115	RGDDLVQLLTNFVAVHA	79	-	0	TraesCS1B03G0962800.1_pep_014220	100	17	0	0	0.008	40.3	17	17	0	100	0	-1	TraesCS1B03G0962800	HC	3
6720	Vincent et al 2022 2023	01_STORED_GRAIN	2	TraesCS1B03G0962800.1	VESASGDTNFQALK	2	Chr1B	590245787	590245828	KLAQFNTDGSASEV	98	-	0	TraesCS1B03G0962800.1_pep_014196	100	14	0	0	9.55e-07	49.5	14	14	0	100	0	-1	TraesCS1B03G0962800	HC	3
6721	Vincent et al 2022 2023	01_STORED_GRAIN	2	TraesCS1B03G0962800.1	VESASGDTNFQALK	2	Chr1B	590245787	590245828	KLAQFNTDGSASEV	98	-	0	TraesCS1B03G0962800.1_pep_014197	100	14	0	0	1.19e-05	46.4	14	14	0	100	0	-1	TraesCS1B03G0962800	HC	3
6724	Vincent et al 2022 2023	01_STORED_GRAIN	2	TraesCS1B03G0966100.1	EAFPGDVFYLHSR	2	Chr1B	590595176	590595214	RSHLYFVDGPFAE	102	-	0	TraesCS1B03G0966100.1_pep_014225	100	13	0	0	1.08e-07	51.5	13	13	0	100	0	-1	TraesCS1B03G0966100	HC	3
6725	Vincent et al 2022 2023	01_STORED_GRAIN	2	TraesCS1B03G0966200.1	GTNESETLYCVYVAIGQK	2	Chr1B	590595460	590595513	KQGIAVYVCYLTESENTG	133	-	0	TraesCS1B03G0966200.1_pep_014272	100	18	0	0	3.87e-12	66.6	18	18	0	100	0	-2	TraesCS1B03G0966200	HC	3
6726	Vincent et al 2022 2023	01_STORED_GRAIN	2	TraesCS1B03G0966200.1	GTNESETLYCVYVAIGQK	2	Chr1B	590595460	590595513	KQGIAVYVCYLTESENTG	133	-	0	TraesCS1B03G0966200.1_pep_014273	100	18	0	0	1.36e-10	62	18	18	0	100	0	-2	TraesCS1B03G0966200	HC	3
6727	Vincent et al 2022 2023	01_STORED_GRAIN	2	TraesCS1B03G0966200.1	VYGLNEIQAGEMVEFASGVK	2	Chr1B	590595910	590595969	KVGSAFEVMEGAQIENLGYV	96	-	0	TraesCS1B03G0966200.1_pep_014263	100	20	0	0	2.52e-05	48.6	20	20	0	100	0	-2	TraesCS1B03G0966200	HC	3
6728	Vincent et al 2022 2023	01_STORED_GRAIN	2	TraesCS1B03G0966200.1	VYGLNEIQAGEMVEFASGVK	2	Chr1B	590595910	590595969	KVGSAFEVMEGAQIENLGYV	96	-	0	TraesCS1B03G0966200.1_pep_014264	100	20	0	0	9.41e-05	45.5	20	20	0	100	0	-2	TraesCS1B03G0966200	HC	3
6757	Vincent et al 2022 2023	01_STORED_GRAIN	2	TraesCS1B03G0976000.1	LLAGVTIAHGGVIPNINSVLLPK	2	Chr1B	594458857	594458925	LLAGVTIAHGGVIPNINSVLLPK	105	+	1	TraesCS1B03G0976000.1_pep_014578	100	23	0	0	1.68e-06	52.9	23	23	0	100	0	1	TraesCS1B03G0976000	HC	3
6758	Vincent et al 2022 2023	01_STORED_GRAIN	2	TraesCS1B03G0976000.1	LLAGVTIAHGGVIPNINSVLLPK	2	Chr1B	594458857	594458925	LLAGVTIAHGGVIPNINSVLLPK	105	+	1	TraesCS1B03G0976000.1_pep_014579	100	23	0	0	6.65e-06	49.5	23	23	0	100	0	1	TraesCS1B03G0976000	HC	3
6759	Vincent et al 2022 2023	01_STORED_GRAIN	2	TraesCS1B03G0976000.1	AGVTIAHGGVIPNINSVLLPK	2	Chr1B	594458863	594458925	AGVTIAHGGVIPNINSVLLPK	97	+	1	TraesCS1B03G0976000.1_pep_014588	100	21	0	0	2.32e-05	49	21	21	0	100	0	1	TraesCS1B03G0976000	HC	3
6896	Vincent et al 2022 2023	01_STORED_GRAIN	2	TraesCS1B03G1018900.1	YNAGLSHTNQDLTASLNL	2	Chr1B	611708026	611708079	YNAGLSHTNQDLTASLNL	81	+	1	TraesCS1B03G1018900.1_pep_014593	100	18	0	0	0.01	41.3	18	18	0	100	0	1	TraesCS1B03G1018900	HC	3
6950	Vincent et al 2022 2023	01_STORED_GRAIN	2	TraesCS1B03G1037600.2	RAAETKDQTGSYLGEKTE	2	Chr1B	621275022	621275075	RAAETKDQTGSYLGEKTE	84	+	1	TraesCS1B03G1037600.2_pep_014739	100	18	0	0	0.001	42.7	18	18	0	100	0	3	TraesCS1B03G1037600	HC	3
6951	Vincent et al 2022 2023	01_STORED_GRAIN	2	TraesCS1B03G1037600.2	RAAETKDQTGSYLGEKTE	2	Chr1B	621275022	621275075	RAAETKDQTGSYLGEKTE	84	+	1	TraesCS1B03G1037600.2_pep_014740	100	18	0	0	0.004	40.2	18	18	0	100	0	3	TraesCS1B03G1037600	HC	3
6953	Vincent et al 2022 2023	01_STORED_GRAIN	2	TraesCS1B03G1038100.1	ASNQNQASYAAGETK	2	Chr1B	621383239	621383283	ASNQNQASYAAGETK	106	+	1	TraesCS1B03G1038100.1_pep_014868	100	15	0	0	7.39e-08	53.4	15	15	0	100	0	1	TraesCS1B03G1038100	HC	3
6954	Vincent et al 2022 2023	01_STORED_GRAIN	2	TraesCS1B03G1038100.1	ASNQNQASYAAGETK	2	Chr1B	621383239	621383283	ASNQNQASYAAGETK	106	+	1	TraesCS1B03G1038100.1_pep_014869	100	15	0	0	1.1e-06	50	15	15	0	100	0	1	TraesCS1B03G1038100	HC	3
6962	Vincent et al 2022 2023	01_STORED_GRAIN	2	TraesCS1B03G1038500.1	TGSVLQQAGETVVNAVVGAK	2	Chr1B	621516087	621516146	TGSVLQQAGETVVNAVVGAK	125	+	1	TraesCS1B03G1038500.1_pep_014894	100	20	0	0	1.96e-10	62.7	20	20	0	100	0	3	TraesCS1B03G1038500	HC	3
6963	Vincent et al 2022 2023	01_STORED_GRAIN	2	TraesCS1B03G1038500.1	TGSVLQQAGETVVNAVVGAK	2	Chr1B	621516087	621516146	TGSVLQQAGETVVNAVVGAK	125	+	1	TraesCS1B03G1038500.1_pep_014895	100	20	0	0	2.76e-09	58.5	20	20	0	100	0	3	TraesCS1B03G1038500	HC	3
6990	Vincent et al 2022 2023	01_STORED_GRAIN	2	TraesCS1B03G1050500.1	IQTSVRLVLPGELAKHAVSE	2	Chr1B	627841385	627841444	IQTSVRLVLPGELAKHAVSE	142	+	1	TraesCS1B03G1050500.1_pep_015099	100	20	0	0	1.65e-13	70.9	20	20	0	100	0	2	TraesCS1B03G1050500	HC	3
7014	Vincent et al 2022 2023	01_STORED_GRAIN	2	TraesCS1B03G1059100LC.1	LAANNAPTYQGIQQE	2	Chr1B	631416902	631416946	LAANNAPTYQGIQQE	89	+	1	TraesCS1B03G1059100LC.1_pep_015401	93.333	15	1	0	6.9e-05	45.2	14	14	0	93.33	0	2	TraesCS1B03G1059100LC	LC	2
7024	Vincent et al 2022 2023	01_STORED_GRAIN	2	TraesCS1B03G1062500.1	YAKQAAVKARDVTVSTGGTAAE	2	Chr1B	632968059	632968124	YAKQAAVKARDVTVSTGGTAAE	96	+	1	TraesCS1B03G1062500.1_pep_015436	100	22	0	0	3.85e-05	48.6	22	22	0	100	0	3	TraesCS1B03G1062500	HC	3
7025	Vincent et al 2022 2023	01_STORED_GRAIN	2	TraesCS1B03G1062500.1	YTQQAAVKGKDVTVSTGGTAAE	2	Chr1B	632968191	632968256	YTQQAAVKGKDVTVSTGGTAAE	98	+	1	TraesCS1B03G1062500.1_pep_015462	100	22	0	0	2.3e-05	49.5	22	22	0	100	0	3	TraesCS1B03G1062500	HC	3
7026	Vincent et al 2022 2023	01_STORED_GRAIN	2	TraesCS1B03G1062500.1	YTQQAAVKGKDVTVSTGGTAAE	2	Chr1B	632968191	632968256	YTQQAAVKGKDVTVSTGGTAAE	98	+	1	TraesCS1B03G1062500.1_pep_015463	100	22	0	0	7.74e-05	46.4	22	22	0	100	0	3	TraesCS1B03G1062500	HC	3
7027	Vincent et al 2022 2023	01_STORED_GRAIN	2	TraesCS1B03G1062500.1	TQQAAVKGKDVTVSTGGTAAEY	2	Chr1B	632968194	632968259	TQQAAVKGKDVTVSTGGTAAEY	98	+	1	TraesCS1B03G1062500.1_pep_015464	100	22	0	0	2.3e-05	49.5	22	22	0	100	0	3	TraesCS1B03G1062500	HC	3
7028	Vincent et al 2022 2023	01_STORED_GRAIN	2	TraesCS1B03G1062500.1	TQQAAVKGKDVTVSTGGTAAEY	2	Chr1B	632968194	632968259	TQQAAVKGKDVTVSTGGTAAEY	98	+	1	TraesCS1B03G1062500.1_pep_015465	100	22	0	0	7.74e-05	46.4	22	22	0	100	0	3	TraesCS1B03G1062500	HC	3
7029	Vincent et al 2022 2023	01_STORED_GRAIN	2	TraesCS1B03G1062500.1	DVTGDTGNRTGSMAAQVK	2	Chr1B	632968641	632968694	DVTGDTGNRTGSMAAQVK	84	+	1	TraesCS1B03G1062500.1_pep_015492	100	18	0	0	0.002	42.7	18	18	0	100	0	3	TraesCS1B03G1062500	HC	3
7030	Vincent et al 2022 2023	01_STORED_GRAIN	2	TraesCS1B03G1062500.1	DVTGDTGNRTGSMAAQVK	2	Chr1B	632968641	632968694	DVTGDTGNRTGSMAAQVK	84	+	1	TraesCS1B03G1062500.1_pep_015493	100	18	0	0	0.005	40.2	18	18	0	100	0	3	TraesCS1B03G1062500	HC	3
7032	Vincent et al 2022 2023	01_STORED_GRAIN	2	TraesCS1B03G1062500.1	AVGATVTGLAQHTKGIVAGEE	2	Chr1B	632969248	632969310	AVGATVTGLAQHTKGIVAGEE	90	+	1	TraesCS1B03G1062500.1_pep_015503	100	21	0	0	0.000376	45.6	21	21	0	100	0	1	TraesCS1B03G1062500	HC	3
7031	Vincent et al 2022 2023	01_STORED_GRAIN	2	TraesCS1B03G1062500.1	AVGATVTGLAQHTKGIVAGEEE	2	Chr1B	632969248	632969313	AVGATVTGLAQHTKGIVAGEEE	94	+	1	TraesCS1B03G1062500.1_pep_015501	100	22	0	0	9.28e-05	47.6	22	22	0	100	0	1	TraesCS1B03G1062500	HC	3
7033	Vincent et al 2022 2023	01_STORED_GRAIN	2	TraesCS1B03G1062500.1	AVGATVTGLAQHTKGIVAGEEE	2	Chr1B	632969248	632969313	AVGATVTGLAQHTKGIVAGEEE	94	+	1	TraesCS1B03G1062500.1_pep_015502	100	22	0	0	0.000282	44.6	22	22	0	100	0	1	TraesCS1B03G1062500	HC	3
7075	Vincent et al 2022 2023	01_STORED_GRAIN	2	TraesCS1B03G1079500.1	QISELGIYPAVDPLDSTSR	2	Chr1B	637893854	637893910	RSTSDLPDVAPYIGLESIQ	92	-	0	TraesCS1B03G1079500.1_pep_015551	100	19	0	0	9.32e-05	46.6	19	19	0	100	0	-1	TraesCS1B03G1079500	HC	3
7076	Vincent et al 2022 2023	01_STORED_GRAIN	2	TraesCS1B03G1079500.1	QISELGIYPAVDPLDSTSR	2	Chr1B	637893854	637893910	RSTSDLPDVAPYIGLESIQ	92	-	0	TraesCS1B03G1079500.1_pep_015552	100	19	0	0	0.000331	43.7	19	19	0	100	0	-1	TraesCS1B03G1079500	HC	3
7078	Vincent et al 2022 2023	01_STORED_GRAIN	2	TraesCS1B03G1079500.1	IPSAVGYQPTLATDLGGLQER	2	Chr1B	637894121	637894183	REQLGGLDTALTPQYGVASPI	101	-	0	TraesCS1B03G1079500.1_pep_015545	100	21	0	0	4.14e-06	51	21	21	0	100	0	-1	TraesCS1B03G1079500	HC	3
7079	Vincent et al 2022 2023	01_STORED_GRAIN	2	TraesCS1B03G1079500.1	IPSAVGYQPTLATDLGGLQER	2	Chr1B	637894121	637894183	REQLGGLDTALTPQYGVASPI	101	-	0	TraesCS1B03G1079500.1_pep_015546	100	21	0	0	1.7e-05	47.8	21	21	0	100	0	-1	TraesCS1B03G1079500	HC	3
7080	Vincent et al 2022 2023	01_STORED_GRAIN	2	TraesCS1B03G1079500.1	EAPAFVEQATEQQILVTGIK	2	Chr1B	637895040	637895099	KIGTVLIQQETAQEVFAPAE	91	-	0	TraesCS1B03G1079500.1_pep_015506	100	20	0	0	0.000147	46.1	20	20	0	100	0	-3	TraesCS1B03G1079500	HC	3
7081	Vincent et al 2022 2023	01_STORED_GRAIN	2	TraesCS1B03G1079500.1	EAPAFVEQATEQQILVTGIK	2	Chr1B	637895040	637895099	KIGTVLIQQETAQEVFAPAE	91	-	0	TraesCS1B03G1079500.1_pep_015507	100	20	0	0	0.00047	43.3	20	20	0	100	0	-3	TraesCS1B03G1079500	HC	3
7100	Vincent et al 2022 2023	01_STORED_GRAIN	2	TraesCS1B03G1083400.1	DQGKNNDMQMLPEWDNINNNIIVK	2	Chr1B	639073727	639073798	KVIINNNINDWEPLMQMDNNKGQD	116	-	0	TraesCS1B03G1083400.1_pep_015557	100	24	0	0	2.33e-07	58.3	24	24	0	100	0	-1	TraesCS1B03G1083400	HC	3
7102	Vincent et al 2022 2023	01_STORED_GRAIN	2	TraesCS1B03G1084700.1	RDMLLWGAGETLSPRARML	2	Chr1B	639473762	639473818	LMRARPSLTEGAGWLLMDR	133	-	0	TraesCS1B03G1084700.1_pep_015559	100	19	0	0	4.47e-12	66.6	19	19	0	100	0	-1	TraesCS1B03G1084700	HC	3
7124	Vincent et al 2022 2023	01_STORED_GRAIN	2	TraesCS1B03G1098100.1	EPSHACCQVVTRSVNLLAICNAFTAADLAQINLR	2	Chr1B	642228046	642228147	RLNIQALDAATFANCIALLNVSRTVVQCCAHSPE	164	-	0	TraesCS1B03G1098100.1_pep_015560	100	34	0	0	3.64e-15	81.6	34	34	0	100	0	-2	TraesCS1B03G1098100	HC	3
7190	Vincent et al 2022 2023	01_STORED_GRAIN	2	TraesCS1B03G1128800.1	VRIADVVSVHLCHD	2	Chr1B	650096938	650096979	DHCLHVSVVDAIRV	102	-	0	TraesCS1B03G1128800.1_pep_015562	100	14	0	0	1.79e-07	51.5	14	14	0	100	0	-2	TraesCS1B03G1128800	HC	3
7222	Vincent et al 2022 2023	01_STORED_GRAIN	2	TraesCS1B03G1155100.1	VACFNSCLLGPSTVFQCADFCACR	2	Chr1B	659631277	659631348	RCACFDACQFVTSPGLLCSNFCAV	113	-	0	TraesCS1B03G1155100.1_pep_015572	100	24	0	0	8.77e-08	56.8	24	24	0	100	0	-2	TraesCS1B03G1155100	HC	3
7223	Vincent et al 2022 2023	01_STORED_GRAIN	2	TraesCS1B03G1155100.1	VACFNSCLLGPSTVFQCADFCACR	2	Chr1B	659631277	659631348	RCACFDACQFVTSPGLLCSNFCAV	113	-	0	TraesCS1B03G1155100.1_pep_015573	100	24	0	0	4.2e-07	53.1	24	24	0	100	0	-2	TraesCS1B03G1155100	HC	3
7285	Vincent et al 2022 2023	01_STORED_GRAIN	2	TraesCS1B03G1171700.1	NYMNAQYFGEIGVGTPPQK	2	Chr1B	665822189	665822245	NYMNAQYFGEIGVGTPPQK	152	+	1	TraesCS1B03G1171700.1_pep_016182	100	19	0	0	1.59e-15	75.8	19	19	0	100	0	2	TraesCS1B03G1171700	HC	3
7286	Vincent et al 2022 2023	01_STORED_GRAIN	2	TraesCS1B03G1171700.1	NYMNAQYFGEIGVGTPPQK	2	Chr1B	665822189	665822245	NYMNAQYFGEIGVGTPPQK	152	+	1	TraesCS1B03G1171700.1_pep_016183	100	19	0	0	1.5e-13	70.5	19	19	0	100	0	2	TraesCS1B03G1171700	HC	3
7289	Vincent et al 2022 2023	01_STORED_GRAIN	2	TraesCS1B03G1171700.1	FSEDSVTVGDLVVKDQ	2	Chr1B	665823368	665823415	FSEDSVTVGDLVVKDQ	109	+	1	TraesCS1B03G1171700.1_pep_016189	100	16	0	0	6.08e-08	54.9	16	16	0	100	0	2	TraesCS1B03G1171700	HC	3
7291	Vincent et al 2022 2023	01_STORED_GRAIN	2	TraesCS1B03G1171700.1	TQDLILDYVNQ	2	Chr1B	665825902	665825934	TQDLILDYVNQ	82	+	1	TraesCS1B03G1171700.1_pep_016216	100	11	0	0	0.002	41.8	11	11	0	100	0	1	TraesCS1B03G1171700	HC	3
7360	Vincent et al 2022 2023	01_STORED_GRAIN	2	TraesCS1B03G1190200.2	NLQYYEISAK	2	Chr1B	672842274	672842303	NLQYYEISAK	72	+	1	TraesCS1B03G1190200.2_pep_016228	100	10	0	0	0.007	36.9	10	10	0	100	0	3	TraesCS1B03G1190200	HC	3
7402	Vincent et al 2022 2023	01_STORED_GRAIN	2	TraesCS1B03G1206000.2	GYYIRSGIVVIQKNATIKDGTVV	2	Chr1B	676708349	676708417	VVTGDKITANKQIVVIGSRIYYG	104	-	0	TraesCS1B03G1206000.2_pep_016336	100	23	0	0	2.47e-06	52.5	23	23	0	100	0	-1	TraesCS1B03G1206000	HC	3
7404	Vincent et al 2022 2023	01_STORED_GRAIN	2	TraesCS1B03G1206000.2	VQAYVFTDYWEDIGTIR	2	Chr1B	676709360	676709410	RITGIDEWYDTFVYAQV	83	-	0	TraesCS1B03G1206000.2_pep_016323	94.118	17	1	0	0.007	42.2	16	16	0	94.12	0	-1	TraesCS1B03G1206000	HC	3
7406	Vincent et al 2022 2023	01_STORED_GRAIN	2	TraesCS1B03G1206000.2	VDTSFLNFAIDDPAKYPYIASMGVYVFK	2	Chr1B	676709699	676709782	KFVYVGMSAIYPYKAPDDIAFNLFSTDV	133	-	0	TraesCS1B03G1206000.2_pep_016316	100	28	0	0	1.21e-10	66.6	28	28	0	100	0	-1	TraesCS1B03G1206000	HC	3
7408	Vincent et al 2022 2023	01_STORED_GRAIN	2	TraesCS1B03G1206000.2	VQKHVDDNADITLSCAPVGE	2	Chr1B	676710085	676710144	EGVPACSLTIDANDDVHKQV	91	-	0	TraesCS1B03G1206000.2_pep_016310	95	20	1	0	0.000389	46.1	19	19	0	95	0	-2	TraesCS1B03G1206000	HC	3
7409	Vincent et al 2022 2023	01_STORED_GRAIN	2	TraesCS1B03G1206000.2	VQKHVDDNADITLSCAPVGE	2	Chr1B	676710085	676710144	EGVPACSLTIDANDDVHKQV	91	-	0	TraesCS1B03G1206000.2_pep_016311	95	20	1	0	0.000266	46.1	19	19	0	95	0	-2	TraesCS1B03G1206000	HC	3
7410	Vincent et al 2022 2023	01_STORED_GRAIN	2	TraesCS1B03G1206000.2	NYADPNEVAAVILGGGTGTQLFPLTSTR	2	Chr1B	676711278	676711361	RTSTLPFLQTGTGGGLIVAAVENPDAYN	132	-	0	TraesCS1B03G1206000.2_pep_016247	100	28	0	0	1.82e-10	66.1	28	28	0	100	0	-3	TraesCS1B03G1206000	HC	3
7411	Vincent et al 2022 2023	01_STORED_GRAIN	2	TraesCS1B03G1206000.2	NYADPNEVAAVILGGGTGTQLFPLTSTR	2	Chr1B	676711278	676711361	RTSTLPFLQTGTGGGLIVAAVENPDAYN	132	-	0	TraesCS1B03G1206000.2_pep_016248	100	28	0	0	1.18e-09	61.6	28	28	0	100	0	-3	TraesCS1B03G1206000	HC	3
7414	Vincent et al 2022 2023	01_STORED_GRAIN	2	TraesCS1B03G1206000.2	GPAATGAQCVLTSDASPADTLV	2	Chr1B	676711472	676711537	VLTDAPSADSTLVCQAGTAAPG	97	-	0	TraesCS1B03G1206000.2_pep_016244	100	22	0	0	3.78e-05	49	22	22	0	100	0	-1	TraesCS1B03G1206000	HC	3
7415	Vincent et al 2022 2023	01_STORED_GRAIN	2	TraesCS1B03G1206000.2	GPAATGAQCVLTSDASPADTLV	2	Chr1B	676711472	676711537	VLTDAPSADSTLVCQAGTAAPG	97	-	0	TraesCS1B03G1206000.2_pep_016245	100	22	0	0	0.000117	46	22	22	0	100	0	-1	TraesCS1B03G1206000	HC	3
7445	Vincent et al 2022 2023	01_STORED_GRAIN	2	TraesCS1B03G1215500LC.1	GGAPGAEKHSGAGDAGVLASPK	2	Chr1B	678454579	678454644	KPSALVGADGAGSHKEAGPAGG	142	-	0	TraesCS1B03G1215500LC.1_pep_016338	100	22	0	0	4.44e-13	70.9	22	22	0	100	0	-2	TraesCS1B03G1215500LC	LC	2
7464	Vincent et al 2022 2023	01_STORED_GRAIN	2	TraesCS1B03G1230000LC.1	CSEGTPPLKGMKAV	2	Chr1B	681127479	681127520	VAKMGKLPPTGESC	105	-	0	TraesCS1B03G1230000LC.1_pep_016349	100	14	0	0	4.64e-08	52.9	14	14	0	100	0	-3	TraesCS1B03G1230000LC	LC	2
7662	Vincent et al 2022 2023	01_STORED_GRAIN	2	TraesCS1D03G0010000.1	NILLQQCKPASLVSSLW	3	Chr1D	2946380	2946430	NILLQQCKPASLVSSLW	83	+	1	TraesCS1D03G0010000.1_pep_016796	100	17	0	0	0.001	42.2	17	17	0	100	0	2	TraesCS1D03G0010000	HC	3
7664	Vincent et al 2022 2023	01_STORED_GRAIN	2	TraesCS1D03G0010000.1	NILLQQCKPASLVSSLW	3	Chr1D	2946380	2946430	NILLQQCKPASLVSSLW	83	+	1	TraesCS1D03G0010000.1_pep_016797	100	17	0	0	0.005	39.7	17	17	0	100	0	2	TraesCS1D03G0010000	HC	3
7663	Vincent et al 2022 2023	01_STORED_GRAIN	2	TraesCS1D03G0010000.1	NILLQQCKPASLVSSLWSIIWPQSDCQVMR	3	Chr1D	2946380	2946469	NILLQQCKPASLVSSLWSIIWPQSDCQVMR	153	+	1	TraesCS1D03G0010000.1_pep_016956	100	30	0	0	8.64e-14	76.3	30	30	0	100	0	2	TraesCS1D03G0010000	HC	3
7665	Vincent et al 2022 2023	01_STORED_GRAIN	2	TraesCS1D03G0010000.1	AIRSLVLQTLPSMCNVYVPPECSIMRAPFASIVAGIGGQ	3	Chr1D	2946689	2946805	AIRSLVLQTLPSMCNVYVPPECSIMRAPFASIVAGIGGQ	199	+	1	TraesCS1D03G0010000.1_pep_017118	100	39	0	0	1.42e-20	98.6	39	39	0	100	0	2	TraesCS1D03G0010000	HC	3
7666	Vincent et al 2022 2023	01_STORED_GRAIN	2	TraesCS1D03G0010000.1	SLVLQTLPSMCNVYVPPECSIMR	3	Chr1D	2946698	2946766	SLVLQTLPSMCNVYVPPECSIMR	119	+	1	TraesCS1D03G0010000.1_pep_017119	100	23	0	0	6.78e-09	59.7	23	23	0	100	0	2	TraesCS1D03G0010000	HC	3
7667	Vincent et al 2022 2023	01_STORED_GRAIN	2	TraesCS1D03G0010000.1	SLVLQTLPSMCNVYVPPECSIMR	3	Chr1D	2946698	2946766	SLVLQTLPSMCNVYVPPECSIMR	119	+	1	TraesCS1D03G0010000.1_pep_017120	100	23	0	0	4.41e-08	55.8	23	23	0	100	0	2	TraesCS1D03G0010000	HC	3
7668	Vincent et al 2022 2023	01_STORED_GRAIN	2	TraesCS1D03G0010000.1	CSIMRAPFASIVAGIGGQ	3	Chr1D	2946752	2946805	CSIMRAPFASIVAGIGGQ	88	+	1	TraesCS1D03G0010000.1_pep_017125	100	18	0	0	0.000295	44.7	18	18	0	100	0	2	TraesCS1D03G0010000	HC	3
7670	Vincent et al 2022 2023	01_STORED_GRAIN	2	TraesCS1D03G0010400.1	NFLLQQCKPVSLVSSLWSMIWPQSDCQVMR	3	Chr1D	3008645	3008734	NFLLQQCKPVSLVSSLWSMIWPQSDCQVMR	154	+	1	TraesCS1D03G0010400.1_pep_017604	100	30	0	0	6.08e-14	76.8	30	30	0	100	0	2	TraesCS1D03G0010400	HC	3
7671	Vincent et al 2022 2023	01_STORED_GRAIN	2	TraesCS1D03G0010400.1	NFLLQQCKPVSLVSSLWSMIWPQSDCQVMR	3	Chr1D	3008645	3008734	NFLLQQCKPVSLVSSLWSMIWPQSDCQVMR	154	+	1	TraesCS1D03G0010400.1_pep_017605	100	30	0	0	7.01e-13	71.4	30	30	0	100	0	2	TraesCS1D03G0010400	HC	3
7672	Vincent et al 2022 2023	01_STORED_GRAIN	2	TraesCS1D03G0010400.1	AIRSLVLQTLPTMCNVYVPPE	3	Chr1D	3008942	3009004	AIRSLVLQTLPTMCNVYVPPE	107	+	1	TraesCS1D03G0010400.1_pep_017652	100	21	0	0	4.03e-07	53.9	21	21	0	100	0	2	TraesCS1D03G0010400	HC	3
7673	Vincent et al 2022 2023	01_STORED_GRAIN	2	TraesCS1D03G0010400.1	SLVLQTLPTMCNVYVPPECSIIKAPFSSVVAGIGGQ	3	Chr1D	3008951	3009058	SLVLQTLPTMCNVYVPPECSIIKAPFSSVVAGIGGQ	181	+	1	TraesCS1D03G0010400.1_pep_017653	100	36	0	0	9.03e-18	89.9	36	36	0	100	0	2	TraesCS1D03G0010400	HC	3
7674	Vincent et al 2022 2023	01_STORED_GRAIN	2	TraesCS1D03G0010400.1	SLVLQTLPTMCNVYVPPECSIIKAPFSSVVAGIGGQ	3	Chr1D	3008951	3009058	SLVLQTLPTMCNVYVPPECSIIKAPFSSVVAGIGGQ	181	+	1	TraesCS1D03G0010400.1_pep_017654	100	36	0	0	1.56e-16	83.4	36	36	0	100	0	2	TraesCS1D03G0010400	HC	3
7675	Vincent et al 2022 2023	01_STORED_GRAIN	2	TraesCS1D03G0010500.1	NFLLQQCKPVSLVSSLW	3	Chr1D	3017830	3017880	NFLLQQCKPVSLVSSLW	84	+	1	TraesCS1D03G0010500.1_pep_017817	100	17	0	0	0.001	42.7	17	17	0	100	0	1	TraesCS1D03G0010500	HC	3
7677	Vincent et al 2022 2023	01_STORED_GRAIN	2	TraesCS1D03G0010500.1	NFLLQQCKPVSLVSSLW	3	Chr1D	3017830	3017880	NFLLQQCKPVSLVSSLW	84	+	1	TraesCS1D03G0010500.1_pep_017818	100	17	0	0	0.004	40.2	17	17	0	100	0	1	TraesCS1D03G0010500	HC	3
7676	Vincent et al 2022 2023	01_STORED_GRAIN	2	TraesCS1D03G0010500.1	NFLLQQCKPVSLVSSLWSMILPR	3	Chr1D	3017830	3017898	NFLLQQCKPVSLVSSLWSMILPR	116	+	1	TraesCS1D03G0010500.1_pep_017905	100	23	0	0	2.61e-08	58.3	23	23	0	100	0	1	TraesCS1D03G0010500	HC	3
7678	Vincent et al 2022 2023	01_STORED_GRAIN	2	TraesCS1D03G0010500.1	NFLLQQCKPVSLVSSLWSMILPR	3	Chr1D	3017830	3017898	NFLLQQCKPVSLVSSLWSMILPR	116	+	1	TraesCS1D03G0010500.1_pep_017906	100	23	0	0	1.49e-07	54.4	23	23	0	100	0	1	TraesCS1D03G0010500	HC	3
7679	Vincent et al 2022 2023	01_STORED_GRAIN	2	TraesCS1D03G0010900.1	IVIGLYGDDVPQTVENFR	3	Chr1D	3050512	3050565	IVIGLYGDDVPQTVENFR	89	+	1	TraesCS1D03G0010900.1_pep_018315	100	18	0	0	0.000204	45.2	18	18	0	100	0	1	TraesCS1D03G0010900	HC	3
7680	Vincent et al 2022 2023	01_STORED_GRAIN	2	TraesCS1D03G0010900.1	IVIGLYGDDVPQTVENFR	3	Chr1D	3050512	3050565	IVIGLYGDDVPQTVENFR	89	+	1	TraesCS1D03G0010900.1_pep_018316	100	18	0	0	0.000726	42.4	18	18	0	100	0	1	TraesCS1D03G0010900	HC	3
7681	Vincent et al 2022 2023	01_STORED_GRAIN	2	TraesCS1D03G0011200.1	LNPCRDALLQQCSPVADMSFLR	3	Chr1D	3058667	3058732	LNPCRDALLQQCSPVADMSFLR	111	+	1	TraesCS1D03G0011200.1_pep_018318	100	22	0	0	1.05e-07	55.9	22	22	0	100	0	2	TraesCS1D03G0011200	HC	3
7682	Vincent et al 2022 2023	01_STORED_GRAIN	2	TraesCS1D03G0011200.1	LNPCRDALLQQCSPVADMSFLR	3	Chr1D	3058667	3058732	LNPCRDALLQQCSPVADMSFLR	111	+	1	TraesCS1D03G0011200.1_pep_018319	100	22	0	0	5.65e-07	52.2	22	22	0	100	0	2	TraesCS1D03G0011200	HC	3
7683	Vincent et al 2022 2023	01_STORED_GRAIN	2	TraesCS1D03G0011200.1	DALLQQCSPVADMSFLR	3	Chr1D	3058682	3058732	DALLQQCSPVADMSFLR	84	+	1	TraesCS1D03G0011200.1_pep_018326	100	17	0	0	0.001	42.7	17	17	0	100	0	2	TraesCS1D03G0011200	HC	3
7684	Vincent et al 2022 2023	01_STORED_GRAIN	2	TraesCS1D03G0011200.1	DALLQQCSPVADMSFLR	3	Chr1D	3058682	3058732	DALLQQCSPVADMSFLR	84	+	1	TraesCS1D03G0011200.1_pep_018327	100	17	0	0	0.003	40.2	17	17	0	100	0	2	TraesCS1D03G0011200	HC	3
7685	Vincent et al 2022 2023	01_STORED_GRAIN	2	TraesCS1D03G0011200.1	ALLQQCSPVADMSFLR	3	Chr1D	3058685	3058732	ALLQQCSPVADMSFLR	79	+	1	TraesCS1D03G0011200.1_pep_018454	100	16	0	0	0.007	40.3	16	16	0	100	0	2	TraesCS1D03G0011200	HC	3
7686	Vincent et al 2022 2023	01_STORED_GRAIN	2	TraesCS1D03G0011200.1	CSPVADMSFLR	3	Chr1D	3058700	3058732	CSPVADMSFLR	88	+	1	TraesCS1D03G0011200.1_pep_018456	100	11	0	0	1.69e-05	44.7	11	11	0	100	0	2	TraesCS1D03G0011200	HC	3
7687	Vincent et al 2022 2023	01_STORED_GRAIN	2	TraesCS1D03G0011200.1	CSPVADMSFLR	3	Chr1D	3058700	3058732	CSPVADMSFLR	88	+	1	TraesCS1D03G0011200.1_pep_018457	100	11	0	0	0.000263	42	11	11	0	100	0	2	TraesCS1D03G0011200	HC	3
7688	Vincent et al 2022 2023	01_STORED_GRAIN	2	TraesCS1D03G0011200.1	MSFLRSQVVQHSSCLVMWE	3	Chr1D	3058718	3058774	MSFLRSQVVQHSSCLVMWE	96	+	1	TraesCS1D03G0011200.1_pep_018458	100	19	0	0	1.64e-05	48.6	19	19	0	100	0	2	TraesCS1D03G0011200	HC	3
7689	Vincent et al 2022 2023	01_STORED_GRAIN	2	TraesCS1D03G0011200.1	SQVVQHSSCLVMWEQCCQQLK	3	Chr1D	3058733	3058795	SQVVQHSSCLVMWEQCCQQLK	101	+	1	TraesCS1D03G0011200.1_pep_018459	100	21	0	0	4.91e-06	51	21	21	0	100	0	2	TraesCS1D03G0011200	HC	3
7690	Vincent et al 2022 2023	01_STORED_GRAIN	2	TraesCS1D03G0012300.1	LQPHQIAQLEVMTSIALR	3	Chr1D	3168392	3168445	RLAISTMVELQAIQHPQL	85	-	0	TraesCS1D03G0012300.1_pep_018654	100	18	0	0	0.001	43.2	18	18	0	100	0	-1	TraesCS1D03G0011500LC	LC	2
7691	Vincent et al 2022 2023	01_STORED_GRAIN	2	TraesCS1D03G0012300.1	LQPHQIAQLEVMTSIALR	3	Chr1D	3168392	3168445	RLAISTMVELQAIQHPQL	85	-	0	TraesCS1D03G0012300.1_pep_018655	100	18	0	0	0.003	40.6	18	18	0	100	0	-1	TraesCS1D03G0011500LC	LC	2
7692	Vincent et al 2022 2023	01_STORED_GRAIN	2	TraesCS1D03G0012300.1	VFLQQQCSPVAMPQSLAR	3	Chr1D	3168716	3168769	RALSQPMAVPSCQQQLFV	83	-	0	TraesCS1D03G0012300.1_pep_018471	100	18	0	0	0.002	42.2	18	18	0	100	0	-1	TraesCS1D03G0011500LC	LC	2
7693	Vincent et al 2022 2023	01_STORED_GRAIN	2	TraesCS1D03G0012300.1	VFLQQQCSPVAMPQSLAR	3	Chr1D	3168716	3168769	RALSQPMAVPSCQQQLFV	83	-	0	TraesCS1D03G0012300.1_pep_018472	100	18	0	0	0.007	39.7	18	18	0	100	0	-1	TraesCS1D03G0011500LC	LC	2
7698	Vincent et al 2022 2023	01_STORED_GRAIN	2	TraesCS1D03G0015200.1	TLPTMCSVNVPLYSSITSAPLGVGSR	3	Chr1D	3916132	3916209	RSGVGLPASTISSYLPVNVSCMTPLT	130	-	0	TraesCS1D03G0015200.1_pep_019308	100	26	0	0	1.93e-10	65.1	26	26	0	100	0	-2	TraesCS1D03G0015200	HC	3
7699	Vincent et al 2022 2023	01_STORED_GRAIN	2	TraesCS1D03G0015200.1	TLPTMCSVNVPLYSSITSAPLGVGSR	3	Chr1D	3916132	3916209	RSGVGLPASTISSYLPVNVSCMTPLT	130	-	0	TraesCS1D03G0015200.1_pep_019309	100	26	0	0	1.4e-09	60.7	26	26	0	100	0	-2	TraesCS1D03G0015200	HC	3
7700	Vincent et al 2022 2023	01_STORED_GRAIN	2	TraesCS1D03G0015200.1	QPHQIARLEVMTSIALR	3	Chr1D	3916210	3916260	RLAISTMVELRAIQHPQ	83	-	0	TraesCS1D03G0015200.1_pep_019193	100	17	0	0	0.002	42.2	17	17	0	100	0	-2	TraesCS1D03G0015200	HC	3
7701	Vincent et al 2022 2023	01_STORED_GRAIN	2	TraesCS1D03G0015200.1	SQMWQQSSCNVMQQQCCQQLPR	3	Chr1D	3916498	3916563	RPLQQCCQQQMVNCSSQQWMQS	101	-	0	TraesCS1D03G0015200.1_pep_019142	100	22	0	0	6.6e-06	51	22	22	0	100	0	-2	TraesCS1D03G0015200	HC	3
7702	Vincent et al 2022 2023	01_STORED_GRAIN	2	TraesCS1D03G0015200.1	SQMWQQSSCNVMQQQCCQQLPR	3	Chr1D	3916498	3916563	RPLQQCCQQQMVNCSSQQWMQS	101	-	0	TraesCS1D03G0015200.1_pep_019143	100	22	0	0	2.45e-05	47.8	22	22	0	100	0	-2	TraesCS1D03G0015200	HC	3
7704	Vincent et al 2022 2023	01_STORED_GRAIN	2	TraesCS1D03G0015200.1	VFLQQQCSPVAMPQHLAR	3	Chr1D	3916564	3916617	RALHQPMAVPSCQQQLFV	84	-	0	TraesCS1D03G0015200.1_pep_019126	100	18	0	0	0.001	42.7	18	18	0	100	0	-2	TraesCS1D03G0015200	HC	3
7705	Vincent et al 2022 2023	01_STORED_GRAIN	2	TraesCS1D03G0015200.1	VFLQQQCSPVAMPQHLAR	3	Chr1D	3916564	3916617	RALHQPMAVPSCQQQLFV	84	-	0	TraesCS1D03G0015200.1_pep_019127	100	18	0	0	0.004	40.2	18	18	0	100	0	-2	TraesCS1D03G0015200	HC	3
7703	Vincent et al 2022 2023	01_STORED_GRAIN	2	TraesCS1D03G0015200.1	QQQIPIVHPSILQQLNPCKVFLQQQCSPVAMPQHLAR	3	Chr1D	3916564	3916674	RALHQPMAVPSCQQQLFVKCPNLQQLISPHVIPIQQQ	170	-	0	TraesCS1D03G0015200.1_pep_019123	100	37	0	0	6.04e-16	84.5	37	37	0	100	0	-2	TraesCS1D03G0015200	HC	3
7706	Vincent et al 2022 2023	01_STORED_GRAIN	2	TraesCS1D03G0015600.1	CIPGLERPW	3	Chr1D	4032692	4032718	WPRELGPIC	74	-	0	TraesCS1D03G0015600.1_pep_019330	100	9	0	0	0.002	37.9	9	9	0	100	0	-1	TraesCS1D03G0015600	HC	3
7721	Vincent et al 2022 2023	01_STORED_GRAIN	2	TraesCS1D03G0020700.1	VMTSIALRTLPTMCGVNVPLYSSTTIMPFSIGTGVGGY	3	Chr1D	5585561	5585674	VMTSIALRTLPTMCGVNVPLYSSTTIMPFSIGTGVGGY	199	+	1	TraesCS1D03G0020700.1_pep_019529	100	38	0	0	1.17e-20	98.6	38	38	0	100	0	2	TraesCS1D03G0020700	HC	3
7722	Vincent et al 2022 2023	01_STORED_GRAIN	2	TraesCS1D03G0020700.1	TLPTMCGVNVPLYSSTTIMPF	3	Chr1D	5585585	5585647	TLPTMCGVNVPLYSSTTIMPF	111	+	1	TraesCS1D03G0020700.1_pep_019530	100	21	0	0	8.18e-08	55.9	21	21	0	100	0	2	TraesCS1D03G0020700	HC	3
7724	Vincent et al 2022 2023	01_STORED_GRAIN	2	TraesCS1D03G0020700.1	TLPTMCGVNVPLYSSTTIMPF	3	Chr1D	5585585	5585647	TLPTMCGVNVPLYSSTTIMPF	111	+	1	TraesCS1D03G0020700.1_pep_019531	100	21	0	0	4.96e-07	52.2	21	21	0	100	0	2	TraesCS1D03G0020700	HC	3
7723	Vincent et al 2022 2023	01_STORED_GRAIN	2	TraesCS1D03G0020700.1	TLPTMCGVNVPLYSSTTIMPFSIGTGVGGY	3	Chr1D	5585585	5585674	TLPTMCGVNVPLYSSTTIMPFSIGTGVGGY	157	+	1	TraesCS1D03G0020700.1_pep_019543	100	30	0	0	2.09e-14	78.2	30	30	0	100	0	2	TraesCS1D03G0020700	HC	3
7725	Vincent et al 2022 2023	01_STORED_GRAIN	2	TraesCS1D03G0020700.1	TLPTMCGVNVPLYSSTTIMPFSIGTGVGGY	3	Chr1D	5585585	5585674	TLPTMCGVNVPLYSSTTIMPFSIGTGVGGY	157	+	1	TraesCS1D03G0020700.1_pep_019544	100	30	0	0	2.67e-13	72.7	30	30	0	100	0	2	TraesCS1D03G0020700	HC	3
7890	Vincent et al 2022 2023	01_STORED_GRAIN	2	TraesCS1D03G0051900LC.1	SEAQIVVLPVGTVVTMEYR	3	Chr1D	11465498	11465554	RYEMTVVTGVPLVVIQAES	91	-	0	TraesCS1D03G0051900LC.1_pep_019828	100	19	0	0	0.000135	46.1	19	19	0	100	0	-1	TraesCS1D03G0051900LC	LC	2
7893	Vincent et al 2022 2023	01_STORED_GRAIN	2	TraesCS1D03G0053000.1	SEAQIVVLPVGTIVTMEYR	3	Chr1D	11541446	11541502	RYEMTVITGVPLVVIQAES	92	-	0	TraesCS1D03G0053000.1_pep_019838	100	19	0	0	7.94e-05	46.6	19	19	0	100	0	-1	TraesCS1D03G0053000	HC	3
7894	Vincent et al 2022 2023	01_STORED_GRAIN	2	TraesCS1D03G0053000.1	SEAQIVVLPVGTIVTMEYR	3	Chr1D	11541446	11541502	RYEMTVITGVPLVVIQAES	92	-	0	TraesCS1D03G0053000.1_pep_019839	100	19	0	0	0.000286	43.7	19	19	0	100	0	-1	TraesCS1D03G0053000	HC	3
7970	Vincent et al 2022 2023	01_STORED_GRAIN	2	TraesCS1D03G0070000.1	LDYEQIKHLSVNQVISSD	3	Chr1D	17814705	17814758	LDYEQIKHLSVNQVISSD	131	+	1	TraesCS1D03G0070000.1_pep_019853	100	18	0	0	6.2e-12	65.6	18	18	0	100	0	3	TraesCS1D03G0070000	HC	3
7979	Vincent et al 2022 2023	01_STORED_GRAIN	2	TraesCS1D03G0073100.1	TWPFLAGFAVTGALITK	3	Chr1D	19023179	19023229	KTILAGTVAFGALFPWT	116	-	0	TraesCS1D03G0073100.1_pep_019854	100	17	0	0	2.79e-09	58.3	17	17	0	100	0	-1	TraesCS1D03G0073100	HC	3
8070	Vincent et al 2022 2023	01_STORED_GRAIN	2	TraesCS1D03G0096400.1	AISPEVLEASFNTTPEMEK	3	Chr1D	28199896	28199952	KEMEPTTNFSAELVEPSIA	87	-	0	TraesCS1D03G0096400.1_pep_019862	100	19	0	0	0.000619	44.2	19	19	0	100	0	-2	TraesCS1D03G0096400	HC	3
8071	Vincent et al 2022 2023	01_STORED_GRAIN	2	TraesCS1D03G0096400.1	IADASGMEWFSIITTP	3	Chr1D	28200093	28200140	PTTIISFWEMGSADAI	124	-	0	TraesCS1D03G0096400.1_pep_019859	100	16	0	0	8.72e-10	62.2	16	16	0	100	0	-3	TraesCS1D03G0096400	HC	3
8072	Vincent et al 2022 2023	01_STORED_GRAIN	2	TraesCS1D03G0096400.1	IADASGMEWFSIITTP	3	Chr1D	28200093	28200140	PTTIISFWEMGSADAI	124	-	0	TraesCS1D03G0096400.1_pep_019860	100	16	0	0	1.45e-08	58	16	16	0	100	0	-3	TraesCS1D03G0096400	HC	3
8074	Vincent et al 2022 2023	01_STORED_GRAIN	2	TraesCS1D03G0096400.1	LVSSQPASGIVK	3	Chr1D	28200498	28200533	KVIGSAPQSSVL	81	-	0	TraesCS1D03G0096400.1_pep_019856	100	12	0	0	0.000606	41.3	12	12	0	100	0	-3	TraesCS1D03G0096400	HC	3
8077	Vincent et al 2022 2023	01_STORED_GRAIN	2	TraesCS1D03G0096500LC.1	ENLIAGWAPK	3	Chr1D	28204277	28204306	KPAWGAILNE	74	-	0	TraesCS1D03G0096500LC.1_pep_019910	100	10	0	0	0.004	37.9	10	10	0	100	0	-1	TraesCS1D03G0096500LC	LC	2
8078	Vincent et al 2022 2023	01_STORED_GRAIN	2	TraesCS1D03G0096500LC.1	HGPYINGANISAVDLSLAPK	3	Chr1D	28204528	28204587	KPALSLDVASINAGNIYPGH	90	-	0	TraesCS1D03G0096500LC.1_pep_019905	95	20	1	0	0.0003	45.6	19	20	0	100	0	-2	TraesCS1D03G0096500LC	LC	2
8079	Vincent et al 2022 2023	01_STORED_GRAIN	2	TraesCS1D03G0096500LC.1	ALVDELQALEEHLK	3	Chr1D	28204833	28204874	KLHEELAQLEDVLA	101	-	0	TraesCS1D03G0096500LC.1_pep_019888	100	14	0	0	3.42e-07	51	14	14	0	100	0	-3	TraesCS1D03G0096500LC	LC	2
8080	Vincent et al 2022 2023	01_STORED_GRAIN	2	TraesCS1D03G0096500LC.1	ALVDELQALEEHLK	3	Chr1D	28204833	28204874	KLHEELAQLEDVLA	101	-	0	TraesCS1D03G0096500LC.1_pep_019889	100	14	0	0	4.98e-06	47.8	14	14	0	100	0	-3	TraesCS1D03G0096500LC	LC	2
8241	Vincent et al 2022 2023	01_STORED_GRAIN	2	TraesCS1D03G0149300LC.1	SSQAHAVVDAVAGDWRDRTGR	3	Chr1D	51163763	51163825	SSQAHAVVDAVAGDWRDRTGR	96	+	1	TraesCS1D03G0149300LC.1_pep_019950	100	21	0	0	3.76e-05	48.6	21	21	0	100	0	2	TraesCS1D03G0149300LC	LC	2
8258	Vincent et al 2022 2023	01_STORED_GRAIN	2	TraesCS1D03G0150900.1	SQAGLTEYFDEENEQFR	3	Chr1D	52078209	52078259	SQAGLTEYFDEENEQFR	80	+	1	TraesCS1D03G0150900.1_pep_020077	100	17	0	0	0.005	40.8	17	17	0	100	0	3	TraesCS1D03G0150900	HC	3
8259	Vincent et al 2022 2023	01_STORED_GRAIN	2	TraesCS1D03G0150900.1	YHNTHGLVY	3	Chr1D	52078320	52078346	YHNTHGLVY	72	+	1	TraesCS1D03G0150900.1_pep_020121	100	9	0	0	0.004	36.9	9	9	0	100	0	3	TraesCS1D03G0150900	HC	3
8260	Vincent et al 2022 2023	01_STORED_GRAIN	2	TraesCS1D03G0150900.1	NTHGLVYIIQGSGFAGLSFPGCPETFQK	3	Chr1D	52078460	52078543	NTHGLVYIIQGSGFAGLSFPGCPETFQK	92	+	1	TraesCS1D03G0150900.1_pep_020124	71.429	28	8	0	0.000507	46.6	20	21	0	75	0	2	TraesCS1D03G0150900	HC	3
8261	Vincent et al 2022 2023	01_STORED_GRAIN	2	TraesCS1D03G0150900.1	NTHGLVYIIQGSGFAGLSFPGCPETFQK	3	Chr1D	52078460	52078543	NTHGLVYIIQGSGFAGLSFPGCPETFQK	92	+	1	TraesCS1D03G0150900.1_pep_020125	71.429	28	8	0	0.002	43.7	20	21	0	75	0	2	TraesCS1D03G0150900	HC	3
8264	Vincent et al 2022 2023	01_STORED_GRAIN	2	TraesCS1D03G0150900.1	FYNDGDAPIVAIYVFDVNNYANQLEPR	3	Chr1D	52078679	52078759	FYNDGDAPIVAIYVFDVNNYANQLEPR	131	+	1	TraesCS1D03G0150900.1_pep_020143	100	27	0	0	2.32e-10	65.6	27	27	0	100	0	2	TraesCS1D03G0150900	HC	3
8265	Vincent et al 2022 2023	01_STORED_GRAIN	2	TraesCS1D03G0150900.1	YNDGDAPIVAIYVFDVNNYANQLEPR	3	Chr1D	52078682	52078759	YNDGDAPIVAIYVFDVNNYANQLEPR	125	+	1	TraesCS1D03G0150900.1_pep_020144	100	26	0	0	1.4e-09	62.7	26	26	0	100	0	2	TraesCS1D03G0150900	HC	3
8266	Vincent et al 2022 2023	01_STORED_GRAIN	2	TraesCS1D03G0150900.1	EFLFAGNYR	3	Chr1D	52078890	52078916	EFLFAGNYR	71	+	1	TraesCS1D03G0150900.1_pep_020149	100	9	0	0	0.005	36.4	9	9	0	100	0	3	TraesCS1D03G0150900	HC	3
8267	Vincent et al 2022 2023	01_STORED_GRAIN	2	TraesCS1D03G0150900.1	SSQLHSSQNIFSGFDVR	3	Chr1D	52078917	52078967	SSQLHSSQNIFSGFDVR	80	+	1	TraesCS1D03G0150900.1_pep_020292	100	17	0	0	0.006	40.8	17	17	0	100	0	3	TraesCS1D03G0150900	HC	3
8269	Vincent et al 2022 2023	01_STORED_GRAIN	2	TraesCS1D03G0150900.1	LLAEALGTSGK	3	Chr1D	52078968	52079000	LLAEALGTSGK	74	+	1	TraesCS1D03G0150900.1_pep_020302	100	11	0	0	0.007	37.9	11	11	0	100	0	3	TraesCS1D03G0150900	HC	3
8271	Vincent et al 2022 2023	01_STORED_GRAIN	2	TraesCS1D03G0150900.1	AEALGTSGKIAQRL	3	Chr1D	52078974	52079015	AEALGTSGKIAQRL	94	+	1	TraesCS1D03G0150900.1_pep_020440	100	14	0	0	6.84e-06	47.6	14	14	0	100	0	3	TraesCS1D03G0150900	HC	3
8272	Vincent et al 2022 2023	01_STORED_GRAIN	2	TraesCS1D03G0150900.1	LQSQNDDIIHVNHTLK	3	Chr1D	52079013	52079060	LQSQNDDIIHVNHTLK	110	+	1	TraesCS1D03G0150900.1_pep_020441	100	16	0	0	1.93e-08	55.4	16	16	0	100	0	3	TraesCS1D03G0150900	HC	3
8273	Vincent et al 2022 2023	01_STORED_GRAIN	2	TraesCS1D03G0150900.1	LQSQNDDIIHVNHTLK	3	Chr1D	52079013	52079060	LQSQNDDIIHVNHTLK	110	+	1	TraesCS1D03G0150900.1_pep_020442	100	16	0	0	2.89e-07	51.8	16	16	0	100	0	3	TraesCS1D03G0150900	HC	3
8275	Vincent et al 2022 2023	01_STORED_GRAIN	2	TraesCS1D03G0150900.1	FLKPVFTQQREPESYPHTQYEEGQSQAK	3	Chr1D	52079061	52079144	FLKPVFTQQREPESYPHTQYEEGQSQAK	137	+	1	TraesCS1D03G0150900.1_pep_020447	100	28	0	0	2.55e-11	68.5	28	28	0	100	0	3	TraesCS1D03G0150900	HC	3
8276	Vincent et al 2022 2023	01_STORED_GRAIN	2	TraesCS1D03G0150900.1	FLKPVFTQQREPESYPHTQYEEGQSQAK	3	Chr1D	52079061	52079144	FLKPVFTQQREPESYPHTQYEEGQSQAK	137	+	1	TraesCS1D03G0150900.1_pep_020448	100	28	0	0	1.95e-10	63.8	28	28	0	100	0	3	TraesCS1D03G0150900	HC	3
8277	Vincent et al 2022 2023	01_STORED_GRAIN	2	TraesCS1D03G0150900.1	EPESYPHTQYEEGQSQAK	3	Chr1D	52079091	52079144	EPESYPHTQYEEGQSQAK	82	+	1	TraesCS1D03G0150900.1_pep_020453	100	18	0	0	0.003	41.8	18	18	0	100	0	3	TraesCS1D03G0150900	HC	3
8278	Vincent et al 2022 2023	01_STORED_GRAIN	2	TraesCS1D03G0150900.1	EPESYPHTQYEEGQSQAK	3	Chr1D	52079091	52079144	EPESYPHTQYEEGQSQAK	82	+	1	TraesCS1D03G0150900.1_pep_020454	100	18	0	0	0.008	39.3	18	18	0	100	0	3	TraesCS1D03G0150900	HC	3
8280	Vincent et al 2022 2023	01_STORED_GRAIN	2	TraesCS1D03G0150900.1	HSQEEQPQMGQSQEEQPQMGQSQGEQPQMGQSQAK	3	Chr1D	52079145	52079249	HSQEEQPQMGQSQEEQPQMGQSQGEQPQMGQSQAK	143	+	1	TraesCS1D03G0150900.1_pep_020457	100	35	0	0	9.46e-12	71.4	35	35	0	100	0	3	TraesCS1D03G0150900	HC	3
8281	Vincent et al 2022 2023	01_STORED_GRAIN	2	TraesCS1D03G0150900.1	HSQEEQPQMGQSQEEQPQMGQSQGEQPQMGQSQAK	3	Chr1D	52079145	52079249	HSQEEQPQMGQSQEEQPQMGQSQGEQPQMGQSQAK	143	+	1	TraesCS1D03G0150900.1_pep_020458	100	35	0	0	6.5e-11	66.5	35	35	0	100	0	3	TraesCS1D03G0150900	HC	3
8283	Vincent et al 2022 2023	01_STORED_GRAIN	2	TraesCS1D03G0150900.1	LSVNIDDPSR	3	Chr1D	52079463	52079492	LSVNIDDPSR	76	+	1	TraesCS1D03G0150900.1_pep_020468	100	10	0	0	0.001	38.8	10	10	0	100	0	3	TraesCS1D03G0150900	HC	3
8285	Vincent et al 2022 2023	01_STORED_GRAIN	2	TraesCS1D03G0150900.1	SVNIDDPSRADIY	3	Chr1D	52079466	52079504	SVNIDDPSRADIY	101	+	1	TraesCS1D03G0150900.1_pep_020481	100	13	0	0	1.51e-07	51	13	13	0	100	0	3	TraesCS1D03G0150900	HC	3
8286	Vincent et al 2022 2023	01_STORED_GRAIN	2	TraesCS1D03G0150900.1	SVNIDDPSRADIY	3	Chr1D	52079466	52079504	SVNIDDPSRADIY	101	+	1	TraesCS1D03G0150900.1_pep_020482	100	13	0	0	3.12e-06	47.8	13	13	0	100	0	3	TraesCS1D03G0150900	HC	3
8288	Vincent et al 2022 2023	01_STORED_GRAIN	2	TraesCS1D03G0150900.1	NVFNDLLSPGQLLIIPQNY	3	Chr1D	52079793	52079849	NVFNDLLSPGQLLIIPQNY	92	+	1	TraesCS1D03G0150900.1_pep_020491	100	19	0	0	8.44e-05	46.6	19	19	0	100	0	3	TraesCS1D03G0150900	HC	3
8289	Vincent et al 2022 2023	01_STORED_GRAIN	2	TraesCS1D03G0150900.1	NVFNDLLSPGQLLIIPQNY	3	Chr1D	52079793	52079849	NVFNDLLSPGQLLIIPQNY	92	+	1	TraesCS1D03G0150900.1_pep_020492	100	19	0	0	0.000302	43.7	19	19	0	100	0	3	TraesCS1D03G0150900	HC	3
8292	Vincent et al 2022 2023	01_STORED_GRAIN	2	TraesCS1D03G0150900.1	TNANSMVSHIAGK	3	Chr1D	52079901	52079939	TNANSMVSHIAGK	91	+	1	TraesCS1D03G0150900.1_pep_020494	100	13	0	0	1.13e-05	46.1	13	13	0	100	0	3	TraesCS1D03G0150900	HC	3
8293	Vincent et al 2022 2023	01_STORED_GRAIN	2	TraesCS1D03G0150900.1	TNANSMVSHIAGK	3	Chr1D	52079901	52079939	TNANSMVSHIAGK	91	+	1	TraesCS1D03G0150900.1_pep_020495	100	13	0	0	0.000119	43.3	13	13	0	100	0	3	TraesCS1D03G0150900	HC	3
8298	Vincent et al 2022 2023	01_STORED_GRAIN	2	TraesCS1D03G0150900.1	FSREEELGVFAPK	3	Chr1D	52080021	52080059	FSREEELGVFAPK	97	+	1	TraesCS1D03G0150900.1_pep_020637	100	13	0	0	8.5e-07	49	13	13	0	100	0	3	TraesCS1D03G0150900	HC	3
8299	Vincent et al 2022 2023	01_STORED_GRAIN	2	TraesCS1D03G0150900.1	FSREEELGVFAPK	3	Chr1D	52080021	52080059	FSREEELGVFAPK	97	+	1	TraesCS1D03G0150900.1_pep_020638	100	13	0	0	1.34e-05	46	13	13	0	100	0	3	TraesCS1D03G0150900	HC	3
8301	Vincent et al 2022 2023	01_STORED_GRAIN	2	TraesCS1D03G0150900.1	EEELGVFAPK	3	Chr1D	52080030	52080059	EEELGVFAPK	74	+	1	TraesCS1D03G0150900.1_pep_020646	100	10	0	0	0.004	37.9	10	10	0	100	0	3	TraesCS1D03G0150900	HC	3
8465	Vincent et al 2022 2023	01_STORED_GRAIN	2	TraesCS1D03G0195600.1	RAGQPSEVAPSFVFLASEQDSSYISGQVIHPNG	3	Chr1D	72377013	72377111	GNPHIVQGSIYSSDQESALFVFSPAVESPQGAR	160	-	0	TraesCS1D03G0195600.1_pep_020879	100	33	0	0	3.54e-14	79.7	33	33	0	100	0	-3	TraesCS1D03G0195600	HC	3
8466	Vincent et al 2022 2023	01_STORED_GRAIN	2	TraesCS1D03G0195600.1	RAGQPSEVAPSFVFLASEQDSSYISGQVIHPNG	3	Chr1D	72377013	72377111	GNPHIVQGSIYSSDQESALFVFSPAVESPQGAR	160	-	0	TraesCS1D03G0195600.1_pep_020880	100	33	0	0	3.31e-13	74.1	33	33	0	100	0	-3	TraesCS1D03G0195600	HC	3
8468	Vincent et al 2022 2023	01_STORED_GRAIN	2	TraesCS1D03G0195600.1	VNGVAPGPIWTPLIPASFPEEK	3	Chr1D	72377145	72377210	KEEPFSAPILPTWIPGPAVGNV	108	-	0	TraesCS1D03G0195600.1_pep_020874	100	22	0	0	4.27e-07	54.4	22	22	0	100	0	-3	TraesCS1D03G0195600	HC	3
8470	Vincent et al 2022 2023	01_STORED_GRAIN	2	TraesCS1D03G0195600.1	VNGVAPGPIWTPLIPASFPEEK	3	Chr1D	72377145	72377210	KEEPFSAPILPTWIPGPAVGNV	108	-	0	TraesCS1D03G0195600.1_pep_020875	100	22	0	0	2.02e-06	50.9	22	22	0	100	0	-3	TraesCS1D03G0195600	HC	3
8467	Vincent et al 2022 2023	01_STORED_GRAIN	2	TraesCS1D03G0195600.1	GIRVNGVAPGPIWTPLIPASFPEEK	3	Chr1D	72377145	72377219	KEEPFSAPILPTWIPGPAVGNVRIG	123	-	0	TraesCS1D03G0195600.1_pep_020872	100	25	0	0	2.21e-09	61.7	25	25	0	100	0	-3	TraesCS1D03G0195600	HC	3
8469	Vincent et al 2022 2023	01_STORED_GRAIN	2	TraesCS1D03G0195600.1	GIRVNGVAPGPIWTPLIPASFPEEK	3	Chr1D	72377145	72377219	KEEPFSAPILPTWIPGPAVGNVRIG	123	-	0	TraesCS1D03G0195600.1_pep_020873	100	25	0	0	1.37e-08	57.6	25	25	0	100	0	-3	TraesCS1D03G0195600	HC	3
8472	Vincent et al 2022 2023	01_STORED_GRAIN	2	TraesCS1D03G0195600.1	DYTATKGAIVAF	3	Chr1D	72377253	72377288	FAVIAGKTATYD	84	-	0	TraesCS1D03G0195600.1_pep_020864	100	12	0	0	0.000159	42.7	12	12	0	100	0	-3	TraesCS1D03G0195600	HC	3
8473	Vincent et al 2022 2023	01_STORED_GRAIN	2	TraesCS1D03G0195600.1	DYTATKGAIVAF	3	Chr1D	72377253	72377288	FAVIAGKTATYD	84	-	0	TraesCS1D03G0195600.1_pep_020865	100	12	0	0	0.001	40.2	12	12	0	100	0	-3	TraesCS1D03G0195600	HC	3
8475	Vincent et al 2022 2023	01_STORED_GRAIN	2	TraesCS1D03G0195600.1	GNATLLDYTATK	3	Chr1D	72377271	72377306	KTATYDLLTANG	86	-	0	TraesCS1D03G0195600.1_pep_020850	100	12	0	0	5.52e-05	43.7	12	12	0	100	0	-3	TraesCS1D03G0195600	HC	3
8476	Vincent et al 2022 2023	01_STORED_GRAIN	2	TraesCS1D03G0195600.1	GNATLLDYTATK	3	Chr1D	72377271	72377306	KTATYDLLTANG	86	-	0	TraesCS1D03G0195600.1_pep_020851	100	12	0	0	0.000565	41.1	12	12	0	100	0	-3	TraesCS1D03G0195600	HC	3
8474	Vincent et al 2022 2023	01_STORED_GRAIN	2	TraesCS1D03G0195600.1	HMGPGSSIINTTSVNAYKGNATLLDYTATK	3	Chr1D	72377271	72377360	KTATYDLLTANGKYANVSTTNIISSGPGMH	224	-	0	TraesCS1D03G0195600.1_pep_020848	100	30	0	0	3.63e-26	110	30	30	0	100	0	-3	TraesCS1D03G0195600	HC	3
8477	Vincent et al 2022 2023	01_STORED_GRAIN	2	TraesCS1D03G0195600.1	HMGPGSSIINTTSVNAYK	3	Chr1D	72377307	72377360	KYANVSTTNIISSGPGMH	136	-	0	TraesCS1D03G0195600.1_pep_020843	100	18	0	0	8.34e-13	68	18	18	0	100	0	-3	TraesCS1D03G0195600	HC	3
8478	Vincent et al 2022 2023	01_STORED_GRAIN	2	TraesCS1D03G0195600.1	HMGPGSSIINTTSVNAYK	3	Chr1D	72377307	72377360	KYANVSTTNIISSGPGMH	136	-	0	TraesCS1D03G0195600.1_pep_020844	100	18	0	0	3.71e-11	63.4	18	18	0	100	0	-3	TraesCS1D03G0195600	HC	3
8479	Vincent et al 2022 2023	01_STORED_GRAIN	2	TraesCS1D03G0195600.1	TNIFSYFLMAK	3	Chr1D	72377373	72377405	KAMLFYSFINT	86	-	0	TraesCS1D03G0195600.1_pep_020842	100	11	0	0	2.98e-05	43.7	11	11	0	100	0	-3	TraesCS1D03G0195600	HC	3
8480	Vincent et al 2022 2023	01_STORED_GRAIN	2	TraesCS1D03G0195600.1	ALAGDLGYEENCRR	3	Chr1D	72377532	72377573	RRCNEEYGLDGALA	104	-	0	TraesCS1D03G0195600.1_pep_020838	100	14	0	0	7.99e-08	52.5	14	14	0	100	0	-3	TraesCS1D03G0195600	HC	3
8481	Vincent et al 2022 2023	01_STORED_GRAIN	2	TraesCS1D03G0195600.1	ALAGDLGYEENCRR	3	Chr1D	72377532	72377573	RRCNEEYGLDGALA	104	-	0	TraesCS1D03G0195600.1_pep_020839	100	14	0	0	1.45e-06	49.1	14	14	0	100	0	-3	TraesCS1D03G0195600	HC	3
8482	Vincent et al 2022 2023	01_STORED_GRAIN	2	TraesCS1D03G0195600.1	ALAGDLGYEENCR	3	Chr1D	72377535	72377573	RCNEEYGLDGALA	96	-	0	TraesCS1D03G0195600.1_pep_020836	100	13	0	0	1.37e-06	48.6	13	13	0	100	0	-3	TraesCS1D03G0195600	HC	3
8483	Vincent et al 2022 2023	01_STORED_GRAIN	2	TraesCS1D03G0195600.1	ALAGDLGYEENCR	3	Chr1D	72377535	72377573	RCNEEYGLDGALA	96	-	0	TraesCS1D03G0195600.1_pep_020837	100	13	0	0	2e-05	45.5	13	13	0	100	0	-3	TraesCS1D03G0195600	HC	3
8484	Vincent et al 2022 2023	01_STORED_GRAIN	2	TraesCS1D03G0195600.1	RDIKSRTGAGEPKAL	3	Chr1D	72377568	72377612	LAKPEGAGTRSKIDR	106	-	0	TraesCS1D03G0195600.1_pep_020834	100	15	0	0	6.74e-08	53.4	15	15	0	100	0	-3	TraesCS1D03G0195600	HC	3
8485	Vincent et al 2022 2023	01_STORED_GRAIN	2	TraesCS1D03G0195600.1	RDIKSRTGAGEPKAL	3	Chr1D	72377568	72377612	LAKPEGAGTRSKIDR	106	-	0	TraesCS1D03G0195600.1_pep_020835	100	15	0	0	1.02e-06	50	15	15	0	100	0	-3	TraesCS1D03G0195600	HC	3
8486	Vincent et al 2022 2023	01_STORED_GRAIN	2	TraesCS1D03G0195600.1	DAEETLQALRDIK	3	Chr1D	72377601	72377639	KIDRLAQLTEEAD	93	-	0	TraesCS1D03G0195600.1_pep_020830	100	13	0	0	4.4e-06	47.1	13	13	0	100	0	-3	TraesCS1D03G0195600	HC	3
8487	Vincent et al 2022 2023	01_STORED_GRAIN	2	TraesCS1D03G0195600.1	DAEETLQALRDIK	3	Chr1D	72377601	72377639	KIDRLAQLTEEAD	93	-	0	TraesCS1D03G0195600.1_pep_020831	100	13	0	0	5.36e-05	44.2	13	13	0	100	0	-3	TraesCS1D03G0195600	HC	3
8488	Vincent et al 2022 2023	01_STORED_GRAIN	2	TraesCS1D03G0195600.1	VKGHEDKDAEETL	3	Chr1D	72377622	72377660	LTEEADKDEHGKV	94	-	0	TraesCS1D03G0195600.1_pep_020690	100	13	0	0	3.8e-06	47.6	13	13	0	100	0	-3	TraesCS1D03G0195600	HC	3
8489	Vincent et al 2022 2023	01_STORED_GRAIN	2	TraesCS1D03G0195600.1	GATVNFTYVKGHEDKDAEE	3	Chr1D	72377628	72377684	EEADKDEHGKVYTFNVTAG	138	-	0	TraesCS1D03G0195600.1_pep_020687	100	19	0	0	7.61e-13	69	19	19	0	100	0	-3	TraesCS1D03G0195600	HC	3
8490	Vincent et al 2022 2023	01_STORED_GRAIN	2	TraesCS1D03G0195600.1	GATVNFTYVKGHEDKDAEE	3	Chr1D	72377628	72377684	EEADKDEHGKVYTFNVTAG	138	-	0	TraesCS1D03G0195600.1_pep_020688	100	19	0	0	2.78e-11	64.3	19	19	0	100	0	-3	TraesCS1D03G0195600	HC	3
8491	Vincent et al 2022 2023	01_STORED_GRAIN	2	TraesCS1D03G0195600.1	AVCLCFALEGATVNFTYVK	3	Chr1D	72377655	72377711	KVYTFNVTAGELAFCLCVA	141	-	0	TraesCS1D03G0195600.1_pep_020675	100	19	0	0	2.32e-13	70.4	19	19	0	100	0	-3	TraesCS1D03G0195600	HC	3
8492	Vincent et al 2022 2023	01_STORED_GRAIN	2	TraesCS1D03G0195600.1	AVCLCFALEGATVNFTYVK	3	Chr1D	72377655	72377711	KVYTFNVTAGELAFCLCVA	141	-	0	TraesCS1D03G0195600.1_pep_020676	100	19	0	0	1.01e-11	65.6	19	19	0	100	0	-3	TraesCS1D03G0195600	HC	3
8493	Vincent et al 2022 2023	01_STORED_GRAIN	2	TraesCS1D03G0195600.1	AVCLCFALEGATVNF	3	Chr1D	72377667	72377711	FNVTAGELAFCLCVA	109	-	0	TraesCS1D03G0195600.1_pep_020670	100	15	0	0	1.51e-08	54.9	15	15	0	100	0	-3	TraesCS1D03G0195600	HC	3
8494	Vincent et al 2022 2023	01_STORED_GRAIN	2	TraesCS1D03G0195600.1	AVCLCFALEGATVNF	3	Chr1D	72377667	72377711	FNVTAGELAFCLCVA	109	-	0	TraesCS1D03G0195600.1_pep_020671	100	15	0	0	2.86e-07	51.3	15	15	0	100	0	-3	TraesCS1D03G0195600	HC	3
8495	Vincent et al 2022 2023	01_STORED_GRAIN	2	TraesCS1D03G0195600.1	FPPQQQDCQPGK	3	Chr1D	72377915	72377950	KGPQCDQQQPPF	79	-	0	TraesCS1D03G0195600.1_pep_020662	100	12	0	0	0.001	40.3	12	12	0	100	0	-1	TraesCS1D03G0195600	HC	3
8507	Vincent et al 2022 2023	01_STORED_GRAIN	2	TraesCS1D03G0200400.1	DGFPANADDIFLTDGASPGVHLMMQLLIR	3	Chr1D	74481723	74481902	DGFPANADDIFLTDGASPG-------------------------------VHLMMQLLIR	101	+	1	TraesCS1D03G0200400.1_pep_020890	48.333	60	0	1	6.61e-05	47.8	29	29	31	48.33	0	3	TraesCS1D03G0200400	HC	3
8508	Vincent et al 2022 2023	01_STORED_GRAIN	2	TraesCS1D03G0200400.1	DGFPANADDIFLTDGASPGVHLMMQLLIR	3	Chr1D	74481723	74481902	DGFPANADDIFLTDGASPG-------------------------------VHLMMQLLIR	101	+	1	TraesCS1D03G0200400.1_pep_020891	48.333	60	0	1	6.61e-05	47.8	29	29	31	48.33	0	3	TraesCS1D03G0200400	HC	3
8509	Vincent et al 2022 2023	01_STORED_GRAIN	2	TraesCS1D03G0200400.1	YLNESTGWGLEISDVK	3	Chr1D	74482091	74482138	YLNESTGWGLEISDVK	79	+	1	TraesCS1D03G0200400.1_pep_020896	100	16	0	0	0.007	40.3	16	16	0	100	0	2	TraesCS1D03G0200400	HC	3
8510	Vincent et al 2022 2023	01_STORED_GRAIN	2	TraesCS1D03G0200400.1	SLGYGEEDLPLVSYQSVSK	3	Chr1D	74482711	74482767	SLGYGEEDLPLVSYQSVSK	86	+	1	TraesCS1D03G0200400.1_pep_020905	100	19	0	0	0.001	43.7	19	19	0	100	0	1	TraesCS1D03G0200400	HC	3
8511	Vincent et al 2022 2023	01_STORED_GRAIN	2	TraesCS1D03G0200400.1	SLGYGEEDLPLVSYQSVSK	3	Chr1D	74482711	74482767	SLGYGEEDLPLVSYQSVSK	86	+	1	TraesCS1D03G0200400.1_pep_020906	100	19	0	0	0.003	41.1	19	19	0	100	0	1	TraesCS1D03G0200400	HC	3
8512	Vincent et al 2022 2023	01_STORED_GRAIN	2	TraesCS1D03G0200400.1	RGGYMEITGFSAPVREQIYK	3	Chr1D	74482872	74482931	RGGYMEITGFSAPVREQIYK	101	+	1	TraesCS1D03G0200400.1_pep_020911	100	20	0	0	3.54e-06	51	20	20	0	100	0	3	TraesCS1D03G0200400	HC	3
8513	Vincent et al 2022 2023	01_STORED_GRAIN	2	TraesCS1D03G0200400.1	RGGYMEITGFSAPVREQIYK	3	Chr1D	74482872	74482931	RGGYMEITGFSAPVREQIYK	101	+	1	TraesCS1D03G0200400.1_pep_020912	100	20	0	0	1.59e-05	47.8	20	20	0	100	0	3	TraesCS1D03G0200400	HC	3
8514	Vincent et al 2022 2023	01_STORED_GRAIN	2	TraesCS1D03G0200400.1	IASVNLCSNITGQILASLVMNPPK	3	Chr1D	74482932	74483003	IASVNLCSNITGQILASLVMNPPK	113	+	1	TraesCS1D03G0200400.1_pep_020913	100	24	0	0	1.04e-07	56.8	24	24	0	100	0	3	TraesCS1D03G0200400	HC	3
8515	Vincent et al 2022 2023	01_STORED_GRAIN	2	TraesCS1D03G0200400.1	IASVNLCSNITGQILASLVMNPPK	3	Chr1D	74482932	74483003	IASVNLCSNITGQILASLVMNPPK	113	+	1	TraesCS1D03G0200400.1_pep_020914	100	24	0	0	4.9e-07	53.1	24	24	0	100	0	3	TraesCS1D03G0200400	HC	3
8516	Vincent et al 2022 2023	01_STORED_GRAIN	2	TraesCS1D03G0200400.1	AEGAMYLFPQICLPQK	3	Chr1D	74483297	74483344	AEGAMYLFPQICLPQK	82	+	1	TraesCS1D03G0200400.1_pep_020927	100	16	0	0	0.002	41.8	16	16	0	100	0	2	TraesCS1D03G0200400	HC	3
8517	Vincent et al 2022 2023	01_STORED_GRAIN	2	TraesCS1D03G0200400.1	AEGAMYLFPQICLPQK	3	Chr1D	74483297	74483344	AEGAMYLFPQICLPQK	82	+	1	TraesCS1D03G0200400.1_pep_020928	100	16	0	0	0.006	39.3	16	16	0	100	0	2	TraesCS1D03G0200400	HC	3
8522	Vincent et al 2022 2023	01_STORED_GRAIN	2	TraesCS1D03G0203000.1	TGSYDPCTER	3	Chr1D	76096975	76097004	RETCPDYSGT	77	-	0	TraesCS1D03G0203000.1_pep_020938	100	10	0	0	0.00074	39.3	10	10	0	100	0	-2	TraesCS1D03G0203000	HC	3
8523	Vincent et al 2022 2023	01_STORED_GRAIN	2	TraesCS1D03G0203000.1	ACLHDSFIHPSPACDAATDVATAE	3	Chr1D	76097190	76097261	EATAVDTAADCAPSPHIFSDHLCA	175	-	0	TraesCS1D03G0203000.1_pep_020936	100	24	0	0	1.42e-18	87	24	24	0	100	0	-3	TraesCS1D03G0203000	HC	3
8524	Vincent et al 2022 2023	01_STORED_GRAIN	2	TraesCS1D03G0203000.1	ACLHDSFIHPSPACDAATDVATAE	3	Chr1D	76097190	76097261	EATAVDTAADCAPSPHIFSDHLCA	175	-	0	TraesCS1D03G0203000.1_pep_020937	100	24	0	0	1.33e-16	80.8	24	24	0	100	0	-3	TraesCS1D03G0203000	HC	3
8525	Vincent et al 2022 2023	01_STORED_GRAIN	2	TraesCS1D03G0203000.1	TAHDSYAFLAK	3	Chr1D	76097505	76097537	KALFAYSDHAT	74	-	0	TraesCS1D03G0203000.1_pep_020933	100	11	0	0	0.006	37.9	11	11	0	100	0	-3	TraesCS1D03G0203000	HC	3
8526	Vincent et al 2022 2023	01_STORED_GRAIN	2	TraesCS1D03G0203100.1	AVVPLAATRHSIGALGLPTTTSW	3	Chr1D	76248779	76248847	WSTTTPLGLAGISHRTAALPVVA	104	-	0	TraesCS1D03G0203100.1_pep_020944	100	23	0	0	2.24e-06	52.5	23	23	0	100	0	-1	TraesCS1D03G0203100	HC	3
8830	Vincent et al 2022 2023	01_STORED_GRAIN	2	TraesCS1D03G0273600LC.1	EADAKYDGPLVSHL	3	Chr1D	114586211	114586252	EADAKYDGPLVSHL	103	+	1	TraesCS1D03G0273600LC.1_pep_020950	100	14	0	0	1.2e-07	52	14	14	0	100	0	2	TraesCS1D03G0273600LC	LC	2
9110	Vincent et al 2022 2023	01_STORED_GRAIN	2	TraesCS1D03G0345000LC.1	DNGMHALIIYDDLSK	3	Chr1D	188536108	188536152	KSLDDYIILAHMGND	112	-	0	TraesCS1D03G0345000LC.1_pep_020961	100	15	0	0	5.17e-09	56.3	15	15	0	100	0	-2	TraesCS1D03G0345000LC	LC	2
9111	Vincent et al 2022 2023	01_STORED_GRAIN	2	TraesCS1D03G0345000LC.1	VVDALGVPIDGK	3	Chr1D	188536576	188536611	KGDIPVGLADVV	83	-	0	TraesCS1D03G0345000LC.1_pep_020955	100	12	0	0	0.000234	42.2	12	12	0	100	0	-2	TraesCS1D03G0345000LC	LC	2
9112	Vincent et al 2022 2023	01_STORED_GRAIN	2	TraesCS1D03G0345000LC.1	VVDALGVPIDGK	3	Chr1D	188536576	188536611	KGDIPVGLADVV	83	-	0	TraesCS1D03G0345000LC.1_pep_020956	100	12	0	0	0.002	39.7	12	12	0	100	0	-2	TraesCS1D03G0345000LC	LC	2
9113	Vincent et al 2022 2023	01_STORED_GRAIN	2	TraesCS1D03G0346300.1	KAMKQVAAFAQFGSDLDAATQALLNR	3	Chr1D	188589730	188589807	RNLLAQTAADLDSGFQAFAAVQKMAK	180	-	0	TraesCS1D03G0346300.1_pep_020971	100	26	0	0	4.96e-19	89.4	26	26	0	100	0	-2	TraesCS1D03G0346300	HC	3
9114	Vincent et al 2022 2023	01_STORED_GRAIN	2	TraesCS1D03G0346300.1	GTNESETLYCVYVAIGQK	3	Chr1D	188590321	188590374	KQGIAVYVCYLTESENTG	135	-	0	TraesCS1D03G0346300.1_pep_020966	100	18	0	0	1.27e-12	67.5	18	18	0	100	0	-2	TraesCS1D03G0346300	HC	3
9115	Vincent et al 2022 2023	01_STORED_GRAIN	2	TraesCS1D03G0346300.1	GTNESETLYCVYVAIGQK	3	Chr1D	188590321	188590374	KQGIAVYVCYLTESENTG	135	-	0	TraesCS1D03G0346300.1_pep_020967	100	18	0	0	5.3e-11	62.9	18	18	0	100	0	-2	TraesCS1D03G0346300	HC	3
9182	Vincent et al 2022 2023	01_STORED_GRAIN	2	TraesCS1D03G0364300.1	TPVYTIACNAGVEGAVVVGK	3	Chr1D	202337986	202338045	TPVYTIACNAGVEGAVVVGK	89	+	1	TraesCS1D03G0364300.1_pep_020989	100	20	0	0	0.000315	45.2	20	20	0	100	0	1	TraesCS1D03G0364300	HC	3
9320	Vincent et al 2022 2023	01_STORED_GRAIN	2	TraesCS1D03G0405100.2	ETMDMLAFLGMADLPGVER	3	Chr1D	223097590	223097646	REVGPLDAMGLFALMDMTE	93	-	0	TraesCS1D03G0405100.2_pep_021021	100	19	0	0	5.77e-05	47.1	19	19	0	100	0	-2	TraesCS1D03G0405100	HC	3
9321	Vincent et al 2022 2023	01_STORED_GRAIN	2	TraesCS1D03G0405100.2	ETMDMLAFLGMADLPGVER	3	Chr1D	223097590	223097646	REVGPLDAMGLFALMDMTE	93	-	0	TraesCS1D03G0405100.2_pep_021022	100	19	0	0	0.000214	44.2	19	19	0	100	0	-2	TraesCS1D03G0405100	HC	3
9399	Vincent et al 2022 2023	01_STORED_GRAIN	2	TraesCS1D03G0420200LC.1	ATDLMAYLWSASSIVVSTCASEHVLL	3	Chr1D	235958094	235958171	ATDLMAYLWSASSIVVSTCASEHVLL	120	+	1	TraesCS1D03G0420200LC.1_pep_021025	100	26	0	0	1.06e-08	60.2	26	26	0	100	0	3	TraesCS1D03G0420200LC	LC	2
9405	Vincent et al 2022 2023	01_STORED_GRAIN	2	TraesCS1D03G0421900.1	LGDLGGPVVEDPAAPNSR	3	Chr1D	236544870	236544923	RSNPAAPDEVVPGGLDGL	83	-	0	TraesCS1D03G0421900.1_pep_021026	100	18	0	0	0.002	42.2	18	18	0	100	0	-3	TraesCS1D03G0421900	HC	3
9406	Vincent et al 2022 2023	01_STORED_GRAIN	2	TraesCS1D03G0421900.1	LGDLGGPVVEDPAAPNSR	3	Chr1D	236544870	236544923	RSNPAAPDEVVPGGLDGL	83	-	0	TraesCS1D03G0421900.1_pep_021027	100	18	0	0	0.007	39.7	18	18	0	100	0	-3	TraesCS1D03G0421900	HC	3
9500	Vincent et al 2022 2023	01_STORED_GRAIN	2	TraesCS1D03G0448500.1	KEVTGVLYHEATHVW	3	Chr1D	250440474	250440518	KEVTGVLYHEATHVW	114	+	1	TraesCS1D03G0448500.1_pep_021044	100	15	0	0	2.19e-09	57.3	15	15	0	100	0	3	TraesCS1D03G0448500	HC	3
9501	Vincent et al 2022 2023	01_STORED_GRAIN	2	TraesCS1D03G0448500.1	KEVTGVLYHEATHVW	3	Chr1D	250440474	250440518	KEVTGVLYHEATHVW	114	+	1	TraesCS1D03G0448500.1_pep_021045	100	15	0	0	5.59e-08	53.6	15	15	0	100	0	3	TraesCS1D03G0448500	HC	3
9502	Vincent et al 2022 2023	01_STORED_GRAIN	2	TraesCS1D03G0448500.1	FLDYCDSLKPGFVAQLNAK	3	Chr1D	250440666	250440722	FLDYCDSLKPGFVAQLNAK	142	+	1	TraesCS1D03G0448500.1_pep_021052	100	19	0	0	1.03e-13	70.9	19	19	0	100	0	3	TraesCS1D03G0448500	HC	3
9503	Vincent et al 2022 2023	01_STORED_GRAIN	2	TraesCS1D03G0448500.1	LDYCDSLKPGFVAQL	3	Chr1D	250440669	250440713	LDYCDSLKPGFVAQL	114	+	1	TraesCS1D03G0448500.1_pep_021053	100	15	0	0	1.89e-09	57.3	15	15	0	100	0	3	TraesCS1D03G0448500	HC	3
9504	Vincent et al 2022 2023	01_STORED_GRAIN	2	TraesCS1D03G0448500.1	DYCDSLKPGFVAQL	3	Chr1D	250440672	250440713	DYCDSLKPGFVAQL	107	+	1	TraesCS1D03G0448500.1_pep_021054	100	14	0	0	2.8e-08	53.9	14	14	0	100	0	3	TraesCS1D03G0448500	HC	3
9505	Vincent et al 2022 2023	01_STORED_GRAIN	2	TraesCS1D03G0448500.1	DYCDSLKPGFVAQL	3	Chr1D	250440672	250440713	DYCDSLKPGFVAQL	107	+	1	TraesCS1D03G0448500.1_pep_021055	100	14	0	0	6.01e-07	50.4	14	14	0	100	0	3	TraesCS1D03G0448500	HC	3
9593	Vincent et al 2022 2023	01_STORED_GRAIN	2	TraesCS1D03G0493900.1	EAFPGDVFYLHSR	3	Chr1D	271936085	271936123	RSHLYFVDGPFAE	102	-	0	TraesCS1D03G0493900.1_pep_021114	100	13	0	0	9.58e-08	51.5	13	13	0	100	0	-1	TraesCS1D03G0493900	HC	3
9594	Vincent et al 2022 2023	01_STORED_GRAIN	2	TraesCS1D03G0493900.1	TGSIVDVPAGK	3	Chr1D	271936697	271936729	KGAPVDVISGT	74	-	0	TraesCS1D03G0493900.1_pep_021103	100	11	0	0	0.007	37.9	11	11	0	100	0	-1	TraesCS1D03G0493900	HC	3
9597	Vincent et al 2022 2023	01_STORED_GRAIN	2	TraesCS1D03G0497000.1	YTQGFSGADITEICQR	3	Chr1D	274320595	274320642	YTQGFSGADITEICQR	123	+	1	TraesCS1D03G0497000.1_pep_021157	100	16	0	0	9.09e-11	61.7	16	16	0	100	0	1	TraesCS1D03G0497000	HC	3
9598	Vincent et al 2022 2023	01_STORED_GRAIN	2	TraesCS1D03G0497000.1	YQAFAQTLQQSR	3	Chr1D	274320826	274320861	YQAFAQTLQQSR	88	+	1	TraesCS1D03G0497000.1_pep_021158	100	12	0	0	2.84e-05	44.7	12	12	0	100	0	1	TraesCS1D03G0497000	HC	3
9611	Vincent et al 2022 2023	01_STORED_GRAIN	2	TraesCS1D03G0500900.1	AAELTTLLESR	3	Chr1D	278423925	278423957	AAELTTLLESR	75	+	1	TraesCS1D03G0500900.1_pep_021347	100	11	0	0	0.005	38.4	11	11	0	100	0	3	TraesCS1D03G0500900	HC	3
9612	Vincent et al 2022 2023	01_STORED_GRAIN	2	TraesCS1D03G0500900.1	SRMTNFYTNFQVDE	3	Chr1D	278423952	278423993	SRMTNFYTNFQVDE	113	+	1	TraesCS1D03G0500900.1_pep_021349	100	14	0	0	1.69e-09	56.8	14	14	0	100	0	3	TraesCS1D03G0500900	HC	3
9686	Vincent et al 2022 2023	01_STORED_GRAIN	2	TraesCS1D03G0529000.1	SMVWQNSWAYTTR	3	Chr1D	299167579	299167617	RTTYAWSNQWVMS	100	-	0	TraesCS1D03G0529000.1_pep_021410	100	13	0	0	2.82e-07	50.5	13	13	0	100	0	-2	TraesCS1D03G0529000	HC	3
9687	Vincent et al 2022 2023	01_STORED_GRAIN	2	TraesCS1D03G0529000.1	SMVWQNSWAYTTR	3	Chr1D	299167579	299167617	RTTYAWSNQWVMS	100	-	0	TraesCS1D03G0529000.1_pep_021411	100	13	0	0	5.28e-06	47.3	13	13	0	100	0	-2	TraesCS1D03G0529000	HC	3
9688	Vincent et al 2022 2023	01_STORED_GRAIN	2	TraesCS1D03G0529000.1	FAGGLYTTSVEAFIPN	3	Chr1D	299167827	299167874	NPIFAEVSTTYLGGAF	85	-	0	TraesCS1D03G0529000.1_pep_021408	81.25	16	3	0	0.001	43.2	13	13	0	81.25	0	-3	TraesCS1D03G0529000	HC	3
9946	Vincent et al 2022 2023	01_STORED_GRAIN	2	TraesCS1D03G0589100.1	DAVASTLGMGGDNTSSATK	3	Chr1D	334971153	334971209	KTASSTNDGGMGLTSAVAD	80	-	0	TraesCS1D03G0589100.1_pep_021444	100	19	0	0	0.009	40.8	19	19	0	100	0	-3	TraesCS1D03G0589100	HC	3
10045	Vincent et al 2022 2023	01_STORED_GRAIN	2	TraesCS1D03G0610200.1	SFGTNDLTQMTFGYSR	3	Chr1D	347578198	347578245	RSYGFTMQTLDNTGFS	78	-	0	TraesCS1D03G0610200.1_pep_021488	100	16	0	0	0.009	39.8	16	16	0	100	0	-2	TraesCS1D03G0610200	HC	3
10046	Vincent et al 2022 2023	01_STORED_GRAIN	2	TraesCS1D03G0610200.1	ELCAETGAAEDDVLAR	3	Chr1D	347579223	347579270	RALVDDEAAGTEACLE	109	-	0	TraesCS1D03G0610200.1_pep_021467	100	16	0	0	2.54e-08	54.9	16	16	0	100	0	-3	TraesCS1D03G0610200	HC	3
10047	Vincent et al 2022 2023	01_STORED_GRAIN	2	TraesCS1D03G0610200.1	ELCAETGAAEDDVLAR	3	Chr1D	347579223	347579270	RALVDDEAAGTEACLE	109	-	0	TraesCS1D03G0610200.1_pep_021468	100	16	0	0	3.65e-07	51.3	16	16	0	100	0	-3	TraesCS1D03G0610200	HC	3
10048	Vincent et al 2022 2023	01_STORED_GRAIN	2	TraesCS1D03G0610200.1	QPLSPPALSADLETFMSWVDEVR	3	Chr1D	347580431	347580499	RVEDVWSMFTELDASLAPPSLPQ	111	-	0	TraesCS1D03G0610200.1_pep_021464	100	23	0	0	1.92e-07	55.9	23	23	0	100	0	-1	TraesCS1D03G0610200	HC	3
10049	Vincent et al 2022 2023	01_STORED_GRAIN	2	TraesCS1D03G0610200.1	QPLSPPALSADLETFMSWVDEVR	3	Chr1D	347580431	347580499	RVEDVWSMFTELDASLAPPSLPQ	111	-	0	TraesCS1D03G0610200.1_pep_021465	100	23	0	0	9.11e-07	52.2	23	23	0	100	0	-1	TraesCS1D03G0610200	HC	3
10052	Vincent et al 2022 2023	01_STORED_GRAIN	2	TraesCS1D03G0610200.1	QLQLAVLAVFDSWDSPR	3	Chr1D	347582697	347582747	RPSDWSDFVALVALQLQ	82	-	0	TraesCS1D03G0610200.1_pep_021459	100	17	0	0	0.002	41.8	17	17	0	100	0	-3	TraesCS1D03G0610200	HC	3
10053	Vincent et al 2022 2023	01_STORED_GRAIN	2	TraesCS1D03G0610200.1	QLQLAVLAVFDSWDSPR	3	Chr1D	347582697	347582747	RPSDWSDFVALVALQLQ	82	-	0	TraesCS1D03G0610200.1_pep_021460	100	17	0	0	0.007	39.3	17	17	0	100	0	-3	TraesCS1D03G0610200	HC	3
10292	Vincent et al 2022 2023	01_STORED_GRAIN	2	TraesCS1D03G0703900.1	VVVNISPEEKGLPEGF	3	Chr1D	395461575	395461622	FGEPLGKEEPSINVVV	115	-	0	TraesCS1D03G0703900.1_pep_021553	100	16	0	0	2.17e-09	57.8	16	16	0	100	0	-3	TraesCS1D03G0703900	HC	3
10293	Vincent et al 2022 2023	01_STORED_GRAIN	2	TraesCS1D03G0703900.1	SLAVVVQDVDADER	3	Chr1D	395461641	395461682	REDADVDQVVVALS	100	-	0	TraesCS1D03G0703900.1_pep_021552	100	14	0	0	3.95e-07	50.5	14	14	0	100	0	-3	TraesCS1D03G0703900	HC	3
10294	Vincent et al 2022 2023	01_STORED_GRAIN	2	TraesCS1D03G0703900.1	KDISPPLEWYGVPDGTR	3	Chr1D	395461683	395461733	RTGDPVGYWELPPSIDK	88	-	0	TraesCS1D03G0703900.1_pep_021550	100	17	0	0	0.000248	44.7	17	17	0	100	0	-3	TraesCS1D03G0703900	HC	3
10295	Vincent et al 2022 2023	01_STORED_GRAIN	2	TraesCS1D03G0703900.1	KDISPPLEWYGVPDGTR	3	Chr1D	395461683	395461733	RTGDPVGYWELPPSIDK	88	-	0	TraesCS1D03G0703900.1_pep_021551	100	17	0	0	0.001	42	17	17	0	100	0	-3	TraesCS1D03G0703900	HC	3
10312	Vincent et al 2022 2023	01_STORED_GRAIN	2	TraesCS1D03G0711100.1	ENIQVFGWEIPEEDFK	3	Chr1D	397779153	397779200	ENIQVFGWEIPEEDFK	80	+	1	TraesCS1D03G0711100.1_pep_021577	100	16	0	0	0.004	40.8	16	16	0	100	0	3	TraesCS1D03G0711100	HC	3
10439	Vincent et al 2022 2023	01_STORED_GRAIN	2	TraesCS1D03G0754500.1	IFWGIPALLKR	3	Chr1D	414600368	414600400	RKLLAPIGWFI	89	-	0	TraesCS1D03G0754500.1_pep_022322	100	11	0	0	9e-06	45.2	11	11	0	100	0	-1	TraesCS1D03G0754500	HC	3
10440	Vincent et al 2022 2023	01_STORED_GRAIN	2	TraesCS1D03G0754500.1	IFWGIPALLKR	3	Chr1D	414600368	414600400	RKLLAPIGWFI	89	-	0	TraesCS1D03G0754500.1_pep_022323	100	11	0	0	0.000155	42.4	11	11	0	100	0	-1	TraesCS1D03G0754500	HC	3
10441	Vincent et al 2022 2023	01_STORED_GRAIN	2	TraesCS1D03G0754500.1	IFWGIPALLK	3	Chr1D	414600371	414600400	KLLAPIGWFI	80	-	0	TraesCS1D03G0754500.1_pep_021998	100	10	0	0	0.000205	40.8	10	10	0	100	0	-1	TraesCS1D03G0754500	HC	3
10442	Vincent et al 2022 2023	01_STORED_GRAIN	2	TraesCS1D03G0754500.1	IFWGIPALLK	3	Chr1D	414600371	414600400	KLLAPIGWFI	80	-	0	TraesCS1D03G0754500.1_pep_021999	100	10	0	0	0.003	38.4	10	10	0	100	0	-1	TraesCS1D03G0754500	HC	3
10443	Vincent et al 2022 2023	01_STORED_GRAIN	2	TraesCS1D03G0754500.1	GGSFYPGETTPPQQLQQR	3	Chr1D	414600401	414600454	RQQLQQPPTTEGPYFSGG	83	-	0	TraesCS1D03G0754500.1_pep_021956	100	18	0	0	0.002	42.2	18	18	0	100	0	-1	TraesCS1D03G0754500	HC	3
10444	Vincent et al 2022 2023	01_STORED_GRAIN	2	TraesCS1D03G0754500.1	GGSFYPGETTPPQQLQQR	3	Chr1D	414600401	414600454	RQQLQQPPTTEGPYFSGG	83	-	0	TraesCS1D03G0754500.1_pep_021957	100	18	0	0	0.007	39.7	18	18	0	100	0	-1	TraesCS1D03G0754500	HC	3
10445	Vincent et al 2022 2023	01_STORED_GRAIN	2	TraesCS1D03G0754500.1	EQQIVVPPKGGSFYPGETTPPQQL	3	Chr1D	414600410	414600481	LQQPPTTEGPYFSGGKPPVVIQQE	114	-	0	TraesCS1D03G0754500.1_pep_021954	100	24	0	0	6.65e-08	57.3	24	24	0	100	0	-1	TraesCS1D03G0754500	HC	3
10446	Vincent et al 2022 2023	01_STORED_GRAIN	2	TraesCS1D03G0754500.1	EQQIVVPPKGGSFYPGETTPPQQL	3	Chr1D	414600410	414600481	LQQPPTTEGPYFSGGKPPVVIQQE	114	-	0	TraesCS1D03G0754500.1_pep_021955	100	24	0	0	3.26e-07	53.6	24	24	0	100	0	-1	TraesCS1D03G0754500	HC	3
10448	Vincent et al 2022 2023	01_STORED_GRAIN	2	TraesCS1D03G0754500.1	ISPECHPVVVSPVAGQYEQQIVVPPK	3	Chr1D	414600455	414600532	KPPVVIQQEYQGAVPSVVVPHCEPSI	124	-	0	TraesCS1D03G0754500.1_pep_021948	100	26	0	0	2.06e-09	62.2	26	26	0	100	0	-1	TraesCS1D03G0754500	HC	3
10449	Vincent et al 2022 2023	01_STORED_GRAIN	2	TraesCS1D03G0754500.1	ISPECHPVVVSPVAGQYEQQIVVPPK	3	Chr1D	414600455	414600532	KPPVVIQQEYQGAVPSVVVPHCEPSI	124	-	0	TraesCS1D03G0754500.1_pep_021949	100	26	0	0	1.21e-08	58	26	26	0	100	0	-1	TraesCS1D03G0754500	HC	3
10447	Vincent et al 2022 2023	01_STORED_GRAIN	2	TraesCS1D03G0754500.1	DISPECHPVVVSPVAGQYEQQIVVPPK	3	Chr1D	414600455	414600535	KPPVVIQQEYQGAVPSVVVPHCEPSID	131	-	0	TraesCS1D03G0754500.1_pep_021947	100	27	0	0	1.98e-10	65.6	27	27	0	100	0	-1	TraesCS1D03G0754500	HC	3
10450	Vincent et al 2022 2023	01_STORED_GRAIN	2	TraesCS1D03G0754500.1	RDISPECHPVVVSPVAGQY	3	Chr1D	414600482	414600538	YQGAVPSVVVPHCEPSIDR	95	-	0	TraesCS1D03G0754500.1_pep_021943	100	19	0	0	2.97e-05	48.1	19	19	0	100	0	-1	TraesCS1D03G0754500	HC	3
10451	Vincent et al 2022 2023	01_STORED_GRAIN	2	TraesCS1D03G0754500.1	RDISPECHPVVVSPVAGQY	3	Chr1D	414600482	414600538	YQGAVPSVVVPHCEPSIDR	95	-	0	TraesCS1D03G0754500.1_pep_021944	100	19	0	0	0.000118	45.1	19	19	0	100	0	-1	TraesCS1D03G0754500	HC	3
10453	Vincent et al 2022 2023	01_STORED_GRAIN	2	TraesCS1D03G0754600.1	WQEPGQGQQWYYPTSLQQPGQGQQIGK	3	Chr1D	414656405	414656485	KGIQQGQGPQQLSTPYYWQQGQGPEQW	121	-	0	TraesCS1D03G0754600.1_pep_022959	100	27	0	0	1.07e-08	60.7	27	27	0	100	0	-1	TraesCS1D03G0754600	HC	3
10454	Vincent et al 2022 2023	01_STORED_GRAIN	2	TraesCS1D03G0754600.1	GTSSQTVQGYYPSVTSPRQGSY	3	Chr1D	414656540	414656605	YSGQRPSTVSPYYGQVTQSSTG	96	-	0	TraesCS1D03G0754600.1_pep_022944	100	22	0	0	4.54e-05	48.6	22	22	0	100	0	-1	TraesCS1D03G0754600	HC	3
10455	Vincent et al 2022 2023	01_STORED_GRAIN	2	TraesCS1D03G0754600.1	GGSFYPGETTPLQQLQQGIFWGTSSQTVQGYYPSVTSPR	3	Chr1D	414656552	414656668	RPSTVSPYYGQVTQSSTGWFIGQQLQQLPTTEGPYFSGG	182	-	0	TraesCS1D03G0754600.1_pep_022936	100	39	0	0	1.15e-17	90.4	39	39	0	100	0	-1	TraesCS1D03G0754600	HC	3
10456	Vincent et al 2022 2023	01_STORED_GRAIN	2	TraesCS1D03G0754600.1	GGSFYPGETTPLQQLQQGIFWGTSSQTVQGYYPSVTSPR	3	Chr1D	414656552	414656668	RPSTVSPYYGQVTQSSTGWFIGQQLQQLPTTEGPYFSGG	182	-	0	TraesCS1D03G0754600.1_pep_022937	100	39	0	0	1.73e-16	83.9	39	39	0	100	0	-1	TraesCS1D03G0754600	HC	3
10457	Vincent et al 2022 2023	01_STORED_GRAIN	2	TraesCS1D03G0754600.1	EQTVVPPKGGSFYPGETTPL	3	Chr1D	414656633	414656692	LPTTEGPYFSGGKPPVVTQE	94	-	0	TraesCS1D03G0754600.1_pep_022935	100	20	0	0	4.59e-05	47.6	20	20	0	100	0	-1	TraesCS1D03G0754600	HC	3
10458	Vincent et al 2022 2023	01_STORED_GRAIN	2	TraesCS1D03G0754600.1	CRSVAVSQVAR	3	Chr1D	414656699	414656731	RAVQSVAVSRC	74	-	0	TraesCS1D03G0754600.1_pep_022695	100	11	0	0	0.005	37.9	11	11	0	100	0	-1	TraesCS1D03G0754600	HC	3
10459	Vincent et al 2022 2023	01_STORED_GRAIN	2	TraesCS1D03G0754600.1	QVVDQQLAGRLPWSTGLQMR	3	Chr1D	414656765	414656824	RMQLGTSWPLRGALQQDVVQ	97	-	0	TraesCS1D03G0754600.1_pep_022509	100	20	0	0	1.86e-05	49	20	20	0	100	0	-1	TraesCS1D03G0754600	HC	3
10460	Vincent et al 2022 2023	01_STORED_GRAIN	2	TraesCS1D03G0754800.1	IEPQECSVFTADQY	3	Chr1D	414660763	414660804	YQDATFVSCEQPEI	100	-	0	TraesCS1D03G0754800.1_pep_023183	100	14	0	0	3.8e-07	50.5	14	14	0	100	0	-2	TraesCS1D03G0754800	HC	3
10461	Vincent et al 2022 2023	01_STORED_GRAIN	2	TraesCS1D03G0754800.1	RPQRQQGEGFSGEGAQQKPQAGR	3	Chr1D	414660844	414660912	RGAQPKQQAGEGSFGEGQQRQPR	98	-	0	TraesCS1D03G0754800.1_pep_023159	100	23	0	0	2.58e-05	49.5	23	23	0	100	0	-2	TraesCS1D03G0754800	HC	3
10462	Vincent et al 2022 2023	01_STORED_GRAIN	2	TraesCS1D03G0754800.1	RPQRQQGEGFSGEGAQQKPQAGR	3	Chr1D	414660844	414660912	RGAQPKQQAGEGSFGEGQQRQPR	98	-	0	TraesCS1D03G0754800.1_pep_023160	100	23	0	0	8.31e-05	46.4	23	23	0	100	0	-2	TraesCS1D03G0754800	HC	3
10463	Vincent et al 2022 2023	01_STORED_GRAIN	2	TraesCS1D03G0754800.1	GMVRDYEQSMPPLGEGR	3	Chr1D	414661105	414661155	RGEGLPPMSQEYDRVMG	85	-	0	TraesCS1D03G0754800.1_pep_023113	100	17	0	0	0.000832	43.2	17	17	0	100	0	-2	TraesCS1D03G0754800	HC	3
10464	Vincent et al 2022 2023	01_STORED_GRAIN	2	TraesCS1D03G0754800.1	GMVRDYEQSMPPLGEGR	3	Chr1D	414661105	414661155	RGEGLPPMSQEYDRVMG	85	-	0	TraesCS1D03G0754800.1_pep_023114	100	17	0	0	0.003	40.6	17	17	0	100	0	-2	TraesCS1D03G0754800	HC	3
10465	Vincent et al 2022 2023	01_STORED_GRAIN	2	TraesCS1D03G0754800.1	QQLTGRAGEGAVGVPLFHAQWGARE	3	Chr1D	414661213	414661287	ERAGWQAHFLPVGVAGEGARGTLQQ	117	-	0	TraesCS1D03G0754800.1_pep_023106	100	25	0	0	2.88e-08	58.8	25	25	0	100	0	-2	TraesCS1D03G0754800	HC	3
10466	Vincent et al 2022 2023	01_STORED_GRAIN	2	TraesCS1D03G0754800.1	QQLTGRAGEGAVGVPLFHAQWGARE	3	Chr1D	414661213	414661287	ERAGWQAHFLPVGVAGEGARGTLQQ	117	-	0	TraesCS1D03G0754800.1_pep_023107	100	25	0	0	1.43e-07	54.9	25	25	0	100	0	-2	TraesCS1D03G0754800	HC	3
10467	Vincent et al 2022 2023	01_STORED_GRAIN	2	TraesCS1D03G0754800.1	AGEGAVGVPLFHAQWGAR	3	Chr1D	414661216	414661269	RAGWQAHFLPVGVAGEGA	85	-	0	TraesCS1D03G0754800.1_pep_023110	100	18	0	0	0.001	43.2	18	18	0	100	0	-2	TraesCS1D03G0754800	HC	3
10468	Vincent et al 2022 2023	01_STORED_GRAIN	2	TraesCS1D03G0754800.1	AGEGAVGVPLFHAQWGAR	3	Chr1D	414661216	414661269	RAGWQAHFLPVGVAGEGA	85	-	0	TraesCS1D03G0754800.1_pep_023111	100	18	0	0	0.003	40.6	18	18	0	100	0	-2	TraesCS1D03G0754800	HC	3
10605	Vincent et al 2022 2023	01_STORED_GRAIN	2	TraesCS1D03G0808500.1	AHVAVFNTLLQVLDDGR	3	Chr1D	434216484	434216534	RGDDLVQLLTNFVAVHA	80	-	0	TraesCS1D03G0808500.1_pep_023225	100	17	0	0	0.006	40.8	17	17	0	100	0	-3	TraesCS1D03G0808500	HC	3
10606	Vincent et al 2022 2023	01_STORED_GRAIN	2	TraesCS1D03G0808500.1	VESASGDTNFQALK	3	Chr1D	434218207	434218248	KLAQFNTDGSASEV	98	-	0	TraesCS1D03G0808500.1_pep_023201	100	14	0	0	8.94e-07	49.5	14	14	0	100	0	-2	TraesCS1D03G0808500	HC	3
10607	Vincent et al 2022 2023	01_STORED_GRAIN	2	TraesCS1D03G0808500.1	VESASGDTNFQALK	3	Chr1D	434218207	434218248	KLAQFNTDGSASEV	98	-	0	TraesCS1D03G0808500.1_pep_023202	100	14	0	0	1.13e-05	46.4	14	14	0	100	0	-2	TraesCS1D03G0808500	HC	3
10656	Vincent et al 2022 2023	01_STORED_GRAIN	2	TraesCS1D03G0830200.5	TVGGGDDAFNTFFSETGAGK	3	Chr1D	440844579	440844638	TVGGGDDAFNTFFSETGAGK	88	+	1	TraesCS1D03G0830200.5_pep_023232	100	20	0	0	0.000649	44.7	20	20	0	100	0	3	TraesCS1D03G0830200	HC	3
10657	Vincent et al 2022 2023	01_STORED_GRAIN	2	TraesCS1D03G0830200.5	TVGGGDDAFNTFFSETGAGK	3	Chr1D	440844579	440844638	TVGGGDDAFNTFFSETGAGK	88	+	1	TraesCS1D03G0830200.5_pep_023233	100	20	0	0	0.002	42	20	20	0	100	0	3	TraesCS1D03G0830200	HC	3
10658	Vincent et al 2022 2023	01_STORED_GRAIN	2	TraesCS1D03G0830200.5	QVISSLTASLR	3	Chr1D	440845354	440845386	QVISSLTASLR	79	+	1	TraesCS1D03G0830200.5_pep_023235	100	11	0	0	0.003	40.3	11	11	0	100	0	1	TraesCS1D03G0830200	HC	3
10659	Vincent et al 2022 2023	01_STORED_GRAIN	2	TraesCS1D03G0830200.5	FDGALNVDVNEFQTNLVPYPR	3	Chr1D	440845387	440845449	FDGALNVDVNEFQTNLVPYPR	157	+	1	TraesCS1D03G0830200.5_pep_023242	100	21	0	0	6.09e-16	78.2	21	21	0	100	0	1	TraesCS1D03G0830200	HC	3
10660	Vincent et al 2022 2023	01_STORED_GRAIN	2	TraesCS1D03G0830200.5	FDGALNVDVNEFQTNLVPYPR	3	Chr1D	440845387	440845449	FDGALNVDVNEFQTNLVPYPR	157	+	1	TraesCS1D03G0830200.5_pep_023243	100	21	0	0	4.28e-14	72.7	21	21	0	100	0	1	TraesCS1D03G0830200	HC	3
10736	Vincent et al 2022 2023	01_STORED_GRAIN	2	TraesCS1D03G0862200.1	ASNQNQASYHAGETK	3	Chr1D	450801575	450801619	ASNQNQASYHAGETK	110	+	1	TraesCS1D03G0862200.1_pep_023246	100	15	0	0	1.13e-08	55.4	15	15	0	100	0	2	TraesCS1D03G0862200	HC	3
10738	Vincent et al 2022 2023	01_STORED_GRAIN	2	TraesCS1D03G0862200.1	ASNQNQASYHAGETK	3	Chr1D	450801575	450801619	ASNQNQASYHAGETK	110	+	1	TraesCS1D03G0862200.1_pep_023247	100	15	0	0	2.23e-07	51.8	15	15	0	100	0	2	TraesCS1D03G0862200	HC	3
10737	Vincent et al 2022 2023	01_STORED_GRAIN	2	TraesCS1D03G0862200.1	ASNQNQASYHAGETKARTE	3	Chr1D	450801575	450801631	ASNQNQASYHAGETKARTE	134	+	1	TraesCS1D03G0862200.1_pep_023249	100	19	0	0	6.2e-12	67	19	19	0	100	0	2	TraesCS1D03G0862200	HC	3
10739	Vincent et al 2022 2023	01_STORED_GRAIN	2	TraesCS1D03G0862200.1	RAAQGKDQTASTLGEKTE	3	Chr1D	450801982	450802035	RAAQGKDQTASTLGEKTE	80	+	1	TraesCS1D03G0862200.1_pep_023260	100	18	0	0	0.008	40.8	18	18	0	100	0	1	TraesCS1D03G0862200	HC	3
10741	Vincent et al 2022 2023	01_STORED_GRAIN	2	TraesCS1D03G0862200.1	TGSVLQQAGETVVNAVVGAK	3	Chr1D	450802171	450802230	TGSVLQQAGETVVNAVVGAK	89	+	1	TraesCS1D03G0862200.1_pep_023269	100	20	0	0	0.000335	45.2	20	20	0	100	0	1	TraesCS1D03G0862200	HC	3
10742	Vincent et al 2022 2023	01_STORED_GRAIN	2	TraesCS1D03G0862200.1	TGSVLQQAGETVVNAVVGAK	3	Chr1D	450802171	450802230	TGSVLQQAGETVVNAVVGAK	89	+	1	TraesCS1D03G0862200.1_pep_023270	100	20	0	0	0.001	42.4	20	20	0	100	0	1	TraesCS1D03G0862200	HC	3
10744	Vincent et al 2022 2023	01_STORED_GRAIN	2	TraesCS1D03G0862300.1	TGSVLQQAGETVVSAVVGAK	3	Chr1D	450895162	450895221	TGSVLQQAGETVVSAVVGAK	86	+	1	TraesCS1D03G0862300.1_pep_023374	100	20	0	0	0.001	43.7	20	20	0	100	0	1	TraesCS1D03G0862300	HC	3
10745	Vincent et al 2022 2023	01_STORED_GRAIN	2	TraesCS1D03G0862300.1	TGSVLQQAGETVVSAVVGAK	3	Chr1D	450895162	450895221	TGSVLQQAGETVVSAVVGAK	86	+	1	TraesCS1D03G0862300.1_pep_023375	100	20	0	0	0.003	41.1	20	20	0	100	0	1	TraesCS1D03G0862300	HC	3
10748	Vincent et al 2022 2023	01_STORED_GRAIN	2	TraesCS1D03G0862500.1	TSGVLQQASETVVNAVVGAK	3	Chr1D	450907306	450907365	TSGVLQQASETVVNAVVGAK	88	+	1	TraesCS1D03G0862500.1_pep_023394	100	20	0	0	0.000562	44.7	20	20	0	100	0	1	TraesCS1D03G0862500	HC	3
10749	Vincent et al 2022 2023	01_STORED_GRAIN	2	TraesCS1D03G0862500.1	TSGVLQQASETVVNAVVGAK	3	Chr1D	450907306	450907365	TSGVLQQASETVVNAVVGAK	88	+	1	TraesCS1D03G0862500.1_pep_023395	100	20	0	0	0.002	42	20	20	0	100	0	1	TraesCS1D03G0862500	HC	3
10751	Vincent et al 2022 2023	01_STORED_GRAIN	2	TraesCS1D03G0862500.1	DAVANTLGMGGDNTNTAK	3	Chr1D	450907366	450907419	DAVANTLGMGGDNTNTAK	82	+	1	TraesCS1D03G0862500.1_pep_023399	100	18	0	0	0.003	41.8	18	18	0	100	0	1	TraesCS1D03G0862500	HC	3
10804	Vincent et al 2022 2023	01_STORED_GRAIN	2	TraesCS1D03G0882600.1	REEGGQGGVSLEEIGK	3	Chr1D	457612173	457612220	REEGGQGGVSLEEIGK	109	+	1	TraesCS1D03G0882600.1_pep_023504	100	16	0	0	2.44e-08	54.9	16	16	0	100	0	3	TraesCS1D03G0882600	HC	3
10805	Vincent et al 2022 2023	01_STORED_GRAIN	2	TraesCS1D03G0882600.1	REEGGQGGVSLEEIGK	3	Chr1D	457612173	457612220	REEGGQGGVSLEEIGK	109	+	1	TraesCS1D03G0882600.1_pep_023505	100	16	0	0	3.53e-07	51.3	16	16	0	100	0	3	TraesCS1D03G0882600	HC	3
10806	Vincent et al 2022 2023	01_STORED_GRAIN	2	TraesCS1D03G0882600.1	FRAEAQQNSADAIR	3	Chr1D	457612221	457612262	FRAEAQQNSADAIR	92	+	1	TraesCS1D03G0882600.1_pep_023510	100	14	0	0	1.56e-05	46.6	14	14	0	100	0	3	TraesCS1D03G0882600	HC	3
10807	Vincent et al 2022 2023	01_STORED_GRAIN	2	TraesCS1D03G0882600.1	FRAEAQQNSADAIR	3	Chr1D	457612221	457612262	FRAEAQQNSADAIR	92	+	1	TraesCS1D03G0882600.1_pep_023511	100	14	0	0	0.000129	43.7	14	14	0	100	0	3	TraesCS1D03G0882600	HC	3
10808	Vincent et al 2022 2023	01_STORED_GRAIN	2	TraesCS1D03G0882600.1	YNQNLQHGGGAR	3	Chr1D	457612278	457612313	YNQNLQHGGGAR	84	+	1	TraesCS1D03G0882600.1_pep_023520	100	12	0	0	0.000132	42.7	12	12	0	100	0	3	TraesCS1D03G0882600	HC	3
10809	Vincent et al 2022 2023	01_STORED_GRAIN	2	TraesCS1D03G0882600.1	YNQNLQHGGGAR	3	Chr1D	457612278	457612313	YNQNLQHGGGAR	84	+	1	TraesCS1D03G0882600.1_pep_023521	100	12	0	0	0.001	40.2	12	12	0	100	0	3	TraesCS1D03G0882600	HC	3
10810	Vincent et al 2022 2023	01_STORED_GRAIN	2	TraesCS1D03G0882600.1	GAVTVTQAPGATVVSYQEHK	3	Chr1D	457612314	457612373	GAVTVTQAPGATVVSYQEHK	93	+	1	TraesCS1D03G0882600.1_pep_023531	100	20	0	0	8.03e-05	47.1	20	20	0	100	0	3	TraesCS1D03G0882600	HC	3
10811	Vincent et al 2022 2023	01_STORED_GRAIN	2	TraesCS1D03G0882600.1	GAVTVTQAPGATVVSYQEHK	3	Chr1D	457612314	457612373	GAVTVTQAPGATVVSYQEHK	93	+	1	TraesCS1D03G0882600.1_pep_023532	100	20	0	0	0.00027	44.2	20	20	0	100	0	3	TraesCS1D03G0882600	HC	3
10812	Vincent et al 2022 2023	01_STORED_GRAIN	2	TraesCS1D03G0882600.1	DAAMHALGITGDQTVAK	3	Chr1D	457612764	457612814	DAAMHALGITGDQTVAK	81	+	1	TraesCS1D03G0882600.1_pep_023541	100	17	0	0	0.004	41.3	17	17	0	100	0	3	TraesCS1D03G0882600	HC	3
10813	Vincent et al 2022 2023	01_STORED_GRAIN	2	TraesCS1D03G0882600.1	YAKQAAVKAKDVTVSTGGTAAE	3	Chr1D	457613097	457613162	YAKQAAVKAKDVTVSTGGTAAE	94	+	1	TraesCS1D03G0882600.1_pep_023556	100	22	0	0	9.28e-05	47.6	22	22	0	100	0	3	TraesCS1D03G0882600	HC	3
10814	Vincent et al 2022 2023	01_STORED_GRAIN	2	TraesCS1D03G0882600.1	YTQQAAVKGKDVTVSTGGTAAE	3	Chr1D	457613229	457613294	YTQQAAVKGKDVTVSTGGTAAE	97	+	1	TraesCS1D03G0882600.1_pep_023583	100	22	0	0	2.79e-05	49	22	22	0	100	0	3	TraesCS1D03G0882600	HC	3
10815	Vincent et al 2022 2023	01_STORED_GRAIN	2	TraesCS1D03G0882600.1	YTQQAAVKGKDVTVSTGGTAAE	3	Chr1D	457613229	457613294	YTQQAAVKGKDVTVSTGGTAAE	97	+	1	TraesCS1D03G0882600.1_pep_023584	100	22	0	0	9.24e-05	46	22	22	0	100	0	3	TraesCS1D03G0882600	HC	3
10816	Vincent et al 2022 2023	01_STORED_GRAIN	2	TraesCS1D03G0882600.1	TQQAAVKGKDVTVSTGGTAAEY	3	Chr1D	457613232	457613297	TQQAAVKGKDVTVSTGGTAAEY	97	+	1	TraesCS1D03G0882600.1_pep_023585	100	22	0	0	2.89e-05	49	22	22	0	100	0	3	TraesCS1D03G0882600	HC	3
10817	Vincent et al 2022 2023	01_STORED_GRAIN	2	TraesCS1D03G0882600.1	TQQAAVKGKDVTVSTGGTAAEY	3	Chr1D	457613232	457613297	TQQAAVKGKDVTVSTGGTAAEY	97	+	1	TraesCS1D03G0882600.1_pep_023586	100	22	0	0	9.55e-05	46	22	22	0	100	0	3	TraesCS1D03G0882600	HC	3
10818	Vincent et al 2022 2023	01_STORED_GRAIN	2	TraesCS1D03G0882600.1	DVTGDTGNRTGSMAAQVK	3	Chr1D	457613679	457613732	DVTGDTGNRTGSMAAQVK	84	+	1	TraesCS1D03G0882600.1_pep_023603	100	18	0	0	0.002	42.7	18	18	0	100	0	3	TraesCS1D03G0882600	HC	3
10819	Vincent et al 2022 2023	01_STORED_GRAIN	2	TraesCS1D03G0882600.1	DVTGDTGNRTGSMAAQVK	3	Chr1D	457613679	457613732	DVTGDTGNRTGSMAAQVK	84	+	1	TraesCS1D03G0882600.1_pep_023604	100	18	0	0	0.005	40.2	18	18	0	100	0	3	TraesCS1D03G0882600	HC	3
10821	Vincent et al 2022 2023	01_STORED_GRAIN	2	TraesCS1D03G0882600.1	AVGATVTGLAQHTKGIVAGEE	3	Chr1D	457614286	457614348	AVGATVTGLAQHTKGIVAGEE	90	+	1	TraesCS1D03G0882600.1_pep_023625	100	21	0	0	0.000376	45.6	21	21	0	100	0	1	TraesCS1D03G0882600	HC	3
10820	Vincent et al 2022 2023	01_STORED_GRAIN	2	TraesCS1D03G0882600.1	AVGATVTGLAQHTKGIVAGEEE	3	Chr1D	457614286	457614351	AVGATVTGLAQHTKGIVAGEEE	94	+	1	TraesCS1D03G0882600.1_pep_023623	100	22	0	0	9.28e-05	47.6	22	22	0	100	0	1	TraesCS1D03G0882600	HC	3
10822	Vincent et al 2022 2023	01_STORED_GRAIN	2	TraesCS1D03G0882600.1	AVGATVTGLAQHTKGIVAGEEE	3	Chr1D	457614286	457614351	AVGATVTGLAQHTKGIVAGEEE	94	+	1	TraesCS1D03G0882600.1_pep_023624	100	22	0	0	0.000282	44.6	22	22	0	100	0	1	TraesCS1D03G0882600	HC	3
10826	Vincent et al 2022 2023	01_STORED_GRAIN	2	TraesCS1D03G0883800.1	AYIHAIRRARDFVYIENQY	3	Chr1D	458262351	458262407	YQNEIYVFDRARRIAHIYA	93	-	0	TraesCS1D03G0883800.1_pep_023628	100	19	0	0	5.99e-05	47.1	19	19	0	100	0	-3	TraesCS1D03G0883800	HC	3
10850	Vincent et al 2022 2023	01_STORED_GRAIN	2	TraesCS1D03G0895200LC.1	MVGGIDEVIAKAEKIASENA	3	Chr1D	461473203	461473262	ANESAIKEAKAIVEDIGGVM	86	-	0	TraesCS1D03G0895200LC.1_pep_023688	100	20	0	0	0.001	43.7	20	20	0	100	0	-3	TraesCS1D03G0895200LC	LC	2
10851	Vincent et al 2022 2023	01_STORED_GRAIN	2	TraesCS1D03G0895200LC.1	QISELGIYPAVDPLDSTSR	3	Chr1D	461473861	461473917	RSTSDLPDVAPYIGLESIQ	92	-	0	TraesCS1D03G0895200LC.1_pep_023682	100	19	0	0	0.000107	46.6	19	19	0	100	0	-2	TraesCS1D03G0895200LC	LC	2
10852	Vincent et al 2022 2023	01_STORED_GRAIN	2	TraesCS1D03G0895200LC.1	QISELGIYPAVDPLDSTSR	3	Chr1D	461473861	461473917	RSTSDLPDVAPYIGLESIQ	92	-	0	TraesCS1D03G0895200LC.1_pep_023683	100	19	0	0	0.000374	43.7	19	19	0	100	0	-2	TraesCS1D03G0895200LC	LC	2
10853	Vincent et al 2022 2023	01_STORED_GRAIN	2	TraesCS1D03G0895200LC.1	IPSAVGYQPTLATDLGGLQER	3	Chr1D	461474128	461474190	REQLGGLDTALTPQYGVASPI	101	-	0	TraesCS1D03G0895200LC.1_pep_023676	100	21	0	0	4.51e-06	51	21	21	0	100	0	-2	TraesCS1D03G0895200LC	LC	2
10854	Vincent et al 2022 2023	01_STORED_GRAIN	2	TraesCS1D03G0895200LC.1	IPSAVGYQPTLATDLGGLQER	3	Chr1D	461474128	461474190	REQLGGLDTALTPQYGVASPI	101	-	0	TraesCS1D03G0895200LC.1_pep_023677	100	21	0	0	1.84e-05	47.8	21	21	0	100	0	-2	TraesCS1D03G0895200LC	LC	2
10855	Vincent et al 2022 2023	01_STORED_GRAIN	2	TraesCS1D03G0895200LC.1	EAPAFVEQATEQQILVTGIK	3	Chr1D	461475032	461475091	KIGTVLIQQETAQEVFAPAE	92	-	0	TraesCS1D03G0895200LC.1_pep_023637	100	20	0	0	0.000135	46.6	20	20	0	100	0	-1	TraesCS1D03G0895200LC	LC	2
10856	Vincent et al 2022 2023	01_STORED_GRAIN	2	TraesCS1D03G0895200LC.1	EAPAFVEQATEQQILVTGIK	3	Chr1D	461475032	461475091	KIGTVLIQQETAQEVFAPAE	92	-	0	TraesCS1D03G0895200LC.1_pep_023638	100	20	0	0	0.000435	43.7	20	20	0	100	0	-1	TraesCS1D03G0895200LC	LC	2
10857	Vincent et al 2022 2023	01_STORED_GRAIN	2	TraesCS1D03G0895200LC.1	LVLEVAQHLGENVVR	3	Chr1D	461475998	461476042	RVVNEGLHQAVELVL	106	-	0	TraesCS1D03G0895200LC.1_pep_023632	100	15	0	0	5.39e-08	53.4	15	15	0	100	0	-1	TraesCS1D03G0895200LC	LC	2
10858	Vincent et al 2022 2023	01_STORED_GRAIN	2	TraesCS1D03G0895200LC.1	LVLEVAQHLGENVVR	3	Chr1D	461475998	461476042	RVVNEGLHQAVELVL	106	-	0	TraesCS1D03G0895200LC.1_pep_023633	100	15	0	0	8.44e-07	50	15	15	0	100	0	-1	TraesCS1D03G0895200LC	LC	2
10859	Vincent et al 2022 2023	01_STORED_GRAIN	2	TraesCS1D03G0895200LC.1	FDEGLPPILTALEVLDNSIR	3	Chr1D	461476043	461476102	RISNDLVELATLIPPLGEDF	97	-	0	TraesCS1D03G0895200LC.1_pep_023630	100	20	0	0	1.73e-05	49	20	20	0	100	0	-1	TraesCS1D03G0895200LC	LC	2
10860	Vincent et al 2022 2023	01_STORED_GRAIN	2	TraesCS1D03G0895200LC.1	FDEGLPPILTALEVLDNSIR	3	Chr1D	461476043	461476102	RISNDLVELATLIPPLGEDF	97	-	0	TraesCS1D03G0895200LC.1_pep_023631	100	20	0	0	6.67e-05	46	20	20	0	100	0	-1	TraesCS1D03G0895200LC	LC	2
10861	Vincent et al 2022 2023	01_STORED_GRAIN	2	TraesCS1D03G0895200LC.1	ITDEFTGAGSIGQVCQVIGAVVDVR	3	Chr1D	461476103	461476177	RVDVVAGIVQCVQGISGAGTFEDTI	186	-	0	TraesCS1D03G0895200LC.1_pep_023629	100	25	0	0	2.69e-20	92.3	25	25	0	100	0	-1	TraesCS1D03G0895200LC	LC	2
10943	Vincent et al 2022 2023	01_STORED_GRAIN	2	TraesCS1D03G0943200.1	VACFNSCLLGPSTVFQCADFCACR	3	Chr1D	472664147	472664218	RCACFDACQFVTSPGLLCSNFCAV	113	-	0	TraesCS1D03G0943200.1_pep_023690	100	24	0	0	9.1e-08	56.8	24	24	0	100	0	-1	TraesCS1D03G0943200	HC	3
10944	Vincent et al 2022 2023	01_STORED_GRAIN	2	TraesCS1D03G0943200.1	VACFNSCLLGPSTVFQCADFCACR	3	Chr1D	472664147	472664218	RCACFDACQFVTSPGLLCSNFCAV	113	-	0	TraesCS1D03G0943200.1_pep_023691	100	24	0	0	4.34e-07	53.1	24	24	0	100	0	-1	TraesCS1D03G0943200	HC	3
10980	Vincent et al 2022 2023	01_STORED_GRAIN	2	TraesCS1D03G0956000.1	NYMNAQYFGEIGVGTPPQK	3	Chr1D	476286519	476286575	NYMNAQYFGEIGVGTPPQK	152	+	1	TraesCS1D03G0956000.1_pep_024549	100	19	0	0	1.59e-15	75.8	19	19	0	100	0	3	TraesCS1D03G0956000	HC	3
10981	Vincent et al 2022 2023	01_STORED_GRAIN	2	TraesCS1D03G0956000.1	NYMNAQYFGEIGVGTPPQK	3	Chr1D	476286519	476286575	NYMNAQYFGEIGVGTPPQK	152	+	1	TraesCS1D03G0956000.1_pep_024550	100	19	0	0	1.5e-13	70.5	19	19	0	100	0	3	TraesCS1D03G0956000	HC	3
10983	Vincent et al 2022 2023	01_STORED_GRAIN	2	TraesCS1D03G0956000.1	FSEDSVTVGDLVVKDQ	3	Chr1D	476287782	476287829	FSEDSVTVGDLVVKDQ	109	+	1	TraesCS1D03G0956000.1_pep_024556	100	16	0	0	7.55e-08	54.9	16	16	0	100	0	3	TraesCS1D03G0956000	HC	3
10990	Vincent et al 2022 2023	01_STORED_GRAIN	2	TraesCS1D03G0956400.1	LPLLCFSMVLSRAHGGESRK	3	Chr1D	476409991	476410050	KRSEGGHARSLVMSFCLLPL	95	-	0	TraesCS1D03G0956400.1_pep_024584	100	20	0	0	3.64e-05	48.1	20	20	0	100	0	-2	TraesCS1D03G0956400	HC	3
11047	Vincent et al 2022 2023	01_STORED_GRAIN	2	TraesCS1D03G0983100LC.1	AWGLPPVAYDGGDGRLVAPLEER	3	Chr1D	482404177	482404245	REELPAVLRGDGGDYAVPPLGWA	108	-	0	TraesCS1D03G0983100LC.1_pep_024585	100	23	0	0	4.42e-07	54.4	23	23	0	100	0	-2	TraesCS1D03G0983100LC	LC	2
11050	Vincent et al 2022 2023	01_STORED_GRAIN	2	TraesCS1D03G0983500.2	VQAYVFTDYWEDIGTIR	3	Chr1D	482494525	482494575	RITGIDEWYDTFVYAQV	82	-	0	TraesCS1D03G0983500.2_pep_024669	94.118	17	1	0	0.008	41.8	16	16	0	94.12	0	-2	TraesCS1D03G0983500	HC	3
11051	Vincent et al 2022 2023	01_STORED_GRAIN	2	TraesCS1D03G0983500.2	VDTSFLNFAIDDPAKYPYIASMGVYVFK	3	Chr1D	482494864	482494947	KFVYVGMSAIYPYKAPDDIAFNLFSTDV	133	-	0	TraesCS1D03G0983500.2_pep_024662	100	28	0	0	1.21e-10	66.6	28	28	0	100	0	-2	TraesCS1D03G0983500	HC	3
11053	Vincent et al 2022 2023	01_STORED_GRAIN	2	TraesCS1D03G0983500.2	VQKHVDDNADITLSCAPVGE	3	Chr1D	482495250	482495309	EGVPACSLTIDANDDVHKQV	91	-	0	TraesCS1D03G0983500.2_pep_024657	95	20	1	0	0.000266	46.1	19	19	0	95	0	-3	TraesCS1D03G0983500	HC	3
11052	Vincent et al 2022 2023	01_STORED_GRAIN	2	TraesCS1D03G0983500.2	MELVQKHVDDNADITLSCAPVGE	3	Chr1D	482495250	482495318	EGVPACSLTIDANDDVHKQVLEM	96	-	0	TraesCS1D03G0983500.2_pep_024656	86.957	23	3	0	6.91e-05	48.6	20	20	0	86.96	0	-3	TraesCS1D03G0983500	HC	3
11054	Vincent et al 2022 2023	01_STORED_GRAIN	2	TraesCS1D03G0983500.2	NYADPNEVAAVILGGGTGTQLFPLTSTR	3	Chr1D	482496421	482496504	RTSTLPFLQTGTGGGLIVAAVENPDAYN	132	-	0	TraesCS1D03G0983500.2_pep_024593	100	28	0	0	1.82e-10	66.1	28	28	0	100	0	-2	TraesCS1D03G0983500	HC	3
11055	Vincent et al 2022 2023	01_STORED_GRAIN	2	TraesCS1D03G0983500.2	NYADPNEVAAVILGGGTGTQLFPLTSTR	3	Chr1D	482496421	482496504	RTSTLPFLQTGTGGGLIVAAVENPDAYN	132	-	0	TraesCS1D03G0983500.2_pep_024594	100	28	0	0	1.18e-09	61.6	28	28	0	100	0	-2	TraesCS1D03G0983500	HC	3
11056	Vincent et al 2022 2023	01_STORED_GRAIN	2	TraesCS1D03G0983500.2	GPAATGAQCVLTSDASPADTLV	3	Chr1D	482496629	482496694	VLTDAPSADSTLVCQAGTAAPG	150	-	0	TraesCS1D03G0983500.2_pep_024590	100	22	0	0	4.55e-14	74.8	22	22	0	100	0	-1	TraesCS1D03G0983500	HC	3
11057	Vincent et al 2022 2023	01_STORED_GRAIN	2	TraesCS1D03G0983500.2	GPAATGAQCVLTSDASPADTLV	3	Chr1D	482496629	482496694	VLTDAPSADSTLVCQAGTAAPG	150	-	0	TraesCS1D03G0983500.2_pep_024591	100	22	0	0	1.03e-12	69.6	22	22	0	100	0	-1	TraesCS1D03G0983500	HC	3
11068	Vincent et al 2022 2023	01_STORED_GRAIN	2	TraesCS1D03G0995200.1	AWWAYTFPMTSVALATVLYASKVD	3	Chr1D	485185966	485186037	DVKSAYLVTALAVSTMPFTYAWWA	115	-	0	TraesCS1D03G0995200.1_pep_024682	100	24	0	0	4.69e-08	57.8	24	24	0	100	0	-2	TraesCS1D03G0995200	HC	3
11142	Vincent et al 2022 2023	01_STORED_GRAIN	2	TraesCS1D03G1021900.1	SLNSLRMPLGMRTGQRED	3	Chr1D	490549552	490549605	DERQGTRMGLPMRLSNLS	86	-	0	TraesCS1D03G1021900.1_pep_024688	100	18	0	0	0.000811	43.7	18	18	0	100	0	-2	TraesCS1D03G1021900	HC	3
11284	Vincent et al 2022 2023	01_STORED_GRAIN	2	TraesCS2A03G0017200LC.1	AIKSLCVRSSDQAQESLD	4	Chr2A	5200046	5200099	DLSEQAQDSSRVCLSKIA	83	-	0	TraesCS2A03G0017200LC.1_pep_024693	100	18	0	0	0.002	42.2	18	18	0	100	0	-1	TraesCS2A03G0017200LC	LC	2
11527	Vincent et al 2022 2023	01_STORED_GRAIN	2	TraesCS2A03G0066600.1	IVDSPCCLVTGEYGWTANMER	4	Chr2A	18072130	18072192	REMNATWGYEGTVLCCPSDVI	171	-	0	TraesCS2A03G0066600.1_pep_024740	100	21	0	0	1.5e-18	85	21	21	0	100	0	-2	TraesCS2A03G0066600	HC	3
11528	Vincent et al 2022 2023	01_STORED_GRAIN	2	TraesCS2A03G0066600.1	IVDSPCCLVTGEYGWTANMER	4	Chr2A	18072130	18072192	REMNATWGYEGTVLCCPSDVI	171	-	0	TraesCS2A03G0066600.1_pep_024741	100	21	0	0	2.65e-16	79	21	21	0	100	0	-2	TraesCS2A03G0066600	HC	3
11529	Vincent et al 2022 2023	01_STORED_GRAIN	2	TraesCS2A03G0066600.1	IVDSPCCLVTGEYGWTANME	4	Chr2A	18072133	18072192	EMNATWGYEGTVLCCPSDVI	163	-	0	TraesCS2A03G0066600.1_pep_024745	100	20	0	0	3.1e-17	81.1	20	20	0	100	0	-2	TraesCS2A03G0066600	HC	3
11530	Vincent et al 2022 2023	01_STORED_GRAIN	2	TraesCS2A03G0066600.1	LLRYHSTKSGDE	4	Chr2A	18072550	18072585	EDGSKTSHYRLL	87	-	0	TraesCS2A03G0066600.1_pep_024731	100	12	0	0	4.46e-05	44.2	12	12	0	100	0	-2	TraesCS2A03G0066600	HC	3
11531	Vincent et al 2022 2023	01_STORED_GRAIN	2	TraesCS2A03G0066600.1	LGVHEDSQNR	4	Chr2A	18072601	18072630	RNQSDEHVGL	74	-	0	TraesCS2A03G0066600.1_pep_024728	100	10	0	0	0.003	37.9	10	10	0	100	0	-2	TraesCS2A03G0066600	HC	3
11532	Vincent et al 2022 2023	01_STORED_GRAIN	2	TraesCS2A03G0066600.1	GVVDSDDLPLNISR	4	Chr2A	18072769	18072810	RSINLPLDDSDVVG	99	-	0	TraesCS2A03G0066600.1_pep_024721	100	14	0	0	8.6e-07	50	14	14	0	100	0	-2	TraesCS2A03G0066600	HC	3
11533	Vincent et al 2022 2023	01_STORED_GRAIN	2	TraesCS2A03G0066600.1	GVVDSDDLPLNISR	4	Chr2A	18072769	18072810	RSINLPLDDSDVVG	99	-	0	TraesCS2A03G0066600.1_pep_024722	100	14	0	0	1.09e-05	46.9	14	14	0	100	0	-2	TraesCS2A03G0066600	HC	3
11534	Vincent et al 2022 2023	01_STORED_GRAIN	2	TraesCS2A03G0066600.1	HSEFISYPIYLWTEK	4	Chr2A	18073255	18073299	KETWLYIPYSIFESH	78	-	0	TraesCS2A03G0066600.1_pep_024712	100	15	0	0	0.006	39.8	15	15	0	100	0	-2	TraesCS2A03G0066600	HC	3
11535	Vincent et al 2022 2023	01_STORED_GRAIN	2	TraesCS2A03G0066600.1	DLVNNLGTIAR	4	Chr2A	18073594	18073626	RAITGLNNVLD	81	-	0	TraesCS2A03G0066600.1_pep_024704	100	11	0	0	0.000408	41.3	11	11	0	100	0	-2	TraesCS2A03G0066600	HC	3
11536	Vincent et al 2022 2023	01_STORED_GRAIN	2	TraesCS2A03G0066600.1	DLVNNLGTIAR	4	Chr2A	18073594	18073626	RAITGLNNVLD	81	-	0	TraesCS2A03G0066600.1_pep_024705	100	11	0	0	0.003	38.8	11	11	0	100	0	-2	TraesCS2A03G0066600	HC	3
11537	Vincent et al 2022 2023	01_STORED_GRAIN	2	TraesCS2A03G0066600.1	INQLLSLIINTFYSNKE	4	Chr2A	18074283	18074333	EKNSYFTNIILSLLQNI	128	-	0	TraesCS2A03G0066600.1_pep_024695	100	17	0	0	1.47e-11	64.1	17	17	0	100	0	-3	TraesCS2A03G0066600	HC	3
11538	Vincent et al 2022 2023	01_STORED_GRAIN	2	TraesCS2A03G0066600.1	INQLLSLIINTFYSNKE	4	Chr2A	18074283	18074333	EKNSYFTNIILSLLQNI	128	-	0	TraesCS2A03G0066600.1_pep_024696	100	17	0	0	5.22e-10	59.8	17	17	0	100	0	-3	TraesCS2A03G0066600	HC	3
11552	Vincent et al 2022 2023	01_STORED_GRAIN	2	TraesCS2A03G0070600.1	LVLANAIYFK	4	Chr2A	18704593	18704622	LVLANAIYFK	75	+	1	TraesCS2A03G0070600.1_pep_024749	100	10	0	0	0.002	38.4	10	10	0	100	0	1	TraesCS2A03G0070600	HC	3
11635	Vincent et al 2022 2023	01_STORED_GRAIN	2	TraesCS2A03G0100700.1	VEFWNGEGTGGK	4	Chr2A	24492657	24492692	KGGTGEGNWFEV	87	-	0	TraesCS2A03G0100700.1_pep_024847	100	12	0	0	3.8e-05	44.2	12	12	0	100	0	-3	TraesCS2A03G0100700	HC	3
11663	Vincent et al 2022 2023	01_STORED_GRAIN	2	TraesCS2A03G0111800.1	TQVYLGLAPAESGVPEGAQGTVAVYLK	4	Chr2A	28869454	28869534	KLYVAVTGQAGEPVGSEAPALGLYVQT	184	-	0	TraesCS2A03G0111800.1_pep_024850	100	27	0	0	1.4e-19	91.3	27	27	0	100	0	-2	TraesCS2A03G0111800	HC	3
11709	Vincent et al 2022 2023	01_STORED_GRAIN	2	TraesCS2A03G0130900.1	GCIVSQDLSVINLVIVK	4	Chr2A	34388329	34388379	GCIVSQDLSVINLVIVK	124	+	1	TraesCS2A03G0130900.1_pep_024857	100	17	0	0	7.87e-11	62.2	17	17	0	100	0	1	TraesCS2A03G0130900	HC	3
11710	Vincent et al 2022 2023	01_STORED_GRAIN	2	TraesCS2A03G0130900.1	GCIVSQDLSVINLVIVK	4	Chr2A	34388329	34388379	GCIVSQDLSVINLVIVK	124	+	1	TraesCS2A03G0130900.1_pep_024858	100	17	0	0	2.17e-09	58	17	17	0	100	0	1	TraesCS2A03G0130900	HC	3
11711	Vincent et al 2022 2023	01_STORED_GRAIN	2	TraesCS2A03G0131000.1	KGENDLPGLTDTEKPR	4	Chr2A	34394401	34394448	RPKETDTLGPLDNEGK	116	-	0	TraesCS2A03G0131000.1_pep_024879	100	16	0	0	1.32e-09	58.3	16	16	0	100	0	-2	TraesCS2A03G0131000	HC	3
11712	Vincent et al 2022 2023	01_STORED_GRAIN	2	TraesCS2A03G0131000.1	KGENDLPGLTDTEKPR	4	Chr2A	34394401	34394448	RPKETDTLGPLDNEGK	116	-	0	TraesCS2A03G0131000.1_pep_024880	100	16	0	0	2.93e-08	54.4	16	16	0	100	0	-2	TraesCS2A03G0131000	HC	3
11741	Vincent et al 2022 2023	01_STORED_GRAIN	2	TraesCS2A03G0134400.2	LGTLRQLQFMILSVNSLEGIIPR	4	Chr2A	34824728	34824796	RPIIGELSNVSLIMFQLQRLTGL	110	-	0	TraesCS2A03G0134400.2_pep_024882	100	23	0	0	2.6e-07	55.4	23	23	0	100	0	-1	TraesCS2A03G0134400	HC	3
11742	Vincent et al 2022 2023	01_STORED_GRAIN	2	TraesCS2A03G0134400.2	LGTLRQLQFMILSVNSLEGIIPR	4	Chr2A	34824728	34824796	RPIIGELSNVSLIMFQLQRLTGL	110	-	0	TraesCS2A03G0134400.2_pep_024883	100	23	0	0	1.2e-06	51.8	23	23	0	100	0	-1	TraesCS2A03G0134400	HC	3
11759	Vincent et al 2022 2023	01_STORED_GRAIN	2	TraesCS2A03G0136900.1	GIAFIKDPDGYWIEIFDLK	4	Chr2A	35593115	35593171	KLDFIEIWYGDPDKIFAIG	94	-	0	TraesCS2A03G0136900.1_pep_024886	100	19	0	0	3.89e-05	47.6	19	19	0	100	0	-1	TraesCS2A03G0136900	HC	3
11760	Vincent et al 2022 2023	01_STORED_GRAIN	2	TraesCS2A03G0136900.1	EAPANNPGLQAEADPATK	4	Chr2A	35597176	35597229	KTAPDAEAQLGPNNAPAE	115	-	0	TraesCS2A03G0136900.1_pep_024884	100	18	0	0	5.74e-09	57.8	18	18	0	100	0	-2	TraesCS2A03G0136900	HC	3
11761	Vincent et al 2022 2023	01_STORED_GRAIN	2	TraesCS2A03G0136900.1	EAPANNPGLQAEADPATK	4	Chr2A	35597176	35597229	KTAPDAEAQLGPNNAPAE	115	-	0	TraesCS2A03G0136900.1_pep_024885	100	18	0	0	7.11e-08	54	18	18	0	100	0	-2	TraesCS2A03G0136900	HC	3
11814	Vincent et al 2022 2023	01_STORED_GRAIN	2	TraesCS2A03G0146300.1	NLSQQCLNALAK	4	Chr2A	37907439	37907474	KALANLCQQSLN	88	-	0	TraesCS2A03G0146300.1_pep_024888	100	12	0	0	2.26e-05	44.7	12	12	0	100	0	-3	TraesCS2A03G0146300	HC	3
11867	Vincent et al 2022 2023	01_STORED_GRAIN	2	TraesCS2A03G0162100.1	YSCTVIDAPGHR	4	Chr2A	42795605	42795640	YSCTVIDAPGHR	95	+	1	TraesCS2A03G0162100.1_pep_024901	100	12	0	0	1.15e-06	48.1	12	12	0	100	0	2	TraesCS2A03G0162100	HC	3
11868	Vincent et al 2022 2023	01_STORED_GRAIN	2	TraesCS2A03G0162100.1	YSCTVIDAPGHR	4	Chr2A	42795605	42795640	YSCTVIDAPGHR	95	+	1	TraesCS2A03G0162100.1_pep_024902	100	12	0	0	2.18e-05	45.1	12	12	0	100	0	2	TraesCS2A03G0162100	HC	3
11869	Vincent et al 2022 2023	01_STORED_GRAIN	2	TraesCS2A03G0162100.1	NMITGTSQADCAVLIIDSTTGGFEAGISK	4	Chr2A	42795653	42795739	NMITGTSQADCAVLIIDSTTGGFEAGISK	137	+	1	TraesCS2A03G0162100.1_pep_024903	100	29	0	0	3.87e-11	68.5	29	29	0	100	0	2	TraesCS2A03G0162100	HC	3
11870	Vincent et al 2022 2023	01_STORED_GRAIN	2	TraesCS2A03G0162100.1	NMITGTSQADCAVLIIDSTTGGFEAGISK	4	Chr2A	42795653	42795739	NMITGTSQADCAVLIIDSTTGGFEAGISK	137	+	1	TraesCS2A03G0162100.1_pep_024904	100	29	0	0	2.71e-10	63.8	29	29	0	100	0	2	TraesCS2A03G0162100	HC	3
11871	Vincent et al 2022 2023	01_STORED_GRAIN	2	TraesCS2A03G0162100.1	VPISGFEGDNMIERSTNL	4	Chr2A	42796480	42796533	VPISGFEGDNMIERSTNL	89	+	1	TraesCS2A03G0162100.1_pep_024964	100	18	0	0	0.000245	45.2	18	18	0	100	0	1	TraesCS2A03G0162100	HC	3
11872	Vincent et al 2022 2023	01_STORED_GRAIN	2	TraesCS2A03G0162100.1	EGDNMIERSTNL	4	Chr2A	42796498	42796533	EGDNMIERSTNL	89	+	1	TraesCS2A03G0162100.1_pep_024965	100	12	0	0	1.38e-05	45.2	12	12	0	100	0	1	TraesCS2A03G0162100	HC	3
11873	Vincent et al 2022 2023	01_STORED_GRAIN	2	TraesCS2A03G0162400.1	VETGVIKPGMVVTFGPTGLTTEVK	4	Chr2A	42882614	42882685	VETGVIKPGMVVTFGPTGLTTEVK	110	+	1	TraesCS2A03G0162400.1_pep_025214	100	24	0	0	2.78e-07	55.4	24	24	0	100	0	2	TraesCS2A03G0162400	HC	3
11874	Vincent et al 2022 2023	01_STORED_GRAIN	2	TraesCS2A03G0162400.1	VETGVIKPGMVVTFGPTGLTTEVK	4	Chr2A	42882614	42882685	VETGVIKPGMVVTFGPTGLTTEVK	110	+	1	TraesCS2A03G0162400.1_pep_025215	100	24	0	0	1.21e-06	51.8	24	24	0	100	0	2	TraesCS2A03G0162400	HC	3
11908	Vincent et al 2022 2023	01_STORED_GRAIN	2	TraesCS2A03G0178000.1	AVLNPMAAMFGGIVGQEVVK	4	Chr2A	46841785	46841844	KVVEQGVIGGFMAAMPNLVA	94	-	0	TraesCS2A03G0178000.1_pep_025220	100	20	0	0	4.53e-05	47.6	20	20	0	100	0	-2	TraesCS2A03G0178000	HC	3
11997	Vincent et al 2022 2023	01_STORED_GRAIN	2	TraesCS2A03G0206400LC.1	QGRPSELLVIHRGRRGAPADRVPGVF	4	Chr2A	58026831	58026908	QGRPSELLVIHRGRRGAPADRVPGVF	124	+	1	TraesCS2A03G0206400LC.1_pep_025236	100	26	0	0	2.4e-09	62.2	26	26	0	100	0	3	TraesCS2A03G0206400LC	LC	2
12006	Vincent et al 2022 2023	01_STORED_GRAIN	2	TraesCS2A03G0209800.1	MVNNIYLNFDAFHGDK	4	Chr2A	59393339	59393386	KDGHFADFNLYINNVM	130	-	0	TraesCS2A03G0209800.1_pep_025280	100	16	0	0	4.62e-12	65.1	16	16	0	100	0	-1	TraesCS2A03G0209800	HC	3
12007	Vincent et al 2022 2023	01_STORED_GRAIN	2	TraesCS2A03G0209800.1	MVNNIYLNFDAFHGDK	4	Chr2A	59393339	59393386	KDGHFADFNLYINNVM	130	-	0	TraesCS2A03G0209800.1_pep_025281	100	16	0	0	2.47e-10	60.7	16	16	0	100	0	-1	TraesCS2A03G0209800	HC	3
12009	Vincent et al 2022 2023	01_STORED_GRAIN	2	TraesCS2A03G0209800.1	AGEDYSLTAR	4	Chr2A	59393863	59393892	RATLSYDEGA	73	-	0	TraesCS2A03G0209800.1_pep_025266	100	10	0	0	0.006	37.4	10	10	0	100	0	-2	TraesCS2A03G0209800	HC	3
12012	Vincent et al 2022 2023	01_STORED_GRAIN	2	TraesCS2A03G0209800.1	LVPFNPAYEDASVLWTESK	4	Chr2A	59394160	59394216	KSETWLVSADEYAPNFPVL	138	-	0	TraesCS2A03G0209800.1_pep_025265	100	19	0	0	5.79e-13	69	19	19	0	100	0	-2	TraesCS2A03G0209800	HC	3
12013	Vincent et al 2022 2023	01_STORED_GRAIN	2	TraesCS2A03G0209800.1	LVPYNPAYQDESVLWTESR	4	Chr2A	59394160	59394216	RSETWLVSEDQYAPNYPVL	113	-	0	TraesCS2A03G0209800.1_pep_025277	78.947	19	4	0	2.07e-08	56.8	15	17	0	89.47	0	-2	TraesCS2A03G0209800	HC	3
12014	Vincent et al 2022 2023	01_STORED_GRAIN	2	TraesCS2A03G0209800.1	LVPYNPAYQDESVLWTESR	4	Chr2A	59394160	59394216	RSETWLVSEDQYAPNYPVL	113	-	0	TraesCS2A03G0209800.1_pep_025278	78.947	19	4	0	1.86e-07	53.1	15	17	0	89.47	0	-2	TraesCS2A03G0209800	HC	3
12019	Vincent et al 2022 2023	01_STORED_GRAIN	2	TraesCS2A03G0209800.1	CLAVRDGEVVLAPVNPKDETQHW	4	Chr2A	59394431	59394499	WHQTEDKPNVPALVVEGDRVALC	175	-	0	TraesCS2A03G0209800.1_pep_025246	100	23	0	0	8.7e-19	87	23	23	0	100	0	-1	TraesCS2A03G0209800	HC	3
12020	Vincent et al 2022 2023	01_STORED_GRAIN	2	TraesCS2A03G0209800.1	DGEVVLAPVNPK	4	Chr2A	59394449	59394484	KPNVPALVVEGD	84	-	0	TraesCS2A03G0209800.1_pep_025247	100	12	0	0	0.000116	42.7	12	12	0	100	0	-1	TraesCS2A03G0209800	HC	3
12021	Vincent et al 2022 2023	01_STORED_GRAIN	2	TraesCS2A03G0209800.1	DGEVVLAPVNPK	4	Chr2A	59394449	59394484	KPNVPALVVEGD	84	-	0	TraesCS2A03G0209800.1_pep_025248	100	12	0	0	0.001	40.2	12	12	0	100	0	-1	TraesCS2A03G0209800	HC	3
12023	Vincent et al 2022 2023	01_STORED_GRAIN	2	TraesCS2A03G0209800.1	ASEDYCLAVR	4	Chr2A	59394485	59394514	RVALCYDESA	76	-	0	TraesCS2A03G0209800.1_pep_025243	100	10	0	0	0.001	38.8	10	10	0	100	0	-1	TraesCS2A03G0209800	HC	3
12026	Vincent et al 2022 2023	01_STORED_GRAIN	2	TraesCS2A03G0209900.1	NGTVCLAPTNPR	4	Chr2A	59504479	59504514	RPNTPALCVTGN	88	-	0	TraesCS2A03G0209900.1_pep_025305	100	12	0	0	2.45e-05	44.7	12	12	0	100	0	-2	TraesCS2A03G0209900	HC	3
12027	Vincent et al 2022 2023	01_STORED_GRAIN	2	TraesCS2A03G0209900.1	NGTVCLAPTNPR	4	Chr2A	59504479	59504514	RPNTPALCVTGN	88	-	0	TraesCS2A03G0209900.1_pep_025306	100	12	0	0	0.000285	42	12	12	0	100	0	-2	TraesCS2A03G0209900	HC	3
12055	Vincent et al 2022 2023	01_STORED_GRAIN	2	TraesCS2A03G0217200.1	KNSLRVTSPAALRGVYE	4	Chr2A	62681975	62682025	KNSLRVTSPAALRGVYE	80	+	1	TraesCS2A03G0217200.1_pep_025311	100	17	0	0	0.005	40.8	17	17	0	100	0	2	TraesCS2A03G0217200	HC	3
12057	Vincent et al 2022 2023	01_STORED_GRAIN	2	TraesCS2A03G0217200.1	AEPLITMDTPESSGK	4	Chr2A	62683316	62683360	AEPLITMDTPESSGK	113	+	1	TraesCS2A03G0217200.1_pep_025325	100	15	0	0	3.35e-09	56.8	15	15	0	100	0	2	TraesCS2A03G0217200	HC	3
12060	Vincent et al 2022 2023	01_STORED_GRAIN	2	TraesCS2A03G0217200.1	YCAPDPEQDFTTGYDGK	4	Chr2A	62683712	62683762	YCAPDPEQDFTTGYDGK	130	+	1	TraesCS2A03G0217200.1_pep_025327	100	17	0	0	7.39e-12	65.1	17	17	0	100	0	2	TraesCS2A03G0217200	HC	3
12061	Vincent et al 2022 2023	01_STORED_GRAIN	2	TraesCS2A03G0217200.1	KYTTDCAHGVIK	4	Chr2A	62683886	62683921	KYTTDCAHGVIK	93	+	1	TraesCS2A03G0217200.1_pep_025328	100	12	0	0	2.98e-06	47.1	12	12	0	100	0	2	TraesCS2A03G0217200	HC	3
12064	Vincent et al 2022 2023	01_STORED_GRAIN	2	TraesCS2A03G0217300.1	RLHCGCVASKNSFDLLD	4	Chr2A	62693808	62693858	RLHCGCVASKNSFDLLD	81	+	1	TraesCS2A03G0217300.1_pep_025330	100	17	0	0	0.004	41.3	17	17	0	100	0	3	TraesCS2A03G0217300	HC	3
12091	Vincent et al 2022 2023	01_STORED_GRAIN	2	TraesCS2A03G0224200.1	VWLDPNEVNEISMANSR	4	Chr2A	66052205	66052255	VWLDPNEVNEISMANSR	85	+	1	TraesCS2A03G0224200.1_pep_025331	100	17	0	0	0.000864	43.2	17	17	0	100	0	2	TraesCS2A03G0224200	HC	3
12092	Vincent et al 2022 2023	01_STORED_GRAIN	2	TraesCS2A03G0224200.1	VWLDPNEVNEISMANSR	4	Chr2A	66052205	66052255	VWLDPNEVNEISMANSR	85	+	1	TraesCS2A03G0224200.1_pep_025332	100	17	0	0	0.003	40.6	17	17	0	100	0	2	TraesCS2A03G0224200	HC	3
12097	Vincent et al 2022 2023	01_STORED_GRAIN	2	TraesCS2A03G0225700.1	IVNAGGECLTFDQLALR	4	Chr2A	66256504	66256554	RLALQDFTLCEGGANVI	83	-	0	TraesCS2A03G0225700.1_pep_025349	100	17	0	0	0.002	42.2	17	17	0	100	0	-2	TraesCS2A03G0225700	HC	3
12098	Vincent et al 2022 2023	01_STORED_GRAIN	2	TraesCS2A03G0225700.1	IVNAGGECLTFDQLALR	4	Chr2A	66256504	66256554	RLALQDFTLCEGGANVI	83	-	0	TraesCS2A03G0225700.1_pep_025350	100	17	0	0	0.005	39.7	17	17	0	100	0	-2	TraesCS2A03G0225700	HC	3
12106	Vincent et al 2022 2023	01_STORED_GRAIN	2	TraesCS2A03G0228500.1	VTVTSDGAFSK	4	Chr2A	67036324	67036356	KSFAGDSTVTV	75	-	0	TraesCS2A03G0228500.1_pep_025355	100	11	0	0	0.004	38.4	11	11	0	100	0	-2	TraesCS2A03G0228500	HC	3
12172	Vincent et al 2022 2023	01_STORED_GRAIN	2	TraesCS2A03G0249400.2	EGLHGFHVHALGDTTNGCMSTG	4	Chr2A	75735572	75735637	EGLHGFHVHALGDTTNGCMSTG	104	+	1	TraesCS2A03G0249400.2_pep_025386	100	22	0	0	2.1e-13	52.5	22	22	0	100	0	2	TraesCS2A03G0249400	HC	3
12173	Vincent et al 2022 2023	01_STORED_GRAIN	2	TraesCS2A03G0249400.2	GVASINITDCHIPLTGPNSIVGR	4	Chr2A	75735940	75736113	GVASINITDCH-----------------------------------IPLTGPNSIVGR	66	+	1	TraesCS2A03G0249400.2_pep_025387	39.655	58	0	1	0.001	32.2	23	23	35	39.66	0	1	TraesCS2A03G0249400	HC	3
12174	Vincent et al 2022 2023	01_STORED_GRAIN	2	TraesCS2A03G0249400.2	AVVVHGDADDLGK	4	Chr2A	75736114	75736152	AVVVHGDADDLGK	85	+	1	TraesCS2A03G0249400.2_pep_025388	100	13	0	0	0.000181	43.2	13	13	0	100	0	1	TraesCS2A03G0249400	HC	3
12175	Vincent et al 2022 2023	01_STORED_GRAIN	2	TraesCS2A03G0249400.2	AVVVHGDADDLGK	4	Chr2A	75736114	75736152	AVVVHGDADDLGK	85	+	1	TraesCS2A03G0249400.2_pep_025389	100	13	0	0	0.001	40.6	13	13	0	100	0	1	TraesCS2A03G0249400	HC	3
12271	Vincent et al 2022 2023	01_STORED_GRAIN	2	TraesCS2A03G0273300.1	AYLNRPDVQKAMHANVTRLD	4	Chr2A	85155359	85155418	AYLNRPDVQKAMHANVTRLD	96	+	1	TraesCS2A03G0273300.1_pep_025402	100	20	0	0	2.29e-05	48.6	20	20	0	100	0	2	TraesCS2A03G0273300	HC	3
12292	Vincent et al 2022 2023	01_STORED_GRAIN	2	TraesCS2A03G0274500.1	GSIDYVGINQYTSYYMK	4	Chr2A	85296101	85296151	KMYYSTYQNIGVYDISG	83	-	0	TraesCS2A03G0274500.1_pep_025418	100	17	0	0	0.002	42.2	17	17	0	100	0	-1	TraesCS2A03G0274500	HC	3
12293	Vincent et al 2022 2023	01_STORED_GRAIN	2	TraesCS2A03G0274500.1	GSIDYVGINQYTSYYMK	4	Chr2A	85296101	85296151	KMYYSTYQNIGVYDISG	83	-	0	TraesCS2A03G0274500.1_pep_025419	100	17	0	0	0.005	39.7	17	17	0	100	0	-1	TraesCS2A03G0274500	HC	3
12294	Vincent et al 2022 2023	01_STORED_GRAIN	2	TraesCS2A03G0274500.1	IGILLDFVWYEPHSDSNADQAAAQR	4	Chr2A	85296372	85296446	RQAAAQDANSDSHPEYWVFDLLIGI	122	-	0	TraesCS2A03G0274500.1_pep_025417	100	25	0	0	4.3e-09	61.2	25	25	0	100	0	-3	TraesCS2A03G0274500	HC	3
12296	Vincent et al 2022 2023	01_STORED_GRAIN	2	TraesCS2A03G0274500.1	QGFPAGFVFGTAASAYQVEGMAR	4	Chr2A	85297588	85297656	RAMGEVQYASAATGFVFGAPFGQ	108	-	0	TraesCS2A03G0274500.1_pep_025403	100	23	0	0	4.93e-07	54.4	23	23	0	100	0	-2	TraesCS2A03G0274500	HC	3
12297	Vincent et al 2022 2023	01_STORED_GRAIN	2	TraesCS2A03G0274500.1	QGFPAGFVFGTAASAYQVEGMAR	4	Chr2A	85297588	85297656	RAMGEVQYASAATGFVFGAPFGQ	108	-	0	TraesCS2A03G0274500.1_pep_025404	100	23	0	0	2.16e-06	50.9	23	23	0	100	0	-2	TraesCS2A03G0274500	HC	3
12353	Vincent et al 2022 2023	01_STORED_GRAIN	2	TraesCS2A03G0290200.1	QEYFHKVER	4	Chr2A	92175090	92175116	QEYFHKVER	70	+	1	TraesCS2A03G0290200.1_pep_025424	100	9	0	0	0.008	35.9	9	9	0	100	0	3	TraesCS2A03G0290200	HC	3
12386	Vincent et al 2022 2023	01_STORED_GRAIN	2	TraesCS2A03G0307400.1	VLQSNFDSQAR	4	Chr2A	100723633	100723665	VLQSNFDSQAR	80	+	1	TraesCS2A03G0307400.1_pep_025434	100	11	0	0	0.000364	40.8	11	11	0	100	0	1	TraesCS2A03G0307400	HC	3
12484	Vincent et al 2022 2023	01_STORED_GRAIN	2	TraesCS2A03G0347900.1	YGECGKRGGY	4	Chr2A	125093344	125093373	YGGRKGCEGY	72	-	0	TraesCS2A03G0347900.1_pep_025452	100	10	0	0	0.008	36.9	10	10	0	100	0	-2	TraesCS2A03G0347900	HC	3
12487	Vincent et al 2022 2023	01_STORED_GRAIN	2	TraesCS2A03G0349200.1	ASALLVDFFGK	4	Chr2A	125764100	125764132	KGFFDVLLASA	75	-	0	TraesCS2A03G0349200.1_pep_025525	100	11	0	0	0.004	38.4	11	11	0	100	0	-1	TraesCS2A03G0349200	HC	3
12488	Vincent et al 2022 2023	01_STORED_GRAIN	2	TraesCS2A03G0349200.1	HIDPYQNDK	4	Chr2A	125764133	125764159	KDNQYPDIH	71	-	0	TraesCS2A03G0349200.1_pep_025519	100	9	0	0	0.006	36.4	9	9	0	100	0	-1	TraesCS2A03G0349200	HC	3
12489	Vincent et al 2022 2023	01_STORED_GRAIN	2	TraesCS2A03G0349200.1	LLPDAHGTTCGQR	4	Chr2A	125765659	125765697	RQGCTTGHADPLL	95	-	0	TraesCS2A03G0349200.1_pep_025496	100	13	0	0	2.1e-06	48.1	13	13	0	100	0	-2	TraesCS2A03G0349200	HC	3
12490	Vincent et al 2022 2023	01_STORED_GRAIN	2	TraesCS2A03G0349200.1	LLPDAHGTTCGQR	4	Chr2A	125765659	125765697	RQGCTTGHADPLL	95	-	0	TraesCS2A03G0349200.1_pep_025497	100	13	0	0	2.86e-05	45.1	13	13	0	100	0	-2	TraesCS2A03G0349200	HC	3
12491	Vincent et al 2022 2023	01_STORED_GRAIN	2	TraesCS2A03G0349200.1	EKFLGTIPMVFNVVILSPHGY	4	Chr2A	125766046	125766108	YGHPSLIVVNFVMPITGLFKE	105	-	0	TraesCS2A03G0349200.1_pep_025491	100	21	0	0	8.13e-07	52.9	21	21	0	100	0	-2	TraesCS2A03G0349200	HC	3
12492	Vincent et al 2022 2023	01_STORED_GRAIN	2	TraesCS2A03G0349200.1	AETHLSGLPADTPYSEFHHR	4	Chr2A	125766299	125766358	RHHFESYPTDAPLGSLHTEA	97	-	0	TraesCS2A03G0349200.1_pep_025485	100	20	0	0	2.03e-05	49	20	20	0	100	0	-1	TraesCS2A03G0349200	HC	3
12494	Vincent et al 2022 2023	01_STORED_GRAIN	2	TraesCS2A03G0349200.1	VNVSELGVEELSVAEYLQFK	4	Chr2A	125767134	125767193	KFQLYEAVSLEEVGLESVNV	88	-	0	TraesCS2A03G0349200.1_pep_025466	100	20	0	0	0.000504	44.7	20	20	0	100	0	-3	TraesCS2A03G0349200	HC	3
12495	Vincent et al 2022 2023	01_STORED_GRAIN	2	TraesCS2A03G0349200.1	VNVSELGVEELSVAEYLQFK	4	Chr2A	125767134	125767193	KFQLYEAVSLEEVGLESVNV	88	-	0	TraesCS2A03G0349200.1_pep_025467	100	20	0	0	0.001	42	20	20	0	100	0	-3	TraesCS2A03G0349200	HC	3
12496	Vincent et al 2022 2023	01_STORED_GRAIN	2	TraesCS2A03G0349200.1	IGDSLSAHTNELVAVFSR	4	Chr2A	125767858	125767911	RSFVAVLENTHASLSDGI	84	-	0	TraesCS2A03G0349200.1_pep_025454	100	18	0	0	0.002	42.7	18	18	0	100	0	-2	TraesCS2A03G0349200	HC	3
12497	Vincent et al 2022 2023	01_STORED_GRAIN	2	TraesCS2A03G0349200.1	IGDSLSAHTNELVAVFSR	4	Chr2A	125767858	125767911	RSFVAVLENTHASLSDGI	84	-	0	TraesCS2A03G0349200.1_pep_025455	100	18	0	0	0.005	40.2	18	18	0	100	0	-2	TraesCS2A03G0349200	HC	3
12500	Vincent et al 2022 2023	01_STORED_GRAIN	2	TraesCS2A03G0349300.1	ESALGNIPTIAFCDTDSPMR	4	Chr2A	125834974	125835033	ESALGNIPTIAFCDTDSPMR	98	+	1	TraesCS2A03G0349300.1_pep_025548	100	20	0	0	1.18e-05	49.5	20	20	0	100	0	1	TraesCS2A03G0349300	HC	3
12508	Vincent et al 2022 2023	01_STORED_GRAIN	2	TraesCS2A03G0354100.1	DDLAVYSEFSVAPPSTCTNVAR	4	Chr2A	129723515	129723580	DDLAVYSEFSVAPPSTCTNVAR	104	+	1	TraesCS2A03G0354100.1_pep_025550	100	22	0	0	1.59e-06	52.5	22	22	0	100	0	2	TraesCS2A03G0354100	HC	3
12516	Vincent et al 2022 2023	01_STORED_GRAIN	2	TraesCS2A03G0355700.1	FYTPTVNVER	4	Chr2A	131060625	131060654	FYTPTVNVER	78	+	1	TraesCS2A03G0355700.1_pep_025553	100	10	0	0	0.00073	39.8	10	10	0	100	0	3	TraesCS2A03G0355700	HC	3
12545	Vincent et al 2022 2023	01_STORED_GRAIN	2	TraesCS2A03G0363200.1	DINALEQHIK	4	Chr2A	137905336	137905365	KIHQELANID	78	-	0	TraesCS2A03G0363200.1_pep_025564	100	10	0	0	0.000604	39.8	10	10	0	100	0	-2	TraesCS2A03G0363200	HC	3
12546	Vincent et al 2022 2023	01_STORED_GRAIN	2	TraesCS2A03G0363200.1	DINALEQHIK	4	Chr2A	137905336	137905365	KIHQELANID	78	-	0	TraesCS2A03G0363200.1_pep_025565	100	10	0	0	0.007	37.5	10	10	0	100	0	-2	TraesCS2A03G0363200	HC	3
12761	Vincent et al 2022 2023	01_STORED_GRAIN	2	TraesCS2A03G0424400.1	AEGKLVSFCGNILKEASDLQPSNGE	4	Chr2A	182161544	182161618	AEGKLVSFCGNILKEASDLQPSNGE	118	+	1	TraesCS2A03G0424400.1_pep_025584	100	25	0	0	1.76e-08	59.3	25	25	0	100	0	2	TraesCS2A03G0424400	HC	3
12840	Vincent et al 2022 2023	01_STORED_GRAIN	2	TraesCS2A03G0451800.1	VGIIGSNESGNRLY	4	Chr2A	200770926	200770967	YLRNGSENSGIIGV	100	-	0	TraesCS2A03G0451800.1_pep_025590	100	14	0	0	5.08e-07	50.5	14	14	0	100	0	-3	TraesCS2A03G0451800	HC	3
12841	Vincent et al 2022 2023	01_STORED_GRAIN	2	TraesCS2A03G0451800.1	VGIIGSNESGNRLY	4	Chr2A	200770926	200770967	YLRNGSENSGIIGV	100	-	0	TraesCS2A03G0451800.1_pep_025591	100	14	0	0	6.97e-06	47.3	14	14	0	100	0	-3	TraesCS2A03G0451800	HC	3
12842	Vincent et al 2022 2023	01_STORED_GRAIN	2	TraesCS2A03G0451800.1	LDVTEFPGENTQGISMNR	4	Chr2A	200771055	200771108	RNMSIGQTNEGPFETVDL	89	-	0	TraesCS2A03G0451800.1_pep_025586	100	18	0	0	0.000228	45.2	18	18	0	100	0	-3	TraesCS2A03G0451800	HC	3
12843	Vincent et al 2022 2023	01_STORED_GRAIN	2	TraesCS2A03G0451800.1	LAPAIMATDPDPLQDFCVADLDDNAVR	4	Chr2A	200771223	200771303	RVANDDLDAVCFDQLPDPDTAMIAPAL	128	-	0	TraesCS2A03G0451800.1_pep_025585	100	27	0	0	5.44e-10	64.1	27	27	0	100	0	-3	TraesCS2A03G0451800	HC	3
12875	Vincent et al 2022 2023	01_STORED_GRAIN	2	TraesCS2A03G0459100.1	LLGMVTIASGGVMPNIHNLLLPK	4	Chr2A	205164356	205164424	KPLLLNHINPMVGGSAITVMGLL	109	-	0	TraesCS2A03G0459100.1_pep_025759	100	23	0	0	4.11e-07	54.9	23	23	0	100	0	-1	TraesCS2A03G0458900	HC	3
12876	Vincent et al 2022 2023	01_STORED_GRAIN	2	TraesCS2A03G0459100.1	LLGMVTIASGGVMPNIHNLLLPK	4	Chr2A	205164356	205164424	KPLLLNHINPMVGGSAITVMGLL	109	-	0	TraesCS2A03G0459100.1_pep_025760	100	23	0	0	1.83e-06	51.3	23	23	0	100	0	-1	TraesCS2A03G0458900	HC	3
12881	Vincent et al 2022 2023	01_STORED_GRAIN	2	TraesCS2A03G0460500.1	NIEYLTLGVDDQPLFHGR	4	Chr2A	206583319	206583372	RGHFLPQDDVGLTLYEIN	90	-	0	TraesCS2A03G0460500.1_pep_025765	100	18	0	0	0.000127	45.6	18	18	0	100	0	-2	TraesCS2A03G0460400	HC	3
12882	Vincent et al 2022 2023	01_STORED_GRAIN	2	TraesCS2A03G0460500.1	NIEYLTLGVDDQPLFHGR	4	Chr2A	206583319	206583372	RGHFLPQDDVGLTLYEIN	90	-	0	TraesCS2A03G0460500.1_pep_025766	100	18	0	0	0.000476	42.9	18	18	0	100	0	-2	TraesCS2A03G0460400	HC	3
12891	Vincent et al 2022 2023	01_STORED_GRAIN	2	TraesCS2A03G0463200LC.1	REKVDVQKWQQIVAMGRFVVGSE	4	Chr2A	207835924	207835992	ESGVVFRGMAVIQQWKQVDVKER	112	-	0	TraesCS2A03G0463200LC.1_pep_026351	100	23	0	0	1.23e-07	56.3	23	23	0	100	0	-2	TraesCS2A03G0463200LC	LC	2
12914	Vincent et al 2022 2023	01_STORED_GRAIN	2	TraesCS2A03G0472400.1	KVSLLGDCQIGKTSF	4	Chr2A	213756108	213756152	FSTKGIQCDGLLSVK	111	-	0	TraesCS2A03G0472400.1_pep_026352	100	15	0	0	6.48e-09	55.9	15	15	0	100	0	-3	TraesCS2A03G0472400	HC	3
12956	Vincent et al 2022 2023	01_STORED_GRAIN	2	TraesCS2A03G0481400.1	RMHFPEHLKSHRSHDIVLLCVD	4	Chr2A	223650160	223650225	RMHFPEHLKSHRSHDIVLLCVD	110	+	1	TraesCS2A03G0481400.1_pep_026355	100	22	0	0	1.88e-07	55.4	22	22	0	100	0	1	TraesCS2A03G0481400	HC	3
12995	Vincent et al 2022 2023	01_STORED_GRAIN	2	TraesCS2A03G0499700.1	LGFISAKAENVVVLLCREPCL	4	Chr2A	248924609	248924671	LGFISAKAENVVVLLCREPCL	98	+	1	TraesCS2A03G0499700.1_pep_026363	100	21	0	0	1.31e-05	49.5	21	21	0	100	0	2	TraesCS2A03G0499700	HC	3
13023	Vincent et al 2022 2023	01_STORED_GRAIN	2	TraesCS2A03G0522200LC.1	ENILLKEHIIALKGIIPQVR	4	Chr2A	283038388	283038447	ENILLKEHIIALKGIIPQVR	95	+	1	TraesCS2A03G0522200LC.1_pep_026364	100	20	0	0	4.32e-05	48.1	20	20	0	100	0	1	TraesCS2A03G0522200LC	LC	2
13081	Vincent et al 2022 2023	01_STORED_GRAIN	2	TraesCS2A03G0547900LC.1	VLFSAYIAGDHD	4	Chr2A	320094046	320094081	VLFSAYIAGDHD	90	+	1	TraesCS2A03G0547900LC.1_pep_026369	100	12	0	0	9.15e-06	45.6	12	12	0	100	0	1	TraesCS2A03G0547900LC	LC	2
13113	Vincent et al 2022 2023	01_STORED_GRAIN	2	TraesCS2A03G0569700.1	NMIIVPEMIGSLIGVYNGK	4	Chr2A	348500109	348500165	KGNYVGILSGIMEPVIIMN	90	-	0	TraesCS2A03G0569700.1_pep_026378	100	19	0	0	0.000174	45.6	19	19	0	100	0	-3	TraesCS2A03G0569700	HC	3
13114	Vincent et al 2022 2023	01_STORED_GRAIN	2	TraesCS2A03G0569700.1	NMIIVPEMIGSLIGVYNGK	4	Chr2A	348500109	348500165	KGNYVGILSGIMEPVIIMN	90	-	0	TraesCS2A03G0569700.1_pep_026379	100	19	0	0	0.000583	42.9	19	19	0	100	0	-3	TraesCS2A03G0569700	HC	3
13116	Vincent et al 2022 2023	01_STORED_GRAIN	2	TraesCS2A03G0569700.1	DAPAGEKPEPVRTHLR	4	Chr2A	348500166	348500213	RLHTRVPEPKEGAPAD	115	-	0	TraesCS2A03G0569700.1_pep_026377	100	16	0	0	2.51e-09	57.8	16	16	0	100	0	-3	TraesCS2A03G0569700	HC	3
13123	Vincent et al 2022 2023	01_STORED_GRAIN	2	TraesCS2A03G0569700.1	ADVDVDTEVAAGAQPKK	4	Chr2A	348502082	348502132	KKPQAGAAVETDVDVDA	110	-	0	TraesCS2A03G0569700.1_pep_026373	100	17	0	0	2.99e-08	55.4	17	17	0	100	0	-1	TraesCS2A03G0569700	HC	3
13124	Vincent et al 2022 2023	01_STORED_GRAIN	2	TraesCS2A03G0569700.1	ADVDVDTEVAAGAQPKK	4	Chr2A	348502082	348502132	KKPQAGAAVETDVDVDA	110	-	0	TraesCS2A03G0569700.1_pep_026374	100	17	0	0	3.5e-07	51.8	17	17	0	100	0	-1	TraesCS2A03G0569700	HC	3
13129	Vincent et al 2022 2023	01_STORED_GRAIN	2	TraesCS2A03G0574200.1	AVPLDQIDQSLVQKGLAE	4	Chr2A	353357009	353357062	EALGKQVLSQDIQDLPVA	84	-	0	TraesCS2A03G0574200.1_pep_026381	100	18	0	0	0.002	42.7	18	18	0	100	0	-1	TraesCS2A03G0574200	HC	3
13252	Vincent et al 2022 2023	01_STORED_GRAIN	2	TraesCS2A03G0612000.1	AGHQTSAESWGTGR	4	Chr2A	390077073	390077114	AGHQTSAESWGTGR	101	+	1	TraesCS2A03G0612000.1_pep_026388	100	14	0	0	3.6e-07	51	14	14	0	100	0	3	TraesCS2A03G0612000	HC	3
13253	Vincent et al 2022 2023	01_STORED_GRAIN	2	TraesCS2A03G0612000.1	AGHQTSAESWGTGR	4	Chr2A	390077073	390077114	AGHQTSAESWGTGR	101	+	1	TraesCS2A03G0612000.1_pep_026389	100	14	0	0	5.21e-06	47.8	14	14	0	100	0	3	TraesCS2A03G0612000	HC	3
13256	Vincent et al 2022 2023	01_STORED_GRAIN	2	TraesCS2A03G0612000.1	LNLLDLAPGGHLGR	4	Chr2A	390077607	390077648	LNLLDLAPGGHLGR	100	+	1	TraesCS2A03G0612000.1_pep_026401	100	14	0	0	5.64e-07	50.5	14	14	0	100	0	3	TraesCS2A03G0612000	HC	3
13367	Vincent et al 2022 2023	01_STORED_GRAIN	2	TraesCS2A03G0645200.1	DLILSVMSAMGEEQICAVK	4	Chr2A	418688107	418688163	DLILSVMSAMGEEQICAVK	89	+	1	TraesCS2A03G0645200.1_pep_026415	100	19	0	0	0.000264	45.2	19	19	0	100	0	1	TraesCS2A03G0645200	HC	3
13408	Vincent et al 2022 2023	01_STORED_GRAIN	2	TraesCS2A03G0655700LC.1	PHQCTVCGRGFTTGQAL	4	Chr2A	428658902	428658952	LAQGTTFGRGCVTCQHP	85	-	0	TraesCS2A03G0655700LC.1_pep_026417	100	17	0	0	0.006	43.2	17	17	0	100	0	-1	TraesCS2A03G0655700LC	LC	2
13461	Vincent et al 2022 2023	01_STORED_GRAIN	2	TraesCS2A03G0677500.1	QKHFARQQVSPIR	4	Chr2A	451901077	451901115	RIPSVQQRAFHKQ	102	-	0	TraesCS2A03G0677500.1_pep_026421	100	13	0	0	1.35e-07	51.5	13	13	0	100	0	-2	TraesCS2A03G0677500	HC	3
13497	Vincent et al 2022 2023	01_STORED_GRAIN	2	TraesCS2A03G0685200.1	NAIVQVDAAPFK	4	Chr2A	460049307	460049342	NAIVQVDAAPFK	87	+	1	TraesCS2A03G0685200.1_pep_026423	100	12	0	0	3.42e-05	44.2	12	12	0	100	0	3	TraesCS2A03G0685200	HC	3
13520	Vincent et al 2022 2023	01_STORED_GRAIN	2	TraesCS2A03G0692200.1	GVDAQESLCGGVTVLVTGHLTGK	4	Chr2A	464814199	464814267	KGTLHGTVLVTVGGCLSEQADVG	163	-	0	TraesCS2A03G0692200.1_pep_026435	100	23	0	0	1.51e-16	81.1	23	23	0	100	0	-2	TraesCS2A03G0692200	HC	3
13566	Vincent et al 2022 2023	01_STORED_GRAIN	2	TraesCS2A03G0705800.1	VQAFADAGADVLFIDALASIEEMK	4	Chr2A	478155887	478155958	KMEEISALADIFLVDAGADAFAQV	109	-	0	TraesCS2A03G0705800.1_pep_026439	100	24	0	0	4.38e-07	54.9	24	24	0	100	0	-1	TraesCS2A03G0705800	HC	3
13588	Vincent et al 2022 2023	01_STORED_GRAIN	2	TraesCS2A03G0710500.1	VVLVTGASSGIGE	4	Chr2A	482754165	482754203	VVLVTGASSGIGE	89	+	1	TraesCS2A03G0710500.1_pep_026446	100	13	0	0	8.28e-05	45.2	13	13	0	100	0	3	TraesCS2A03G0710500	HC	3
13637	Vincent et al 2022 2023	01_STORED_GRAIN	2	TraesCS2A03G0727200.1	TPEEILGIVYGTGSPAQAGGFFPQGADGR	4	Chr2A	504809038	504809124	RGDAGQPFFGGAQAPSGTGYVIGLIEEPT	136	-	0	TraesCS2A03G0727200.1_pep_026479	100	29	0	0	4.06e-11	68	29	29	0	100	0	-2	TraesCS2A03G0727200	HC	3
13638	Vincent et al 2022 2023	01_STORED_GRAIN	2	TraesCS2A03G0727200.1	TPEEILGIVYGTGSPAQAGGFFPQGADGR	4	Chr2A	504809038	504809124	RGDAGQPFFGGAQAPSGTGYVIGLIEEPT	136	-	0	TraesCS2A03G0727200.1_pep_026480	100	29	0	0	2.83e-10	63.4	29	29	0	100	0	-2	TraesCS2A03G0727200	HC	3
13646	Vincent et al 2022 2023	01_STORED_GRAIN	2	TraesCS2A03G0727200.1	VASYGVGVAEVTAHISELR	4	Chr2A	504809248	504809304	RLESIHATVEAVGVGYSAV	85	-	0	TraesCS2A03G0727200.1_pep_026473	100	19	0	0	0.001	43.2	19	19	0	100	0	-2	TraesCS2A03G0727200	HC	3
13647	Vincent et al 2022 2023	01_STORED_GRAIN	2	TraesCS2A03G0727200.1	VASYGVGVAEVTAHISELR	4	Chr2A	504809248	504809304	RLESIHATVEAVGVGYSAV	85	-	0	TraesCS2A03G0727200.1_pep_026474	100	19	0	0	0.004	40.6	19	19	0	100	0	-2	TraesCS2A03G0727200	HC	3
13649	Vincent et al 2022 2023	01_STORED_GRAIN	2	TraesCS2A03G0727200.1	VASYGVGVAEVTAHISEL	4	Chr2A	504809251	504809304	LESIHATVEAVGVGYSAV	79	-	0	TraesCS2A03G0727200.1_pep_026476	100	18	0	0	0.009	40.3	18	18	0	100	0	-2	TraesCS2A03G0727200	HC	3
13650	Vincent et al 2022 2023	01_STORED_GRAIN	2	TraesCS2A03G0727200.1	GFPRPQLDISATNIGK	4	Chr2A	504809702	504809749	KGINTASIDLQPRPFG	78	-	0	TraesCS2A03G0727200.1_pep_026459	100	16	0	0	0.009	39.8	16	16	0	100	0	-1	TraesCS2A03G0727200	HC	3
13651	Vincent et al 2022 2023	01_STORED_GRAIN	2	TraesCS2A03G0727200.1	GLDGIDVNLTGGGPHPIGGQTAAL	4	Chr2A	504809952	504810023	LAATQGGIPHPGGGTLNVDIGDLG	108	-	0	TraesCS2A03G0727200.1_pep_026453	100	24	0	0	6.5e-07	54.4	24	24	0	100	0	-3	TraesCS2A03G0727200	HC	3
13652	Vincent et al 2022 2023	01_STORED_GRAIN	2	TraesCS2A03G0727200.1	FGGGGTLLPQSDVDLLEFPLNLE	4	Chr2A	504810066	504810134	ELNLPFELLDVDSQPLLTGGGGF	104	-	0	TraesCS2A03G0727200.1_pep_026452	100	23	0	0	2.09e-06	52.5	23	23	0	100	0	-3	TraesCS2A03G0727200	HC	3
13684	Vincent et al 2022 2023	01_STORED_GRAIN	2	TraesCS2A03G0734800.1	LLSAVSPNTPVTEAFNLADDILWQGIR	4	Chr2A	510881491	510881571	LLSAVSPNTPVTEAFNLADDILWQGIR	133	+	1	TraesCS2A03G0734800.1_pep_026486	100	27	0	0	1.06e-10	66.6	27	27	0	100	0	1	TraesCS2A03G0734800	HC	3
13685	Vincent et al 2022 2023	01_STORED_GRAIN	2	TraesCS2A03G0734800.1	LLSAVSPNTPVTEAFNLADDILWQGIR	4	Chr2A	510881491	510881571	LLSAVSPNTPVTEAFNLADDILWQGIR	133	+	1	TraesCS2A03G0734800.1_pep_026487	100	27	0	0	7.6e-10	62	27	27	0	100	0	1	TraesCS2A03G0734800	HC	3
13700	Vincent et al 2022 2023	01_STORED_GRAIN	2	TraesCS2A03G0736800.1	EENVTLGPAVR	4	Chr2A	511884599	511884631	RVAPGLTVNEE	76	-	0	TraesCS2A03G0736800.1_pep_026491	100	11	0	0	0.002	38.8	11	11	0	100	0	-1	TraesCS2A03G0736800	HC	3
13703	Vincent et al 2022 2023	01_STORED_GRAIN	2	TraesCS2A03G0737900.1	DVTAQIVYATIAGDIVMAAAYSHELPR	4	Chr2A	513346819	513346899	DVTAQIVYATIAGDIVMAAAYSHELPR	127	+	1	TraesCS2A03G0737900.1_pep_026499	100	27	0	0	1e-09	63.6	27	27	0	100	0	1	TraesCS2A03G0737900	HC	3
13704	Vincent et al 2022 2023	01_STORED_GRAIN	2	TraesCS2A03G0737900.1	DVTAQIVYATIAGDIVMAAAYSHELPR	4	Chr2A	513346819	513346899	DVTAQIVYATIAGDIVMAAAYSHELPR	127	+	1	TraesCS2A03G0737900.1_pep_026500	100	27	0	0	5.94e-09	59.4	27	27	0	100	0	1	TraesCS2A03G0737900	HC	3
13724	Vincent et al 2022 2023	01_STORED_GRAIN	2	TraesCS2A03G0741400.1	DLPLVGNKAPDFAAEAVF	4	Chr2A	515270655	515270708	DLPLVGNKAPDFAAEAVF	83	+	1	TraesCS2A03G0741400.1_pep_026511	100	18	0	0	0.002	42.2	18	18	0	100	0	3	TraesCS2A03G0741400	HC	3
13725	Vincent et al 2022 2023	01_STORED_GRAIN	2	TraesCS2A03G0741400.1	QALQYVQENPDEVCPAGWKPGEK	4	Chr2A	515273004	515273072	QALQYVQENPDEVCPAGWKPGEK	111	+	1	TraesCS2A03G0741400.1_pep_026518	100	23	0	0	2.91e-07	55.9	23	23	0	100	0	3	TraesCS2A03G0741400	HC	3
13726	Vincent et al 2022 2023	01_STORED_GRAIN	2	TraesCS2A03G0741400.1	QALQYVQENPDEVCPAGWKPGEK	4	Chr2A	515273004	515273072	QALQYVQENPDEVCPAGWKPGEK	111	+	1	TraesCS2A03G0741400.1_pep_026519	100	23	0	0	1.21e-06	52.2	23	23	0	100	0	3	TraesCS2A03G0741400	HC	3
13772	Vincent et al 2022 2023	01_STORED_GRAIN	2	TraesCS2A03G0753000.1	YLTNDGIEFLR	4	Chr2A	523158646	523158678	YLTNDGIEFLR	81	+	1	TraesCS2A03G0753000.1_pep_026524	100	11	0	0	0.000247	41.3	11	11	0	100	0	1	TraesCS2A03G0753000	HC	3
13875	Vincent et al 2022 2023	01_STORED_GRAIN	2	TraesCS2A03G0771900.1	SEPTTYTNAPLVGCLAYFAGSYK	4	Chr2A	537687779	537687847	KYSGAFYALCGVLPANTYTTPES	112	-	0	TraesCS2A03G0771900.1_pep_026531	100	23	0	0	1.27e-07	56.3	23	23	0	100	0	-1	TraesCS2A03G0771900	HC	3
13876	Vincent et al 2022 2023	01_STORED_GRAIN	2	TraesCS2A03G0771900.1	RQVDYVLGDNPLGMSY	4	Chr2A	537688064	537688111	YSMGLPNDGLVYDVQR	81	-	0	TraesCS2A03G0771900.1_pep_026530	100	16	0	0	0.003	41.3	16	16	0	100	0	-1	TraesCS2A03G0771900	HC	3
13895	Vincent et al 2022 2023	01_STORED_GRAIN	2	TraesCS2A03G0776900.1	DDAVASPLQDVALLADPFR	4	Chr2A	541322428	541322484	DDAVASPLQDVALLADPFR	86	+	1	TraesCS2A03G0776900.1_pep_026535	100	19	0	0	0.000891	43.7	19	19	0	100	0	1	TraesCS2A03G0776900	HC	3
13896	Vincent et al 2022 2023	01_STORED_GRAIN	2	TraesCS2A03G0776900.1	DDAVASPLQDVALLADPFR	4	Chr2A	541322428	541322484	DDAVASPLQDVALLADPFR	86	+	1	TraesCS2A03G0776900.1_pep_026536	100	19	0	0	0.003	41.1	19	19	0	100	0	1	TraesCS2A03G0776900	HC	3
14037	Vincent et al 2022 2023	01_STORED_GRAIN	2	TraesCS2A03G0809500.1	LSKICDGILKLLE	4	Chr2A	565120515	565120553	LSKICDGILKLLE	86	+	1	TraesCS2A03G0809500.1_pep_026699	100	13	0	0	9.37e-05	43.7	13	13	0	100	0	3	TraesCS2A03G0809500	HC	3
14038	Vincent et al 2022 2023	01_STORED_GRAIN	2	TraesCS2A03G0809500.1	LSKICDGILKLLE	4	Chr2A	565120515	565120553	LSKICDGILKLLE	86	+	1	TraesCS2A03G0809500.1_pep_026700	100	13	0	0	0.000724	41.1	13	13	0	100	0	3	TraesCS2A03G0809500	HC	3
14152	Vincent et al 2022 2023	01_STORED_GRAIN	2	TraesCS2A03G0829600.1	GKVKYIGLSE	4	Chr2A	578840063	578840092	ESLGIYKVKG	73	-	0	TraesCS2A03G0829600.1_pep_026785	100	10	0	0	0.004	37.4	10	10	0	100	0	-1	TraesCS2A03G0829600	HC	3
14183	Vincent et al 2022 2023	01_STORED_GRAIN	2	TraesCS2A03G0836900.1	SFRAPNARTASYRKSSVVRIR	4	Chr2A	583984985	583985047	SFRAPNARTASYRKSSVVRIR	95	+	1	TraesCS2A03G0836900.1_pep_026786	100	21	0	0	4.29e-05	48.1	21	21	0	100	0	2	TraesCS2A03G0836900	HC	3
14186	Vincent et al 2022 2023	01_STORED_GRAIN	2	TraesCS2A03G0837300.1	LLSTAISEGWLDASFCK	4	Chr2A	584085468	584085518	KCFSADLWGESIATSLL	83	-	0	TraesCS2A03G0837300.1_pep_026787	100	17	0	0	0.002	42.2	17	17	0	100	0	-3	TraesCS2A03G0837300	HC	3
14219	Vincent et al 2022 2023	01_STORED_GRAIN	2	TraesCS2A03G0847000.1	DALAFVAGLQR	4	Chr2A	587619501	587619533	RQLGAVFALAD	73	-	0	TraesCS2A03G0847000.1_pep_026789	100	11	0	0	0.008	37.4	11	11	0	100	0	-3	TraesCS2A03G0847000	HC	3
14296	Vincent et al 2022 2023	01_STORED_GRAIN	2	TraesCS2A03G0864600.1	IEDNNTLVFIVDLK	4	Chr2A	598954844	598954885	IEDNNTLVFIVDLK	101	+	1	TraesCS2A03G0864600.1_pep_026790	100	14	0	0	3.33e-07	51	14	14	0	100	0	2	TraesCS2A03G0864600	HC	3
14320	Vincent et al 2022 2023	01_STORED_GRAIN	2	TraesCS2A03G0868600.1	GSLLEDIGIDLPKAPTQF	4	Chr2A	601231639	601231692	GSLLEDIGIDLPKAPTQF	86	+	1	TraesCS2A03G0868600.1_pep_026792	100	18	0	0	0.000791	43.7	18	18	0	100	0	1	TraesCS2A03G0868600	HC	3
14321	Vincent et al 2022 2023	01_STORED_GRAIN	2	TraesCS2A03G0868600.1	GSLLEDIGIDLPKAPTQF	4	Chr2A	601231639	601231692	GSLLEDIGIDLPKAPTQF	86	+	1	TraesCS2A03G0868600.1_pep_026793	100	18	0	0	0.002	41.1	18	18	0	100	0	1	TraesCS2A03G0868600	HC	3
14349	Vincent et al 2022 2023	01_STORED_GRAIN	2	TraesCS2A03G0871800.1	QLCQAWQIQQGFRSVKILGTPILRPSILCRSML	4	Chr2A	605041601	605041777	QLCQAWQIQQ--------------------------GFRSVKILGTPILRPSILCRSML	128	+	1	TraesCS2A03G0871800.1_pep_026795	55.932	59	0	1	9.42e-09	59.8	33	33	26	55.93	0	2	TraesCS2A03G0871800	HC	3
14393	Vincent et al 2022 2023	01_STORED_GRAIN	2	TraesCS2A03G0887300.1	EESLQIVVQAYSQSGDAIARQGSVR	4	Chr2A	611301951	611302025	EESLQIVVQAYSQSGDAIARQGSVR	114	+	1	TraesCS2A03G0887300.1_pep_026800	100	25	0	0	9.99e-08	57.3	25	25	0	100	0	3	TraesCS2A03G0887300	HC	3
14472	Vincent et al 2022 2023	01_STORED_GRAIN	2	TraesCS2A03G0911300.1	CPLFVSQEADGQR	4	Chr2A	621600698	621600736	CPLFVSQEADGQR	99	+	1	TraesCS2A03G0911300.1_pep_026906	100	13	0	0	4.26e-07	50	13	13	0	100	0	2	TraesCS2A03G0911300	HC	3
14474	Vincent et al 2022 2023	01_STORED_GRAIN	2	TraesCS2A03G0911300.1	CPLFVSQEADGQR	4	Chr2A	621600698	621600736	CPLFVSQEADGQR	99	+	1	TraesCS2A03G0911300.1_pep_026907	100	13	0	0	7.47e-06	46.9	13	13	0	100	0	2	TraesCS2A03G0911300	HC	3
14473	Vincent et al 2022 2023	01_STORED_GRAIN	2	TraesCS2A03G0911300.1	CPLFVSQEADGQRDGLPVR	4	Chr2A	621600698	621600754	CPLFVSQEADGQRDGLPVR	94	+	1	TraesCS2A03G0911300.1_pep_026908	100	19	0	0	3.84e-05	47.6	19	19	0	100	0	2	TraesCS2A03G0911300	HC	3
14475	Vincent et al 2022 2023	01_STORED_GRAIN	2	TraesCS2A03G0911300.1	AYTTCVQSTEWHIDSELVSGR	4	Chr2A	621600830	621600892	AYTTCVQSTEWHIDSELVSGR	163	+	1	TraesCS2A03G0911300.1_pep_026911	100	21	0	0	4.22e-17	81.1	21	21	0	100	0	2	TraesCS2A03G0911300	HC	3
14476	Vincent et al 2022 2023	01_STORED_GRAIN	2	TraesCS2A03G0911300.1	AYTTCVQSTEWHIDSELVSGR	4	Chr2A	621600830	621600892	AYTTCVQSTEWHIDSELVSGR	163	+	1	TraesCS2A03G0911300.1_pep_026912	100	21	0	0	4.44e-15	75.4	21	21	0	100	0	2	TraesCS2A03G0911300	HC	3
14477	Vincent et al 2022 2023	01_STORED_GRAIN	2	TraesCS2A03G0911300.1	NAFRIEKYSGAEVHE	4	Chr2A	621600944	621600988	NAFRIEKYSGAEVHE	115	+	1	TraesCS2A03G0911300.1_pep_026926	100	15	0	0	1.53e-09	57.8	15	15	0	100	0	2	TraesCS2A03G0911300	HC	3
14478	Vincent et al 2022 2023	01_STORED_GRAIN	2	TraesCS2A03G0911300.1	YSGAEVHEYK	4	Chr2A	621600965	621600994	YSGAEVHEYK	77	+	1	TraesCS2A03G0911300.1_pep_026928	100	10	0	0	0.000781	39.3	10	10	0	100	0	2	TraesCS2A03G0911300	HC	3
14479	Vincent et al 2022 2023	01_STORED_GRAIN	2	TraesCS2A03G0911300.1	YSGAEVHEYK	4	Chr2A	621600965	621600994	YSGAEVHEYK	77	+	1	TraesCS2A03G0911300.1_pep_026929	100	10	0	0	0.008	37.1	10	10	0	100	0	2	TraesCS2A03G0911300	HC	3
14480	Vincent et al 2022 2023	01_STORED_GRAIN	2	TraesCS2A03G0911300.1	YKLMACGDSCQD	4	Chr2A	621600989	621601024	YKLMACGDSCQD	97	+	1	TraesCS2A03G0911300.1_pep_026930	100	12	0	0	4.51e-07	49	12	12	0	100	0	2	TraesCS2A03G0911300	HC	3
14481	Vincent et al 2022 2023	01_STORED_GRAIN	2	TraesCS2A03G0911300.1	LMACGDSCQDLGVFR	4	Chr2A	621600995	621601039	LMACGDSCQDLGVFR	116	+	1	TraesCS2A03G0911300.1_pep_026931	100	15	0	0	8.56e-10	58.3	15	15	0	100	0	2	TraesCS2A03G0911300	HC	3
14482	Vincent et al 2022 2023	01_STORED_GRAIN	2	TraesCS2A03G0911300.1	LMACGDSCQDLGVFR	4	Chr2A	621600995	621601039	LMACGDSCQDLGVFR	116	+	1	TraesCS2A03G0911300.1_pep_026932	100	15	0	0	2.53e-08	54.4	15	15	0	100	0	2	TraesCS2A03G0911300	HC	3
14558	Vincent et al 2022 2023	01_STORED_GRAIN	2	TraesCS2A03G0928300LC.1	DIQRIQGGAYMTIIKEICRRRSSFNSCNF	4	Chr2A	632372419	632372505	DIQRIQGGAYMTIIKEICRRRSSFNSCNF	127	+	1	TraesCS2A03G0928300LC.1_pep_026942	96.552	29	1	0	1.19e-09	63.6	28	28	0	96.55	0	1	TraesCS2A03G0928300LC	LC	2
14559	Vincent et al 2022 2023	01_STORED_GRAIN	2	TraesCS2A03G0928300LC.1	DIQRIQGGAYMTIIKEICRRRSSFNSCNF	4	Chr2A	632372419	632372505	DIQRIQGGAYMTIIKEICRRRSSFNSCNF	127	+	1	TraesCS2A03G0928300LC.1_pep_026943	96.552	29	1	0	6.51e-09	59.4	28	28	0	96.55	0	1	TraesCS2A03G0928300LC	LC	2
14575	Vincent et al 2022 2023	01_STORED_GRAIN	2	TraesCS2A03G0933100.1	HGSDTATYDSEGR	4	Chr2A	635509761	635509799	HGSDTATYDSEGR	96	+	1	TraesCS2A03G0933100.1_pep_026956	100	13	0	0	1.54e-06	48.6	13	13	0	100	0	3	TraesCS2A03G0933100	HC	3
14576	Vincent et al 2022 2023	01_STORED_GRAIN	2	TraesCS2A03G0933100.1	HGSDTATYDSEGR	4	Chr2A	635509761	635509799	HGSDTATYDSEGR	96	+	1	TraesCS2A03G0933100.1_pep_026957	100	13	0	0	2.21e-05	45.5	13	13	0	100	0	3	TraesCS2A03G0933100	HC	3
14606	Vincent et al 2022 2023	01_STORED_GRAIN	2	TraesCS2A03G0938100LC.1	AADLTYWESAAR	4	Chr2A	639342140	639342175	AADLTYWESAAR	88	+	1	TraesCS2A03G0938100LC.1_pep_026987	100	12	0	0	2.18e-05	44.7	12	12	0	100	0	2	TraesCS2A03G0938100LC	LC	2
14619	Vincent et al 2022 2023	01_STORED_GRAIN	2	TraesCS2A03G0941300.1	TAVAAVPYGGAK	4	Chr2A	642413779	642413814	KAGGYPVAAVAT	78	-	0	TraesCS2A03G0941300.1_pep_026990	100	12	0	0	0.001	39.8	12	12	0	100	0	-2	TraesCS2A03G0941300	HC	3
14620	Vincent et al 2022 2023	01_STORED_GRAIN	2	TraesCS2A03G0941300.1	DDGTLASFVGFR	4	Chr2A	642415966	642416001	RFGVFSALTGDD	84	-	0	TraesCS2A03G0941300.1_pep_026988	100	12	0	0	0.000147	42.7	12	12	0	100	0	-2	TraesCS2A03G0941300	HC	3
14621	Vincent et al 2022 2023	01_STORED_GRAIN	2	TraesCS2A03G0941300.1	DDGTLASFVGFR	4	Chr2A	642415966	642416001	RFGVFSALTGDD	84	-	0	TraesCS2A03G0941300.1_pep_026989	100	12	0	0	0.001	40.2	12	12	0	100	0	-2	TraesCS2A03G0941300	HC	3
14821	Vincent et al 2022 2023	01_STORED_GRAIN	2	TraesCS2A03G0983400.2	DVVVPVTGS	4	Chr2A	671267620	671267646	DVVVPVTGS	65	+	1	TraesCS2A03G0983400.2_pep_026997	100	9	0	0	0.01	33.5	9	9	0	100	0	1	TraesCS2A03G0983400	HC	3
14833	Vincent et al 2022 2023	01_STORED_GRAIN	2	TraesCS2A03G0984200.1	YCTAVSSIVGRMDAGHRLL	4	Chr2A	671577675	671577731	YCTAVSSIVGRMDAGHRLL	96	+	1	TraesCS2A03G0984200.1_pep_026998	100	19	0	0	1.72e-05	48.6	19	19	0	100	0	3	TraesCS2A03G0984200	HC	3
14834	Vincent et al 2022 2023	01_STORED_GRAIN	2	TraesCS2A03G0984200.1	YCTAVSSIVGRMDAGHRLL	4	Chr2A	671577675	671577731	YCTAVSSIVGRMDAGHRLL	96	+	1	TraesCS2A03G0984200.1_pep_026999	100	19	0	0	7.21e-05	45.5	19	19	0	100	0	3	TraesCS2A03G0984200	HC	3
15021	Vincent et al 2022 2023	01_STORED_GRAIN	2	TraesCS2A03G1018700.1	IKDKYRGAAEQAKDATGHAKE	4	Chr2A	683701671	683701733	EKAHGTADKAQEAAGRYKDKI	96	-	0	TraesCS2A03G1018700.1_pep_027015	100	21	0	0	3.58e-05	48.6	21	21	0	100	0	-3	TraesCS2A03G1018700	HC	3
15022	Vincent et al 2022 2023	01_STORED_GRAIN	2	TraesCS2A03G1018700.1	IKDKYRGAAEQAKDATGHAKE	4	Chr2A	683701671	683701733	EKAHGTADKAQEAAGRYKDKI	96	-	0	TraesCS2A03G1018700.1_pep_027016	100	21	0	0	0.000122	45.5	21	21	0	100	0	-3	TraesCS2A03G1018700	HC	3
15130	Vincent et al 2022 2023	01_STORED_GRAIN	2	TraesCS2A03G1046400LC.1	VELFQGTSPSAFK	4	Chr2A	694905763	694905801	KFASPSTGQFLEV	89	-	0	TraesCS2A03G1046400LC.1_pep_027022	100	13	0	0	2.42e-05	45.2	13	13	0	100	0	-2	TraesCS2A03G1046400LC	LC	2
15155	Vincent et al 2022 2023	01_STORED_GRAIN	2	TraesCS2A03G1051300.1	EILGTCVSVGCTVDGK	4	Chr2A	696790094	696790141	KGDVTCGVSVCTGLIE	114	-	0	TraesCS2A03G1051300.1_pep_027031	100	16	0	0	3.57e-09	57.3	16	16	0	100	0	-1	TraesCS2A03G1051300	HC	3
15167	Vincent et al 2022 2023	01_STORED_GRAIN	2	TraesCS2A03G1054600LC.1	GFLTVPLGSIIK	4	Chr2A	698377254	698377289	GFLTVPLGSIIK	86	+	1	TraesCS2A03G1054600LC.1_pep_027032	100	12	0	0	5.97e-05	43.7	12	12	0	100	0	3	TraesCS2A03G1054600LC	LC	2
15335	Vincent et al 2022 2023	01_STORED_GRAIN	2	TraesCS2A03G1103900LC.1	RAKRAAKAVVLGDQK	4	Chr2A	716594554	716594598	KQDGLVVAKAARKAR	105	-	0	TraesCS2A03G1103900LC.1_pep_027037	100	15	0	0	7.69e-08	52.9	15	15	0	100	0	-2	TraesCS2A03G1103900LC	LC	2
15433	Vincent et al 2022 2023	01_STORED_GRAIN	2	TraesCS2A03G1133700.1	LAYAPPMKSGKLGFEGTQE	4	Chr2A	724238329	724238385	LAYAPPMKSGKLGFEGTQE	132	+	1	TraesCS2A03G1133700.1_pep_027055	100	19	0	0	9.5e-12	66.1	19	19	0	100	0	1	TraesCS2A03G1133700	HC	3
15492	Vincent et al 2022 2023	01_STORED_GRAIN	2	TraesCS2A03G1145100LC.1	RNNLRCQLQHYELDVPTNPR	4	Chr2A	727483260	727483319	RNNLRCQLQHYELDVPTNPR	98	+	1	TraesCS2A03G1145100LC.1_pep_027092	100	20	0	0	2.12e-05	49.5	20	20	0	100	0	3	TraesCS2A03G1145100LC	LC	2
15531	Vincent et al 2022 2023	01_STORED_GRAIN	2	TraesCS2A03G1151900.1	VAVVCGYGDVGK	4	Chr2A	729834848	729834883	KGVDGYGCVVAV	84	-	0	TraesCS2A03G1151900.1_pep_027105	100	12	0	0	0.000131	42.7	12	12	0	100	0	-1	TraesCS2A03G1151900	HC	3
15532	Vincent et al 2022 2023	01_STORED_GRAIN	2	TraesCS2A03G1151900.1	VAVVCGYGDVGK	4	Chr2A	729834848	729834883	KGVDGYGCVVAV	84	-	0	TraesCS2A03G1151900.1_pep_027106	100	12	0	0	0.001	40.2	12	12	0	100	0	-1	TraesCS2A03G1151900	HC	3
15540	Vincent et al 2022 2023	01_STORED_GRAIN	2	TraesCS2A03G1151900.1	VPDPESTDNPEFK	4	Chr2A	729835700	729835738	KFEPNDTSEPDPV	96	-	0	TraesCS2A03G1151900.1_pep_027100	100	13	0	0	1.39e-06	48.6	13	13	0	100	0	-1	TraesCS2A03G1151900	HC	3
15539	Vincent et al 2022 2023	01_STORED_GRAIN	2	TraesCS2A03G1151900.1	SGKVPDPESTDNPEFK	4	Chr2A	729835700	729835747	KFEPNDTSEPDPVKGS	117	-	0	TraesCS2A03G1151900.1_pep_027094	100	16	0	0	1.1e-09	58.8	16	16	0	100	0	-1	TraesCS2A03G1151900	HC	3
15541	Vincent et al 2022 2023	01_STORED_GRAIN	2	TraesCS2A03G1151900.1	SGKVPDPESTDNPEFK	4	Chr2A	729835700	729835747	KFEPNDTSEPDPVKGS	117	-	0	TraesCS2A03G1151900.1_pep_027095	100	16	0	0	2.51e-08	54.9	16	16	0	100	0	-1	TraesCS2A03G1151900	HC	3
15578	Vincent et al 2022 2023	01_STORED_GRAIN	2	TraesCS2A03G1162800.1	VVCDSLGYGVK	4	Chr2A	732750932	732750964	KVGYGLSDCVV	78	-	0	TraesCS2A03G1162800.1_pep_027119	100	11	0	0	0.001	39.8	11	11	0	100	0	-1	TraesCS2A03G1162800	HC	3
15579	Vincent et al 2022 2023	01_STORED_GRAIN	2	TraesCS2A03G1162800.1	VVCDSLGYGVK	4	Chr2A	732750932	732750964	KVGYGLSDCVV	78	-	0	TraesCS2A03G1162800.1_pep_027120	100	11	0	0	0.009	37.5	11	11	0	100	0	-1	TraesCS2A03G1162800	HC	3
15607	Vincent et al 2022 2023	01_STORED_GRAIN	2	TraesCS2A03G1167900.1	EYKRMVCVEAAAIEKAITLKPGEE	4	Chr2A	733817530	733817601	EEGPKLTIAKEIAAAEVCVMRKYE	113	-	0	TraesCS2A03G1167900.1_pep_027123	100	24	0	0	8.57e-08	56.8	24	24	0	100	0	-2	TraesCS2A03G1167900	HC	3
15684	Vincent et al 2022 2023	01_STORED_GRAIN	2	TraesCS2A03G1179300.1	SRIHDVVLVGGSTR	4	Chr2A	738556377	738556418	SRIHDVVLVGGSTR	99	+	1	TraesCS2A03G1179300.1_pep_027131	100	14	0	0	8.48e-07	50	14	14	0	100	0	3	TraesCS2A03G1179300	HC	3
15685	Vincent et al 2022 2023	01_STORED_GRAIN	2	TraesCS2A03G1179300.1	SRIHDVVLVGGSTR	4	Chr2A	738556377	738556418	SRIHDVVLVGGSTR	99	+	1	TraesCS2A03G1179300.1_pep_027132	100	14	0	0	1.08e-05	46.9	14	14	0	100	0	3	TraesCS2A03G1179300	HC	3
15686	Vincent et al 2022 2023	01_STORED_GRAIN	2	TraesCS2A03G1179300.1	VQQLLQDFFDGK	4	Chr2A	738556428	738556463	VQQLLQDFFDGK	92	+	1	TraesCS2A03G1179300.1_pep_027134	100	12	0	0	4.39e-06	46.6	12	12	0	100	0	3	TraesCS2A03G1179300	HC	3
15687	Vincent et al 2022 2023	01_STORED_GRAIN	2	TraesCS2A03G1179300.1	VQQLLQDFFDGK	4	Chr2A	738556428	738556463	VQQLLQDFFDGK	92	+	1	TraesCS2A03G1179300.1_pep_027135	100	12	0	0	6.69e-05	43.7	12	12	0	100	0	3	TraesCS2A03G1179300	HC	3
15866	Vincent et al 2022 2023	01_STORED_GRAIN	2	TraesCS2A03G1239800LC.1	TGSIVDVPAGK	4	Chr2A	754429934	754429966	KGAPVDVISGT	76	-	0	TraesCS2A03G1239800LC.1_pep_027198	100	11	0	0	0.003	38.8	11	11	0	100	0	-1	TraesCS2A03G1239800LC	LC	2
15867	Vincent et al 2022 2023	01_STORED_GRAIN	2	TraesCS2A03G1239800LC.1	VYGLNEIQAGEMVEFASGVK	4	Chr2A	754430057	754430116	KVGSAFEVMEGAQIENLGYV	96	-	0	TraesCS2A03G1239800LC.1_pep_027193	100	20	0	0	2.18e-05	48.6	20	20	0	100	0	-1	TraesCS2A03G1239800LC	LC	2
15868	Vincent et al 2022 2023	01_STORED_GRAIN	2	TraesCS2A03G1239800LC.1	VYGLNEIQAGEMVEFASGVK	4	Chr2A	754430057	754430116	KVGSAFEVMEGAQIENLGYV	96	-	0	TraesCS2A03G1239800LC.1_pep_027194	100	20	0	0	8.24e-05	45.5	20	20	0	100	0	-1	TraesCS2A03G1239800LC	LC	2
15869	Vincent et al 2022 2023	01_STORED_GRAIN	2	TraesCS2A03G1239800LC.1	AAELTTLLESR	4	Chr2A	754430192	754430224	RSELLTTLEAA	75	-	0	TraesCS2A03G1239800LC.1_pep_027156	100	11	0	0	0.004	38.4	11	11	0	100	0	-1	TraesCS2A03G1239800LC	LC	2
15880	Vincent et al 2022 2023	01_STORED_GRAIN	2	TraesCS2A03G1241200.1	GDASAVVHLQSAIK	4	Chr2A	754980518	754980559	KIASQLHVVASADG	93	-	0	TraesCS2A03G1241200.1_pep_027213	100	14	0	0	7.21e-06	47.1	14	14	0	100	0	-1	TraesCS2A03G1241200	HC	3
15881	Vincent et al 2022 2023	01_STORED_GRAIN	2	TraesCS2A03G1241200.1	GDASAVVHLQSAIK	4	Chr2A	754980518	754980559	KIASQLHVVASADG	93	-	0	TraesCS2A03G1241200.1_pep_027214	100	14	0	0	6.68e-05	44.2	14	14	0	100	0	-1	TraesCS2A03G1241200	HC	3
15882	Vincent et al 2022 2023	01_STORED_GRAIN	2	TraesCS2A03G1241200.1	HHATYVANYNK	4	Chr2A	754980593	754980625	KNYNAVYTAHH	83	-	0	TraesCS2A03G1241200.1_pep_027207	100	11	0	0	0.000153	42.2	11	11	0	100	0	-1	TraesCS2A03G1241200	HC	3
15883	Vincent et al 2022 2023	01_STORED_GRAIN	2	TraesCS2A03G1241200.1	HHATYVANYNK	4	Chr2A	754980593	754980625	KNYNAVYTAHH	83	-	0	TraesCS2A03G1241200.1_pep_027208	100	11	0	0	0.002	39.7	11	11	0	100	0	-1	TraesCS2A03G1241200	HC	3
15946	Vincent et al 2022 2023	01_STORED_GRAIN	2	TraesCS2A03G1260000.1	RFGSLKLPFNDKKSWVGSAAMF	4	Chr2A	759482474	759482539	RFGSLKLPFNDKKSWVGSAAMF	107	+	1	TraesCS2A03G1260000.1_pep_027232	100	22	0	0	6.7e-07	53.9	22	22	0	100	0	2	TraesCS2A03G1260000	HC	3
15948	Vincent et al 2022 2023	01_STORED_GRAIN	2	TraesCS2A03G1261000.1	SRMTNFYTNFQVDE	4	Chr2A	759596853	759596894	SRMTNFYTNFQVDE	112	+	1	TraesCS2A03G1261000.1_pep_027235	100	14	0	0	2.33e-09	56.3	14	14	0	100	0	3	TraesCS2A03G1261000	HC	3
15949	Vincent et al 2022 2023	01_STORED_GRAIN	2	TraesCS2A03G1261000.1	VVDALGVPIDGK	4	Chr2A	759597132	759597167	VVDALGVPIDGK	81	+	1	TraesCS2A03G1261000.1_pep_027239	100	12	0	0	0.000614	41.3	12	12	0	100	0	3	TraesCS2A03G1261000	HC	3
15950	Vincent et al 2022 2023	01_STORED_GRAIN	2	TraesCS2A03G1261000.1	VVDALGVPIDGK	4	Chr2A	759597132	759597167	VVDALGVPIDGK	81	+	1	TraesCS2A03G1261000.1_pep_027240	100	12	0	0	0.004	38.8	12	12	0	100	0	3	TraesCS2A03G1261000	HC	3
15951	Vincent et al 2022 2023	01_STORED_GRAIN	2	TraesCS2A03G1261000.1	GTNESETLYCVYVAIGQK	4	Chr2A	759597390	759597443	GTNESETLYCVYVAIGQK	134	+	1	TraesCS2A03G1261000.1_pep_027242	100	18	0	0	2.09e-12	67	18	18	0	100	0	3	TraesCS2A03G1261000	HC	3
15952	Vincent et al 2022 2023	01_STORED_GRAIN	2	TraesCS2A03G1261000.1	GTNESETLYCVYVAIGQK	4	Chr2A	759597390	759597443	GTNESETLYCVYVAIGQK	134	+	1	TraesCS2A03G1261000.1_pep_027243	100	18	0	0	8.08e-11	62.5	18	18	0	100	0	3	TraesCS2A03G1261000	HC	3
15953	Vincent et al 2022 2023	01_STORED_GRAIN	2	TraesCS2A03G1261000.1	DNGMHALIIYDDLSK	4	Chr2A	759597591	759597635	DNGMHALIIYDDLSK	113	+	1	TraesCS2A03G1261000.1_pep_027245	100	15	0	0	2.86e-09	56.8	15	15	0	100	0	3	TraesCS2A03G1261000	HC	3
15954	Vincent et al 2022 2023	01_STORED_GRAIN	2	TraesCS2A03G1261000.1	EAFPGDVFYLHSR	4	Chr2A	759597690	759597728	EAFPGDVFYLHSR	102	+	1	TraesCS2A03G1261000.1_pep_027249	100	13	0	0	9.58e-08	51.5	13	13	0	100	0	3	TraesCS2A03G1261000	HC	3
15955	Vincent et al 2022 2023	01_STORED_GRAIN	2	TraesCS2A03G1261000.1	EVAAFAQFGSDLDAATQALLNR	4	Chr2A	759598011	759598076	EVAAFAQFGSDLDAATQALLNR	99	+	1	TraesCS2A03G1261000.1_pep_027250	100	22	0	0	1.18e-05	50	22	22	0	100	0	3	TraesCS2A03G1261000	HC	3
15956	Vincent et al 2022 2023	01_STORED_GRAIN	2	TraesCS2A03G1261000.1	EVAAFAQFGSDLDAATQALLNR	4	Chr2A	759598011	759598076	EVAAFAQFGSDLDAATQALLNR	99	+	1	TraesCS2A03G1261000.1_pep_027251	100	22	0	0	4.17e-05	46.9	22	22	0	100	0	3	TraesCS2A03G1261000	HC	3
15971	Vincent et al 2022 2023	01_STORED_GRAIN	2	TraesCS2A03G1272500.1	IVDQCANGGLDLDWDTVFVK	4	Chr2A	762221711	762221770	KVFVTDWDLDLGGNACQDVI	148	-	0	TraesCS2A03G1272500.1_pep_027278	100	20	0	0	1.43e-14	73.8	20	20	0	100	0	-1	TraesCS2A03G1272500	HC	3
15972	Vincent et al 2022 2023	01_STORED_GRAIN	2	TraesCS2A03G1272500.1	IVDQCANGGLDLDWDTVFVK	4	Chr2A	762221711	762221770	KVFVTDWDLDLGGNACQDVI	148	-	0	TraesCS2A03G1272500.1_pep_027279	100	20	0	0	7.69e-13	68.7	20	20	0	100	0	-1	TraesCS2A03G1272500	HC	3
15973	Vincent et al 2022 2023	01_STORED_GRAIN	2	TraesCS2A03G1272500.1	IVDQCANGGLDLDWDTVF	4	Chr2A	762221717	762221770	FVTDWDLDLGGNACQDVI	90	-	0	TraesCS2A03G1272500.1_pep_027277	100	18	0	0	0.000144	45.6	18	18	0	100	0	-1	TraesCS2A03G1272500	HC	3
16003	Vincent et al 2022 2023	01_STORED_GRAIN	2	TraesCS2A03G1281400.1	LLVGDYNQSPIVR	4	Chr2A	763823199	763823237	LLVGDYNQSPIVR	97	+	1	TraesCS2A03G1281400.1_pep_027294	100	13	0	0	9.71e-07	49	13	13	0	100	0	3	TraesCS2A03G1281400	HC	3
16004	Vincent et al 2022 2023	01_STORED_GRAIN	2	TraesCS2A03G1281400.1	LLVGDYNQSPIVR	4	Chr2A	763823199	763823237	LLVGDYNQSPIVR	97	+	1	TraesCS2A03G1281400.1_pep_027295	100	13	0	0	1.5e-05	46	13	13	0	100	0	3	TraesCS2A03G1281400	HC	3
16005	Vincent et al 2022 2023	01_STORED_GRAIN	2	TraesCS2A03G1281400.1	DLPHAIAGAPAIENVQF	4	Chr2A	763823553	763823603	DLPHAIAGAPAIENVQF	120	+	1	TraesCS2A03G1281400.1_pep_027296	100	17	0	0	3.79e-10	60.2	17	17	0	100	0	3	TraesCS2A03G1281400	HC	3
16015	Vincent et al 2022 2023	01_STORED_GRAIN	2	TraesCS2A03G1286400LC.1	ISAKRVESLQNQLGFAGCFAVNSNGL	4	Chr2A	765304904	765304981	ISAKRVESLQNQLGFAGCFAVNSNGL	189	+	1	TraesCS2A03G1286400LC.1_pep_027298	100	26	0	0	2.61e-20	93.8	26	26	0	100	0	2	TraesCS2A03G1286400LC	LC	2
16027	Vincent et al 2022 2023	01_STORED_GRAIN	2	TraesCS2A03G1288600.1	CNLAGKPVVTATQMLESMIK	4	Chr2A	766322855	766322914	CNLAGKPVVTATQMLESMIK	99	+	1	TraesCS2A03G1288600.1_pep_027302	100	20	0	0	8.28e-06	50	20	20	0	100	0	2	TraesCS2A03G1288600	HC	3
16028	Vincent et al 2022 2023	01_STORED_GRAIN	2	TraesCS2A03G1288600.1	RPRVPILSVVVPVLTTDSF	4	Chr2A	766323239	766323295	RPRVPILSVVVPVLTTDSF	89	+	1	TraesCS2A03G1288600.1_pep_027303	100	19	0	0	0.000309	45.2	19	19	0	100	0	2	TraesCS2A03G1288600	HC	3
16029	Vincent et al 2022 2023	01_STORED_GRAIN	2	TraesCS2A03G1288600.1	VPILSVVVPVLTTDSFDWTVSSEGPAR	4	Chr2A	766323248	766323328	VPILSVVVPVLTTDSFDWTVSSEGPAR	129	+	1	TraesCS2A03G1288600.1_pep_027304	100	27	0	0	3.89e-10	64.6	27	27	0	100	0	2	TraesCS2A03G1288600	HC	3
16152	Vincent et al 2022 2023	01_STORED_GRAIN	2	TraesCS2A03G1320300LC.1	QHSFGVMSWGSIAPDAL	4	Chr2A	774572506	774572556	LADPAISGWSMVGFSHQ	84	-	0	TraesCS2A03G1320300LC.1_pep_027312	100	17	0	0	0.001	42.7	17	17	0	100	0	-2	TraesCS2A03G1320300LC	LC	2
16244	Vincent et al 2022 2023	01_STORED_GRAIN	2	TraesCS2A03G1340600.1	ETSTLRSEATSGGLETTAGKKDY	4	Chr2A	779525149	779525217	YDKKGATTELGGSTAESRLTSTE	103	-	0	TraesCS2A03G1340600.1_pep_027313	100	23	0	0	4.28e-06	52	23	23	0	100	0	-2	TraesCS2A03G1340600	HC	3
16246	Vincent et al 2022 2023	01_STORED_GRAIN	2	TraesCS2A03G1342500.1	AVELFDNKGQMFELVEMQL	4	Chr2A	780055359	780055415	LQMEVLEFMQGKNDFLEVA	139	-	0	TraesCS2A03G1342500.1_pep_027315	100	19	0	0	3.86e-13	69.5	19	19	0	100	0	-3	TraesCS2A03G1342500	HC	3
16280	Vincent et al 2022 2023	01_STORED_GRAIN	2	TraesCS2A03G1353200.1	RCQPTELMLEY	4	Chr2A	782491795	782491827	YELMLETPQCR	87	-	0	TraesCS2A03G1353200.1_pep_027317	100	11	0	0	2.47e-05	44.2	11	11	0	100	0	-2	TraesCS2A03G1353200	HC	3
16331	Vincent et al 2022 2023	01_STORED_GRAIN	2	TraesCS2A03G1367300.1	WLRRNGPFDAVIDAANVGLYNSK	4	Chr2A	786238525	786238593	WLRRNGPFDAVIDAANVGLYNSK	113	+	1	TraesCS2A03G1367300.1_pep_027319	100	23	0	0	6.59e-08	56.8	23	23	0	100	0	1	TraesCS2A03G1367300	HC	3
16449	Vincent et al 2022 2023	01_STORED_GRAIN	2	TraesCS2B03G0037900.1	ELEAVSEECR	5	Chr2B	10429313	10429342	ELEAVSEECR	72	+	1	TraesCS2B03G0037900.1_pep_027326	100	10	0	0	0.009	36.9	10	10	0	100	0	2	TraesCS2B03G0037900	HC	3
16450	Vincent et al 2022 2023	01_STORED_GRAIN	2	TraesCS2B03G0037900.1	CTAMEDFMQGMLR	5	Chr2B	10429343	10429381	CTAMEDFMQGMLR	103	+	1	TraesCS2B03G0037900.1_pep_027332	100	13	0	0	7.24e-08	52	13	13	0	100	0	2	TraesCS2B03G0037900	HC	3
16451	Vincent et al 2022 2023	01_STORED_GRAIN	2	TraesCS2B03G0037900.1	CTAMEDFMQGMLR	5	Chr2B	10429343	10429381	CTAMEDFMQGMLR	103	+	1	TraesCS2B03G0037900.1_pep_027333	100	13	0	0	1.68e-06	48.7	13	13	0	100	0	2	TraesCS2B03G0037900	HC	3
16452	Vincent et al 2022 2023	01_STORED_GRAIN	2	TraesCS2B03G0037900.1	LEGVPEGCTR	5	Chr2B	10429382	10429411	LEGVPEGCTR	73	+	1	TraesCS2B03G0037900.1_pep_027336	100	10	0	0	0.005	37.4	10	10	0	100	0	2	TraesCS2B03G0037900	HC	3
16792	Vincent et al 2022 2023	01_STORED_GRAIN	2	TraesCS2B03G0129600.1	APDEIAYRY	5	Chr2B	32932096	32932122	YRYAIEDPA	71	-	0	TraesCS2B03G0129600.1_pep_027533	100	9	0	0	0.005	36.4	9	9	0	100	0	-1	TraesCS2B03G0129600	HC	3
16994	Vincent et al 2022 2023	01_STORED_GRAIN	2	TraesCS2B03G0189700.1	GIAFIKDPDGYWIEIFDLK	5	Chr2B	53884567	53884623	KLDFIEIWYGDPDKIFAIG	90	-	0	TraesCS2B03G0189700.1_pep_027537	100	19	0	0	0.000225	45.6	19	19	0	100	0	-1	TraesCS2B03G0189700	HC	3
17005	Vincent et al 2022 2023	01_STORED_GRAIN	2	TraesCS2B03G0194700.1	HDPVQYQPPEPGPVARMLPGDGGAHAGLRVCAQGEPPMRTPR	5	Chr2B	55039303	55039428	HDPVQYQPPEPGPVARMLPGDGGAHAGLRVCAQGEPPMRTPR	173	+	1	TraesCS2B03G0194700.1_pep_027538	97.619	42	1	0	5.3e-16	86	41	41	0	97.62	0	1	TraesCS2B03G0194700	HC	3
17062	Vincent et al 2022 2023	01_STORED_GRAIN	2	TraesCS2B03G0223300.1	CYPTVSDEYLAAVAK	5	Chr2B	63771379	63771423	CYPTVSDEYLAAVAK	113	+	1	TraesCS2B03G0223300.1_pep_027540	100	15	0	0	3.39e-09	56.8	15	15	0	100	0	1	TraesCS2B03G0223300	HC	3
17065	Vincent et al 2022 2023	01_STORED_GRAIN	2	TraesCS2B03G0223300.1	CPAELAHGANAGLDIAVR	5	Chr2B	63771637	63771690	CPAELAHGANAGLDIAVR	84	+	1	TraesCS2B03G0223300.1_pep_027541	100	18	0	0	0.002	42.7	18	18	0	100	0	1	TraesCS2B03G0223300	HC	3
17073	Vincent et al 2022 2023	01_STORED_GRAIN	2	TraesCS2B03G0227100.1	AVTHFLLSAITVLLGMAQTRNWRHWE	5	Chr2B	65218880	65219047	EWHRWNRT------------------------------QAMGLLVTIASLLFHTVA	92	-	0	TraesCS2B03G0227100.1_pep_027543	46.429	56	0	1	0.001	43.7	26	26	30	46.43	0	-3	TraesCS2B03G0227100	HC	3
17202	Vincent et al 2022 2023	01_STORED_GRAIN	2	TraesCS2B03G0273100.1	ADQLTDDQIAEFK	5	Chr2B	84698044	84698082	ADQLTDDQIAEFK	99	+	1	TraesCS2B03G0273100.1_pep_027546	100	13	0	0	4.8e-07	50	13	13	0	100	0	1	TraesCS2B03G0273100	HC	3
17203	Vincent et al 2022 2023	01_STORED_GRAIN	2	TraesCS2B03G0273100.1	QDMINEVDADGNGTIDFPEFL	5	Chr2B	84699431	84699493	QDMINEVDADGNGTIDFPEFL	101	+	1	TraesCS2B03G0273100.1_pep_027552	100	21	0	0	4.91e-06	51	21	21	0	100	0	2	TraesCS2B03G0273100	HC	3
17204	Vincent et al 2022 2023	01_STORED_GRAIN	2	TraesCS2B03G0273100.1	QDMINEVDADGNGTIDFPEFL	5	Chr2B	84699431	84699493	QDMINEVDADGNGTIDFPEFL	101	+	1	TraesCS2B03G0273100.1_pep_027553	100	21	0	0	1.98e-05	47.8	21	21	0	100	0	2	TraesCS2B03G0273100	HC	3
17205	Vincent et al 2022 2023	01_STORED_GRAIN	2	TraesCS2B03G0273100.1	AFRVFDKDQNGFISAAE	5	Chr2B	84699548	84699598	AFRVFDKDQNGFISAAE	81	+	1	TraesCS2B03G0273100.1_pep_027554	100	17	0	0	0.004	41.3	17	17	0	100	0	2	TraesCS2B03G0273100	HC	3
17247	Vincent et al 2022 2023	01_STORED_GRAIN	2	TraesCS2B03G0288900.2	DQAPAASGPNQIFK	5	Chr2B	92601573	92601614	DQAPAASGPNQIFK	100	+	1	TraesCS2B03G0288900.2_pep_027557	100	14	0	0	4.51e-07	50.5	14	14	0	100	0	3	TraesCS2B03G0288900	HC	3
17248	Vincent et al 2022 2023	01_STORED_GRAIN	2	TraesCS2B03G0288900.2	DQAPAASGPNQIFK	5	Chr2B	92601573	92601614	DQAPAASGPNQIFK	100	+	1	TraesCS2B03G0288900.2_pep_027558	100	14	0	0	6.3e-06	47.3	14	14	0	100	0	3	TraesCS2B03G0288900	HC	3
17250	Vincent et al 2022 2023	01_STORED_GRAIN	2	TraesCS2B03G0288900.2	ASEDYCLAVR	5	Chr2B	92601627	92601656	ASEDYCLAVR	75	+	1	TraesCS2B03G0288900.2_pep_027559	100	10	0	0	0.002	38.4	10	10	0	100	0	3	TraesCS2B03G0288900	HC	3
17251	Vincent et al 2022 2023	01_STORED_GRAIN	2	TraesCS2B03G0288900.2	CLAVRDGEVVLAPVNPKDETQHW	5	Chr2B	92601642	92601710	CLAVRDGEVVLAPVNPKDETQHW	117	+	1	TraesCS2B03G0288900.2_pep_027562	100	23	0	0	1.79e-08	58.8	23	23	0	100	0	3	TraesCS2B03G0288900	HC	3
17252	Vincent et al 2022 2023	01_STORED_GRAIN	2	TraesCS2B03G0288900.2	LVPFNPAYEDASVLWTESK	5	Chr2B	92601942	92601998	LVPFNPAYEDASVLWTESK	142	+	1	TraesCS2B03G0288900.2_pep_027581	100	19	0	0	1.37e-13	70.9	19	19	0	100	0	3	TraesCS2B03G0288900	HC	3
17254	Vincent et al 2022 2023	01_STORED_GRAIN	2	TraesCS2B03G0288900.2	LNFDALNGDK	5	Chr2B	92602047	92602076	LNFDALNGDK	72	+	1	TraesCS2B03G0288900.2_pep_027582	100	10	0	0	0.009	36.9	10	10	0	100	0	3	TraesCS2B03G0288900	HC	3
17255	Vincent et al 2022 2023	01_STORED_GRAIN	2	TraesCS2B03G0288900.2	AGEDYSLTAR	5	Chr2B	92602266	92602295	AGEDYSLTAR	72	+	1	TraesCS2B03G0288900.2_pep_027583	100	10	0	0	0.008	36.9	10	10	0	100	0	3	TraesCS2B03G0288900	HC	3
17256	Vincent et al 2022 2023	01_STORED_GRAIN	2	TraesCS2B03G0288900.2	NGTVCLAPTNPR	5	Chr2B	92602296	92602331	NGTVCLAPTNPR	89	+	1	TraesCS2B03G0288900.2_pep_027589	100	12	0	0	1.98e-05	45.2	12	12	0	100	0	3	TraesCS2B03G0288900	HC	3
17257	Vincent et al 2022 2023	01_STORED_GRAIN	2	TraesCS2B03G0288900.2	NGTVCLAPTNPR	5	Chr2B	92602296	92602331	NGTVCLAPTNPR	89	+	1	TraesCS2B03G0288900.2_pep_027590	100	12	0	0	0.000238	42.4	12	12	0	100	0	3	TraesCS2B03G0288900	HC	3
17262	Vincent et al 2022 2023	01_STORED_GRAIN	2	TraesCS2B03G0288900.2	GYPAFAIVNKVTGE	5	Chr2B	92602492	92602533	GYPAFAIVNKVTGE	105	+	1	TraesCS2B03G0288900.2_pep_027594	100	14	0	0	6.05e-08	52.9	14	14	0	100	0	1	TraesCS2B03G0288900	HC	3
17263	Vincent et al 2022 2023	01_STORED_GRAIN	2	TraesCS2B03G0288900.2	GYPAFAIVNKVTGE	5	Chr2B	92602492	92602533	GYPAFAIVNKVTGE	105	+	1	TraesCS2B03G0288900.2_pep_027595	100	14	0	0	1.15e-06	49.5	14	14	0	100	0	1	TraesCS2B03G0288900	HC	3
17264	Vincent et al 2022 2023	01_STORED_GRAIN	2	TraesCS2B03G0288900.2	LVPYNPAYQDESVLWTESR	5	Chr2B	92602667	92602723	LVPYNPAYQDESVLWTESR	137	+	1	TraesCS2B03G0288900.2_pep_027596	100	19	0	0	9.5e-13	68.5	19	19	0	100	0	2	TraesCS2B03G0288900	HC	3
17265	Vincent et al 2022 2023	01_STORED_GRAIN	2	TraesCS2B03G0288900.2	LVPYNPAYQDESVLWTESR	5	Chr2B	92602667	92602723	LVPYNPAYQDESVLWTESR	137	+	1	TraesCS2B03G0288900.2_pep_027597	100	19	0	0	3.36e-11	63.8	19	19	0	100	0	2	TraesCS2B03G0288900	HC	3
17298	Vincent et al 2022 2023	01_STORED_GRAIN	2	TraesCS2B03G0297400.1	AEPLITMDTPESSGK	5	Chr2B	97160734	97160778	AEPLITMDTPESSGK	113	+	1	TraesCS2B03G0297400.1_pep_027626	100	15	0	0	3.39e-09	56.8	15	15	0	100	0	1	TraesCS2B03G0297400	HC	3
17300	Vincent et al 2022 2023	01_STORED_GRAIN	2	TraesCS2B03G0297400.1	YCAPDPEQDFTTGYDGK	5	Chr2B	97161130	97161180	YCAPDPEQDFTTGYDGK	130	+	1	TraesCS2B03G0297400.1_pep_027628	100	17	0	0	8.32e-12	65.1	17	17	0	100	0	1	TraesCS2B03G0297400	HC	3
17301	Vincent et al 2022 2023	01_STORED_GRAIN	2	TraesCS2B03G0297400.1	KYTTDCAHGVIK	5	Chr2B	97161304	97161339	KYTTDCAHGVIK	93	+	1	TraesCS2B03G0297400.1_pep_027629	100	12	0	0	2.98e-06	47.1	12	12	0	100	0	1	TraesCS2B03G0297400	HC	3
17303	Vincent et al 2022 2023	01_STORED_GRAIN	2	TraesCS2B03G0299100.1	LRPILTKPAGKK	5	Chr2B	98046188	98046223	KKGAPKTLIPRL	78	-	0	TraesCS2B03G0299100.1_pep_027631	100	12	0	0	0.001	39.8	12	12	0	100	0	-3	TraesCS2B03G0299100	HC	3
17535	Vincent et al 2022 2023	01_STORED_GRAIN	2	TraesCS2B03G0381400.1	NVGSNAQAEISCLTWNPK	5	Chr2B	137533233	137533286	NVGSNAQAEISCLTWNPK	86	+	1	TraesCS2B03G0381400.1_pep_027637	100	18	0	0	0.000611	43.7	18	18	0	100	0	3	TraesCS2B03G0381400	HC	3
17536	Vincent et al 2022 2023	01_STORED_GRAIN	2	TraesCS2B03G0381400.1	NVGSNAQAEISCLTWNPK	5	Chr2B	137533233	137533286	NVGSNAQAEISCLTWNPK	86	+	1	TraesCS2B03G0381400.1_pep_027638	100	18	0	0	0.002	41.1	18	18	0	100	0	3	TraesCS2B03G0381400	HC	3
17547	Vincent et al 2022 2023	01_STORED_GRAIN	2	TraesCS2B03G0384300.1	GSIDYVGINQYTSYYMK	5	Chr2B	139441711	139441761	KMYYSTYQNIGVYDISG	82	-	0	TraesCS2B03G0384300.1_pep_027655	100	17	0	0	0.003	41.8	17	17	0	100	0	-1	TraesCS2B03G0384300	HC	3
17548	Vincent et al 2022 2023	01_STORED_GRAIN	2	TraesCS2B03G0384300.2	GSIDYVGINQYTSYYMK	5	Chr2B	139441711	139441761	KMYYSTYQNIGVYDISG	82	-	0	TraesCS2B03G0384300.2_pep_027673	100	17	0	0	0.003	41.8	17	17	0	100	0	-1	TraesCS2B03G0384300	HC	3
17549	Vincent et al 2022 2023	01_STORED_GRAIN	2	TraesCS2B03G0384300.1	GSIDYVGINQYTSYYMK	5	Chr2B	139441711	139441761	KMYYSTYQNIGVYDISG	82	-	0	TraesCS2B03G0384300.1_pep_027656	100	17	0	0	0.009	39.3	17	17	0	100	0	-1	TraesCS2B03G0384300	HC	3
17550	Vincent et al 2022 2023	01_STORED_GRAIN	2	TraesCS2B03G0384300.2	GSIDYVGINQYTSYYMK	5	Chr2B	139441711	139441761	KMYYSTYQNIGVYDISG	82	-	0	TraesCS2B03G0384300.2_pep_027674	100	17	0	0	0.009	39.3	17	17	0	100	0	-1	TraesCS2B03G0384300	HC	3
17620	Vincent et al 2022 2023	01_STORED_GRAIN	2	TraesCS2B03G0401200LC.1	TVLFGGQAPIW	5	Chr2B	145654815	145654847	WIPAQGGFLVT	88	-	0	TraesCS2B03G0401200LC.1_pep_027677	100	11	0	0	1.56e-05	44.7	11	11	0	100	0	-2	TraesCS2B03G0401200LC	LC	2
17681	Vincent et al 2022 2023	01_STORED_GRAIN	2	TraesCS2B03G0425700.1	CVVIAPGVSDDEAKKMFPQGFETADLPSK	5	Chr2B	156593007	156593093	KSPLDATEFGQPFMKKAEDDSVGPAIVVC	142	-	0	TraesCS2B03G0425700.1_pep_027768	100	29	0	0	4.44e-12	70.9	29	29	0	100	0	-2	TraesCS2B03G0425700	HC	3
17682	Vincent et al 2022 2023	01_STORED_GRAIN	2	TraesCS2B03G0425700.1	CVVIAPGVSDDEAKKMFPQGFETADLPSK	5	Chr2B	156593007	156593093	KSPLDATEFGQPFMKKAEDDSVGPAIVVC	142	-	0	TraesCS2B03G0425700.1_pep_027769	100	29	0	0	3.72e-11	66	29	29	0	100	0	-2	TraesCS2B03G0425700	HC	3
17683	Vincent et al 2022 2023	01_STORED_GRAIN	2	TraesCS2B03G0425700.1	VATPANWNPGECVVIAPGVSDDEAK	5	Chr2B	156593052	156593126	KAEDDSVGPAIVVCEGPNWNAPTAV	119	-	0	TraesCS2B03G0425700.1_pep_027767	100	25	0	0	1.26e-08	59.7	25	25	0	100	0	-2	TraesCS2B03G0425700	HC	3
17685	Vincent et al 2022 2023	01_STORED_GRAIN	2	TraesCS2B03G0425700.1	LSFLYPSCTGR	5	Chr2B	156593184	156593216	RGTCSPYLFSL	86	-	0	TraesCS2B03G0425700.1_pep_027701	100	11	0	0	3.95e-05	43.7	11	11	0	100	0	-2	TraesCS2B03G0425700	HC	3
17686	Vincent et al 2022 2023	01_STORED_GRAIN	2	TraesCS2B03G0425700.1	LSFLYPSCTGR	5	Chr2B	156593184	156593216	RGTCSPYLFSL	86	-	0	TraesCS2B03G0425700.1_pep_027702	100	11	0	0	0.000535	41.1	11	11	0	100	0	-2	TraesCS2B03G0425700	HC	3
17690	Vincent et al 2022 2023	01_STORED_GRAIN	2	TraesCS2B03G0425700.1	PGDFTPVCTTELAAMANYAK	5	Chr2B	156593550	156593609	KAYNAMAALETTCVPTFDGP	92	-	0	TraesCS2B03G0425700.1_pep_027683	95	20	1	0	0.000162	46.6	19	19	0	95	0	-2	TraesCS2B03G0425700	HC	3
17691	Vincent et al 2022 2023	01_STORED_GRAIN	2	TraesCS2B03G0425700.1	PGDFTPVCTTELAAMANYAK	5	Chr2B	156593550	156593609	KAYNAMAALETTCVPTFDGP	92	-	0	TraesCS2B03G0425700.1_pep_027684	95	20	1	0	0.000473	43.7	19	19	0	95	0	-2	TraesCS2B03G0425700	HC	3
17692	Vincent et al 2022 2023	01_STORED_GRAIN	2	TraesCS2B03G0425700.1	PGLTIGDTVPNLELDSTHGK	5	Chr2B	156593763	156593822	KGHTSDLELNPVTDGITLGP	93	-	0	TraesCS2B03G0425700.1_pep_027682	100	20	0	0	8.43e-05	47.1	20	20	0	100	0	-2	TraesCS2B03G0425700	HC	3
17743	Vincent et al 2022 2023	01_STORED_GRAIN	2	TraesCS2B03G0440300.1	VKQLESNCSAKQAEAKKLHED	5	Chr2B	164033296	164033358	DEHLKKAEAQKASCNSELQKV	98	-	0	TraesCS2B03G0440300.1_pep_027773	100	21	0	0	1.41e-05	49.5	21	21	0	100	0	-1	TraesCS2B03G0440300	HC	3
17779	Vincent et al 2022 2023	01_STORED_GRAIN	2	TraesCS2B03G0448900.1	LVGLFEDTNLCAIHAK	5	Chr2B	169009274	169009321	LVGLFEDTNLCAIHAK	120	+	1	TraesCS2B03G0448900.1_pep_027883	100	16	0	0	2.61e-10	60.2	16	16	0	100	0	2	TraesCS2B03G0448800LC	LC	2
17780	Vincent et al 2022 2023	01_STORED_GRAIN	2	TraesCS2B03G0448900.1	LVGLFEDTNLCAIHAK	5	Chr2B	169009274	169009321	LVGLFEDTNLCAIHAK	120	+	1	TraesCS2B03G0448900.1_pep_027884	100	16	0	0	7.43e-09	56.2	16	16	0	100	0	2	TraesCS2B03G0448800LC	LC	2
17836	Vincent et al 2022 2023	01_STORED_GRAIN	2	TraesCS2B03G0468900.1	ASALLVDFFGK	5	Chr2B	179144355	179144387	KGFFDVLLASA	75	-	0	TraesCS2B03G0468900.1_pep_027950	100	11	0	0	0.003	38.4	11	11	0	100	0	-2	TraesCS2B03G0468900	HC	3
17837	Vincent et al 2022 2023	01_STORED_GRAIN	2	TraesCS2B03G0468900.1	HIDPYQNDK	5	Chr2B	179144388	179144414	KDNQYPDIH	71	-	0	TraesCS2B03G0468900.1_pep_027944	100	9	0	0	0.008	36.4	9	9	0	100	0	-2	TraesCS2B03G0468900	HC	3
17838	Vincent et al 2022 2023	01_STORED_GRAIN	2	TraesCS2B03G0468900.1	LLPDAHGTTCGQR	5	Chr2B	179145917	179145955	RQGCTTGHADPLL	95	-	0	TraesCS2B03G0468900.1_pep_027921	100	13	0	0	2.1e-06	48.1	13	13	0	100	0	-3	TraesCS2B03G0468900	HC	3
17839	Vincent et al 2022 2023	01_STORED_GRAIN	2	TraesCS2B03G0468900.1	LLPDAHGTTCGQR	5	Chr2B	179145917	179145955	RQGCTTGHADPLL	95	-	0	TraesCS2B03G0468900.1_pep_027922	100	13	0	0	2.86e-05	45.1	13	13	0	100	0	-3	TraesCS2B03G0468900	HC	3
17840	Vincent et al 2022 2023	01_STORED_GRAIN	2	TraesCS2B03G0468900.1	EKFLGTIPMVFNVVILSPHGY	5	Chr2B	179146295	179146357	YGHPSLIVVNFVMPITGLFKE	105	-	0	TraesCS2B03G0468900.1_pep_027916	100	21	0	0	8.13e-07	52.9	21	21	0	100	0	-3	TraesCS2B03G0468900	HC	3
17841	Vincent et al 2022 2023	01_STORED_GRAIN	2	TraesCS2B03G0468900.1	AETHLSGLPADTPYSEFHHR	5	Chr2B	179146567	179146626	RHHFESYPTDAPLGSLHTEA	97	-	0	TraesCS2B03G0468900.1_pep_027910	100	20	0	0	1.91e-05	49	20	20	0	100	0	-1	TraesCS2B03G0468900	HC	3
17844	Vincent et al 2022 2023	01_STORED_GRAIN	2	TraesCS2B03G0468900.1	IGDSLSAHTNELVAVFSR	5	Chr2B	179148125	179148178	RSFVAVLENTHASLSDGI	84	-	0	TraesCS2B03G0468900.1_pep_027887	100	18	0	0	0.002	42.7	18	18	0	100	0	-3	TraesCS2B03G0468900	HC	3
17845	Vincent et al 2022 2023	01_STORED_GRAIN	2	TraesCS2B03G0468900.1	IGDSLSAHTNELVAVFSR	5	Chr2B	179148125	179148178	RSFVAVLENTHASLSDGI	84	-	0	TraesCS2B03G0468900.1_pep_027888	100	18	0	0	0.005	40.2	18	18	0	100	0	-3	TraesCS2B03G0468900	HC	3
17881	Vincent et al 2022 2023	01_STORED_GRAIN	2	TraesCS2B03G0476400LC.1	GRNHDKPEGTRKGKERMKME	5	Chr2B	183629763	183629822	EMKMREKGKRTGEPKDHNRG	94	-	0	TraesCS2B03G0476400LC.1_pep_027959	100	20	0	0	6.38e-05	47.6	20	20	0	100	0	-2	TraesCS2B03G0476400LC	LC	2
17890	Vincent et al 2022 2023	01_STORED_GRAIN	2	TraesCS2B03G0481500.1	VNNPSGPFSSTMWNYIGPEKNPSQIISIRAIE	5	Chr2B	186781778	186781957	EIARISIIQSPNK----------------------------EPGIYNWMTSSFPGSPNNV	119	-	0	TraesCS2B03G0481500.1_pep_027962	53.333	60	0	1	2.18e-07	55.8	32	32	28	53.33	0	-3	TraesCS2B03G0481500	HC	3
17894	Vincent et al 2022 2023	01_STORED_GRAIN	2	TraesCS2B03G0482400LC.1	TNMMGEFDHSSSYKF	5	Chr2B	186853304	186853348	TNMMGEFDHSSSYKF	119	+	1	TraesCS2B03G0482400LC.1_pep_027963	100	15	0	0	2.81e-10	59.7	15	15	0	100	0	2	TraesCS2B03G0482400LC	LC	2
17902	Vincent et al 2022 2023	01_STORED_GRAIN	2	TraesCS2B03G0484900.1	DINALEQHIK	5	Chr2B	188491949	188491978	KIHQELANID	78	-	0	TraesCS2B03G0484900.1_pep_027974	100	10	0	0	0.000604	39.8	10	10	0	100	0	-3	TraesCS2B03G0484900	HC	3
17903	Vincent et al 2022 2023	01_STORED_GRAIN	2	TraesCS2B03G0484900.1	DINALEQHIK	5	Chr2B	188491949	188491978	KIHQELANID	78	-	0	TraesCS2B03G0484900.1_pep_027975	100	10	0	0	0.007	37.5	10	10	0	100	0	-3	TraesCS2B03G0484900	HC	3
18075	Vincent et al 2022 2023	01_STORED_GRAIN	2	TraesCS2B03G0549800.1	EIIDSARTDDILLLAPQEGSPPSD	5	Chr2B	229916035	229916106	EIIDSARTDDILLLAPQEGSPPSD	111	+	1	TraesCS2B03G0549800.1_pep_027984	100	24	0	0	2.35e-07	55.9	24	24	0	100	0	1	TraesCS2B03G0549800	HC	3
18187	Vincent et al 2022 2023	01_STORED_GRAIN	2	TraesCS2B03G0575800.1	SVESYTLDEGNGLLEAR	5	Chr2B	247158528	247158578	RAELLGNGEDLTYSEVS	121	-	0	TraesCS2B03G0575800.1_pep_027991	100	17	0	0	3.55e-10	60.7	17	17	0	100	0	-2	TraesCS2B03G0575800	HC	3
18188	Vincent et al 2022 2023	01_STORED_GRAIN	2	TraesCS2B03G0575800.1	SVESYTLDEGNGLLEAR	5	Chr2B	247158528	247158578	RAELLGNGEDLTYSEVS	121	-	0	TraesCS2B03G0575800.1_pep_027992	100	17	0	0	7.83e-09	56.7	17	17	0	100	0	-2	TraesCS2B03G0575800	HC	3
18200	Vincent et al 2022 2023	01_STORED_GRAIN	2	TraesCS2B03G0581100.1	SAPEELVQQV	5	Chr2B	252508131	252508160	VQQVLEEPAS	70	-	0	TraesCS2B03G0581100.1_pep_028211	100	10	0	0	0.000293	35.9	10	10	0	100	0	-2	TraesCS2B03G0581100	HC	3
18201	Vincent et al 2022 2023	01_STORED_GRAIN	2	TraesCS2B03G0581100.1	SAPEELVQQV	5	Chr2B	252508131	252508160	VQQVLEEPAS	70	-	0	TraesCS2B03G0581100.1_pep_028212	100	10	0	0	0.004	33.9	10	10	0	100	0	-2	TraesCS2B03G0581100	HC	3
18202	Vincent et al 2022 2023	01_STORED_GRAIN	2	TraesCS2B03G0581100.1	NIEYLTLGVDDQPLFHGR	5	Chr2B	252509565	252509618	RGHFLPQDDVGLTLYEIN	91	-	0	TraesCS2B03G0581100.1_pep_028006	100	18	0	0	0.000112	46.1	18	18	0	100	0	-2	TraesCS2B03G0581100	HC	3
18203	Vincent et al 2022 2023	01_STORED_GRAIN	2	TraesCS2B03G0581100.1	NIEYLTLGVDDQPLFHGR	5	Chr2B	252509565	252509618	RGHFLPQDDVGLTLYEIN	91	-	0	TraesCS2B03G0581100.1_pep_028007	100	18	0	0	0.000426	43.3	18	18	0	100	0	-2	TraesCS2B03G0581100	HC	3
18205	Vincent et al 2022 2023	01_STORED_GRAIN	2	TraesCS2B03G0581100.1	HQCGGNVGDVVNIPIPQWVR	5	Chr2B	252509673	252509732	RVWQPIPINVVDGVNGGCQH	99	-	0	TraesCS2B03G0581100.1_pep_028002	100	20	0	0	6.32e-06	50	20	20	0	100	0	-2	TraesCS2B03G0581100	HC	3
18204	Vincent et al 2022 2023	01_STORED_GRAIN	2	TraesCS2B03G0581100.1	LQAIMSFHQCGGNVGDVVNIPIPQWVR	5	Chr2B	252509673	252509753	RVWQPIPINVVDGVNGGCQHFSMIAQL	137	-	0	TraesCS2B03G0581100.1_pep_027995	100	27	0	0	2e-11	68.5	27	27	0	100	0	-2	TraesCS2B03G0581100	HC	3
18206	Vincent et al 2022 2023	01_STORED_GRAIN	2	TraesCS2B03G0581100.1	LQAIMSFHQCGGNVGDVVNIPIPQWVR	5	Chr2B	252509673	252509753	RVWQPIPINVVDGVNGGCQHFSMIAQL	137	-	0	TraesCS2B03G0581100.1_pep_027996	100	27	0	0	1.66e-10	63.8	27	27	0	100	0	-2	TraesCS2B03G0581100	HC	3
18208	Vincent et al 2022 2023	01_STORED_GRAIN	2	TraesCS2B03G0581100.1	QCGGNVGDVVNIPIPQW	5	Chr2B	252509679	252509729	WQPIPINVVDGVNGGCQ	84	-	0	TraesCS2B03G0581100.1_pep_028003	100	17	0	0	0.001	42.7	17	17	0	100	0	-2	TraesCS2B03G0581100	HC	3
18207	Vincent et al 2022 2023	01_STORED_GRAIN	2	TraesCS2B03G0581100.1	HQCGGNVGDVVNIPIPQW	5	Chr2B	252509679	252509732	WQPIPINVVDGVNGGCQH	90	-	0	TraesCS2B03G0581100.1_pep_027999	100	18	0	0	0.000159	45.6	18	18	0	100	0	-2	TraesCS2B03G0581100	HC	3
18209	Vincent et al 2022 2023	01_STORED_GRAIN	2	TraesCS2B03G0581100.1	HQCGGNVGDVVNIPIPQW	5	Chr2B	252509679	252509732	WQPIPINVVDGVNGGCQH	90	-	0	TraesCS2B03G0581100.1_pep_028000	100	18	0	0	0.000581	42.9	18	18	0	100	0	-2	TraesCS2B03G0581100	HC	3
18404	Vincent et al 2022 2023	01_STORED_GRAIN	2	TraesCS2B03G0671500.1	HAAQLCVLAEDCDQPDYVK	5	Chr2B	360481008	360481064	KVYDPQDCDEALVCLQAAH	93	-	0	TraesCS2B03G0671500.1_pep_028640	100	19	0	0	5.1e-05	47.1	19	19	0	100	0	-2	TraesCS2B03G0671400LC	LC	2
18405	Vincent et al 2022 2023	01_STORED_GRAIN	2	TraesCS2B03G0671500.1	HAAQLCVLAEDCDQPDYVK	5	Chr2B	360481008	360481064	KVYDPQDCDEALVCLQAAH	93	-	0	TraesCS2B03G0671500.1_pep_028641	100	19	0	0	0.000192	44.2	19	19	0	100	0	-2	TraesCS2B03G0671400LC	LC	2
18544	Vincent et al 2022 2023	01_STORED_GRAIN	2	TraesCS2B03G0732400.1	AAELTTLLESR	5	Chr2B	399713713	399713745	AAELTTLLESR	75	+	1	TraesCS2B03G0732400.1_pep_028669	100	11	0	0	0.003	38.4	11	11	0	100	0	1	TraesCS2B03G0732400	HC	3
18545	Vincent et al 2022 2023	01_STORED_GRAIN	2	TraesCS2B03G0732400.1	VYGLNEIQAGEMVEFASGVK	5	Chr2B	399713821	399713880	VYGLNEIQAGEMVEFASGVK	96	+	1	TraesCS2B03G0732400.1_pep_028706	100	20	0	0	2.59e-05	48.6	20	20	0	100	0	1	TraesCS2B03G0732400	HC	3
18546	Vincent et al 2022 2023	01_STORED_GRAIN	2	TraesCS2B03G0732400.1	VYGLNEIQAGEMVEFASGVK	5	Chr2B	399713821	399713880	VYGLNEIQAGEMVEFASGVK	96	+	1	TraesCS2B03G0732400.1_pep_028707	100	20	0	0	9.62e-05	45.5	20	20	0	100	0	1	TraesCS2B03G0732400	HC	3
18547	Vincent et al 2022 2023	01_STORED_GRAIN	2	TraesCS2B03G0732400.1	VVDALGVPIDGK	5	Chr2B	399714019	399714054	VVDALGVPIDGK	79	+	1	TraesCS2B03G0732400.1_pep_028712	100	12	0	0	0.001	40.3	12	12	0	100	0	1	TraesCS2B03G0732400	HC	3
18548	Vincent et al 2022 2023	01_STORED_GRAIN	2	TraesCS2B03G0732400.1	VVDALGVPIDGK	5	Chr2B	399714019	399714054	VVDALGVPIDGK	79	+	1	TraesCS2B03G0732400.1_pep_028713	100	12	0	0	0.007	38	12	12	0	100	0	1	TraesCS2B03G0732400	HC	3
18549	Vincent et al 2022 2023	01_STORED_GRAIN	2	TraesCS2B03G0732400.1	EVAAFAQFGSDLDAVTQALLNR	5	Chr2B	399714898	399714963	EVAAFAQFGSDLDAVTQALLNR	100	+	1	TraesCS2B03G0732400.1_pep_028718	100	22	0	0	7.36e-06	50.5	22	22	0	100	0	1	TraesCS2B03G0732400	HC	3
18550	Vincent et al 2022 2023	01_STORED_GRAIN	2	TraesCS2B03G0732400.1	QPQYEPLPIEK	5	Chr2B	399714991	399715023	QPQYEPLPIEK	83	+	1	TraesCS2B03G0732400.1_pep_028719	100	11	0	0	0.00012	42.2	11	11	0	100	0	1	TraesCS2B03G0732400	HC	3
18627	Vincent et al 2022 2023	01_STORED_GRAIN	2	TraesCS2B03G0766500.1	NAIVQVDAAPFK	5	Chr2B	418738010	418738045	NAIVQVDAAPFK	84	+	1	TraesCS2B03G0766500.1_pep_028720	100	12	0	0	0.000151	42.7	12	12	0	100	0	2	TraesCS2B03G0766500	HC	3
18710	Vincent et al 2022 2023	01_STORED_GRAIN	2	TraesCS2B03G0803100.1	TPEEILGIVYGTGSPAQAGGFFPQGADGR	5	Chr2B	448161678	448161764	RGDAGQPFFGGAQAPSGTGYVIGLIEEPT	136	-	0	TraesCS2B03G0803100.1_pep_028756	100	29	0	0	4.2e-11	68	29	29	0	100	0	-2	TraesCS2B03G0803100	HC	3
18711	Vincent et al 2022 2023	01_STORED_GRAIN	2	TraesCS2B03G0803100.1	TPEEILGIVYGTGSPAQAGGFFPQGADGR	5	Chr2B	448161678	448161764	RGDAGQPFFGGAQAPSGTGYVIGLIEEPT	136	-	0	TraesCS2B03G0803100.1_pep_028757	100	29	0	0	2.93e-10	63.4	29	29	0	100	0	-2	TraesCS2B03G0803100	HC	3
18714	Vincent et al 2022 2023	01_STORED_GRAIN	2	TraesCS2B03G0803100.1	GFPRPQLDISATNIGK	5	Chr2B	448162337	448162384	KGINTASIDLQPRPFG	78	-	0	TraesCS2B03G0803100.1_pep_028740	100	16	0	0	0.009	39.8	16	16	0	100	0	-3	TraesCS2B03G0803100	HC	3
18715	Vincent et al 2022 2023	01_STORED_GRAIN	2	TraesCS2B03G0803100.1	DVATQFCYQEVGHLR	5	Chr2B	448162522	448162566	RLHGVEQYCFQTAVD	77	-	0	TraesCS2B03G0803100.1_pep_028735	100	15	0	0	0.01	39.3	15	15	0	100	0	-1	TraesCS2B03G0803100	HC	3
18716	Vincent et al 2022 2023	01_STORED_GRAIN	2	TraesCS2B03G0803100.1	FGGGGTLLPQSDVDLLEFPLNLE	5	Chr2B	448162696	448162764	ELNLPFELLDVDSQPLLTGGGGF	105	-	0	TraesCS2B03G0803100.1_pep_028734	100	23	0	0	1.85e-06	52.9	23	23	0	100	0	-1	TraesCS2B03G0803100	HC	3
18730	Vincent et al 2022 2023	01_STORED_GRAIN	2	TraesCS2B03G0807000LC.1	ALVNRNERVALD	5	Chr2B	450829290	450829325	DLAVRENRNVLA	83	-	0	TraesCS2B03G0807000LC.1_pep_028759	100	12	0	0	0.000175	42.2	12	12	0	100	0	-2	TraesCS2B03G0807000LC	LC	2
18890	Vincent et al 2022 2023	01_STORED_GRAIN	2	TraesCS2B03G0853800.1	SEPTTYTNAPLVGCLAYFAGSYK	5	Chr2B	476730077	476730145	KYSGAFYALCGVLPANTYTTPES	111	-	0	TraesCS2B03G0853800.1_pep_028775	100	23	0	0	1.62e-07	55.9	23	23	0	100	0	-3	TraesCS2B03G0853800	HC	3
18893	Vincent et al 2022 2023	01_STORED_GRAIN	2	TraesCS2B03G0853800.1	RQVDYVLGDNPLGMSY	5	Chr2B	476730362	476730409	YSMGLPNDGLVYDVQR	81	-	0	TraesCS2B03G0853800.1_pep_028774	100	16	0	0	0.003	41.3	16	16	0	100	0	-3	TraesCS2B03G0853800	HC	3
18915	Vincent et al 2022 2023	01_STORED_GRAIN	2	TraesCS2B03G0857900.1	KQVHPDIGISSK	5	Chr2B	481462535	481462570	KQVHPDIGISSK	82	+	1	TraesCS2B03G0857900.1_pep_028778	100	12	0	0	0.000309	41.8	12	12	0	100	0	2	TraesCS2B03G0857900	HC	3
18916	Vincent et al 2022 2023	01_STORED_GRAIN	2	TraesCS2B03G0857900.1	QVHPDIGISSK	5	Chr2B	481462538	481462570	QVHPDIGISSK	80	+	1	TraesCS2B03G0857900.1_pep_028779	100	11	0	0	0.000463	40.8	11	11	0	100	0	2	TraesCS2B03G0857900	HC	3
18917	Vincent et al 2022 2023	01_STORED_GRAIN	2	TraesCS2B03G0857900.1	QVHPDIGISSK	5	Chr2B	481462538	481462570	QVHPDIGISSK	80	+	1	TraesCS2B03G0857900.1_pep_028780	100	11	0	0	0.004	38.4	11	11	0	100	0	2	TraesCS2B03G0857900	HC	3
18918	Vincent et al 2022 2023	01_STORED_GRAIN	2	TraesCS2B03G0857900.1	AMSIMNSFINDIFEK	5	Chr2B	481462571	481462615	AMSIMNSFINDIFEK	115	+	1	TraesCS2B03G0857900.1_pep_028781	100	15	0	0	1.66e-09	57.8	15	15	0	100	0	2	TraesCS2B03G0857900	HC	3
18919	Vincent et al 2022 2023	01_STORED_GRAIN	2	TraesCS2B03G0857900.1	AMSIMNSFINDIFEK	5	Chr2B	481462571	481462615	AMSIMNSFINDIFEK	115	+	1	TraesCS2B03G0857900.1_pep_028782	100	15	0	0	4.42e-08	54	15	15	0	100	0	2	TraesCS2B03G0857900	HC	3
18920	Vincent et al 2022 2023	01_STORED_GRAIN	2	TraesCS2B03G0857900.1	ASKLARYNKKPTITSRE	5	Chr2B	481462628	481462678	ASKLARYNKKPTITSRE	79	+	1	TraesCS2B03G0857900.1_pep_028885	100	17	0	0	0.008	40.3	17	17	0	100	0	2	TraesCS2B03G0857900	HC	3
18921	Vincent et al 2022 2023	01_STORED_GRAIN	2	TraesCS2B03G0857900.1	IQTSVRLVLPGELAKHAVSE	5	Chr2B	481462679	481462738	IQTSVRLVLPGELAKHAVSE	97	+	1	TraesCS2B03G0857900.1_pep_028894	100	20	0	0	1.71e-05	49	20	20	0	100	0	2	TraesCS2B03G0857900	HC	3
18940	Vincent et al 2022 2023	01_STORED_GRAIN	2	TraesCS2B03G0859500.1	DDAVASPIQDVALLADPFR	5	Chr2B	482697244	482697300	DDAVASPIQDVALLADPFR	88	+	1	TraesCS2B03G0859500.1_pep_029039	100	19	0	0	0.000409	44.7	19	19	0	100	0	1	TraesCS2B03G0859500	HC	3
18941	Vincent et al 2022 2023	01_STORED_GRAIN	2	TraesCS2B03G0859500.1	DDAVASPIQDVALLADPFR	5	Chr2B	482697244	482697300	DDAVASPIQDVALLADPFR	88	+	1	TraesCS2B03G0859500.1_pep_029040	100	19	0	0	0.001	42	19	19	0	100	0	1	TraesCS2B03G0859500	HC	3
19004	Vincent et al 2022 2023	01_STORED_GRAIN	2	TraesCS2B03G0877000LC.1	LTGGSCKVSWARVCSPIEHGGLGILD	5	Chr2B	489784715	489784792	LTGGSCKVSWARVCSPIEHGGLGILD	189	+	1	TraesCS2B03G0877000LC.1_pep_029049	100	26	0	0	9.63e-21	93.8	26	26	0	100	0	2	TraesCS2B03G0877000LC	LC	2
19266	Vincent et al 2022 2023	01_STORED_GRAIN	2	TraesCS2B03G0938700LC.1	MGCKAHHTLNLMDPDPPW	5	Chr2B	527708528	527708581	MGCKAHHTLNLMDPDPPW	94	+	1	TraesCS2B03G0938700LC.1_pep_029197	100	18	0	0	3.2e-05	47.6	18	18	0	100	0	2	TraesCS2B03G0938700LC	LC	2
19338	Vincent et al 2022 2023	01_STORED_GRAIN	2	TraesCS2B03G0962800.1	NAVVTVPAYFNDSQR	5	Chr2B	542815096	542815140	NAVVTVPAYFNDSQR	111	+	1	TraesCS2B03G0962800.1_pep_029209	100	15	0	0	6.31e-09	55.9	15	15	0	100	0	1	TraesCS2B03G0962800	HC	3
19339	Vincent et al 2022 2023	01_STORED_GRAIN	2	TraesCS2B03G0962800.1	NAVVTVPAYFNDSQR	5	Chr2B	542815096	542815140	NAVVTVPAYFNDSQR	111	+	1	TraesCS2B03G0962800.1_pep_029210	100	15	0	0	1.37e-07	52.2	15	15	0	100	0	1	TraesCS2B03G0962800	HC	3
19340	Vincent et al 2022 2023	01_STORED_GRAIN	2	TraesCS2B03G0962800.1	RIINEPTAAAIAY	5	Chr2B	542815186	542815224	RIINEPTAAAIAY	91	+	1	TraesCS2B03G0962800.1_pep_029213	100	13	0	0	1.39e-05	46.1	13	13	0	100	0	1	TraesCS2B03G0962800	HC	3
19341	Vincent et al 2022 2023	01_STORED_GRAIN	2	TraesCS2B03G0962800.1	RIINEPTAAAIAY	5	Chr2B	542815186	542815224	RIINEPTAAAIAY	91	+	1	TraesCS2B03G0962800.1_pep_029214	100	13	0	0	0.000142	43.3	13	13	0	100	0	1	TraesCS2B03G0962800	HC	3
19342	Vincent et al 2022 2023	01_STORED_GRAIN	2	TraesCS2B03G0962800.1	IINEPTAAAIAYGLDK	5	Chr2B	542815189	542815236	IINEPTAAAIAYGLDK	111	+	1	TraesCS2B03G0962800.1_pep_029215	100	16	0	0	1.13e-08	55.9	16	16	0	100	0	1	TraesCS2B03G0962800	HC	3
19343	Vincent et al 2022 2023	01_STORED_GRAIN	2	TraesCS2B03G0962800.1	IINEPTAAAIAYGLDK	5	Chr2B	542815189	542815236	IINEPTAAAIAYGLDK	111	+	1	TraesCS2B03G0962800.1_pep_029216	100	16	0	0	1.83e-07	52.2	16	16	0	100	0	1	TraesCS2B03G0962800	HC	3
19344	Vincent et al 2022 2023	01_STORED_GRAIN	2	TraesCS2B03G0962800.1	MVNHFVQEFK	5	Chr2B	542815390	542815419	MVNHFVQEFK	79	+	1	TraesCS2B03G0962800.1_pep_029218	100	10	0	0	0.000403	40.3	10	10	0	100	0	1	TraesCS2B03G0962800	HC	3
19345	Vincent et al 2022 2023	01_STORED_GRAIN	2	TraesCS2B03G0962800.1	MVNHFVQEFK	5	Chr2B	542815390	542815419	MVNHFVQEFK	79	+	1	TraesCS2B03G0962800.1_pep_029219	100	10	0	0	0.005	38	10	10	0	100	0	1	TraesCS2B03G0962800	HC	3
19346	Vincent et al 2022 2023	01_STORED_GRAIN	2	TraesCS2B03G0962800.1	RAKRTLSSTAQTTIE	5	Chr2B	542815486	542815530	RAKRTLSSTAQTTIE	103	+	1	TraesCS2B03G0962800.1_pep_029221	100	15	0	0	2.4e-07	52	15	15	0	100	0	1	TraesCS2B03G0962800	HC	3
19347	Vincent et al 2022 2023	01_STORED_GRAIN	2	TraesCS2B03G0962800.1	STVHDVVLVGGSTR	5	Chr2B	542815666	542815707	STVHDVVLVGGSTR	99	+	1	TraesCS2B03G0962800.1_pep_029222	100	14	0	0	7.15e-07	50	14	14	0	100	0	1	TraesCS2B03G0962800	HC	3
19348	Vincent et al 2022 2023	01_STORED_GRAIN	2	TraesCS2B03G0962800.1	STVHDVVLVGGSTR	5	Chr2B	542815666	542815707	STVHDVVLVGGSTR	99	+	1	TraesCS2B03G0962800.1_pep_029223	100	14	0	0	9.32e-06	46.9	14	14	0	100	0	1	TraesCS2B03G0962800	HC	3
19349	Vincent et al 2022 2023	01_STORED_GRAIN	2	TraesCS2B03G0962800.1	VQQLLQDFFNGK	5	Chr2B	542815717	542815752	VQQLLQDFFNGK	91	+	1	TraesCS2B03G0962800.1_pep_029227	100	12	0	0	6.47e-06	46.1	12	12	0	100	0	1	TraesCS2B03G0962800	HC	3
19350	Vincent et al 2022 2023	01_STORED_GRAIN	2	TraesCS2B03G0962800.1	VQQLLQDFFNGK	5	Chr2B	542815717	542815752	VQQLLQDFFNGK	91	+	1	TraesCS2B03G0962800.1_pep_029228	100	12	0	0	9.26e-05	43.3	12	12	0	100	0	1	TraesCS2B03G0962800	HC	3
19351	Vincent et al 2022 2023	01_STORED_GRAIN	2	TraesCS2B03G0962800.1	LCKSINPDEAVAYGAAVQAAILSGEGNEKVQD	5	Chr2B	542815756	542815851	LCKSINPDEAVAYGAAVQAAILSGEGNEKVQD	93	+	1	TraesCS2B03G0962800.1_pep_029260	100	32	0	0	0.00042	47.1	32	32	0	100	0	1	TraesCS2B03G0962800	HC	3
19352	Vincent et al 2022 2023	01_STORED_GRAIN	2	TraesCS2B03G0962800.1	VQDLLLLDVTPL	5	Chr2B	542815843	542815878	VQDLLLLDVTPL	84	+	1	TraesCS2B03G0962800.1_pep_029268	100	12	0	0	0.000143	42.7	12	12	0	100	0	1	TraesCS2B03G0962800	HC	3
19353	Vincent et al 2022 2023	01_STORED_GRAIN	2	TraesCS2B03G0962800.1	VQDLLLLDVTPL	5	Chr2B	542815843	542815878	VQDLLLLDVTPL	84	+	1	TraesCS2B03G0962800.1_pep_029269	100	12	0	0	0.001	40.2	12	12	0	100	0	1	TraesCS2B03G0962800	HC	3
19354	Vincent et al 2022 2023	01_STORED_GRAIN	2	TraesCS2B03G0962800.1	KEQVFSTYSDNQPGVLIQVYEGER	5	Chr2B	542815951	542816022	KEQVFSTYSDNQPGVLIQVYEGER	121	+	1	TraesCS2B03G0962800.1_pep_029272	100	24	0	0	5.21e-09	60.7	24	24	0	100	0	1	TraesCS2B03G0962800	HC	3
19355	Vincent et al 2022 2023	01_STORED_GRAIN	2	TraesCS2B03G0962800.1	KEQVFSTYSDNQPGVLIQVYEGER	5	Chr2B	542815951	542816022	KEQVFSTYSDNQPGVLIQVYEGER	121	+	1	TraesCS2B03G0962800.1_pep_029273	100	24	0	0	3.21e-08	56.7	24	24	0	100	0	1	TraesCS2B03G0962800	HC	3
19454	Vincent et al 2022 2023	01_STORED_GRAIN	2	TraesCS2B03G0986500.1	VRDASRTDGKGDAADGHVVRE	5	Chr2B	556456995	556457057	ERVVHGDAADGKGDTRSADRV	92	-	0	TraesCS2B03G0986500.1_pep_029375	100	21	0	0	0.000153	46.6	21	21	0	100	0	-2	TraesCS2B03G0986500	HC	3
19520	Vincent et al 2022 2023	01_STORED_GRAIN	2	TraesCS2B03G1001100.1	RCPLFVSQEADGQR	5	Chr2B	564732506	564732547	RCPLFVSQEADGQR	107	+	1	TraesCS2B03G1001100.1_pep_029457	100	14	0	0	2.66e-08	53.9	14	14	0	100	0	2	TraesCS2B03G1001100	HC	3
19521	Vincent et al 2022 2023	01_STORED_GRAIN	2	TraesCS2B03G1001100.1	RCPLFVSQEADGQR	5	Chr2B	564732506	564732547	RCPLFVSQEADGQR	107	+	1	TraesCS2B03G1001100.1_pep_029458	100	14	0	0	5.75e-07	50.4	14	14	0	100	0	2	TraesCS2B03G1001100	HC	3
19522	Vincent et al 2022 2023	01_STORED_GRAIN	2	TraesCS2B03G1001100.1	CPLFVSQEADGQR	5	Chr2B	564732509	564732547	CPLFVSQEADGQR	101	+	1	TraesCS2B03G1001100.1_pep_029459	100	13	0	0	1.63e-07	51	13	13	0	100	0	2	TraesCS2B03G1001100	HC	3
19524	Vincent et al 2022 2023	01_STORED_GRAIN	2	TraesCS2B03G1001100.1	CPLFVSQEADGQR	5	Chr2B	564732509	564732547	CPLFVSQEADGQR	101	+	1	TraesCS2B03G1001100.1_pep_029460	100	13	0	0	3.33e-06	47.8	13	13	0	100	0	2	TraesCS2B03G1001100	HC	3
19523	Vincent et al 2022 2023	01_STORED_GRAIN	2	TraesCS2B03G1001100.1	CPLFVSQEADGQRDGLPVR	5	Chr2B	564732509	564732565	CPLFVSQEADGQRDGLPVR	142	+	1	TraesCS2B03G1001100.1_pep_029461	100	19	0	0	1.36e-13	70.9	19	19	0	100	0	2	TraesCS2B03G1001100	HC	3
19525	Vincent et al 2022 2023	01_STORED_GRAIN	2	TraesCS2B03G1001100.1	IAPHGGAPSDK	5	Chr2B	564732566	564732598	IAPHGGAPSDK	77	+	1	TraesCS2B03G1001100.1_pep_029463	100	11	0	0	0.001	39.3	11	11	0	100	0	2	TraesCS2B03G1001100	HC	3
19526	Vincent et al 2022 2023	01_STORED_GRAIN	2	TraesCS2B03G1001100.1	AYTTCVQSTEWHIDSELVSGR	5	Chr2B	564732638	564732700	AYTTCVQSTEWHIDSELVSGR	107	+	1	TraesCS2B03G1001100.1_pep_029465	100	21	0	0	4.67e-07	53.9	21	21	0	100	0	2	TraesCS2B03G1001100	HC	3
19527	Vincent et al 2022 2023	01_STORED_GRAIN	2	TraesCS2B03G1001100.1	AYTTCVQSTEWHIDSELVSGR	5	Chr2B	564732638	564732700	AYTTCVQSTEWHIDSELVSGR	107	+	1	TraesCS2B03G1001100.1_pep_029466	100	21	0	0	2.36e-06	50.4	21	21	0	100	0	2	TraesCS2B03G1001100	HC	3
19528	Vincent et al 2022 2023	01_STORED_GRAIN	2	TraesCS2B03G1001100.1	NAFRIEKYSGAEVHE	5	Chr2B	564732752	564732796	NAFRIEKYSGAEVHE	115	+	1	TraesCS2B03G1001100.1_pep_029480	100	15	0	0	1.16e-09	57.8	15	15	0	100	0	2	TraesCS2B03G1001100	HC	3
19529	Vincent et al 2022 2023	01_STORED_GRAIN	2	TraesCS2B03G1001100.1	YSGAEVHEYK	5	Chr2B	564732773	564732802	YSGAEVHEYK	77	+	1	TraesCS2B03G1001100.1_pep_029482	100	10	0	0	0.000781	39.3	10	10	0	100	0	2	TraesCS2B03G1001100	HC	3
19530	Vincent et al 2022 2023	01_STORED_GRAIN	2	TraesCS2B03G1001100.1	YSGAEVHEYK	5	Chr2B	564732773	564732802	YSGAEVHEYK	77	+	1	TraesCS2B03G1001100.1_pep_029483	100	10	0	0	0.008	37.1	10	10	0	100	0	2	TraesCS2B03G1001100	HC	3
19531	Vincent et al 2022 2023	01_STORED_GRAIN	2	TraesCS2B03G1001100.1	YKLMACGDSCQD	5	Chr2B	564732797	564732832	YKLMACGDSCQD	97	+	1	TraesCS2B03G1001100.1_pep_029484	100	12	0	0	4.51e-07	49	12	12	0	100	0	2	TraesCS2B03G1001100	HC	3
19532	Vincent et al 2022 2023	01_STORED_GRAIN	2	TraesCS2B03G1001100.1	LMACGDSCQDLGVFR	5	Chr2B	564732803	564732847	LMACGDSCQDLGVFR	117	+	1	TraesCS2B03G1001100.1_pep_029485	100	15	0	0	7.02e-10	58.8	15	15	0	100	0	2	TraesCS2B03G1001100	HC	3
19533	Vincent et al 2022 2023	01_STORED_GRAIN	2	TraesCS2B03G1001100.1	LMACGDSCQDLGVFR	5	Chr2B	564732803	564732847	LMACGDSCQDLGVFR	117	+	1	TraesCS2B03G1001100.1_pep_029486	100	15	0	0	2.14e-08	54.9	15	15	0	100	0	2	TraesCS2B03G1001100	HC	3
19534	Vincent et al 2022 2023	01_STORED_GRAIN	2	TraesCS2B03G1001100.1	GGAWFLGATEPYHVVVFK	5	Chr2B	564732857	564732910	GGAWFLGATEPYHVVVFK	140	+	1	TraesCS2B03G1001100.1_pep_029490	100	18	0	0	1.55e-13	70	18	18	0	100	0	2	TraesCS2B03G1001100	HC	3
19535	Vincent et al 2022 2023	01_STORED_GRAIN	2	TraesCS2B03G1001100.1	GGAWFLGATEPYHVVVFK	5	Chr2B	564732857	564732910	GGAWFLGATEPYHVVVFK	140	+	1	TraesCS2B03G1001100.1_pep_029491	100	18	0	0	8.92e-12	65.1	18	18	0	100	0	2	TraesCS2B03G1001100	HC	3
19632	Vincent et al 2022 2023	01_STORED_GRAIN	2	TraesCS2B03G1021500.1	KPLPKIVDPLPQIK	5	Chr2B	577495346	577495387	KPLPKIVDPLPQIK	105	+	1	TraesCS2B03G1021500.1_pep_029493	100	14	0	0	6.63e-08	52.9	14	14	0	100	0	2	TraesCS2B03G1021500	HC	3
19866	Vincent et al 2022 2023	01_STORED_GRAIN	2	TraesCS2B03G1093200.1	YAPTTSPLSIE	5	Chr2B	624202746	624202778	EISLPSTTPAY	79	-	0	TraesCS2B03G1093200.1_pep_029531	100	11	0	0	0.001	40.3	11	11	0	100	0	-2	TraesCS2B03G1093200	HC	3
19867	Vincent et al 2022 2023	01_STORED_GRAIN	2	TraesCS2B03G1094200.1	GSRDDDGQSTEGQGYAADINSIR	5	Chr2B	624655043	624655111	GSRDDDGQSTEGQGYAADINSIR	104	+	1	TraesCS2B03G1094200.1_pep_029532	100	23	0	0	2.32e-06	52.5	23	23	0	100	0	2	TraesCS2B03G1094200	HC	3
19952	Vincent et al 2022 2023	01_STORED_GRAIN	2	TraesCS2B03G1132700LC.1	GASTQEANPFGSGQGRGQEHFGTGRGMMNSW	5	Chr2B	645854588	645854680	GASTQEANPFGSGQGRGQEHFGTGRGMMNSW	148	+	1	TraesCS2B03G1132700LC.1_pep_029534	100	31	0	0	7.23e-13	73.8	31	31	0	100	0	2	TraesCS2B03G1132700LC	LC	2
19980	Vincent et al 2022 2023	01_STORED_GRAIN	2	TraesCS2B03G1138200.1	VGSESTAEEHSTWDDVEAATK	5	Chr2B	648328864	648328926	KTAAEVDDWTSHEEATSESGV	96	-	0	TraesCS2B03G1138200.1_pep_029541	100	21	0	0	3.06e-05	48.6	21	21	0	100	0	-1	TraesCS2B03G1138200	HC	3
19981	Vincent et al 2022 2023	01_STORED_GRAIN	2	TraesCS2B03G1138200.1	VGSESTAEEHSTWDDVEAATK	5	Chr2B	648328864	648328926	KTAAEVDDWTSHEEATSESGV	96	-	0	TraesCS2B03G1138200.1_pep_029542	100	21	0	0	0.000106	45.5	21	21	0	100	0	-1	TraesCS2B03G1138200	HC	3
19982	Vincent et al 2022 2023	01_STORED_GRAIN	2	TraesCS2B03G1138200.1	IKDKYRGAAEQAKDATGHAKE	5	Chr2B	648329488	648329550	EKAHGTADKAQEAAGRYKDKI	95	-	0	TraesCS2B03G1138200.1_pep_029535	100	21	0	0	4.29e-05	48.1	21	21	0	100	0	-1	TraesCS2B03G1138200	HC	3
19983	Vincent et al 2022 2023	01_STORED_GRAIN	2	TraesCS2B03G1138200.1	IKDKYRGAAEQAKDATGHAKE	5	Chr2B	648329488	648329550	EKAHGTADKAQEAAGRYKDKI	95	-	0	TraesCS2B03G1138200.1_pep_029536	100	21	0	0	0.000144	45.1	21	21	0	100	0	-1	TraesCS2B03G1138200	HC	3
19991	Vincent et al 2022 2023	01_STORED_GRAIN	2	TraesCS2B03G1141500.1	KCGGALVGCTFDHR	5	Chr2B	650649111	650649152	RHDFTCGVLAGGCK	104	-	0	TraesCS2B03G1141500.1_pep_029543	100	14	0	0	7.99e-08	52.5	14	14	0	100	0	-2	TraesCS2B03G1141500	HC	3
19992	Vincent et al 2022 2023	01_STORED_GRAIN	2	TraesCS2B03G1141500.1	KCGGALVGCTFDHR	5	Chr2B	650649111	650649152	RHDFTCGVLAGGCK	104	-	0	TraesCS2B03G1141500.1_pep_029544	100	14	0	0	1.45e-06	49.1	14	14	0	100	0	-2	TraesCS2B03G1141500	HC	3
19994	Vincent et al 2022 2023	01_STORED_GRAIN	2	TraesCS2B03G1142900.1	SAFASLSSTRIK	5	Chr2B	651046314	651046349	SAFASLSSTRIK	81	+	1	TraesCS2B03G1142900.1_pep_029546	100	12	0	0	0.000424	41.3	12	12	0	100	0	3	TraesCS2B03G1142900	HC	3
20168	Vincent et al 2022 2023	01_STORED_GRAIN	2	TraesCS2B03G1193500LC.1	GGCLGSQAQAEPAE	5	Chr2B	676173221	676173262	EAPEAQAQSGLCGG	93	-	0	TraesCS2B03G1193500LC.1_pep_029548	100	14	0	0	7.6e-06	47.1	14	14	0	100	0	-3	TraesCS2B03G1193500LC	LC	2
20316	Vincent et al 2022 2023	01_STORED_GRAIN	2	TraesCS2B03G1233400.1	AFLPTLVDVYNK	5	Chr2B	694872682	694872717	KNYVDVLTPLFA	90	-	0	TraesCS2B03G1233400.1_pep_029553	100	12	0	0	9.4e-06	45.6	12	12	0	100	0	-1	TraesCS2B03G1233400	HC	3
20317	Vincent et al 2022 2023	01_STORED_GRAIN	2	TraesCS2B03G1233400.1	AFLPTLVDVYNK	5	Chr2B	694872682	694872717	KNYVDVLTPLFA	90	-	0	TraesCS2B03G1233400.1_pep_029554	100	12	0	0	0.000127	42.9	12	12	0	100	0	-1	TraesCS2B03G1233400	HC	3
20321	Vincent et al 2022 2023	01_STORED_GRAIN	2	TraesCS2B03G1233400.1	LVSYFELSDLPTLVLIGPDGK	5	Chr2B	694873927	694873989	KGDPGILVLTPLDSLEFYSVL	99	-	0	TraesCS2B03G1233400.1_pep_029551	100	21	0	0	1.06e-05	50	21	21	0	100	0	-1	TraesCS2B03G1233400	HC	3
20322	Vincent et al 2022 2023	01_STORED_GRAIN	2	TraesCS2B03G1233400.1	LVSYFELSDLPTLVLIGPDGK	5	Chr2B	694873927	694873989	KGDPGILVLTPLDSLEFYSVL	99	-	0	TraesCS2B03G1233400.1_pep_029552	100	21	0	0	3.99e-05	46.9	21	21	0	100	0	-1	TraesCS2B03G1233400	HC	3
20423	Vincent et al 2022 2023	01_STORED_GRAIN	2	TraesCS2B03G1258000.1	CRPGDTTALVE	5	Chr2B	704065465	704065497	CRPGDTTALVE	81	+	1	TraesCS2B03G1258000.1_pep_029594	100	11	0	0	0.000314	41.3	11	11	0	100	0	1	TraesCS2B03G1258000	HC	3
20551	Vincent et al 2022 2023	01_STORED_GRAIN	2	TraesCS2B03G1299600.1	SGKVPDPESTDNPEFK	5	Chr2B	721058448	721058495	SGKVPDPESTDNPEFK	117	+	1	TraesCS2B03G1299600.1_pep_029615	100	16	0	0	1e-09	58.8	16	16	0	100	0	3	TraesCS2B03G1299600	HC	3
20552	Vincent et al 2022 2023	01_STORED_GRAIN	2	TraesCS2B03G1299600.1	SGKVPDPESTDNPEFK	5	Chr2B	721058448	721058495	SGKVPDPESTDNPEFK	117	+	1	TraesCS2B03G1299600.1_pep_029616	100	16	0	0	2.32e-08	54.9	16	16	0	100	0	3	TraesCS2B03G1299600	HC	3
20553	Vincent et al 2022 2023	01_STORED_GRAIN	2	TraesCS2B03G1299600.1	VPDPESTDNPEFK	5	Chr2B	721058457	721058495	VPDPESTDNPEFK	96	+	1	TraesCS2B03G1299600.1_pep_029621	100	13	0	0	1.34e-06	48.6	13	13	0	100	0	3	TraesCS2B03G1299600	HC	3
20632	Vincent et al 2022 2023	01_STORED_GRAIN	2	TraesCS2B03G1319100.1	VVCDSLGYGVK	5	Chr2B	729538727	729538759	KVGYGLSDCVV	78	-	0	TraesCS2B03G1319100.1_pep_029635	100	11	0	0	0.001	39.8	11	11	0	100	0	-3	TraesCS2B03G1319100	HC	3
20633	Vincent et al 2022 2023	01_STORED_GRAIN	2	TraesCS2B03G1319100.1	VVCDSLGYGVK	5	Chr2B	729538727	729538759	KVGYGLSDCVV	78	-	0	TraesCS2B03G1319100.1_pep_029636	100	11	0	0	0.009	37.5	11	11	0	100	0	-3	TraesCS2B03G1319100	HC	3
20705	Vincent et al 2022 2023	01_STORED_GRAIN	2	TraesCS2B03G1340900.1	VQQLLQDFFDGK	5	Chr2B	739632618	739632653	VQQLLQDFFDGK	92	+	1	TraesCS2B03G1340900.1_pep_029641	100	12	0	0	4.76e-06	46.6	12	12	0	100	0	3	TraesCS2B03G1340900	HC	3
20706	Vincent et al 2022 2023	01_STORED_GRAIN	2	TraesCS2B03G1340900.1	VQQLLQDFFDGK	5	Chr2B	739632618	739632653	VQQLLQDFFDGK	92	+	1	TraesCS2B03G1340900.1_pep_029642	100	12	0	0	7.16e-05	43.7	12	12	0	100	0	3	TraesCS2B03G1340900	HC	3
20941	Vincent et al 2022 2023	01_STORED_GRAIN	2	TraesCS2B03G1408900.1	EEEDKEITKSPWER	5	Chr2B	763155064	763155105	REWPSKTIEKDEEE	103	-	0	TraesCS2B03G1408900.1_pep_029660	100	14	0	0	1.37e-07	52	14	14	0	100	0	-1	TraesCS2B03G1408900	HC	3
21054	Vincent et al 2022 2023	01_STORED_GRAIN	2	TraesCS2B03G1439700.2	DDKAGSDAESD	5	Chr2B	774187108	774187140	DSEADSGAKDD	74	-	0	TraesCS2B03G1439700.2_pep_029691	100	11	0	0	0.006	37.9	11	11	0	100	0	-1	TraesCS2B03G1439700	HC	3
21055	Vincent et al 2022 2023	01_STORED_GRAIN	2	TraesCS2B03G1439700.2	SGTLFDNILITDDAALAK	5	Chr2B	774187906	774187959	KALAADDTILINDFLTGS	80	-	0	TraesCS2B03G1439700.2_pep_029687	100	18	0	0	0.008	40.8	18	18	0	100	0	-1	TraesCS2B03G1439700	HC	3
21222	Vincent et al 2022 2023	01_STORED_GRAIN	2	TraesCS2B03G1490000.1	VAWSIFKSLQPESRPRW	5	Chr2B	789042394	789042444	VAWSIFKSLQPESRPRW	134	+	1	TraesCS2B03G1490000.1_pep_029695	100	17	0	0	1.28e-12	67	17	17	0	100	0	1	TraesCS2B03G1490000	HC	3
21223	Vincent et al 2022 2023	01_STORED_GRAIN	2	TraesCS2B03G1490300.1	VMAAYLIFGELSQHGITRPK	5	Chr2B	789067773	789067832	KPRTIGHQSLEGFILYAAMV	102	-	0	TraesCS2B03G1490300.1_pep_029696	100	20	0	0	2.77e-06	51.5	20	20	0	100	0	-2	TraesCS2B03G1490300	HC	3
21427	Vincent et al 2022 2023	01_STORED_GRAIN	2	TraesCS2B03G1546200LC.1	LGSPIPAGMQGARHIGLTELPSPSPTVLTTKQ	5	Chr2B	805033734	805033829	QKTTLVTPSPSPLETLGIHRAGQMGAPIPSGL	152	-	0	TraesCS2B03G1546200LC.1_pep_029698	100	32	0	0	1.09e-12	75.8	32	32	0	100	0	-2	TraesCS2B03G1546200LC	LC	2
21775	Vincent et al 2022 2023	01_STORED_GRAIN	2	TraesCS2D03G0056100.1	LQSGPHHQSILLATALSLVPKCGLQVRR	6	Chr2D	12355814	12355897	LQSGPHHQSILLATALSLVPKCGLQVRR	132	+	1	TraesCS2D03G0056100.1_pep_029705	100	28	0	0	1.76e-10	66.1	28	28	0	100	0	2	TraesCS2D03G0056100	HC	3
21799	Vincent et al 2022 2023	01_STORED_GRAIN	2	TraesCS2D03G0061400.1	IVDSPCCLVTGEYGWTANMER	6	Chr2D	13105368	13105430	REMNATWGYEGTVLCCPSDVI	172	-	0	TraesCS2D03G0061400.1_pep_029744	100	21	0	0	1.4e-18	85.5	21	21	0	100	0	-2	TraesCS2D03G0061400	HC	3
21800	Vincent et al 2022 2023	01_STORED_GRAIN	2	TraesCS2D03G0061400.2	IVDSPCCLVTGEYGWTANMER	6	Chr2D	13105368	13105430	REMNATWGYEGTVLCCPSDVI	172	-	0	TraesCS2D03G0061400.2_pep_029792	100	21	0	0	1.4e-18	85.5	21	21	0	100	0	-2	TraesCS2D03G0061400	HC	3
21801	Vincent et al 2022 2023	01_STORED_GRAIN	2	TraesCS2D03G0061400.1	IVDSPCCLVTGEYGWTANMER	6	Chr2D	13105368	13105430	REMNATWGYEGTVLCCPSDVI	172	-	0	TraesCS2D03G0061400.1_pep_029745	100	21	0	0	2.51e-16	79.4	21	21	0	100	0	-2	TraesCS2D03G0061400	HC	3
21802	Vincent et al 2022 2023	01_STORED_GRAIN	2	TraesCS2D03G0061400.2	IVDSPCCLVTGEYGWTANMER	6	Chr2D	13105368	13105430	REMNATWGYEGTVLCCPSDVI	172	-	0	TraesCS2D03G0061400.2_pep_029793	100	21	0	0	2.51e-16	79.4	21	21	0	100	0	-2	TraesCS2D03G0061400	HC	3
21803	Vincent et al 2022 2023	01_STORED_GRAIN	2	TraesCS2D03G0061400.1	IVDSPCCLVTGEYGWTANME	6	Chr2D	13105371	13105430	EMNATWGYEGTVLCCPSDVI	163	-	0	TraesCS2D03G0061400.1_pep_029749	100	20	0	0	3.1e-17	81.1	20	20	0	100	0	-2	TraesCS2D03G0061400	HC	3
21804	Vincent et al 2022 2023	01_STORED_GRAIN	2	TraesCS2D03G0061400.2	IVDSPCCLVTGEYGWTANME	6	Chr2D	13105371	13105430	EMNATWGYEGTVLCCPSDVI	163	-	0	TraesCS2D03G0061400.2_pep_029797	100	20	0	0	3.1e-17	81.1	20	20	0	100	0	-2	TraesCS2D03G0061400	HC	3
21806	Vincent et al 2022 2023	01_STORED_GRAIN	2	TraesCS2D03G0061400.1	LGVHEDSQNR	6	Chr2D	13105839	13105868	RNQSDEHVGL	74	-	0	TraesCS2D03G0061400.1_pep_029735	100	10	0	0	0.004	37.9	10	10	0	100	0	-2	TraesCS2D03G0061400	HC	3
21807	Vincent et al 2022 2023	01_STORED_GRAIN	2	TraesCS2D03G0061400.2	LGVHEDSQNR	6	Chr2D	13105839	13105868	RNQSDEHVGL	74	-	0	TraesCS2D03G0061400.2_pep_029783	100	10	0	0	0.004	37.9	10	10	0	100	0	-2	TraesCS2D03G0061400	HC	3
21808	Vincent et al 2022 2023	01_STORED_GRAIN	2	TraesCS2D03G0061400.1	GVVDSDDLPLNISR	6	Chr2D	13106007	13106048	RSINLPLDDSDVVG	98	-	0	TraesCS2D03G0061400.1_pep_029728	100	14	0	0	8.94e-07	49.5	14	14	0	100	0	-2	TraesCS2D03G0061400	HC	3
21809	Vincent et al 2022 2023	01_STORED_GRAIN	2	TraesCS2D03G0061400.2	GVVDSDDLPLNISR	6	Chr2D	13106007	13106048	RSINLPLDDSDVVG	98	-	0	TraesCS2D03G0061400.2_pep_029776	100	14	0	0	8.94e-07	49.5	14	14	0	100	0	-2	TraesCS2D03G0061400	HC	3
21810	Vincent et al 2022 2023	01_STORED_GRAIN	2	TraesCS2D03G0061400.1	GVVDSDDLPLNISR	6	Chr2D	13106007	13106048	RSINLPLDDSDVVG	98	-	0	TraesCS2D03G0061400.1_pep_029729	100	14	0	0	1.13e-05	46.4	14	14	0	100	0	-2	TraesCS2D03G0061400	HC	3
21811	Vincent et al 2022 2023	01_STORED_GRAIN	2	TraesCS2D03G0061400.2	GVVDSDDLPLNISR	6	Chr2D	13106007	13106048	RSINLPLDDSDVVG	98	-	0	TraesCS2D03G0061400.2_pep_029777	100	14	0	0	1.13e-05	46.4	14	14	0	100	0	-2	TraesCS2D03G0061400	HC	3
21812	Vincent et al 2022 2023	01_STORED_GRAIN	2	TraesCS2D03G0061400.1	HSEFISYPIYLWTEK	6	Chr2D	13106493	13106537	KETWLYIPYSIFESH	78	-	0	TraesCS2D03G0061400.1_pep_029719	100	15	0	0	0.006	39.8	15	15	0	100	0	-2	TraesCS2D03G0061400	HC	3
21813	Vincent et al 2022 2023	01_STORED_GRAIN	2	TraesCS2D03G0061400.2	HSEFISYPIYLWTEK	6	Chr2D	13106493	13106537	KETWLYIPYSIFESH	78	-	0	TraesCS2D03G0061400.2_pep_029767	100	15	0	0	0.006	39.8	15	15	0	100	0	-2	TraesCS2D03G0061400	HC	3
21814	Vincent et al 2022 2023	01_STORED_GRAIN	2	TraesCS2D03G0061400.1	DLVNNLGTIAR	6	Chr2D	13106832	13106864	RAITGLNNVLD	81	-	0	TraesCS2D03G0061400.1_pep_029711	100	11	0	0	0.000408	41.3	11	11	0	100	0	-2	TraesCS2D03G0061400	HC	3
21815	Vincent et al 2022 2023	01_STORED_GRAIN	2	TraesCS2D03G0061400.2	DLVNNLGTIAR	6	Chr2D	13106832	13106864	RAITGLNNVLD	81	-	0	TraesCS2D03G0061400.2_pep_029759	100	11	0	0	0.000408	41.3	11	11	0	100	0	-2	TraesCS2D03G0061400	HC	3
21816	Vincent et al 2022 2023	01_STORED_GRAIN	2	TraesCS2D03G0061400.1	DLVNNLGTIAR	6	Chr2D	13106832	13106864	RAITGLNNVLD	81	-	0	TraesCS2D03G0061400.1_pep_029712	100	11	0	0	0.003	38.8	11	11	0	100	0	-2	TraesCS2D03G0061400	HC	3
21817	Vincent et al 2022 2023	01_STORED_GRAIN	2	TraesCS2D03G0061400.2	DLVNNLGTIAR	6	Chr2D	13106832	13106864	RAITGLNNVLD	81	-	0	TraesCS2D03G0061400.2_pep_029760	100	11	0	0	0.003	38.8	11	11	0	100	0	-2	TraesCS2D03G0061400	HC	3
21818	Vincent et al 2022 2023	01_STORED_GRAIN	2	TraesCS2D03G0061400.1	INQLLSLIINTFYSNKE	6	Chr2D	13107394	13107444	EKNSYFTNIILSLLQNI	81	-	0	TraesCS2D03G0061400.1_pep_029706	100	17	0	0	0.004	41.3	17	17	0	100	0	-1	TraesCS2D03G0061400	HC	3
21819	Vincent et al 2022 2023	01_STORED_GRAIN	2	TraesCS2D03G0061400.2	INQLLSLIINTFYSNKE	6	Chr2D	13107394	13107444	EKNSYFTNIILSLLQNI	81	-	0	TraesCS2D03G0061400.2_pep_029750	100	17	0	0	0.004	41.3	17	17	0	100	0	-1	TraesCS2D03G0061400	HC	3
22056	Vincent et al 2022 2023	01_STORED_GRAIN	2	TraesCS2D03G0127800.1	GCIVSQDLSVINLVIVK	6	Chr2D	29732497	29732547	GCIVSQDLSVINLVIVK	124	+	1	TraesCS2D03G0127800.1_pep_029802	100	17	0	0	8.52e-11	62.2	17	17	0	100	0	1	TraesCS2D03G0127800	HC	3
22057	Vincent et al 2022 2023	01_STORED_GRAIN	2	TraesCS2D03G0127800.1	GCIVSQDLSVINLVIVK	6	Chr2D	29732497	29732547	GCIVSQDLSVINLVIVK	124	+	1	TraesCS2D03G0127800.1_pep_029803	100	17	0	0	2.32e-09	58	17	17	0	100	0	1	TraesCS2D03G0127800	HC	3
22182	Vincent et al 2022 2023	01_STORED_GRAIN	2	TraesCS2D03G0137500LC.1	EAGALLSYDPNLR	6	Chr2D	31635542	31635580	RLNPDYSLLAGAE	90	-	0	TraesCS2D03G0137500LC.1_pep_029812	100	13	0	0	1.93e-05	45.6	13	13	0	100	0	-3	TraesCS2D03G0137500LC	LC	2
22205	Vincent et al 2022 2023	01_STORED_GRAIN	2	TraesCS2D03G0144800LC.1	VNVSELGVEELSVPEYLQFK	6	Chr2D	33089393	33089452	VNVSELGVEELSVPEYLQFK	91	+	1	TraesCS2D03G0144800LC.1_pep_029814	100	20	0	0	0.000162	46.1	20	20	0	100	0	2	TraesCS2D03G0144800LC	LC	2
22206	Vincent et al 2022 2023	01_STORED_GRAIN	2	TraesCS2D03G0144800LC.1	YLQFKEQLANG	6	Chr2D	33089438	33089470	YLQFKEQLANG	80	+	1	TraesCS2D03G0144800LC.1_pep_029815	100	11	0	0	0.001	40.8	11	11	0	100	0	2	TraesCS2D03G0144800LC	LC	2
22393	Vincent et al 2022 2023	01_STORED_GRAIN	2	TraesCS2D03G0183500.1	VYGLNEIQAGEMVEFASGVK	6	Chr2D	41875352	41875411	VYGLNEIQAGEMVEFASGVK	96	+	1	TraesCS2D03G0183500.1_pep_029863	100	20	0	0	2.08e-05	48.6	20	20	0	100	0	2	TraesCS2D03G0183500	HC	3
22394	Vincent et al 2022 2023	01_STORED_GRAIN	2	TraesCS2D03G0183500.1	VYGLNEIQAGEMVEFASGVK	6	Chr2D	41875352	41875411	VYGLNEIQAGEMVEFASGVK	96	+	1	TraesCS2D03G0183500.1_pep_029864	100	20	0	0	7.88e-05	45.5	20	20	0	100	0	2	TraesCS2D03G0183500	HC	3
22395	Vincent et al 2022 2023	01_STORED_GRAIN	2	TraesCS2D03G0183500.1	DNGMHALIIYDDLSK	6	Chr2D	41876009	41876053	DNGMHALIIYDDLSK	114	+	1	TraesCS2D03G0183500.1_pep_029869	100	15	0	0	1.95e-09	57.3	15	15	0	100	0	2	TraesCS2D03G0183500	HC	3
22398	Vincent et al 2022 2023	01_STORED_GRAIN	2	TraesCS2D03G0183500.1	QPQYEPLPIEK	6	Chr2D	41876522	41876554	QPQYEPLPIEK	81	+	1	TraesCS2D03G0183500.1_pep_029896	100	11	0	0	0.000283	41.3	11	11	0	100	0	2	TraesCS2D03G0183500	HC	3
22634	Vincent et al 2022 2023	01_STORED_GRAIN	2	TraesCS2D03G0260200.1	EGLHGFHVHALGDTTNGCMSTGPHFN	6	Chr2D	74593000	74593077	EGLHGFHVHALGDTTNGCMSTGPHFN	110	+	1	TraesCS2D03G0260200.1_pep_029922	84.615	26	4	0	4.54e-14	55.4	22	22	0	84.62	0	1	TraesCS2D03G0260200	HC	3
22635	Vincent et al 2022 2023	01_STORED_GRAIN	2	TraesCS2D03G0260200.1	GVANINVTDCHI	6	Chr2D	74593368	74593403	GVANINVTDCHI	83	+	1	TraesCS2D03G0260200.1_pep_029923	91.667	12	1	0	2.33e-10	42.2	11	12	0	100	0	3	TraesCS2D03G0260200	HC	3
22636	Vincent et al 2022 2023	01_STORED_GRAIN	2	TraesCS2D03G0260200.1	GVANINVTDCHI	6	Chr2D	74593368	74593403	GVANINVTDCHI	83	+	1	TraesCS2D03G0260200.1_pep_029924	91.667	12	1	0	6.58e-09	39.7	11	12	0	100	0	3	TraesCS2D03G0260200	HC	3
22675	Vincent et al 2022 2023	01_STORED_GRAIN	2	TraesCS2D03G0268900.1	SVQMEGLTWGASK	6	Chr2D	77344940	77344978	KSAGWTLGEMQVS	82	-	0	TraesCS2D03G0268900.1_pep_029940	92.308	13	1	0	0.000578	41.8	12	12	0	92.31	0	-3	TraesCS2D03G0268900	HC	3
22687	Vincent et al 2022 2023	01_STORED_GRAIN	2	TraesCS2D03G0269600.1	SAPYLAEVYEQSWTK	6	Chr2D	77396121	77396165	KTWSQEYVEALYPAS	110	-	0	TraesCS2D03G0269600.1_pep_029943	100	15	0	0	9.75e-09	55.4	15	15	0	100	0	-2	TraesCS2D03G0269600	HC	3
22815	Vincent et al 2022 2023	01_STORED_GRAIN	2	TraesCS2D03G0287000.1	GSIDYVGINQYTSYYMK	6	Chr2D	82406825	82406875	KMYYSTYQNIGVYDISG	82	-	0	TraesCS2D03G0287000.1_pep_029962	100	17	0	0	0.003	41.8	17	17	0	100	0	-3	TraesCS2D03G0287000	HC	3
22816	Vincent et al 2022 2023	01_STORED_GRAIN	2	TraesCS2D03G0287000.1	GSIDYVGINQYTSYYMK	6	Chr2D	82406825	82406875	KMYYSTYQNIGVYDISG	82	-	0	TraesCS2D03G0287000.1_pep_029963	100	17	0	0	0.009	39.3	17	17	0	100	0	-3	TraesCS2D03G0287000	HC	3
22819	Vincent et al 2022 2023	01_STORED_GRAIN	2	TraesCS2D03G0287000.1	IGILLDFVWYEPHSDSNADQAAAQR	6	Chr2D	82407102	82407176	RQAAAQDANSDSHPEYWVFDLLIGI	122	-	0	TraesCS2D03G0287000.1_pep_029960	100	25	0	0	4.3e-09	61.2	25	25	0	100	0	-2	TraesCS2D03G0287000	HC	3
22824	Vincent et al 2022 2023	01_STORED_GRAIN	2	TraesCS2D03G0287000.1	QGFPAGFVFGTAASAYQVEGMAR	6	Chr2D	82408289	82408357	RAMGEVQYASAATGFVFGAPFGQ	109	-	0	TraesCS2D03G0287000.1_pep_029946	100	23	0	0	3.31e-07	54.9	23	23	0	100	0	-3	TraesCS2D03G0287000	HC	3
22825	Vincent et al 2022 2023	01_STORED_GRAIN	2	TraesCS2D03G0287000.1	QGFPAGFVFGTAASAYQVEGMAR	6	Chr2D	82408289	82408357	RAMGEVQYASAATGFVFGAPFGQ	109	-	0	TraesCS2D03G0287000.1_pep_029947	100	23	0	0	1.5e-06	51.3	23	23	0	100	0	-3	TraesCS2D03G0287000	HC	3
22906	Vincent et al 2022 2023	01_STORED_GRAIN	2	TraesCS2D03G0303600LC.1	LLSPFPILKNIQITNISKTVQKVVSIIFE	6	Chr2D	88780588	88780674	EFIISVVKQVTKSINTIQINKLIPFPSLL	133	-	0	TraesCS2D03G0303600LC.1_pep_029967	100	29	0	0	1.61e-10	66.6	29	29	0	100	0	-1	TraesCS2D03G0303600LC	LC	2
22961	Vincent et al 2022 2023	01_STORED_GRAIN	2	TraesCS2D03G0313400LC.1	MRFKMYAASVRWLPPASVSMD	6	Chr2D	92303825	92303887	MRFKMYAASVRWLPPASVSMD	103	+	1	TraesCS2D03G0313400LC.1_pep_029968	100	21	0	0	2.01e-06	52	21	21	0	100	0	2	TraesCS2D03G0313400LC	LC	2
23007	Vincent et al 2022 2023	01_STORED_GRAIN	2	TraesCS2D03G0320300.1	TRLCMTALVRLTGRAASWSRGASIAAP	6	Chr2D	97818287	97818453	TRLCMTALVRLTGRAASWSR--------------GASIAAP	97	+	1	TraesCS2D03G0320300.1_pep_029969	82.143	28	4	1	0.000242	46	23	23	28	82.14	0	2	TraesCS2D03G0320300	HC	3
23032	Vincent et al 2022 2023	01_STORED_GRAIN	2	TraesCS2D03G0323600.1	TADLPSKKGYLRFTKV	6	Chr2D	99999099	99999146	VKTFRLYGKKSPLDAT	117	-	0	TraesCS2D03G0323600.1_pep_029998	100	16	0	0	9.74e-10	58.8	16	16	0	100	0	-2	TraesCS2D03G0323600	HC	3
23033	Vincent et al 2022 2023	01_STORED_GRAIN	2	TraesCS2D03G0323600.2	TADLPSKKGYLRFTKV	6	Chr2D	99999099	99999146	VKTFRLYGKKSPLDAT	117	-	0	TraesCS2D03G0323600.2_pep_030093	100	16	0	0	9.74e-10	58.8	16	16	0	100	0	-2	TraesCS2D03G0323600	HC	3
23036	Vincent et al 2022 2023	01_STORED_GRAIN	2	TraesCS2D03G0323600.1	MFPQGFETADLPSK	6	Chr2D	99999126	99999167	KSPLDATEFGQPFM	108	-	0	TraesCS2D03G0323600.1_pep_029997	100	14	0	0	1.37e-08	54.4	14	14	0	100	0	-2	TraesCS2D03G0323600	HC	3
23037	Vincent et al 2022 2023	01_STORED_GRAIN	2	TraesCS2D03G0323600.2	MFPQGFETADLPSK	6	Chr2D	99999126	99999167	KSPLDATEFGQPFM	108	-	0	TraesCS2D03G0323600.2_pep_030092	100	14	0	0	1.37e-08	54.4	14	14	0	100	0	-2	TraesCS2D03G0323600	HC	3
23040	Vincent et al 2022 2023	01_STORED_GRAIN	2	TraesCS2D03G0323600.1	VATPANWKPGECVVIAPGVSDEEAK	6	Chr2D	99999171	99999245	KAEEDSVGPAIVVCEGPKWNAPTAV	179	-	0	TraesCS2D03G0323600.1_pep_029996	100	25	0	0	3.97e-19	88.9	25	25	0	100	0	-2	TraesCS2D03G0323600	HC	3
23041	Vincent et al 2022 2023	01_STORED_GRAIN	2	TraesCS2D03G0323600.2	VATPANWKPGECVVIAPGVSDEEAK	6	Chr2D	99999171	99999245	KAEEDSVGPAIVVCEGPKWNAPTAV	179	-	0	TraesCS2D03G0323600.2_pep_030091	100	25	0	0	3.97e-19	88.9	25	25	0	100	0	-2	TraesCS2D03G0323600	HC	3
23043	Vincent et al 2022 2023	01_STORED_GRAIN	2	TraesCS2D03G0323600.2	LSFLYPSCTGR	6	Chr2D	99999303	99999335	RGTCSPYLFSL	85	-	0	TraesCS2D03G0323600.2_pep_030025	100	11	0	0	6.14e-05	43.2	11	11	0	100	0	-2	TraesCS2D03G0323600	HC	3
23044	Vincent et al 2022 2023	01_STORED_GRAIN	2	TraesCS2D03G0323600.2	LSFLYPSCTGR	6	Chr2D	99999303	99999335	RGTCSPYLFSL	85	-	0	TraesCS2D03G0323600.2_pep_030026	100	11	0	0	0.000775	40.6	11	11	0	100	0	-2	TraesCS2D03G0323600	HC	3
23045	Vincent et al 2022 2023	01_STORED_GRAIN	2	TraesCS2D03G0323600.2	HIVGPDKVVKL	6	Chr2D	99999333	99999365	LKVVKDPGVIH	77	-	0	TraesCS2D03G0323600.2_pep_030024	100	11	0	0	0.001	39.3	11	11	0	100	0	-2	TraesCS2D03G0323600	HC	3
23046	Vincent et al 2022 2023	01_STORED_GRAIN	2	TraesCS2D03G0323600.1	NMVDPDEKDGQGQLPSRTL	6	Chr2D	99999366	99999422	LTRSPLQGQGDKEDPDVMN	141	-	0	TraesCS2D03G0323600.1_pep_029990	100	19	0	0	2.09e-13	70.4	19	19	0	100	0	-2	TraesCS2D03G0323600	HC	3
23047	Vincent et al 2022 2023	01_STORED_GRAIN	2	TraesCS2D03G0323600.2	NMVDPDEKDGQGQLPSRTL	6	Chr2D	99999366	99999422	LTRSPLQGQGDKEDPDVMN	141	-	0	TraesCS2D03G0323600.2_pep_030019	100	19	0	0	2.09e-13	70.4	19	19	0	100	0	-2	TraesCS2D03G0323600	HC	3
23048	Vincent et al 2022 2023	01_STORED_GRAIN	2	TraesCS2D03G0323600.1	NMVDPDEKDGQGQLPSRTL	6	Chr2D	99999366	99999422	LTRSPLQGQGDKEDPDVMN	141	-	0	TraesCS2D03G0323600.1_pep_029991	100	19	0	0	9.26e-12	65.6	19	19	0	100	0	-2	TraesCS2D03G0323600	HC	3
23049	Vincent et al 2022 2023	01_STORED_GRAIN	2	TraesCS2D03G0323600.2	NMVDPDEKDGQGQLPSRTL	6	Chr2D	99999366	99999422	LTRSPLQGQGDKEDPDVMN	141	-	0	TraesCS2D03G0323600.2_pep_030020	100	19	0	0	9.26e-12	65.6	19	19	0	100	0	-2	TraesCS2D03G0323600	HC	3
23050	Vincent et al 2022 2023	01_STORED_GRAIN	2	TraesCS2D03G0323600.1	QLNMVDPDEK	6	Chr2D	99999399	99999428	KEDPDVMNLQ	76	-	0	TraesCS2D03G0323600.1_pep_029986	100	10	0	0	0.001	38.8	10	10	0	100	0	-2	TraesCS2D03G0323600	HC	3
23051	Vincent et al 2022 2023	01_STORED_GRAIN	2	TraesCS2D03G0323600.2	QLNMVDPDEK	6	Chr2D	99999399	99999428	KEDPDVMNLQ	76	-	0	TraesCS2D03G0323600.2_pep_030015	100	10	0	0	0.001	38.8	10	10	0	100	0	-2	TraesCS2D03G0323600	HC	3
23052	Vincent et al 2022 2023	01_STORED_GRAIN	2	TraesCS2D03G0323600.1	VTYPIMADPDRSAIK	6	Chr2D	99999429	99999473	KIASRDPDAMIPYTV	112	-	0	TraesCS2D03G0323600.1_pep_029985	100	15	0	0	5.75e-09	56.3	15	15	0	100	0	-2	TraesCS2D03G0323600	HC	3
23053	Vincent et al 2022 2023	01_STORED_GRAIN	2	TraesCS2D03G0323600.2	VTYPIMADPDRSAIK	6	Chr2D	99999429	99999473	KIASRDPDAMIPYTV	112	-	0	TraesCS2D03G0323600.2_pep_030014	100	15	0	0	5.75e-09	56.3	15	15	0	100	0	-2	TraesCS2D03G0323600	HC	3
23054	Vincent et al 2022 2023	01_STORED_GRAIN	2	TraesCS2D03G0323600.1	VTYPIMADPDR	6	Chr2D	99999441	99999473	RDPDAMIPYTV	83	-	0	TraesCS2D03G0323600.1_pep_029982	100	11	0	0	0.000102	42.2	11	11	0	100	0	-2	TraesCS2D03G0323600	HC	3
23055	Vincent et al 2022 2023	01_STORED_GRAIN	2	TraesCS2D03G0323600.2	VTYPIMADPDR	6	Chr2D	99999441	99999473	RDPDAMIPYTV	83	-	0	TraesCS2D03G0323600.2_pep_030011	100	11	0	0	0.000102	42.2	11	11	0	100	0	-2	TraesCS2D03G0323600	HC	3
23056	Vincent et al 2022 2023	01_STORED_GRAIN	2	TraesCS2D03G0323600.1	VTYPIMADPDR	6	Chr2D	99999441	99999473	RDPDAMIPYTV	83	-	0	TraesCS2D03G0323600.1_pep_029983	100	11	0	0	0.001	39.7	11	11	0	100	0	-2	TraesCS2D03G0323600	HC	3
23057	Vincent et al 2022 2023	01_STORED_GRAIN	2	TraesCS2D03G0323600.2	VTYPIMADPDR	6	Chr2D	99999441	99999473	RDPDAMIPYTV	83	-	0	TraesCS2D03G0323600.2_pep_030012	100	11	0	0	0.001	39.7	11	11	0	100	0	-2	TraesCS2D03G0323600	HC	3
23058	Vincent et al 2022 2023	01_STORED_GRAIN	2	TraesCS2D03G0323600.1	GISCDDVQSHKEW	6	Chr2D	100001418	100001456	WEKHSQVDDCSIG	102	-	0	TraesCS2D03G0323600.1_pep_029981	100	13	0	0	1.3e-07	51.5	13	13	0	100	0	-2	TraesCS2D03G0323600	HC	3
23059	Vincent et al 2022 2023	01_STORED_GRAIN	2	TraesCS2D03G0323600.2	GISCDDVQSHKEW	6	Chr2D	100001418	100001456	WEKHSQVDDCSIG	102	-	0	TraesCS2D03G0323600.2_pep_030010	100	13	0	0	1.3e-07	51.5	13	13	0	100	0	-2	TraesCS2D03G0323600	HC	3
23060	Vincent et al 2022 2023	01_STORED_GRAIN	2	TraesCS2D03G0323600.1	LLGISCDDVQSHK	6	Chr2D	100001424	100001462	KHSQVDDCSIGLL	99	-	0	TraesCS2D03G0323600.1_pep_029978	100	13	0	0	4.49e-07	50	13	13	0	100	0	-2	TraesCS2D03G0323600	HC	3
23061	Vincent et al 2022 2023	01_STORED_GRAIN	2	TraesCS2D03G0323600.2	LLGISCDDVQSHK	6	Chr2D	100001424	100001462	KHSQVDDCSIGLL	99	-	0	TraesCS2D03G0323600.2_pep_030007	100	13	0	0	4.49e-07	50	13	13	0	100	0	-2	TraesCS2D03G0323600	HC	3
23062	Vincent et al 2022 2023	01_STORED_GRAIN	2	TraesCS2D03G0323600.1	LLGISCDDVQSHK	6	Chr2D	100001424	100001462	KHSQVDDCSIGLL	99	-	0	TraesCS2D03G0323600.1_pep_029979	100	13	0	0	7.81e-06	46.9	13	13	0	100	0	-2	TraesCS2D03G0323600	HC	3
23063	Vincent et al 2022 2023	01_STORED_GRAIN	2	TraesCS2D03G0323600.2	LLGISCDDVQSHK	6	Chr2D	100001424	100001462	KHSQVDDCSIGLL	99	-	0	TraesCS2D03G0323600.2_pep_030008	100	13	0	0	7.81e-06	46.9	13	13	0	100	0	-2	TraesCS2D03G0323600	HC	3
23064	Vincent et al 2022 2023	01_STORED_GRAIN	2	TraesCS2D03G0323600.1	PGDFTPVCTTELAAMANYAK	6	Chr2D	100001487	100001546	KAYNAMAALETTCVPTFDGP	93	-	0	TraesCS2D03G0323600.1_pep_029975	95	20	1	0	0.000131	47.1	19	19	0	95	0	-2	TraesCS2D03G0323600	HC	3
23065	Vincent et al 2022 2023	01_STORED_GRAIN	2	TraesCS2D03G0323600.2	PGDFTPVCTTELAAMANYAK	6	Chr2D	100001487	100001546	KAYNAMAALETTCVPTFDGP	93	-	0	TraesCS2D03G0323600.2_pep_030004	95	20	1	0	0.000131	47.1	19	19	0	95	0	-2	TraesCS2D03G0323600	HC	3
23066	Vincent et al 2022 2023	01_STORED_GRAIN	2	TraesCS2D03G0323600.1	PGDFTPVCTTELAAMANYAK	6	Chr2D	100001487	100001546	KAYNAMAALETTCVPTFDGP	93	-	0	TraesCS2D03G0323600.1_pep_029976	95	20	1	0	0.000388	44.2	19	19	0	95	0	-2	TraesCS2D03G0323600	HC	3
23067	Vincent et al 2022 2023	01_STORED_GRAIN	2	TraesCS2D03G0323600.2	PGDFTPVCTTELAAMANYAK	6	Chr2D	100001487	100001546	KAYNAMAALETTCVPTFDGP	93	-	0	TraesCS2D03G0323600.2_pep_030005	95	20	1	0	0.000388	44.2	19	19	0	95	0	-2	TraesCS2D03G0323600	HC	3
23068	Vincent et al 2022 2023	01_STORED_GRAIN	2	TraesCS2D03G0323600.1	PGLTIGDTVPNLELDSTHGK	6	Chr2D	100001692	100001751	KGHTSDLELNPVTDGITLGP	93	-	0	TraesCS2D03G0323600.1_pep_029974	100	20	0	0	9.63e-05	47.1	20	20	0	100	0	-1	TraesCS2D03G0323600	HC	3
23069	Vincent et al 2022 2023	01_STORED_GRAIN	2	TraesCS2D03G0323600.2	PGLTIGDTVPNLELDSTHGK	6	Chr2D	100001692	100001751	KGHTSDLELNPVTDGITLGP	93	-	0	TraesCS2D03G0323600.2_pep_030003	100	20	0	0	9.63e-05	47.1	20	20	0	100	0	-1	TraesCS2D03G0323600	HC	3
23262	Vincent et al 2022 2023	01_STORED_GRAIN	2	TraesCS2D03G0366700.1	ASALLVDFFGK	6	Chr2D	121414966	121414998	KGFFDVLLASA	76	-	0	TraesCS2D03G0366700.1_pep_030162	100	11	0	0	0.002	38.8	11	11	0	100	0	-1	TraesCS2D03G0366700	HC	3
23263	Vincent et al 2022 2023	01_STORED_GRAIN	2	TraesCS2D03G0366700.1	HIDPYQNDK	6	Chr2D	121414999	121415025	KDNQYPDIH	72	-	0	TraesCS2D03G0366700.1_pep_030156	100	9	0	0	0.004	36.9	9	9	0	100	0	-1	TraesCS2D03G0366700	HC	3
23276	Vincent et al 2022 2023	01_STORED_GRAIN	2	TraesCS2D03G0366700.1	LLPDAHGTTCGQR	6	Chr2D	121416527	121416565	RQGCTTGHADPLL	95	-	0	TraesCS2D03G0366700.1_pep_030133	100	13	0	0	2.1e-06	48.1	13	13	0	100	0	-3	TraesCS2D03G0366700	HC	3
23277	Vincent et al 2022 2023	01_STORED_GRAIN	2	TraesCS2D03G0366700.1	LLPDAHGTTCGQR	6	Chr2D	121416527	121416565	RQGCTTGHADPLL	95	-	0	TraesCS2D03G0366700.1_pep_030134	100	13	0	0	2.86e-05	45.1	13	13	0	100	0	-3	TraesCS2D03G0366700	HC	3
23279	Vincent et al 2022 2023	01_STORED_GRAIN	2	TraesCS2D03G0366700.1	EKFLGTIPMVFNVVILSPHGY	6	Chr2D	121416908	121416970	YGHPSLIVVNFVMPITGLFKE	159	-	0	TraesCS2D03G0366700.1_pep_030128	100	21	0	0	3.01e-16	79.2	21	21	0	100	0	-3	TraesCS2D03G0366700	HC	3
23281	Vincent et al 2022 2023	01_STORED_GRAIN	2	TraesCS2D03G0366700.1	AETHLSGLPADTPYSEFHHR	6	Chr2D	121417167	121417226	RHHFESYPTDAPLGSLHTEA	97	-	0	TraesCS2D03G0366700.1_pep_030122	100	20	0	0	1.75e-05	49	20	20	0	100	0	-2	TraesCS2D03G0366700	HC	3
23285	Vincent et al 2022 2023	01_STORED_GRAIN	2	TraesCS2D03G0366700.1	VNVSELGVEELSVAEYLQFK	6	Chr2D	121417997	121418056	KFQLYEAVSLEEVGLESVNV	90	-	0	TraesCS2D03G0366700.1_pep_030104	100	20	0	0	0.000297	45.6	20	20	0	100	0	-3	TraesCS2D03G0366700	HC	3
23286	Vincent et al 2022 2023	01_STORED_GRAIN	2	TraesCS2D03G0366700.1	VNVSELGVEELSVAEYLQFK	6	Chr2D	121417997	121418056	KFQLYEAVSLEEVGLESVNV	90	-	0	TraesCS2D03G0366700.1_pep_030105	100	20	0	0	0.000894	42.9	20	20	0	100	0	-3	TraesCS2D03G0366700	HC	3
23319	Vincent et al 2022 2023	01_STORED_GRAIN	2	TraesCS2D03G0369900LC.1	LTGMAFRVPTVDVSVVDLTVR	6	Chr2D	123323508	123323570	RVTLDVVSVDVTPVRFAMGTL	93	-	0	TraesCS2D03G0369900LC.1_pep_030179	100	21	0	0	0.000101	47.1	21	21	0	100	0	-2	TraesCS2D03G0369900LC	LC	2
23320	Vincent et al 2022 2023	01_STORED_GRAIN	2	TraesCS2D03G0369900LC.1	SDIDIVANASCTTNCLAPLAK	6	Chr2D	123324027	123324089	KALPALCNTTCSANAVIDIDS	94	-	0	TraesCS2D03G0369900LC.1_pep_030177	100	21	0	0	5.87e-05	47.6	21	21	0	100	0	-2	TraesCS2D03G0369900LC	LC	2
23334	Vincent et al 2022 2023	01_STORED_GRAIN	2	TraesCS2D03G0371000.1	LSGPEDVYVDAAAGGTLYTATR	6	Chr2D	123696756	123696821	RTATYLTGGAAADVYVDEPGSL	101	-	0	TraesCS2D03G0371000.1_pep_030325	100	22	0	0	7.27e-06	51	22	22	0	100	0	-2	TraesCS2D03G0371000	HC	3
23335	Vincent et al 2022 2023	01_STORED_GRAIN	2	TraesCS2D03G0371000.1	LSGPEDVYVDAAAGGTLYTATR	6	Chr2D	123696756	123696821	RTATYLTGGAAADVYVDEPGSL	101	-	0	TraesCS2D03G0371000.1_pep_030326	100	22	0	0	2.68e-05	47.8	22	22	0	100	0	-2	TraesCS2D03G0371000	HC	3
23413	Vincent et al 2022 2023	01_STORED_GRAIN	2	TraesCS2D03G0387900.1	IHATIYLTQALSVDD	6	Chr2D	132253451	132253495	IHATIYLTQALSVDD	113	+	1	TraesCS2D03G0387900.1_pep_030328	100	15	0	0	3.39e-09	56.8	15	15	0	100	0	2	TraesCS2D03G0387900	HC	3
23436	Vincent et al 2022 2023	01_STORED_GRAIN	2	TraesCS2D03G0393100LC.1	TEASTYTAKSTY	6	Chr2D	133763278	133763313	YTSKATYTSAET	88	-	0	TraesCS2D03G0393100LC.1_pep_030329	100	12	0	0	2.52e-05	44.7	12	12	0	100	0	-1	TraesCS2D03G0393100LC	LC	2
23437	Vincent et al 2022 2023	01_STORED_GRAIN	2	TraesCS2D03G0393100LC.1	TEASTYTAKSTY	6	Chr2D	133763278	133763313	YTSKATYTSAET	88	-	0	TraesCS2D03G0393100LC.1_pep_030330	100	12	0	0	0.000291	42	12	12	0	100	0	-1	TraesCS2D03G0393100LC	LC	2
23827	Vincent et al 2022 2023	01_STORED_GRAIN	2	TraesCS2D03G0467800.1	NSEQAEEAMSAPEELVQQVLSAGWR	6	Chr2D	190739371	190739445	RWGASLVQQVLEEPASMAEEAQESN	116	-	0	TraesCS2D03G0467800.1_pep_030338	100	25	0	0	4.71e-08	58.3	25	25	0	100	0	-1	TraesCS2D03G0467800	HC	3
23828	Vincent et al 2022 2023	01_STORED_GRAIN	2	TraesCS2D03G0467800.1	LLECGLIVDIEVGLGPAGELR	6	Chr2D	190740103	190740165	RLEGAPGLGVEIDVILGCELL	95	-	0	TraesCS2D03G0467800.1_pep_030335	100	21	0	0	4.51e-05	48.1	21	21	0	100	0	-1	TraesCS2D03G0467800	HC	3
23829	Vincent et al 2022 2023	01_STORED_GRAIN	2	TraesCS2D03G0467800.1	LLECGLIVDIEVGLGPAGELR	6	Chr2D	190740103	190740165	RLEGAPGLGVEIDVILGCELL	95	-	0	TraesCS2D03G0467800.1_pep_030336	100	21	0	0	0.000151	45.1	21	21	0	100	0	-1	TraesCS2D03G0467800	HC	3
23892	Vincent et al 2022 2023	01_STORED_GRAIN	2	TraesCS2D03G0480400.1	LASPAANKFMFFSSAL	6	Chr2D	197925505	197925552	LASSFFMFKNAAPSAL	112	-	0	TraesCS2D03G0480400.1_pep_030339	100	16	0	0	9.41e-09	56.3	16	16	0	100	0	-1	TraesCS2D03G0480400	HC	3
23933	Vincent et al 2022 2023	01_STORED_GRAIN	2	TraesCS2D03G0486300.1	GTNESETLYCVYVAIGQK	6	Chr2D	203088565	203088618	GTNESETLYCVYVAIGQK	134	+	1	TraesCS2D03G0486300.1_pep_030383	100	18	0	0	2.2e-12	67	18	18	0	100	0	1	TraesCS2D03G0486300	HC	3
23934	Vincent et al 2022 2023	01_STORED_GRAIN	2	TraesCS2D03G0486300.1	GTNESETLYCVYVAIGQK	6	Chr2D	203088565	203088618	GTNESETLYCVYVAIGQK	134	+	1	TraesCS2D03G0486300.1_pep_030384	100	18	0	0	8.45e-11	62.5	18	18	0	100	0	1	TraesCS2D03G0486300	HC	3
24149	Vincent et al 2022 2023	01_STORED_GRAIN	2	TraesCS2D03G0566600LC.1	VVDALGVPIDGK	6	Chr2D	294324594	294324629	KGDIPVGLADVV	77	-	0	TraesCS2D03G0566600LC.1_pep_030564	100	12	0	0	0.002	39.3	12	12	0	100	0	-2	TraesCS2D03G0566600LC	LC	2
24724	Vincent et al 2022 2023	01_STORED_GRAIN	2	TraesCS2D03G0670400.1	TPEEILGIVYGTGSPAQAGGFFPQGADGR	6	Chr2D	372583924	372584010	RGDAGQPFFGGAQAPSGTGYVIGLIEEPT	137	-	0	TraesCS2D03G0670400.1_pep_030634	100	29	0	0	3.69e-11	68.5	29	29	0	100	0	-1	TraesCS2D03G0670400	HC	3
24725	Vincent et al 2022 2023	01_STORED_GRAIN	2	TraesCS2D03G0670400.1	TPEEILGIVYGTGSPAQAGGFFPQGADGR	6	Chr2D	372583924	372584010	RGDAGQPFFGGAQAPSGTGYVIGLIEEPT	137	-	0	TraesCS2D03G0670400.1_pep_030635	100	29	0	0	2.6e-10	63.8	29	29	0	100	0	-1	TraesCS2D03G0670400	HC	3
24726	Vincent et al 2022 2023	01_STORED_GRAIN	2	TraesCS2D03G0670400.1	VVSYGVGVAEVTAHISDLR	6	Chr2D	372584134	372584190	RLDSIHATVEAVGVGYSVV	86	-	0	TraesCS2D03G0670400.1_pep_030631	100	19	0	0	0.001	43.7	19	19	0	100	0	-1	TraesCS2D03G0670400	HC	3
24728	Vincent et al 2022 2023	01_STORED_GRAIN	2	TraesCS2D03G0670400.1	GFPRPQLDISATNIGK	6	Chr2D	372584583	372584630	KGINTASIDLQPRPFG	78	-	0	TraesCS2D03G0670400.1_pep_030617	100	16	0	0	0.009	39.8	16	16	0	100	0	-2	TraesCS2D03G0670400	HC	3
24729	Vincent et al 2022 2023	01_STORED_GRAIN	2	TraesCS2D03G0670400.1	DVATQFCYQEVGHLR	6	Chr2D	372584768	372584812	RLHGVEQYCFQTAVD	77	-	0	TraesCS2D03G0670400.1_pep_030612	100	15	0	0	0.009	39.3	15	15	0	100	0	-3	TraesCS2D03G0670400	HC	3
24730	Vincent et al 2022 2023	01_STORED_GRAIN	2	TraesCS2D03G0670400.1	FGGGGTLLPQSDVDLLEFPLNLE	6	Chr2D	372584942	372585010	ELNLPFELLDVDSQPLLTGGGGF	105	-	0	TraesCS2D03G0670400.1_pep_030611	100	23	0	0	1.83e-06	52.9	23	23	0	100	0	-3	TraesCS2D03G0670400	HC	3
24791	Vincent et al 2022 2023	01_STORED_GRAIN	2	TraesCS2D03G0683800.2	QALQYVQENPDEVCPAGWKPGEK	6	Chr2D	379679549	379679617	QALQYVQENPDEVCPAGWKPGEK	111	+	1	TraesCS2D03G0683800.2_pep_030649	100	23	0	0	2.91e-07	55.9	23	23	0	100	0	2	TraesCS2D03G0683800	HC	3
24792	Vincent et al 2022 2023	01_STORED_GRAIN	2	TraesCS2D03G0683800.2	QALQYVQENPDEVCPAGWKPGEK	6	Chr2D	379679549	379679617	QALQYVQENPDEVCPAGWKPGEK	111	+	1	TraesCS2D03G0683800.2_pep_030650	100	23	0	0	1.21e-06	52.2	23	23	0	100	0	2	TraesCS2D03G0683800	HC	3
24933	Vincent et al 2022 2023	01_STORED_GRAIN	2	TraesCS2D03G0717200.1	DDAVASPLQDVALLADPFR	6	Chr2D	402547157	402547213	DDAVASPLQDVALLADPFR	86	+	1	TraesCS2D03G0717200.1_pep_030655	100	19	0	0	0.001	43.7	19	19	0	100	0	2	TraesCS2D03G0717200	HC	3
24934	Vincent et al 2022 2023	01_STORED_GRAIN	2	TraesCS2D03G0717200.1	DDAVASPLQDVALLADPFR	6	Chr2D	402547157	402547213	DDAVASPLQDVALLADPFR	86	+	1	TraesCS2D03G0717200.1_pep_030656	100	19	0	0	0.003	41.1	19	19	0	100	0	2	TraesCS2D03G0717200	HC	3
25449	Vincent et al 2022 2023	01_STORED_GRAIN	2	TraesCS2D03G0836500.1	VRDASRTDGKGDAADVHVVRE	6	Chr2D	472246274	472246336	ERVVHVDAADGKGDTRSADRV	91	-	0	TraesCS2D03G0836500.1_pep_030838	100	21	0	0	0.00022	46.1	21	21	0	100	0	-3	TraesCS2D03G0836500	HC	3
25513	Vincent et al 2022 2023	01_STORED_GRAIN	2	TraesCS2D03G0850900.1	ADANYYVLPANR	6	Chr2D	478249184	478249219	ADANYYVLPANR	88	+	1	TraesCS2D03G0850900.1_pep_030915	100	12	0	0	2.2e-05	44.7	12	12	0	100	0	2	TraesCS2D03G0850900	HC	3
25516	Vincent et al 2022 2023	01_STORED_GRAIN	2	TraesCS2D03G0850900.1	CPLFVSQEADGQRDGLPVR	6	Chr2D	478249265	478249321	CPLFVSQEADGQRDGLPVR	94	+	1	TraesCS2D03G0850900.1_pep_030924	100	19	0	0	4.51e-05	47.6	19	19	0	100	0	2	TraesCS2D03G0850900	HC	3
25517	Vincent et al 2022 2023	01_STORED_GRAIN	2	TraesCS2D03G0850900.1	AYTTCVQSTEWHIDSELVSGR	6	Chr2D	478249397	478249459	AYTTCVQSTEWHIDSELVSGR	164	+	1	TraesCS2D03G0850900.1_pep_030927	100	21	0	0	2.92e-17	81.6	21	21	0	100	0	2	TraesCS2D03G0850900	HC	3
25518	Vincent et al 2022 2023	01_STORED_GRAIN	2	TraesCS2D03G0850900.1	AYTTCVQSTEWHIDSELVSGR	6	Chr2D	478249397	478249459	AYTTCVQSTEWHIDSELVSGR	164	+	1	TraesCS2D03G0850900.1_pep_030928	100	21	0	0	3.26e-15	75.8	21	21	0	100	0	2	TraesCS2D03G0850900	HC	3
25543	Vincent et al 2022 2023	01_STORED_GRAIN	2	TraesCS2D03G0856800.1	WTSALSPSRGQSWWRAPRSTSSSTR	6	Chr2D	479670347	479670421	RTSSSTSRPARWWSQGRSPSLASTW	102	-	0	TraesCS2D03G0856800.1_pep_030985	100	25	0	0	1.22e-05	51.5	25	25	0	100	0	-3	TraesCS2D03G0856800	HC	3
25801	Vincent et al 2022 2023	01_STORED_GRAIN	2	TraesCS2D03G0916000.1	GGGEYGEEWHK	6	Chr2D	520399533	520399565	KHWEEGYEGGG	87	-	0	TraesCS2D03G0916000.1_pep_031020	100	11	0	0	2.6e-05	44.2	11	11	0	100	0	-2	TraesCS2D03G0916000	HC	3
25802	Vincent et al 2022 2023	01_STORED_GRAIN	2	TraesCS2D03G0916000.1	GGGEYGEEWHK	6	Chr2D	520399533	520399565	KHWEEGYEGGG	87	-	0	TraesCS2D03G0916000.1_pep_031021	100	11	0	0	0.000377	41.5	11	11	0	100	0	-2	TraesCS2D03G0916000	HC	3
25855	Vincent et al 2022 2023	01_STORED_GRAIN	2	TraesCS2D03G0923200.1	YAPTTSPLSIE	6	Chr2D	525140270	525140302	EISLPSTTPAY	80	-	0	TraesCS2D03G0923200.1_pep_031029	100	11	0	0	0.0008	40.8	11	11	0	100	0	-3	TraesCS2D03G0923200	HC	3
25965	Vincent et al 2022 2023	01_STORED_GRAIN	2	TraesCS2D03G0943000LC.1	GCVACGPELQPMRVVAAATGAQGAATVEYHSRGTGGHARGALAFTAE	6	Chr2D	534534399	534534539	GCVACGPELQPMRVVAAATGAQGAATVEYHSRGTGGHARGALAFTAE	150	+	1	TraesCS2D03G0943000LC.1_pep_031357	100	47	0	0	2.38e-12	74.8	47	47	0	100	0	3	TraesCS2D03G0943000LC	LC	2
26036	Vincent et al 2022 2023	01_STORED_GRAIN	2	TraesCS2D03G0959700.1	VGSESTAEEHSTWDDVEAATK	6	Chr2D	540292791	540292853	KTAAEVDDWTSHEEATSESGV	96	-	0	TraesCS2D03G0959700.1_pep_031365	100	21	0	0	3.14e-05	48.6	21	21	0	100	0	-2	TraesCS2D03G0959700	HC	3
26037	Vincent et al 2022 2023	01_STORED_GRAIN	2	TraesCS2D03G0959700.1	VGSESTAEEHSTWDDVEAATK	6	Chr2D	540292791	540292853	KTAAEVDDWTSHEEATSESGV	96	-	0	TraesCS2D03G0959700.1_pep_031366	100	21	0	0	0.000108	45.5	21	21	0	100	0	-2	TraesCS2D03G0959700	HC	3
26042	Vincent et al 2022 2023	01_STORED_GRAIN	2	TraesCS2D03G0959700.1	IKDKYRGAAEQAKDATGHAKE	6	Chr2D	540293415	540293477	EKAHGTADKAQEAAGRYKDKI	95	-	0	TraesCS2D03G0959700.1_pep_031358	100	21	0	0	4.24e-05	48.1	21	21	0	100	0	-2	TraesCS2D03G0959700	HC	3
26043	Vincent et al 2022 2023	01_STORED_GRAIN	2	TraesCS2D03G0959700.1	IKDKYRGAAEQAKDATGHAKE	6	Chr2D	540293415	540293477	EKAHGTADKAQEAAGRYKDKI	95	-	0	TraesCS2D03G0959700.1_pep_031359	100	21	0	0	0.000142	45.1	21	21	0	100	0	-2	TraesCS2D03G0959700	HC	3
26104	Vincent et al 2022 2023	01_STORED_GRAIN	2	TraesCS2D03G0970000.1	RNHYVEGGDAGNRENYINQLVR	6	Chr2D	545601872	545601937	RVLQNIYNERNGADGGEVYHNR	106	-	0	TraesCS2D03G0970000.1_pep_031389	100	22	0	0	9.08e-07	53.4	22	22	0	100	0	-3	TraesCS2D03G0970000	HC	3
26105	Vincent et al 2022 2023	01_STORED_GRAIN	2	TraesCS2D03G0970000.1	HNIICIEDLVHEILTVGPHFK	6	Chr2D	545602001	545602063	KFHPGVTLIEHVLDEICIINH	102	-	0	TraesCS2D03G0970000.1_pep_031377	100	21	0	0	2.98e-06	51.5	21	21	0	100	0	-3	TraesCS2D03G0970000	HC	3
26106	Vincent et al 2022 2023	01_STORED_GRAIN	2	TraesCS2D03G0970000.1	HNIICIEDLVHEILTVGPHFK	6	Chr2D	545602001	545602063	KFHPGVTLIEHVLDEICIINH	102	-	0	TraesCS2D03G0970000.1_pep_031378	100	21	0	0	1.26e-05	48.2	21	21	0	100	0	-3	TraesCS2D03G0970000	HC	3
26114	Vincent et al 2022 2023	01_STORED_GRAIN	2	TraesCS2D03G0973300LC.1	GFSKLNKANIILIPK	6	Chr2D	546874126	546874170	KPILIINAKNLKSFG	104	-	0	TraesCS2D03G0973300LC.1_pep_031391	100	15	0	0	1.32e-07	52.5	15	15	0	100	0	-1	TraesCS2D03G0973300LC	LC	2
26399	Vincent et al 2022 2023	01_STORED_GRAIN	2	TraesCS2D03G1042000.1	AFLPTLVDVYNK	6	Chr2D	575053148	575053183	KNYVDVLTPLFA	91	-	0	TraesCS2D03G1042000.1_pep_031399	100	12	0	0	8.01e-06	46.1	12	12	0	100	0	-3	TraesCS2D03G1042000	HC	3
26400	Vincent et al 2022 2023	01_STORED_GRAIN	2	TraesCS2D03G1042000.2	AFLPTLVDVYNK	6	Chr2D	575053148	575053183	KNYVDVLTPLFA	91	-	0	TraesCS2D03G1042000.2_pep_031404	100	12	0	0	8.01e-06	46.1	12	12	0	100	0	-3	TraesCS2D03G1042000	HC	3
26401	Vincent et al 2022 2023	01_STORED_GRAIN	2	TraesCS2D03G1042000.1	AFLPTLVDVYNK	6	Chr2D	575053148	575053183	KNYVDVLTPLFA	91	-	0	TraesCS2D03G1042000.1_pep_031400	100	12	0	0	0.000111	43.3	12	12	0	100	0	-3	TraesCS2D03G1042000	HC	3
26402	Vincent et al 2022 2023	01_STORED_GRAIN	2	TraesCS2D03G1042000.2	AFLPTLVDVYNK	6	Chr2D	575053148	575053183	KNYVDVLTPLFA	91	-	0	TraesCS2D03G1042000.2_pep_031405	100	12	0	0	0.000111	43.3	12	12	0	100	0	-3	TraesCS2D03G1042000	HC	3
26405	Vincent et al 2022 2023	01_STORED_GRAIN	2	TraesCS2D03G1042000.1	LVSYFELSDLPTLVLIGPDGK	6	Chr2D	575054215	575054277	KGDPGILVLTPLDSLEFYSVL	99	-	0	TraesCS2D03G1042000.1_pep_031397	100	21	0	0	1.08e-05	50	21	21	0	100	0	-1	TraesCS2D03G1042000	HC	3
26406	Vincent et al 2022 2023	01_STORED_GRAIN	2	TraesCS2D03G1042000.1	LVSYFELSDLPTLVLIGPDGK	6	Chr2D	575054215	575054277	KGDPGILVLTPLDSLEFYSVL	99	-	0	TraesCS2D03G1042000.1_pep_031398	100	21	0	0	4.08e-05	46.9	21	21	0	100	0	-1	TraesCS2D03G1042000	HC	3
26408	Vincent et al 2022 2023	01_STORED_GRAIN	2	TraesCS2D03G1042000.1	DNQTIHSVLATPNR	6	Chr2D	575054639	575054680	RNPTALVSHITQND	107	-	0	TraesCS2D03G1042000.1_pep_031396	100	14	0	0	2.04e-08	53.9	14	14	0	100	0	-3	TraesCS2D03G1042000	HC	3
26409	Vincent et al 2022 2023	01_STORED_GRAIN	2	TraesCS2D03G1042000.2	DNQTIHSVLATPNR	6	Chr2D	575054639	575054680	RNPTALVSHITQND	107	-	0	TraesCS2D03G1042000.2_pep_031403	100	14	0	0	2.04e-08	53.9	14	14	0	100	0	-3	TraesCS2D03G1042000	HC	3
26648	Vincent et al 2022 2023	01_STORED_GRAIN	2	TraesCS2D03G1093800.1	GFAIGNGLTDPAIQYK	6	Chr2D	591773743	591773790	KYQIAPDTLGNGIAFG	113	-	0	TraesCS2D03G1093800.1_pep_031573	100	16	0	0	4.52e-09	56.8	16	16	0	100	0	-1	TraesCS2D03G1093800	HC	3
26805	Vincent et al 2022 2023	01_STORED_GRAIN	2	TraesCS2D03G1121200.1	CLAATASSSANGLLNRCPGSTTVLAWF	6	Chr2D	601200286	601200366	FWALVTTSGPCRNLLGNASSSATAALC	123	-	0	TraesCS2D03G1121200.1_pep_031575	100	27	0	0	4.71e-09	61.7	27	27	0	100	0	-1	TraesCS2D03G1121200	HC	3
27118	Vincent et al 2022 2023	01_STORED_GRAIN	2	TraesCS2D03G1196600.1	GDASAVVHLQSAIK	6	Chr2D	622546544	622546585	KIASQLHVVASADG	99	-	0	TraesCS2D03G1196600.1_pep_031585	100	14	0	0	7.24e-07	50	14	14	0	100	0	-3	TraesCS2D03G1196600	HC	3
27119	Vincent et al 2022 2023	01_STORED_GRAIN	2	TraesCS2D03G1196600.1	GDASAVVHLQSAIK	6	Chr2D	622546544	622546585	KIASQLHVVASADG	99	-	0	TraesCS2D03G1196600.1_pep_031586	100	14	0	0	9.42e-06	46.9	14	14	0	100	0	-3	TraesCS2D03G1196600	HC	3
27122	Vincent et al 2022 2023	01_STORED_GRAIN	2	TraesCS2D03G1196600.1	ALEQLDAAVSK	6	Chr2D	622546586	622546618	KSVAADLQELA	76	-	0	TraesCS2D03G1196600.1_pep_031581	100	11	0	0	0.002	38.8	11	11	0	100	0	-3	TraesCS2D03G1196600	HC	3
27123	Vincent et al 2022 2023	01_STORED_GRAIN	2	TraesCS2D03G1196600.1	HHATYVANYNK	6	Chr2D	622546619	622546651	KNYNAVYTAHH	86	-	0	TraesCS2D03G1196600.1_pep_031579	100	11	0	0	2.94e-05	43.7	11	11	0	100	0	-3	TraesCS2D03G1196600	HC	3
27124	Vincent et al 2022 2023	01_STORED_GRAIN	2	TraesCS2D03G1196600.1	HHATYVANYNK	6	Chr2D	622546619	622546651	KNYNAVYTAHH	86	-	0	TraesCS2D03G1196600.1_pep_031580	100	11	0	0	0.000417	41.1	11	11	0	100	0	-3	TraesCS2D03G1196600	HC	3
27321	Vincent et al 2022 2023	01_STORED_GRAIN	2	TraesCS2D03G1242900.1	DLPHAIAGAPAIENVQF	6	Chr2D	633711810	633711860	FQVNEIAPAGAIAHPLD	125	-	0	TraesCS2D03G1242900.1_pep_031605	100	17	0	0	6.73e-11	62.7	17	17	0	100	0	-2	TraesCS2D03G1242900	HC	3
27322	Vincent et al 2022 2023	01_STORED_GRAIN	2	TraesCS2D03G1242900.1	LLVGDYNQSPIVR	6	Chr2D	633712176	633712214	RVIPSQNYDGVLL	97	-	0	TraesCS2D03G1242900.1_pep_031602	100	13	0	0	9.71e-07	49	13	13	0	100	0	-2	TraesCS2D03G1242900	HC	3
27323	Vincent et al 2022 2023	01_STORED_GRAIN	2	TraesCS2D03G1242900.1	LLVGDYNQSPIVR	6	Chr2D	633712176	633712214	RVIPSQNYDGVLL	97	-	0	TraesCS2D03G1242900.1_pep_031603	100	13	0	0	1.5e-05	46	13	13	0	100	0	-2	TraesCS2D03G1242900	HC	3
27547	Vincent et al 2022 2023	01_STORED_GRAIN	2	TraesCS2D03G1301500LC.1	VIYLVAHRGRLFTNE	6	Chr2D	647133955	647133999	ENTFLRGRHAVLYIV	112	-	0	TraesCS2D03G1301500LC.1_pep_031606	100	15	0	0	1.06e-07	56.3	15	15	0	100	0	-1	TraesCS2D03G1301500LC	LC	2
27584	Vincent et al 2022 2023	01_STORED_GRAIN	2	TraesCS2D03G1304900LC.1	HDCTNYFFST	6	Chr2D	647472691	647472720	HDCTNYFFST	83	+	1	TraesCS2D03G1304900LC.1_pep_031607	100	10	0	0	5.61e-05	42.2	10	10	0	100	0	1	TraesCS2D03G1304900LC	LC	2
27764	Vincent et al 2022 2023	01_STORED_GRAIN	2	TraesCS3A03G0016800.1	TAISHVQNLITGVTK	7	Chr3A	7543599	7543643	KTVGTILNQVHSIAT	106	-	0	TraesCS3A03G0016800.1_pep_031622	100	15	0	0	4.99e-08	53.4	15	15	0	100	0	-2	TraesCS3A03G0016800	HC	3
27765	Vincent et al 2022 2023	01_STORED_GRAIN	2	TraesCS3A03G0016800.1	TAISHVQNLITGVTK	7	Chr3A	7543599	7543643	KTVGTILNQVHSIAT	106	-	0	TraesCS3A03G0016800.1_pep_031623	100	15	0	0	7.89e-07	50	15	15	0	100	0	-2	TraesCS3A03G0016800	HC	3
27766	Vincent et al 2022 2023	01_STORED_GRAIN	2	TraesCS3A03G0016800.1	HLNLDFQLQEGGR	7	Chr3A	7543698	7543736	RGGEQLQFDLNLH	101	-	0	TraesCS3A03G0016800.1_pep_031621	100	13	0	0	1.89e-07	51	13	13	0	100	0	-2	TraesCS3A03G0016800	HC	3
27912	Vincent et al 2022 2023	01_STORED_GRAIN	2	TraesCS3A03G0067700LC.1	ITGDVSKTAGQSSAEE	7	Chr3A	19284420	19284467	ITGDVSKTAGQSSAEE	111	+	1	TraesCS3A03G0067700LC.1_pep_031633	100	16	0	0	1.47e-08	55.9	16	16	0	100	0	3	TraesCS3A03G0067700LC	LC	2
27920	Vincent et al 2022 2023	01_STORED_GRAIN	2	TraesCS3A03G0070200.1	AGLENGVLTVTVPK	7	Chr3A	19970688	19970729	KPVTVTLVGNELGA	96	-	0	TraesCS3A03G0070200.1_pep_031695	100	14	0	0	2.92e-06	48.6	14	14	0	100	0	-2	TraesCS3A03G0070200	HC	3
27921	Vincent et al 2022 2023	01_STORED_GRAIN	2	TraesCS3A03G0070200.1	AGLENGVLTVTVPK	7	Chr3A	19970688	19970729	KPVTVTLVGNELGA	96	-	0	TraesCS3A03G0070200.1_pep_031696	100	14	0	0	3.09e-05	45.5	14	14	0	100	0	-2	TraesCS3A03G0070200	HC	3
27922	Vincent et al 2022 2023	01_STORED_GRAIN	2	TraesCS3A03G0070200.1	SIIPAISGGNSETAAFANAR	7	Chr3A	19970961	19971020	RANAFAATESNGGSIAPIIS	141	-	0	TraesCS3A03G0070200.1_pep_031675	100	20	0	0	2.57e-13	70.4	20	20	0	100	0	-2	TraesCS3A03G0070200	HC	3
27923	Vincent et al 2022 2023	01_STORED_GRAIN	2	TraesCS3A03G0070200.1	RSIIPAISGGNSETAAF	7	Chr3A	19970973	19971023	FAATESNGGSIAPIISR	121	-	0	TraesCS3A03G0070200.1_pep_031674	100	17	0	0	3.16e-10	60.7	17	17	0	100	0	-2	TraesCS3A03G0070200	HC	3
27924	Vincent et al 2022 2023	01_STORED_GRAIN	2	TraesCS3A03G0070200.1	SSVFDPFADLWADPFDTFR	7	Chr3A	19971021	19971077	RFTDFPDAWLDAFPDFVSS	92	-	0	TraesCS3A03G0070200.1_pep_031634	100	19	0	0	9.67e-05	46.6	19	19	0	100	0	-2	TraesCS3A03G0070200	HC	3
27925	Vincent et al 2022 2023	01_STORED_GRAIN	2	TraesCS3A03G0070200.1	SSVFDPFADLWADPFDTFR	7	Chr3A	19971021	19971077	RFTDFPDAWLDAFPDFVSS	92	-	0	TraesCS3A03G0070200.1_pep_031635	100	19	0	0	0.000342	43.7	19	19	0	100	0	-2	TraesCS3A03G0070200	HC	3
27930	Vincent et al 2022 2023	01_STORED_GRAIN	2	TraesCS3A03G0070700.1	RSNVFDPFADLWADPFDTFR	7	Chr3A	20117132	20117191	RSNVFDPFADLWADPFDTFR	99	+	1	TraesCS3A03G0070700.1_pep_032093	100	20	0	0	8.28e-06	50	20	20	0	100	0	2	TraesCS3A03G0070700	HC	3
27931	Vincent et al 2022 2023	01_STORED_GRAIN	2	TraesCS3A03G0070700.1	SNVFDPFADLWADPFDTFR	7	Chr3A	20117135	20117191	SNVFDPFADLWADPFDTFR	94	+	1	TraesCS3A03G0070700.1_pep_032094	100	19	0	0	4.92e-05	47.6	19	19	0	100	0	2	TraesCS3A03G0070700	HC	3
27932	Vincent et al 2022 2023	01_STORED_GRAIN	2	TraesCS3A03G0070700.1	SNVFDPFADLWADPFDTFR	7	Chr3A	20117135	20117191	SNVFDPFADLWADPFDTFR	94	+	1	TraesCS3A03G0070700.1_pep_032095	100	19	0	0	0.000185	44.6	19	19	0	100	0	2	TraesCS3A03G0070700	HC	3
27933	Vincent et al 2022 2023	01_STORED_GRAIN	2	TraesCS3A03G0070700.1	RSIVPAISGGSSETAAF	7	Chr3A	20117189	20117239	RSIVPAISGGSSETAAF	116	+	1	TraesCS3A03G0070700.1_pep_032202	100	17	0	0	2.01e-09	58.3	17	17	0	100	0	2	TraesCS3A03G0070700	HC	3
27934	Vincent et al 2022 2023	01_STORED_GRAIN	2	TraesCS3A03G0070700.1	RSIVPAISGGSSETAAF	7	Chr3A	20117189	20117239	RSIVPAISGGSSETAAF	116	+	1	TraesCS3A03G0070700.1_pep_032203	100	17	0	0	3.45e-08	54.4	17	17	0	100	0	2	TraesCS3A03G0070700	HC	3
27935	Vincent et al 2022 2023	01_STORED_GRAIN	2	TraesCS3A03G0070700.1	SIVPAISGGSSETAAFANAR	7	Chr3A	20117192	20117251	SIVPAISGGSSETAAFANAR	137	+	1	TraesCS3A03G0070700.1_pep_032204	100	20	0	0	1.77e-12	68.5	20	20	0	100	0	2	TraesCS3A03G0070700	HC	3
27936	Vincent et al 2022 2023	01_STORED_GRAIN	2	TraesCS3A03G0070700.1	SIVPAISGGSSETAAFANAR	7	Chr3A	20117192	20117251	SIVPAISGGSSETAAFANAR	137	+	1	TraesCS3A03G0070700.1_pep_032205	100	20	0	0	4.74e-11	63.8	20	20	0	100	0	2	TraesCS3A03G0070700	HC	3
27937	Vincent et al 2022 2023	01_STORED_GRAIN	2	TraesCS3A03G0070700.1	AHVFKADLPGVKKE	7	Chr3A	20117276	20117317	AHVFKADLPGVKKE	99	+	1	TraesCS3A03G0070700.1_pep_032210	100	14	0	0	8.6e-07	50	14	14	0	100	0	2	TraesCS3A03G0070700	HC	3
27938	Vincent et al 2022 2023	01_STORED_GRAIN	2	TraesCS3A03G0070700.1	AHVFKADLPGVKKEE	7	Chr3A	20117276	20117320	AHVFKADLPGVKKEE	103	+	1	TraesCS3A03G0070700.1_pep_032211	100	15	0	0	1.9e-07	52	15	15	0	100	0	2	TraesCS3A03G0070700	HC	3
27939	Vincent et al 2022 2023	01_STORED_GRAIN	2	TraesCS3A03G0070700.1	RLPEDAKVEEVKAGLENGVL	7	Chr3A	20117447	20117506	RLPEDAKVEEVKAGLENGVL	91	+	1	TraesCS3A03G0070700.1_pep_032223	100	20	0	0	0.000174	46.1	20	20	0	100	0	2	TraesCS3A03G0070700	HC	3
27940	Vincent et al 2022 2023	01_STORED_GRAIN	2	TraesCS3A03G0070700.1	RLPEDAKVEEVKAGLENGVL	7	Chr3A	20117447	20117506	RLPEDAKVEEVKAGLENGVL	91	+	1	TraesCS3A03G0070700.1_pep_032224	100	20	0	0	0.000549	43.3	20	20	0	100	0	2	TraesCS3A03G0070700	HC	3
28147	Vincent et al 2022 2023	01_STORED_GRAIN	2	TraesCS3A03G0161300.1	STRIIYGGSV	7	Chr3A	45822451	45822480	VSGGYIIRTS	70	-	0	TraesCS3A03G0161300.1_pep_032950	90	10	1	0	4.36e-06	35.9	9	9	0	90	0	-1	TraesCS3A03G0161300	HC	3
28148	Vincent et al 2022 2023	01_STORED_GRAIN	2	TraesCS3A03G0161300.1	TNVSPEVAESTR	7	Chr3A	45822472	45822507	RTSEAVEPSVNT	84	-	0	TraesCS3A03G0161300.1_pep_032946	100	12	0	0	0.000127	42.7	12	12	0	100	0	-1	TraesCS3A03G0161300	HC	3
28149	Vincent et al 2022 2023	01_STORED_GRAIN	2	TraesCS3A03G0161300.1	TNVSPEVAESTR	7	Chr3A	45822472	45822507	RTSEAVEPSVNT	84	-	0	TraesCS3A03G0161300.1_pep_032947	100	12	0	0	0.001	40.2	12	12	0	100	0	-1	TraesCS3A03G0161300	HC	3
28150	Vincent et al 2022 2023	01_STORED_GRAIN	2	TraesCS3A03G0161300.1	EVHANLRDWLK	7	Chr3A	45822508	45822540	KLWDRLNAHVE	77	-	0	TraesCS3A03G0161300.1_pep_032943	90.909	11	1	0	3.15e-06	39.3	10	11	0	100	0	-1	TraesCS3A03G0161300	HC	3
28151	Vincent et al 2022 2023	01_STORED_GRAIN	2	TraesCS3A03G0161300.1	EVHANLRDWLK	7	Chr3A	45822508	45822540	KLWDRLNAHVE	77	-	0	TraesCS3A03G0161300.1_pep_032944	90.909	11	1	0	4.99e-05	37.1	10	11	0	100	0	-1	TraesCS3A03G0161300	HC	3
28152	Vincent et al 2022 2023	01_STORED_GRAIN	2	TraesCS3A03G0161300.1	DWTNVVVAYEPVWAIGTGK	7	Chr3A	45822659	45822715	KGTGIAWVPEYAVVVNTWD	90	-	0	TraesCS3A03G0161300.1_pep_032906	100	19	0	0	0.000222	45.6	19	19	0	100	0	-3	TraesCS3A03G0161300	HC	3
28153	Vincent et al 2022 2023	01_STORED_GRAIN	2	TraesCS3A03G0161300.1	DWTNVVVAYEPVWAIGTGK	7	Chr3A	45822659	45822715	KGTGIAWVPEYAVVVNTWD	90	-	0	TraesCS3A03G0161300.1_pep_032907	100	19	0	0	0.000728	42.9	19	19	0	100	0	-3	TraesCS3A03G0161300	HC	3
28155	Vincent et al 2022 2023	01_STORED_GRAIN	2	TraesCS3A03G0161300.1	KVAYALAQGLKVIACVGE	7	Chr3A	45823260	45823313	EGVCAIVKLGQALAYAVK	81	-	0	TraesCS3A03G0161300.1_pep_032890	100	18	0	0	0.005	41.3	18	18	0	100	0	-2	TraesCS3A03G0161300	HC	3
28156	Vincent et al 2022 2023	01_STORED_GRAIN	2	TraesCS3A03G0161300.1	SAEMLVNLGVPWVILGHSER	7	Chr3A	45823644	45823703	RESHGLIVWPVGLNVLMEAS	97	-	0	TraesCS3A03G0161300.1_pep_032884	100	20	0	0	8.04e-05	49	20	20	0	100	0	-2	TraesCS3A03G0161300	HC	3
28157	Vincent et al 2022 2023	01_STORED_GRAIN	2	TraesCS3A03G0161300.1	SAEMLVNLGVPWVILGHSER	7	Chr3A	45823644	45823703	RESHGLIVWPVGLNVLMEAS	97	-	0	TraesCS3A03G0161300.1_pep_032885	100	20	0	0	0.000245	46	20	20	0	100	0	-2	TraesCS3A03G0161300	HC	3
28158	Vincent et al 2022 2023	01_STORED_GRAIN	2	TraesCS3A03G0161300.1	GRKFFVGGNWKC	7	Chr3A	45824912	45824947	CKWNGGVFFKRG	97	-	0	TraesCS3A03G0161300.1_pep_032881	100	12	0	0	2.03e-05	49	12	12	0	100	0	-3	TraesCS3A03G0161300	HC	3
28159	Vincent et al 2022 2023	01_STORED_GRAIN	2	TraesCS3A03G0161300.1	GRKFFVGGNWKC	7	Chr3A	45824912	45824947	CKWNGGVFFKRG	97	-	0	TraesCS3A03G0161300.1_pep_032882	100	12	0	0	7.71e-05	46	12	12	0	100	0	-3	TraesCS3A03G0161300	HC	3
28181	Vincent et al 2022 2023	01_STORED_GRAIN	2	TraesCS3A03G0165800.1	INDIFEKLAGESAKL	7	Chr3A	47434230	47434274	INDIFEKLAGESAKL	110	+	1	TraesCS3A03G0165800.1_pep_033065	100	15	0	0	1.39e-08	55.4	15	15	0	100	0	3	TraesCS3A03G0165800	HC	3
28182	Vincent et al 2022 2023	01_STORED_GRAIN	2	TraesCS3A03G0165800.1	INDIFEKLAGESAKL	7	Chr3A	47434230	47434274	INDIFEKLAGESAKL	110	+	1	TraesCS3A03G0165800.1_pep_033066	100	15	0	0	2.67e-07	51.8	15	15	0	100	0	3	TraesCS3A03G0165800	HC	3
28194	Vincent et al 2022 2023	01_STORED_GRAIN	2	TraesCS3A03G0173000.1	VTPLDLVIALAALL	7	Chr3A	51248319	51248360	VTPLDLVIALAALL	92	+	1	TraesCS3A03G0173000.1_pep_033224	100	14	0	0	1.33e-05	46.6	14	14	0	100	0	3	TraesCS3A03G0173000	HC	3
28195	Vincent et al 2022 2023	01_STORED_GRAIN	2	TraesCS3A03G0173100.1	KLIIIDDNDDF	7	Chr3A	51252306	51252338	FDDNDDIIILK	86	-	0	TraesCS3A03G0173100.1_pep_033225	100	11	0	0	4e-05	43.7	11	11	0	100	0	-2	TraesCS3A03G0173100	HC	3
28211	Vincent et al 2022 2023	01_STORED_GRAIN	2	TraesCS3A03G0182500.1	EAYSTPILPLDIL	7	Chr3A	53508137	53508175	LIDLPLIPTSYAE	88	-	0	TraesCS3A03G0182500.1_pep_033227	100	13	0	0	0.000236	44.7	13	13	0	100	0	-3	TraesCS3A03G0182500	HC	3
28212	Vincent et al 2022 2023	01_STORED_GRAIN	2	TraesCS3A03G0182500.1	EAYSTPILPLDIL	7	Chr3A	53508137	53508175	LIDLPLIPTSYAE	88	-	0	TraesCS3A03G0182500.1_pep_033228	100	13	0	0	0.001	42	13	13	0	100	0	-3	TraesCS3A03G0182500	HC	3
28237	Vincent et al 2022 2023	01_STORED_GRAIN	2	TraesCS3A03G0190200.1	HTMEIIHLLTDANPIQIIVDAIIN	7	Chr3A	55380120	55380191	NIIADVIIQIPNADTLLHIIEMTH	113	-	0	TraesCS3A03G0190200.1_pep_033230	100	24	0	0	4.96e-07	56.8	24	24	0	100	0	-2	TraesCS3A03G0190200	HC	3
28238	Vincent et al 2022 2023	01_STORED_GRAIN	2	TraesCS3A03G0190200.1	HTMEIIHLLTDANPIQIIVDAIIN	7	Chr3A	55380120	55380191	NIIADVIIQIPNADTLLHIIEMTH	113	-	0	TraesCS3A03G0190200.1_pep_033231	100	24	0	0	2.07e-06	53.1	24	24	0	100	0	-2	TraesCS3A03G0190200	HC	3
28251	Vincent et al 2022 2023	01_STORED_GRAIN	2	TraesCS3A03G0196000.1	INDIFEKLAGEAAKL	7	Chr3A	57420932	57420976	LKAAEGALKEFIDNI	108	-	0	TraesCS3A03G0196000.1_pep_033460	100	15	0	0	2.72e-08	54.4	15	15	0	100	0	-3	TraesCS3A03G0196000	HC	3
28252	Vincent et al 2022 2023	01_STORED_GRAIN	2	TraesCS3A03G0196000.1	INDIFEKLAGEAAKL	7	Chr3A	57420932	57420976	LKAAEGALKEFIDNI	108	-	0	TraesCS3A03G0196000.1_pep_033461	100	15	0	0	4.72e-07	50.9	15	15	0	100	0	-3	TraesCS3A03G0196000	HC	3
28254	Vincent et al 2022 2023	01_STORED_GRAIN	2	TraesCS3A03G0196000.1	QVHPDIGISSK	7	Chr3A	57421001	57421033	KSSIGIDPHVQ	80	-	0	TraesCS3A03G0196000.1_pep_033356	100	11	0	0	0.000489	40.8	11	11	0	100	0	-3	TraesCS3A03G0196000	HC	3
28255	Vincent et al 2022 2023	01_STORED_GRAIN	2	TraesCS3A03G0196000.1	QVHPDIGISSK	7	Chr3A	57421001	57421033	KSSIGIDPHVQ	80	-	0	TraesCS3A03G0196000.1_pep_033357	100	11	0	0	0.004	38.4	11	11	0	100	0	-3	TraesCS3A03G0196000	HC	3
28253	Vincent et al 2022 2023	01_STORED_GRAIN	2	TraesCS3A03G0196000.1	KQVHPDIGISSK	7	Chr3A	57421001	57421036	KSSIGIDPHVQK	83	-	0	TraesCS3A03G0196000.1_pep_033355	100	12	0	0	0.000208	42.2	12	12	0	100	0	-3	TraesCS3A03G0196000	HC	3
28260	Vincent et al 2022 2023	01_STORED_GRAIN	2	TraesCS3A03G0196900.1	RGAWNVGGSCTGK	7	Chr3A	57606628	57606666	RGAWNVGGSCTGK	95	+	1	TraesCS3A03G0196900.1_pep_033615	100	13	0	0	2.07e-06	48.1	13	13	0	100	0	1	TraesCS3A03G0196900	HC	3
28292	Vincent et al 2022 2023	01_STORED_GRAIN	2	TraesCS3A03G0210800.1	KEHGAQEGQAGTGAFPR	7	Chr3A	61231136	61231186	KEHGAQEGQAGTGAFPR	126	+	1	TraesCS3A03G0210800.1_pep_033616	100	17	0	0	4.09e-11	63.1	17	17	0	100	0	2	TraesCS3A03G0210800	HC	3
28293	Vincent et al 2022 2023	01_STORED_GRAIN	2	TraesCS3A03G0210800.1	KEHGAQEGQAGTGAFPR	7	Chr3A	61231136	61231186	KEHGAQEGQAGTGAFPR	126	+	1	TraesCS3A03G0210800.1_pep_033617	100	17	0	0	1.24e-09	58.9	17	17	0	100	0	2	TraesCS3A03G0210800	HC	3
28294	Vincent et al 2022 2023	01_STORED_GRAIN	2	TraesCS3A03G0210800.1	EHGAQEGQAGTGAFPR	7	Chr3A	61231139	61231186	EHGAQEGQAGTGAFPR	119	+	1	TraesCS3A03G0210800.1_pep_033619	100	16	0	0	4.25e-10	59.7	16	16	0	100	0	2	TraesCS3A03G0210800	HC	3
28295	Vincent et al 2022 2023	01_STORED_GRAIN	2	TraesCS3A03G0210800.1	EHGAQEGQAGTGAFPR	7	Chr3A	61231139	61231186	EHGAQEGQAGTGAFPR	119	+	1	TraesCS3A03G0210800.1_pep_033620	100	16	0	0	1.12e-08	55.8	16	16	0	100	0	2	TraesCS3A03G0210800	HC	3
28296	Vincent et al 2022 2023	01_STORED_GRAIN	2	TraesCS3A03G0210800.1	LTAASITAVCK	7	Chr3A	61231208	61231240	LTAASITAVCK	75	+	1	TraesCS3A03G0210800.1_pep_033834	100	11	0	0	0.004	38.4	11	11	0	100	0	2	TraesCS3A03G0210800	HC	3
[truncated: 91,179 more rows]

## Sheet: Suppl. Table S3
Supplementary Table S3: Manual and tBLASTn alignment of peptides along TraesCS4D03G0026600.1 gene.
[truncated: 88 more rows]

[truncated: 1 more sheets: Suppl. Table S4]
